# Supplementary material for: Global-Mode Analysis of Full-Disk Data from the Michelson Doppler Imager and the Helioseismic and Magnetic Imager
Source: Sol Phys. 2018 Jan 31;293(2):29. doi: 10.1007/s11207-017-1201-5 (PMC6566312; doi:10.1007/s11207-017-1201-5)
Supplement: Supplementary file 3 — (TAR 230.0 MB) [file 11207_2017_1201_MOESM3_ESM.tar › MDI/mdifdasym.1563.18]

   0  14 2093.7288    0.7525  0.9345  9.9614  0.0055       11.4546  0.2176   0.1125   0.4049    0.7072   0.0000       8.69085    -0.0000       0.00000       0.00000       0.00000       0.00000       0.00000       0.00000       0.00000       0.00000       0.00000       0.00000       0.00000       0.00000       0.00000       0.00000       0.00000       0.00000       0.00000       0.00000       0.00000       0.00000       0.00000       0.00000       0.00000       0.00000       0.00000       0.00000       0.00000       0.00000       0.00000       0.00000       0.00000       0.00000       0.00000       0.00000       0.00000
   0  15 2228.6808    0.9557  0.5883 10.5478  0.0000       6.43970  0.1390   0.1408   0.2674    0.5121   0.0000       7.35380    -0.0000       0.00000       0.00000       0.00000       0.00000       0.00000       0.00000       0.00000       0.00000       0.00000       0.00000       0.00000       0.00000       0.00000       0.00000       0.00000       0.00000       0.00000       0.00000       0.00000       0.00000       0.00000       0.00000       0.00000       0.00000       0.00000       0.00000       0.00000       0.00000       0.00000       0.00000       0.00000       0.00000       0.00000       0.00000       0.00000
   0  22 3168.7255    4.3977  0.8726 12.7890  0.0000       1.74910  0.1198   0.5616   0.5872    1.7646   0.0000       3.51410    -0.0000       0.00000       0.00000       0.00000       0.00000       0.00000       0.00000       0.00000       0.00000       0.00000       0.00000       0.00000       0.00000       0.00000       0.00000       0.00000       0.00000       0.00000       0.00000       0.00000       0.00000       0.00000       0.00000       0.00000       0.00000       0.00000       0.00000       0.00000       0.00000       0.00000       0.00000       0.00000       0.00000       0.00000       0.00000       0.00000
   0  25 3575.1756    2.6169  2.3975 12.1997  0.0000       2.60720  0.4574   0.2927   0.7746    0.8363   0.0000       3.24285    -0.0000       0.00000       0.00000       0.00000       0.00000       0.00000       0.00000       0.00000       0.00000       0.00000       0.00000       0.00000       0.00000       0.00000       0.00000       0.00000       0.00000       0.00000       0.00000       0.00000       0.00000       0.00000       0.00000       0.00000       0.00000       0.00000       0.00000       0.00000       0.00000       0.00000       0.00000       0.00000       0.00000       0.00000       0.00000       0.00000
   1  13 2020.7863    0.6667  1.4376  9.9211 -0.0065       1.52032  0.2026   0.0421   0.2479    0.2927   0.0000       2.12337   475.5126      -25.1287       0.00000       0.00000       0.00000       0.00000       0.00000       0.00000       0.00000       0.00000       0.00000       0.00000       0.00000       0.00000       0.00000       0.00000       0.00000       0.00000       186.356       99.5313       0.00000       0.00000       0.00000       0.00000       0.00000       0.00000       0.00000       0.00000       0.00000       0.00000       0.00000       0.00000       0.00000       0.00000       0.00000       0.00000
   1  14 2157.0057    0.7088  0.8474 10.6364  0.0002       9.59266  0.1038   0.0551   0.2283    0.2421   0.0000       4.00753   429.3509      -52.5960       0.00000       0.00000       0.00000       0.00000       0.00000       0.00000       0.00000       0.00000       0.00000       0.00000       0.00000       0.00000       0.00000       0.00000       0.00000       0.00000       103.316       54.1221       0.00000       0.00000       0.00000       0.00000       0.00000       0.00000       0.00000       0.00000       0.00000       0.00000       0.00000       0.00000       0.00000       0.00000       0.00000       0.00000
   1  15 2292.1559    1.3075  0.7744  9.6349  0.0000       6.74512  0.0873   0.0869   0.1485    0.7558   0.0000       2.22099   478.0950       58.6513       0.00000       0.00000       0.00000       0.00000       0.00000       0.00000       0.00000       0.00000       0.00000       0.00000       0.00000       0.00000       0.00000       0.00000       0.00000       0.00000       73.9188       46.3960       0.00000       0.00000       0.00000       0.00000       0.00000       0.00000       0.00000       0.00000       0.00000       0.00000       0.00000       0.00000       0.00000       0.00000       0.00000       0.00000
   1  17 2559.1603    1.9613  1.2267  1.7682  0.0000       3.78734  0.1174   0.1125   0.2150 1000.0000   0.0000       1.84417   474.5679      -9.41214       0.00000       0.00000       0.00000       0.00000       0.00000       0.00000       0.00000       0.00000       0.00000       0.00000       0.00000       0.00000       0.00000       0.00000       0.00000       0.00000       95.8410       56.8376       0.00000       0.00000       0.00000       0.00000       0.00000       0.00000       0.00000       0.00000       0.00000       0.00000       0.00000       0.00000       0.00000       0.00000       0.00000       0.00000
   1  22 3233.0309    4.4325  0.9851  7.1666  0.0000       1.57778  0.0879   0.2848   0.2465  244.0779   0.0000       2.69139   577.4118      -27.6306       0.00000       0.00000       0.00000       0.00000       0.00000       0.00000       0.00000       0.00000       0.00000       0.00000       0.00000       0.00000       0.00000       0.00000       0.00000       0.00000       79.7702       46.4264       0.00000       0.00000       0.00000       0.00000       0.00000       0.00000       0.00000       0.00000       0.00000       0.00000       0.00000       0.00000       0.00000       0.00000       0.00000       0.00000
   1  23 3368.3884    3.5046  1.7690 -0.1885  0.0000       1.11987  0.1736   0.1603   0.2687 1000.0000   0.0000       1.27342   651.1991       14.5449       0.00000       0.00000       0.00000       0.00000       0.00000       0.00000       0.00000       0.00000       0.00000       0.00000       0.00000       0.00000       0.00000       0.00000       0.00000       0.00000       157.972       72.2378       0.00000       0.00000       0.00000       0.00000       0.00000       0.00000       0.00000       0.00000       0.00000       0.00000       0.00000       0.00000       0.00000       0.00000       0.00000       0.00000
   1  24 3504.0605    3.3081  2.5577  1.4246  0.0000      0.504844  0.1981   0.1296   0.3435 1000.0000   0.0000      0.734715   163.4118      -12.4867       0.00000       0.00000       0.00000       0.00000       0.00000       0.00000       0.00000       0.00000       0.00000       0.00000       0.00000       0.00000       0.00000       0.00000       0.00000       0.00000       155.514       92.4902       0.00000       0.00000       0.00000       0.00000       0.00000       0.00000       0.00000       0.00000       0.00000       0.00000       0.00000       0.00000       0.00000       0.00000       0.00000       0.00000
   1  25 3640.2559    2.6386  4.4685 -0.6418  0.0000      0.160736  0.2416   0.0768   0.5527 1000.0000   0.0000      0.400399   301.3540       84.9499       0.00000       0.00000       0.00000       0.00000       0.00000       0.00000       0.00000       0.00000       0.00000       0.00000       0.00000       0.00000       0.00000       0.00000       0.00000       0.00000       192.270       123.461       0.00000       0.00000       0.00000       0.00000       0.00000       0.00000       0.00000       0.00000       0.00000       0.00000       0.00000       0.00000       0.00000       0.00000       0.00000       0.00000
   2  11 1810.3260    0.4923  0.8830  9.1875  0.0000      0.598621  0.1603   0.0278   0.1283    0.3312   0.0000       2.77274   422.7296      -2.27569       15.0245       5.26035       0.00000       0.00000       0.00000       0.00000       0.00000       0.00000       0.00000       0.00000       0.00000       0.00000       0.00000       0.00000       0.00000       0.00000       72.0655       70.3780       33.6158       13.5749       0.00000       0.00000       0.00000       0.00000       0.00000       0.00000       0.00000       0.00000       0.00000       0.00000       0.00000       0.00000       0.00000       0.00000
   2  12 1945.8659    0.5507  0.8011  9.2585  0.0000       2.98193  0.0910   0.0318   0.1375    0.3555   0.0000       1.85653   402.6013      -94.5440       13.5290      -2.56583       0.00000       0.00000       0.00000       0.00000       0.00000       0.00000       0.00000       0.00000       0.00000       0.00000       0.00000       0.00000       0.00000       0.00000       47.8005       44.8026       22.0273       9.80331       0.00000       0.00000       0.00000       0.00000       0.00000       0.00000       0.00000       0.00000       0.00000       0.00000       0.00000       0.00000       0.00000       0.00000
   2  13 2082.1316    0.7990  0.6871  8.7365  0.0016       5.92987  0.0686   0.0468   0.1209    0.8308   0.0000       1.64821   397.2233       6.73793       46.6462    -0.0450186       0.00000       0.00000       0.00000       0.00000       0.00000       0.00000       0.00000       0.00000       0.00000       0.00000       0.00000       0.00000       0.00000       0.00000       37.1123       31.3247       20.6236       7.38688       0.00000       0.00000       0.00000       0.00000       0.00000       0.00000       0.00000       0.00000       0.00000       0.00000       0.00000       0.00000       0.00000       0.00000
   2  14 2217.7190    1.0260  0.8268  5.0296  0.0000       4.66086  0.0671   0.0526   0.1293   41.7233   0.0000       1.51440   460.4580       22.0226     -0.272292      -14.2191       0.00000       0.00000       0.00000       0.00000       0.00000       0.00000       0.00000       0.00000       0.00000       0.00000       0.00000       0.00000       0.00000       0.00000       38.7963       32.2949       16.3543       6.06408       0.00000       0.00000       0.00000       0.00000       0.00000       0.00000       0.00000       0.00000       0.00000       0.00000       0.00000       0.00000       0.00000       0.00000
   2  15 2352.2776    1.3538  0.6553 10.0217  0.0000       2.06343  0.0905   0.0773   0.1091    0.6721   0.0000       1.75757   445.4864       58.3356       19.4439       2.31624       0.00000       0.00000       0.00000       0.00000       0.00000       0.00000       0.00000       0.00000       0.00000       0.00000       0.00000       0.00000       0.00000       0.00000       41.1634       32.6717       32.6248       10.0026       0.00000       0.00000       0.00000       0.00000       0.00000       0.00000       0.00000       0.00000       0.00000       0.00000       0.00000       0.00000       0.00000       0.00000
   2  16 2485.9164    1.6729  1.2450  9.9128  0.0000       2.67810  0.0961   0.0745   0.1713    1.3670   0.0000       1.48258   459.4286       44.7094      -23.6683       8.98944       0.00000       0.00000       0.00000       0.00000       0.00000       0.00000       0.00000       0.00000       0.00000       0.00000       0.00000       0.00000       0.00000       0.00000       44.2988       39.1721       23.3008       8.63901       0.00000       0.00000       0.00000       0.00000       0.00000       0.00000       0.00000       0.00000       0.00000       0.00000       0.00000       0.00000       0.00000       0.00000
   2  17 2619.6303    2.3236  0.9625  2.6234  0.0000       1.66582  0.0741   0.1174   0.1528 1000.0000   0.0000       1.30222   415.3739      -10.9194       14.4088      0.582388       0.00000       0.00000       0.00000       0.00000       0.00000       0.00000       0.00000       0.00000       0.00000       0.00000       0.00000       0.00000       0.00000       0.00000       36.5027       35.9406       16.7688       8.35511       0.00000       0.00000       0.00000       0.00000       0.00000       0.00000       0.00000       0.00000       0.00000       0.00000       0.00000       0.00000       0.00000       0.00000
   2  19 2889.5503    3.5519  0.9551  9.4929  0.0000      0.683161  0.0708   0.1730   0.1392    8.2570   0.0000       1.61376   406.2093      -5.80592      -9.35690       8.62828       0.00000       0.00000       0.00000       0.00000       0.00000       0.00000       0.00000       0.00000       0.00000       0.00000       0.00000       0.00000       0.00000       0.00000       38.1896       31.0649       18.7471       6.45076       0.00000       0.00000       0.00000       0.00000       0.00000       0.00000       0.00000       0.00000       0.00000       0.00000       0.00000       0.00000       0.00000       0.00000
   2  21 3159.9134    3.9554  1.0668 10.9179  0.0000       3.20403  0.1008   0.1785   0.1298    2.8641   0.0000       1.26927   408.7955       16.4715      -3.06453       7.51597       0.00000       0.00000       0.00000       0.00000       0.00000       0.00000       0.00000       0.00000       0.00000       0.00000       0.00000       0.00000       0.00000       0.00000       54.0401       42.1248       24.1604       7.70773       0.00000       0.00000       0.00000       0.00000       0.00000       0.00000       0.00000       0.00000       0.00000       0.00000       0.00000       0.00000       0.00000       0.00000
   2  22 3295.0933    3.6596  1.7751  2.2388  0.0000       1.30659  0.1089   0.1409   0.2192 1000.0000   0.0000      0.817517   417.9880      -20.6868       4.20691      0.776554       0.00000       0.00000       0.00000       0.00000       0.00000       0.00000       0.00000       0.00000       0.00000       0.00000       0.00000       0.00000       0.00000       0.00000       48.7912       43.0829       24.9985       9.93146       0.00000       0.00000       0.00000       0.00000       0.00000       0.00000       0.00000       0.00000       0.00000       0.00000       0.00000       0.00000       0.00000       0.00000
   3  11 1865.3127    0.4245  0.3728  9.9497  0.0000       10.9906  0.0693   0.0484   0.1504    0.1357   0.0000       4.11509   443.6614       16.0967      -5.04461       1.24971       4.66175      -1.82259       0.00000       0.00000       0.00000       0.00000       0.00000       0.00000       0.00000       0.00000       0.00000       0.00000       0.00000       0.00000       35.5896       28.2417       20.9944       12.3600       4.31579       1.36343       0.00000       0.00000       0.00000       0.00000       0.00000       0.00000       0.00000       0.00000       0.00000       0.00000       0.00000       0.00000
   3  13 2137.8048    0.7988  0.6703  9.2757  0.0000       7.51888  0.0506   0.0423   0.1143    0.5008   0.0000       1.86374   412.3673      -24.6192      -15.2054       2.19874       1.27569       1.35373       0.00000       0.00000       0.00000       0.00000       0.00000       0.00000       0.00000       0.00000       0.00000       0.00000       0.00000       0.00000       21.1281       20.9215       14.6096       8.43037       3.73987       1.15304       0.00000       0.00000       0.00000       0.00000       0.00000       0.00000       0.00000       0.00000       0.00000       0.00000       0.00000       0.00000
   3  15 2407.6548    1.4062  0.9667  9.9007  0.0000       5.03344  0.0644   0.0623   0.1308    0.8501   0.0000       1.45132   408.3208      -69.5821       11.9846      -8.54381      -5.00072      -1.52258       0.00000       0.00000       0.00000       0.00000       0.00000       0.00000       0.00000       0.00000       0.00000       0.00000       0.00000       0.00000       23.8653       21.9895       17.0829       10.3551       4.59671       1.29287       0.00000       0.00000       0.00000       0.00000       0.00000       0.00000       0.00000       0.00000       0.00000       0.00000       0.00000       0.00000
   3  16 2541.6628    1.9809  1.1022 -0.4038  0.0000       3.80359  0.0669   0.0816   0.1385 1000.0000   0.0000       1.23619   439.3177      -49.5792       30.4563       7.54003       2.97161     -0.811450       0.00000       0.00000       0.00000       0.00000       0.00000       0.00000       0.00000       0.00000       0.00000       0.00000       0.00000       0.00000       24.9297       23.6867       17.5479       9.76883       4.49307       1.29890       0.00000       0.00000       0.00000       0.00000       0.00000       0.00000       0.00000       0.00000       0.00000       0.00000       0.00000       0.00000
   3  17 2676.1876    2.5008  0.8881 11.3500  0.0000       3.34552  0.0652   0.1132   0.1166    0.6412   0.0000       1.58102   448.2040       11.0555       25.0994      -15.8842       2.99721     -0.957314       0.00000       0.00000       0.00000       0.00000       0.00000       0.00000       0.00000       0.00000       0.00000       0.00000       0.00000       0.00000       22.7232       25.2852       16.5971       9.45361       4.45080       1.57220       0.00000       0.00000       0.00000       0.00000       0.00000       0.00000       0.00000       0.00000       0.00000       0.00000       0.00000       0.00000
   3  18 2811.3533    3.0249  0.9290  4.8856  0.0000      0.555463  0.0600   0.1327   0.1313  618.6234   0.0000       1.09679   465.8937       5.29590       20.2802      -13.5557      0.150459       1.08218       0.00000       0.00000       0.00000       0.00000       0.00000       0.00000       0.00000       0.00000       0.00000       0.00000       0.00000       0.00000       23.6990       19.6952       16.9772       10.2991       4.74455       1.18927       0.00000       0.00000       0.00000       0.00000       0.00000       0.00000       0.00000       0.00000       0.00000       0.00000       0.00000       0.00000
   3  20 3082.2843    4.1846  0.8564 10.5646  0.0000     -0.136451  0.0519   0.1921   0.1346    3.7389   0.0000      0.950260   445.9278       20.1144      -5.95188       12.4033     0.0996625      -1.56580       0.00000       0.00000       0.00000       0.00000       0.00000       0.00000       0.00000       0.00000       0.00000       0.00000       0.00000       0.00000       21.8027       20.8003       15.7624       7.42239       3.88856       1.11299       0.00000       0.00000       0.00000       0.00000       0.00000       0.00000       0.00000       0.00000       0.00000       0.00000       0.00000       0.00000
   3  21 3217.7252    3.9883  1.0623 12.7399  0.0000       1.65633  0.0744   0.1788   0.1486    0.6895   0.0000       1.04396   446.8511     -0.425899      -36.8131     -0.994835      -5.97776     0.0834569       0.00000       0.00000       0.00000       0.00000       0.00000       0.00000       0.00000       0.00000       0.00000       0.00000       0.00000       0.00000       23.9017       25.2076       18.4099       13.6603       5.16305       1.84414       0.00000       0.00000       0.00000       0.00000       0.00000       0.00000       0.00000       0.00000       0.00000       0.00000       0.00000       0.00000
   3  22 3353.6141    3.4830  1.8868 10.6576 -0.0005       1.62679  0.0934   0.1107   0.1817    1.4909   0.0000      0.607524   407.7394       26.4361       5.49878      -4.71319      -3.37688      -1.68915       0.00000       0.00000       0.00000       0.00000       0.00000       0.00000       0.00000       0.00000       0.00000       0.00000       0.00000       0.00000       32.2380       30.8886       22.8142       13.3771       6.08688       1.80801       0.00000       0.00000       0.00000       0.00000       0.00000       0.00000       0.00000       0.00000       0.00000       0.00000       0.00000       0.00000
   3  23 3489.6622    2.9437  2.8187 10.6502  0.0000       1.11105  0.1264   0.0812   0.2219    0.7553   0.0000      0.387947   377.4930       72.0452       11.9581       29.2203       3.79802      -2.27272       0.00000       0.00000       0.00000       0.00000       0.00000       0.00000       0.00000       0.00000       0.00000       0.00000       0.00000       0.00000       43.2646       40.6861       29.5622       18.9601       7.38457       2.36026       0.00000       0.00000       0.00000       0.00000       0.00000       0.00000       0.00000       0.00000       0.00000       0.00000       0.00000       0.00000
   3  24 3626.2997    2.5694  4.1873 10.7598 -0.0006      0.712078  0.1511   0.0599   0.3117    0.3619   0.0000      0.263625   411.3118      -16.0479      -31.1640       24.0705      -2.40144      -1.71947       0.00000       0.00000       0.00000       0.00000       0.00000       0.00000       0.00000       0.00000       0.00000       0.00000       0.00000       0.00000       55.1085       52.6408       36.9725       20.6673       9.10878       2.75982       0.00000       0.00000       0.00000       0.00000       0.00000       0.00000       0.00000       0.00000       0.00000       0.00000       0.00000       0.00000
   3  25 3762.6345    2.0332  5.5648 10.8658  0.0000      0.298730  0.1920   0.0478   0.3938    0.2316   0.0000      0.201008   592.0796      -56.7840      -4.30969      -35.8855       16.8940      -1.51672       0.00000       0.00000       0.00000       0.00000       0.00000       0.00000       0.00000       0.00000       0.00000       0.00000       0.00000       0.00000       67.9246       66.1590       47.2696       27.2404       12.1595       3.84091       0.00000       0.00000       0.00000       0.00000       0.00000       0.00000       0.00000       0.00000       0.00000       0.00000       0.00000       0.00000
   4  11 1914.7837    0.4914  0.5042  9.4984  0.0035       2.89687  0.0495   0.0273   0.0827    0.1530   0.0000       2.24718   428.3067      -5.71638       24.1212       1.18699      -2.07098       1.53332       1.46339      0.278165       0.00000       0.00000       0.00000       0.00000       0.00000       0.00000       0.00000       0.00000       0.00000       0.00000       13.3872       14.5117       13.6933       8.54795       5.61638       2.80822       1.26715      0.295430       0.00000       0.00000       0.00000       0.00000       0.00000       0.00000       0.00000       0.00000       0.00000       0.00000
   4  12 2051.6641    0.6714  0.6482  9.3393 -0.0013       3.77232  0.0518   0.0309   0.0883    0.2553   0.0000       1.54000   464.0206       26.7630      -16.3491      -7.46537       1.34142      0.849904      0.469897      0.240695       0.00000       0.00000       0.00000       0.00000       0.00000       0.00000       0.00000       0.00000       0.00000       0.00000       14.9676       15.8478       13.6431       9.21230       5.73315       2.66551       1.09923      0.277354       0.00000       0.00000       0.00000       0.00000       0.00000       0.00000       0.00000       0.00000       0.00000       0.00000
   4  13 2188.4692    0.9178  0.7437  9.2264  0.0013       5.34381  0.0459   0.0374   0.0940    0.3949   0.0000       1.39333   433.2496      -2.40630       24.5801       5.26968      -1.01054      -2.61795     0.0238086      0.220546       0.00000       0.00000       0.00000       0.00000       0.00000       0.00000       0.00000       0.00000       0.00000       0.00000       15.0897       16.2081       13.5820       8.45444       4.52850       2.57891      0.967967      0.247500       0.00000       0.00000       0.00000       0.00000       0.00000       0.00000       0.00000       0.00000       0.00000       0.00000
   4  14 2324.0746    1.2128  0.8823  8.2438 -0.0015       2.07450  0.0490   0.0463   0.1127    1.6686   0.0000       1.24772   422.2370       1.29154      -24.4834      -3.90494      -3.92183      0.527959      -1.24803      0.370994       0.00000       0.00000       0.00000       0.00000       0.00000       0.00000       0.00000       0.00000       0.00000       0.00000       15.7707       16.5530       13.2344       8.98838       5.28824       2.42362      0.958188      0.244696       0.00000       0.00000       0.00000       0.00000       0.00000       0.00000       0.00000       0.00000       0.00000       0.00000
   4  16 2592.9941    2.3132  0.8127  9.8342 -0.0021      0.257326  0.0542   0.0935   0.0995    2.0190   0.0000       1.06273   444.2590      -19.6969       24.4625      0.159307   -0.00374725      -2.12440     -0.233360      0.322191       0.00000       0.00000       0.00000       0.00000       0.00000       0.00000       0.00000       0.00000       0.00000       0.00000       16.3481       18.3514       14.5927       9.55758       5.45639       2.73920       1.04756      0.278371       0.00000       0.00000       0.00000       0.00000       0.00000       0.00000       0.00000       0.00000       0.00000       0.00000
   4  17 2728.4447    3.0894  0.6470 10.4801 -0.0008       2.34076  0.0549   0.1361   0.0816    1.3455   0.0000       1.08669   431.4999       13.2977      -3.03469      -24.6147      -4.95621      -1.29307     -0.686299    -0.0460910       0.00000       0.00000       0.00000       0.00000       0.00000       0.00000       0.00000       0.00000       0.00000       0.00000       16.8484       14.7045       12.5769       11.2465       6.48071       2.78638      0.877567      0.178966       0.00000       0.00000       0.00000       0.00000       0.00000       0.00000       0.00000       0.00000       0.00000       0.00000
   4  19 3000.1133    3.9741  0.9273  3.8199  0.0024       1.43956  0.0545   0.1484   0.1019 1000.0000   0.0000       1.07019   437.0793      -25.1162       15.1664       2.01269       8.08886     -0.966879     -0.682066     -0.318568       0.00000       0.00000       0.00000       0.00000       0.00000       0.00000       0.00000       0.00000       0.00000       0.00000       14.6660       16.0036       13.0466       9.34508       5.30796       2.74211       1.02428      0.288107       0.00000       0.00000       0.00000       0.00000       0.00000       0.00000       0.00000       0.00000       0.00000       0.00000
   4  22 3408.0404    3.2927  2.3139 11.0524 -0.0013      0.315206  0.0979   0.0853   0.1813    0.6424   0.0000      0.462097   412.7484       22.8833       37.1345      -14.8311       2.39111      -4.61848       1.97601      0.411467       0.00000       0.00000       0.00000       0.00000       0.00000       0.00000       0.00000       0.00000       0.00000       0.00000       24.2535       25.3717       22.4248       14.9839       9.08943       4.63143       1.85214      0.459157       0.00000       0.00000       0.00000       0.00000       0.00000       0.00000       0.00000       0.00000       0.00000       0.00000
   4  23 3544.7024    2.9404  3.0833  9.7812  0.0002      0.915953  0.1133   0.0648   0.2010    1.0250   0.0000      0.258941   470.2981       58.3646      -27.4402      -20.9192      0.438503      -13.2837       2.42238       1.34602       0.00000       0.00000       0.00000       0.00000       0.00000       0.00000       0.00000       0.00000       0.00000       0.00000       28.3871       30.0569       24.5009       18.0372       11.2032       4.95041       2.00686      0.539489       0.00000       0.00000       0.00000       0.00000       0.00000       0.00000       0.00000       0.00000       0.00000       0.00000
   4  24 3681.8663    2.4556  4.4768 10.0101 -0.0019      0.721688  0.1377   0.0455   0.2562    0.4537   0.0000      0.178890   507.8671       22.2033       42.9490      -19.6269      -25.7201       9.29235      -1.88694     -0.620692       0.00000       0.00000       0.00000       0.00000       0.00000       0.00000       0.00000       0.00000       0.00000       0.00000       37.4446       40.0480       31.8906       22.3232       12.9942       6.26739       2.39647      0.647278       0.00000       0.00000       0.00000       0.00000       0.00000       0.00000       0.00000       0.00000       0.00000       0.00000
   4  25 3819.0804    2.0413  6.6311  9.2848  0.0014      0.367478  0.1880   0.0308   0.3262    0.3917   0.0000      0.125009   429.6710       112.271       72.2167       25.4412       3.62216       2.90044       5.63815      -1.29107       0.00000       0.00000       0.00000       0.00000       0.00000       0.00000       0.00000       0.00000       0.00000       0.00000       50.9992       52.8687       43.2747       28.8101       16.4979       8.04132       3.05131      0.771106       0.00000       0.00000       0.00000       0.00000       0.00000       0.00000       0.00000       0.00000       0.00000       0.00000
   4  26 3956.5504    1.7544  9.1296  9.4881 -0.0035      0.452416  0.2364   0.0254   0.4273    0.2583   0.0000     0.0961179   480.5822      -64.4858       21.9403       7.85304       22.9938       5.94341      -11.5491     -0.205530       0.00000       0.00000       0.00000       0.00000       0.00000       0.00000       0.00000       0.00000       0.00000       0.00000       60.0854       63.0117       52.9285       36.2194       21.2162       10.4070       4.11954       1.05879       0.00000       0.00000       0.00000       0.00000       0.00000       0.00000       0.00000       0.00000       0.00000       0.00000
   5  10 1823.3877    0.3645  0.2599  9.6937 -0.0138       16.6672  0.0319   0.0267   0.0577    0.0829   0.0000       5.69324   436.7237       2.19933      -5.94029      -9.46994      -3.11121       2.81456     -0.383239     -0.250076     0.0628720     0.0297003       0.00000       0.00000       0.00000       0.00000       0.00000       0.00000       0.00000       0.00000       9.95401       10.8550       8.77284       7.30742       4.23810       2.67577       1.28716      0.549665      0.130294     0.0402627       0.00000       0.00000       0.00000       0.00000       0.00000       0.00000       0.00000       0.00000
   5  11 1960.6273    0.5899  0.3315  9.6135 -0.0020       7.94969  0.0347   0.0362   0.0578    0.1188   0.0000       2.33311   443.1826      -4.41078       9.54696      -2.15186     -0.349165       2.33565      0.531093      0.389711   0.000338657     0.0369000       0.00000       0.00000       0.00000       0.00000       0.00000       0.00000       0.00000       0.00000       8.57882       8.55612       8.95794       6.29068       5.26945       2.99433       1.50412      0.656038      0.252211     0.0487370       0.00000       0.00000       0.00000       0.00000       0.00000       0.00000       0.00000       0.00000
   5  12 2098.5353    0.7096  0.5526  9.7607 -0.0012       8.11483  0.0388   0.0330   0.0792    0.1548   0.0000       1.81101   449.7986       8.22474       13.3761       6.28465      -4.31370     -0.928409     -0.336404     -0.341870     -0.198547    0.00967428       0.00000       0.00000       0.00000       0.00000       0.00000       0.00000       0.00000       0.00000       11.9441       12.6755       11.1629       8.05201       4.90064       3.00015       1.32922      0.611839      0.185130     0.0408859       0.00000       0.00000       0.00000       0.00000       0.00000       0.00000       0.00000       0.00000
   5  13 2235.3905    0.9930  0.6584 10.1318  0.0027       2.75702  0.0378   0.0407   0.0808    0.1962   0.0000       1.34772   437.2465      -23.1287       7.24594       2.52646      -1.81490      -2.06480     -0.214812     -0.134162      0.202277   -0.00221149       0.00000       0.00000       0.00000       0.00000       0.00000       0.00000       0.00000       0.00000       9.83632       11.1238       9.45031       7.32835       4.77730       2.88481       1.30881      0.614328      0.196807     0.0488169       0.00000       0.00000       0.00000       0.00000       0.00000       0.00000       0.00000       0.00000
   5  14 2371.1165    1.4106  0.7372 10.3105 -0.0003       3.35735  0.0439   0.0552   0.0841    0.3508   0.0000       1.29325   437.8396       8.66084       10.5994      -2.33521      -7.18167       2.00506     -0.215917    -0.0776117    -0.0604863     0.0132825       0.00000       0.00000       0.00000       0.00000       0.00000       0.00000       0.00000       0.00000       11.1579       10.8700       10.3573       8.69524       5.47354       3.40363       1.85849      0.751210      0.226818     0.0521914       0.00000       0.00000       0.00000       0.00000       0.00000       0.00000       0.00000       0.00000
   5  15 2506.0590    1.7593  1.0753  9.8504 -0.0048      0.311739  0.0591   0.0596   0.1089    1.0073   0.0000       1.10173   452.7373       9.52021       7.17195       5.09455       11.1673      -1.46985      -2.23072       1.06465      0.337572     0.0585415       0.00000       0.00000       0.00000       0.00000       0.00000       0.00000       0.00000       0.00000       12.1642       12.7280       12.6058       9.39910       6.02169       3.72012       1.98163      0.885391      0.281903     0.0599747       0.00000       0.00000       0.00000       0.00000       0.00000       0.00000       0.00000       0.00000
   5  16 2641.2321    2.4588  0.8827 10.3765 -0.0010       1.78117  0.0487   0.0882   0.0901    1.0090   0.0000      0.856352   447.5479       13.9894       19.4311      -1.75647      -4.91431     -0.817755      0.310562    -0.0108247    -0.0990003    0.00145535       0.00000       0.00000       0.00000       0.00000       0.00000       0.00000       0.00000       0.00000       11.7842       13.6658       11.5455       8.48555       5.71707       3.19928       1.57720      0.634571      0.231243     0.0571191       0.00000       0.00000       0.00000       0.00000       0.00000       0.00000       0.00000       0.00000
   5  17 2777.3790    2.8243  0.8923 11.2345 -0.0055       2.72616  0.0530   0.1016   0.0874    0.7318   0.0000       1.05814   421.8410      -11.8102       15.5473       3.41743      -3.74665      -1.83734       2.56568    -0.0563067      0.142329     -0.111522       0.00000       0.00000       0.00000       0.00000       0.00000       0.00000       0.00000       0.00000       11.6732       12.2438       11.8331       9.42692       5.57079       3.41645       2.15810      0.842662      0.264750     0.0625078       0.00000       0.00000       0.00000       0.00000       0.00000       0.00000       0.00000       0.00000
   5  18 2913.6598    3.8086  0.9068  5.3428  0.0000       1.69265  0.0660   0.1490   0.1046  516.4083   0.0000      0.997424   435.8578      -1.57488       24.5576       2.90200      -8.38621      -5.15920       0.00000       0.00000       0.00000       0.00000       0.00000       0.00000       0.00000       0.00000       0.00000       0.00000       0.00000       0.00000       16.4434       14.1855       11.9234       12.1585       9.59725       5.42015       2.57404      0.869845      0.262215     0.0572779       0.00000       0.00000       0.00000       0.00000       0.00000       0.00000       0.00000       0.00000
   5  19 3049.9257    4.3826  0.8945 -1.1982  0.0000       2.55235  0.0473   0.1621   0.1021 1000.0000   0.0000       1.21849   431.1359      -1.23644       8.08241      -6.32780      0.774410      -4.91989       0.00000       0.00000       0.00000       0.00000       0.00000       0.00000       0.00000       0.00000       0.00000       0.00000       0.00000       0.00000       10.7637       12.9395       10.7544       8.20943       5.84299       3.24336       1.77013      0.694629      0.263311     0.0615435       0.00000       0.00000       0.00000       0.00000       0.00000       0.00000       0.00000       0.00000
   5  21 3322.6315    3.7182  1.5857  9.5372  0.0053       1.23890  0.0808   0.1205   0.1489    3.7942   0.0000      0.605708   457.2608       7.44169       10.2954       10.0280      -3.25155       2.24171      -2.08134      0.239469      0.339791     0.0587042       0.00000       0.00000       0.00000       0.00000       0.00000       0.00000       0.00000       0.00000       17.2744       18.1244       16.1635       13.0456       8.58258       5.23438       2.75300       1.12769      0.354373     0.0799722       0.00000       0.00000       0.00000       0.00000       0.00000       0.00000       0.00000       0.00000
   5  22 3459.5312    3.1894  2.0078 11.7448 -0.0005       1.68508  0.0852   0.0924   0.1752    0.5357   0.0000      0.534847   432.8846       30.9015       7.54352       26.2099      -1.87413       1.87260     -0.526965      0.510763      0.394887     -0.103247       0.00000       0.00000       0.00000       0.00000       0.00000       0.00000       0.00000       0.00000       18.2702       21.3553       18.1561       14.5757       9.24074       5.55686       2.82518       1.25001      0.409799      0.104222       0.00000       0.00000       0.00000       0.00000       0.00000       0.00000       0.00000       0.00000
   5  23 3596.8732    2.5992  3.4225 10.9134 -0.0005      0.990959  0.1120   0.0555   0.2281    0.3482   0.0000      0.281182   426.3776      -12.7876       29.1563       3.46018       25.1063       2.48242      -2.85702      -4.04668      0.931175      0.199626       0.00000       0.00000       0.00000       0.00000       0.00000       0.00000       0.00000       0.00000       22.9468       26.2857       23.5328       17.9528       12.5656       7.13403       3.84734       1.59793      0.588666      0.131475       0.00000       0.00000       0.00000       0.00000       0.00000       0.00000       0.00000       0.00000
   5  24 3733.8215    2.1797  5.2054 10.0977  0.0003      0.297510  0.1436   0.0366   0.2667    0.3033   0.0000      0.152142   419.7242       20.4771      -3.60136      -9.56328      -13.6413       4.00036      -3.12758      0.474713    -0.0233419      0.145545       0.00000       0.00000       0.00000       0.00000       0.00000       0.00000       0.00000       0.00000       28.9152       33.3933       29.5347       22.7719       15.7179       9.28012       4.75359       2.08114      0.730458      0.169272       0.00000       0.00000       0.00000       0.00000       0.00000       0.00000       0.00000       0.00000
   5  25 3871.5061    1.8140  7.2534 10.2127 -0.0001      0.167804  0.1796   0.0270   0.3457    0.1417   0.0000      0.107765   401.6418      -9.44489       84.9193       22.2505      -14.8493       14.6645       7.01333      -1.15755      0.632573    -0.0993212       0.00000       0.00000       0.00000       0.00000       0.00000       0.00000       0.00000       0.00000       35.0293       40.4147       36.5668       28.2693       19.6651       11.3955       6.28389       2.59310      0.946012      0.210302       0.00000       0.00000       0.00000       0.00000       0.00000       0.00000       0.00000       0.00000
   6  10 1866.1757    0.3988  0.4214  9.2899 -0.0091       12.9753  0.0387   0.0205   0.0615    0.1048   0.0000       2.98908   443.8626       1.50969       11.2426      -1.39244      -1.21084       2.56030      -3.24164     -0.119745     0.0528382     0.0562007    -0.0120484    -0.0100644       0.00000       0.00000       0.00000       0.00000       0.00000       0.00000       9.63424       9.46891       8.27786       6.93398       6.55473       4.48108       2.45090       1.15213      0.404555      0.184596     0.0558667    0.00977926       0.00000       0.00000       0.00000       0.00000       0.00000       0.00000
   6  11 2004.0830    0.5922  0.4332  9.6817 -0.0028       7.88715  0.0334   0.0287   0.0621    0.1049   0.0000       2.28679   441.9162      -10.8586       15.6332       3.42072       4.64511       1.86542     -0.413551       1.00575     -0.263061   -0.00488719    0.00464865     0.0103543       0.00000       0.00000       0.00000       0.00000       0.00000       0.00000       8.14835       9.43107       7.70367       6.70619       4.73746       3.32320       1.69266      0.905027      0.330766      0.143322     0.0368606     0.0102777       0.00000       0.00000       0.00000       0.00000       0.00000       0.00000
   6  12 2142.5198    0.7236  0.8261  9.4367 -0.0014       4.92180  0.0481   0.0265   0.0923    0.2153   0.0000       1.34593   419.1542      -16.5394       16.0523       5.16577      -7.60111      -4.33680       1.11872     -0.261493    -0.0576569     -0.289038     0.0107152    -0.0160817       0.00000       0.00000       0.00000       0.00000       0.00000       0.00000       9.52901       11.1897       11.0316       8.30211       6.36546       3.74878       2.37112       1.35448      0.567919      0.230628     0.0777963     0.0147553       0.00000       0.00000       0.00000       0.00000       0.00000       0.00000
   6  13 2279.8824    1.0998  0.7441  9.7443 -0.0044       4.55810  0.0411   0.0394   0.0816    0.2698   0.0000       1.05036   425.2693      -2.80975       12.0298     -0.748871      -5.81184      -9.25269       2.68908       1.45840      0.155105      0.119440   -0.00763677   -0.00139188       0.00000       0.00000       0.00000       0.00000       0.00000       0.00000       8.49420       10.9885       9.47986       7.52492       5.23671       3.31574       2.12189      0.928404      0.519608      0.172513     0.0608432     0.0133671       0.00000       0.00000       0.00000       0.00000       0.00000       0.00000
   6  14 2415.5537    1.5439  0.9796  9.3416 -0.0002       3.18565  0.0488   0.0489   0.0900    0.7792   0.0000      0.900279   445.7575       6.74159       8.70139     -0.515640       5.58063      0.440851      0.905492      0.359430      0.375361    -0.0989582   -0.00241228    0.00204663       0.00000       0.00000       0.00000       0.00000       0.00000       0.00000       9.78322       9.85599       9.56162       8.73988       6.08085       3.85494       2.52827       1.33020      0.608700      0.200564     0.0590393     0.0125435       0.00000       0.00000       0.00000       0.00000       0.00000       0.00000
   6  15 2551.0517    2.0225  0.9160  9.8995 -0.0045       2.34229  0.0438   0.0648   0.0844    0.8556   0.0000      0.897215   434.6235      -20.7072       23.9467      -4.45981      0.871659      0.422445      0.977771      0.741595     -0.464385     -0.212402     0.0794558   -0.00164544       0.00000       0.00000       0.00000       0.00000       0.00000       0.00000       8.58653       9.65791       8.68458       7.31386       5.49269       3.60664       2.13732       1.06247      0.502634      0.180952     0.0576906     0.0120356       0.00000       0.00000       0.00000       0.00000       0.00000       0.00000
   6  16 2687.0609    2.6806  0.8586  9.8513 -0.0001       1.37363  0.0408   0.0866   0.0786    1.1890   0.0000      0.757360   426.1793       15.4634       1.28769      -2.59272      0.210477       3.82453     -0.680805     -0.932008     -0.266140      0.253513   -0.00713408    -0.0291855       0.00000       0.00000       0.00000       0.00000       0.00000       0.00000       7.96595       8.99572       8.59322       7.03829       5.00800       3.59833       2.00591       1.03676      0.496279      0.199099     0.0562414     0.0125348       0.00000       0.00000       0.00000       0.00000       0.00000       0.00000
   6  17 2823.7837    3.2876  0.8450  9.8781 -0.0052       2.54458  0.0393   0.1076   0.0755    1.9237   0.0000      0.822775   433.3188      -10.5441       4.50026      -13.9025       2.82579      -8.03233     0.0962772      -1.84984     -0.152495     0.0574456     0.0354075   -0.00154938       0.00000       0.00000       0.00000       0.00000       0.00000       0.00000       7.78365       8.46489       7.80036       6.46452       5.12928       3.29534       1.99416       1.02093      0.442200      0.162042     0.0530978     0.0104356       0.00000       0.00000       0.00000       0.00000       0.00000       0.00000
   6  18 2960.6798    3.9881  0.7738 11.9006 -0.0086       2.07023  0.0396   0.1445   0.0778    0.4754   0.0000       1.16455   435.1704     -0.714690       6.14698       7.33638       2.65980       4.56943       3.74150      0.814929      0.425164     -0.461245    -0.0466778    -0.0111296       0.00000       0.00000       0.00000       0.00000       0.00000       0.00000       7.93210       8.68488       8.16534       6.69956       5.32399       3.58552       2.09389       1.01420      0.467362      0.188265     0.0563277     0.0112193       0.00000       0.00000       0.00000       0.00000       0.00000       0.00000
   6  19 3097.2509    4.1569  1.0179 11.4187  0.0059     0.0167524  0.0688   0.1352   0.0855    0.8249   0.0000      0.979209   442.7291      -4.57079       10.8466      -3.42471       19.3328       3.78729      -4.79988      -1.37284      0.379502     -0.309060     0.0394235    -0.0197230       0.00000       0.00000       0.00000       0.00000       0.00000       0.00000       10.3390       12.5377       12.7140       8.09867       8.56948       4.77059       2.83415       1.85310      0.559365      0.309470      0.109005     0.0178909       0.00000       0.00000       0.00000       0.00000       0.00000       0.00000
   6  20 3234.0397    4.0855  1.2074 12.0537 -0.0000       2.17185  0.0586   0.1242   0.1116    0.6322   0.0000      0.813453   419.9378      -21.3148      -5.15901      -10.6361      -6.50866      -2.76104     -0.469859      -1.59652     -0.221479      0.258818     -0.101744    0.00193153       0.00000       0.00000       0.00000       0.00000       0.00000       0.00000       11.7746       13.1893       12.4052       9.85865       6.55405       4.51942       2.50078       1.33107      0.614297      0.246734     0.0658065     0.0140869       0.00000       0.00000       0.00000       0.00000       0.00000       0.00000
   6  21 3370.9961    3.5152  1.8706 11.3953 -0.0034      0.928716  0.0779   0.0858   0.1317    0.5375   0.0000      0.625263   434.8056     -0.260477       12.4076      -6.37408      -16.0460      -1.84858      -2.84659       3.06839      0.125240     -0.194635     0.0726164     0.0268982       0.00000       0.00000       0.00000       0.00000       0.00000       0.00000       13.1142       15.2888       14.1115       11.8182       8.71497       5.69181       3.34395       1.80337      0.782382      0.312777     0.0964345     0.0206231       0.00000       0.00000       0.00000       0.00000       0.00000       0.00000
   6  22 3508.3104    2.9993  2.7193 11.0385 -0.0031      0.181451  0.0929   0.0626   0.1726    0.3984   0.0000      0.297445   443.7769      -40.4486       36.4451       16.2461       14.8840       5.04941      -2.51654     -0.980321       1.76182      0.109949     -0.111723     0.0575731       0.00000       0.00000       0.00000       0.00000       0.00000       0.00000       15.5018       19.3752       17.4247       14.9353       10.8927       7.24396       4.23024       2.38995       1.02375      0.420203      0.130247     0.0293121       0.00000       0.00000       0.00000       0.00000       0.00000       0.00000
   6  23 3646.0736    2.5125  4.1169 10.0584 -0.0018      0.468970  0.1164   0.0415   0.2118    0.3480   0.0000      0.159220   457.5826      -22.1378       14.8371      -36.4576      -4.21648       13.8921       8.28906      -3.11999     -0.831631      0.236468      0.370974    -0.0232409       0.00000       0.00000       0.00000       0.00000       0.00000       0.00000       19.1422       23.3273       21.6970       17.4904       13.1927       8.82586       5.17710       2.62929       1.25705      0.494819      0.162217     0.0330348       0.00000       0.00000       0.00000       0.00000       0.00000       0.00000
   6  24 3784.2019    2.1097  5.5499 10.0140  0.0003      0.574496  0.1366   0.0313   0.2574    0.1974   0.0000      0.126183   461.5214       13.6043       10.7918       22.6256       25.8399       1.74254      -7.12465       6.35961      0.912968      0.858742    -0.0339318    -0.0346725       0.00000       0.00000       0.00000       0.00000       0.00000       0.00000       23.3522       26.8403       25.7199       20.7108       15.7869       10.6048       6.27604       3.19252       1.51114      0.590824      0.184254     0.0359134       0.00000       0.00000       0.00000       0.00000       0.00000       0.00000
   6  25 3921.9891    1.7715  7.7377  9.9489 -0.0005      0.171731  0.1784   0.0238   0.3276    0.1283   0.0000     0.0944041   465.1238      -3.76662      -3.81518       16.2423      -28.1443       15.7669      -4.35681      -4.82421       1.31578      0.204836    -0.0591113     0.0326146       0.00000       0.00000       0.00000       0.00000       0.00000       0.00000       29.1456       35.1507       32.8732       27.0296       19.6600       13.4978       7.82021       4.07956       1.93954      0.774195      0.236705     0.0500883       0.00000       0.00000       0.00000       0.00000       0.00000       0.00000
   7   9 1767.7366    0.2812  0.2509  9.4500 -0.0281       20.4234  0.0484   0.0243   0.0640    0.0729   0.0000       6.30095   442.8192       7.32667       7.41865      -2.50785     -0.706325      -4.34665       1.40429      -1.86313     -0.490430     -0.109337    -0.0471756    0.00887903   -0.00581471   0.000978919       0.00000       0.00000       0.00000       0.00000       6.93300       12.0007       7.32622       9.31256       4.55837       5.49330       2.12627       2.26749      0.640484      0.535418      0.127032     0.0844177     0.0106043    0.00516417       0.00000       0.00000       0.00000       0.00000
   7  10 1906.8833    0.4635  0.3634  9.5200 -0.0068       13.3768  0.0410   0.0251   0.0549    0.0861   0.0000       2.93924   443.6550      -2.15695       2.39880      -5.45087       1.05848       1.33260       2.37046      0.153978     -0.298993    -0.0220848    -0.0557222   -0.00358779   -0.00684091  -0.000529655       0.00000       0.00000       0.00000       0.00000       6.41819       10.1731       7.44256       8.58205       4.14685       4.43237       2.10063       1.65114      0.499603      0.447401      0.109282     0.0675043    0.00996649    0.00480514       0.00000       0.00000       0.00000       0.00000
   7  12 2184.6284    0.9224  0.6783  9.6200  0.0007       5.08289  0.0345   0.0333   0.0741    0.1971   0.0000       1.20758   434.8310      -6.84712       13.1962      -6.79278     -0.237589      0.189918      -1.20729      -1.02058      0.358044     -0.221922    -0.0296238     0.0151032   -0.00245953   -0.00502736       0.00000       0.00000       0.00000       0.00000       6.73121       7.29521       6.33368       5.75551       4.96656       3.75963       2.43809       1.34680      0.657149      0.295345      0.119390     0.0406879     0.0117971    0.00238854       0.00000       0.00000       0.00000       0.00000
   7  13 2322.1302    1.3081  0.8343  9.2177 -0.0044       2.74001  0.0393   0.0407   0.0747    0.5285   0.0000      0.868157   433.8997       7.63873      0.162053       2.86004       1.26372      -2.13729      -1.89597       1.07055      0.944062     0.0325514      0.145478    -0.0150590   -0.00371729    0.00370142       0.00000       0.00000       0.00000       0.00000       6.84272       7.56521       7.07692       6.49190       5.13984       3.63287       2.41132       1.39207      0.785455      0.332873      0.146489     0.0474153     0.0132946    0.00270929       0.00000       0.00000       0.00000       0.00000
   7  14 2458.2822    1.6025  0.8223 10.6425 -0.0000       3.27846  0.0404   0.0520   0.0800    0.2389   0.0000      0.994207   426.1845      -17.2824       7.03282      -6.10186     -0.787518       2.66698      -1.08910    -0.0365221     -0.246350      0.398369      0.123923    -0.0125197     0.0406220    0.00536987       0.00000       0.00000       0.00000       0.00000       6.81364       8.07745       7.96844       6.13535       5.46099       3.70703       2.39104       1.45745      0.764796      0.348428      0.147411     0.0557055     0.0169864    0.00282394       0.00000       0.00000       0.00000       0.00000
   7  15 2594.3155    2.0864  0.9074 10.8474  0.0009       2.40755  0.0460   0.0637   0.0805    0.3207   0.0000      0.952138   427.8044      -12.4052      -1.14993       1.52107      -6.08474      -3.44795     -0.291333      0.874110     0.0693917     -0.351283     0.0996000     0.0426601    -0.0205552    0.00498721       0.00000       0.00000       0.00000       0.00000       7.80074       9.31316       8.39800       7.86720       5.83502       3.76366       2.56774       1.51813      0.892985      0.374452      0.160696     0.0488604     0.0155035    0.00322867       0.00000       0.00000       0.00000       0.00000
   7  16 2731.1805    2.6806  0.8070 11.2890 -0.0018       2.44631  0.0429   0.0862   0.0751    0.3182   0.0000       1.09486   435.3440       13.3920       7.56638      -9.05354     -0.651908     -0.365653     0.0501761      -1.50830       1.31385      0.138836     0.0587550     0.0460885    -0.0173715   -0.00164535       0.00000       0.00000       0.00000       0.00000       6.79218       8.23453       7.46571       7.26074       5.23961       3.67638       2.69315       1.40276      0.881917      0.376844      0.182981     0.0501934     0.0157324    0.00336187       0.00000       0.00000       0.00000       0.00000
   7  17 2868.3054    3.5092  0.7517 11.4770 -0.0056      0.423052  0.0403   0.1119   0.0657    0.4518   0.0000      0.840717   445.3551      -5.87733       6.30671       6.64730      -4.15092       4.44655       2.18144      0.826429      0.847009      0.415830     0.0591477     0.0349621     0.0241692   -0.00331230       0.00000       0.00000       0.00000       0.00000       7.45486       7.82170       6.51666       6.11913       5.51041       4.29173       2.79302       1.52339      0.736907      0.326061      0.126531     0.0433505     0.0124332    0.00245626       0.00000       0.00000       0.00000       0.00000
   7  18 3005.6666    4.1256  0.8420 11.8103 -0.0013       1.82641  0.0410   0.1269   0.0721    0.4180   0.0000      0.982525   436.4542       5.40998       26.6916       1.23144       6.13528      0.837306      -1.42052     -0.714984      0.699594     -0.165424    -0.0227109     0.0351297    -0.0120702   -0.00144692       0.00000       0.00000       0.00000       0.00000       7.74826       9.06914       8.75346       7.09176       5.28566       3.70753       2.41553       1.27533      0.670883      0.327239      0.141624     0.0465551     0.0133621    0.00242468       0.00000       0.00000       0.00000       0.00000
   7  19 3142.7333    4.3483  0.9640 11.3415 -0.0030     -0.538212  0.0444   0.1285   0.0771    0.8060   0.0000      0.927885   439.7903      -11.2197       13.5511       14.3716      -5.05055      -4.95396       2.67250      -1.05364      0.158946     -0.227469     0.0759388    -0.0614896    0.00686968    0.00345128       0.00000       0.00000       0.00000       0.00000       7.16055       8.61688       7.92584       6.96758       5.37374       3.76491       2.38182       1.47965      0.795718      0.359114      0.147945     0.0534473     0.0147003    0.00304270       0.00000       0.00000       0.00000       0.00000
   7  20 3279.8287    3.7248  1.3662 12.1147  0.0046     0.0624341  0.0597   0.1001   0.1030    0.3011   0.0000      0.653483   427.2836      -28.4915       1.56450      -14.0878      -11.6085      -5.47184      -2.33418      -2.71102      0.942383     0.0626051     -0.267769    0.00466875    -0.0220946    -0.0137407       0.00000       0.00000       0.00000       0.00000       8.76371       10.1886       10.0612       8.14584       6.94583       5.15610       3.18983       1.94462       1.03758      0.455915      0.202333     0.0754934     0.0209639    0.00391454       0.00000       0.00000       0.00000       0.00000
   7  21 3417.4003    3.2237  1.9442 11.6851 -0.0020      0.193571  0.0724   0.0742   0.1259    0.2664   0.0000      0.447268   443.3846      -19.3585       31.3684       8.44242      -8.00832      -4.05847      0.378168       2.21623       1.32356      0.349356     -0.138349     0.0101024   -0.00329536    0.00327559       0.00000       0.00000       0.00000       0.00000       10.8655       12.7704       12.2861       10.4250       8.38179       5.90811       3.90303       2.26626       1.14609      0.585783      0.228657     0.0834593     0.0240733    0.00454369       0.00000       0.00000       0.00000       0.00000
   7  22 3555.2289    2.7465  3.0560 10.9934 -0.0008      0.510606  0.0883   0.0486   0.1673    0.2231   0.0000      0.236435   473.0441       18.5581       9.60965       9.24140      -7.78043      0.600493      0.279296      -3.85773     -0.920586      0.150570      0.326498      0.104912    -0.0318470   -0.00703954       0.00000       0.00000       0.00000       0.00000       13.8202       16.8966       15.9539       13.5019       10.5374       7.31876       4.76033       2.74822       1.49695      0.678163      0.294733      0.102545     0.0305700    0.00585530       0.00000       0.00000       0.00000       0.00000
   7  23 3693.7210    2.3104  4.5198 10.0426 -0.0033      0.641652  0.1142   0.0329   0.1981    0.2228   0.0000      0.153838   471.3387      -34.8763       29.6173       11.8925       18.2510       5.11188      -8.15079      -3.45685      0.543829     -0.327145     -0.498880    -0.0296468    -0.0224797    0.00807179       0.00000       0.00000       0.00000       0.00000       17.2681       19.0660       18.3790       16.8514       12.9421       9.22825       5.97392       3.64331       1.96538      0.892385      0.366270      0.127355     0.0344084    0.00658809       0.00000       0.00000       0.00000       0.00000
   7  24 3832.0240    1.9595  6.1936  9.9884 -0.0025      0.227073  0.1410   0.0253   0.2478    0.1405   0.0000      0.105674   467.5562      -33.5903       1.64116      -14.6109       10.9019      -11.8748      -8.71138      -2.59727       5.04320     -0.920317      0.459512     0.0432375     0.0739694    0.00128431       0.00000       0.00000       0.00000       0.00000       19.6282       25.1786       22.5126       21.2029       15.7978       11.9507       7.52026       4.59546       2.46253       1.15690      0.489957      0.177931     0.0481612     0.0106306       0.00000       0.00000       0.00000       0.00000
   7  25 3970.4272    1.6813  9.2429  9.7331 -0.0002     0.0905027  0.1800   0.0187   0.3366    0.0935   0.0000     0.0687104   416.6465      -10.9801      -42.3147       14.0449      -5.58858      -20.1467       6.64096       5.42513      -2.07514      0.461319    -0.0212315     -0.225960     0.0639304   -0.00818744       0.00000       0.00000       0.00000       0.00000       26.3241       31.6497       30.1159       26.0070       20.4644       14.7649       9.45702       5.65560       3.08297       1.38333      0.607209      0.214065     0.0599188     0.0115173       0.00000       0.00000       0.00000       0.00000
   8  13 2362.9058    1.3788  0.7789  9.8947 -0.0017       2.68085  0.0366   0.0435   0.0693    0.2946   0.0000      0.889377   433.6611      0.247361       23.8226      -11.7347      -2.14350       5.02188      0.626565      -2.57831     0.0386200     -0.949248     -0.237713    -0.0797177    -0.0372929   0.000895283   -0.00635250  -0.000291435       0.00000       0.00000       6.04960       7.68995       7.06639       6.67563       4.83896       3.78055       2.33508       1.64151      0.906080      0.521831      0.236072      0.108819     0.0392330     0.0136386    0.00308850   0.000721929       0.00000       0.00000
   8  14 2499.4283    1.7197  0.8999 10.2304 -0.0030       1.49352  0.0439   0.0485   0.0716    0.3049   0.0000      0.846705   421.9339       4.22008       15.5199      -6.73901     -0.770147      -1.23332       2.73236       1.71695      0.458973     -0.151971     -0.114500    -0.0664681    -0.0574388  -0.000701713   -0.00172951   7.58882e-05       0.00000       0.00000       6.42769       7.58910       6.97932       5.83923       5.69480       4.37401       3.14885       2.00589       1.08491      0.563042      0.265167      0.114351     0.0435100     0.0152775    0.00426575   0.000715385       0.00000       0.00000
   8  15 2636.1522    2.3160  0.9461 10.3514 -0.0041       1.94373  0.0423   0.0642   0.0742    0.4710   0.0000      0.768640   443.0116      -10.5053       9.04233       11.4093       3.16217     -0.278930      -1.30755      -2.22061      -1.54899     -0.968689    -0.0989779    -0.0826306     0.0528071    0.00549493    0.00147702  -5.27523e-05       0.00000       0.00000       5.87449       6.61912       7.12792       6.10261       5.09659       3.61345       2.71761       1.74743      0.967532      0.544214      0.285655      0.124644     0.0449927     0.0148545    0.00397624   0.000620672       0.00000       0.00000
   8  16 2773.8574    2.7967  0.8352 11.5984 -0.0056       3.90800  0.0383   0.0853   0.0747    0.2560   0.0000       1.00485   452.2365      -1.77686       8.09350     -0.967994      -8.29109      0.810683      0.439133       1.87726      0.211070      0.180502      0.378266      0.105151    -0.0120579    -0.0179805   -0.00227665  -0.000417377       0.00000       0.00000       5.95025       6.32833       6.26091       6.33472       5.05498       3.42122       2.33400       1.63013       1.07437      0.569990      0.277484      0.108457     0.0404565     0.0118047    0.00318496   0.000591985       0.00000       0.00000
   8  17 2911.5216    3.7408  0.7878 11.3464 -0.0036      0.753556  0.0337   0.1130   0.0700    0.4484   0.0000      0.809352   438.4778     -0.505679       16.4799       6.05390       2.26570      -2.16359       2.35676     -0.174398    -0.0344532      0.263066     0.0418605     0.0312901    -0.0117972    -0.0145995    0.00520904   0.000653036       0.00000       0.00000       5.27234       6.25921       6.56487       5.35439       4.48851       3.18529       2.17974       1.42223      0.801494      0.437230      0.225117     0.0936399     0.0370501     0.0129600    0.00330816   0.000522899       0.00000       0.00000
   8  18 3049.1883    4.1444  0.7845 12.1372 -0.0059       1.63933  0.0345   0.1262   0.0706    0.3002   0.0000      0.809928   438.6436       1.44935       1.04682      -6.93918      -3.17102       7.09059      -2.16393     -0.273585      0.163613       1.21399     0.0387640    -0.0155539   -0.00687195   -0.00921212  -9.25164e-05  -0.000743430       0.00000       0.00000       5.54394       6.22802       5.95561       5.71964       4.89257       3.44774       2.25352       1.52961       1.02288      0.522708      0.249528     0.0935603     0.0394938     0.0119864    0.00315721   0.000596373       0.00000       0.00000
   8  19 3186.6821    4.2391  1.1778 11.7096 -0.0029      0.285836  0.0515   0.1074   0.0943    0.5349   0.0000      0.828453   439.8366       2.66829       9.87436       16.0490      -5.41450    -0.0353358      -4.86252      -2.16361     -0.494485     -0.499816     -0.597153      0.150979    -0.0404551    -0.0219977  -0.000444354   0.000271264       0.00000       0.00000       7.51383       7.98024       8.33368       7.71519       5.85361       4.47018       3.44102       2.07569       1.15629      0.619022      0.339752      0.142644     0.0512000     0.0149045    0.00386174   0.000670318       0.00000       0.00000
   8  20 3324.2977    3.8377  1.4835 11.7423 -0.0011      0.445397  0.0604   0.0873   0.0962    0.3152   0.0000      0.561617   441.0030       10.1850       2.28645      -2.15719      -8.95834     -0.576169      -1.61264      0.302311     -0.380383     -0.797553     -0.708776      0.168087     0.0564230     0.0466834   -0.00159601   0.000569706       0.00000       0.00000       8.48318       10.4175       10.1769       9.00154       6.86414       5.21767       3.63258       2.15014       1.32965      0.662874      0.351537      0.147008     0.0611667     0.0182844    0.00492884   0.000919064       0.00000       0.00000
   8  21 3462.4743    3.2147  2.1797 11.2357 -0.0009      0.736080  0.0760   0.0622   0.1167    0.2416   0.0000      0.352619   445.6805      -22.4946      -18.6844       2.11753      -1.27315      -1.27984     0.0884072     -0.268027      -1.46330      0.111289      0.284264     -0.100696    -0.0405365    -0.0248714   -0.00517310   0.000311585       0.00000       0.00000       10.2584       11.5044       10.6694       10.8297       9.04478       5.99695       4.24144       2.83732       1.89155       1.02190      0.454518      0.190219     0.0685939     0.0207753    0.00608367    0.00108776       0.00000       0.00000
   8  22 3600.8883    2.5702  3.4795 10.6948  0.0010      0.552456  0.0892   0.0403   0.1629    0.1718   0.0000      0.197068   417.1515      -6.83453       22.9839       6.27406      -5.26838      -10.3007      -2.50432       2.54468      0.621557     -0.708876      0.496983     0.0276674     -0.165528   -0.00372229   -0.00364223  -7.83919e-05       0.00000       0.00000       11.3119       13.8571       13.2715       12.4091       9.98221       7.65086       5.19872       3.49900       1.96261       1.11754      0.522603      0.238336     0.0855039     0.0301783    0.00770535    0.00149562       0.00000       0.00000
   8  23 3739.7074    2.1436  4.8984 10.5259 -0.0012      0.661608  0.1140   0.0294   0.1992    0.1203   0.0000      0.139593   450.0417      -10.6576       16.4931      -11.5300       8.28501       8.63826      -4.52405     -0.574105     -0.387855      -1.49757     -0.143495      0.252981     0.0856017     0.0343453   -0.00288842  -0.000806992       0.00000       0.00000       15.1945       18.0506       17.8669       15.4866       13.2558       9.68067       6.92128       4.35414       2.55878       1.35110      0.675124      0.284191      0.111554     0.0365528     0.0101207    0.00165238       0.00000       0.00000
   8  24 3878.3246    1.8460  6.8147  9.9690 -0.0006      0.200480  0.1362   0.0215   0.2514    0.1077   0.0000     0.0925371   385.9990      -47.3713       32.8850      -10.2215       18.8593       1.06510      -6.19385      -5.83609      -3.19904       1.58349     -0.192963      0.458020   -0.00264579    -0.0225558     0.0114751    0.00292528       0.00000       0.00000       17.9467       22.4621       20.9180       19.2368       15.7601       11.9458       8.41656       5.25736       3.19641       1.67929      0.809919      0.354601      0.139719     0.0444123     0.0121235    0.00227021       0.00000       0.00000
   8  25 4017.1973    1.5758  9.1412  9.8234 -0.0014     0.0160294  0.1703   0.0168   0.3192    0.0779   0.0000     0.0701465   436.5934      -3.09299       14.4258       8.15237      -25.4689       27.3105       5.20045       3.60348      -9.84956      0.413327     -0.160429     -0.121104    -0.0362384     0.0310993   0.000665124   -0.00338429       0.00000       0.00000       21.2218       25.9465       25.3776       22.9458       19.0044       14.2666       10.1761       6.46836       3.91002       2.07325       1.04706      0.447478      0.176498     0.0565058     0.0152272    0.00267800       0.00000       0.00000
   8  27 4295.4845    1.1483 15.9891  9.7407  0.0004     -0.198780  0.3345   0.0123   0.5815    0.0570   0.0000     0.0720811   404.1588      -82.4661       17.7803      -8.32730      -21.4654       24.0978       42.6091      -1.25789      -4.60658       1.31868       1.90490     -0.742010     -0.734199     -0.108335   -0.00777405   -0.00311989       0.00000       0.00000       34.0999       42.0921       40.4583       37.3425       30.8379       23.3829       17.1170       10.7859       6.33976       3.42726       1.73828      0.751658      0.290822     0.0927081     0.0250619    0.00443262       0.00000       0.00000
   8  28 4434.9391    0.9356 17.3354  9.7438 -0.0059     -0.276150  0.4105   0.0106   0.6808    0.0504   0.0000     0.0849177   371.6076       72.3401       26.5350      -21.3989      -32.4322       1.00196       41.5587     -0.210060      -10.8669      -4.06676       1.99480      0.906798     -0.657479    0.00455432    0.00767964     0.0108011       0.00000       0.00000       39.9192       48.6149       48.2916       43.6753       36.3011       27.4628       19.2887       12.7682       7.53995       4.14985       2.05326      0.896316      0.342496      0.114131     0.0290488    0.00502254       0.00000       0.00000
   9   8 1702.4451    0.2967  0.1660  9.3837  0.0129       20.0083  0.0203   0.0220   0.0344    0.0571   0.0000       6.70799   437.3480      -1.15585       9.64110       4.18814      -3.42748    -0.0834616       2.84406      -1.43600     -0.430850      0.289809      0.263995      0.196524    -0.0324914   -0.00470880    -0.0127421   0.000242360   0.000763884   5.17446e-05       3.87450       3.90847       3.97700       3.22791       2.93832       2.74897       2.37995       1.49101      0.917839      0.497919      0.242141      0.120917     0.0519361     0.0212210    0.00741958    0.00199427   0.000444313   6.87245e-05
   9  10 1984.2877    0.5527  0.4765  9.4440 -0.0055       9.35265  0.0274   0.0245   0.0662    0.0951   0.0000       1.79324   434.6540      -5.62897       4.42453       1.32355     -0.368884      -3.49618       1.82971     -0.355673      0.557203      0.342452      0.114458     0.0535319    0.00656067   0.000587317    0.00935925    0.00263286   0.000392739  -0.000180931       3.82758       5.44645       4.63880       4.51703       3.71066       3.00077       2.32968       1.44999      0.953213      0.550953      0.307903      0.127864     0.0727171     0.0269139     0.0108296    0.00282677   0.000820159   0.000165988
   9  12 2264.6514    1.0119  0.8125  9.5303  0.0044       5.91246  0.0413   0.0289   0.0643    0.1938   0.0000       1.01971   432.7030       15.6099       22.7709       6.19955      -12.7623      -1.70045      -1.53173      0.246484      0.425928       1.05452      0.428379     -0.407461     -0.132482  -0.000172065    0.00797219   -0.00347698  -0.000942086   0.000156518       4.96417       6.17975       6.43559       5.55309       4.64170       4.01009       2.84132       1.80987       1.28194      0.716938      0.389347      0.200483     0.0837711     0.0387675     0.0148111    0.00420325    0.00101536   0.000172810
   9  13 2402.4151    1.4306  0.9665 10.3235 -0.0063       4.98490  0.0453   0.0389   0.0753    0.2086   0.0000      0.942777   436.7242      -6.80439       16.8621      -7.85315       5.46034      -2.87865       2.88279      -1.53848      0.309635      0.337031      0.433614    -0.0476281     0.0666254    -0.0354419    0.00535965    0.00279260   0.000867347   4.15676e-05       5.89429       7.54191       7.20655       6.82632       5.50234       4.01201       3.14425       2.04378       1.28878      0.707343      0.420048      0.210741     0.0988029     0.0373900     0.0134127    0.00386457    0.00102693   0.000185894
   9  14 2539.5658    1.9315  0.9303 10.5590 -0.0052       2.29491  0.0416   0.0534   0.0706    0.2868   0.0000      0.860346   441.1827      -8.68378       11.6006       1.13201      -3.12745      -1.98993       2.96423      -2.69363      -1.99723     -0.975711     -0.116196      0.205600    -0.0305767     0.0150892     0.0123715    0.00273915   0.000902340  -2.29397e-05       5.68347       6.49780       6.12464       5.89909       4.93924       3.97589       2.88078       1.98633       1.25478      0.716381      0.386452      0.187404     0.0834765     0.0321352     0.0112412    0.00332297   0.000791728   0.000144075
   9  15 2677.0889    2.4318  0.9275 10.7650 -0.0024       3.37649  0.0399   0.0656   0.0699    0.3133   0.0000      0.795383   444.7170      -3.95171       13.5994     -0.898427       5.56494       3.97970      -4.61053      0.689591      -2.21479     -0.185909    -0.0427234    -0.0147520     -0.226310    -0.0319043    -0.0112774    0.00771053  -0.000440757   1.16362e-05       4.89362       6.21402       6.11072       5.39016       4.81309       3.60110       2.75168       1.89333       1.14718      0.668912      0.364005      0.183137     0.0848324     0.0333404     0.0120112    0.00396174    0.00101055   0.000162222
   9  16 2815.2293    3.3322  0.7863 11.2139  0.0001       3.05997  0.0332   0.0944   0.0601    0.3281   0.0000      0.793160   437.5994      -6.30511       4.06964      -5.28612       3.23745      -1.11234     -0.203548      -1.59443      -1.33623      0.354599      0.289580    0.00908598     0.0136105    0.00738892     0.0152327    0.00112926   9.19184e-05   2.55022e-05       4.37067       5.40649       5.38505       5.04382       4.16938       3.25301       2.29009       1.65794       1.00247      0.597157      0.335986      0.161359     0.0766743     0.0289758     0.0108289    0.00344539   0.000820847   0.000148583
   9  17 2953.5254    3.7075  0.9073 11.5718 -0.0011      0.752539  0.0377   0.1016   0.0693    0.3579   0.0000      0.808999   436.6853       4.63674       7.55797      -3.27297       2.00155      0.519782       1.17685       1.05550       2.48146     -0.480441      0.220627      0.179678    -0.0827172    -0.0454813    0.00583641   -0.00113970  -0.000589595  -0.000208874       4.78955       5.85912       5.52029       5.42702       4.39623       3.60796       2.71161       1.75376       1.18944      0.641883      0.365437      0.180272     0.0815440     0.0332234     0.0121834    0.00324297   0.000886026   0.000165280
   9  18 3091.5012    4.2209  0.9185 11.9606 -0.0041       1.23824  0.0380   0.1144   0.0712    0.3577   0.0000      0.684619   441.8580      -3.66550       10.1861     -0.113758      -2.70169      -10.0484       1.27432      -2.66935       1.32176     -0.476848      0.122297     0.0743238    -0.0402881     0.0106627  -0.000630597    0.00107737  -0.000656393   1.83122e-05       4.98497       5.71880       5.96074       5.44604       4.42140       3.75134       2.72086       1.72680       1.17501      0.702860      0.376334      0.162307     0.0867338     0.0344643     0.0127743    0.00346706   0.000833914   0.000146127
   9  19 3229.5516    3.9222  1.2438 12.4772 -0.0034       2.15623  0.0528   0.0988   0.0864    0.2383   0.0000      0.752381   439.6385      -7.46727       8.51276       18.7603      -9.16784      0.258096      0.850059      -2.19298     -0.325525     -0.270844      0.425373      0.248481      0.186171    -0.0286947    0.00169021    0.00646837  -0.000454774   0.000209938       6.18663       7.87442       7.47101       7.07654       5.95948       4.72056       3.51081       2.21147       1.53297      0.906905      0.474389      0.232813      0.103329     0.0450450     0.0160038    0.00460521    0.00124605   0.000225153
   9  20 3367.7531    3.3362  1.8386 11.7487 -0.0033      0.985379  0.0627   0.0671   0.1079    0.1772   0.0000      0.479713   434.0736      -24.7524       5.73208       13.0417       3.74511      -1.14879       1.57005      -1.32016      0.995684      -1.39346      -1.24267      0.155704      0.330937     0.0366677    -0.0109282   0.000127019   0.000960540  -0.000165258       7.45294       9.66537       9.19984       8.82209       6.94915       5.67993       3.77474       2.66551       1.70705       1.00323      0.554191      0.270052      0.122877     0.0492518     0.0184930    0.00563617    0.00131740   0.000266244
   9  21 3506.2827    2.8852  2.6430 11.3331 -0.0007      0.763083  0.0771   0.0487   0.1292    0.1315   0.0000      0.297450   435.5684       8.58132       21.7059     -0.736295      0.347147      -3.22392      -6.29707       1.12862     -0.507945      0.424550     -0.797941      0.133822      0.378481    -0.0574721   0.000168419   -0.00223736  -7.79130e-05  -0.000319569       9.43472       11.3236       11.4929       10.2503       8.99468       6.73443       4.85771       3.29826       2.08227       1.29984      0.680329      0.322058      0.154541     0.0609828     0.0211630    0.00689813    0.00171144   0.000270707
   9  22 3645.2140    2.4526  4.0353 10.7306 -0.0011      0.261300  0.0930   0.0344   0.1683    0.1103   0.0000      0.168919   435.7475      0.957472      -4.53109     -0.487158       14.5108       6.27809       6.00330       2.89467      -5.20578       1.21575      0.830112     -0.539457     -0.265560     0.0960752   -0.00140017   -0.00196749    0.00165097   3.09016e-05       11.1073       13.4235       13.2793       12.1555       10.2558       7.95982       5.93330       4.11801       2.45854       1.47294      0.795390      0.395034      0.186960     0.0726781     0.0250268    0.00803610    0.00194685   0.000331452
   9  23 3784.2825    2.0924  5.6422 10.3451  0.0005      0.286210  0.1156   0.0255   0.2089    0.0987   0.0000      0.100847   419.5898      -1.27641      -4.45617       19.5943      -9.83764      -7.05881      -4.12678      -4.40823       5.00819      -1.81053      0.333279     -0.455909     -0.231041   -0.00306196    -0.0270520    0.00667511   -0.00164193  -0.000462853       13.2743       16.4948       16.5387       15.1167       12.9715       9.85435       7.27363       5.17158       3.12499       1.86751       1.02454      0.527836      0.236843     0.0957150     0.0336207     0.0109612    0.00267842   0.000445802
   9  24 3923.8893    1.7524  7.5973 10.0480 -0.0004      0.406468  0.1443   0.0190   0.2581    0.0751   0.0000     0.0809824   406.3073       3.71618       5.08642       12.6166      -8.48167      -13.5589       6.94265       5.71439      0.857712     -0.777456      0.627745     -0.293236    -0.0329676    -0.0347637   -0.00186290     0.0150559  -0.000977427  -0.000296327       16.1743       19.7969       20.4079       18.3751       15.6993       11.9290       9.11220       5.88477       3.93240       2.28082       1.26818      0.621684      0.291662      0.118790     0.0433722     0.0125866    0.00331483   0.000519788
   9  27 4341.5641    1.0601 14.8862  9.6875 -0.0004     -0.270545  0.3022   0.0117   0.5353    0.0529   0.0000     0.0749067   454.4861      -41.1980       23.6032      -62.7898       10.8632       8.73981       22.8450      -16.8708      -10.3258       6.57305       1.07687       1.10242     -0.120045      0.217506    -0.0287424    0.00301152     0.0116074   0.000716203       28.5632       34.7740       36.0088       32.8795       27.4005       22.7415       16.6437       11.2994       7.24204       4.34352       2.29387       1.18196      0.530702      0.230828     0.0820042     0.0252164    0.00589345   0.000964564
  10   9 1879.9933    0.4818  0.3150  9.2291 -0.0140       10.6196  0.0240   0.0217   0.0389    0.0816   0.0000       2.12161   438.2348     -0.899390       10.2946      -3.03095       3.25791     -0.954734      -2.29394      -1.06509     -0.634802      0.199496     -0.321159     -0.160729    -0.0660133    -0.0384978    -0.0121243   -0.00170225  -3.19440e-05   9.52925e-05       3.41177       4.26419       4.61105       4.04172       3.56940       2.50845       2.03342       1.45804      0.850452      0.579049      0.322575      0.177759      0.102388     0.0437248     0.0213285    0.00782831    0.00214586   0.000689472
  10  10 2021.5822    0.6453  0.4701  9.3130 -0.0026       9.16201  0.0292   0.0235   0.0487    0.1104   0.0000       1.45005   438.2280      -2.93383       10.4487       1.32601      -3.41642      0.976439      0.539982     -0.638028    -0.0490412     -0.472739     -0.479974      0.111154    -0.0509832     0.0359579    0.00788451    0.00336055    0.00341773   0.000924768       3.68638       4.55756       4.55582       4.47341       3.62400       3.16032       2.83368       1.80628       1.21729      0.821402      0.476099      0.264227      0.101513     0.0794511     0.0253918     0.0133283    0.00309355    0.00105930
  10  11 2163.0548    0.8419  0.6707  9.4761 -0.0025       5.01236  0.0297   0.0268   0.0648    0.1665   0.0000       1.05174   441.3436      -7.98678       7.98845       8.03670      -2.90786       1.01933      0.534589       1.93746      0.749191      0.784546     -0.578437     -0.453340      0.130978      0.143244     0.0115809   -0.00450934  -0.000576878  -0.000255795       4.14021       4.60162       4.89679       4.51060       4.00855       3.22780       2.40492       1.71848       1.19392      0.746798      0.419882      0.247943      0.123763     0.0539246     0.0224556    0.00904916    0.00284422   0.000827987
  10  12 2302.8646    1.1786  0.9015  9.1615 -0.0043       3.90795  0.0401   0.0304   0.0673    0.4000   0.0000      0.811714   441.7160      -4.41840       14.5028      -1.23602      -2.00775     -0.414461     -0.175084     -0.353008      -1.45058      0.907059     -0.424281     -0.147736     0.0422688    -0.0168533     0.0287584    -0.0168073   -0.00382495    0.00161656       4.97899       5.58793       5.46659       4.97603       4.85754       3.96472       3.16608       2.35622       1.51239      0.960275      0.522393      0.293586      0.157658     0.0617295     0.0290684     0.0105050    0.00335418    0.00111055
  10  13 2440.8647    1.5880  0.8888 10.1478 -0.0000       3.09683  0.0410   0.0415   0.0659    0.2786   0.0000      0.894575   446.7971       2.53275       13.8632       4.60753      -5.21079      -5.54482       2.33581      -1.30060      0.392473    -0.0921520      0.146795     0.0879695      0.115760    -0.0834222    0.00386114   -0.00179376  -0.000949604  -0.000184977       4.62500       5.99513       5.53513       5.33503       4.61298       3.85774       3.00299       2.05847       1.42310      0.837111      0.549227      0.239367      0.135606     0.0604514     0.0277055    0.00929934    0.00358227   0.000959799
  10  14 2578.6595    2.0282  1.0250 10.4419 -0.0017       2.83868  0.0374   0.0515   0.0798    0.3225   0.0000      0.750296   438.3337       6.86768       4.15434       8.93707       3.43713       4.59676      -1.73815      0.495742     -0.521499     -0.340762      0.817835     -0.260978     0.0349560     0.0637765    -0.0121634   -0.00177662   0.000464576   -0.00135311       4.22878       5.59861       5.22780       5.29886       4.50031       3.67550       2.56302       1.93961       1.24910      0.833309      0.489544      0.265896      0.133699     0.0606017     0.0257723    0.00973690    0.00325237    0.00101942
  10  15 2717.0720    2.6232  0.9564 11.0425 -0.0035       2.68974  0.0379   0.0648   0.0710    0.2782   0.0000      0.802933   434.1256      -11.3166       21.8991      0.996813     -0.948988      -3.79632       2.95262      -1.49835     -0.164296    -0.0535632    -0.0262927    0.00161985     -0.108541   -0.00147267    -0.0108950    0.00275873   -0.00338539   0.000588846       4.38334       5.40160       5.05810       5.02531       4.48436       3.69682       2.62052       1.78855       1.35145      0.847549      0.531162      0.264790      0.139754     0.0539517     0.0264735    0.00902991    0.00360376   0.000912785
  10  16 2855.7141    3.2911  0.8690 11.4020 -0.0005       1.89454  0.0339   0.0854   0.0614    0.2784   0.0000      0.731714   439.3716       1.03871       16.2170     -0.167047       7.07806      -1.79000     -0.703935    -0.0812165       1.47951      0.406356     -0.588382    -0.0653456     0.0253600     -0.117134    -0.0302044   -0.00213307    0.00572572    0.00101793       4.26653       4.92324       5.07062       4.67635       4.12839       3.35003       2.50248       1.74430       1.22157      0.760306      0.433160      0.248881      0.121408     0.0540788     0.0226575    0.00908444    0.00300757   0.000824294
  10  17 2994.5030    3.9987  0.8770 12.0579  0.0002       2.93077  0.0362   0.1028   0.0603    0.2357   0.0000      0.782278   432.9289       2.27037       5.93113       3.63015       3.89300       9.10680       2.69200       1.12637      -1.48130       1.33541     0.0858523     0.0837739    -0.0877837     0.0567188     0.0130384    0.00131424    0.00182592  -0.000228837       4.16737       4.70204       5.00933       4.82195       3.96793       3.42979       2.67272       1.91885       1.24083      0.813286      0.466990      0.256308      0.126069     0.0639966     0.0265605     0.0103089    0.00326220   0.000958703
  10  18 3132.9086    4.2585  0.8989 12.4439 -0.0017       1.06286  0.0367   0.1083   0.0654    0.2358   0.0000      0.787092   436.5497       3.51088       11.9298       5.00141     0.0303062      -1.87568      -2.19853      0.207821     -0.439756     -0.483402     -0.425326     0.0710358      0.157157     0.0859299   -0.00157263    0.00400571   -0.00259603  -0.000332633       4.50894       5.41677       5.22336       5.08141       4.34653       3.72997       2.74877       1.98611       1.31011      0.835885      0.494814      0.255011      0.126189     0.0603052     0.0248325    0.00935401    0.00321579   0.000916357
  10  19 3271.3378    3.8632  1.3999 11.4901  0.0005       1.62901  0.0515   0.0791   0.0833    0.3170   0.0000      0.546425   438.3707      -9.38166       16.1505      -9.92231      -3.27440      -2.64707       3.33351      0.803269     -0.787067      0.491905     -0.183623      0.300984      0.133356    -0.0782877     0.0200718   -0.00934027   -0.00100886   -0.00111837       5.41185       6.61718       6.68206       6.58739       5.19824       4.71653       3.55579       2.52133       1.66086       1.09822      0.620932      0.343421      0.171727     0.0822135     0.0359104     0.0142409    0.00452519    0.00125023
  10  20 3410.0518    3.3506  2.1514 11.4015 -0.0052      0.742265  0.0620   0.0583   0.1102    0.1691   0.0000      0.334859   440.8164       4.74085       21.3769      -9.07302      -5.27086      -7.04195       14.6338       1.38265      -1.40066      -2.19039    -0.0251453     -0.315433      0.310945    -0.0399420    -0.0267305    0.00523695    0.00550270   -0.00112691       6.87328       7.89929       7.95735       7.45798       7.09268       5.67753       4.16772       2.80068       2.04824       1.37846      0.804313      0.437254      0.207106     0.0917790     0.0388541     0.0152514    0.00513050    0.00146862
  10  21 3549.1985    2.7959  2.8870 11.1777 -0.0030      0.811760  0.0742   0.0428   0.1313    0.1204   0.0000      0.242932   438.7138      -13.8488       3.17155       5.48535      -1.02616       4.23566       3.37969       4.02988    -0.0182583      0.791378     -0.914004      0.175820      0.143397   -0.00822394     0.0678912     0.0254736    0.00910570  -0.000718983       8.13280       9.91228       9.84971       9.04030       8.09582       6.58751       5.08554       3.62962       2.49761       1.47012      0.903306      0.482647      0.237899      0.117342     0.0457621     0.0183582    0.00637357    0.00177927
  10  22 3688.2632    2.3194  4.3101 10.7045  0.0018      0.197937  0.0937   0.0299   0.1680    0.0936   0.0000      0.144045   432.9806      -7.81423       5.39454      -14.5984      -9.51430      -10.3534      -2.17801       4.39515       2.45738       2.62653     -0.750209     -0.430726      0.149048     -0.115272    -0.0108864   0.000105622     0.0101380   -0.00151066       9.90160       12.4957       12.5028       11.4544       10.1210       8.28548       6.26230       4.55859       2.96373       1.87710       1.11201      0.581553      0.306781      0.138595     0.0622083     0.0225542    0.00797412    0.00233911
  10  23 3828.1858    1.9231  6.0279 10.2139 -0.0010      0.518911  0.1179   0.0218   0.2061    0.0862   0.0000     0.0963442   433.0975      -15.4422      -4.72499      -6.79104      0.593757       7.22234      -15.2637      0.559439       3.85758      0.791492      -1.63169      -1.04045      0.251356      0.150258     0.0845590    -0.0424974   -0.00778350    0.00197813       12.2548       14.5843       15.3490       14.1017       12.4996       9.98113       7.68976       5.51408       3.60024       2.37525       1.37850      0.748984      0.382485      0.179347     0.0784022     0.0292986    0.00962642    0.00290734
  10  24 3967.8342    1.5943  8.1278 10.0300 -0.0009      0.224940  0.1431   0.0166   0.2674    0.0662   0.0000     0.0767955   444.2898       24.3235       39.2575       1.63542      -19.5018       6.39525      -9.17449      -3.32307       4.95529      -1.56416      -4.42522      0.342692      0.446147      0.328338     -0.129401     0.0538568    -0.0112639    0.00140863       14.4673       18.0449       19.0395       17.4582       15.4257       12.1969       9.31103       6.66899       4.49659       2.82773       1.72930      0.923232      0.466190      0.230139     0.0953499     0.0366919     0.0127402    0.00373445
  10  25 4107.7478    1.4056 10.4451  9.9604 -0.0035      0.116871  0.1826   0.0144   0.3375    0.0555   0.0000     0.0674690   457.7347       8.66647       15.4753      -62.7402      -10.1939      0.178081       12.2774       6.56348      -8.80193      -11.4042       1.36866       1.81457     -0.447104     -0.259236     0.0667795    -0.0142618   -0.00383177  -0.000209333       18.0117       22.1808       22.5727       21.1025       18.8848       14.9429       11.8385       8.18176       5.65406       3.58480       2.10629       1.14579      0.585460      0.269325      0.117476     0.0447568     0.0148349    0.00432591
  10  26 4247.3990    1.1783 13.2445  9.7828 -0.0018     -0.118619  0.2443   0.0121   0.4428    0.0525   0.0000     0.0682854   458.3153      -20.4371       61.4266       24.1759       58.0272      0.424405      0.158754    -0.0630434      0.709030       3.83493       1.42945      -1.19264     -0.983666     0.0958556     -0.134510    -0.0796886    -0.0217172    0.00411357       21.9107       26.8622       27.1147       26.5791       22.6130       18.8788       14.3636       10.4817       7.06148       4.48611       2.68948       1.47562      0.745430      0.362790      0.149650     0.0581523     0.0192299    0.00547321
  10  27 4387.9470    0.9984 15.6037  9.7428 -0.0017    -0.0819966  0.3211   0.0106   0.5393    0.0478   0.0000     0.0727651   446.5091      -26.1730       47.8067       17.2269       51.4861      -16.7056      -9.09564       9.61340       5.53099       1.64926      0.482905      -3.28555     -0.160510     0.0505992     0.0803575     -0.122313    -0.0601438    0.00146141       25.7546       33.0347       33.1974       31.4588       27.9269       22.7793       17.5568       12.5336       8.56500       5.56195       3.27804       1.80432      0.907983      0.431664      0.184226     0.0716591     0.0236963    0.00698903
  11   9 1915.4848    0.5547  0.3667  9.3834 -0.0071       11.4776  0.0222   0.0215   0.0383    0.0794   0.0000       1.79268   437.5742      -4.27901       8.39967       5.38097       1.18264      -2.51443      -1.55047    -0.0948572       1.11045     -0.281702     -0.200801      0.441738     -0.108906     0.0776362    -0.0314310    0.00876891   -0.00335073    0.00464753       2.82358       3.57890       3.49330       3.32431       3.12993       2.42138       1.95064       1.37911      0.983781      0.660527      0.394482      0.262878      0.130199     0.0639559     0.0344977     0.0117956    0.00550882    0.00201921
  11  10 2058.0462    0.6370  0.5945  9.3427 -0.0089       7.76803  0.0294   0.0197   0.0541    0.1100   0.0000       1.28972   434.5873       5.13426       8.27118      -1.05314      -4.19540      -5.91905       3.39769     -0.493967       1.18773      0.326239     -0.210508     -0.383441     0.0773961     -0.176234     0.0177774   -0.00271906   -0.00458592   -0.00364488       3.17425       3.83302       4.08222       4.17146       3.39713       2.86439       2.42743       1.69549       1.17828      0.747322      0.570617      0.288599      0.167134     0.0868098     0.0422009     0.0210196    0.00770854    0.00264930
  11  12 2340.1066    1.2633  0.8639 10.0791 -0.0033       4.45504  0.0356   0.0332   0.0689    0.2059   0.0000      0.852044   439.1604      -3.83608       13.5506       2.61750      -3.70162      -1.57113      -1.42874       1.65142      0.802467    -0.0169690      0.940778    0.00752119      0.184744   -0.00888675    -0.0169830   -0.00768086   -0.00374191   -0.00204596       4.02813       4.76236       4.73383       4.43173       3.95767       3.49113       2.77313       2.30588       1.50935      0.984252      0.564916      0.339216      0.186953     0.0967831     0.0484952     0.0193794    0.00788938    0.00292559
  11  13 2478.6205    1.7238  0.9543  9.6198 -0.0010       4.02102  0.0383   0.0420   0.0647    0.4938   0.0000      0.793735   434.8745      0.532814       12.9209     -0.548012       9.38153      -1.75905      -2.27232       1.64705    -0.0413945     0.0537386     0.0842702    -0.0262096      0.104394     -0.155479   -0.00975121    0.00447124   -0.00695468    0.00167005       4.12523       4.65028       5.04131       5.12344       4.20453       3.32538       2.91692       2.13157       1.43517      0.968076      0.597603      0.354039      0.193572      0.103996     0.0524439     0.0232020    0.00930288    0.00307612
  11  14 2616.9218    2.2005  1.0021 10.6630  0.0007       1.70208  0.0371   0.0537   0.0705    0.2892   0.0000      0.844056   439.6848       1.23390       16.8171      -2.05163      -3.08195      -5.25499     -0.630761      -2.82727     -0.460084     -0.999151     0.0760263      0.785815    -0.0853033     -0.277731     0.0359699     0.0521903     0.0115651   -0.00237792       3.83679       4.64705       4.48118       4.66764       4.06477       3.49508       2.70460       1.96296       1.44904      0.969844      0.586099      0.358446      0.197065     0.0996516     0.0458978     0.0191412    0.00824359    0.00291310
  11  15 2756.0811    2.8281  0.8213 11.5924 -0.0024      0.691074  0.0324   0.0720   0.0606    0.1941   0.0000      0.724208   444.8769      -3.29066       15.7820      -7.90028      -7.86930      -4.59652       2.08267     -0.106528      0.775288     0.0159517     -0.150478     -0.196620     0.0681794    -0.0252890    -0.0278418    -0.0200077   -0.00375173   -0.00309895       3.60482       4.15244       4.24105       4.29071       3.81687       3.03738       2.57453       1.72193       1.29149      0.844962      0.570199      0.331637      0.172145     0.0904715     0.0433450     0.0189610    0.00745433    0.00263546
  11  16 2895.3907    3.5255  0.8463 12.0139 -0.0045       1.97491  0.0349   0.0901   0.0599    0.2060   0.0000      0.718923   437.2235       2.31741       8.44917     -0.736070      -1.87080       4.70293      -1.50525     -0.850940     -0.406008      -1.47689      0.958114     0.0907046    -0.0678887     0.0342978    -0.0858608    -0.0549057   -0.00493269  -0.000971355       3.97727       4.70745       4.78408       4.94028       4.22079       3.21844       2.68753       2.04284       1.42711      0.911188      0.556265      0.314079      0.200778      0.101737     0.0480901     0.0211482    0.00831766    0.00269174
  11  17 3034.5165    4.2700  0.7448 12.3207  0.0023      0.782231  0.0315   0.1153   0.0515    0.1959   0.0000      0.690635   435.7779      -1.93984       6.59770     -0.497355       2.23521      -1.56924      0.510903      -3.30513     -0.220197      0.722438     -0.163642   -0.00905371     -0.206822     0.0631847    -0.0267877     0.0194452    0.00526047   -0.00202143       3.76419       4.27020       4.28948       4.13636       4.03613       3.32228       2.46090       1.69884       1.20845      0.934997      0.597904      0.348906      0.186417     0.0871807     0.0423022     0.0169320    0.00740124    0.00253734
  11  18 3173.4892    4.0427  1.1283 12.0982 -0.0036       2.07243  0.0405   0.0914   0.0729    0.2703   0.0000      0.698247   441.7646       1.32889       8.94381       2.78678      -4.12403      -2.27821      -3.44054       3.10470       1.35228      0.646606      0.466582     -0.332726     -0.169576      0.111642     0.0284400     0.0287026   -0.00119625  -0.000293359       4.15422       5.04121       5.20639       4.94979       4.37995       3.76403       2.89560       2.12514       1.48071       1.02433      0.637965      0.345452      0.217313      0.101424     0.0459418     0.0213633    0.00940957    0.00302112
  11  19 3312.2969    3.6945  1.5589 11.6547 -0.0011      0.943714  0.0495   0.0712   0.0840    0.2157   0.0000      0.490616   434.1771      -16.4363       5.11303       5.93852      -2.88850       6.14513      -1.23263      -1.46182      0.694162     -0.350591     -0.404909     -0.129240    -0.0364420     -0.101987    -0.0354709    -0.0177701     0.0115401   -0.00197153       5.10903       6.13434       6.50691       5.99438       5.27843       4.66032       3.49413       2.60275       1.84935       1.22470      0.772887      0.424193      0.253476      0.126477     0.0540751     0.0269171     0.0107426    0.00377998
  11  20 3451.6348    3.1687  2.3282 11.4678 -0.0027      0.868798  0.0616   0.0511   0.1074    0.1224   0.0000      0.280318   447.1966       12.1654       14.5563       4.59688      -1.83012      -7.20368       1.79381      0.284707       3.81278      -1.55686      -2.07993      0.865626    -0.0883043     -0.186194      0.158916     0.0163964  -0.000284479    0.00188255       6.32362       7.72763       7.78660       7.44730       6.69428       5.43023       4.47763       3.25710       2.27632       1.48445      0.941798      0.532352      0.296310      0.153326     0.0704827     0.0327993     0.0123997    0.00437789
  11  21 3591.2314    2.6608  3.2819 10.9518 -0.0015      0.689424  0.0738   0.0367   0.1319    0.1014   0.0000      0.182476   440.2662      -3.41394       8.56774       10.6847      -4.57805      -3.50326      0.882517       1.77906      0.644305      0.244310     -0.560436       1.01566      0.105249     -0.109172    -0.0492337     0.0493994   -0.00886412   1.84959e-05       6.99871       8.69105       8.80827       8.74182       7.60966       6.48731       5.06427       3.72679       2.61333       1.79112       1.15237      0.674305      0.360939      0.195667     0.0841899     0.0436097     0.0154020    0.00595117
  11  22 3731.0331    2.1662  4.8227 10.6077 -0.0011      0.572604  0.0962   0.0256   0.1707    0.0772   0.0000      0.118724   443.8936      -14.0811      -2.00758      -5.00759     -0.218120       10.4312      -17.1288       6.41894       7.09787       1.57602     -0.591971      0.924929     -0.840308     0.0435516     0.0257997     0.0596426     0.0156299   -0.00429510       9.03637       11.4527       11.5925       11.2505       9.94375       8.20280       6.57444       4.88434       3.43133       2.25239       1.42160      0.825659      0.464178      0.236878      0.114103     0.0501314     0.0200167    0.00713691
  11  23 3871.0153    1.8482  6.6321 10.3382 -0.0032      0.490764  0.1190   0.0202   0.2172    0.0663   0.0000     0.0883541   436.8220      -18.4378      -11.9785      -4.52934       8.19882       21.5182       24.4917      -14.1051      -11.4502     -0.234217      -3.68035     -0.364115      0.476353     -0.136205    0.00720729     0.0449000    0.00880324   -0.00843246       11.4969       14.3348       14.6746       13.9508       12.7065       10.3469       8.15567       5.72830       4.13237       2.80231       1.78734       1.06563      0.558829      0.291214      0.134902     0.0610752     0.0237979    0.00887010
  11  24 4011.0494    1.5678  8.9683  9.9152  0.0004      0.218762  0.1466   0.0152   0.2685    0.0635   0.0000     0.0678036   465.1449      -11.9439       17.0433       16.3462       7.39150      -23.2571      -7.21633       9.11004       9.03449       5.41329       2.77640       1.32384     -0.450143    -0.0456290      0.147732    0.00636048   -0.00997406     0.0197477       13.3951       16.4239       16.8274       16.2980       14.5209       12.2386       9.51970       7.22269       5.06137       3.39004       2.14656       1.27036      0.698950      0.363156      0.172702     0.0764847     0.0298520     0.0108904
  11  25 4151.0917    1.3025 10.5477  9.9542  0.0005      0.133246  0.1820   0.0133   0.3338    0.0512   0.0000     0.0690633   448.4018      -11.8318       2.21550     0.0764914      -9.58994      -6.02757       18.2978      -12.9076       3.26597       7.99080      -3.05875      0.164497       1.22408     -0.123506     -0.222952    -0.0190070    -0.0493380   -0.00968562       16.2660       20.2585       20.6811       19.5833       18.2084       14.8047       11.6820       8.68343       6.09131       4.10292       2.63348       1.51472      0.845894      0.425861      0.203046     0.0898844     0.0349818     0.0125248
  11  26 4291.8290    1.1120 13.9920  9.8086 -0.0010   -0.00113588  0.2593   0.0112   0.4362    0.0476   0.0000     0.0700567   432.3260       30.6580      -40.3355      -40.8878       13.8869       29.3309      -11.9523      -15.2792       29.5703       2.93343       1.53236     -0.134897   -0.00926506     -0.207927      0.164062      0.197727    -0.0871819   -0.00944455       20.3130       25.0133       26.2347       24.8823       22.7866       18.8524       14.8691       10.9634       7.84097       5.35526       3.33333       2.00217       1.10699      0.566034      0.270816      0.118542     0.0478829     0.0173459
  12   8 1805.8136    0.3573  0.3000  9.3198 -0.0010       10.4987  0.0217   0.0155   0.0395    0.0579   0.0000       3.03638   435.4967      0.900815       6.06596      -1.56434       2.80283       1.64445       1.32107      -1.31493     -0.869897      0.811668     -0.269199     -0.335869     -0.267243     -0.117948     0.0860093     0.0252833    -0.0151311   -0.00466213       2.75141       2.93503       2.87441       2.95008       2.45811       2.42130       2.04366       1.55138       1.16715      0.853598      0.534464      0.292782      0.182649      0.108599     0.0499965     0.0216964     0.0103673    0.00526374
  12   9 1950.0382    0.5386  0.4292  9.1384 -0.0019       9.19821  0.0237   0.0179   0.0385    0.0849   0.0000       1.56837   439.3546      -2.31326       12.7320      -1.34771      -2.23941     -0.742229      0.583899      -1.16430    -0.0755297     -0.705284     -0.495707   -0.00256673     -0.222870     -0.162800     0.0750389    0.00791655    0.00887350    0.00289206       2.63007       3.11868       3.19152       2.97388       2.95786       2.45190       1.99653       1.55708       1.05267      0.746268      0.543156      0.332469      0.188539      0.104277     0.0484005     0.0259432     0.0112253    0.00479992
  12  10 2093.7073    0.6657  0.5718  9.5733  0.0013       7.49388  0.0285   0.0206   0.0487    0.0980   0.0000       1.26420   437.6094       4.53523       12.1899      -2.15833      -1.76616      -1.86911     -0.756051      -1.06468     -0.619018      -1.44338     -0.810687     -0.488009      0.182791      0.129130    -0.0277133    -0.0573345     0.0215759    0.00981418       3.14965       3.75568       3.91949       3.96899       3.58701       2.95330       2.23007       1.89031       1.39424      0.952512      0.554099      0.367075      0.220541      0.129820     0.0682915     0.0346493     0.0134200    0.00559489
  12  11 2235.9116    1.0388  0.6835  9.5485  0.0001       4.70406  0.0298   0.0270   0.0482    0.1556   0.0000      0.838833   436.2561      -3.72530       11.0619     0.0202514      -3.18651      0.447765      -3.79809       2.74111      -1.27833       1.01762      -1.18076     -0.314490      0.124756    -0.0338070    -0.0148270   -0.00938718   0.000627925   0.000208638       3.22844       4.00551       3.87877       3.76111       3.48586       3.20025       2.45338       1.87848       1.27454      0.974573      0.654676      0.404104      0.237291      0.119765     0.0615652     0.0278290     0.0129696    0.00534513
  12  12 2376.4010    1.3356  0.9339  9.8452 -0.0018       4.16226  0.0401   0.0322   0.0633    0.2480   0.0000      0.819367   443.9403      -2.61225       12.8318       1.25341      0.939386      -2.34854      -1.06882      0.156553      -3.08682     -0.108138      -1.17866      0.464223      0.247227      0.128299    -0.0567749    -0.0364417     0.0117978   -0.00442026       3.58022       4.71944       4.23122       4.82874       3.66377       3.77826       2.72856       2.51013       1.61788       1.19925      0.713909      0.493417      0.246763      0.146010     0.0727880     0.0396220     0.0170417    0.00697143
  12  13 2515.5628    1.7980  1.0311 10.4429 -0.0066       3.87557  0.0406   0.0420   0.0688    0.2863   0.0000      0.788765   437.5687      -1.08722       20.0031       2.51836      -3.53006      -5.16591      0.686040       3.16374      -1.83473      -1.92948     -0.308082      0.359556      0.157572     -0.137968     0.0526157    -0.0306238    0.00679253    0.00627034       3.98414       5.07208       4.86289       4.82480       4.43101       3.71811       3.08515       2.28019       1.63136       1.14870      0.771817      0.502801      0.259648      0.155064     0.0679354     0.0373160     0.0156295    0.00690056
  12  14 2654.5996    2.4618  0.8296 11.2726 -0.0031       2.30174  0.0326   0.0626   0.0579    0.2268   0.0000      0.723432   443.8540       2.43844       7.42434      -2.43518      -7.72663      0.496449      -4.46228      0.672637       2.29904      0.302324      0.226913     -0.357378     -0.225308    -0.0846200      0.102818   -0.00753739     0.0170452    0.00317454       3.38759       4.16092       4.14180       4.09760       3.47867       3.18208       2.60754       2.26380       1.48961       1.01956      0.672974      0.407040      0.230307      0.121314     0.0660045     0.0327341     0.0154719    0.00612158
  12  15 2794.4889    3.0544  0.9124 11.3215 -0.0059       2.05876  0.0335   0.0724   0.0585    0.2732   0.0000      0.691359   437.9457       3.00598       14.2931     -0.457348      -1.68976       1.05758      -1.61671      -1.32190     -0.656663      0.133830    -0.0287643     -0.190506     -0.176625      0.386220    0.00531194    -0.0424735    0.00997385   -0.00382874       3.28393       4.01798       4.00504       3.94724       3.44387       3.11075       2.45555       2.00691       1.39402      0.983683      0.622106      0.390027      0.221362      0.126855     0.0629503     0.0316257     0.0137647    0.00586334
  12  16 2934.3995    3.9038  0.7080 11.8838 -0.0017       2.91025  0.0264   0.1035   0.0521    0.2160   0.0000      0.682755   443.3412       2.58078       9.40582      -2.93333      0.332583      -2.86022      -1.45253       1.26014     0.0268889       1.25764      0.546732      0.278680      0.252041     0.0853846     0.0184744    -0.0138089   -0.00621893    0.00250315       3.03912       3.33862       3.63520       3.76196       3.06561       2.54092       2.27340       1.75874       1.16970      0.799323      0.576921      0.349267      0.185711     0.0992835     0.0550398     0.0291750     0.0129336    0.00539944
  12  17 3073.7842    4.1328  0.9201 12.2062 -0.0032       1.01282  0.0341   0.0979   0.0623    0.2180   0.0000      0.709636   440.2916      -7.02051       11.4231       3.50898      0.581843       1.75118      -2.60871    -0.0314240    -0.0880691      0.567736      0.430424     -0.572736     -0.302825    -0.0137906     0.0247783    -0.0157932     0.0100653   0.000216680       3.76561       4.26888       4.13382       4.33799       4.09379       3.50600       2.71544       1.88323       1.40241      0.983310      0.750222      0.479874      0.268309      0.134043     0.0691719     0.0330194     0.0147712    0.00580202
  12  18 3213.2202    4.0273  1.2103 11.7469 -0.0016       1.62911  0.0430   0.0833   0.0695    0.2857   0.0000      0.764394   442.4525      -5.64708       17.8212       8.00656      -5.14822      -3.86328      -1.17126     -0.296639     -0.838778     -0.386028     -0.918929      0.753701     -0.125712    -0.0269313    -0.0498097  -0.000288857     0.0161634   -0.00860293       4.20265       4.93661       5.18260       4.45780       4.07249       4.00976       3.19334       2.52850       1.90974       1.22216      0.808103      0.493714      0.273542      0.146073     0.0793287     0.0345871     0.0168690    0.00667105
  12  19 3352.5297    3.5602  1.7695 11.5326 -0.0004     -0.413940  0.0509   0.0606   0.0866    0.1680   0.0000      0.428745   435.6620      -4.04901       14.5288      -5.35128      -7.74769     -0.133716       2.21008     -0.196346     0.0265453     -0.770120    0.00152975     -0.472604      0.115711      0.276638    -0.0341688   -0.00955741    -0.0152507   -0.00696493       4.41844       5.61971       5.78432       5.44078       5.06257       4.30482       3.61018       2.72186       2.00602       1.38664      0.915952      0.543840      0.331938      0.182200     0.0924443     0.0468688     0.0198284    0.00913239
  12  20 3492.3939    3.0175  2.4636 11.0933 -0.0008      0.292184  0.0584   0.0439   0.1070    0.1194   0.0000      0.204620   434.1624      -2.76687       24.5539     -0.577444       2.84330      -2.21448       3.27456       3.30930       1.72516      -1.02405      -1.09180      0.584199    -0.0775412      0.205611     -0.138022    -0.0663400    -0.0101770    0.00823382       5.45381       6.41001       6.91116       6.88150       5.98569       5.08713       4.28479       3.24168       2.30578       1.57103       1.10442      0.669360      0.398531      0.202228      0.112218     0.0570841     0.0263028     0.0107531
  12  21 3632.5845    2.4976  4.0085 10.8007 -0.0031      0.608562  0.0799   0.0295   0.1416    0.0765   0.0000      0.130848   437.3175      -3.20371       4.45446     -0.496811     -0.164436      -2.23149      -1.35210       3.33694       2.80788      0.170714     -0.999837     -0.710125      0.434840      0.354884     -0.177837      0.100165     0.0726944    -0.0275999       7.15823       8.78108       9.35701       8.82359       8.16236       6.97256       5.41350       4.18659       3.06260       2.11652       1.38815      0.866964      0.512833      0.285041      0.147899     0.0712267     0.0315132     0.0131904
  12  22 3772.7027    2.0764  5.6901 10.2886 -0.0001      0.472063  0.1003   0.0217   0.1783    0.0721   0.0000     0.0949316   434.3637       10.8040       17.6292      -7.73356       9.45621       16.5753      -7.74016     -0.962739      -2.65543      0.669223      -1.35009      0.528180       1.28240      0.504670     -0.106087    -0.0232056    -0.0438203    -0.0124509       8.60168       10.7535       11.1399       10.8282       9.75146       8.33955       6.84940       5.25720       3.84063       2.57087       1.77571       1.06997      0.630248      0.344253      0.177453     0.0899049     0.0394686     0.0170651
  12  23 3913.0765    1.7255  6.8075 10.3387 -0.0000      0.334388  0.1201   0.0185   0.2174    0.0606   0.0000     0.0875110   446.8036       13.0560       20.8862       22.6332       6.14140      -19.8451       2.60250       2.55787      0.364171      0.535412     -0.964469       1.78438     -0.193745     -0.153387     -0.371086     0.0146444    0.00660090    -0.0511391       10.4405       12.9635       13.3755       12.8626       12.0101       10.1309       8.14466       6.35311       4.49238       3.25205       2.05239       1.30799      0.763400      0.413122      0.216292      0.102393     0.0460441     0.0190145
  12  24 4053.6996    1.4708  9.5652  9.9441 -0.0002      0.234041  0.1535   0.0140   0.2823    0.0559   0.0000     0.0661626   452.7835       18.3683       25.2530       5.66384       15.7981       20.9824       12.0316       3.18145       1.53940      -2.56039       1.86098      0.763305       1.39312     -0.386312      0.233065      0.168695     0.0132560     0.0161316       12.7482       15.8190       16.7747       15.9082       14.5518       12.6440       10.1761       7.73244       5.73911       3.94458       2.62726       1.60885      0.961485      0.527998      0.273904      0.132568     0.0590570     0.0251689
  12  25 4194.4341    1.2404 12.4469  9.8325 -0.0004      0.118932  0.2063   0.0118   0.3769    0.0493   0.0000     0.0655179   420.2798      -13.0547       53.1451      -12.5969      -7.05872      -14.3650      -6.98263      -1.19699       7.06041      -3.85275     -0.241552      0.511089      0.717322     -0.530640     -0.410357     -0.113636     0.0449539   -0.00703769       15.6827       20.0331       20.6699       20.3057       18.4817       15.6689       12.8271       9.79503       7.31721       4.97947       3.32544       2.05452       1.22311      0.677121      0.354283      0.172039     0.0765225     0.0318794
  13   7 1692.3648    0.2986  0.1721  9.2761 -0.0090       18.1490  0.0190   0.0173   0.0281    0.0456   0.0000       5.08043   436.6227       2.78532       13.9268   -0.00103731      -4.49671      -2.13553    -0.0508068     -0.546712      0.409306     -0.704006     0.0469931      0.135526    -0.0543526    -0.0310714    -0.0257327     0.0426626   -0.00492720  -0.000620793       1.85069       2.34104       2.45544       1.94887       1.88445       1.72063       1.59975       1.22535       1.09933      0.743483      0.464744      0.279603      0.186774      0.114862     0.0467040     0.0419443     0.0142100    0.00655854
  13   8 1838.6869    0.3935  0.3918  9.3902 -0.0131       13.0488  0.0244   0.0152   0.0431    0.0620   0.0000       2.31547   437.5001       2.34446       17.1420       1.00727     -0.245467     -0.162288      0.770783      -2.49183      -1.74697     -0.251703      0.729721      0.211856    -0.0209508     -0.214243    -0.0270548     0.0183876   -0.00448026  -0.000215425       2.66068       2.84394       3.31406       3.55096       2.60011       2.57142       2.35507       1.71131       1.27115      0.953447      0.629053      0.362562      0.246278      0.149792     0.0774780     0.0392135     0.0194712    0.00948565
  13   9 1983.8971    0.5425  0.4710  9.3935 -0.0119       12.0931  0.0248   0.0180   0.0417    0.0794   0.0000       1.52731   435.2101      -1.18149       12.3477      -3.14875      -4.47358      -2.69245      -3.36349       1.91368      0.672331       1.92749     -0.539906      0.641516      0.115572     0.0577210     0.0475271     0.0735842     0.0212551   -0.00271458       2.35426       3.12316       3.01146       3.23558       2.81925       2.52041       2.13165       1.67000       1.35048      0.937981      0.625103      0.397718      0.250772      0.147781     0.0787828     0.0467834     0.0211401    0.00980061
  13  10 2128.5762    0.7957  0.6140  9.4531 -0.0056       6.10988  0.0256   0.0218   0.0487    0.1150   0.0000      0.980606   437.2715       3.03625       6.87814      -1.73500       3.13688      -2.48623       2.42946     -0.868059      0.722305      0.295631     0.0735755      0.357580     -0.108992      0.323905     0.0439110     0.0561327    -0.0126437   -0.00951971       2.57471       3.26254       3.40284       3.23738       2.95519       2.61795       2.13486       1.76892       1.33690      0.888729      0.645768      0.372533      0.232277      0.140683     0.0784613     0.0398396     0.0189521    0.00985957
  13  11 2271.2430    1.0963  0.8353  9.6596 -0.0040       4.98180  0.0300   0.0260   0.0568    0.1689   0.0000      0.774925   443.2788      0.432782       6.53409      -1.79615       4.02605      -2.12585      -3.10131      0.217919      0.384361      -1.34110      0.286340     -0.190412    -0.0442022      0.120009     0.0768498    -0.0591551     0.0309751   0.000947910       2.89299       3.74525       3.99977       3.87505       3.49854       2.99030       2.35177       1.93569       1.34180      0.951876      0.695696      0.409197      0.270689      0.150184     0.0888072     0.0438375     0.0222142     0.0104176
  13  12 2411.9031    1.4987  0.8748 10.3711 -0.0017       3.94185  0.0320   0.0342   0.0578    0.1584   0.0000      0.742428   433.0177       1.14993       9.84753      -2.82242      -5.46265       1.20548     -0.311863      0.918231      0.637805    -0.0370795       1.43117    -0.0557388     -0.128965    -0.0427990    -0.0533374    -0.0426301     0.0201109    0.00189042       3.10543       3.90786       3.88968       3.95195       3.73758       3.08876       2.52999       1.91352       1.50987       1.00007      0.734734      0.461420      0.287220      0.168421     0.0958155     0.0472254     0.0237642     0.0111224
  13  13 2551.8139    1.9912  0.9845 10.5385 -0.0014       3.12873  0.0356   0.0455   0.0626    0.2584   0.0000      0.792218   439.3613     -0.992725       13.4371       8.71547      -7.34148      -2.10543       6.28067   0.000664409       1.96239      0.285795      0.183774     0.0231561     -0.444295      0.310298      0.195348     0.0344694  -0.000961802     0.0158273       3.02245       3.89289       4.00479       4.15330       3.60577       3.20395       2.48612       2.07450       1.57941       1.07057      0.732710      0.508905      0.290103      0.180858     0.0964860     0.0524099     0.0268849     0.0128630
  13  14 2691.6396    2.5362  0.9331 10.1327 -0.0024      0.779448  0.0341   0.0561   0.0565    0.6717   0.0000      0.637632   433.9155     -0.309042       16.4824     -0.243763       1.07616     -0.784397       4.49142     -0.860860     -0.288761      0.218091       1.03050      0.297626     -0.214033      0.139809   -0.00288050     0.0786900    -0.0638297    0.00192926       3.13514       3.90157       3.81244       3.95374       3.30487       3.11955       2.65016       2.16648       1.64961       1.16197      0.780870      0.470806      0.289201      0.170084     0.0997053     0.0488512     0.0248828     0.0111575
  13  15 2832.1875    3.2250  0.8537 11.2704 -0.0027       1.68850  0.0341   0.0760   0.0548    0.3190   0.0000      0.668787   435.1681       3.64258       16.4327      -2.18133       3.36095       1.44591      -8.02963     -0.643674      0.288751      -1.15358      0.618922      0.141899     -0.150125    -0.0212859     -0.122054      0.102408  -0.000475774    -0.0289187       3.27036       4.13140       3.85535       3.75938       3.06615       3.20130       2.87864       2.36707       1.76306       1.28513      0.825246      0.476253      0.296857      0.165608     0.0954279     0.0448089     0.0225886     0.0107838
  13  16 2972.6029    3.8941  0.8722 11.8507 -0.0016      0.591826  0.0329   0.0905   0.0521    0.2823   0.0000      0.713042   446.2664       2.11377       9.34066       5.95935       4.62734      -2.77086      -5.67458      -1.46819       1.42357       1.48257     -0.104827      0.401972      0.391387      0.227087    -0.0808256     0.0962924    0.00348908    -0.0162327       3.04674       3.78044       3.76259       3.80304       3.48365       3.05304       2.61276       1.86974       1.48252       1.06728      0.717757      0.470057      0.283208      0.178728     0.0904117     0.0492674     0.0230971     0.0101655
  13  17 3112.4207    4.0924  0.9748 11.9724 -0.0011      0.337581  0.0327   0.0886   0.0612    0.2810   0.0000      0.636291   443.7651      -4.93508       12.8290       8.97971     -0.239553     -0.750368      -4.91856      0.606912      -1.05932     -0.363474      0.345419     -0.133091      0.261148   -0.00117823    0.00482145    -0.0137282     0.0212502    -0.0117843       3.06884       3.68427       3.53765       3.74629       3.46423       3.11050       2.48823       2.03113       1.48793       1.14604      0.742070      0.475164      0.292091      0.184066     0.0984650     0.0513784     0.0246527     0.0105162
  13  18 3252.2651    3.9650  1.2281 12.3968  0.0003      0.511886  0.0458   0.0813   0.0718    0.1903   0.0000      0.667475   435.6724      -2.74325       15.5903     -0.906928       1.80991       2.83124     -0.297955       2.09895      0.482787      -1.66504     -0.919054     -0.541804      0.183202      0.360455    -0.0502257     0.0616877    -0.0241255    0.00729320       3.97076       4.39354       4.66486       4.81251       4.64693       3.87931       2.92519       2.26065       1.93224       1.37587      0.871883      0.562687      0.363042      0.233398      0.131881     0.0712014     0.0332365     0.0139782
  13  19 3392.3385    3.4491  1.6960 11.8194 -0.0012      0.657887  0.0491   0.0588   0.0834    0.1450   0.0000      0.385202   438.9585      -6.31889       5.88457       5.46908       3.41022      -5.29617       3.40807       1.61887      -1.68157      -1.49801     -0.768126     0.0761457      0.314686      0.134311    -0.0480355   -0.00935811    -0.0137971   -0.00765042       4.32892       5.53053       5.66541       5.82439       5.10083       4.27967       3.62605       2.87914       2.13691       1.47684      0.972774      0.689051      0.404047      0.230476      0.118705     0.0711716     0.0357360     0.0162979
  13  20 3532.5118    2.8239  2.9623 10.9971  0.0002      0.349821  0.0642   0.0366   0.1113    0.1012   0.0000      0.187750   442.4989       9.97435       4.93465      -9.04702      -7.24063      -2.85005      -6.60754      0.371013      -1.03971       2.31268     -0.593018    -0.0370338      0.659101    -0.0936419     0.0607345     0.0209676    -0.0571835     0.0153346       5.42150       6.60233       7.07862       6.69209       6.34745       5.54595       4.57337       3.61010       2.68680       1.92071       1.33352      0.863817      0.535657      0.306363      0.171597     0.0884084     0.0431479     0.0207272
  13  21 3673.0709    2.3290  4.2909 10.7968 -0.0007      0.318953  0.0827   0.0264   0.1426    0.0713   0.0000      0.120888   443.4501      -4.53797      -4.86265       5.57505      0.177022      -6.12522      -4.96280      -4.88913     0.0340746      -2.05482      -2.31118     -0.626178       1.35535     -0.195491     0.0779705      0.105107    0.00885955    -0.0200477       6.96208       8.37537       8.77944       8.79118       8.05234       6.81086       5.90960       4.72201       3.50061       2.46143       1.69420       1.14227      0.674474      0.394510      0.214905      0.116626     0.0579111     0.0280272
  13  22 3813.6907    1.9397  6.4450 10.3184  0.0003      0.303298  0.1069   0.0189   0.1920    0.0624   0.0000     0.0818925   426.4683      -5.77517       8.53416      0.424134      -5.62914       4.28178      -1.72416      -1.69481     -0.786553      -2.84768      -1.75745       1.70001     -0.862681      0.793450     -0.127287     -0.144532    -0.0254702     0.0175842       8.38865       10.3237       11.1957       10.7690       10.0672       8.66526       7.08449       5.77127       4.20867       3.11725       2.05050       1.35926      0.830358      0.492259      0.277239      0.144089     0.0705103     0.0332269
  13  23 3954.8855    1.6386  8.5181 10.1243  0.0005      0.405147  0.1347   0.0156   0.2430    0.0574   0.0000     0.0679036   456.6307      -10.3927       42.5032       3.65301       5.57097      -8.77224     -0.686775      -2.68210       6.04458       3.01563      -1.79924      -1.97481     -0.241817      0.391457      0.101180     -0.145335    -0.0241583    -0.0882769       10.5265       13.4461       13.9365       13.7787       12.6601       10.9746       9.03385       7.20123       5.27194       3.78944       2.61038       1.72856       1.03619      0.617064      0.333840      0.176284     0.0870241     0.0402997
  13  24 4095.8158    1.4065 10.6440  9.9740 -0.0015      0.224171  0.1637   0.0131   0.3090    0.0513   0.0000     0.0625995   453.7287       2.58528      -16.9018       10.5938       1.91233       12.2594       9.17376       5.06112      -2.83063       11.0671       1.66212      -4.62508      0.853739       1.32107      0.239338    -0.0857392      0.187140     0.0505079       12.3467       15.2406       16.1415       15.6537       14.7265       12.7378       10.6583       8.43989       6.31684       4.59700       3.13658       2.03068       1.25084      0.748600      0.409004      0.215861      0.104464     0.0480253
  13  25 4236.7293    1.1919 13.4952  9.7906 -0.0015      0.158526  0.2198   0.0109   0.3830    0.0483   0.0000     0.0622395   434.0346       8.40667       13.6582       17.8455       15.4291      -5.63917       7.21675       14.9420       17.8766      -3.39542      -4.94384      -1.16988     -0.700896     -0.179337     0.0111918      0.303802    -0.0184487     0.0115872       15.0789       18.9806       19.9006       19.9643       18.4362       16.0476       12.9988       10.4705       7.72600       5.66058       3.90858       2.51718       1.59577      0.938181      0.521484      0.274036      0.132266     0.0613713
  13  26 4377.3559    0.9959 15.8444  9.7635 -0.0038     -0.109026  0.2976   0.0086   0.4610    0.0401   0.0000     0.0744735   435.6216       12.8283     -0.965187      -8.00704       44.8756      -12.3716       12.2400      -14.2202      -19.5149      -5.13754      -4.71901       2.79225      -3.72514      -1.27041      0.991987     -0.114256     -0.246806    -0.0261236       18.2443       23.4158       24.2314       24.4119       22.3841       19.6444       15.9318       13.0581       9.72927       6.93798       4.85931       3.20004       1.99876       1.16605      0.644933      0.344571      0.170004     0.0777375
  14   7 1723.5201    0.2936  0.2365  9.3576 -0.0138       17.8955  0.0194   0.0143   0.0308    0.0459   0.0000       4.22829   434.1825      -3.42087       9.92157      -3.47829      -3.44439       1.38979       1.33272      0.460969       1.05642       1.32258     0.0914262      0.546515      0.313745      0.114958    -0.0146917     0.0123342     0.0363683     0.0122170       2.03902       2.49317       2.63977       2.51999       2.67509       2.02046       1.83527       1.47627       1.10844      0.862714      0.631818      0.360223      0.238636      0.136571     0.0925530     0.0530314     0.0239869     0.0122139
  14   8 1870.8814    0.4289  0.3194  9.2592 -0.0077       10.8187  0.0211   0.0164   0.0330    0.0629   0.0000       2.03307   434.2905      0.410208       8.80496      -1.44363       1.16518      -2.26880      0.809513      0.969603      -1.02076     -0.755355     0.0125040     -0.258069     -0.102551      0.245176   -0.00333410     0.0968919     0.0326422     0.0129908       2.06053       2.48150       3.22792       2.73542       2.65871       2.29903       1.85641       1.51977       1.09725      0.826677      0.536679      0.406364      0.228133      0.148833     0.0893796     0.0456962     0.0265935     0.0120786
  14   9 2017.0804    0.6199  0.4744  9.3684 -0.0066       5.76860  0.0205   0.0189   0.0418    0.0950   0.0000       1.20035   437.0399      -2.57206       18.9290     -0.541730      -1.40270       1.63969       1.62390     -0.612628      -2.99275      0.817522     -0.203699     -0.775342     -0.170507      0.166024    -0.0628654     0.0346694     0.0505209    0.00945660       2.14339       2.75641       2.98631       2.95888       2.68999       2.33093       1.89401       1.39774       1.08799      0.758171      0.551669      0.384140      0.231513      0.151780     0.0885222     0.0506732     0.0238948     0.0124248
  14  10 2162.6130    0.8234  0.7361  9.3785  0.0008       6.47577  0.0277   0.0202   0.0535    0.1246   0.0000      0.959599   435.8011       4.11763       7.02078      -4.57247      -3.36586       2.44819      -1.78407       2.24799     -0.677567      0.925346     -0.144066      0.264340      0.274622     0.0147865     -0.119865    -0.0466159    -0.0210223    -0.0315671       2.50517       3.14340       3.35033       3.32927       3.04889       2.65438       2.26193       1.81374       1.36802      0.927241      0.729899      0.473774      0.313143      0.186963      0.107213     0.0601648     0.0311858     0.0154030
  14  11 2305.6934    1.1646  0.9359  9.7166 -0.0027       2.10381  0.0341   0.0249   0.0592    0.1739   0.0000      0.739484   440.4536       2.49101       12.6689       1.63643       1.48134       2.04028       1.24992     -0.270566      0.850572       1.38403      0.636757      0.911434      0.535267      0.222816      0.175688     0.0468141     0.0338954     0.0153184       2.94541       3.48963       3.61652       3.76477       3.36451       2.91900       2.50291       2.17208       1.63585       1.19620      0.837265      0.560565      0.364522      0.223394      0.122580     0.0713700     0.0403223     0.0192307
  14  12 2446.7909    1.5801  0.8965 10.5573 -0.0020       3.30795  0.0327   0.0353   0.0568    0.1496   0.0000      0.697596   437.2387      0.540218       14.7245       7.90310      -1.07464       1.58054     -0.301003     0.0618799       1.07867       3.35016      -1.42377     -0.820452      0.139950     0.0282796    -0.0132221   -0.00985730     0.0500767    0.00294860       2.76265       3.34006       3.74881       3.70534       3.26537       2.78353       2.63635       1.99796       1.46159       1.19881      0.805748      0.542130      0.314812      0.222935      0.123939     0.0707084     0.0335326     0.0179963
  14  13 2587.3124    2.0400  0.9909 10.9003 -0.0004       2.17626  0.0348   0.0441   0.0611    0.1951   0.0000      0.697144   444.4285       10.7124       4.35752      -5.19964       3.95269       3.48150      -3.16718      -1.40763       2.49089     -0.918328      0.672179       1.02651     -0.215641     -0.256291    -0.0329666     0.0920943    -0.0396392   0.000780541       3.03645       3.78799       3.72479       3.85649       3.60668       3.17565       2.65823       2.08394       1.62069       1.20360      0.875349      0.569171      0.363312      0.224421      0.135166     0.0744639     0.0374142     0.0181895
  14  14 2728.2254    2.6687  0.8499 11.5812 -0.0052       1.98768  0.0308   0.0644   0.0571    0.1777   0.0000      0.730813   442.4226      -4.55094       9.85925       6.93273      -1.37533     -0.595677      -1.31492      -5.26240      0.861673      -1.31633     -0.571805       1.43974    -0.0559656      0.332377     -0.140716    -0.0681141    0.00487225   -0.00858081       2.75375       3.38957       3.64517       3.74238       3.38136       2.90080       2.42157       1.88595       1.39954       1.09441      0.762020      0.489519      0.301826      0.206413      0.126516     0.0671779     0.0359591     0.0171326
  14  15 2869.2134    3.3514  0.8717 11.5462 -0.0010       2.03965  0.0306   0.0757   0.0534    0.2845   0.0000      0.654474   439.6888       3.29772       16.9807      -1.15914      -1.30742      -3.07107      -3.46819      -1.17249      0.288131      -1.09423     -0.671527     -0.943138     -0.167096    -0.0343562     0.0657376    -0.0151193   -0.00306541    0.00782572       2.69018       3.30177       3.69934       3.48901       3.32388       2.76023       2.48946       1.92800       1.42030       1.09986      0.719224      0.531539      0.327740      0.189717      0.117576     0.0645224     0.0324642     0.0171059
  14  16 3010.1544    4.0731  0.8389 12.1197 -0.0015       1.16588  0.0300   0.0939   0.0528    0.2485   0.0000      0.723196   437.5686      -5.16872       11.8500       1.44644       3.89462      -3.84251      -4.26433       1.29040       1.35430     -0.164263      -1.03399     -0.419474     0.0945584      0.327196    -0.0262066    0.00414260   -0.00588115   0.000171581       2.69691       3.24558       3.24095       3.25791       3.05322       2.91545       2.45910       1.82074       1.34451       1.01334      0.774644      0.522488      0.352153      0.210282      0.119580     0.0639485     0.0325195     0.0156624
  14  17 3150.5059    4.2584  1.1371 11.9273  0.0012      0.726690  0.0368   0.0862   0.0652    0.3236   0.0000      0.709772   438.8033      -1.60736       11.8016      -2.43652      -6.63691      -1.55785       3.54314       2.85320     -0.488855      0.766708      -1.07167     -0.113321      0.117546    -0.0804137    0.00392548     0.0168094     0.0184521    -0.0159371       2.90171       3.58586       3.64065       3.94597       3.50319       3.11138       2.57341       2.07193       1.60500       1.18293      0.857375      0.546425      0.374629      0.214146      0.140200     0.0763180     0.0390431     0.0194185
  14  18 3290.8101    3.7565  1.4569 11.9545  0.0003      0.143141  0.0438   0.0680   0.0758    0.1849   0.0000      0.527953   438.6767      -8.45625       5.87069       8.11207       4.67700      -3.70548      -4.09230       1.43896       3.86619      0.945209      0.370461      0.301000      0.170138     -0.378858     -0.114820     0.0464882   -0.00801000    -0.0151964       3.35783       4.11098       4.29725       4.36835       4.12571       3.55064       3.06762       2.50998       1.85057       1.40271       1.00905      0.665110      0.441466      0.265885      0.157030     0.0864314     0.0451963     0.0225665
  14  19 3431.3704    3.3134  2.1115 11.5820 -0.0024      0.391134  0.0510   0.0499   0.0929    0.1227   0.0000      0.272190   436.6654      -5.36668       14.5807       1.00808       1.23015      -3.83461       3.59130       1.91358      -1.18019       1.43107      -2.76120     -0.903812     -0.802726      0.280683    -0.0494872   -0.00515706    -0.0388458    -0.0421111       4.00118       4.93723       5.25547       5.23326       4.84300       4.27502       3.69592       2.86154       2.20362       1.68408       1.14583      0.804302      0.506728      0.323866      0.177974      0.103507     0.0531977     0.0270692
  14  20 3572.2128    2.6451  3.1810 11.1524 -0.0007      0.636780  0.0678   0.0333   0.1170    0.0835   0.0000      0.173755   430.5627      -5.21132       15.4121       3.73045       2.29969      -2.33550      -5.16726       1.80441       1.93969      -1.79434      0.797557     -0.719696      0.232703     -0.288124      0.104075     0.0499005    -0.0567772     0.0294592       5.34082       6.31659       6.63405       6.93341       6.36776       5.66593       4.61277       3.83465       2.90976       2.23712       1.51619       1.03434      0.652628      0.408048      0.248076      0.139214     0.0722012     0.0361607
  14  21 3713.2266    2.2357  4.5767 10.6615 -0.0004      0.520683  0.0828   0.0242   0.1478    0.0705   0.0000      0.115132   431.6328      -1.79444       15.2456      -11.1267       5.73080       3.86255      0.211784      -5.00161      0.605146       3.64174      -2.52612      -2.02327     -0.163709      0.576284      0.525174     -0.138926      0.141716    -0.0433350       6.43027       7.99111       8.44748       8.37130       7.71039       6.98298       5.76872       4.68572       3.55667       2.61149       1.85968       1.26957      0.798817      0.503410      0.287797      0.159298     0.0840492     0.0417872
  14  22 3854.3538    1.8700  6.5554 10.3069 -0.0002      0.458162  0.1065   0.0177   0.1883    0.0583   0.0000     0.0810147   449.7383       5.35381       11.9368     -0.757181       6.32600      -20.3793       9.93484     -0.373855      -2.16937      -1.29027     -0.605460       1.70958      0.924381     0.0578987     -0.141265     -0.123431     0.0758163    -0.0152007       7.82127       10.0609       10.5317       10.3854       9.78423       8.47148       7.34145       5.87746       4.50769       3.41462       2.34371       1.58037       1.02180      0.626098      0.366778      0.205803      0.106399     0.0534969
  14  23 3995.5471    1.5763  8.9678 10.0570 -0.0002      0.317390  0.1356   0.0141   0.2494    0.0532   0.0000     0.0646958   445.6230      -12.0684       10.2156       1.86503       2.32343      -8.20743       8.78641      -2.74342       3.12461       2.17369     0.0451475      -1.75651      0.388520      -1.31262      0.258263      0.617282    -0.0866836     0.0469557       9.47702       12.3436       12.7675       12.9271       12.0660       10.8161       8.90387       7.28588       5.63636       4.17572       2.91965       2.00683       1.27337      0.800180      0.462789      0.259789      0.135387     0.0673978
  14  24 4136.8906    1.3218 10.9855  9.9561 -0.0010      0.211281  0.1713   0.0120   0.3061    0.0479   0.0000     0.0675051   447.9442      0.415186       1.81169      -2.55178       8.12559      -6.69893       17.1263       8.62086   -0.00602453       2.84390      -3.16115       1.36664     -0.755589       1.06106     0.0275511     -0.190066     -0.137310    -0.0219104       11.7174       15.1971       15.9036       15.6726       14.5229       12.9386       11.1181       8.78289       6.88451       5.01865       3.56041       2.40238       1.55238      0.957699      0.542340      0.304198      0.160220     0.0794941
  15   8 1902.3811    0.4802  0.3730  9.4057 -0.0083       10.5540  0.0238   0.0165   0.0365    0.0605   0.0000       1.71191   440.0085       1.79483       12.0173     -0.683337      -4.13875      0.437359       1.36723      -2.29266       1.18928    -0.0347881     0.0545055     0.0880995      0.263187     0.0855169     0.0648759     0.0419185    -0.0329224    0.00972890       3.00624       4.22783       4.44922       4.45824       4.10227       3.39732       2.78646       1.98683       1.44750      0.970550      0.682219      0.505588      0.323819      0.210258      0.115122     0.0664590     0.0350472     0.0170974
  15   9 2049.6838    0.6860  0.4952  9.3446 -0.0039       8.24198  0.0223   0.0195   0.0418    0.0913   0.0000       1.12968   436.3756       2.22062       13.9204      -3.00316      -5.50433      -4.38525      0.807598     -0.559447     -0.419354      0.427293    -0.0525853      0.360476     -0.143562     0.0444175    -0.0309508    -0.0783541    -0.0753784    -0.0101848       2.36061       2.90400       3.09891       3.00668       3.00488       2.62828       2.14110       1.57479       1.17095      0.857130      0.639608      0.495141      0.311046      0.203414      0.130804     0.0727692     0.0393890     0.0204558
  15  10 2195.8979    0.9007  0.7059  9.5401 -0.0037       4.95646  0.0262   0.0213   0.0485    0.1249   0.0000      0.885438   440.5284     -0.923642       12.6071      -3.52402       2.73843       3.23362       1.86565      0.792670       2.69683      0.292196      0.560110     -0.452625     -0.821541    -0.0446896     0.0768368    -0.0468939    -0.0294027    0.00666316       2.18684       2.77915       2.84440       2.86863       2.78261       2.48758       2.10793       1.69182       1.28219       1.02639      0.742735      0.522903      0.334792      0.220522      0.139763     0.0794967     0.0453954     0.0226165
  15  11 2339.5604    1.2487  0.9602  9.8147 -0.0010       3.17462  0.0330   0.0254   0.0587    0.1705   0.0000      0.718292   440.0581      -2.15966       12.1302      -2.87302      -3.65252       4.45631       3.35909      0.236091     -0.564013      0.106202     -0.483758     -0.223309     -0.375249      0.146918     -0.186403     0.0567205     0.0279510    0.00651031       2.77120       3.35895       3.42490       3.41549       3.46595       3.06584       2.49704       2.02805       1.51428       1.25835      0.891468      0.602654      0.419019      0.259429      0.165789      0.100996     0.0544900     0.0276050
  15  12 2481.0332    1.7199  0.9817  9.9510 -0.0015       1.99319  0.0301   0.0342   0.0596    0.2251   0.0000      0.630675   440.2660     -0.642316       11.8972       7.08284      -2.34505      -1.08595      -2.26090     0.0762856      -1.46287      0.610033      -1.16818      0.652105      0.360479     0.0160450    -0.0697892      0.129282    -0.0339341    -0.0120586       2.31774       2.98477       3.08498       3.04642       3.01997       2.66106       2.29465       1.80576       1.42039       1.11817      0.795934      0.552712      0.363827      0.239475      0.144707     0.0852639     0.0468579     0.0262377
  15  13 2622.4420    2.2508  0.8659 11.0744 -0.0009       2.87116  0.0300   0.0489   0.0516    0.1654   0.0000      0.699440   437.9906     -0.954687       12.7504      -2.96539       3.59588       3.69767      -2.72562      -2.45451     0.0138344       1.38325     -0.211910     -0.259678      0.233915     -0.287124      0.374244     -0.130457    -0.0480620    0.00641515       2.40524       2.97111       3.17714       3.24610       2.92092       2.64844       2.31486       1.92140       1.39465       1.04997      0.802202      0.545644      0.359149      0.238461      0.142468     0.0825003     0.0436519     0.0233726
  15  14 2764.1279    2.7962  0.8740 11.4454 -0.0027       1.54755  0.0284   0.0606   0.0542    0.1927   0.0000      0.727104   435.6581      -2.63532       9.88521     -0.695259      -1.87232      -2.50012      -2.09768     -0.830434       1.47486      0.937331      0.348218      0.259767     -0.344604     -0.167513     0.0813061     0.0561113    -0.0500640     0.0531468       2.43933       2.98120       3.10855       2.97092       2.75466       2.47763       2.29918       1.86734       1.52451       1.17896      0.812895      0.555795      0.364346      0.218768      0.141114     0.0792192     0.0443124     0.0232481
  15  15 2905.7292    3.5658  0.8618 12.1046 -0.0054      0.455331  0.0287   0.0806   0.0536    0.2014   0.0000      0.622704   439.0650       5.89999       12.5734     -0.648165      -1.35047       2.83264      -1.83136     -0.883134       1.65088      -1.62761      0.552214     -0.318357      0.270388     -0.167772     -0.277356     -0.179004    0.00592438     0.0428297       2.19780       3.00590       2.97724       3.15415       2.82231       2.55379       2.23129       1.84633       1.48405       1.10942      0.788527      0.549761      0.350079      0.233315      0.140095     0.0786274     0.0454706     0.0240735
  15  16 3047.1170    3.8736  0.9455 12.3177  0.0002       2.39105  0.0320   0.0838   0.0566    0.2098   0.0000      0.609127   439.1435       2.91044       6.38329      -4.73994      0.549552      -3.81723      -2.96409       1.82756       2.50952     -0.533915      0.158319      0.973043     -0.379310     -0.477183     -0.129606     -0.131422     0.0618381    -0.0136235       2.53973       3.27279       3.61235       3.45360       3.30845       2.83847       2.41336       2.01395       1.53712       1.19425      0.793383      0.570679      0.400713      0.242606      0.146876     0.0854426     0.0472140     0.0276362
  15  17 3187.9868    4.2141  1.0812 12.0781 -0.0024       1.32282  0.0350   0.0849   0.0604    0.3077   0.0000      0.629609   439.5963       1.21898       11.0025     -0.829712      -1.75854     -0.812034      0.323609      -2.51851      0.700965     -0.161052     -0.714623     -0.282497      0.403486    -0.0789479     -0.226161     0.0201953     0.0225745     0.0259199       2.55404       3.15224       3.50183       3.44334       3.32645       2.92406       2.45321       2.07245       1.62449       1.21028      0.855158      0.647937      0.397802      0.268128      0.158285     0.0977710     0.0537157     0.0263368
  15  18 3328.9213    3.6618  1.5876 12.0512 -0.0048       1.80254  0.0462   0.0641   0.0783    0.1845   0.0000      0.467329   440.6063      -1.22695       7.15488      0.169659       1.28356       4.52568       1.85674      0.708577     -0.408977       1.32056      0.478751    -0.0700582       1.23836     -0.722458    -0.0124311      0.191375    -0.0160423     0.0630372       3.56086       4.59250       4.77347       4.88508       4.49505       3.90017       3.33911       2.72973       2.09096       1.60224       1.15474      0.766526      0.519837      0.319383      0.198554      0.122508     0.0642293     0.0343306
  15  19 3469.9292    3.0967  2.4338 11.4999 -0.0032      0.395865  0.0587   0.0428   0.0948    0.1184   0.0000      0.269560   436.7362      -9.87166       2.78806      -7.90584      -1.74115      -10.7888     -0.179846      -3.01019      -3.59290      0.724213       1.01580     -0.549406      0.336562      0.136871     -0.506623   -0.00469632     0.0394704     0.0547230       4.38946       5.56612       5.89645       5.86612       5.35351       4.78873       4.19060       3.45228       2.68129       2.01248       1.46639      0.981742      0.659372      0.422856      0.245463      0.147779     0.0793376     0.0431591
  15  20 3611.2342    2.5940  3.6002 10.9461 -0.0009      0.579532  0.0694   0.0300   0.1236    0.0869   0.0000      0.142469   440.2525      -16.8457       14.6979       10.1843      -6.66975       1.06263       3.82082      -1.00593      -2.42722      0.804525     -0.333800      -1.45139      0.514188     -0.152774     -0.684715    -0.0614189      0.121800     0.0493314       4.92907       6.28324       6.30277       6.65434       6.18896       5.74051       4.83445       3.85587       3.14746       2.32006       1.69275       1.19492      0.824686      0.517376      0.315689      0.182736      0.100447     0.0555899
  15  21 3752.6828    2.1125  5.5374 10.4603 -0.0013      0.516008  0.0909   0.0207   0.1611    0.0671   0.0000     0.0902544   441.6485       3.09659       17.1989      -2.93540      -8.98552      0.949186       1.59923       10.1679       5.62371      -2.24787      -3.03131     -0.290928     -0.369847    -0.0903136      0.733527      0.147944      0.202761     -0.114108       6.43053       8.11719       8.69453       8.73024       8.13068       7.29182       6.34808       5.15620       4.04525       3.06925       2.22957       1.55401       1.02501      0.647323      0.408023      0.238665      0.129450     0.0681994
  15  22 3894.1862    1.7829  7.2883 10.2246 -0.0010      0.263865  0.1087   0.0161   0.2020    0.0558   0.0000     0.0691432   437.9852      -3.93590       11.7290      -6.63580      -8.88198      -4.19031      -4.74844       3.19137      -2.78683       1.08371      -1.90663      -2.35437       1.19293     0.0808454    -0.0830344      0.144966    -0.0878640     -0.222441       7.52573       9.64809       10.2146       10.2373       9.73665       8.67167       7.50301       6.06343       4.82699       3.69746       2.63574       1.84753       1.24598      0.785582      0.484159      0.285760      0.154994     0.0840264
  15  23 4035.8390    1.5325  9.7580  9.9678  0.0011      0.322413  0.1399   0.0130   0.2607    0.0522   0.0000     0.0584132   441.4013       8.99847     0.0342078      -3.83590       5.62905       9.97176      -7.35032      -10.7928      0.422518       7.59751      0.754721     -0.362569      0.548823      0.394709      -1.55109      0.137847     0.0806118     -0.106116       9.28272       11.7086       12.5321       12.3403       11.8396       10.7289       9.26125       7.51841       5.84598       4.45970       3.27747       2.27665       1.55829      0.986421      0.605150      0.348656      0.192058      0.100969
  15  24 4177.9389    1.2715 12.2873  9.8869 -0.0010      0.278753  0.1879   0.0108   0.3244    0.0447   0.0000     0.0610537   430.8530       12.7856       9.87543      -41.4270       10.2565      -4.36492      -23.8640      -10.8683       1.28305      -17.0235      -2.99898      -1.47557      0.316071      -3.04356      0.683151    -0.0456831     -0.391124    -0.0831700       11.3539       14.7528       15.2077       15.6700       14.7860       13.0474       11.4774       9.31300       7.54624       5.59582       4.10146       2.88394       1.91916       1.22500      0.759432      0.435800      0.244198      0.130071
  15  25 4319.2218    1.0424 14.5490  9.8348 -0.0032     0.0551267  0.2525   0.0086   0.4143    0.0386   0.0000     0.0719452   413.2345     -0.460122       24.1426       5.86386      -5.33261       2.78043      -22.7262       5.39027      -4.95151      -7.22336      -9.71125      -1.94697     -0.603195      -2.39283       1.15440       1.33792     -0.153295     0.0657837       13.8558       17.9720       19.0970       19.1304       18.2515       16.3063       14.1099       11.4079       9.10269       6.88558       5.06035       3.53430       2.36258       1.53600      0.934321      0.554051      0.300706      0.159601
  15  26 4461.4690    0.8812 17.5297  9.7540 -0.0016    -0.0186912  0.3437   0.0071   0.5140    0.0341   0.0000     0.0843747   426.3542      -26.6550       5.93081      -17.5968      -22.4556       5.66694       12.9175      0.189381      -5.06751      -7.55552      -8.39737       2.64684       1.73442      0.211267       2.91796      0.358492     -0.577764     -0.115832       17.3620       22.8212       23.9127       24.5225       22.6236       20.8581       17.5636       14.3822       11.2366       8.65060       6.34072       4.38843       2.99235       1.90344       1.18783      0.690118      0.378985      0.199362
  16   6 1629.5225    0.2356  0.1795  9.3501 -0.0042       15.4328  0.0153   0.0137   0.0323    0.0375   0.0000       6.62022   436.3922      0.442715       13.1168     -0.199065      -3.27474      -2.16804      0.624636      -1.41838    -0.0756825     -0.265960      0.125504      0.123838     -0.223615    -0.0675246    -0.0445766    -0.0517135     0.0119921    0.00915040       1.51724       1.81477       2.19382       2.01626       1.78996       1.79109       1.66588       1.21463       1.08534      0.745575      0.476846      0.433404      0.286324      0.181727      0.120737     0.0652004     0.0344608     0.0237278
  16   7 1783.2796    0.3535  0.3043  9.2671 -0.0024       16.2081  0.0184   0.0134   0.0342    0.0484   0.0000       2.91959   436.4203     -0.617519       10.2797    -0.0200675      -3.27690      -3.53372       1.88321      -1.69120       1.28055      0.151665       1.10295     0.0699037      0.342548    -0.0835916      0.107171    -0.0210208    -0.0215556    0.00438298       1.46576       1.88130       2.01237       1.99591       2.12356       1.65725       1.55606       1.43132       1.02541      0.909024      0.598156      0.448845      0.317472      0.172863      0.146270     0.0658076     0.0498321     0.0239713
  16   8 1933.2121    0.5039  0.4628  9.3190  0.0017       7.17887  0.0240   0.0144   0.0380    0.0681   0.0000       1.46277   436.0903      0.456841       13.9709       1.90458      -1.52743      -2.92885       1.88151      0.329676     -0.418135     -0.339479     -0.934420     -0.109816     0.0636723      0.328558     0.0598479    -0.0317123     0.0260827    -0.0163015       2.36948       3.06981       3.17096       3.30302       3.27908       2.76432       2.25784       1.61928       1.35982       1.05908      0.715158      0.503393      0.310098      0.229134      0.143789     0.0933406     0.0574734     0.0281695
  16   9 2081.6469    0.7181  0.5998  9.3534 -0.0020       6.56246  0.0243   0.0183   0.0436    0.1069   0.0000      0.955066   438.8415       1.23067       12.5157      0.994485      -2.43629       1.84255       1.68847      0.711611     -0.292483      0.811429      0.122982      0.487617      0.546132     -0.189064     0.0858771     0.0446483     -0.103454     0.0276826       2.01217       2.75593       2.95182       3.04322       2.66258       2.62715       2.06515       1.70555       1.29499      0.988375      0.723267      0.542022      0.349330      0.228864      0.152061     0.0901982     0.0530205     0.0296706
  16  10 2228.4739    1.0169  0.7297  9.5549 -0.0009       5.50174  0.0254   0.0233   0.0484    0.1490   0.0000      0.797842   436.0164      -1.15857       12.7922      -5.47987       1.13011      -2.40196      -1.49513     -0.438652     -0.473089     -0.548846      0.452557     -0.423966     -0.467096      0.416844     0.0103676    -0.0348588     0.0201762    -0.0139017       2.31092       2.88287       3.04713       3.18832       2.96563       2.63578       2.22543       1.81872       1.39128       1.06278      0.834522      0.579226      0.374735      0.246895      0.162470      0.105901     0.0599680     0.0328039
  16  11 2372.6122    1.3493  0.9707  9.8577 -0.0025       2.09192  0.0303   0.0266   0.0563    0.1795   0.0000      0.647742   441.9299      -2.88419       17.3212    -0.0993675      -3.11094      0.440298       4.04670     -0.187455       1.46213      0.397159     -0.495440       1.33686     -0.256113     0.0655042    -0.0464948     0.0730931    -0.0426865    -0.0126361       2.45243       2.90247       2.98780       2.90759       2.85692       2.78113       2.53751       2.06670       1.64231       1.19890      0.911134      0.676138      0.532210      0.349341      0.216383      0.119077     0.0663473     0.0376340
  16  12 2514.9056    1.7808  1.0881 10.5302 -0.0008       2.64009  0.0350   0.0342   0.0602    0.1817   0.0000      0.627280   440.2243      0.172215       16.3596       3.54915      -6.08161       2.74706      0.276887       2.87073      0.605979      -1.53220     -0.970545      0.481505      0.146024     0.0936064      0.246883     0.0778416    -0.0299207    0.00326508       2.51852       3.20418       3.48527       3.63779       3.40687       2.87245       2.57480       2.09694       1.64662       1.22968      0.962315      0.658044      0.435421      0.311195      0.191997      0.115902     0.0660769     0.0398232
  16  13 2656.9722    2.4672  0.8875 10.8599 -0.0034       3.10932  0.0287   0.0497   0.0495    0.2070   0.0000      0.633806   439.5282     -0.717682       14.9900      0.969153      -1.07552      -1.41965       1.70686       2.18614     -0.461513     -0.540858      0.283137      0.726441     -0.284609     -0.348394     -0.152323      0.162547     0.0380083    -0.0764434       2.20295       2.73207       2.89749       2.87007       2.66142       2.50730       2.17833       1.83083       1.48879       1.15425      0.826942      0.593152      0.414799      0.282572      0.168620      0.100482     0.0561352     0.0339131
  16  14 2799.5170    3.0304  0.9061 11.6032 -0.0038       1.52400  0.0289   0.0625   0.0513    0.1730   0.0000      0.691659   436.3213      0.119360       12.9136    -0.0216491       1.28184      -5.32973       1.18099      0.645709       1.74482      0.395740      0.720097      0.101413      0.597436     -0.221156     -0.361966    -0.0257492    -0.0682210    -0.0362255       2.15974       2.66056       2.78127       2.79989       2.69120       2.42362       2.11429       1.83675       1.48761       1.12456      0.841087      0.618554      0.397301      0.279172      0.172028      0.102912     0.0605114     0.0342183
  16  15 2941.7286    3.7692  0.8276 11.8453  0.0009      0.383630  0.0249   0.0803   0.0496    0.1988   0.0000      0.671890   438.3669      -6.99214       8.74231      -3.00933      -3.35427      -4.00668      -3.15004     -0.590672     0.0257094      0.643969     -0.961392     -0.250690      0.368911      0.233667      0.142644     0.0168721     0.0221775    -0.0262180       2.03720       2.49734       2.69295       2.65365       2.58612       2.30795       2.00256       1.66008       1.29771      0.985950      0.729084      0.540140      0.366368      0.243157      0.155305     0.0937507     0.0536369     0.0296763
  16  16 3083.4494    4.2090  0.9169 12.5416 -0.0025      0.194049  0.0398   0.0889   0.0558    0.1964   0.0000      0.647910   436.9335      -5.16364       11.0663     -0.450457      -2.55040       4.06363       1.49554      -1.29008     -0.616542    -0.0647603     -0.665570     -0.707475      0.175132     -0.108458     0.0502267     -0.132091    -0.0448794     0.0211976       3.85775       4.80005       4.31512       3.59964       2.99642       2.88832       3.08077       3.18787       2.79883       2.19332       1.57859       1.07336      0.675536      0.391320      0.225596      0.116859     0.0634635     0.0371984
  16  17 3224.9598    4.0280  1.1790 12.3668  0.0021      0.957953  0.0369   0.0791   0.0659    0.2404   0.0000      0.652493   436.2609      0.670075       17.6402      -3.43380       2.52119      -1.77817      0.716589      -2.92013      0.479084      -1.34929     -0.799219    -0.0314131      0.226423     -0.285979    -0.0412944    -0.0157493     -0.107887    -0.0325055       2.51189       3.33361       3.32698       3.54371       3.25513       3.09212       2.64643       2.13826       1.72119       1.38587      0.953272      0.724395      0.493361      0.333147      0.212522      0.125623     0.0707852     0.0425571
  16  18 3366.2880    3.5558  1.7720 11.7609 -0.0011    -0.0686554  0.0486   0.0568   0.0776    0.1972   0.0000      0.385139   439.9138       2.83824       17.2187       3.50872      0.309420       5.27703     -0.666476      -2.21264      -1.09102       1.52239      0.383017      0.156714      0.966041     -0.385286      0.111305     -0.154357    -0.0619933     0.0173742       3.29270       4.08294       4.20061       4.37643       4.15317       3.91280       3.31560       2.67942       2.15940       1.72172       1.25639      0.930231      0.604595      0.422483      0.267034      0.162918     0.0984422     0.0545090
  16  19 3507.8679    2.8676  2.7230 11.4454 -0.0005      0.309504  0.0595   0.0379   0.1069    0.1079   0.0000      0.192950   440.2590     -0.684567      0.117185       1.51731      -8.41945      -13.9066       7.88743      -2.23864       1.17147      0.593111      0.949421     -0.239449      0.141917      0.394633      0.520623     -0.384746     0.0111913     0.0342085       4.17787       5.52848       5.70905       5.82734       5.37205       4.89398       4.23023       3.65535       2.83948       2.17427       1.63150       1.14102      0.800665      0.518673      0.320727      0.198032      0.107804     0.0616230
  16  20 3649.8783    2.4349  4.1439 10.7634  0.0002      0.536259  0.0731   0.0255   0.1319    0.0798   0.0000      0.115134   440.2043       1.59352       10.3550       7.50626      -9.74796       2.62192      -4.63386      -9.43638      -3.72315       2.76913      0.397892      0.214736     -0.482359     -0.530018      0.177458     -0.147134     -0.172407      0.139529       4.99815       6.26799       6.76109       6.87355       6.59817       5.65084       5.22765       4.26692       3.32351       2.59708       1.97389       1.38657      0.951030      0.627460      0.396673      0.249376      0.143071     0.0788115
  16  21 3791.6522    2.0008  5.8400 10.3744 -0.0017      0.371811  0.0907   0.0185   0.1660    0.0629   0.0000     0.0828967   459.0427      -2.94717       24.9187       11.6708       12.0137       2.13240       2.18667      0.288031      -4.82721       5.23605       1.15969      -2.22397     -0.106773       1.85577    -0.0645194      0.402268     -0.124017     0.0370262       6.08274       7.86087       8.20755       8.42052       8.01785       7.35585       6.21984       5.23125       4.24079       3.22591       2.40831       1.73136       1.17644      0.785083      0.488785      0.304303      0.174594     0.0977228
  16  22 3933.4934    1.6997  8.0972 10.0996 -0.0004      0.280211  0.1167   0.0144   0.2129    0.0539   0.0000     0.0608321   448.2645       3.85463      0.742856      -14.1122      -18.5851      -4.32937       8.42318       8.30394       1.04556      -10.5022     -0.555241       2.21026      -2.00017   -0.00841829      0.782301     -0.115825    -0.0621138      0.127134       7.73003       9.90332       10.4438       10.6573       10.0465       9.29044       7.96740       6.63118       5.20801       4.03813       3.00646       2.17318       1.48246       1.00803      0.622493      0.386193      0.218365      0.123717
  16  25 4360.6559    1.0215 16.5506  9.8089  0.0011      0.245940  0.2853   0.0078   0.4547    0.0355   0.0000     0.0665042   420.2346      -17.1414       4.24049      -3.41631       6.29261     -0.897054      -14.9787      -4.93698      -6.17659      -6.87659       12.9623      0.370589       3.56244       2.35938      0.207051     -0.557541      0.400121     -0.164334       14.3846       18.6833       19.8828       19.8635       19.2095       17.4537       15.2639       12.7285       10.3560       8.04802       6.04897       4.27882       2.99982       1.95615       1.26910      0.765510      0.439547      0.249170
  17   6 1657.0910    0.2438  0.2017  9.3563 -0.0115       22.7558  0.0165   0.0114   0.0293    0.0377   0.0000       5.68393   437.8512       2.15853       14.1684       2.35476      -2.77990       2.72671      -2.27770      -1.46104      -1.00765     -0.479502     -0.836943   -0.00120744     -0.150933     -0.370800     -0.138475    -0.0650731    -0.0796037    0.00757016       1.56454       2.14460       2.50802       2.48649       2.35808       2.19999       1.63836       1.38807       1.09936      0.729548      0.594088      0.438810      0.250055      0.196066      0.126122     0.0721204     0.0611930     0.0326659
  17   8 1963.3412    0.5381  0.5086  9.3006 -0.0037       8.63936  0.0218   0.0148   0.0416    0.0719   0.0000       1.28744   437.1797      -2.58819       10.7343      -3.22774      -1.79377     -0.402811     -0.790137      0.228076       1.11286      0.609241      -1.59588     -0.212301     0.0202414      0.116983   -0.00964038    -0.0770937    -0.0539997     0.0105414       1.77664       2.09266       2.28861       2.33290       2.14827       2.03075       2.03148       1.60250       1.17844       1.04697      0.832183      0.548748      0.389166      0.265044      0.170277      0.104675     0.0777084     0.0414954
  17   9 2113.0724    0.7687  0.6425  9.4868 -0.0026       6.86485  0.0251   0.0182   0.0426    0.0968   0.0000      0.945593   437.5228      -1.00362       14.4052      0.761891      -3.16731     0.0205740      0.325624       3.43836      -1.28790      -1.03631      -1.17083      0.302996      0.120447     -0.150397    -0.0161158      0.128499     0.0510263    -0.0249158       1.99465       2.50692       2.57719       2.64305       2.51196       2.32046       2.08618       1.68674       1.34162       1.07075      0.828197      0.598272      0.416072      0.271625      0.182427      0.123297     0.0720084     0.0403704
  17  10 2260.3946    1.0840  0.8647  9.6777 -0.0002       3.84411  0.0276   0.0218   0.0526    0.1340   0.0000      0.752738   442.0986      -1.78063       12.6107      0.221748     0.0371770      -5.15578     -0.391098      0.533510       1.05364     -0.667969      -1.03761      0.254395      0.857363     0.0814419     0.0897563     0.0490750    -0.0226375    -0.0450967       1.89008       2.51116       2.52028       2.68065       2.56453       2.41716       1.97863       1.72701       1.34701       1.11819      0.834054      0.581471      0.440741      0.284006      0.196491      0.119250     0.0769159     0.0427907
  17  11 2405.0834    1.4673  0.8934 10.3858 -0.0005       3.21414  0.0279   0.0297   0.0520    0.1399   0.0000      0.712774   437.0426     -0.520407       9.38980      0.458711      -2.44060      -4.01148      -1.35114      -1.38158       1.77979     -0.603829     -0.185856     -0.114631    -0.0157275      0.195610     -0.221067      0.111283      0.104201     0.0123053       2.06708       2.50823       2.69038       2.76507       2.64213       2.35041       2.02635       1.84157       1.52066       1.13085      0.893101      0.646688      0.453435      0.294067      0.188858      0.123623     0.0795109     0.0453315
  17  12 2548.1451    1.9928  0.9773 10.3658 -0.0015       1.53763  0.0286   0.0377   0.0544    0.1990   0.0000      0.598972   439.2858       2.48727       11.3927       4.44303       1.66475     -0.634595       3.38609       1.13630     -0.433930       1.12394      -1.13691     0.0892358     -0.109233      0.168642     0.0246839     -0.141875    -0.0450566     0.0650673       2.03082       2.52592       2.60571       2.64475       2.69189       2.36282       2.15972       1.76494       1.50878       1.14128      0.888452      0.646463      0.462664      0.313708      0.197242      0.129350     0.0802700     0.0465987
  17  13 2691.0574    2.5266  1.0116 11.0651 -0.0028       1.66742  0.0300   0.0478   0.0565    0.1826   0.0000      0.634500   437.8399       1.60564       9.84695      0.462801      -1.14173      -4.17693      -2.32089     -0.780286       1.02096      -2.04358     -0.572476     -0.419351     0.0617581     -0.514476     -0.203868     0.0986688     -0.131464     0.0153003       2.05135       2.65525       2.86228       2.93473       2.75173       2.50422       2.24938       1.81012       1.49854       1.14699      0.860770      0.665559      0.430953      0.303558      0.203981      0.128610     0.0742131     0.0450257
  17  14 2834.3278    3.2186  0.8782 11.4334 -0.0007       1.65220  0.0263   0.0635   0.0491    0.1811   0.0000      0.579458   437.9574      -1.59660       16.4343      -6.97342      -2.55566       1.54705      0.671936       1.72902       1.27574      0.630085     -0.163783      0.522308     -0.545647     -0.305525     -0.145210    -0.0234688     -0.106251     0.0748754       1.93814       2.33348       2.59268       2.67343       2.47262       2.25684       2.12092       1.67036       1.29976       1.04592      0.778662      0.572483      0.432919      0.283762      0.192345      0.122239     0.0736571     0.0402898
  17  15 2977.1815    3.8677  0.8192 12.1399 -0.0025       1.48450  0.0248   0.0805   0.0485    0.1523   0.0000      0.714123   437.1507     0.0187072       13.1189    -0.0197451      -1.63894      0.447421      -2.76122     -0.921581      -1.09177     -0.456842     -0.189553    0.00875346     0.0829293     -0.252972      0.173553    -0.0963753    -0.0475293   -0.00919039       1.79394       2.30310       2.23173       2.37262       2.26087       2.18554       1.89839       1.56342       1.30221       1.06749      0.815332      0.595394      0.395569      0.275303      0.177216      0.112945     0.0731151     0.0432546
  17  16 3119.3162    4.1047  0.9672 12.4601 -0.0020     -0.255975  0.0296   0.0820   0.0548    0.1838   0.0000      0.635152   440.6358      -4.73211       17.6343       2.61297      -4.45907       1.28089      0.962151       1.77362     -0.878546     -0.138724     -0.877978     -0.519545     -0.437351     0.0646394     -0.100708     -0.146541     -0.155073     0.0316649       2.15408       2.87206       2.94779       3.14000       2.90157       2.66112       2.32471       1.88523       1.56684       1.14509      0.967507      0.628856      0.466068      0.302868      0.214779      0.124211     0.0772043     0.0457666
  17  17 3261.3953    3.9417  1.2879 12.3191  0.0001       1.00435  0.0367   0.0727   0.0691    0.1914   0.0000      0.478045   440.2849       3.60817       10.7700     -0.577107      -1.93087     -0.118655      -4.49003   -0.00907989       4.17719       1.23536      0.271192    0.00860856      0.310861      0.734167     -0.198087     -0.223505     -0.113942    0.00952597       2.49488       3.23777       3.41408       3.37134       3.14199       3.00528       2.54705       2.22030       1.83538       1.46847       1.11919      0.790347      0.549747      0.354926      0.238554      0.150292     0.0926623     0.0530695
  17  18 3403.4184    3.2742  2.0569 11.6495 -0.0023       1.06106  0.0488   0.0487   0.0854    0.1654   0.0000      0.288936   435.9468      -6.81822       13.2874      -1.67066      0.654262      -1.15015       1.20127       2.45895      0.139540       3.07569      0.699919      0.960151      0.715683   -0.00776278      0.387773    -0.0974915     0.0575105      0.119645       3.23729       4.12568       4.40601       4.48692       4.30212       3.97049       3.46029       2.86846       2.36887       1.84192       1.43306      0.976933      0.748056      0.482514      0.326348      0.197119      0.125749     0.0718603
  17  19 3545.5583    2.8403  3.0463 10.9715 -0.0004      0.719130  0.0592   0.0340   0.1063    0.1290   0.0000      0.169403   442.2761      -2.00876       11.4113       4.19467       3.66866      -5.49268      -1.74450       1.77447     -0.832407      0.991557      0.157756      -1.45861      0.889245     -0.434126     -0.370412     0.0289204    -0.0319411     0.0906058       3.90582       4.95660       5.21879       5.27412       5.09346       4.70071       4.25636       3.47990       2.78969       2.20095       1.66101       1.22448      0.891862      0.614112      0.389728      0.249716      0.150806     0.0862745
  17  20 3687.9019    2.3087  4.3482 10.6681 -0.0009      0.605746  0.0753   0.0235   0.1320    0.0803   0.0000      0.112559   441.4740       11.5554       2.39547    -0.0965303     -0.307779      -4.75375       1.25560      -1.36664     -0.840385      -3.26226      -3.10351       1.00159      -1.04320     -0.325876     -0.329496      0.391617   -0.00728692     0.0509202       4.72387       6.11667       6.26905       6.60230       6.09342       5.87249       5.07516       4.35166       3.48768       2.86639       2.16610       1.60628       1.08040      0.733065      0.483889      0.307885      0.192337      0.109884
  17  21 3830.1551    1.9619  6.2589 10.3141  0.0004      0.420359  0.0926   0.0172   0.1724    0.0599   0.0000     0.0744721   444.2168      -2.23682       15.4632      -1.28887       16.9076      -1.02413      -4.12086       2.60709       5.27149      0.223720      -3.25329      -1.94071      0.735047     -0.313967     -0.686372      0.164945    -0.0629678     -0.148013       5.87000       7.65169       8.01575       8.27480       7.83568       7.35641       6.45905       5.33405       4.36207       3.37289       2.61686       1.89363       1.34013      0.933799      0.601695      0.378474      0.228278      0.132438
  17  22 3972.8134    1.6319  8.7391  9.9791 -0.0004      0.478603  0.1198   0.0130   0.2225    0.0512   0.0000     0.0588017   437.9768      -18.0593       4.73083      -1.77727       3.83203      -14.8042      -4.74038     -0.444467      -1.00620     -0.849026      -1.74648       2.71402      -1.92360       2.70501      0.992235     -0.823799     -0.286564      0.212300       7.14416       9.24167       10.1050       10.0585       9.65451       8.67889       7.90663       6.62494       5.47260       4.34308       3.26218       2.43567       1.64133       1.14407      0.751078      0.464486      0.276250      0.163224
  17  23 4115.2199    1.3793 11.0975  9.9206 -0.0011      0.289326  0.1568   0.0109   0.2825    0.0445   0.0000     0.0591696   438.5613      -13.5996       18.4263      -6.87833      -1.95698      -5.39181      -8.25463      -3.74792      -12.1353       2.78785       2.39195      -6.49660     -0.131693       1.72690     -0.588266     -0.220368     -0.596249      0.370139       8.89237       11.5172       12.2785       12.4245       12.1291       11.0041       9.87761       8.09235       6.70975       5.28754       4.02551       2.97113       2.07689       1.41556      0.921027      0.590317      0.363197      0.209221
  17  24 4257.4368    1.1522 14.0035  9.8240 -0.0007      0.108564  0.2191   0.0086   0.3646    0.0391   0.0000     0.0617488   440.8689      -11.8266       18.3873      -27.1082      -10.3294       17.1994       12.0314       5.12570       8.35267       1.26108      -3.78258     -0.417834     -0.947293      0.895314       1.35665      0.681989     -0.108609     -0.247756       11.0980       14.4343       15.5006       15.7015       15.3135       13.5051       12.3609       10.3153       8.48807       6.70689       5.06520       3.75272       2.64422       1.78937       1.19225      0.745015      0.444137      0.260627
  17  25 4400.7250    0.9637 17.2124  9.7980  0.0002      0.271132  0.2966   0.0071   0.4515    0.0327   0.0000     0.0725985   429.9221      -26.5377       10.0627       2.95007       9.00523       1.46054      -5.44400       16.1379     0.0109987      -6.83828      -10.4653       6.36704      -4.28976     -0.214856       3.31522      -1.65937     -0.369097     0.0196984       13.3120       17.0929       18.5562       19.1526       18.1826       16.8677       14.5656       12.6179       10.1004       8.08841       6.14189       4.52580       3.20563       2.21324       1.45373      0.926916      0.552061      0.329074
  18   7 1840.0201    0.3845  0.3976  9.2955 -0.0043       11.8782  0.0194   0.0119   0.0381    0.0513   0.0000       2.18676   438.3969      -1.86290       15.9397      -1.01015      -4.15513    -0.0613905       2.00399       1.72125      0.241455    -0.0326865      0.756064      0.384704      0.302976    -0.0363388      0.278320     0.0506574    -0.0154866     0.0606333       1.45053       1.76834       1.83914       1.97283       1.85231       1.81341       1.63526       1.28577       1.06098      0.925402      0.681459      0.585891      0.370021      0.286763      0.153991      0.128234     0.0752274     0.0506618
  18   8 1992.9104    0.5831  0.5251  9.3591 -0.0030       8.53238  0.0191   0.0152   0.0398    0.0756   0.0000       1.16233   436.7096      -2.17513       14.8186     -0.285738      -1.98132      -1.82831   -0.00905205     -0.185522     -0.460394    -0.0690361    -0.0601680     -0.332908     -0.123464     -0.223208     -0.131503    -0.0137258     0.0545030  -0.000494777       1.51861       1.93863       2.06835       2.08010       2.03036       1.95427       1.70846       1.40486       1.12948      0.923353      0.681498      0.565106      0.404591      0.248450      0.177194      0.117730     0.0783607     0.0509981
  18   9 2143.7431    0.8347  0.7059  9.3016 -0.0010       5.35423  0.0234   0.0178   0.0448    0.1226   0.0000      0.775712   437.6902      -1.57651       11.9181      0.566159      -1.91682     -0.666086       1.16769       1.25073     -0.267463     -0.220530     -0.180513      0.102630     -0.269176     -0.259659   -0.00396229     0.0122488    0.00188205     0.0296516       1.61143       2.20080       2.24181       2.20675       2.30148       1.99923       1.90968       1.61165       1.29032       1.04048      0.800926      0.594998      0.449895      0.313003      0.201778      0.132780     0.0841385     0.0516708
  18  10 2291.7049    1.1266  0.8960  9.8887 -0.0033       4.08256  0.0281   0.0225   0.0513    0.1432   0.0000      0.720264   437.8826      -2.00587       16.8314       1.54077      -1.14936       2.47667       3.14007      -1.92818      0.220538       1.48725     -0.396139     -0.531486     0.0764176     0.0685212      0.195972     0.0700826    -0.0311589     0.0353327       1.96716       2.54928       2.63793       2.65738       2.48778       2.36567       2.15393       1.86539       1.56167       1.21382      0.925155      0.707014      0.502943      0.366847      0.242728      0.147413     0.0947163     0.0588718
  18  11 2436.9059    1.5506  0.9778 10.4412 -0.0039       3.01116  0.0302   0.0302   0.0558    0.1541   0.0000      0.673957   440.8771       3.17922       13.9023      -5.49859     -0.647889     0.0157151      -1.61336      -3.09171      0.300147       1.20352      0.414605      0.459886      0.154707     -0.733705      0.270312     -0.136984     0.0564786      0.112656       1.97827       2.63261       2.61427       2.82599       2.50229       2.38793       2.10269       2.03168       1.61417       1.45431      0.997713      0.823402      0.517322      0.410311      0.230607      0.164149     0.0981057     0.0605746
  18  12 2580.8629    2.1523  0.8915 10.6085 -0.0016       2.08119  0.0256   0.0412   0.0477    0.1847   0.0000      0.554865   441.7646      -3.48052       10.8905       3.23269      0.496121     -0.694568     0.0840253      -2.98391      -1.12717      0.653410      0.637231     -0.390226      0.678930    -0.0417175     -0.186147     0.0495141    -0.0414980     -0.100697       1.75744       2.21737       2.44709       2.58790       2.39167       2.23558       1.95010       1.69132       1.40763       1.10444      0.792183      0.605573      0.460361      0.328880      0.217270      0.132750     0.0883268     0.0515320
  18  13 2724.7299    2.6932  0.9538 10.8665 -0.0026       2.15887  0.0287   0.0501   0.0490    0.2303   0.0000      0.590433   436.0483       1.88467       15.1921       4.90193      -6.39969      -1.25930       1.27524      -1.23157     0.0834522      -1.72395       1.62915     0.0404768       1.19840      0.857539      0.273890   -0.00347867      0.171936     0.0585243       1.95344       2.57503       2.66411       2.81051       2.64379       2.42611       2.16243       1.86012       1.45811       1.23161      0.970136      0.703720      0.470601      0.338213      0.226014      0.146194     0.0895014     0.0581254
  18  14 2868.6576    3.3777  0.9028 11.7564 -0.0016       1.37737  0.0259   0.0658   0.0500    0.1636   0.0000      0.650592   439.1687      -4.97651       17.0566       4.43096      -6.05832     -0.515253      0.919762      -2.76952      -1.68872      0.389761     -0.992091      0.319698     -0.374246     -0.362683     0.0674364     -0.107277     -0.288879    -0.0375415       1.75551       2.11687       2.23798       2.42433       2.29904       2.05027       1.84645       1.69049       1.33435       1.08145      0.821909      0.639227      0.442371      0.318968      0.206316      0.135942     0.0885229     0.0528570
  18  15 3012.0989    3.9856  0.8463 12.2346  0.0003      0.542625  0.0244   0.0796   0.0491    0.1536   0.0000      0.594134   438.9264      0.803453       13.8159      0.333514     -0.489211      -5.33192      -5.13026       1.90818       1.18641      0.423478      0.722487     -0.773008     -0.917279      0.348005     0.0873819     0.0554717     0.0786769     0.0406512       1.64631       2.14119       2.23627       2.28403       2.13318       2.08578       1.81188       1.61792       1.32841       1.07088      0.806392      0.621562      0.441707      0.314286      0.204831      0.130853     0.0856837     0.0503251
  18  16 3154.7850    3.9914  1.1609 12.1008 -0.0019      0.862271  0.0340   0.0708   0.0595    0.1963   0.0000      0.622811   437.9948      -1.54586       9.99652       1.47386      -2.91328     -0.861759      0.948370       3.71353      0.412016      0.876028     -0.447022     -0.298300      0.122521     -0.150144     -0.247065     0.0324708     0.0504019      0.132449       2.13705       2.77462       2.88582       3.01954       2.81634       2.61022       2.29627       2.00777       1.67941       1.38109       1.02290      0.767225      0.530369      0.389654      0.242090      0.160337     0.0996430     0.0615231
  18  17 3297.2954    3.8104  1.4301 12.1207 -0.0034      0.426846  0.0395   0.0619   0.0660    0.1621   0.0000      0.468302   432.8171     -0.938394       13.6024      -4.97280       2.24471      0.870838      -2.59408      -4.60345     -0.671910     -0.600239       3.01664     -0.740734    -0.0445482     -0.341411    -0.0173345     -0.202558    -0.0375638     0.0971347       2.51210       3.23950       3.33358       3.61717       3.36854       3.11428       2.66011       2.30910       1.92060       1.50415       1.18506      0.853644      0.602834      0.430424      0.278548      0.185099      0.115364     0.0690733
  18  18 3439.9997    3.2101  2.3207 11.0622 -0.0017      0.872136  0.0484   0.0417   0.0872    0.1845   0.0000      0.217755   443.3651      -5.32111       18.1792       2.34015     -0.302278     -0.824254      0.958238       5.24858     -0.658224     -0.691742      -1.57409     -0.287355     -0.888662     -0.178348    -0.0904609      0.296414     0.0818574     0.0894920       2.99859       3.74860       3.98178       4.05435       4.03213       3.60723       3.28275       2.78580       2.33882       1.85196       1.46980       1.06686      0.776771      0.531956      0.368451      0.238449      0.142441     0.0911054
  18  19 3582.7507    2.5974  3.4982 10.9070 -0.0013      0.811866  0.0623   0.0283   0.1143    0.1005   0.0000      0.140942   436.9381      -2.88720       9.46164      -4.34706       5.11757      -7.07224      -1.44114       1.25779     -0.796065      -1.23074      0.513144       1.82267     0.0936328     -0.662757     0.0759567      0.649622      0.124861    -0.0631080       3.97401       4.98112       5.40579       5.55700       5.27961       4.96790       4.33715       3.67555       3.01657       2.49784       1.91616       1.40532      0.991099      0.698427      0.474224      0.308015      0.189816      0.114929
  18  20 3725.5197    2.2347  5.0401 10.4364 -0.0008      0.582619  0.0794   0.0203   0.1393    0.0751   0.0000     0.0905797   442.2675      -9.63997       13.0669      -5.54184      -5.77281      -9.15920      0.715500      -5.26990       3.96248     -0.191173      -1.40135      -1.02654       3.12434     -0.328215      0.573608     -0.158297    -0.0184059     -0.129466       4.69406       6.16866       6.35799       6.76883       6.45957       6.06132       5.38017       4.61608       3.69853       2.92302       2.31401       1.72446       1.25677      0.890430      0.589292      0.401457      0.237885      0.145180
  18  21 3868.4059    1.8663  6.9012 10.1061 -0.0004      0.526842  0.0972   0.0151   0.1750    0.0581   0.0000     0.0673983   433.3376      -16.2800       24.9942      -3.32131       14.4596      -8.88631     -0.275258       3.85025       5.18441       1.30387       6.22475       3.63451     -0.710826    -0.0942165    -0.0130026     -0.502447     0.0646813     0.0835054       5.69206       7.41399       7.75623       8.09283       7.84499       7.17391       6.36746       5.51961       4.58238       3.71802       2.85984       2.13396       1.52420       1.05544      0.704210      0.455577      0.289955      0.177807
  18  22 4011.1777    1.5741  9.4803  9.9163 -0.0012      0.370151  0.1268   0.0119   0.2277    0.0487   0.0000     0.0544188   432.8587      -5.76571       18.1261     -0.647272       11.0711      -10.9933       5.39027      0.100225       16.8553       1.29935       3.38556       1.29850      -2.41816      0.900573    -0.0926418      0.761722     -0.448517      0.377296       7.17436       9.28536       10.0574       10.1553       10.0665       9.01007       8.10368       7.01892       5.84388       4.60807       3.55460       2.63857       1.95083       1.35495      0.906799      0.592978      0.360003      0.220147
  18  23 4154.2295    1.3278 12.3278  9.8908 -0.0002      0.288509  0.1732   0.0098   0.2986    0.0419   0.0000     0.0550241   433.8555      -26.4124       28.6443      -4.69452      -13.2614      -3.84212      -6.30989       2.26573      0.783179       4.25462      0.992470       5.35264      -4.48023      -2.13764       1.52114       1.07411     -0.632792      0.349277       8.89415       11.4152       12.1930       12.4994       12.1268       11.2597       10.2363       8.60645       7.21123       5.71262       4.45113       3.36290       2.44038       1.71007       1.14607      0.753603      0.469103      0.283468
  18  24 4297.4525    1.0892 14.6141  9.8250 -0.0004      0.302783  0.2297   0.0080   0.3705    0.0372   0.0000     0.0659591   441.0051      -58.1953       10.6439     -0.430459     -0.589408       16.7189       5.27305       12.2709      -21.6259      -10.3968       6.29835       4.36472      -6.57649      -2.45691      0.155951      0.678467     -0.778015     -0.595514       10.7769       14.0440       15.0120       15.7163       14.6457       13.9957       12.0895       10.8112       8.85795       7.29652       5.51981       4.18285       2.98322       2.11559       1.39565      0.914411      0.564488      0.342355
  19   7 1867.3345    0.4201  0.4168  9.2737 -0.0043       12.8989  0.0200   0.0121   0.0354    0.0557   0.0000       1.91362   438.6980       1.04698       16.3093      -1.05561      -3.84038       1.01762      -1.73078       2.45191      0.784297     -0.741274      0.163909      0.856273      0.402490     -0.225741      0.125087     -0.107651     -0.160276   -0.00845062       1.35055       1.61269       1.94576       1.73049       1.98022       1.78163       1.47906       1.37716       1.12059      0.867479      0.703822      0.536721      0.392224      0.281017      0.188393      0.132516     0.0861454     0.0594724
  19   8 2021.8153    0.6140  0.5375  9.2866 -0.0035       7.40871  0.0193   0.0154   0.0389    0.0821   0.0000       1.06114   437.4303     -0.847758       12.8238     -0.902340      -4.08036      -1.51683       1.78906     -0.234693     -0.590834     -0.616397      0.609283      -1.27822     -0.993324     -0.371692      0.204651     0.0429985     0.0706058    -0.0436348       1.36887       1.73696       1.80334       1.90327       1.74712       1.65237       1.51627       1.33208       1.21948      0.923282      0.726598      0.552507      0.420241      0.298875      0.211718      0.129937     0.0860425     0.0545654
  19   9 2173.8520    0.8836  0.8057  9.3050  0.0017       6.19934  0.0258   0.0179   0.0463    0.1283   0.0000      0.765450   438.5810      -2.65800       18.4711     -0.405148      -2.54712      -1.58926      -2.28078      -2.75328       2.62936       1.63331     -0.649527     -0.684413       1.09658      0.391204     -0.249503     -0.162288    -0.0765125     0.0103494       1.62777       2.11306       2.26283       2.37991       2.17841       2.03653       1.96127       1.66744       1.37617       1.07313      0.905294      0.662682      0.482879      0.357243      0.241079      0.159243      0.104578     0.0655659
  19  10 2322.3919    1.2646  0.8144  9.7269 -0.0026       4.02842  0.0231   0.0255   0.0467    0.1495   0.0000      0.643742   439.5555      -2.48898       13.8981       1.25636      -1.43546      -1.06125     -0.725409    -0.0865532     -0.732403      -2.32524      0.408379     -0.881470     0.0494043     -0.344986     -0.551868    -0.0748609     -0.255863    -0.0290171       1.49384       1.90399       2.08719       2.07389       2.14060       1.95578       1.71660       1.47402       1.24506       1.05273      0.797588      0.611580      0.444223      0.319638      0.212857      0.145766     0.0942643     0.0641526
  19  11 2468.1133    1.6846  0.9785 10.4984 -0.0023       1.83436  0.0285   0.0311   0.0534    0.1502   0.0000      0.670307   432.8121      -4.62235       13.9544      -1.58998       1.73326     -0.749774      0.272101      -1.41806       1.93710       1.70035      -2.48880     -0.161735     0.0481943     -0.651794     -0.626429      0.189999     -0.144034     -0.101686       1.88033       2.41937       2.47722       2.57624       2.57764       2.45089       2.20474       1.76723       1.48833       1.17356      0.969611      0.711363      0.528157      0.378490      0.261119      0.174552      0.117549     0.0696568
  19  12 2613.0777    2.1423  1.0270 10.7958 -0.0019       1.27947  0.0295   0.0385   0.0533    0.1917   0.0000      0.610717   437.4337     -0.322620       11.5805       6.84100      -2.22202      0.848405       1.30391      0.446570      -1.27045       1.30429      0.614246      0.174802      0.723116    -0.0556859     -0.417493     0.0216517     0.0401196     0.0933804       1.87138       2.34782       2.60728       2.61555       2.57204       2.36551       2.11146       1.74624       1.52892       1.24284      0.968288      0.733966      0.545542      0.372980      0.241346      0.180623      0.112497     0.0674194
  19  13 2757.9308    2.8788  0.8841 11.0540 -0.0037       1.45825  0.0250   0.0539   0.0463    0.2140   0.0000      0.494102   439.4342       1.34281       14.0256       1.29900      -1.40045       3.64116       1.07996      -1.50563      -1.22840     -0.644200      0.390617       1.09426     -0.638897    -0.0379096     -0.149704    -0.0269627    -0.0169399     -0.117375       1.64252       1.95031       2.13901       2.32188       2.18920       2.03387       1.90182       1.57880       1.33563       1.07124      0.860645      0.663941      0.476398      0.333793      0.228102      0.160629      0.104241     0.0645903
  19  14 2902.5343    3.5889  0.8425 11.6105 -0.0017       1.90443  0.0237   0.0682   0.0457    0.1829   0.0000      0.554670   438.4405       1.05869       12.3451       5.32141      -1.87940      -1.74921      0.786617      0.344952     0.0413107      0.627347      0.278242      0.569717     -0.142216    -0.0492164      0.115286     0.0235856     -0.225409    -0.0119999       1.66425       2.15531       2.26713       2.45862       2.34205       2.11654       1.87675       1.60053       1.30625       1.06763      0.832363      0.630182      0.451069      0.313308      0.210908      0.142291     0.0966375     0.0591370
  19  15 3046.5072    4.0238  0.9317 12.0831 -0.0009       1.64357  0.0271   0.0731   0.0489    0.1660   0.0000      0.571271   437.7128      -3.13449       16.8930      -1.45103      0.638344      0.831573      0.789484      -1.48466      -1.51137       1.52711     -0.767652       1.41783      0.156604      0.286150     -0.258827     0.0849733     -0.106120    -0.0360077       1.74613       2.26188       2.45639       2.53847       2.46339       2.22679       2.06616       1.69047       1.43838       1.11519      0.923130      0.707155      0.470134      0.363050      0.245134      0.155854      0.107033     0.0661063
  19  16 3189.8288    4.0918  1.1741 12.2347 -0.0035       1.63616  0.0347   0.0708   0.0588    0.2017   0.0000      0.626199   438.5117     -0.413353       11.9500       3.89219       1.02004       1.25775     -0.675593     -0.995248      -1.87753     0.0725733     -0.262454      -1.31768     -0.978800      0.838815      0.107137     0.0303857     0.0871893      0.154202       2.09187       2.74631       2.96863       3.12077       2.91849       2.78326       2.38584       2.08656       1.66919       1.36242       1.06131      0.803841      0.575500      0.414948      0.291627      0.185024      0.121709     0.0784303
  19  17 3332.8836    3.5610  1.7220 11.7502 -0.0009      0.609532  0.0426   0.0496   0.0697    0.1327   0.0000      0.366136   435.3104      0.772851       12.8016      -2.97171      -1.61696      0.731232       3.13687      -1.10944      -1.05519      0.502902      0.480369      0.517039      0.394286      0.128528      0.168979     -0.449448     -0.113083     0.0285602       2.45379       3.15822       3.34709       3.34215       3.27894       3.06257       2.76304       2.43138       2.09343       1.69817       1.35124       1.03464      0.745727      0.526913      0.362496      0.241048      0.156940     0.0937577
  19  18 3476.0882    3.0518  2.5279 11.2633 -0.0004      0.774665  0.0509   0.0366   0.0898    0.1164   0.0000      0.204598   436.8010      -7.20511       11.1893       4.44534      -2.93485      -8.63736      -4.69453      -1.42966      -3.01925     -0.658993       5.31596    0.00242529       1.23494     -0.111093     -0.560959     -0.678073      0.137971      0.111962       2.90311       3.62595       4.04270       4.15078       3.91792       3.73195       3.37681       2.99518       2.43859       1.97790       1.61583       1.20582      0.876022      0.637949      0.437724      0.293962      0.187873      0.114984
  19  19 3619.4711    2.5364  3.7619 10.7742 -0.0001      0.712299  0.0638   0.0257   0.1163    0.0902   0.0000      0.126492   442.4726       2.62941       16.7800     -0.909100      -3.53343     0.0720932       1.32436      0.714287       1.78717      -2.17962      -3.41770       2.09670      0.533828     -0.921355     -0.557247    -0.0928307     0.0837468     0.0576688       3.71686       4.73644       5.06939       5.24503       5.21926       4.70569       4.26458       3.66338       3.11668       2.54879       1.97979       1.52875       1.09805      0.785857      0.539688      0.355143      0.231569      0.147688
  19  20 3762.8261    2.1300  5.7867 10.3382 -0.0019      0.664715  0.0822   0.0179   0.1515    0.0629   0.0000     0.0756233   433.5231       2.79593       4.48550       3.90069      -4.31629      -8.21369       13.0004       1.98340       1.91327      -3.78787   -0.00656751       4.74548      -2.67456      -3.04929     -0.223771      0.106296     -0.654090     -0.216409       4.63520       5.89310       6.61614       6.73098       6.55656       6.08811       5.53718       4.68953       3.91676       3.19275       2.45104       1.89116       1.41663      0.989831      0.692893      0.471273      0.292876      0.186730
  19  21 3906.1444    1.7920  7.8386  9.9460 -0.0003      0.467969  0.1027   0.0132   0.1853    0.0528   0.0000     0.0583536   443.2745      -5.43079       7.53338       13.5269      -4.64249      -13.3261     -0.795172       3.42536       9.28836      -4.62500      0.997609      -1.74620      -2.55545      -1.24567     -0.295774     -0.162749      0.488050      0.237282       5.68444       7.27961       7.83754       8.05907       7.89764       7.34018       6.63160       5.74126       4.90827       3.93211       3.07318       2.37730       1.73760       1.25047      0.861526      0.579608      0.365423      0.230315
  19  22 4049.1617    1.5102 10.5779  9.9205 -0.0002      0.280525  0.1378   0.0107   0.2474    0.0429   0.0000     0.0534972   444.2650      -1.91884       40.4712       8.99423      -21.7863       2.85540       8.40622      -2.63196      -5.92529      -1.85578      0.663091       4.04094      -1.03259      0.589330      0.407711      0.495694     -0.409598     -0.238307       7.06467       9.07980       9.86926       10.0899       10.0791       9.08318       8.50271       7.20674       6.14121       4.84770       3.86303       2.97769       2.19276       1.55716       1.09366      0.732209      0.464248      0.290370
  19  23 4192.4796    1.2673 13.1885  9.8818 -0.0006      0.209808  0.1887   0.0089   0.3148    0.0383   0.0000     0.0559370   423.8437       7.78393       16.3109     -0.313315      -2.67604      -8.30265      -2.98052       3.17290       5.21585      -4.51667      0.649477      -3.34694      -1.60256       4.35323      0.107215   -0.00392506      0.594704     -0.450424       8.84328       11.7898       12.5766       13.0511       12.6719       11.7261       10.5000       9.15157       7.75180       6.25752       4.98131       3.74929       2.76785       1.97786       1.34069      0.902520      0.571068      0.362007
  19  24 4336.1350    1.0489 16.1460  9.7721 -0.0001      0.252275  0.2517   0.0069   0.4001    0.0334   0.0000     0.0645814   437.4793      -2.55563       8.41988      -21.7845       9.10712       24.4088       2.54274       8.41291       4.96484      -6.08122      -6.37468     -0.407117      -1.48683       2.96918       1.29814       1.76618      0.262068     -0.433966       10.6121       13.7366       15.0867       15.4658       15.0414       14.0450       12.7514       10.8754       9.35072       7.55477       6.02605       4.49828       3.38398       2.41924       1.67203       1.12719      0.703070      0.449151
  20   7 1893.9551    0.4821  0.4059  9.3122 -0.0040       12.1858  0.0183   0.0136   0.0332    0.0545   0.0000       1.65107   438.0880      0.293376       11.4471      0.700703      -3.66492     -0.522409       1.26446     -0.318892      -1.86911      0.830678       1.04464     -0.519105    -0.0743852     -0.155409   -0.00899531     0.0981795     0.0148378    -0.0639530       1.27200       1.46688       1.67874       1.85021       1.63666       1.64399       1.35621       1.35215       1.08093      0.869692      0.665213      0.527667      0.394823      0.300462      0.218622      0.149557     0.0902497     0.0613261
  20   8 2050.1231    0.6881  0.5684  9.3422 -0.0027       8.22885  0.0197   0.0157   0.0386    0.0845   0.0000      0.975301   437.9903     0.0453695       13.8225       1.01735     -0.355783    -0.0212786      0.485551      -1.76596      0.150248      0.471059       1.74360      0.408292     -0.147859      0.506786    -0.0755331     0.0164958     -0.213969     0.0413509       1.32496       1.67746       1.88741       1.93211       1.90928       1.68464       1.60396       1.41303       1.11301      0.924929      0.734229      0.588595      0.438174      0.284022      0.224877      0.147109     0.0980059     0.0630807
  20   9 2203.2123    0.9899  0.7315  9.2798 -0.0006       5.06111  0.0235   0.0197   0.0407    0.1527   0.0000      0.712764   438.1322     -0.476804       11.7700     -0.248740      -4.07423     -0.277028      0.534207      -1.54228       2.08534      0.114286      0.697703      0.265275     -0.233278      0.466058      0.218134      0.113328    -0.0968669   -0.00317022       1.44808       1.71129       2.04578       2.10801       1.89424       1.85095       1.76804       1.38913       1.34383       1.06024      0.792845      0.675067      0.531098      0.349789      0.236730      0.171033      0.112959     0.0742463
  20  10 2352.4902    1.3253  0.8022 10.2446  0.0019       3.55932  0.0235   0.0258   0.0456    0.1167   0.0000      0.670643   440.0869       1.35567       13.2369       1.25928      -4.31264      -2.39687      -1.15005    -0.0273910      0.893559       1.09187     -0.542639     -0.476830      0.164275      0.472814    -0.0460727     0.0108023     0.0735627   -0.00857318       1.54934       1.95960       1.95148       2.04345       1.94243       1.97829       1.79694       1.58947       1.31501       1.07352      0.901667      0.713530      0.532476      0.383870      0.257902      0.180227      0.116255     0.0794068
  20  11 2498.9982    1.8291  0.9818 10.3233  0.0000       2.33395  0.0278   0.0326   0.0508    0.1889   0.0000      0.596952   437.6294     -0.873582       11.4302       1.97491      -6.79668    -0.0924105      0.638701      -1.24981      0.930577      0.900968     -0.390470      -1.62892    0.00713326      0.527373     -0.266324      0.181218    -0.0201159     0.0535477       1.77895       2.24638       2.38397       2.41769       2.26551       2.16854       2.03014       1.80119       1.51561       1.21708      0.991410      0.780741      0.571252      0.414639      0.296814      0.197365      0.130301     0.0832824
  20  12 2644.8577    2.3327  0.9843 10.9893 -0.0003       1.78817  0.0273   0.0416   0.0510    0.1746   0.0000      0.598640   434.8331       1.16141       14.9676      0.615359       3.69684      -1.70773     -0.705927      0.839329      0.943697       1.30938      0.317281      0.637952    -0.0597664     -0.310627     -0.224879      0.142924    -0.0935925  -0.000227427       1.71930       2.16280       2.19585       2.44068       2.27441       2.10907       1.89033       1.72718       1.49438       1.27113       1.00869      0.788540      0.564259      0.402793      0.279829      0.194053      0.125641     0.0785254
  20  13 2790.6585    2.8798  0.9756 11.6367 -0.0031       1.40487  0.0277   0.0511   0.0494    0.1420   0.0000      0.594383   438.5153      -5.91492       9.64687      -1.99838      -1.67937     -0.393652       2.12572     -0.604345     -0.218897    -0.0397236      0.527418     -0.334706      -1.04292     -0.847120      0.554227     0.0312695     -0.100365     0.0490178       1.62062       2.08737       2.25058       2.26471       2.32113       2.13847       2.00753       1.74871       1.37646       1.11957      0.890192      0.740810      0.547812      0.389455      0.271869      0.189854      0.124522     0.0875185
  20  14 2935.8961    3.7256  0.8442 11.8167 -0.0028       1.46608  0.0234   0.0691   0.0429    0.1698   0.0000      0.570797   436.9239      -2.58284       10.6518      -1.82567       2.07060       3.58871       3.60180      0.272183       2.57343      0.729783      -1.40541      0.541700      -1.12597    -0.0974409     -0.141034      0.168122    -0.0871063     -0.103981       1.50164       1.89662       2.02156       2.06015       2.03948       1.91812       1.80257       1.51552       1.28975       1.05373      0.836314      0.625341      0.503158      0.357217      0.248506      0.171353      0.114862     0.0741206
  20  15 3080.4539    4.0981  1.0267 12.2609 -0.0007      0.813570  0.0307   0.0709   0.0506    0.1648   0.0000      0.620434   436.6085      0.159034       12.9599     -0.671130      -1.24798      -2.23270      -1.84912      -2.12704      0.842571     -0.385866       1.01010    -0.0169219     0.0835578     -0.201001     -0.404029     0.0751635     -0.110230    -0.0292832       1.78988       2.13700       2.48197       2.54371       2.38311       2.34408       2.08559       1.83281       1.56732       1.16233      0.963812      0.762894      0.587149      0.403239      0.300821      0.195612      0.136836     0.0858554
  20  16 3224.3933    4.0385  1.2881 11.7762 -0.0027      0.677985  0.0323   0.0623   0.0604    0.1888   0.0000      0.466044   437.5062      -2.07331       10.6266      0.986747    -0.0236428      -1.56907       1.72041      -1.13592    -0.0354574      -2.14110      -1.41017      0.677568      0.325433     0.0869551      0.727474      0.283386      0.163348    0.00301937       1.88566       2.39752       2.49137       2.58703       2.51032       2.46661       2.22889       1.90029       1.60965       1.33380       1.06520      0.813066      0.599487      0.454246      0.322177      0.217484      0.148267     0.0929774
  20  17 3368.0581    3.5083  1.7440 11.7887 -0.0009       1.15950  0.0392   0.0475   0.0705    0.1100   0.0000      0.325904   436.7512       1.37545       14.8226     -0.469370    -0.0285297       1.99844      -2.24701       1.62340       3.78194       1.77023      0.369057     -0.426236     -0.161638      0.762817      0.354187     -0.248391     -0.153201    -0.0309724       2.14204       2.82712       2.98772       3.08477       2.99033       2.84560       2.64213       2.35670       1.88067       1.59286       1.25371      0.982238      0.739005      0.545920      0.381338      0.262637      0.175583      0.108090
  20  18 3511.8851    2.8763  2.9212 11.2369 -0.0001      0.694159  0.0541   0.0314   0.0968    0.0871   0.0000      0.181144   437.1528      -2.34531       6.82961     -0.175653      -2.00843      -4.24804       5.45437      -1.44811     -0.547548       2.23703      -2.36127      -1.80738      -1.55920       1.56316      0.591499     -0.181271     -0.192083      0.106718       2.98136       3.78189       4.20017       4.08905       4.09031       3.90458       3.46940       3.08831       2.64057       2.22503       1.79118       1.39016       1.03058      0.723172      0.514039      0.357579      0.226462      0.148903
  20  19 3655.8108    2.3904  4.1590 10.7379 -0.0010      0.662200  0.0671   0.0225   0.1190    0.0742   0.0000      0.112088   435.5002      -5.76812       11.3520       7.15936      -1.86443       4.10566       6.23112       3.77164       3.29058       5.01384      -2.11108      -1.31102     -0.361326     -0.688887      0.799770     -0.432479     -0.787714     -0.184102       3.59926       4.66819       4.96055       5.13242       4.90498       4.76242       4.39818       3.83829       3.24637       2.64419       2.13265       1.65291       1.25584      0.923221      0.634776      0.442825      0.290486      0.188754
  20  20 3799.4971    2.0373  6.2951 10.2860 -0.0016      0.481890  0.0848   0.0162   0.1569    0.0562   0.0000     0.0668554   437.4196      -8.09967       3.45988       12.9863      -3.19333      -9.99369      -6.90399       3.81270      -1.92986      -3.10986    -0.0652732       1.71496      0.424440       1.48032      0.397466     -0.428499     -0.497687      0.414103       4.65818       5.94680       6.53411       6.92333       6.62686       6.14725       5.64866       4.94848       4.09571       3.38610       2.73604       2.09279       1.55716       1.13918      0.786119      0.540417      0.359728      0.230598
  20  21 3943.2412    1.6944  8.8802  9.9658 -0.0003      0.387593  0.1141   0.0119   0.2034    0.0464   0.0000     0.0537304   441.5732      -5.10585       15.8464       17.6964       11.0481      -13.1404      -3.88207      -5.47545      -1.21366      -3.86218      -3.35972      -3.79659       6.24447      0.645908      0.996966      0.512283     -0.578175    -0.0966403       5.90178       7.73564       8.30413       8.53817       8.31222       7.79398       7.22695       6.22610       5.33933       4.45436       3.54060       2.75799       2.05460       1.46955       1.03850      0.708175      0.464825      0.298417
  20  22 4086.9767    1.4452 11.2178  9.9031 -0.0001      0.251665  0.1433   0.0097   0.2585    0.0394   0.0000     0.0518678   436.2122      -9.82940       19.0751       8.52051      -16.4092      -7.60441      -1.94764      -9.56483       1.53169       2.30070     -0.911087     -0.546600       2.64595     -0.254938     0.0250085     -0.206412     -0.622469     -0.122571       6.89308       8.99513       9.55985       10.1433       9.58543       9.14106       8.44902       7.33181       6.31765       5.15937       4.19580       3.23455       2.41890       1.76653       1.22403      0.841949      0.552685      0.359358
  20  23 4230.7530    1.1832 13.9986  9.8552 -0.0011      0.264419  0.2008   0.0077   0.3346    0.0354   0.0000     0.0578877   438.8023       1.24025     -0.739382       1.08995       33.9211      -6.06057      -11.1836       13.8739      -9.06066      -1.19812       7.32496      -3.69860     -0.357483     -0.876477       1.63498      0.133631     -0.259980      0.186125       8.58028       11.2071       12.2568       12.4946       12.3477       11.7087       10.5389       9.28546       7.83699       6.47299       5.17139       4.01078       3.03620       2.20207       1.55356       1.07366      0.700512      0.449292
  20  24 4375.0073    1.0027 16.2992  9.7910 -0.0001      0.219504  0.2527   0.0065   0.3937    0.0309   0.0000     0.0669470   420.8467       1.66499       17.0544      -3.02014       9.99209       4.91477       12.2277       4.58537      -18.7324      -1.35862       11.4287       9.72785      -8.54526      -2.53016       4.10142    -0.0386300      0.385918      0.301830       9.95317       13.1368       14.1507       14.7327       14.3783       13.5641       12.3103       10.8832       9.20547       7.64041       6.14993       4.68915       3.57159       2.61075       1.84142       1.28082      0.822340      0.520925
  21   6 1758.2293    0.3395  0.3073  9.3126 -0.0027       16.6047  0.0147   0.0110   0.0325    0.0427   0.0000       2.81377   438.4312     -0.786535       16.9904      0.518262      -3.41910      0.361886     0.0913927     -0.105003     -0.792898     -0.959752      0.339139    -0.0897873     0.0742536     -0.123296    -0.0269545     -0.224022     0.0421772    -0.0441271       1.07414       1.20849       1.28594       1.43013       1.39825       1.37989       1.14161       1.06533      0.981438      0.751185      0.555085      0.488681      0.393206      0.270118      0.192013      0.141588     0.0984877     0.0671335
  21   7 1919.8667    0.5368  0.4316  9.2722 -0.0022       9.49628  0.0167   0.0139   0.0311    0.0630   0.0000       1.27829   438.4701       1.28561       18.3365      0.346558      -1.35898     -0.430506      -1.76068      -1.69716      -2.16647     0.0946705      0.356820    -0.0196367      0.296571    -0.0976280    0.00454780   0.000727080    -0.0344641     0.0138024       1.22334       1.48291       1.56974       1.62217       1.53466       1.45757       1.43813       1.29355       1.04981      0.834365      0.669202      0.564849      0.410741      0.311999      0.225474      0.161048      0.112171     0.0671877
  21   8 2077.8138    0.7141  0.5897  9.4956 -0.0060       6.93463  0.0228   0.0158   0.0380    0.0783   0.0000       1.00585   437.6137       1.93700       12.8534    -0.0741652      -4.98171       1.94683       1.01094      -1.13735       1.75030      -1.70662     -0.753689     -0.285443     0.0186615    -0.0504266      0.123240     0.0335397     -0.169514     -0.169597       1.68392       2.26566       2.37170       2.37575       2.04359       1.75607       1.64609       1.67624       1.58318       1.33754       1.12562      0.871790      0.627035      0.441431      0.296932      0.193954      0.124784     0.0802652
  21   9 2231.9738    1.0301  0.8838  9.2591 -0.0015       5.34820  0.0346   0.0187   0.0467    0.1767   0.0000      0.693920   438.6320      -2.69582       15.5277    -0.0830509     0.0929969      0.368515      -1.19446       1.60367     -0.862504     -0.228370     -0.950317      0.320806      0.408071     -0.688568     -0.656042     -0.148211     0.0323095    -0.0991572       2.53153       3.13190       2.78823       2.32319       2.21317       2.57046       2.80851       3.06573       2.61584       1.64263       1.02343      0.759555      0.726673      0.717942      0.588097      0.444657      0.297630      0.177217
  21  10 2381.9994    1.3846  0.9284 10.2467  0.0004       3.95333  0.0266   0.0246   0.0489    0.1222   0.0000      0.660298   438.8086      -3.70817       12.4114       2.75278      -2.26762      -2.33339      -1.73858     -0.851405     -0.255310      0.360063     0.0754252      0.145268      0.331829      0.968266     0.0768007    -0.0171595     -0.204375     0.0597310       1.45638       1.89991       1.99045       2.17593       2.06151       2.00040       1.85146       1.58825       1.37822       1.14022      0.945238      0.683248      0.555741      0.417550      0.297577      0.206774      0.139107     0.0925770
  21  11 2529.3326    1.8965  1.0390 10.5398 -0.0028       1.85878  0.0285   0.0321   0.0497    0.1664   0.0000      0.576367   436.8322      -4.47162       13.9938      0.499128       1.01480     -0.718151      -1.82351     -0.379472     -0.437460     -0.623589      0.958540       1.31133     -0.455255    -0.0944251     -0.388208     -0.177896    0.00334314    0.00111106       1.53794       2.01260       2.13599       2.18939       2.23590       2.12182       1.91898       1.65415       1.44027       1.16989      0.996706      0.750898      0.578467      0.431627      0.300292      0.218925      0.147768     0.0967498
  21  12 2676.2278    2.5355  0.9981 10.7523 -0.0013       1.79655  0.0276   0.0430   0.0476    0.2266   0.0000      0.540559   439.6589     -0.280507       13.7230      -2.85880      -5.09844      0.609366    -0.0195671      -1.42050       1.68381     -0.534125       1.72340      0.695547      0.477681     -0.124314     -0.223448      0.223424    -0.0595025     0.0112149       1.56818       1.93850       2.26086       2.17919       2.24817       2.02028       1.81221       1.69981       1.42478       1.23279       1.00139      0.765188      0.575158      0.435222      0.303006      0.210452      0.141519     0.0898492
  21  13 2822.9535    3.2269  0.8571 11.4670 -0.0020       1.65633  0.0241   0.0581   0.0430    0.1887   0.0000      0.543985   440.2396     -0.969979       16.9340     0.0171698      -2.27662      -1.44530     -0.616185     -0.433833       1.13149      0.926142     -0.751552      0.591183     -0.756924     0.0380466     -0.384392     -0.467866     -0.262827    0.00789889       1.45351       1.69573       1.81552       2.06646       1.97302       1.84962       1.62863       1.46406       1.32135       1.08468      0.859705      0.663206      0.509685      0.389338      0.270692      0.190881      0.126535     0.0846240
  21  14 2968.8863    3.9356  0.9387 11.7701 -0.0032       1.53916  0.0247   0.0694   0.0463    0.2038   0.0000      0.515675   439.4271      0.597122       10.8752     -0.193916     -0.362520      -1.73981      -1.95923      -3.47059       1.20833     -0.548766      0.613994     -0.771048       1.16858      0.567990   -0.00954104      0.110685     -0.141693     -0.182845       1.48750       1.99442       2.23188       2.29740       2.24287       2.05611       1.91859       1.64591       1.38560       1.09274      0.904122      0.715163      0.523892      0.392605      0.271156      0.187224      0.129414     0.0853895
  21  15 3113.9062    4.1206  1.0458 12.1150 -0.0036      0.880485  0.0274   0.0702   0.0514    0.1868   0.0000      0.537097   439.0298      -4.02566       10.3178       1.15960      -4.37176       1.35319      0.457558     -0.341930      0.116560       2.33182       2.47017      0.937012      0.764376     -0.525837     0.0558821     0.0599177     0.0440845    -0.0389274       1.58209       1.90045       2.04465       2.17820       2.18123       2.03214       1.74527       1.62034       1.45857       1.19698      0.960930      0.731285      0.572165      0.425355      0.300440      0.217763      0.144351     0.0909137
  21  17 3402.8227    3.3536  2.0640 11.6279 -0.0018       1.03218  0.0417   0.0408   0.0759    0.0882   0.0000      0.264083   439.0529      -2.36410       15.5395     -0.781317      -5.77510     -0.811892       4.42718       2.35995       2.03161     -0.570088       1.21695      0.497935     -0.254261      0.699678      0.667210     -0.188199      0.106727     -0.110592       2.30666       2.98485       3.29295       3.39007       3.35420       3.11195       2.78955       2.49413       2.09432       1.76143       1.42686       1.09894      0.826829      0.615078      0.436087      0.304798      0.205680      0.133197
  21  18 3547.2696    2.7742  3.0399 11.1569 -0.0002      0.929392  0.0542   0.0287   0.0949    0.0745   0.0000      0.166321   439.4789       1.94526       7.40877      0.348778       1.24519       1.27216     -0.187853       5.10553       4.13895     -0.918004      -1.22278      -1.90071       1.76067     -0.937979      0.375709       1.11517     -0.589354     -0.220329       2.77436       3.60276       3.88058       4.08014       4.00785       3.76147       3.52455       3.00555       2.59929       2.10996       1.71961       1.34927       1.02813      0.761817      0.552756      0.390723      0.263232      0.174705
  21  19 3691.6237    2.3241  4.7739 10.5906  0.0002      0.614276  0.0705   0.0199   0.1247    0.0651   0.0000     0.0934812   444.3772      -6.29410       9.42603       8.36514      -3.38007      -2.02804      -3.25937      -2.95745      -4.19546      0.558938      -2.43383      -2.19815       1.12629      0.179207     -0.234892     -0.123967     -0.300804     -0.227395       3.65592       4.82124       5.16101       5.41542       5.38808       5.01749       4.64797       4.03957       3.40373       2.90055       2.32138       1.82302       1.39229       1.01639      0.726041      0.516092      0.342629      0.229934
  21  20 3835.8005    1.9354  6.7834 10.1672 -0.0004      0.369145  0.0898   0.0145   0.1578    0.0537   0.0000     0.0611532   442.9112      -2.11392       11.0195      -8.69803       8.77664       5.40579      0.606116      -11.3570       3.56620      -4.88237     0.0468982      -1.01597     -0.273406       1.71076      0.683607      0.555060     -0.703662    0.00105224       4.60873       5.90272       6.57646       6.70704       6.75970       6.30237       5.78198       5.08403       4.26539       3.64478       2.92849       2.28233       1.73068       1.27377      0.941627      0.650525      0.436349      0.286134
  21  21 3980.2395    1.6330  9.4842  9.9914 -0.0014      0.396327  0.1182   0.0109   0.2105    0.0412   0.0000     0.0527354   449.0135     -0.137152       15.7118       6.99521      -8.79532      -8.68218      -3.75953       2.93763      -1.94647       1.77799       5.45069      0.193702      0.515418      -2.27295      0.898982     -0.506652     -0.479100      0.338521       5.69155       7.37138       8.01271       8.31564       8.16121       7.70338       7.06567       6.37781       5.33377       4.58298       3.63948       2.88501       2.19063       1.62914       1.18791      0.810827      0.546770      0.367593
  21  22 4123.9556    1.3519 11.9537  9.9358 -0.0014     0.0946888  0.1579   0.0088   0.2718    0.0362   0.0000     0.0543474   435.6551      -22.3119       21.0836       9.84904      0.456867       1.90599      -1.43784      -7.78865      -7.12142      -3.28429       1.56082       5.03521      -2.60712     -0.318527       1.56414      -1.97077     -0.362193      0.414055       7.09456       9.22681       10.0104       10.3972       10.1045       9.49821       8.83718       7.90322       6.67614       5.65210       4.50854       3.60977       2.73181       2.02154       1.43702       1.01065      0.678010      0.448740
  21  23 4268.4753    1.1535 14.9999  9.8469 -0.0004      0.218088  0.2146   0.0071   0.3478    0.0332   0.0000     0.0598913   443.4116       7.11368      -9.83443       24.6904       35.6480      -17.6811       10.1105       2.03484       12.0531       10.6603      0.288879      -1.84342      -1.22067      -2.54946    -0.0148155      0.267993     -0.105403      0.582065       8.71484       11.2512       12.1934       12.5861       12.2544       11.9899       10.8715       9.63514       8.17928       6.86336       5.61715       4.40637       3.37429       2.50015       1.78671       1.25925      0.852631      0.562274
  22   4 1429.1343    0.1075  0.0979  9.3574 -0.0513       44.0891  0.0147   0.0111   0.0234    0.0288   0.0000       28.6405   438.8665     -0.661340       17.9812      -1.23718      -4.56966     -0.652758      0.656287      0.829582     0.0844255     -0.616967   -0.00379954      0.227999      0.489650      0.244054    -0.0955727      0.156067     0.0583747     -0.154974       1.02572       1.34317       1.67240       1.23683       1.84763       1.70826       1.14416       1.29493       1.34623      0.863727      0.935664      0.672856      0.510237      0.308502      0.365000      0.255998      0.111837      0.129593
  22   6 1781.5790    0.3682  0.3107  9.3422 -0.0071       16.6147  0.0188   0.0122   0.0284    0.0439   0.0000       2.42735   439.3273      -3.66014       17.8843      -2.31806      -3.15953     -0.757315    0.00822943      0.392505     -0.182214     -0.499460      0.825043    -0.0776161      0.302060      0.204983     -0.110837    -0.0440899     -0.188205     0.0940175       1.27856       1.69816       2.03579       2.11723       2.07386       1.50537       1.60374       1.59252       1.35274       1.10044      0.894655      0.743034      0.522338      0.365081      0.290526      0.217365      0.133278     0.0798309
  22   7 1945.1046    0.5489  0.5111  9.2785 -0.0037       8.70910  0.0194   0.0129   0.0345    0.0654   0.0000       1.17532   438.4059      -2.98251       17.2079      0.145645      -3.36131       1.58440      0.572921      0.459328      -1.37459      -1.14937    -0.0220207     -0.147011      0.543590     -0.434289      0.181453    -0.0103654     0.0967044    -0.0582324       1.28157       1.63924       1.86782       1.97396       1.94003       1.78704       1.65391       1.46385       1.19724      0.951630      0.771688      0.606143      0.442790      0.341231      0.264153      0.180332      0.125933     0.0861234
  22   8 2104.8619    0.7738  0.6484  9.3965 -0.0017       8.05166  0.0191   0.0159   0.0392    0.0863   0.0000      0.833043   438.8129       2.39733       17.5465      0.876533      -2.30682      0.875003      0.988810       1.21979      -1.60507     -0.745774     -0.142469     -0.191725     0.0237789     -0.197114     -0.208637    -0.0878537     -0.250087    -0.0969885       1.14012       1.48252       1.54441       1.58635       1.59201       1.54298       1.45032       1.30522       1.12289      0.900137      0.744803      0.581790      0.444277      0.351317      0.262996      0.186193      0.141110     0.0901171
  22   9 2260.0447    1.1264  0.7989  9.3133 -0.0016       5.06666  0.0224   0.0204   0.0422    0.1544   0.0000      0.672214   437.3787      -2.19976       15.5575      0.626921     -0.880578       1.24046       1.14684     -0.998434     -0.473563      -2.04218      0.701051     -0.659853     -0.296291    0.00663468      0.121160      0.294294     0.0943379      0.191076       1.37849       1.78751       1.94883       2.10993       2.07351       1.95277       1.77479       1.46613       1.25927       1.05494      0.913594      0.666409      0.514040      0.380940      0.278483      0.191725      0.133107     0.0937658
  22  10 2410.8053    1.4627  0.9842 10.2345 -0.0001       2.06130  0.0266   0.0256   0.0504    0.1514   0.0000      0.634288   438.1318      -2.83039       13.9608       1.39554   -0.00559758      -1.12363      0.389423      -1.66102     -0.120661     -0.441096      0.320140      0.623326     -0.498712      0.339003      0.146363     0.0470936     -0.326752     0.0320768       1.53979       2.01880       2.16181       2.32412       2.25668       2.15129       1.99186       1.73616       1.45475       1.17238      0.939588      0.753026      0.591806      0.434490      0.319256      0.228114      0.162150      0.104805
  22  11 2559.2032    2.0306  0.9994 10.5324 -0.0023       1.61602  0.0267   0.0339   0.0477    0.1648   0.0000      0.568734   441.1458    -0.0192679       15.7531       1.32543      -1.08862       2.20846       1.33569      -1.13609       3.32508       1.22726       1.95665      -1.56927     -0.771032      0.162146    -0.0967068     -0.127880     0.0654763    -0.0191431       1.46308       1.95940       2.13037       2.25347       2.14547       2.07444       1.86044       1.60354       1.44808       1.17883       1.01067      0.741754      0.580479      0.445547      0.316909      0.215718      0.152662      0.103006
  22  12 2707.1088    2.6834  0.9304 11.1253 -0.0025       2.04849  0.0253   0.0461   0.0440    0.1787   0.0000      0.553609   439.5587     -0.695513       13.8995      0.640840     -0.886934       1.30418     -0.106359      0.533821      0.806049       1.18689      0.531170     0.0935541     -0.890799     -0.719872      0.128929     0.0966473     0.0163325     -0.173706       1.37436       1.66838       1.92917       1.97685       1.92935       1.88155       1.68341       1.48562       1.32418       1.10757      0.885251      0.709126      0.542697      0.427059      0.303677      0.211112      0.144534      0.101730
  22  13 2854.7280    3.2895  0.9553 11.3932  0.0006       1.27052  0.0247   0.0546   0.0452    0.1980   0.0000      0.573799   438.3764      -1.87882       12.8178     -0.270270      -4.85300      -5.34525       2.27227      -1.54250     -0.602681      -1.42240      0.735097      0.215793      0.132399    -0.0321465      0.379928      0.279410     0.0631774    -0.0853441       1.43003       1.73110       1.92006       1.99645       1.94201       1.89277       1.74724       1.56589       1.34680       1.10963      0.897654      0.732978      0.543178      0.425377      0.318733      0.229770      0.153139      0.105553
  22  14 3001.3539    3.9035  0.8967 12.2763  0.0002      0.585169  0.0249   0.0692   0.0441    0.1383   0.0000      0.567823   437.1245      0.783645       12.9569       1.14417      -2.32183      -1.45623       2.20373      -1.77173      -1.98902     -0.880995     -0.523051     -0.561804     -0.972957       1.04818      0.197162     -0.260190      0.113058    -0.0863551       1.39086       1.74282       1.82342       2.00133       1.97098       1.95553       1.65550       1.54997       1.30769       1.08636      0.870670      0.685982      0.542431      0.415869      0.299418      0.211938      0.148189     0.0995982
  22  15 3146.9661    4.2525  1.0273 12.1707 -0.0005      0.919365  0.0264   0.0703   0.0489    0.1714   0.0000      0.518311   441.0912      -1.59261       12.4284     -0.346103      -1.17594      -2.61884      -3.26843       1.40102      -1.10910     -0.217631     -0.442856      0.704416      0.517388    -0.0410797      0.366247     0.0794964     -0.149684      0.147009       1.46443       1.92418       2.12344       2.12876       2.13769       2.01470       1.82742       1.63640       1.44656       1.19239      0.962643      0.734570      0.583418      0.433318      0.326836      0.224983      0.154683      0.104716
  22  16 3292.1576    3.7880  1.5263 11.6118 -0.0014      0.422907  0.0357   0.0504   0.0591    0.1387   0.0000      0.398798   440.4533      -2.37032       15.3205       1.81713      0.902936       3.53033       4.10737      -1.86916       1.34269      0.946978     -0.354081       1.40757    -0.0456938     -0.311036     -0.135253      0.433369      0.303272     -0.216749       1.90554       2.45767       2.60243       2.66844       2.54801       2.50736       2.30910       2.08735       1.80948       1.52412       1.24517      0.987530      0.770964      0.583704      0.429447      0.291950      0.198798      0.136290
  22  17 3437.1243    3.1812  2.2689 11.6154 -0.0009     0.0249419  0.0434   0.0360   0.0801    0.0742   0.0000      0.218768   442.6909       2.74901       12.7135      -1.61801      -5.96870      0.271095       3.39211       1.22221      -1.82233      -2.27400      0.529512       2.16258      0.586110      -1.04566      0.775164      0.200801     -0.301872     -0.269165       2.16973       2.78617       3.02774       3.24501       3.13808       2.95113       2.74773       2.45582       2.15480       1.78269       1.44393       1.17150      0.894712      0.683892      0.492388      0.347875      0.248871      0.163722
  22  18 3582.1481    2.5955  3.5423 11.0403 -0.0015      0.676121  0.0583   0.0244   0.0995    0.0600   0.0000      0.118212   435.6964      -5.78015       15.9033       4.25729      -4.17456       5.33040       2.42037       4.48276      -7.17437      -1.44437     -0.275648      0.152318      -1.09918     -0.432501     0.0999619      0.305496     0.0585356    -0.0151683       2.86098       3.79284       4.01417       4.27628       4.15834       4.03229       3.68680       3.26087       2.89217       2.36183       1.92888       1.56106       1.20471      0.898748      0.656740      0.470184      0.322196      0.219001
  22  19 3727.0842    2.1934  5.4422 10.4964 -0.0007      0.466109  0.0753   0.0174   0.1319    0.0550   0.0000     0.0759479   433.3846       1.16828       15.0996      -2.26444      -1.29662       4.33104      -5.66126      -5.74924      -1.46511       1.32654      -1.28629      -3.31614       2.65225     -0.888559      -1.55116     -0.792551     -0.656899    -0.0827888       3.68320       4.90685       5.15305       5.44260       5.35213       5.11933       4.77610       4.25177       3.70421       3.07622       2.54938       2.03018       1.58042       1.17986      0.863791      0.613704      0.422233      0.288235
  22  20 3872.0329    1.8266  7.2030 10.2086 -0.0003      0.492949  0.0922   0.0134   0.1679    0.0467   0.0000     0.0617763   439.9734      -1.37003       15.8884       3.72429      -4.75188      -7.34413       1.40952      -3.46822      -3.51724      0.815059     -0.989274       2.64627      -1.68081     -0.654666       1.00423      0.132510      0.385887     -0.470946       4.52098       5.85353       6.26768       6.64853       6.51863       6.32765       5.75018       5.10976       4.48152       3.72219       2.96609       2.42724       1.86030       1.41397       1.02328      0.740031      0.516342      0.344986
  22  21 4016.3315    1.5629 10.4728  9.9562 -0.0007      0.223161  0.1291   0.0099   0.2261    0.0385   0.0000     0.0522476   434.8010       5.14864       13.7655       4.17332       1.47243       17.3394       7.70279      -7.42822      -9.21529      -4.99655       6.09068       2.44561       1.66472      -2.05020      0.196549       1.30257      0.823054     -0.762869       5.77575       7.42892       8.03624       8.47071       8.33700       7.84394       7.30434       6.66392       5.68332       4.85751       3.93307       3.17889       2.41836       1.86517       1.34002      0.964674      0.662426      0.447242
  22  22 4160.8712    1.3046 12.7861  9.9345 -0.0000      0.122301  0.1717   0.0081   0.2896    0.0339   0.0000     0.0538308   427.3871       10.8109       17.9210       4.98804       14.8406       6.34821       11.7074      -3.81494       6.94511      -3.43340     -0.910503       1.15186       7.05077       2.07797     -0.509459     -0.805939     -0.208715      0.782831       7.08268       9.19245       9.94321       10.3967       10.2304       9.88671       9.03356       8.18962       7.03855       5.95981       4.89821       3.90776       3.03134       2.28498       1.67206       1.18717      0.828070      0.558722
  22  23 4306.0461    1.0842 15.0625  9.8374 -0.0004      0.229952  0.2249   0.0066   0.3521    0.0310   0.0000     0.0666510   443.9413       7.02293       18.6812       17.6029      -2.40725      -15.3977      0.483601      -8.03197       12.0775      -14.1318      -13.5639      -6.88193       4.89251       2.84628      -5.76159     -0.926298       1.66784      0.678239       8.36269       11.0929       12.0627       12.5043       12.5215       12.0488       11.0253       9.91548       8.47991       7.15269       5.91796       4.65236       3.68890       2.74918       2.02612       1.45267      0.979769      0.673592
  23   5 1632.8064    0.2521  0.1967  9.3231 -0.0020       31.6024  0.0120   0.0101   0.0226    0.0333   0.0000       5.79973   439.3715      0.314294       20.2119     -0.587458      -2.09827      0.195701     -0.191043    -0.0924782     -0.331528       1.36127     -0.585913     -0.543898      0.406832     -0.119707      0.124941     0.0264029    -0.0100481     0.0455284      0.721499      0.905381      0.999943       1.01561       1.08886       1.01480      0.936096      0.829653      0.713812      0.641177      0.506492      0.452877      0.338278      0.265009      0.185395      0.132040     0.0885018     0.0702043
  23   6 1804.2350    0.4002  0.3513  9.3061 -0.0035       11.7261  0.0160   0.0114   0.0281    0.0445   0.0000       2.03135   440.3554     -0.354333       15.5546      0.747062     -0.870877     0.0373153     -0.654418       2.24263     -0.715464     0.0537926      0.776449      0.116841      0.911215      0.136345      0.218905   -0.00817983    0.00740868     0.0289243      0.977549       1.19386       1.38281       1.29824       1.25951       1.38814       1.23778       1.11490       1.01349      0.869959      0.656061      0.540605      0.400365      0.337804      0.251833      0.192869      0.154797     0.0919833
  23   7 1969.6981    0.6152  0.5569  9.1804 -0.0026       7.71172  0.0208   0.0140   0.0358    0.0737   0.0000      0.974263   439.2722     0.0931323       17.0943     -0.944090      -2.38846       1.31923     -0.119607     -0.299771    -0.0886578     -0.181954      0.641023     -0.463705      0.378353      0.444400      0.312312     -0.107597      0.193124      0.140517       1.55671       2.17171       2.32410       2.10155       1.80657       1.62484       1.45682       1.52817       1.50104       1.45265       1.35395       1.12016      0.839564      0.623125      0.413512      0.267621      0.173232      0.107818
  23   8 2131.1583    0.8266  0.7123  9.4024 -0.0003       5.29364  0.0206   0.0158   0.0405    0.0994   0.0000      0.745224   439.4492     -0.487726       15.9705      -2.74257      -2.42206      -1.04675     -0.384681      -1.09890     -0.212716     -0.380360     -0.343811     -0.331601      0.228821     -0.195770    -0.0709861     0.0706059     0.0286792     0.0744018       1.21130       1.61086       1.70762       1.78660       1.68615       1.63254       1.48296       1.38285       1.23794       1.05900      0.835239      0.699053      0.538905      0.414830      0.291423      0.216944      0.157915      0.106770
  23   9 2287.6163    1.1369  0.9541  9.7567 -0.0023       5.73717  0.0254   0.0192   0.0493    0.1260   0.0000      0.704935   438.7973      -2.16784       15.0724       1.80664     -0.906446     -0.238174       1.80085      -1.28657      0.983517      0.693505      0.758942     -0.897296      0.788013     -0.469517      0.356352     -0.394652     0.0385833    -0.0790017       1.30375       1.65740       1.73801       1.91464       1.91403       1.81294       1.59614       1.50535       1.31467       1.10042      0.888926      0.730278      0.570220      0.440720      0.321412      0.228705      0.169397      0.112090
  23  10 2439.2242    1.6424  1.0367 10.0318 -0.0006       2.72137  0.0264   0.0267   0.0488    0.1807   0.0000      0.546973   437.9913       1.78553       15.7619      0.917846      -1.30597      -2.46928      -2.77871      -1.00824     0.0690950     -0.259530     -0.240719      0.813775      -1.12569     -0.341429      0.520017     0.0631492      0.112814     0.0924629       1.36265       1.71933       1.99999       2.09439       1.93089       1.99146       1.83608       1.60235       1.37332       1.16528      0.952777      0.747363      0.581067      0.464299      0.341423      0.242848      0.174469      0.122312
  23  11 2588.7065    2.2297  1.0146 10.7955 -0.0018       3.35570  0.0318   0.0359   0.0471    0.1570   0.0000      0.549988   438.7755      -2.91150       14.7122      -1.03179      -6.79164      0.790543    -0.0245629      -1.14588     -0.433832     0.0268334      0.168606      0.981360    -0.0423022      0.183217     -0.424742     -0.176300     0.0669828    -0.0422758       2.12984       3.08324       3.60752       3.94970       3.88271       3.58278       3.14690       2.59065       2.16174       1.60370       1.21722      0.909752      0.643823      0.486141      0.349011      0.257240      0.178183      0.121743
  23  12 2737.5877    2.8090  0.9411 11.1436  0.0005       2.06922  0.0234   0.0465   0.0455    0.1573   0.0000      0.528581   437.8393       1.04776       15.3137       2.16053      -3.30150     0.0572243      0.593544      0.727756      0.823820       1.80238      0.279682      0.298673      0.585024     0.0556685      0.244953     -0.230654    -0.0226157     0.0444232       1.24343       1.65064       1.71618       1.90178       1.78627       1.75100       1.52510       1.43216       1.24470       1.08196      0.905168      0.727361      0.580552      0.424491      0.309205      0.222558      0.149086      0.106441
  23  13 2886.1018    3.4632  0.9395 11.6816 -0.0011       2.54270  0.0246   0.0572   0.0443    0.1684   0.0000      0.569343   440.2159      0.463626       16.4181      -2.78779      -3.85912     -0.579578      -1.21130       1.57332      0.466633     0.0868471      -1.18203       1.05397      0.606435     0.0851564      0.186678     -0.114861    -0.0702345     -0.102959       1.30172       1.65415       1.72039       1.83467       1.85981       1.82175       1.66695       1.44394       1.29781       1.06727      0.904411      0.736678      0.561822      0.416663      0.326855      0.234884      0.170776      0.115016
  23  14 3033.3787    4.0740  0.9180 11.8633 -0.0024      0.942294  0.0238   0.0684   0.0437    0.2031   0.0000      0.531870   439.3414    -0.0341541       13.5381       3.11599      0.418782       3.16977      -3.17264      0.923685      0.609293      0.561044      0.841625      0.700151      0.102466      0.449876     -0.131469     -0.474248     0.0262794   -0.00668920       1.28559       1.66371       1.82808       1.96497       1.89490       1.80687       1.75389       1.46599       1.31032       1.09095      0.876839      0.679608      0.540003      0.418604      0.313461      0.231274      0.165895      0.112043
  23  15 3179.6558    4.0149  1.1828 12.4470 -0.0005       1.23609  0.0310   0.0640   0.0562    0.1522   0.0000      0.581834   441.9815      -3.70262       14.1370      0.236400      -5.98297     -0.715752       1.40901      -1.15589     0.0833840     -0.687973     -0.524653     -0.566548      0.450066      0.337304     0.0709881      0.143359    -0.0651036    -0.0931159       1.50303       2.02207       2.05490       2.24002       2.24768       2.11351       1.99625       1.72660       1.54577       1.25716       1.05891      0.861860      0.659790      0.512027      0.368169      0.271397      0.191652      0.132627
  23  16 3325.5139    3.6608  1.6728 11.7344 -0.0006      0.699386  0.0362   0.0462   0.0612    0.1119   0.0000      0.331028   436.7581      -4.32918       12.2419       2.99948      -1.10159      -3.64799      -1.27536      -2.05885     -0.893038      0.421341      0.793589     -0.139054     -0.131825     -0.372445     -0.866823     -0.156517      0.272538     0.0968062       1.73585       2.23189       2.42573       2.53058       2.57593       2.39214       2.25051       2.03003       1.72995       1.50696       1.27100       1.00733      0.822109      0.606482      0.437291      0.320568      0.226441      0.155185
  23  17 3471.2570    3.0668  2.6472 11.3108 -0.0009      0.534864  0.0458   0.0313   0.0832    0.0674   0.0000      0.172321   441.1578      -6.33587       15.1470     -0.801032       1.87898      -1.20099      -4.03936      0.494220      -3.51152      0.936731      0.244410     -0.290730     0.0792868       1.92596       1.01721    -0.0148968      0.161501     -0.236701       2.23915       2.95982       3.17404       3.33455       3.29898       3.18786       2.87553       2.63792       2.30393       1.95717       1.58181       1.30314       1.01055      0.779586      0.568196      0.412799      0.290208      0.200046
  23  18 3616.8196    2.5335  3.9870 10.8515 -0.0006      0.702449  0.0601   0.0220   0.1049    0.0537   0.0000      0.106947   443.7476      -2.78553       11.2880      -12.4151       4.27667     -0.982842       3.89735       1.31138      -2.78403       4.69297       1.62203       1.96874       2.63910      0.361741    -0.0204671     0.0288075    -0.0257185    -0.0863766       2.77570       3.62810       3.83913       4.09845       4.08385       3.88008       3.68282       3.23788       2.88195       2.41820       2.00482       1.61838       1.28099      0.965350      0.725724      0.528007      0.371041      0.255379
  23  19 3762.1407    2.0919  5.6408 10.4777 -0.0005      0.473651  0.0753   0.0160   0.1363    0.0495   0.0000     0.0767338   431.5667       5.62700       18.1866      -7.85751      -12.6738      -3.02890       7.79002       1.32360      -6.37301       1.72052       4.48429      -1.65553      -2.67206     -0.149299      0.296177     -0.121020      -1.16467     -0.293352       3.45085       4.52042       4.85323       5.25648       5.11645       4.89499       4.60196       4.10239       3.64228       3.02901       2.58295       2.03274       1.63482       1.21234      0.930268      0.653690      0.464418      0.318888
  23  20 3907.5210    1.7793  8.1618 10.1164  0.0003      0.370212  0.0996   0.0120   0.1774    0.0428   0.0000     0.0542351   442.5109      0.277092       15.8126      -5.77758       4.75432      -2.83760      -2.66544      -13.5828       5.26206     -0.303950      -1.18372      0.602936     -0.433190      0.874461      0.205575     -0.729689      0.416789     0.0888362       4.46480       5.86691       6.33239       6.85657       6.67339       6.40700       5.95183       5.38496       4.70523       3.94364       3.28241       2.63728       2.07103       1.58982       1.16918      0.854036      0.598372      0.410471
  23  21 4052.5444    1.5076 11.0064  9.9503 -0.0000      0.194702  0.1335   0.0091   0.2388    0.0361   0.0000     0.0505723   440.5610      0.289205       10.4556       5.34375      -13.2312       9.06901       3.37011      -8.32175      -7.70664      -1.36085      -1.53395       4.89848       3.31553       1.00766     -0.242381      -1.31026      0.789793     -0.254374       5.55336       7.30851       7.95078       8.44198       8.42489       7.90859       7.34094       6.67018       5.84453       4.96428       4.13748       3.34052       2.61277       1.99507       1.48070       1.06581      0.737821      0.509071
  23  22 4197.9583    1.2451 13.2625  9.9357  0.0001      0.245025  0.1803   0.0075   0.3003    0.0319   0.0000     0.0557603   426.7980      -3.39356       19.2706      -6.82329      -9.28112      -1.55749      -13.3811       1.28296      -1.41836      -9.79302      -2.81087       6.69550      -4.10588      -1.09605       1.10002     -0.702691      0.476318     -0.489430       6.97106       9.03952       10.0052       10.3762       10.4695       9.85851       9.17985       8.16858       7.31285       6.15246       5.10661       4.13890       3.23999       2.49600       1.82005       1.33586      0.931082      0.631668
  23  23 4342.9797    1.0302 16.2317  9.8664 -0.0001      0.252096  0.2475   0.0061   0.3722    0.0283   0.0000     0.0685404   439.4575       19.4109       12.4675      -40.8359       15.9099       4.98650      -5.27841      -15.7005      -16.3404       4.60436       7.27918      -2.02814       4.02725     -0.122515       4.11481      0.164370     -0.111806      -1.94613       8.50920       11.2359       12.2019       12.8240       12.5243       12.1652       11.2533       10.3045       8.89342       7.57282       6.36666       5.10217       4.06657       3.06334       2.30176       1.64823       1.15303      0.799759
  24   6 1826.3365    0.4411  0.3732  9.2501 -0.0025       10.3649  0.0181   0.0116   0.0282    0.0479   0.0000       1.76195   439.4188     0.0306917       18.9373       1.26881     -0.208185      0.800363      0.938200      0.549943      0.538217     -0.640463     -0.414803      0.124607      0.357431    -0.0461346     0.0203529    -0.0898119      0.100878    -0.0182697       1.25422       1.69353       1.83072       1.80836       1.63165       1.41953       1.42919       1.31631       1.29122       1.11559      0.950571      0.716973      0.535936      0.377267      0.272704      0.209588      0.142017     0.0911119
  24   7 1993.6433    0.6018  0.6054  9.2951 -0.0019       8.28049  0.0185   0.0125   0.0376    0.0704   0.0000       1.06133   440.0831      -2.24527       17.1448      0.292463      -2.64723       1.10369     -0.228679     -0.267641     -0.808659      0.296795     0.0962681      0.327668      0.375474      0.749651      0.461232      0.122473    -0.0467976      0.116622       1.02146       1.32401       1.42353       1.52643       1.47950       1.41214       1.31561       1.18105       1.03695      0.935029      0.792579      0.625788      0.495357      0.372602      0.292196      0.213315      0.151107      0.105006
  24   8 2156.8237    0.8779  0.7909  9.3216  0.0004       5.16028  0.0218   0.0157   0.0424    0.1100   0.0000      0.698516   439.7243      -1.48508       14.5692      -1.37103      -4.83752     -0.304075       1.65493      -1.89779       1.32395     -0.949344     -0.754524    0.00779361     -0.141423     -0.225097      0.213451      0.232802     -0.293325      0.111414       1.18260       1.55712       1.64424       1.79487       1.72495       1.69936       1.60760       1.39467       1.18297       1.03382      0.880191      0.723427      0.549940      0.434132      0.329493      0.228752      0.164384      0.118160
  24   9 2314.3676    1.2539  0.8577 10.0251 -0.0015       4.77426  0.0225   0.0220   0.0443    0.1156   0.0000      0.648311   439.5842       1.63104       15.3305      -2.49827     -0.336809     -0.613603     -0.249647      -1.57677      -1.37576       1.04345      0.300582      0.384884     -0.523606     -0.434516      0.207712      0.220223     -0.320673     -0.126810       1.24310       1.52361       1.69129       1.80733       1.79493       1.68424       1.53506       1.43530       1.25499       1.04920      0.914847      0.726706      0.579589      0.439150      0.334552      0.240830      0.172021      0.118043
  24  10 2467.0734    1.7064  1.0928 10.0649  0.0012       2.23018  0.0274   0.0265   0.0505    0.1986   0.0000      0.573513   441.2623     -0.827650       18.3747       1.04105      -2.84832       1.43481      -1.86947     -0.612280      0.134172     -0.515409      0.312938     -0.315637     -0.216058     -0.591180      0.153270     0.0909566    -0.0310609     0.0484959       1.32142       1.64066       1.81406       1.99321       1.93171       1.90981       1.72417       1.59350       1.34026       1.16783      0.990085      0.787837      0.610635      0.475820      0.364075      0.278065      0.191590      0.136963
  24  11 2617.6499    2.2677  1.0052 10.9936 -0.0048       1.80577  0.0262   0.0370   0.0454    0.1543   0.0000      0.569179   437.6303     -0.819099       14.1682     -0.825595      -3.69734      -1.15753      -2.34862      -1.44183      -1.58626       1.12689       1.62165       1.27730      0.688014     -0.387571      0.111778    -0.0336339     -0.102932      0.379885       1.28785       1.63142       1.74746       1.81596       1.86262       1.74871       1.64155       1.50123       1.29015       1.16686      0.959498      0.783352      0.610095      0.485955      0.359657      0.268062      0.187520      0.134716
  24  12 2767.6993    2.9606  0.9904 11.1376 -0.0001       1.52864  0.0245   0.0470   0.0450    0.1777   0.0000      0.483572   438.0142      0.746155       14.0579       2.40467      -2.61720      0.737699      -2.45784      0.357340      0.859302       2.96518     -0.317956     -0.397558      0.476801      0.256256      0.117716      0.155773      0.149084     -0.115896       1.22973       1.63702       1.72671       1.84199       1.83660       1.76355       1.61194       1.50617       1.31499       1.10932      0.885301      0.726482      0.569609      0.449290      0.335335      0.261395      0.182766      0.134041
  24  13 2916.9991    3.5790  0.9345 12.0383 -0.0005       2.27758  0.0234   0.0591   0.0445    0.1387   0.0000      0.518069   439.3064      -1.80734       12.2999       3.70396     -0.557357      -2.27475    -0.0824365    -0.0962621       1.54539       2.19299     -0.394117      0.179981      0.221327      0.699659    -0.0822161     -0.246957    0.00952104    -0.0923938       1.21759       1.56141       1.69038       1.80725       1.79845       1.73780       1.62103       1.45563       1.31512       1.06838      0.858812      0.691978      0.552247      0.434268      0.334634      0.255436      0.186270      0.128336
  24  14 3065.0274    4.2256  0.9143 11.9701 -0.0014       1.86795  0.0239   0.0689   0.0421    0.1937   0.0000      0.519596   437.5296      0.239816       15.1140     -0.449888      -1.62274     -0.747895      0.832225     -0.987561      0.553322       1.37389       1.59030     -0.459666     0.0297038     -0.331431     -0.294288     0.0215609     -0.320661     -0.127515       1.19036       1.56030       1.67951       1.83829       1.81291       1.70640       1.57963       1.41549       1.32652       1.05208      0.911111      0.729182      0.566577      0.443765      0.329619      0.260646      0.178179      0.128274
  24  15 3211.9392    4.0401  1.2190 12.1299 -0.0018       1.28239  0.0293   0.0608   0.0547    0.1846   0.0000      0.611899   439.2492       2.69563       15.5432      -2.55817       2.29540      -2.01775      0.345854     -0.486986      -1.84530     -0.815122      -1.28078       1.67923     -0.426857     -0.241541     0.0687665      0.444824     0.0316207      0.196644       1.46051       1.80171       2.03475       2.16373       2.04272       1.89314       1.90568       1.70244       1.44764       1.28374       1.10347      0.900631      0.694704      0.545281      0.414942      0.292331      0.207471      0.142186
  24  16 3358.3430    3.5832  1.7283 12.1367  0.0002     -0.169999  0.0368   0.0456   0.0671    0.0846   0.0000      0.389733   441.5516      -4.50395       12.5843       1.61814       1.50855      -5.38012      0.280143      -1.59237       3.44158      -1.62166      -2.69868      0.629476      -1.83271     -0.835962      0.125638      0.313310     -0.341419     -0.401218       1.74759       2.28722       2.42738       2.66469       2.70351       2.54910       2.29698       2.08073       1.83773       1.55946       1.27066       1.02183      0.797654      0.624317      0.462398      0.352098      0.256343      0.175072
  24  17 3504.7498    2.9101  2.9056 11.3099 -0.0001     0.0863826  0.0490   0.0277   0.0838    0.0583   0.0000      0.138939   442.1935      -2.74416       16.9424      -4.09377      -3.33167       4.77497       1.50147      -2.23372       2.05133      -1.82077      0.233900      -1.29518     -0.502031      0.954441     -0.679787      0.162593      0.608785     -0.194384       2.23721       2.92007       3.07688       3.32445       3.28912       3.24990       2.97165       2.71269       2.38729       2.05068       1.69280       1.39804       1.10120      0.875485      0.626699      0.480979      0.352265      0.238572
  24  18 3650.9672    2.4119  4.2488 10.8030 -0.0002      0.440266  0.0617   0.0197   0.1063    0.0487   0.0000     0.0913627   435.6572       1.28996       21.3173      -5.60243      -2.03544       8.45326       2.94761      -2.38655       3.45947      0.351232      -3.28057      0.398995       2.61974     -0.147393     -0.928337  -0.000165308    -0.0252222      0.100515       2.79275       3.66856       4.03260       4.28498       4.29292       4.15192       3.86422       3.38797       2.94375       2.53920       2.13641       1.72235       1.34642       1.06690      0.791944      0.569310      0.415577      0.290962
  24  19 3796.9862    2.0108  6.2412 10.3655 -0.0007      0.512866  0.0787   0.0144   0.1423    0.0458   0.0000     0.0668076   433.7968     -0.466552       12.8149      0.533147      -5.65604      -11.1088      0.254055       5.15285      -2.34303      -3.98870      0.399421      -1.02467     -0.968055      0.600824     -0.813493     -0.414922      -1.61648     -0.316137       3.48451       4.55449       4.97477       5.23379       5.32541       5.02059       4.67978       4.20278       3.78058       3.21233       2.75505       2.18113       1.74947       1.34620       1.02591      0.753675      0.526189      0.369420
  24  20 3942.7822    1.6937  8.7677 10.1159  0.0002      0.305516  0.1043   0.0109   0.1894    0.0385   0.0000     0.0548147   438.5865      -12.2669       2.06477      -12.8868       6.36191      -16.3827      -4.95525       3.18153       10.4408      -2.78441       1.48234      -1.10696     -0.730551       1.45028     -0.808029     -0.287444      0.503689     -0.121020       4.39085       5.77229       6.33909       6.59841       6.59582       6.36587       5.99585       5.45900       4.78506       4.07515       3.40104       2.77105       2.24000       1.70579       1.30521      0.959114      0.681823      0.482575
  24  21 4088.5873    1.4360 11.3399  9.9498 -0.0005      0.214797  0.1410   0.0086   0.2400    0.0349   0.0000     0.0505868   429.5879      -5.53400       4.20654       10.5475       6.25019     -0.250225      -1.13130       8.89987      -5.21986       4.98933      -1.30302      -1.45048       2.00237      -2.48164     -0.121976      0.108689      0.362661      0.330682       5.56974       7.17895       8.01691       8.34668       8.30901       8.00924       7.47541       6.78454       6.05667       5.11493       4.32676       3.57353       2.81694       2.17099       1.63636       1.21797      0.855877      0.599501
  24  22 4234.2411    1.1685 14.5122  9.9502 -0.0009      0.357860  0.2032   0.0067   0.3232    0.0293   0.0000     0.0614603   443.6249       1.20303       3.83343      -19.0646      -11.6233      -3.17879      -13.9831      -2.13261     0.0664745       10.6669      -11.3161      -2.49738       2.29654      -5.87908      -3.39341      -1.66439       1.98196     -0.184341       6.97895       9.24848       10.2143       10.6031       10.5965       10.3202       9.55220       8.71421       7.61505       6.59021       5.45691       4.50503       3.53533       2.77258       2.07450       1.54735       1.08910      0.768277
  25   4 1489.4493    0.1625  0.1240  9.3448 -0.0194       20.7289  0.0117   0.0082   0.0192    0.0263   0.0000       13.5868   439.9077     -0.161347       19.8905      0.528463      -1.28042       1.01622     -0.168638     -0.915428      -1.13241      0.300516      0.758488     -0.311233      0.965458     -0.244713     0.0675358     -0.176841    -0.0925681     0.0577126      0.602955      0.827008      0.808341      0.947711      0.968556      0.976864      0.891190      0.795506      0.700281      0.613405      0.499110      0.472699      0.315367      0.265285      0.185264      0.165586     0.0990124     0.0664699
  25   6 1847.8607    0.4309  0.4503  9.3214 -0.0025       10.3590  0.0177   0.0106   0.0326    0.0501   0.0000       1.57187   438.7632       1.00954       18.2640      -1.17754      -3.15726       1.44359       1.12844     -0.987020      -1.64078      0.897392     -0.498868      0.945118     -0.535842     -0.197154     -0.395006    -0.0174629     0.0334432    -0.0445751       1.05014       1.28641       1.42010       1.58647       1.52025       1.38895       1.37793       1.24608       1.13804      0.895984      0.756113      0.650203      0.523524      0.386800      0.305527      0.226525      0.165550      0.113920
  25   7 2017.0228    0.6539  0.5914  9.2790 -0.0025       9.18192  0.0183   0.0136   0.0355    0.0734   0.0000      0.955718   439.7786      0.196144       17.6478     -0.645305      -1.46219     -0.815692      -2.22522     -0.831051      -1.72397     -0.453172    -0.0749492     -0.651550      0.769575     -0.312399     -0.117891      0.245462    -0.0256752     -0.107878       1.02713       1.32755       1.51264       1.58880       1.60920       1.49502       1.45981       1.25709       1.13929      0.965766      0.790589      0.641947      0.496119      0.407519      0.298195      0.238288      0.177380      0.122285
  25   8 2181.8268    0.9276  0.8103  9.4966 -0.0017       6.48876  0.0221   0.0164   0.0416    0.1075   0.0000      0.715679   437.8315     -0.522128       18.0338     -0.977466      -3.61124     -0.411955       2.42720     -0.291320      -1.14390    -0.0977505      0.638131     -0.605133      0.518221     -0.392892      0.200396     -0.119182      0.269599     -0.113955       1.17694       1.49205       1.65886       1.86904       1.83381       1.65226       1.62957       1.46739       1.27721       1.00337      0.886009      0.759644      0.579932      0.437216      0.342080      0.247260      0.185360      0.131614
  25   9 2340.5851    1.3352  0.9212 10.0212 -0.0023       4.57372  0.0238   0.0221   0.0436    0.1260   0.0000      0.616794   439.6273       1.76986       12.6741      -2.58147      -3.03281      -1.55278      -1.08074       2.54987    0.00363005     -0.617961       1.21948     -0.871808      0.336066      0.516602     0.0256078     -0.744968      0.382041      0.111489       1.17419       1.54120       1.69666       1.67847       1.72740       1.62330       1.62140       1.47827       1.27350       1.11131      0.909872      0.768222      0.595256      0.472410      0.373979      0.280634      0.200219      0.144755
  25  10 2494.3290    1.7840  1.1567 10.3041 -0.0038       2.18843  0.0297   0.0266   0.0495    0.1705   0.0000      0.595986   437.8907      -2.74029       16.7136     -0.570015      -2.16571      0.713731      -1.40294     -0.376274      -1.78636      0.410367       1.01827     -0.532315     -0.765666      0.741474      0.493506    -0.0952197      0.389194     -0.174689       1.35601       1.77699       1.86046       2.03363       2.12179       2.03947       1.87214       1.57209       1.46633       1.23973       1.07955      0.870133      0.663153      0.540198      0.396236      0.303384      0.221416      0.156848
  25  11 2646.1878    2.4148  1.0069 10.9755 -0.0032      0.878870  0.0249   0.0379   0.0466    0.1611   0.0000      0.618568   439.1897      0.364393       15.0328     -0.151931      -2.97478       1.65891       2.05579     -0.999242      -2.60091     -0.922592      0.562475      0.463989    -0.0290008     -0.362323      0.173184      0.644183      0.145927     -0.188522       1.20392       1.60183       1.82947       1.95088       1.95999       1.83645       1.73636       1.54873       1.33638       1.12202      0.943278      0.793182      0.611911      0.461726      0.366624      0.266810      0.190670      0.133260
  25  12 2797.2842    3.0323  0.9525 11.4072 -0.0013      0.235800  0.0231   0.0479   0.0433    0.1538   0.0000      0.504760   438.3814      -2.35266       13.8686     -0.317742      -1.88871     -0.243593      -1.13549      0.976274      0.733962      0.921030      0.467092      0.175096     -0.545635     -0.632548      0.288901    -0.0290259     0.0435156     -0.104261       1.14726       1.44808       1.59858       1.73695       1.58409       1.61069       1.47825       1.40867       1.22657       1.07139      0.891232      0.764456      0.587230      0.464217      0.363420      0.263582      0.190266      0.139799
  25  13 2947.3594    3.7648  0.9151 11.7688 -0.0006      0.712503  0.0224   0.0602   0.0418    0.1705   0.0000      0.431588   440.0169       1.64914       14.7029      -1.38488     -0.580239       1.91710      0.730579     -0.532828      0.907199      0.944191       1.06596      0.440662     -0.838442     -0.349135    -0.0532638      0.209521     -0.125662     -0.229870       1.15275       1.47091       1.71633       1.73192       1.83235       1.70710       1.56247       1.44760       1.23047       1.08064      0.869712      0.715802      0.591228      0.438776      0.334456      0.252051      0.186026      0.130435
  25  14 3096.1664    4.1475  1.0810 12.0317 -0.0004       1.51536  0.0260   0.0641   0.0493    0.1973   0.0000      0.512442   437.3062       2.58203       10.7092       2.17356      -1.60121      -3.34252   -0.00718505     -0.306563      0.989978       1.80265      -2.14828      -1.13705     -0.462392     -0.312297     -0.343095     -0.137431     -0.151681    -0.0142999       1.23175       1.59717       1.66979       1.79317       1.85638       1.75644       1.62034       1.53424       1.34095       1.13424      0.944693      0.783932      0.644770      0.501870      0.390393      0.272085      0.204209      0.146117
  25  15 3243.8274    3.8858  1.3944 12.1614 -0.0018      0.554729  0.0327   0.0532   0.0555    0.1238   0.0000      0.475714   438.8998      -1.66710       17.3426       2.61682      -4.85280      0.859291       3.24338      -2.31042       1.68356     -0.772414       1.10071      0.296522      0.800942      0.102261     -0.747524     0.0336917     -0.113496      0.367062       1.47879       1.87654       1.98372       2.06984       2.17431       2.09129       1.96531       1.76925       1.57795       1.32782       1.12760      0.956214      0.744739      0.591933      0.461282      0.333666      0.247344      0.170321
  25  16 3390.9945    3.3533  2.1302 11.4430  0.0001      0.318146  0.0398   0.0363   0.0700    0.0969   0.0000      0.240531   440.1537     -0.177902       14.6218      -3.11258      0.735293      -4.23783       2.68246    -0.0255520      -2.45942       1.45375     -0.504382     -0.498391      -1.12673      0.499358    -0.0149440    -0.0966551     -0.254547    -0.0651131       1.76770       2.30653       2.56053       2.65697       2.64025       2.59646       2.31906       2.14629       1.94176       1.69355       1.41850       1.16989      0.944048      0.744252      0.548684      0.412680      0.302950      0.205938
  25  17 3537.9668    2.7650  3.2993 11.1713  0.0001      0.198016  0.0517   0.0246   0.0911    0.0545   0.0000      0.131976   438.0543      0.503767       19.3735       5.52782      -1.24921       1.79292       2.08279      -1.34749      -2.24643       2.80446     0.0298401      0.536304       2.35572      0.784317      0.761305     -0.244430      0.231771      0.448639       2.24849       3.00001       3.18150       3.41346       3.36736       3.24712       2.97758       2.87041       2.51381       2.22151       1.82808       1.47195       1.19513      0.950743      0.722068      0.538864      0.403122      0.284866
  25  18 3684.8680    2.3147  4.6201 10.8323 -0.0002      0.457029  0.0633   0.0182   0.1142    0.0455   0.0000     0.0876040   440.4187      -4.23700       14.9939       1.18621      -5.47186      -7.53997      -3.19423      -1.17409       5.09093      0.362868     -0.467451      -2.02946      0.494580     -0.337203     -0.284498    -0.0413479      0.285927     -0.340643       2.81036       3.60379       3.93125       4.06205       4.04927       3.98832       3.73946       3.46126       3.09646       2.67499       2.26883       1.83121       1.47658       1.18717      0.897396      0.676949      0.496088      0.354650
  25  19 3831.3775    1.9248  7.0609 10.3825 -0.0011      0.385715  0.0865   0.0132   0.1531    0.0413   0.0000     0.0593421   439.7686      -6.66195       11.1533      -1.27274       9.15091       5.75384      -6.02005      -2.16656     -0.981744       6.41278      -3.97857       2.64369      -1.16134      -1.92656      -1.33125     -0.831015     0.0569763     -0.568890       3.62172       4.73854       5.21546       5.46125       5.54462       5.28930       5.09059       4.54069       4.06694       3.52137       2.91103       2.45141       1.94871       1.57830       1.15877      0.874071      0.633351      0.454651
  25  20 3977.8713    1.6008  9.1693 10.1303 -0.0002      0.362654  0.1109   0.0102   0.1955    0.0369   0.0000     0.0552719   438.3999      -2.50958       19.5384      -4.31493      -1.10639       2.89403       2.72045      0.375232      -14.0773     -0.171268      -2.53903      0.934294      -3.22231       2.76682     -0.650079     -0.201933    0.00757441     0.0227554       4.46216       5.92112       6.46877       6.79785       6.81121       6.51824       6.19973       5.63826       5.03359       4.37625       3.64060       3.00688       2.44295       1.88337       1.44773       1.09069      0.789345      0.558105
  25  21 4123.8963    1.3640 12.1208  9.9950 -0.0010      0.171381  0.1537   0.0079   0.2548    0.0324   0.0000     0.0545352   450.6948       7.17781       14.7033      -8.23591       2.28769       6.94492       4.27751       1.97246      -4.93768      -10.9407       4.29216       1.88590      -4.63358      -4.02542    -0.0388992      -1.01105     -0.619865       1.83830       5.67584       7.30061       7.95052       8.36640       8.53117       8.25464       7.73168       7.01177       6.27015       5.42733       4.52937       3.73023       2.99751       2.36068       1.81830       1.36697      0.987607      0.703295
  25  22 4269.7418    1.1495 14.8386  9.9054 -0.0006      0.194802  0.2046   0.0063   0.3233    0.0287   0.0000     0.0603885   449.4520       4.73440       20.5920      -13.5372       3.96129       8.74854      -3.99161       9.50515       19.0427       7.19371       10.7780       3.98165      -4.37906       1.75560       2.84511       1.13309      -2.23828      0.905852       6.99334       9.05903       10.1211       10.5631       10.6363       10.3159       9.71701       8.82575       7.79707       6.75201       5.64059       4.72822       3.74754       2.95589       2.27633       1.70656       1.20897      0.871400
  26   6 1869.0742    0.4930  0.3871  9.3130 -0.0014       11.9818  0.0140   0.0121   0.0266    0.0486   0.0000       1.52562   439.8678     -0.478607       18.1649      0.845670      -2.35127     -0.683904      0.772056      0.586005      0.103559     -0.858151     -0.409292     -0.442117     -0.428473     0.0956628     -0.102536    -0.0887626    -0.0316998    -0.0700486      0.782051       1.00975       1.14119       1.22460       1.26317       1.18133       1.12543       1.03193      0.868298      0.747331      0.642897      0.487945      0.425758      0.332140      0.254450      0.192029      0.130030     0.0974260
  26   7 2039.7884    0.6647  0.7104  9.2852 -0.0026       7.50939  0.0200   0.0126   0.0401    0.0801   0.0000      0.882177   439.1133      -2.22645       17.0560     -0.243583    -0.0467689      0.496685      -1.85712     -0.323523       1.23866      0.740814      0.872018     -0.687319      0.752179     -0.229701     0.0686252      0.688245      0.338268      0.338848      0.959278       1.24826       1.35745       1.48848       1.40317       1.43750       1.35176       1.19474       1.08138      0.944300      0.809694      0.687311      0.553605      0.438752      0.335714      0.242332      0.192841      0.133476
  26   8 2206.1460    1.0104  0.8424  9.2720  0.0009       5.61867  0.0205   0.0169   0.0416    0.1284   0.0000      0.637336   440.6155      0.749997       17.2104       1.08794      -1.05692      -2.34727      -1.73395      -1.45238       3.09791      0.386663      0.863219     -0.606023      0.445070    -0.0646077     -0.127764     0.0905032     0.0905312    -0.0525391       1.00502       1.24685       1.40437       1.45435       1.45242       1.42205       1.38473       1.25491       1.10604      0.950345      0.806611      0.659280      0.548101      0.429073      0.350624      0.252587      0.186803      0.131790
  26   9 2366.1164    1.3761  1.0250 10.1780 -0.0017       3.61799  0.0258   0.0216   0.0475    0.1223   0.0000      0.655131   439.9141     -0.849538       18.1422     -0.784491      -1.27135      0.849999      -1.52748      -1.96014      -2.09019     -0.745833       1.50183     -0.414294     -0.648781     -0.414932     -0.535795      0.309910     0.0955570      0.452960       1.19119       1.58451       1.71813       1.83049       1.79249       1.79082       1.62838       1.49827       1.36024       1.17169       1.00257      0.846778      0.656443      0.523790      0.395017      0.299390      0.228886      0.169553
  26  10 2521.2030    1.8892  1.1337 10.6454 -0.0017       1.61303  0.0279   0.0283   0.0490    0.1456   0.0000      0.557418   439.2238       2.42212       14.4258     -0.141362      -1.01694      -4.40408       2.17867     -0.460225      0.509679     -0.855669     -0.102958      0.878435    -0.0525255     -0.481415    -0.0300939      0.328252     -0.351565     0.0634090       1.25015       1.58427       1.70836       1.85722       1.84331       1.81187       1.71539       1.56578       1.37813       1.17583       1.01146      0.820530      0.663610      0.538802      0.428878      0.309176      0.230413      0.164265
  26  11 2674.4002    2.5850  0.9630 11.1825 -0.0025       2.32342  0.0236   0.0413   0.0448    0.1568   0.0000      0.559554   440.0421      -1.93093       15.8147     -0.957410      -1.44350       1.60245     -0.649510      -1.13860      -1.78687      0.661353      0.165671     -0.937524       1.61735     -0.606736     0.0613459     -0.316659     -0.357170    -0.0928516       1.15912       1.49676       1.59638       1.63704       1.67775       1.60411       1.51411       1.39069       1.29062       1.12246      0.927272      0.765210      0.648405      0.513478      0.382739      0.297874      0.215351      0.153019
  26  12 2826.5457    3.2637  1.0105 11.3678 -0.0001      0.924547  0.0252   0.0490   0.0436    0.1896   0.0000      0.521129   438.7398       1.89482       13.9778     -0.299187     -0.712419     -0.335044     -0.278786      -2.06350      0.240375    -0.0882805      0.467676     -0.232719      0.252524      0.125438    -0.0813845     0.0782682    -0.0529488    -0.0516532       1.19077       1.46317       1.60776       1.68067       1.80196       1.81417       1.59612       1.43665       1.26308       1.11359      0.956879      0.794868      0.614105      0.480197      0.380317      0.288534      0.222341      0.157091
  26  13 2977.4297    3.9307  0.9673 11.2689 -0.0014       1.66706  0.0228   0.0598   0.0411    0.2563   0.0000      0.435088   439.2851      -1.31751       9.31707      -1.22301      -2.62555     -0.589715      0.746406       1.57776      0.821535     -0.403294     -0.652281    -0.0600711      0.619537      0.941935     -0.153918     0.0423873     0.0898601     -0.196682       1.09101       1.35978       1.56973       1.61826       1.61872       1.60014       1.52025       1.37575       1.19067       1.02300      0.866577      0.714838      0.581494      0.463715      0.349473      0.266521      0.200528      0.139356
  26  14 3126.8660    4.3099  1.0638 12.2882 -0.0014       1.44157  0.0253   0.0658   0.0465    0.1611   0.0000      0.518634   436.5955      -1.10273       17.1225       2.02357      0.359360      -2.32972      0.495258      -1.38549      0.626916     -0.406504      0.842131     -0.419173     -0.696525      0.577639     -0.120718     -0.298496     -0.224008      0.138528       1.14349       1.51112       1.58793       1.73364       1.66431       1.66926       1.53981       1.38936       1.26567       1.13784      0.965122      0.803902      0.669596      0.506149      0.388894      0.297331      0.221092      0.160423
  26  15 3275.3428    3.7957  1.3715 12.4367 -0.0010       1.09330  0.0332   0.0529   0.0549    0.1109   0.0000      0.482509   441.2831      -3.55188       16.9598      -1.89364      -1.36551     -0.911348     -0.897969     -0.931330       1.03739     -0.585980     -0.368617     -0.344553      0.226221     -0.912199     0.0751435     0.0165383     0.0492072     -0.233383       1.37749       1.81655       1.91985       2.15354       2.02607       2.10510       1.90890       1.75731       1.58356       1.35791       1.13448      0.977624      0.775311      0.633513      0.479949      0.358674      0.262399      0.190089
  26  16 3423.2400    3.2410  2.2178 11.6179 -0.0018      0.558201  0.0413   0.0349   0.0710    0.0835   0.0000      0.238121   438.5392      -5.06859       7.81955      -1.02685       3.69164      -3.45901      -4.26290      -4.06735      -1.26865       1.28526       1.11220     -0.851960     -0.919162      0.567724      0.778208     0.0646709      0.173799     -0.266515       1.71047       2.27352       2.48751       2.65873       2.69750       2.59354       2.47100       2.15730       1.98893       1.74259       1.41589       1.17718      0.965181      0.769850      0.591784      0.444523      0.325685      0.234251
  26  17 3570.9491    2.6478  3.3897 11.0821 -0.0001      0.462607  0.0519   0.0231   0.0901    0.0559   0.0000      0.130597   441.3789      -4.33863       13.6977      -5.10550      -1.13201       2.72383     -0.942649       3.16738      -2.91847      -3.22275      -2.15376       2.07168      0.756346     -0.443526      0.627905      0.201204     -0.250648     -0.379962       2.21697       2.89862       3.14662       3.35666       3.36975       3.23853       3.05052       2.80407       2.50213       2.15376       1.87188       1.54297       1.27482      0.981120      0.768750      0.573625      0.423272      0.301309
  26  18 3718.4745    2.2336  5.3596 10.6188 -0.0001      0.479426  0.0688   0.0162   0.1211    0.0432   0.0000     0.0757552   437.8665     -0.579547       13.2496       2.49647      -1.32061      0.537611       1.24280       6.89002     -0.952350      -4.37442       5.22086       2.79143      -2.78240     -0.485149     -0.384573      0.866156     -0.663526      0.105267       2.87356       3.75458       4.11653       4.36446       4.40676       4.20522       3.99399       3.61920       3.26555       2.85572       2.47924       2.04041       1.67589       1.30573       1.01673      0.758267      0.557714      0.397504
  26  19 3865.4501    1.8393  7.1839 10.3352 -0.0002      0.318424  0.0873   0.0122   0.1556    0.0392   0.0000     0.0617540   436.5188      -2.11841       14.4231      0.184595      -8.88084       5.20476     -0.539532      -4.83331      0.362185      0.653654      -4.62359       1.03754      -1.30950       1.39945       1.08363      0.398932      0.118326    -0.0292245       3.53471       4.66031       5.00274       5.32968       5.46140       5.27678       5.00638       4.48077       4.09598       3.49395       3.04452       2.50128       2.03640       1.58846       1.24148      0.953106      0.691527      0.503188
  26  20 4012.3899    1.5770 10.0825 10.0765 -0.0008      0.305895  0.1195   0.0094   0.2095    0.0355   0.0000     0.0520861   441.7102      -7.06154       20.3189       6.20925       2.56902      -6.74057      -1.89874       6.34661       3.20346      -7.53623     -0.948757      -5.19115      -6.04258      -3.12494      0.908857      0.658453       1.14698     -0.136235       4.50460       6.07474       6.52341       6.95653       7.05597       6.77726       6.41554       5.83420       5.26655       4.60400       3.89738       3.27654       2.64345       2.12002       1.59979       1.22557      0.884038      0.644735
  26  21 4158.8353    1.2924 13.2555  9.9747  0.0003      0.158639  0.1748   0.0071   0.2837    0.0304   0.0000     0.0555013   437.4073      -13.8759       24.9176       16.6783      -21.0878       1.45710       6.78618       2.07739       1.59102       3.67501     -0.601677      -5.49067       5.29826       1.04668      0.366091       1.20230     -0.741506       1.58409       5.82915       7.77280       8.55764       8.90603       9.13989       8.83861       8.28776       7.60253       6.86615       5.96767       5.04852       4.22644       3.41605       2.71570       2.09939       1.59103       1.16213      0.836947
  26  22 4306.1653    1.0862 15.2141  9.8811 -0.0005      0.356963  0.2106   0.0060   0.3271    0.0276   0.0000     0.0648692   448.0767       10.7869     -0.358982      -3.91460       8.01267      -17.6064      -15.8228       16.7302       2.54211      -16.0505       5.88352      -2.16804       4.78546       1.14752      -1.15356      0.162133      0.945946       1.58483       6.61150       8.76550       9.65108       10.0192       10.1823       9.95757       9.29005       8.77953       7.64986       6.75658       5.70265       4.76425       3.89248       3.08268       2.37722       1.82053       1.31560      0.964317
  27   5 1713.6236    0.3089  0.3071  9.2543 -0.0029       18.0294  0.0141   0.0091   0.0269    0.0366   0.0000       2.82396   440.7264      -1.36105       20.6525       1.08503      -2.27840      0.647819      -1.27134      -1.22037     -0.604011      0.227824      0.746823     -0.951130    -0.0366940      0.240880     0.0313627      0.200816     -0.202340     0.0118362      0.691561      0.987528       1.07546       1.14127       1.17971       1.18388       1.08295      0.974409      0.873554      0.684044      0.625065      0.527873      0.408913      0.342960      0.240639      0.201326      0.138582      0.102542
  27   6 1889.8319    0.4813  0.4208  9.3224 -0.0024       12.7798  0.0151   0.0114   0.0288    0.0485   0.0000       1.47490   438.7006      0.119202       18.1016     -0.280040      -3.69116       1.90717     -0.789456     0.0290952     -0.995185     -0.249760      0.227581     -0.136470      0.565470     -0.278584      0.237774    -0.0950985      0.253641     0.0790819      0.811072       1.12201       1.21470       1.34248       1.24738       1.26088       1.15591       1.06670      0.966119      0.838887      0.707477      0.561101      0.490697      0.391621      0.292186      0.214705      0.171820      0.111910
  27   7 2062.1242    0.7456  0.6816  9.3271 -0.0023       6.74952  0.0192   0.0134   0.0350    0.0829   0.0000      0.772085   439.6488      -1.36509       16.3829       1.08939      -3.68928     -0.773061     -0.739710      0.802975     0.0263832       1.13424     -0.322848      0.625826     -0.325085    -0.0924552      0.337559      0.197281      0.172963    0.00634634      0.932461       1.21203       1.34556       1.43057       1.42360       1.36915       1.31050       1.24394       1.04074      0.957539      0.802337      0.678675      0.563184      0.441096      0.328330      0.257311      0.200034      0.144843
  27   8 2229.8238    1.0837  0.9004  9.3863 -0.0027       4.64544  0.0228   0.0173   0.0414    0.1405   0.0000      0.608811   440.3522      -2.11917       16.9373       2.87457     -0.575031     -0.777518       1.20273     -0.224542      0.864580    -0.0634443      0.173548    -0.0269153     -0.276249      0.434810     0.0141544     -0.128433     -0.550725    -0.0668150       1.07769       1.46623       1.59234       1.61905       1.58397       1.43811       1.39122       1.34381       1.19334       1.17432      0.979635      0.858616      0.708218      0.534900      0.417640      0.314965      0.241157      0.166364
  27   9 2391.0616    1.5033  1.0318 10.2110 -0.0002       3.60605  0.0259   0.0227   0.0448    0.1327   0.0000      0.586816   439.1580     -0.914247       16.0175     -0.717379      -2.97104       1.61630     -0.761899      0.511228     -0.531280     -0.854486    -0.0499569      0.605906     -0.552961      0.364247      0.453487      0.311455     -0.228329     0.0774758       1.13063       1.51451       1.52048       1.68263       1.63974       1.70413       1.53410       1.42059       1.26135       1.14574      0.972586      0.845152      0.679552      0.529948      0.420991      0.312443      0.251290      0.171910
  27  10 2547.5560    2.0363  1.0717 10.8664 -0.0002       2.22057  0.0259   0.0306   0.0476    0.1332   0.0000      0.565972   437.7635     0.0575933       14.1975     -0.852506     -0.995344      0.232322      0.498883      0.932747     -0.499859     -0.546211      -1.62909      0.415716     0.0742990     -0.201753     -0.217473     0.0324866      0.126741    -0.0529139       1.13081       1.51897       1.61256       1.72246       1.69780       1.64421       1.62245       1.40730       1.34283       1.15179      0.994049      0.826997      0.688073      0.507315      0.416006      0.327241      0.243483      0.177866
  27  11 2702.0718    2.6166  1.0037 11.1960 -0.0026       1.85122  0.0229   0.0394   0.0449    0.1479   0.0000      0.496771   438.6095       1.96070       13.4521      -2.90783      -1.58485      -1.46322      0.386510     -0.685519      -3.30746      0.251728     -0.613853      0.427366     -0.454395      0.460046      0.419211    -0.0411647     -0.190068     0.0690378       1.00438       1.30193       1.39089       1.53254       1.53909       1.51824       1.39048       1.31499       1.16251       1.01945      0.867455      0.742868      0.594606      0.469175      0.377579      0.282189      0.215312      0.156763
  27  12 2855.3320    3.2829  0.9872 11.6081  0.0018       2.56892  0.0230   0.0511   0.0445    0.1713   0.0000      0.538716   437.5512     -0.101345       12.1795      -2.67993      -3.18969       1.88636      0.113545      -3.31420       1.25848     -0.347085    -0.0475770      -1.52343      0.131559      0.228305    0.00192345    -0.0205878     0.0297185     -0.162548       1.07570       1.37939       1.43286       1.50282       1.45523       1.55426       1.43854       1.37969       1.21231       1.05790      0.872586      0.747990      0.616364      0.496115      0.400272      0.299151      0.224222      0.168465
  27  13 3007.0244    4.1115  0.9121 12.1002 -0.0027       1.04728  0.0215   0.0640   0.0401    0.1509   0.0000      0.510081   438.3481     -0.946357       14.1443     -0.547035      -1.56840     -0.723212     -0.508066       1.77977      0.331001      0.137774       2.02449      0.361279     -0.200538      0.295498      0.547518     -0.385652     -0.243576     -0.127788      0.964897       1.24292       1.44471       1.44929       1.52034       1.45444       1.33579       1.25156       1.14210      0.979897      0.846200      0.714024      0.582300      0.455986      0.357941      0.277816      0.208897      0.147088
  27  14 3157.2162    4.1716  1.1421 12.3668 -0.0004      0.997635  0.0263   0.0606   0.0500    0.1427   0.0000      0.506290   439.8432      -3.46756       14.4103       3.75034     -0.907582     -0.434557     -0.432848     -0.140070       1.70594     -0.330667      0.857221      0.543935      0.296270     0.0894680      0.219777      0.522014     -0.351368   -0.00545234       1.12782       1.45884       1.66151       1.78218       1.82729       1.72496       1.58149       1.52287       1.30277       1.17176      0.963267      0.806563      0.650628      0.518020      0.395132      0.309188      0.241340      0.174786
  27  15 3306.4567    3.8113  1.6241 11.9962  0.0001      0.655029  0.0339   0.0467   0.0582    0.1095   0.0000      0.346006   438.4946       1.31812       12.5445      -1.79475     -0.713101      -1.24101     -0.304438     -0.473839       1.80172      0.886452      0.924301       1.13724      0.122520     -0.372564      0.154500      0.789773      0.353691    -0.0954133       1.37902       1.81355       1.99765       2.12094       2.11290       2.05973       1.91111       1.73931       1.63125       1.39305       1.24418       1.02279      0.834824      0.666317      0.513032      0.396850      0.298064      0.213544
  27  16 3455.2533    3.0730  2.4708 11.5275 -0.0013      0.934529  0.0425   0.0312   0.0748    0.0767   0.0000      0.188759   438.9639      0.193716       12.5488     -0.741238       3.11724      -2.52911      -2.14802      -4.97870     -0.385932      0.570008       3.56064      -1.05900     -0.436064     -0.301722      0.545553       1.03357   -0.00620601      0.443524       1.78693       2.35500       2.57440       2.76286       2.77971       2.69779       2.48816       2.31419       2.04963       1.81221       1.57902       1.33100       1.07477      0.850982      0.665317      0.507015      0.373389      0.276903
  27  17 3603.5337    2.5370  3.8478 11.0903 -0.0003      0.592451  0.0543   0.0211   0.0996    0.0495   0.0000      0.116302   438.9817      0.629974       15.0392       2.76102      -6.18501      -3.54055       1.23953       3.87084      -3.33958      0.972658      0.669636       1.56407      0.778707       2.40880      0.463000      0.432349     -0.357112      0.347143       2.23487       2.93730       3.18501       3.37663       3.40545       3.31339       3.15018       2.93987       2.61219       2.28947       1.94892       1.67830       1.34773       1.07502      0.862494      0.638662      0.480310      0.357547
  27  18 3751.5865    2.1592  5.5267 10.6015 -0.0001      0.415651  0.0692   0.0150   0.1233    0.0414   0.0000     0.0740964   440.7503      -1.75634       10.9867      -2.72261      -4.06726      -1.47367       8.87461      -4.37130     -0.938012       1.24866     -0.371734      -1.16861    -0.0845451       2.77936      -1.39033     -0.810178      0.405962      0.551497       2.70060       3.52959       3.88895       4.13787       4.23680       4.03089       3.90159       3.57090       3.24671       2.81384       2.42620       2.03460       1.66557       1.30617       1.03931      0.796895      0.607141      0.443736
  27  19 3899.5825    1.7756  8.1793 10.2200 -0.0002      0.467859  0.0943   0.0109   0.1703    0.0378   0.0000     0.0545372   440.1551      -7.15189       13.7595       9.33709      -3.19599      -3.52809      -6.25733      0.334584     -0.801119       2.07500       4.74571       4.10490      0.988585       1.62549     -0.827048      0.520394     -0.286678     -0.222326       3.65014       4.73841       5.27117       5.48601       5.66114       5.54704       5.27220       4.83136       4.27378       3.74847       3.18601       2.72049       2.20199       1.77504       1.38069       1.06402      0.776963      0.574437
  27  20 4046.8420    1.4558 10.5551 10.1343 -0.0014      0.412179  0.1297   0.0086   0.2197    0.0327   0.0000     0.0566871   437.9930      -2.94943       17.9503       8.34952      -2.10819      -1.29844      -18.4189      -9.03951       1.11350       6.02017      -3.58471      0.935703      -5.61967       1.36937     -0.943393     -0.607196      -2.04819       1.48234       4.53633       6.09847       6.70656       7.09749       7.13096       7.01565       6.51736       6.06955       5.42984       4.84868       4.13013       3.48290       2.87308       2.26424       1.76580       1.35077       1.00883      0.740792
  27  21 4193.9536    1.2144 13.3499  9.9953 -0.0006      0.274307  0.1780   0.0066   0.2847    0.0291   0.0000     0.0637712   429.1876      -10.3919       32.1173     -0.561850      -15.7356      -1.27768       23.4308      -8.35187     -0.574884       13.4426       3.88023       7.22527      -7.76665       2.50501       1.01007     0.0969246       1.40180     -0.975507       5.67865       7.58551       8.36448       8.92686       8.90979       8.71327       8.24204       7.49553       6.90270       6.02635       5.18717       4.34090       3.56753       2.86357       2.21625       1.71291       1.25420      0.920110
  28   5 1732.7599    0.3394  0.3365  9.2862 -0.0027       16.3141  0.0140   0.0090   0.0257    0.0371   0.0000       2.45948   440.2032      0.185337       19.8640     -0.556553      -2.65011     -0.584855     -0.282900       1.49570     -0.829609      -2.00142      0.495076     -0.400320      0.155183     -0.161338      0.602848      0.181648      0.147151    0.00135799      0.698911      0.908694       1.00919       1.07250       1.09791       1.04471      0.984331      0.918073      0.866059      0.723373      0.627666      0.525179      0.445714      0.359417      0.271279      0.217467      0.159226      0.123064
  28   6 1910.1741    0.5323  0.5255  9.2057 -0.0025       9.84628  0.0152   0.0111   0.0327    0.0573   0.0000       1.14373   439.5355       1.21647       20.7987     -0.470837      -4.01577      -2.10874       1.28127       1.28785     -0.143587      0.953014     -0.116516     -0.230556      0.199342    -0.0866356     -0.150490     0.0359884     0.0742460     0.0348698      0.739354      0.917344       1.04230       1.12710       1.09846       1.11830       1.08571      0.967639      0.884209      0.756990      0.642606      0.574053      0.445300      0.398288      0.280722      0.231730      0.167773      0.123119
  28   7 2083.9758    0.7945  0.6644  9.4511 -0.0014       5.41159  0.0183   0.0143   0.0350    0.0828   0.0000      0.761742   441.9767     0.0848856       17.3884      -1.22605      -1.21487       1.14838      0.383040     -0.299288      0.392378     0.0950533      0.514322    -0.0469811      0.230991      0.307251     -0.266734     -0.368431     -0.242911      0.219098      0.940758       1.17688       1.29665       1.42376       1.52490       1.41124       1.28809       1.15731       1.06539      0.963712      0.797773      0.679728      0.544541      0.449491      0.341287      0.273300      0.204135      0.144864
  28   8 2252.8837    1.1037  0.8779  9.7703 -0.0006       5.13591  0.0214   0.0177   0.0406    0.1119   0.0000      0.624163   441.6232       1.50350       18.6380      0.683611      -1.60166      0.115274      -2.47989      -1.40451     -0.486461       1.42103     -0.800989     -0.882996     -0.572655      0.288607     -0.510562    -0.0955710      0.127265     -0.254657      0.975852       1.25786       1.39462       1.46870       1.45491       1.46564       1.39382       1.25581       1.18155      0.990259      0.862999      0.752899      0.608751      0.497067      0.385718      0.290641      0.226009      0.173610
  28   9 2415.3469    1.6113  1.0332 10.2029 -0.0005       3.22645  0.0240   0.0236   0.0451    0.1429   0.0000      0.561578   439.7832       1.91160       17.3036     -0.292088      -1.84504      0.107251       3.18353      -1.01663      0.628084      -1.06618       1.36990     -0.742432     -0.110570     -0.195803      0.496164     -0.252163     0.0772551    -0.0848909       1.05344       1.35873       1.48132       1.61686       1.68740       1.58765       1.47921       1.37692       1.26274       1.08156      0.937606      0.758146      0.641264      0.507970      0.405304      0.299255      0.241814      0.177485
  28  10 2573.3812    2.1406  1.1007 10.7743 -0.0016       2.27125  0.0255   0.0308   0.0467    0.1522   0.0000      0.542542   440.6014      -1.53058       14.4277       1.30931      -1.31996       1.71615       1.15651     -0.247099     -0.345233      0.296106     -0.936045     -0.214811     -0.815545   0.000612382      0.519204     -0.176151      0.396973      0.125994       1.04471       1.38025       1.52240       1.62150       1.60301       1.58540       1.52366       1.40113       1.24965       1.09940      0.958182      0.788203      0.656786      0.533930      0.434561      0.323276      0.247691      0.177888
  28  11 2729.3144    2.8364  0.9906 11.2680 -0.0020       1.59607  0.0232   0.0420   0.0422    0.1561   0.0000      0.497499   437.9419      0.124022       16.8335     -0.499201      -3.67857      -1.74792     -0.358764      -1.93910      0.555068       1.88409     0.0117336    -0.0232740      0.270498      0.776319    -0.0496593     0.0303216    -0.0866100     -0.177368       1.00194       1.33760       1.46587       1.64981       1.61797       1.58477       1.48917       1.34702       1.19317       1.08600      0.885664      0.779005      0.615345      0.504452      0.385472      0.302240      0.225552      0.162934
  28  12 2883.7016    3.5900  1.0169 11.2439 -0.0013       1.79266  0.0225   0.0526   0.0426    0.2470   0.0000      0.481125   438.2457      0.333215       16.5168     -0.359536      -1.35105      0.829532     -0.326544      -1.07998      -1.07084       1.26797      0.523625      0.937908      0.276860      0.358637      0.857717    -0.0304305     -0.284299      0.151331       1.00161       1.24088       1.39703       1.54218       1.49049       1.46997       1.41955       1.27531       1.16795       1.07926      0.914837      0.710648      0.608285      0.516021      0.391386      0.292549      0.239635      0.177776
  28  13 3036.1967    4.1588  0.9949 12.0433 -0.0006      0.958703  0.0226   0.0611   0.0418    0.1629   0.0000      0.504948   437.8233     -0.513774       16.0062      -1.86369      -2.44982      -2.06900       1.94899      -1.04765      -1.26934     -0.539421      -1.38334      0.737561     -0.191443     -0.397203      0.210169     -0.148956    -0.0474621      0.132567      0.985566       1.24851       1.36472       1.51564       1.49624       1.46937       1.39783       1.29416       1.15557       1.00883      0.892657      0.751500      0.612446      0.485942      0.367129      0.305195      0.231763      0.176707
  28  14 3187.0989    4.2786  1.1454 12.0361 -0.0031      0.662845  0.0264   0.0607   0.0462    0.2017   0.0000      0.470475   438.7025     -0.306560       15.1637     -0.820872     -0.114273      0.680319     0.0784372      0.504112      0.169002      0.616079      -2.22984      0.786450      0.963658      0.485404     -0.607745      0.323320      0.216387     -0.305437       1.16678       1.50548       1.62288       1.73810       1.71429       1.65496       1.59297       1.42819       1.29952       1.17167       1.05304      0.897032      0.751497      0.602765      0.472153      0.362121      0.265792      0.191814
  28  15 3337.2157    3.5897  1.6523 12.0154 -0.0012       1.07702  0.0341   0.0428   0.0570    0.0991   0.0000      0.321399   440.9816      0.603622       11.6972       2.19081      0.412603      -1.23735       1.58991      0.851291      0.768726    -0.0764777     -0.104930     -0.362268      -2.02416     -0.380732      0.452588      0.378732     -0.641300    -0.0539438       1.36677       1.79905       1.97170       2.14510       2.12847       2.09331       1.91052       1.83547       1.62101       1.45429       1.23721       1.06273      0.842038      0.698110      0.533134      0.419531      0.326275      0.234667
  28  16 3486.7109    2.9954  2.6622 11.5155 -0.0010      0.668971  0.0441   0.0292   0.0767    0.0691   0.0000      0.179545   440.6481     -0.588137       9.04026      0.703824     -0.545498      -3.67017       4.48473       2.38540      -1.82794     -0.405830       2.26649       1.28407     -0.588081      -2.21929      0.283893      0.719625    0.00141868      0.156734       1.74548       2.27749       2.55541       2.65604       2.68949       2.61172       2.53784       2.28752       2.12871       1.81182       1.62259       1.34891       1.09795      0.909691      0.695594      0.547322      0.420582      0.313941
  28  17 3635.7285    2.4896  4.1493 10.9640 -0.0003      0.601204  0.0560   0.0194   0.1002    0.0482   0.0000     0.0969088   441.5672      -2.64296       16.5352       4.90710      -3.49457      -1.05778       6.76322       1.80324      -7.23209      -2.09164      0.421443       1.31851       2.67041      0.376506      0.825369      0.473316     -0.578116      0.225499       2.16158       2.85233       3.10012       3.31484       3.31585       3.30730       3.09330       2.90019       2.63934       2.33600       1.96941       1.70501       1.42204       1.14437      0.908719      0.696253      0.521991      0.386983
  28  18 3784.4537    2.0647  6.1322 10.5223 -0.0002      0.484736  0.0724   0.0136   0.1334    0.0395   0.0000     0.0662194   438.6516      -1.14518       16.2745      -1.83205       5.00399       4.53713       3.30025     -0.391868     0.0887721      -1.74938       1.37800       2.95521       1.65434      0.802440       1.30571     -0.616248     -0.864483      0.627087       2.80174       3.71416       4.12939       4.33302       4.33802       4.25816       4.10032       3.75483       3.44431       3.06382       2.58929       2.20575       1.81424       1.47471       1.14784      0.909699      0.677716      0.507603
  28  19 3932.8556    1.7196  8.9418 10.2057 -0.0002      0.412585  0.1002   0.0101   0.1815    0.0357   0.0000     0.0531361   443.0668      -3.64938       14.9833      -2.49001      -3.40215      -4.04917       3.24431       8.07151      -5.76299       2.01485      0.248252     -0.373656     -0.363009     -0.507165      0.361737      0.949988       1.49214      0.249183       3.60509       4.76683       5.23082       5.57412       5.67158       5.54976       5.34328       4.89320       4.46160       3.86185       3.37178       2.84631       2.35937       1.91152       1.47988       1.16980      0.876974      0.650580
  28  20 4080.7096    1.4508 11.6258 10.0879  0.0003      0.306262  0.1385   0.0079   0.2316    0.0315   0.0000     0.0525045   429.6086       1.76498       20.9080      -2.38445      -1.83726      -3.19156      -10.1263      0.827290      -2.42605      0.592683       7.63547      -3.48340      0.342037       1.74079     -0.638497      -1.14735      0.415750    -0.0165474       4.56659       6.00907       6.63942       7.10725       7.19939       7.02882       6.72138       6.17791       5.62649       4.98627       4.24916       3.62239       3.01364       2.39575       1.89263       1.47925       1.11495      0.835904
  28  21 4228.3495    1.1908 14.2416  9.9966 -0.0002      0.294651  0.1868   0.0062   0.2996    0.0275   0.0000     0.0630529   440.0444      -4.43618       4.67012       15.4763       15.8594      -14.1579      -5.18869      -6.59998       5.42825      -9.04729      -3.35813      -2.06932       4.83865       3.02818      -1.39523      0.978495      0.309514     -0.877285       5.67481       7.44800       8.27715       8.85353       8.97995       8.74325       8.28213       7.62424       6.99391       6.14875       5.33213       4.50603       3.71800       2.95713       2.38334       1.83505       1.38259       1.02739
  29   5 1751.5857    0.3581  0.3025  9.3225 -0.0037       17.7132  0.0126   0.0099   0.0248    0.0370   0.0000       2.43078   438.9543     -0.534324       20.2362      0.126839      -1.44467     -0.313442      0.846541     -0.236125     -0.535284       1.58776     0.0898091      0.142936     0.0128952     -0.199128     -0.287549    -0.0848407    -0.0660536     0.0693727      0.617205      0.787720      0.850629      0.999900      0.887876      0.876060      0.933087      0.813166      0.720234      0.676928      0.602608      0.470456      0.434684      0.349477      0.297200      0.197867      0.167488      0.127529
  29   6 1930.2166    0.5532  0.5546  9.2676 -0.0008       9.09777  0.0155   0.0112   0.0348    0.0581   0.0000       1.09909   439.2187       1.00919       18.7914     -0.815290      -1.09479      0.545644      0.859892     -0.863994     -0.221349      0.875200     -0.260442    -0.0284156      0.969133      0.312789      0.273321     -0.403110      0.293036   -0.00475708      0.724880      0.972633       1.02413       1.11628       1.10179       1.09667       1.04966       1.00075      0.917646      0.769993      0.656526      0.581903      0.487437      0.391512      0.303272      0.243245      0.197536      0.142363
  29   7 2105.4055    0.8137  0.7824  9.4074 -0.0016       7.04302  0.0201   0.0135   0.0374    0.0852   0.0000      0.747912   440.6077      -1.41725       19.7122     -0.346270      -2.96469      0.815920      -2.73991      -1.00001      -1.23810      0.532195    0.00211819      0.809523     -0.489445     -0.814335      0.323517     -0.384200    -0.0307798      0.173061      0.893235       1.12563       1.28531       1.42359       1.37489       1.32129       1.30822       1.18977       1.05730      0.959736      0.837090      0.690761      0.588258      0.478293      0.385184      0.290722      0.222357      0.167424
  29   8 2275.3927    1.1815  0.9124  9.7923 -0.0010       4.19692  0.0226   0.0180   0.0404    0.1202   0.0000      0.640516   440.3202     0.0233607       18.8544     -0.597199      -1.05669      0.717088      0.946114      0.954788     -0.559711      -1.40135      -1.63921      0.988832     -0.246598      0.194120     0.0996701      0.441281     0.0555390     0.0244631      0.957182       1.25184       1.33231       1.45649       1.53536       1.42703       1.39422       1.26780       1.16226       1.05039      0.876907      0.757786      0.610898      0.501437      0.394577      0.317655      0.245223      0.179327
  29   9 2439.0796    1.6577  1.1228 10.0124 -0.0007       2.88282  0.0260   0.0232   0.0466    0.1751   0.0000      0.567731   441.2639      -2.20246       15.0474     -0.861579     -0.263833      -4.89438       1.86016      -1.17727       1.18178     0.0345671      -2.09477     -0.886843       1.53593      -1.18322      0.828034     -0.146647     -0.188718     0.0957155       1.01323       1.32285       1.41210       1.60515       1.51604       1.54802       1.49590       1.37393       1.22465       1.09087      0.949783      0.818964      0.687931      0.535713      0.444196      0.350178      0.255398      0.194831
  29  10 2598.6592    2.3076  1.0922 11.0927 -0.0013       1.52850  0.0251   0.0332   0.0460    0.1280   0.0000      0.561859   438.6725       1.00042       17.1357      0.277891      -2.99437      -1.11497       1.60746      -2.56320      0.940556     -0.498795      -1.82574      0.126902     0.0508592     -0.225875      0.419457      0.721337     -0.275095     0.0871613       1.00427       1.29527       1.38049       1.54669       1.51134       1.46676       1.45164       1.36688       1.23685       1.07216      0.937080      0.780467      0.640347      0.538062      0.428156      0.337795      0.258511      0.197320
  29  11 2756.1328    2.9692  0.9926 11.4466 -0.0000       1.14424  0.0224   0.0434   0.0425    0.1378   0.0000      0.522443   438.7704      -2.74649       17.2786     -0.590094      -2.94758      -1.12378     -0.597504     0.0487302     -0.489324      -1.49480     -0.846492     -0.556256      0.779823      0.377866      0.220887     -0.496444     -0.218948    -0.0737242      0.903501       1.20014       1.24575       1.36634       1.34109       1.40228       1.27480       1.24049       1.09184      0.976548      0.850790      0.721360      0.619552      0.484527      0.388390      0.307540      0.242645      0.177542
  29  12 2911.5751    3.7346  0.9175 11.7261 -0.0021      0.864878  0.0211   0.0555   0.0385    0.1775   0.0000      0.556464   440.2321    -0.0665028       15.5761      -1.40579      -1.06282    -0.0529375      -1.63267      0.452615      0.511131     0.0952242      0.744419       1.08284     -0.427449     -0.329417      0.563209      0.109813      0.287524    -0.0919312      0.913160       1.14449       1.27669       1.33013       1.38273       1.32927       1.31866       1.19996       1.09915      0.937409      0.827932      0.722316      0.606619      0.471776      0.391065      0.306415      0.225072      0.168791
  29  13 3064.9017    4.2971  0.9825 12.0203 -0.0010     -0.196479  0.0226   0.0631   0.0403    0.1869   0.0000      0.459708   439.1039      -1.47136       14.6239      0.981480      -1.13822     -0.631067      -1.86123     -0.888923      -1.35270     -0.739155     -0.315437     -0.457911     -0.520755      0.491644     0.0799781     -0.104380      0.268446      0.258188      0.908347       1.21340       1.34290       1.47844       1.44414       1.41385       1.35911       1.24748       1.13599       1.00059      0.883501      0.745472      0.630718      0.519983      0.398903      0.317526      0.240654      0.176733
  29  14 3216.7375    4.1860  1.2681 11.9584 -0.0014       1.04817  0.0266   0.0551   0.0493    0.1650   0.0000      0.371695   438.6930       2.18221       15.0926      0.731059      -4.10411      -5.04776     -0.348262      -2.42689     -0.413816       1.01039      -1.09564      0.792060      0.477498     -0.306573      0.320405     -0.494906    -0.0919424     -0.299203       1.06767       1.41959       1.50221       1.62595       1.61197       1.62079       1.53907       1.43512       1.29407       1.14394      0.994645      0.861518      0.726436      0.590578      0.462060      0.357226      0.270539      0.209803
  29  15 3367.5872    3.5186  1.8229 11.9833  0.0008      0.958769  0.0351   0.0392   0.0602    0.0786   0.0000      0.298468   441.1792      0.637561       13.0430      0.532285      -3.02125       1.29235      0.150706      -1.18803       2.70834       1.66038     -0.915947     -0.107638     0.0983988      0.329336    -0.0778639     -0.203737     -0.422397      0.250126       1.36244       1.77197       1.95488       2.09305       2.06985       1.99625       1.92372       1.78543       1.68132       1.48261       1.28246       1.07970      0.928819      0.743798      0.593004      0.460391      0.357762      0.263066
  29  16 3517.8515    2.8434  2.9515 11.4268 -0.0005      0.537853  0.0459   0.0259   0.0818    0.0591   0.0000      0.160456   439.2631     -0.903393       8.81086      -2.65637      0.322954       2.24456     -0.176370    -0.0148085      -1.68780       4.70565       2.01481     -0.629507      -1.68572      0.644967      -1.10476     -0.198338     -0.439843      0.393656       1.76390       2.36456       2.60235       2.73134       2.78113       2.75400       2.57401       2.41733       2.20727       1.94251       1.70457       1.43911       1.20026      0.964077      0.771825      0.600591      0.458473      0.348527
  29  17 3667.6741    2.3434  4.6825 10.7967 -0.0004      0.438672  0.0597   0.0173   0.1064    0.0458   0.0000     0.0816433   440.9264      -2.56630       14.1053      -3.93688       3.99676       1.04186     -0.951622       2.07559      -1.41683       3.18570      0.316024     0.0523410      0.991331     -0.585645     -0.684594      0.542016     -0.582868     -0.808010       2.21834       2.93411       3.23763       3.42035       3.49201       3.45805       3.32017       3.07881       2.78280       2.44741       2.14679       1.82932       1.52072       1.25250      0.992097      0.777406      0.582173      0.445144
  29  18 3816.9551    1.9765  6.7636 10.3708 -0.0005      0.482439  0.0775   0.0124   0.1396    0.0383   0.0000     0.0593411   434.8006      -8.08824       14.7749      -8.34257       4.66142       3.33342      -7.56348      -4.52961       1.43901      0.337764      -3.37707       5.86254       2.15636      -2.45900      0.211300      -1.06958    -0.0418805     -0.456375       2.85404       3.70520       4.12468       4.48927       4.50904       4.35871       4.16716       3.94997       3.60083       3.17131       2.73744       2.31929       1.93750       1.58383       1.28236      0.993538      0.749627      0.563488
  29  19 3965.8390    1.6250  9.2215 10.2174 -0.0003      0.337482  0.1066   0.0094   0.1847    0.0328   0.0000     0.0565559   440.4903       5.21024       15.3446      -4.24721      0.704671      -4.41723      -5.16948       4.95652      0.736791      -2.35051      -1.42265       3.66040      0.715099       2.61037       1.12891     -0.602571     -0.465167     -0.354718       3.65408       4.82726       5.30416       5.66210       5.77976       5.69900       5.36056       5.04171       4.56559       4.04934       3.56532       3.02307       2.52948       2.06703       1.63740       1.28368      0.969402      0.730991
  29  20 4114.1035    1.3666 12.6585 10.0311 -0.0004      0.194992  0.1556   0.0069   0.2547    0.0302   0.0000     0.0548240   435.2577     -0.872994       14.8555      -2.23870      -2.09017      -8.58892       2.01150       3.51390       1.71434       2.38586      -6.76273       2.78501      -6.32117      0.405378      -3.78378      0.977623      0.267486     -0.874831       4.79977       6.30697       7.07550       7.43395       7.61324       7.46475       7.14727       6.64500       6.02748       5.35759       4.65575       3.96816       3.28536       2.70001       2.16952       1.67883       1.26773      0.963897
  29  21 4262.8987    1.1428 14.8727  9.9497  0.0001      0.302445  0.1980   0.0058   0.3029    0.0263   0.0000     0.0611009   439.6090      -5.82211       5.99557       16.3783       4.43892      -10.5975      -5.79111      0.485532       4.93522      -1.42625       3.69647      -1.37941      -6.23235       1.76922      -1.22340      -5.28866       1.20209       2.89848       5.53367       7.39130       8.11281       8.64919       8.74050       8.67134       8.25382       7.80097       7.00493       6.22133       5.49395       4.60243       3.87169       3.17409       2.52368       1.98089       1.49781       1.13229
  30   5 1770.0927    0.3746  0.3432  9.2780 -0.0030       16.1575  0.0141   0.0096   0.0239    0.0368   0.0000       2.15747   440.7701     -0.228912       20.5518      0.627113      -2.37048      0.142939     -0.602256      0.522889      -2.23694      0.993408     0.0323999     -0.248160      0.350490     -0.430641     -0.102793      0.150848     0.0304754    -0.0362277      0.648381      0.846001      0.914560      0.976706      0.964825      0.998519      0.973226      0.915098      0.845375      0.709710      0.612429      0.506388      0.437616      0.350937      0.279302      0.240307      0.184080      0.135379
  30   6 1950.0312    0.5766  0.5546  9.2593 -0.0011       9.81789  0.0159   0.0111   0.0315    0.0577   0.0000       1.05997   440.0470     -0.733376       17.6831      0.144521      -5.06007      -2.59054     -0.226373      0.318011      -1.89478     -0.757294     -0.205324      0.530206     0.0987262      0.341858      0.146403    -0.0846403     0.0429696    -0.0590827      0.683752      0.932802       1.04840       1.11390       1.10471       1.11400       1.03268      0.964753      0.890205      0.768712      0.693989      0.616707      0.490921      0.437534      0.331967      0.266664      0.195463      0.143840
  30   7 2126.4173    0.8576  0.8067  9.3803 -0.0032       5.58376  0.0196   0.0138   0.0388    0.0948   0.0000      0.684447   439.4437     -0.663033       20.2633     -0.184753      -2.83997       1.35791     -0.824903       1.26079     -0.165566   -0.00710486      -1.06994      -1.03409      -1.41528      0.887415      0.251961     -0.852552      0.205590    -0.0986747      0.887647       1.14497       1.25073       1.28076       1.31204       1.32590       1.20200       1.16678       1.05504      0.968381      0.850865      0.765762      0.642514      0.515351      0.431809      0.332042      0.249809      0.183834
  30   8 2297.4626    1.2392  1.0031  9.8510 -0.0007       5.42194  0.0234   0.0183   0.0436    0.1208   0.0000      0.602961   440.6124      -1.05026       18.9871     -0.592759      -4.29980      0.172318      -1.04015      -2.81257     -0.535013       1.00204      0.270529     -0.912855     -0.222042      0.571322     0.0345823    -0.0404154     -0.367932     -0.237997      0.909557       1.23873       1.32597       1.46460       1.42789       1.42036       1.35799       1.27032       1.18935       1.02374      0.925534      0.772184      0.654373      0.527904      0.416482      0.334504      0.267025      0.195887
  30   9 2462.3394    1.7660  1.1210 10.1758  0.0004       3.84551  0.0254   0.0244   0.0454    0.1643   0.0000      0.552915   439.2491     -0.615358       18.1346      0.785616      -2.09332      0.456493     -0.560434       2.90203       1.04199     -0.415197     -0.457369      0.412499      0.328622       1.02001     -0.376685     -0.384618      0.416156     -0.369689       1.04147       1.35301       1.45670       1.51967       1.49812       1.45644       1.38583       1.32170       1.25090       1.12496       1.00291      0.879991      0.752823      0.616221      0.482807      0.381442      0.291006      0.220328
  30  10 2623.4944    2.3853  1.1573 10.6097  0.0014       2.01338  0.0262   0.0322   0.0448    0.1840   0.0000      0.557551   439.3134      0.976969       18.9522      -1.31491      -2.26353      0.161757      -1.71448      0.416327       2.24634      -1.02524     -0.440201      0.250342       1.54394      0.236071    -0.0185151      0.124122    -0.0347678    -0.0150565      0.949113       1.27521       1.39946       1.51244       1.45289       1.45755       1.37890       1.32768       1.20762       1.11279      0.930279      0.848131      0.678380      0.559285      0.452359      0.347922      0.281049      0.210246
  30  11 2782.4528    3.1468  1.0115 11.4221 -0.0004       1.04734  0.0220   0.0448   0.0414    0.1558   0.0000      0.474843   439.3511      -2.18980       16.0844     0.0888987      -1.58842      -1.12100      0.411534     -0.370264     -0.236416      0.428338      -1.26430     -0.784343     -0.300029      0.348923      0.622959    -0.0695669      0.174148    0.00368010      0.906908       1.20196       1.29143       1.41406       1.37202       1.39547       1.35109       1.24463       1.12405       1.00785      0.909591      0.743047      0.618875      0.539100      0.421303      0.328148      0.257474      0.191667
  30  12 2939.0738    3.9073  0.9910 11.4571 -0.0011       1.76970  0.0214   0.0548   0.0396    0.2100   0.0000      0.458539   438.6483      -1.50586       15.3304      -1.85807      -1.94131      0.742661     -0.608785      -1.08958      -1.42843     -0.106793      0.167737      0.976145      0.751190      0.216874     -0.172095     -0.269020      0.396676    -0.0847827      0.848012       1.09312       1.19758       1.27175       1.30259       1.27965       1.19079       1.17739       1.06601      0.956520      0.816159      0.706370      0.585444      0.503686      0.400740      0.317064      0.240583      0.185384
  30  13 3093.2995    4.2305  1.0213 12.1751 -0.0016      0.647852  0.0229   0.0606   0.0424    0.1622   0.0000      0.489279   439.7052      -3.43471       15.3090       1.86926      -4.52528      -1.27749       2.54563     -0.100058     -0.901218     -0.218506      0.211307      0.328232      0.313335     -0.805046      0.307956      0.199338      0.287602    -0.0343578      0.919257       1.19140       1.33102       1.48628       1.49816       1.47961       1.41579       1.31858       1.16723       1.04799      0.864613      0.747667      0.609169      0.507205      0.406858      0.315044      0.247708      0.182001
  30  14 3245.9793    3.9839  1.4178 12.0000 -0.0010       1.42479  0.0296   0.0486   0.0509    0.1214   0.0000      0.366651   438.7301      0.804243       15.2417       2.26859      -4.01328      -1.01428       1.02589       1.98466      0.294168       3.06820      0.287567      0.125460      0.177778      0.223422     0.0858584     -0.408986     -0.674680     0.0187697       1.09237       1.41876       1.53255       1.67836       1.66075       1.66566       1.61247       1.46050       1.33922       1.21239       1.08208      0.907731      0.766889      0.639610      0.502804      0.412955      0.310727      0.233359
  30  15 3397.6674    3.3959  2.0621 11.8664 -0.0017       1.01300  0.0354   0.0348   0.0645    0.0655   0.0000      0.244698   438.7907     -0.583670       14.5437       1.98983      -3.12322       2.98963       3.37435     -0.625457      0.151007      0.775137     -0.711719      0.306416       1.01639      0.641249     -0.864922     -0.960590     -0.467248     -0.490923       1.28200       1.71464       1.86265       2.02852       2.02159       1.99441       1.93820       1.76312       1.67053       1.45767       1.30807       1.10435      0.918209      0.763703      0.611968      0.479940      0.375139      0.287972
  30  16 3548.7834    2.7689  3.1722 11.2452 -0.0008      0.719561  0.0461   0.0235   0.0834    0.0559   0.0000      0.143193   437.7479     -0.167782       11.4164      -1.75188     -0.804846     -0.873832      -1.78785      -2.78276       3.88874      0.230307      -1.87459     -0.212807       1.64730       2.00554     0.0158395   -0.00743090      0.518064     -0.103976       1.65953       2.18109       2.39970       2.60348       2.65510       2.61409       2.47693       2.33746       2.15076       1.89609       1.66506       1.41089       1.18941      0.974469      0.766112      0.622922      0.477278      0.366396
  30  17 3699.1798    2.2759  5.0788 10.6636 -0.0002      0.427429  0.0620   0.0158   0.1103    0.0438   0.0000     0.0760921   440.2663      0.589417       11.4963       3.40976      -4.63406      -1.62877      -2.41045      -1.12021       2.38739     -0.743520      0.778057       1.01057      -2.48468     -0.418356     -0.204735     -0.428130     -0.779139       1.19606       2.23088       2.93116       3.21795       3.49664       3.49468       3.47320       3.28538       3.11702       2.88806       2.53648       2.23339       1.87752       1.60279       1.32351       1.06282      0.844284      0.643374      0.495019
  30  18 3849.2034    1.8987  7.4400 10.3220 -0.0005      0.477046  0.0833   0.0114   0.1491    0.0364   0.0000     0.0551077   437.4574      0.876545       23.1369      -2.16133     -0.547632      -8.39366      -10.9202      -3.47392    -0.0988825     -0.581475      -3.70687      0.780848      0.911175      0.922902       1.46892     -0.709386      0.921791     -0.667920       2.91606       3.79324       4.29545       4.55947       4.56688       4.49690       4.37357       4.06339       3.75408       3.30788       2.95438       2.48380       2.13201       1.74501       1.39206       1.10432      0.847079      0.644327
  30  19 3998.6070    1.5680  9.2623 10.1751 -0.0010      0.420564  0.1070   0.0088   0.1867    0.0323   0.0000     0.0577182   436.6196      -12.6558       21.4135       1.88973      -14.3017      0.877583       4.92745       6.29856       10.0682       7.91397      -3.44762       1.17776      -5.19211      -1.03038      0.229314     -0.285375      0.170950     -0.521084       3.53562       4.58009       5.11170       5.43047       5.55196       5.44491       5.28275       4.90087       4.54035       4.03370       3.53711       3.03359       2.53288       2.08597       1.70404       1.32803       1.03132      0.783965
  30  20 4147.4480    1.3168 12.8217 10.0097  0.0002      0.197640  0.1584   0.0066   0.2569    0.0294   0.0000     0.0606671   449.3428      -15.4340       11.2695       12.8193      -9.81086       3.58218      -28.6594      -11.2142      -5.61271      -1.61194      0.736162       6.31010      0.568296      -1.83803      0.176433       1.34205       1.69336      0.384534       4.67788       6.21293       6.90465       7.38015       7.46555       7.34580       7.07327       6.64625       6.09871       5.38879       4.71086       4.03458       3.42117       2.80491       2.24526       1.78280       1.36740       1.03876
  31   5 1788.3036    0.3950  0.3713  9.2989 -0.0034       10.5737  0.0133   0.0092   0.0252    0.0393   0.0000       1.88860   441.1015    -0.0779208       20.8118      -1.41759      -3.82977      0.131875       1.14873      0.978607     -0.925588     -0.182315      0.371888     -0.480893     -0.297316      0.364999      0.229749    -0.0299082     -0.251046    -0.0660883      0.611229      0.827112      0.922652      0.988145       1.00971       1.01906      0.981464      0.897803      0.794034      0.737656      0.608047      0.529005      0.435005      0.358457      0.294206      0.229456      0.175939      0.141957
  31   6 1969.4783    0.6215  0.5729  9.2526 -0.0019       8.54465  0.0173   0.0115   0.0297    0.0642   0.0000      0.930794   440.6225      -1.37286       20.9206      0.615559      -4.13310     -0.566859       2.13684      0.951710      0.674309     -0.968263      0.416265     0.0401354      -1.01457     -0.233875      0.461657      0.223980      0.136809      0.144384      0.710695      0.987931       1.03528       1.12392       1.21230       1.07909       1.10938      0.988225      0.927563      0.853229      0.760081      0.628383      0.581726      0.440948      0.372435      0.293899      0.242098      0.168157
  31   7 2147.1002    0.9044  0.7960  9.3616 -0.0006       5.27936  0.0198   0.0140   0.0360    0.0964   0.0000      0.669435   441.3183      -1.60993       19.4468       1.81692      -2.72116     0.0680883       1.01690       1.20434     -0.184144     -0.887041     -0.987592     -0.132295      0.611502     -0.447801     -0.590256      0.227469      0.197144    -0.0405110      0.787350       1.03970       1.10756       1.20819       1.29300       1.27610       1.16861       1.10502       1.01859      0.914182      0.825312      0.677692      0.577659      0.458547      0.384644      0.305615      0.244455      0.180528
  31   8 2318.9957    1.2964  1.0249  9.9853 -0.0005       4.29944  0.0241   0.0185   0.0437    0.1214   0.0000      0.626476   440.6613      0.369898       18.5186       1.34865      -1.72918      -1.02700     -0.269332      0.600057      0.185089    -0.0497914      0.704270      0.210580      0.349262     -0.292355      0.127950     0.0497577     -0.239675      0.457227      0.886934       1.17893       1.30768       1.42437       1.42603       1.43692       1.37381       1.24358       1.13669       1.04211      0.895249      0.785531      0.668044      0.549653      0.441972      0.347817      0.272147      0.201518
  31   9 2485.0028    1.8643  1.0993 10.3909 -0.0015       2.65957  0.0240   0.0257   0.0453    0.1559   0.0000      0.554449   439.6478      0.231124       17.9681      -3.50557      -3.35474     -0.100758      0.630327      0.707257      0.168710      0.947300       1.05332      0.735623      0.442655       1.00848    -0.0371175      0.212597     -0.129340      0.153821      0.886881       1.17780       1.24898       1.40593       1.41664       1.39354       1.35754       1.23054       1.15408       1.02634      0.919614      0.769059      0.651318      0.561487      0.440404      0.345231      0.272596      0.205703
  31  10 2647.8027    2.4775  1.1474 10.6907 -0.0001       1.47606  0.0249   0.0329   0.0456    0.1813   0.0000      0.513011   439.7695     -0.642354       16.0161     0.0532419      -3.88164      0.243067      -1.80100     -0.639724      0.988044     -0.179324      -1.06466     -0.872545     -0.252473     -0.448832      0.127018      0.133364     -0.392044      0.140530      0.960057       1.23591       1.39138       1.49508       1.42226       1.39232       1.35733       1.28497       1.19918       1.11014      0.961439      0.816026      0.699237      0.564203      0.464583      0.366325      0.276813      0.215023
  31  11 2808.3318    3.2613  0.9304 11.7502 -0.0006       2.28890  0.0206   0.0473   0.0386    0.1197   0.0000      0.495199   441.0773     -0.185627       18.6792     -0.316780      -1.76954      -2.78235      -1.62156      -2.47422     -0.669842      0.929094     -0.570253     -0.378786      -1.21090      0.216615      0.259419     -0.257663     -0.352962      0.205957      0.830783       1.09025       1.21731       1.31168       1.34170       1.32546       1.24934       1.19575       1.05799      0.939447      0.846101      0.712865      0.597971      0.488644      0.397133      0.315540      0.244671      0.187040
  31  12 2966.1093    4.0784  0.9378 11.9096 -0.0011       1.89738  0.0205   0.0578   0.0374    0.1487   0.0000      0.459969   440.4231      0.135161       16.7802    -0.0710051      -2.13979      -1.39342      0.536489      0.575994      -1.25244     -0.125967     -0.214651      0.598906     -0.608667     -0.167900      0.189272      0.388883      0.222612     0.0999112      0.820474       1.06493       1.14111       1.19760       1.21341       1.27358       1.18925       1.14458       1.05952      0.943049      0.807319      0.670196      0.577549      0.478891      0.388171      0.315941      0.248439      0.196063
  31  13 3121.2770    4.2271  1.1488 12.1458 -0.0010       1.87890  0.0253   0.0572   0.0458    0.1669   0.0000      0.489229   439.6490     -0.521300       18.5583      0.964667      -5.76962      -2.91966      0.687798      -2.37134      0.599337       1.33987       1.21306      0.565058      0.336902      0.262335      0.376705     -0.128885     -0.569291      0.228396      0.911782       1.22163       1.37657       1.43396       1.44864       1.45141       1.41662       1.29116       1.19907       1.05347      0.947393      0.799676      0.704995      0.563078      0.465878      0.363683      0.281726      0.212610
  31  14 3274.8333    3.9495  1.6126 12.0733 -0.0014       1.75602  0.0308   0.0456   0.0550    0.1007   0.0000      0.344817   438.0308      -3.48055       15.6907     -0.617494     0.0714849      -1.13970      0.660278      -1.90043      0.520617     -0.705213    0.00979511      0.835919     -0.209709     0.0704609       1.56801      0.185519      0.554098     0.0334410       1.12246       1.41844       1.56152       1.66445       1.73839       1.71090       1.62580       1.53845       1.42549       1.24968       1.10522      0.964172      0.817902      0.661019      0.549390      0.433007      0.339784      0.261351
  31  15 3427.2982    3.2825  2.3876 11.4859 -0.0012      0.699755  0.0379   0.0299   0.0658    0.0624   0.0000      0.190168   438.8898      -1.53062       12.4664       2.39262       1.57281      -1.83914     -0.127785      -4.56429       1.84056       1.07331     -0.831450      -3.01330     -0.201704     -0.154553      0.883139       1.28506     -0.351645   -0.00111749       1.34818       1.72646       1.97556       2.02190       2.09572       2.09509       2.00282       1.91981       1.75953       1.53747       1.37815       1.18258      0.985350      0.824710      0.674688      0.528938      0.420086      0.321855
  31  16 3579.3199    2.6957  3.4844 11.1373 -0.0012      0.672760  0.0494   0.0213   0.0840    0.0497   0.0000      0.121767   442.3249      -2.91384       16.4975     0.0960489      -1.10552       3.45936       5.55912      -4.89093      -6.65608       2.71224       2.37534       1.76626     -0.549851      -1.07578      0.621691      0.615085      -1.36639    0.00978576       1.66809       2.24782       2.43941       2.68537       2.72103       2.72022       2.57042       2.46051       2.20930       1.98698       1.75412       1.52235       1.26836       1.04126      0.836275      0.668733      0.537891      0.396756
  31  17 3730.4641    2.1955  5.5152 10.5985 -0.0003      0.403986  0.0648   0.0143   0.1166    0.0400   0.0000     0.0733776   436.0915      -5.97287       19.5633       8.82508      -4.35278      -1.99521      -9.56180       2.68534       5.28158       1.41069       2.68465       1.95252      -4.47047     -0.697322     0.0399299     -0.523365     -0.687646     0.0698771       2.31338       3.01337       3.33455       3.62556       3.59583       3.60170       3.50475       3.27570       2.96027       2.68562       2.31244       2.01317       1.70609       1.41729       1.14168      0.913280      0.700225      0.547632
  31  18 3880.8937    1.8373  7.8940 10.3080 -0.0004      0.378029  0.0863   0.0105   0.1564    0.0334   0.0000     0.0543761   429.2334       1.97539       20.2451      -4.66711      0.114301      -1.71303      -2.49712      0.918640       3.18631     -0.765670      -7.23693     -0.185237      0.967502     -0.391019      0.113323     -0.983934     -0.593859       1.39767       2.90037       3.79092       4.19858       4.53811       4.69903       4.63353       4.44872       4.15961       3.81930       3.36199       2.97472       2.55951       2.18659       1.78262       1.43604       1.15817      0.888213      0.687510
  31  19 4031.2620    1.5730 11.1915 10.0575  0.0004      0.422403  0.1253   0.0078   0.2134    0.0315   0.0000     0.0507351   437.2149      -1.42587       3.95180       6.11307      -9.60428      -6.37444       7.95065      -4.55521       1.14168      -1.94063      -1.69253      0.298236       3.40138     -0.722298      -1.87795    -0.0918144     -0.417753      -1.22642       3.78419       5.05430       5.56728       6.02186       6.10909       6.02552       5.75130       5.46017       4.95526       4.53132       3.96649       3.43538       2.88764       2.38809       1.95448       1.54129       1.20010      0.919402
  31  20 4180.8548    1.2388 13.1744 10.0178 -0.0012      0.341792  0.1711   0.0061   0.2684    0.0277   0.0000     0.0661508   438.5681       4.84633       14.6833      -2.75254      -3.02597     -0.898716       6.63566      -13.2553       4.56263      -7.38057       1.95854      0.401616       1.59244    -0.0585898       3.24135      -1.12644     -0.783001      0.747723       4.81388       6.29427       7.06548       7.56830       7.82353       7.62104       7.41560       6.89237       6.29027       5.73540       5.04192       4.30595       3.63035       3.00113       2.44259       1.97792       1.49661       1.16403
  32   4 1616.4522    0.2548  0.1810  9.2882 -0.0100       23.5194  0.0106   0.0091   0.0169    0.0285   0.0000       4.97549   441.5577      -1.07567       20.0488     -0.618603      -3.18228     -0.152891      0.643875     -0.381116      0.349413      0.201149       1.01079     -0.406275   -0.00672464      0.136312      0.511364   -0.00536218      0.241092     0.0364340      0.438476      0.617072      0.742453      0.742347      0.836689      0.758941      0.822420      0.717028      0.645392      0.632941      0.555753      0.406259      0.468795      0.321176      0.269766      0.228320      0.158056      0.118191
  32   5 1806.2124    0.4078  0.4244  9.3239 -0.0037       13.6974  0.0159   0.0092   0.0274    0.0405   0.0000       1.81511   441.5311     -0.333650       19.1518       2.16817      -2.79333     -0.311415       1.76835       1.06983      -1.64636      0.582723     -0.545075     -0.402502      0.572923     -0.113245     -0.273376      0.119655      0.329435     -0.168115      0.708833      0.946695       1.02684       1.13303       1.03450       1.02217       1.04761       1.03992      0.958613      0.844668      0.729895      0.611370      0.490060      0.441395      0.360303      0.285399      0.230254      0.180580
  32   6 1988.7216    0.6308  0.6675  9.1408 -0.0027       8.14426  0.0173   0.0107   0.0335    0.0751   0.0000      0.836074   439.7771      -1.84961       18.9067     -0.999992      -1.82908      0.277881     -0.911165       1.16011     -0.800375      -1.30267      0.482820     0.0380531     0.0106537      0.358597      0.125723      0.212174    -0.0166119     -0.445883      0.693136      0.898737       1.00736       1.10233       1.10116       1.11726       1.08162      0.994616      0.941014      0.853195      0.696925      0.627522      0.542418      0.448616      0.349272      0.285192      0.231321      0.177064
  32   7 2167.4577    0.9204  0.9188  9.6493 -0.0020       5.94292  0.0218   0.0139   0.0404    0.0933   0.0000      0.696790   440.8813     -0.718376       21.2992     -0.556091      -2.56441     -0.676206       2.14720      0.190765     -0.306716     0.0378736      0.201503     -0.497026      -1.30328    -0.0436991     -0.312750    -0.0881858     0.0552362     0.0126999      0.845711       1.09469       1.16794       1.26560       1.31173       1.27646       1.25568       1.14448       1.11843       1.01095      0.871444      0.730355      0.623549      0.524611      0.434988      0.349348      0.277827      0.211741
  32   8 2340.1502    1.3849  1.0154  9.9609  0.0023       4.13535  0.0242   0.0194   0.0413    0.1335   0.0000      0.595246   440.8540     0.0790387       16.6822      -1.46255      -1.96761      0.597217      -4.20156     -0.787678       2.77808      0.665642      -1.63137    0.00784936       1.32465      0.322277  -0.000145517      0.346847     -0.155142     -0.129791      0.905119       1.17861       1.32698       1.44921       1.47597       1.40906       1.41413       1.29289       1.19504       1.03336      0.928055      0.780338      0.679542      0.566967      0.463226      0.382194      0.280924      0.219968
  32   9 2507.3370    1.8826  1.2153 10.5344 -0.0004       3.17385  0.0262   0.0248   0.0470    0.1366   0.0000      0.517470   439.6209    -0.0346222       19.7037     -0.564240      -2.51570      -2.19561      0.485536      0.454548       2.01751      -1.30957     -0.207397     -0.145201     -0.609291     0.0446528    -0.0904471      0.252936      0.344361     -0.159112      0.943706       1.22732       1.31320       1.43617       1.51749       1.44086       1.39901       1.28740       1.19693       1.12565      0.969393      0.869119      0.721154      0.617818      0.489021      0.399679      0.311791      0.239769
  32  10 2671.6674    2.6268  1.0662 11.0185 -0.0007       2.25892  0.0223   0.0356   0.0419    0.1545   0.0000      0.515331   440.5351      0.105390       16.9738     -0.799603      -1.88809      -2.63164     -0.424336      -1.02097      0.248027       1.26912     -0.222725       1.76263      0.140506      0.429770      0.260596     0.0790371    -0.0393065      0.262939      0.806740       1.06316       1.15973       1.29177       1.29641       1.30610       1.19647       1.17198       1.05698      0.969325      0.851130      0.755965      0.608265      0.519797      0.421045      0.341249      0.265662      0.207176
  32  11 2833.6874    3.4449  1.0006 11.6044 -0.0017       1.45858  0.0211   0.0477   0.0405    0.1503   0.0000      0.505485   439.3750     -0.155568       17.3956      0.171018      -2.97032     0.0655762      0.542923      -1.45140      -2.28573      -1.28616      -1.81680      0.728828     -0.526691      0.319681     0.0558621    -0.0946984     -0.503692      0.426956      0.784890       1.05313       1.15482       1.24027       1.20308       1.23483       1.20046       1.12967       1.06744      0.936449      0.800514      0.738873      0.597591      0.509355      0.412147      0.339853      0.263647      0.204489
  32  12 2992.6303    4.1084  0.9391 11.9516 -0.0003      0.900410  0.0200   0.0569   0.0375    0.1533   0.0000      0.435660   439.2727     -0.521800       18.3382       1.83294      -4.89502      -2.21995       1.18282      0.188113      0.364163      -1.14890      0.260327     -0.420131     -0.183436      0.619112      0.432853      0.196869    0.00243613     -0.197889      0.781322       1.01598       1.12930       1.18544       1.25163       1.21226       1.17976       1.08981       1.02430      0.888552      0.811521      0.700162      0.598012      0.501270      0.405642      0.328766      0.259749      0.190351
  32  13 3148.8646    4.3075  1.1509 12.1356 -0.0012       1.87413  0.0243   0.0577   0.0452    0.1721   0.0000      0.493948   438.4715      0.249348       15.9212      0.210487      -2.62147      0.681354       1.77564     -0.750987     -0.537061      0.180632     -0.608647     -0.314242      0.816682     -0.130143     -0.186097    -0.0527212    0.00610388      0.280434      0.886567       1.13791       1.25457       1.36361       1.34555       1.32962       1.29011       1.26376       1.15293       1.01580      0.889700      0.796968      0.662654      0.566458      0.460524      0.370011      0.291425      0.224714
  32  14 3303.2422    3.8014  1.6580 12.0116 -0.0009      0.525776  0.0318   0.0426   0.0539    0.1021   0.0000      0.342393   438.7590     -0.321389       11.7011       1.70749      -2.94211      -2.87139       1.94273      0.538898       2.16689      -1.21320      -2.21767     -0.370687     -0.845620      0.722920     -0.481229      0.556980      0.776454     -0.717193       1.13431       1.50584       1.68339       1.79309       1.78775       1.71396       1.69985       1.54080       1.52265       1.34872       1.19640       1.03151      0.886295      0.731213      0.587980      0.473416      0.373760      0.294144
  32  15 3456.6130    3.1705  2.4791 11.5387 -0.0030      0.328425  0.0387   0.0284   0.0679    0.0607   0.0000      0.174070   440.8488       1.22041       13.1336      -1.28906     -0.194243      -2.01013       1.56522      -3.38848       1.35441      -2.13765       1.21205       1.57169     -0.362787    -0.0305434     -0.482190     -0.165048      0.290356     -0.139926       1.36264       1.77939       1.97554       2.14458       2.17288       2.11452       2.07574       1.97685       1.79458       1.60475       1.41549       1.21941       1.04291      0.868539      0.693530      0.569092      0.440333      0.348136
  32  16 3609.4359    2.5477  3.9937 11.0903 -0.0004      0.636531  0.0517   0.0187   0.0922    0.0430   0.0000     0.0979967   439.9712      -1.99352       18.3519    0.00931363      -4.70624      0.570228       4.59248      -2.43495      0.219040  -0.000159986      -1.15053       1.25054       1.08441      -2.52320      0.202210     -0.149609      0.912997     -0.405935       1.77729       2.30293       2.56199       2.78284       2.80307       2.81088       2.69110       2.56179       2.36797       2.08661       1.88236       1.59026       1.37861       1.13678      0.937699      0.741319      0.588107      0.458806
  32  17 3761.4128    2.1102  5.9530 10.5451 -0.0002      0.599752  0.0673   0.0131   0.1218    0.0386   0.0000     0.0684656   441.7351      -4.02077       5.46060       4.83542       6.29384      -3.83646      -4.58598      0.810426       2.63808      -2.14245     -0.998577     -0.626491      0.483409       1.16162      0.832989      -1.81596      0.213205     -0.265611       2.24900       2.96658       3.29301       3.51223       3.62410       3.56554       3.45817       3.27323       3.03862       2.67595       2.38323       2.10458       1.76811       1.47708       1.19980      0.979024      0.751740      0.586862
  32  18 3912.4762    1.7672  8.6406 10.2655  0.0001      0.350132  0.0937   0.0095   0.1647    0.0321   0.0000     0.0553121   437.2283      -9.21611       16.8381       3.19790      -1.24961      -2.05762      -4.97906       7.10345       8.47874      -6.11395     -0.680144       5.60205       2.82796      -2.77455       1.60201      0.299853      -1.00614     -0.780017       2.95771       3.89873       4.29729       4.68936       4.73742       4.72958       4.58741       4.30955       3.96070       3.58104       3.13877       2.73488       2.31415       1.93945       1.59406       1.27758      0.994743      0.772282
  32  19 4063.0487    1.4790 11.5736 10.0955 -0.0005      0.246772  0.1344   0.0070   0.2216    0.0297   0.0000     0.0531371   439.7418       6.35112       18.5289      -2.84743      -8.76684      -14.0470      -5.78194      -9.09484       1.68727      -3.43591      -2.27175       2.13702      -1.31477       2.39586       1.08241    -0.0291559     0.0627660     -0.119171       3.81569       5.01653       5.57849       6.00238       6.17105       6.04403       5.80284       5.41529       5.05770       4.61782       4.06889       3.58456       3.05698       2.54022       2.10960       1.66872       1.30839       1.01902
  32  20 4214.2125    1.2248 14.5114 10.0359  0.0005      0.513535  0.1817   0.0058   0.2826    0.0261   0.0000     0.0608095   448.4410      -5.15809       13.0951       7.74017     -0.625595      -2.49174      -14.0249       12.4300       3.15163       9.65879      -2.02452      -3.46313     -0.280357      -3.51757      -2.88685       2.17574      -1.47139     -0.945045       4.76270       6.40645       7.05275       7.45244       7.63638       7.65950       7.34411       6.93751       6.43584       5.78570       5.14512       4.48313       3.83312       3.17383       2.59987       2.09938       1.63338       1.26565
  33   4 1633.2601    0.2582  0.2342  9.3154 -0.0082       24.6213  0.0118   0.0080   0.0216    0.0286   0.0000       4.30920   440.0051     -0.248432       20.4470     -0.211757      -2.42674      0.380413       1.00262     -0.415938      0.930112      0.514063     -0.208742      0.389953     -0.350788      0.257199      0.156327      0.202424    -0.0437274     -0.268292      0.552065      0.726443      0.808473      0.699683      0.767323      0.723044      0.709305      0.798517      0.735980      0.662235      0.556158      0.469029      0.365545      0.328623      0.265347      0.238379      0.178430      0.160916
  33   5 1823.9085    0.4213  0.4400  9.3265 -0.0042       14.0898  0.0140   0.0091   0.0283    0.0430   0.0000       1.62000   441.1522    -0.0811800       19.5688     -0.325273      -2.89309       1.57393       1.13136      -1.55913     -0.233621      0.932781      0.618959     -0.275726    -0.0272657     0.0255798    -0.0584493      0.304483      0.254431     0.0665506      0.583502      0.777217      0.875854      0.967575      0.978644      0.947215      0.956812      0.875815      0.797903      0.713953      0.665016      0.538873      0.481924      0.399275      0.333088      0.249559      0.226371      0.163494
  33   6 2007.7062    0.6766  0.6167  9.3351  0.0003       9.45589  0.0154   0.0116   0.0314    0.0659   0.0000      0.868906   441.0702      0.218693       20.4455      0.847625      -5.28701    -0.0444938     -0.640858    -0.0258526      0.383325      0.152744     0.0421589    -0.0808491     -0.308560    -0.0148273     0.0581908    -0.0626147    -0.0102876     0.0877492      0.635515      0.791858      0.912844      0.975486       1.00536       1.00384      0.985807      0.888112      0.827543      0.772764      0.669994      0.562703      0.503064      0.423168      0.346589      0.277410      0.212758      0.174249
  33   7 2187.4062    0.9832  0.9101  9.5628 -0.0008       5.16470  0.0216   0.0144   0.0380    0.1054   0.0000      0.651247   441.7898      -3.01767       19.8877      0.462637      -2.66977      0.157895      0.954306      -2.00331      0.957542      0.760304      0.796014     -0.407980      0.188886     -0.233120      0.823280     -0.213544     -0.196624      0.157636      0.820358       1.06786       1.21126       1.33993       1.36064       1.33707       1.26048       1.17637       1.12876      0.981869      0.870699      0.760528      0.654197      0.541943      0.434787      0.350148      0.282607      0.223046
  33   8 2360.9137    1.4754  1.0971  9.8490 -0.0014       4.23050  0.0239   0.0196   0.0420    0.1545   0.0000      0.552503   440.5244      -1.68313       20.4336      0.616317      -4.87041       2.03129       1.65623     -0.635247      0.717528      0.788324      -1.06253      -1.12587     -0.433485      0.473796     -0.594878     -0.525821      0.569111    -0.0887498      0.823137       1.10873       1.22011       1.31475       1.34409       1.33451       1.30988       1.21331       1.13602       1.00805      0.907392      0.791365      0.659017      0.546448      0.445673      0.358185      0.294745      0.231620
  33   9 2529.1601    2.0274  1.0556 10.8701 -0.0004       2.43965  0.0228   0.0275   0.0426    0.1226   0.0000      0.574996   440.7955      0.476211       18.8843      -2.45350      -3.01610       1.30746     -0.563606     -0.664361     -0.141446      0.639159       1.30906     -0.856061       1.65275    -0.0432063     -0.325104      0.366671     -0.249343    -0.0978479      0.824899       1.05119       1.17166       1.25981       1.34119       1.33107       1.27790       1.20072       1.09827      0.962004      0.866423      0.775363      0.645947      0.538299      0.439795      0.345473      0.280030      0.220101
  33  10 2695.0203    2.7322  1.0395 11.0031 -0.0009       1.21905  0.0220   0.0362   0.0402    0.1654   0.0000      0.507710   442.0027     -0.935818       19.9041     -0.956146      -3.10903     0.0436195      -1.18654      0.350231      0.625652     0.0573428     -0.280572     -0.520882      -1.04299      0.402269     0.0970126     -0.276113      0.179928     -0.154857      0.803806       1.03634       1.11762       1.21239       1.22313       1.24657       1.22578       1.14724       1.04071      0.957057      0.824313      0.749539      0.621382      0.524777      0.433473      0.345756      0.271379      0.213928
  33  11 2858.5329    3.4898  0.9705 11.6987 -0.0008       1.04106  0.0209   0.0475   0.0374    0.1429   0.0000      0.470939   439.6771      0.176848       15.7848     -0.483555      0.154857      -2.31867     -0.714091       1.79359      0.692948      0.841078     -0.322677     -0.115354     -0.914491     -0.769867      0.215116     -0.109443     -0.158624     0.0784735      0.778978      0.976002       1.13423       1.21478       1.21080       1.21705       1.22236       1.10100       1.04108      0.926840      0.807928      0.738680      0.592450      0.511226      0.428800      0.336174      0.264491      0.210196
  33  12 3018.7653    4.0663  1.0481 12.3583  0.0006       1.33226  0.0215   0.0559   0.0424    0.1234   0.0000      0.463617   440.7012      0.854005       13.9350       1.33582      -2.17740     -0.884991      -1.02855     -0.659364    -0.0358936     -0.446521      -1.34429     -0.255367      0.474440     -0.169888    -0.0350010    0.00172221      0.140851      0.135589      0.805433       1.01880       1.13625       1.23846       1.27289       1.25934       1.21556       1.17176       1.07557      0.948317      0.848247      0.724185      0.619158      0.522776      0.423937      0.333933      0.280365      0.219902
  33  14 3331.3691    3.7106  1.8098 11.7683  0.0000      0.991196  0.0308   0.0383   0.0562    0.0937   0.0000      0.268802   438.8825      0.965428       16.5153      -1.42452      -1.33449      -1.17298     -0.653771     -0.720908       1.04474       1.04063      0.735500      0.661362      0.695050     -0.506730     -0.737492     0.0222437     0.0237592     -0.166705       1.06573       1.40293       1.56040       1.64793       1.71296       1.65852       1.64171       1.53363       1.44007       1.31059       1.14195       1.00389      0.843408      0.725854      0.594425      0.471381      0.378957      0.299108
  33  15 3485.7511    3.0675  2.7519 11.4906 -0.0005      0.857461  0.0403   0.0263   0.0720    0.0574   0.0000      0.160401   441.2272      -2.88794       15.5767      -2.25533      -4.66664      -1.44389     -0.622648     -0.368205     -0.896531      -4.55219     0.0209112      0.590693       2.02891     -0.606179     -0.497417    -0.0297734     -0.213677      0.205600       1.36689       1.78752       1.97535       2.15651       2.26107       2.20791       2.13337       1.97425       1.81582       1.70117       1.47031       1.26743       1.10469      0.925907      0.761287      0.632071      0.483278      0.369791
  33  16 3639.2409    2.4356  4.4506 10.9682 -0.0007      0.590368  0.0544   0.0168   0.0972    0.0404   0.0000     0.0906526   440.4687      0.193155       15.4477      -1.24996      -2.39691     -0.759963     -0.481905      0.649771      -4.00772      -1.34182       3.42024       2.38564      -3.04225     -0.807534     -0.135288       2.50292      0.654480     -0.956327       1.78846       2.37301       2.64022       2.86739       2.95164       2.91650       2.81701       2.65527       2.47824       2.19728       1.97148       1.70569       1.47851       1.23209       1.00366      0.815597      0.647072      0.506755
  33  17 3791.8761    2.0412  6.7411 10.5743 -0.0002      0.500764  0.0735   0.0120   0.1310    0.0340   0.0000     0.0601965   438.3249      -4.63194       14.4980       7.14195     -0.756747      -3.78395       4.10752       7.71175      0.480717      -1.70805      0.610027       1.66270      -2.78242       1.25075       1.10069      0.424230      0.139204      0.283881       2.39681       3.15151       3.51603       3.78685       3.90115       3.85748       3.70864       3.49900       3.27008       2.93847       2.63463       2.28931       1.96449       1.63475       1.34585       1.09761      0.850274      0.685272
  33  18 3943.8541    1.7045  9.2446 10.2375 -0.0004      0.345083  0.0995   0.0087   0.1751    0.0310   0.0000     0.0533409   436.8510      -8.79385       11.0003       6.03875       3.89982      -10.4956       3.15492       1.57184      0.598579       3.39162      -1.88958       1.26536     0.0289226     -0.872313      -2.88612      0.851226      0.984339    -0.0821089       3.00037       3.99956       4.45024       4.72737       4.88619       4.85682       4.68860       4.43942       4.12881       3.71501       3.33647       2.90322       2.48079       2.08373       1.70637       1.40550       1.09376      0.862458
  33  19 4095.1686    1.4198 12.2334 10.0954  0.0005      0.326680  0.1430   0.0065   0.2324    0.0282   0.0000     0.0580608   439.8865      -1.23262       9.23919       4.04135      -3.11778       6.63565     -0.795299       3.99302       1.23897       2.41986      0.455622      -2.30918      -7.65641       4.86634       2.44492      0.826368      0.101980       1.95172       3.90859       5.12252       5.79914       6.14670       6.33593       6.32866       6.06834       5.83513       5.34546       4.85162       4.31791       3.73187       3.21234       2.71657       2.20129       1.80393       1.41598       1.11095
  34   4 1649.7403    0.2741  0.2572  9.3028 -0.0038       22.0364  0.0120   0.0077   0.0203    0.0291   0.0000       3.66915   440.4654     -0.521060       20.7067     -0.320460      -4.32653     -0.317754     -0.303904      -1.01995      -1.00515     0.0975720      0.663313    -0.0249776     -0.117345      0.816982      0.330023     -0.131893     0.0856222     0.0617180      0.544857      0.677707      0.722098      0.721360      0.801009      0.825779      0.787018      0.756253      0.697240      0.630836      0.557797      0.503052      0.411042      0.373537      0.287195      0.255115      0.189748      0.150223
  34   5 1841.3232    0.4718  0.3989  9.2595 -0.0039       15.4527  0.0121   0.0102   0.0256    0.0422   0.0000       1.51505   441.1782     -0.226728       20.8113      0.935190      -2.71620     -0.416446     -0.324039       1.07491      -1.01692      0.225534      0.864770    -0.0741410      0.717394     -0.188166    -0.0683441      0.177727     -0.392910     0.0823103      0.523830      0.703984      0.765452      0.779750      0.852514      0.850111      0.843575      0.739632      0.665595      0.595032      0.582602      0.532900      0.480086      0.424267      0.337445      0.266671      0.207197      0.169324
  34   6 2026.4265    0.7030  0.6265  9.3980 -0.0016       7.66370  0.0159   0.0119   0.0313    0.0673   0.0000      0.844114   440.0200     -0.603315       21.7144      0.651011      -4.48499     -0.886089       1.09962      0.708753     -0.217912      -1.57767      -1.21452      0.204305     0.0481327     0.0968693     0.0616166     -0.369287      0.172818     0.0845943      0.657819      0.860359      0.961213       1.05175       1.08769       1.06761       1.07057      0.967760      0.884937      0.784743      0.709962      0.618996      0.540745      0.451215      0.362074      0.297644      0.229759      0.190379
  34   7 2207.1116    1.0582  0.8859  9.4519 -0.0011       5.62942  0.0194   0.0151   0.0375    0.1207   0.0000      0.609795   439.5270       1.09240       21.7932      0.624965      -4.38167     0.0170763      0.697475     -0.193717      -1.18849      0.250604     -0.916367      0.672263      0.923391     -0.541226     -0.401057      0.115159     -0.121307     -0.119128      0.712750      0.937132       1.08679       1.17015       1.20935       1.21842       1.16447       1.07518       1.03245      0.919931      0.794067      0.670131      0.594671      0.496898      0.414733      0.321368      0.265539      0.212810
  34   8 2381.2668    1.5026  1.1528 10.1290 -0.0004       3.07740  0.0239   0.0194   0.0465    0.1297   0.0000      0.561162   440.4801      -1.15526       20.2099       3.04790      -2.06332     -0.453313       2.26601      0.277421      0.892380     -0.877246     -0.417037     0.0769607       1.37440     -0.501673     -0.143056     0.0148893     0.0846338     -0.217474      0.801079       1.07634       1.17084       1.26621       1.27931       1.29812       1.25074       1.18639       1.09545      0.984729      0.896059      0.803482      0.677690      0.589004      0.481176      0.395531      0.304806      0.245328
  34   9 2550.7621    2.1279  1.1926 10.5344  0.0001       3.13192  0.0248   0.0265   0.0433    0.1474   0.0000      0.504435   440.0050     -0.658744       17.6881      0.210011    0.00324303     -0.928747      -1.03666      -1.98922     -0.337727      0.723522     -0.279122      -1.33867      0.736703       1.19551     -0.644766     -0.792033     -0.376433    -0.0559317      0.816077       1.09375       1.17424       1.31255       1.28663       1.29200       1.24790       1.21893       1.12884       1.01364      0.941669      0.821630      0.678534      0.566216      0.463970      0.394531      0.314517      0.252032
  34  10 2717.9503    2.8714  1.0124 11.4885 -0.0018       1.38370  0.0220   0.0382   0.0386    0.1229   0.0000      0.567371   439.6316      -2.56235       18.2662       1.36057      -1.48996      -1.83385      -1.11370      -2.61637      -1.59444      0.221170     -0.544033     -0.635534     0.0403457      0.189602     -0.423337     0.0228042    -0.0905892      0.155706      0.784346       1.02025       1.08352       1.22257       1.21883       1.18349       1.15189       1.07948       1.01797      0.922994      0.858947      0.750050      0.669532      0.578442      0.467092      0.390654      0.310107      0.241180
  34  11 2882.8747    3.7007  0.9636 11.8400 -0.0013      0.569917  0.0197   0.0502   0.0378    0.1394   0.0000      0.463348   440.0614      0.429104       17.8077      -1.41040      -2.00948      -1.68657      0.358756      0.461888     -0.904056     -0.177696     -0.782534       1.19971      0.302154     -0.702906      0.361480    -0.0721298     -0.185657    -0.0923710      0.719587      0.934044       1.06031       1.13667       1.18353       1.17154       1.14569       1.08428      0.991771      0.889023      0.785257      0.683612      0.602776      0.501767      0.405794      0.336398      0.263406      0.214646
  34  12 3044.3977    4.4126  0.9870 12.0446 -0.0004       1.45433  0.0198   0.0588   0.0385    0.1588   0.0000      0.411918   439.6794     -0.824682       16.7177      0.215786      -2.39892       1.15878       1.00747      0.770400     -0.132977      0.217847     0.0957416      0.196660      0.376663      0.435327      0.260098    -0.0353428     -0.561244      0.182733      0.723592      0.956494       1.04539       1.16016       1.19614       1.17623       1.14755       1.07081       1.00985      0.920784      0.823697      0.688820      0.594797      0.489267      0.398336      0.328557      0.270302      0.214235
  34  13 3202.7542    4.0891  1.3533 12.1712 -0.0004       1.52652  0.0264   0.0480   0.0467    0.1108   0.0000      0.397408   438.4109     -0.789003       18.3880      -1.48367      -1.47138      -2.12546      -1.14110     -0.386095      0.247746     -0.586246     0.0181922      0.329551     -0.748041    -0.0226502     -0.190879      0.321227    -0.0124471   -0.00282352      0.879757       1.16870       1.30224       1.45807       1.44599       1.43433       1.38597       1.34394       1.20568       1.14320      0.981039      0.846657      0.721390      0.607242      0.513751      0.410198      0.324226      0.261217
  34  14 3359.1554    3.6160  2.0053 11.7053 -0.0017      0.835265  0.0330   0.0351   0.0574    0.0830   0.0000      0.244586   441.0952     -0.688568       14.3776    -0.0401533      -1.01028      -3.29505      0.401126      0.385359      -1.15907       2.73919       1.08829      -1.27661      -1.99256      0.920972      0.206859      0.693496      0.253153     0.0456886       1.05767       1.38112       1.54799       1.65450       1.70642       1.72496       1.66583       1.58883       1.49741       1.30375       1.20021       1.02787      0.900139      0.738511      0.618204      0.505537      0.403663      0.319481
  34  15 3514.3364    2.9789  3.0524 11.3253 -0.0000      0.470262  0.0431   0.0237   0.0738    0.0556   0.0000      0.136329   440.5735      0.497802       13.5065      0.977756      0.707998      -1.32459      0.610204       4.56416      0.896233     0.0841350       1.03735      0.616959     0.0464328     -0.179088      0.463959      0.515012     -0.180379     -0.360360       1.37136       1.82594       2.06334       2.23056       2.30912       2.29186       2.21827       2.08144       1.90406       1.76012       1.54558       1.37388       1.18702      0.975125      0.832517      0.663098      0.523687      0.420181
  34  16 3668.6955    2.4003  4.9606 10.8119 -0.0002      0.561037  0.0564   0.0154   0.1037    0.0391   0.0000     0.0769549   438.2247      -1.33303       16.5345      0.577860      -7.23692      -1.51851       2.49449       2.74158      -2.23297     -0.741341     -0.553464       1.20262      -1.62135      -2.65865     -0.178805       1.51849      0.332227    -0.0456134       1.79329       2.38093       2.66979       2.85363       2.94543       2.87159       2.83530       2.69238       2.50881       2.28416       2.03378       1.78088       1.54313       1.27209       1.06526      0.873041      0.701730      0.554782
  34  17 3822.0950    1.9607  7.0206 10.4731 -0.0004      0.364487  0.0749   0.0112   0.1357    0.0340   0.0000     0.0589495   443.0541      0.467184       9.01248      0.807540      -4.37483      -3.55679      -6.27775       5.62894       4.38276     -0.901760      -1.27259       3.57835       2.73390      -1.43990       3.42253       2.05011    -0.0835753    -0.0184051       2.34119       3.11596       3.45529       3.61485       3.85269       3.74379       3.73222       3.52190       3.27458       2.97705       2.60161       2.35107       1.97406       1.69636       1.41040       1.13305      0.911026      0.716703
  34  18 3974.7200    1.6293  9.7662 10.2416  0.0001      0.293123  0.1072   0.0081   0.1841    0.0293   0.0000     0.0550327   435.5685      0.962753       13.8818       1.20962       8.23908      -6.06175       2.40008       3.03562       3.51656      -4.32405     0.0627410      -1.90208      -2.52356       2.84682      -1.38753      0.147556      0.907384     -0.927571       3.03489       3.98948       4.48058       4.75911       4.93992       4.87762       4.80122       4.52045       4.19645       3.84135       3.43057       3.07920       2.58916       2.20914       1.83709       1.49969       1.20076      0.930603
  34  19 4126.4048    1.3560 12.5972 10.0697 -0.0004      0.209368  0.1525   0.0061   0.2409    0.0276   0.0000     0.0614291   444.2892      -10.2750       17.2862      -3.64464      -15.0551     -0.483563      -1.40133       2.67824       5.09538       1.63859       4.74589      -5.33948       3.45648       4.72740       1.46114      0.717325      -1.59900     -0.842805       3.91941       5.31405       5.83386       6.28706       6.51100       6.39101       6.35653       5.93657       5.62986       5.02273       4.52374       3.92977       3.38677       2.89225       2.37446       1.96264       1.52699       1.21527
  35   4 1665.9738    0.2795  0.2229  9.3267 -0.0058       17.2474  0.0095   0.0084   0.0198    0.0285   0.0000       3.73934   440.6917      0.694313       19.9588     -0.589297      -3.43004     -0.232220      -1.46911      0.367638    -0.0661172     -0.185966     -0.490030      0.367602     -0.437500     -0.183251      0.224207    -0.0377887    -0.0472677     -0.203940      0.387502      0.511330      0.576804      0.618329      0.643278      0.631593      0.655498      0.591324      0.558323      0.505560      0.453872      0.389350      0.324334      0.275449      0.244183      0.184512      0.164779      0.127603
  35   5 1858.5084    0.4688  0.4811  9.2387 -0.0015       13.0392  0.0144   0.0092   0.0277    0.0466   0.0000       1.33833   440.3630     -0.179747       21.3240      0.306747      -3.62854      -1.37295    0.00868404       1.51593      0.203023     0.0189817    -0.0724961      0.264323      0.378901     0.0130221     -0.168675      0.157792     0.0438279      0.101343      0.576742      0.738293      0.774622      0.843872      0.891039      0.906502      0.884762      0.815450      0.782949      0.722476      0.636800      0.559329      0.457125      0.411420      0.335701      0.296045      0.226738      0.181807
  35   6 2044.9088    0.7107  0.7579  9.2806 -0.0011       8.10607  0.0187   0.0108   0.0333    0.0739   0.0000      0.792428   439.6609       1.16455       20.4519     -0.548268      -5.10842       2.05260      -1.21509  -0.000526965     -0.333090     -0.141889     -0.502448    -0.0727533     -0.735163      0.180435     -0.159817     0.0443545     -0.672022      0.237964      0.641433      0.856435      0.933577       1.04500       1.03243       1.04529       1.04543      0.992454      0.883204      0.864484      0.748359      0.659384      0.550457      0.514944      0.396832      0.333642      0.270061      0.207659
  35   7 2226.5192    1.1010  0.9516  9.3182 -0.0001       5.50923  0.0201   0.0149   0.0384    0.1332   0.0000      0.600203   441.3036     -0.376209       18.9623     -0.694923      -1.99496      -1.94662     -0.845359      -1.63610      0.384222      -1.41357    -0.0549570      0.288193      0.874050    -0.0126816   -0.00373546      0.318894     0.0566819      0.230799      0.687519      0.939803       1.02330       1.12882       1.19156       1.15321       1.11356       1.06576      0.997029      0.918622      0.815968      0.698671      0.592771      0.501823      0.416623      0.339639      0.273553      0.226363
  35   8 2401.3681    1.5844  1.1457 10.2017 -0.0002       2.97409  0.0239   0.0205   0.0451    0.1333   0.0000      0.572639   439.9952      0.252140       19.9132    -0.0490267      -4.30482      0.534868      -1.18660      -1.45626      0.283932     -0.115420    -0.0283644     -0.397902      0.227748     -0.726665      0.352543      0.464586      0.107088     -0.417260      0.754141       1.02520       1.12318       1.24491       1.27648       1.25887       1.23548       1.16388       1.09464       1.00654      0.883343      0.770461      0.660987      0.563418      0.459045      0.397900      0.317800      0.242638
  35   9 2571.8405    2.2068  1.2161 10.4310  0.0001       2.06783  0.0246   0.0269   0.0435    0.1740   0.0000      0.494822   441.0137      -1.04641       19.9072     -0.692146      -1.69174       2.10939      0.558698     -0.977847      -1.08478      0.223296      0.128381       1.07716     -0.211039     -0.135420     -0.338218     -0.691791     0.0213803      0.193913      0.832310       1.06436       1.18473       1.27045       1.34386       1.30088       1.32553       1.23577       1.11977       1.02122      0.918587      0.814260      0.697856      0.588119      0.492133      0.409078      0.323222      0.258686
  35  10 2740.4897    2.9851  1.0767 11.4489 -0.0009       1.03341  0.0228   0.0386   0.0403    0.1408   0.0000      0.489051   440.4889     -0.428339       19.3419      0.523375      -1.87474      -1.37386      0.728391      0.462174      -1.91783     0.0559794     -0.924803     -0.238506      0.150134     -0.328265    -0.0450738     0.0664901     0.0470881      0.153692      0.776362       1.00862       1.04621       1.15997       1.14026       1.23330       1.18304       1.12404       1.06436      0.941513      0.850737      0.739081      0.634268      0.548687      0.465495      0.372525      0.303028      0.240686
  35  11 2906.8254    3.8124  0.9584 11.7510 -0.0027       1.80768  0.0197   0.0508   0.0356    0.1515   0.0000      0.441569   440.3929     -0.358216       18.2155      0.711689      -3.53332       1.81320      0.721492      -1.20864     -0.765073     -0.341170     -0.771587       1.01893     -0.642601     0.0303008      0.595608     -0.469202     -0.165269      0.522261      0.662782      0.885001      0.980722       1.07220       1.06915       1.07044       1.07192       1.00811      0.965100      0.847461      0.774598      0.668873      0.577416      0.482357      0.411643      0.337129      0.266660      0.215824
  35  12 3069.5428    4.3431  1.0673 12.0097 -0.0002       1.53358  0.0223   0.0554   0.0382    0.1628   0.0000      0.509866   439.5285      -1.03454       16.2316       1.52424     -0.879498      -1.85547    -0.0618743      0.739135       1.09594     -0.914744     -0.178639     -0.894711      0.339044     -0.411241      0.328988     -0.400292     0.0228041      0.191025      0.728411      0.936908       1.04530       1.15456       1.16288       1.16445       1.17137       1.07585       1.00350      0.907791      0.845690      0.739515      0.602876      0.529934      0.441951      0.370068      0.300295      0.224715
  35  13 3229.0939    4.2153  1.3839 12.0940  0.0006      0.470548  0.0261   0.0485   0.0477    0.1187   0.0000      0.385043   440.9671       2.17590       16.5255       1.30779     -0.952440      -2.41940      -1.49111       2.42145      0.131748      -1.73492     -0.970421       1.20438     -0.445503     0.0993340     -0.762517     -0.443003     -0.122985      0.228924      0.878507       1.15457       1.25591       1.34463       1.37642       1.34653       1.33584       1.25741       1.17078       1.07207      0.970865      0.877526      0.768123      0.644668      0.544414      0.433340      0.356815      0.276661
  35  15 3542.7774    2.8274  3.5649 11.1514 -0.0005      0.639900  0.0459   0.0205   0.0803    0.0480   0.0000      0.113764   438.8222     -0.496129       16.2362      -3.77110      0.351122      -1.66990      0.571551      -3.33952     -0.876683      -1.17085      -3.76232      -1.54584     -0.352156     0.0232511     -0.289156      0.432358      0.456892      0.261791       1.39467       1.88847       2.05211       2.24189       2.33626       2.31131       2.28079       2.15229       2.02711       1.83744       1.62535       1.47798       1.23005       1.05759      0.882775      0.719373      0.571699      0.466518
  35  16 3697.8681    2.3029  5.1443 10.6404 -0.0003      0.578604  0.0580   0.0141   0.1021    0.0396   0.0000     0.0730930   441.5919      0.603505       13.4638       2.25496       1.01967      -2.34322       1.47999       5.28108       2.00834      0.342284       1.93038    -0.0248163     -0.418330      -1.14369      0.598646      0.457687     -0.872057    -0.0754588       1.80092       2.38939       2.67343       2.83612       2.95832       2.92518       2.86001       2.71108       2.54856       2.32002       2.11112       1.82839       1.59655       1.35088       1.13962      0.937683      0.737305      0.595113
  35  17 3852.0979    1.8906  7.3460 10.5064 -0.0005      0.397462  0.0795   0.0106   0.1415    0.0320   0.0000     0.0606189   441.0806      -1.50364       11.3086      -3.42922      -1.38919       2.92502      -2.29169       2.29924       3.80046      -2.62444      -1.13224      -3.56700      0.666690       1.51177     -0.123641       1.06595     -0.803802      0.496524       2.38161       3.15755       3.56457       3.84606       3.94841       3.95543       3.78918       3.60719       3.41499       3.07191       2.79055       2.45519       2.10430       1.79192       1.50328       1.22870      0.985797      0.781393
  35  18 4005.3789    1.5780 10.5129 10.2151  0.0004      0.339775  0.1157   0.0074   0.1970    0.0283   0.0000     0.0543611   443.4415      -3.47336       19.2787       1.77939      -3.10290       2.57168      -2.74652      -2.92994    -0.0118377      -2.74752       2.60496      -3.77198       1.96075      -1.67352       2.34408     -0.974305      -1.64071      0.769663       3.12315       4.17888       4.66274       4.93466       5.17024       5.20488       5.00052       4.82192       4.42587       4.10270       3.64762       3.21061       2.79767       2.37348       1.96056       1.61352       1.29372       1.03601
  35  19 4158.0345    1.2832 13.2539 10.0421 -0.0020      0.433688  0.1647   0.0057   0.2552    0.0266   0.0000     0.0664781   438.2838       2.38485       11.9307      -14.6444      -4.39722       13.7182     -0.429669      -7.37693      -3.49206       11.6964      -7.25257      -1.69709       6.03224       1.23529      -5.58345      -1.19109     -0.260512      0.910328       4.06092       5.40320       5.97775       6.54809       6.66102       6.69490       6.48570       6.18487       5.80326       5.28709       4.70725       4.19676       3.60980       3.09521       2.56716       2.12208       1.68659       1.33073
  36   4 1681.9201    0.3035  0.3018  9.2302 -0.0021       19.4198  0.0114   0.0077   0.0229    0.0298   0.0000       2.82537   441.1180      0.539567       21.2919     -0.696850      -3.16711      0.314784     -0.110688     -0.458863      0.148674      0.942601      0.237436    -0.0840510      0.156987     0.0747171      0.122472      0.224635     -0.119413     0.0791734      0.492396      0.671222      0.748454      0.800270      0.783407      0.741575      0.696760      0.652565      0.636326      0.603344      0.585984      0.507959      0.445029      0.402983      0.317913      0.285730      0.215076      0.168792
  36   5 1875.4889    0.4886  0.4769  9.2331 -0.0006       11.9778  0.0133   0.0094   0.0277    0.0458   0.0000       1.25567   440.2566    -0.0551545       21.1951     -0.224725      -2.64097     0.0973494      0.367915      0.224418      0.295429      -1.27446     -0.194569      0.256184      0.241825      0.121091      0.372469     -0.123747      0.130275      0.197921      0.511888      0.668609      0.766704      0.804971      0.838024      0.830685      0.791555      0.756407      0.728797      0.657202      0.592916      0.517688      0.433956      0.407515      0.334429      0.277762      0.224161      0.170740
  36   6 2063.2022    0.7726  0.7225  9.3867 -0.0028       7.82506  0.0166   0.0121   0.0329    0.0729   0.0000      0.746208   441.5641     -0.922413       20.8577     -0.410776      -4.41183      -1.27110      0.284739       2.47113      0.510454     -0.448091     -0.463743      0.412346      0.628315     -0.173889      0.140424    -0.0905836      0.108250      0.297196      0.589964      0.758900      0.829523      0.915602      0.964039      0.969383      0.892880      0.868023      0.823410      0.779458      0.666828      0.611490      0.516199      0.458044      0.373238      0.308283      0.255420      0.201814
  36   7 2245.5907    1.1441  1.0489  9.6116 -0.0021       5.58510  0.0223   0.0150   0.0409    0.1195   0.0000      0.613123   440.4299     -0.649593       19.8354      0.274475      -2.34075       1.60801      0.355997      0.240289      -1.96990      0.373174     0.0613442       1.65658      0.398303     -0.194448     -0.584093     -0.333325    -0.0898505    -0.0681004      0.721299      0.958406       1.05268       1.16053       1.16869       1.15491       1.12782       1.06780       1.01235      0.938204      0.848825      0.756415      0.646404      0.557364      0.460055      0.380265      0.311351      0.252977
  36   8 2421.2254    1.6403  1.1805 10.2175  0.0000       3.37169  0.0250   0.0207   0.0429    0.1424   0.0000      0.536173   440.2708     -0.903932       19.3808     -0.190816      -2.25795      0.920204       1.95570       2.15593      0.662016     -0.985777     -0.545897      -1.28472       1.22646     -0.503233     -0.442161      0.654747      0.130698      0.305102      0.788261       1.03002       1.11546       1.19864       1.26987       1.26728       1.25581       1.14313       1.09489       1.01818      0.925646      0.805142      0.680928      0.593361      0.509923      0.420535      0.340916      0.266211
  36   9 2592.7600    2.2793  1.1835 11.0273 -0.0007       2.19084  0.0244   0.0290   0.0437    0.1340   0.0000      0.538400   439.3333      -2.32706       20.5704      -1.86668      -4.28225      0.676800     -0.909178     -0.273336      0.254701      0.923621    -0.0957416      0.425280     -0.340772     -0.142543      0.648525     0.0169092      0.525327      0.418164      0.775468       1.02191       1.13473       1.22779       1.27132       1.27720       1.20945       1.18956       1.07809       1.01866      0.921654      0.808267      0.694476      0.577858      0.493583      0.406226      0.323995      0.267976
  36  10 2762.7053    3.0268  1.0580 11.7335  0.0005       1.49467  0.0222   0.0395   0.0399    0.1173   0.0000      0.552725   439.3536      -1.57551       19.6195       2.20727      -2.39028      0.224631     -0.392188     -0.690105       1.30280     -0.153899     -0.471312      -1.59648      0.422659    0.00285190     -0.318654     -0.262097     -0.283697      0.298763      0.761046      0.958543       1.03864       1.11389       1.17899       1.19403       1.19904       1.13854       1.03553      0.937184      0.863050      0.769617      0.649502      0.545742      0.440859      0.374839      0.315773      0.257607
  36  11 2930.2026    3.8419  1.0030 12.1554  0.0005      0.737458  0.0209   0.0506   0.0374    0.1180   0.0000      0.500479   440.9294      0.549904       19.8979       1.51199      -2.44275      -2.12144       1.08590       1.34909      0.233148      -1.10978      -1.02055       1.34737   -0.00916572     0.0142101     -0.620216      0.702443     -0.141419     0.0383869      0.686852      0.891442       1.00482       1.08751       1.07216       1.10841       1.07791       1.03819      0.992991      0.903445      0.775638      0.708623      0.597212      0.525056      0.439192      0.366533      0.291562      0.234274
  36  12 3094.2456    4.3386  1.1536 12.3939 -0.0004       1.00330  0.0234   0.0551   0.0438    0.1375   0.0000      0.469110   440.4845     -0.803177       17.2422      0.706805      -1.99178     -0.379574      0.133673     -0.357059     0.0670724      0.291185       1.02686       1.18484      0.282208      0.542173      0.830802     -0.821813      0.183502      0.182302      0.754816       1.00547       1.08606       1.18338       1.20048       1.20697       1.18199       1.12197       1.08334      0.949638      0.871505      0.774062      0.665198      0.574291      0.485340      0.399078      0.319886      0.255272
  36  13 3255.0476    4.1285  1.4733 11.8885 -0.0005       1.16150  0.0262   0.0445   0.0477    0.1167   0.0000      0.330567   439.7955      -1.20061       14.1833      -1.47611      -3.45645      -1.60779     -0.589059      -1.51089     -0.612146      -1.17579      0.404415      0.286626     0.0108859     -0.203995      0.103666      0.253387     -0.168211    -0.0322257      0.818998       1.09811       1.22778       1.33585       1.33953       1.35434       1.33128       1.20827       1.16854       1.07128      0.952404      0.876861      0.753134      0.645521      0.536906      0.444183      0.354591      0.289962
  36  14 3413.6646    3.3305  2.3891 11.6278 -0.0003       1.00797  0.0355   0.0284   0.0620    0.0553   0.0000      0.189620   439.9601       1.61498       11.9622      -1.58646       1.41217      0.253566       1.89629     -0.417909       3.00761       1.71670     -0.851853     -0.576819      0.751004      0.502774      -1.44216     -0.451601      0.387690      0.100603       1.09821       1.45935       1.62497       1.75378       1.81607       1.79062       1.82130       1.71319       1.55962       1.42019       1.29391       1.13580      0.989105      0.839241      0.701832      0.569233      0.478151      0.373548
  36  15 3570.6197    2.7200  3.7913 11.1883 -0.0003      0.387255  0.0470   0.0191   0.0844    0.0424   0.0000      0.106400   438.8095      -2.76205       15.0957       2.50798      -2.85283      -7.56289      -2.96339      0.186071       6.43826      -1.94022     -0.497438      -3.30886      0.602423      0.475416      0.329995     0.0907368      0.404507      0.403367       1.39721       1.87702       2.05438       2.24250       2.29339       2.32998       2.30929       2.12841       2.01912       1.85189       1.66020       1.48938       1.27978       1.12187      0.913104      0.758190      0.613326      0.494464
  36  16 3726.8407    2.2232  5.8120 10.5899 -0.0003      0.632171  0.0623   0.0128   0.1110    0.0360   0.0000     0.0638090   438.2681       3.83906       14.8260     -0.732336      -2.23759       5.30738      0.675252      0.152733       4.24928      0.920505       1.98139      0.795147     -0.156160       1.18091      0.225684      -1.20845      -2.04672     0.0614938       1.86218       2.43348       2.74948       2.95761       3.05551       3.03526       3.00236       2.88607       2.69419       2.45156       2.22839       1.92127       1.68288       1.43433       1.20192      0.989588      0.805709      0.649697
  36  17 3881.6487    1.8148  8.0155 10.4214 -0.0004      0.476474  0.0847   0.0095   0.1505    0.0307   0.0000     0.0594526   439.2585       2.44600       13.1805       1.77152       8.12970      0.159928      -3.80995      -2.57776      0.995721      -1.23021     -0.860533      0.860280     -0.451767       1.57207      0.533233     -0.848455      0.363713      0.361316       2.40808       3.16830       3.56571       3.81806       3.98421       3.92780       3.89484       3.68619       3.46049       3.17330       2.84806       2.53898       2.20576       1.89492       1.57647       1.30341       1.07275      0.849096
  36  18 4035.5280    1.5146 11.4555 10.1538  0.0001      0.320352  0.1297   0.0066   0.2092    0.0278   0.0000     0.0550851   438.4519      -2.44630       11.3615       6.13845      -2.13597      -6.81924       1.44072       9.34446       2.12096      -5.30539      -1.50563      0.949452      -1.48233      0.342454       2.38223      -1.82664       1.44007      0.168111       3.20601       4.35198       4.83646       5.21857       5.36032       5.40131       5.23960       5.01099       4.74868       4.30972       3.90030       3.44051       3.00283       2.57926       2.14343       1.78918       1.41940       1.14951
  36  19 4189.6815    1.2804 14.3346  9.9972  0.0014      0.547393  0.1694   0.0054   0.2588    0.0253   0.0000     0.0599425   432.1083      -1.40409       18.7716       6.14076      -13.2491      -11.7312      -3.28597      -2.59205      -1.28061      -6.53937      -7.10743      0.426202      -2.10201       4.10224       1.52061      -4.61634       1.01943    -0.0767146       3.95204       5.24891       5.89935       6.34274       6.58699       6.57003       6.32205       6.18631       5.72324       5.26474       4.74592       4.17940       3.65942       3.16128       2.60657       2.19131       1.75876       1.40431
  37   6 2081.2308    0.7939  0.7502  9.4007 -0.0005       6.58192  0.0170   0.0119   0.0334    0.0775   0.0000      0.729817   440.8892     -0.406713       21.0684     -0.723612      -2.37137    -0.0918407       1.88957      0.828512      -1.26230      0.601561     -0.111785      -1.29163      0.830505      0.604004    -0.0479763     -0.337877    -0.0773899     -0.255916      0.604777      0.793907      0.859199      0.963002      0.961438      0.965579      0.962856      0.953997      0.865852      0.782079      0.705572      0.611424      0.540139      0.473253      0.399964      0.333771      0.271804      0.211477
  37   7 2264.3897    1.1796  1.0976  9.6893  0.0000       4.08626  0.0227   0.0151   0.0425    0.1259   0.0000      0.595671   439.6192      -1.49757       19.8048       1.43800      -1.12199     -0.123994      0.301513     -0.155719      0.302182      0.515124      0.191829     0.0929702      0.458958       1.22608      0.232374      0.493247      0.323274      0.378585      0.728944      0.992239       1.08730       1.22737       1.21130       1.19733       1.14719       1.10350       1.06075      0.957185      0.878258      0.777365      0.695042      0.599808      0.495336      0.409730      0.335632      0.268188
  37   8 2440.6990    1.7149  1.2514 10.2249 -0.0012       2.23976  0.0242   0.0203   0.0454    0.1312   0.0000      0.483761   441.1714     -0.700699       19.7154     -0.687110      -2.77101     -0.455766      -2.84999      0.383260     -0.738046     -0.763515      -1.12666     -0.383475      0.305959      -1.05843      0.228181      0.296223      0.386079      0.201507      0.749105      0.997485       1.11999       1.22408       1.22935       1.22608       1.20528       1.15933       1.08838       1.00588      0.907436      0.793288      0.692217      0.594109      0.501084      0.421510      0.333816      0.283490
  37   9 2613.3332    2.3914  1.2121 10.8187 -0.0018       2.05547  0.0242   0.0291   0.0424    0.1526   0.0000      0.473853   439.5828      0.981467       18.6596      -2.30357      -3.99766     -0.645548      0.607825      0.747825      -2.51755       1.09705      -1.15565     -0.479891     -0.270142     -0.980984       1.07668     -0.714690     -0.870334    -0.0613000      0.717335      0.957731       1.03557       1.16382       1.19316       1.18506       1.17371       1.13305       1.04641      0.932933      0.877560      0.800279      0.674425      0.568101      0.476830      0.404781      0.335132      0.274937
  37  10 2784.5391    3.1642  1.1487 11.6981 -0.0002       1.99006  0.0230   0.0392   0.0418    0.1269   0.0000      0.502575   440.2829     -0.398729       20.7312     -0.487593      -4.29076      -1.34604     -0.231538      -2.01066     -0.917621     -0.493760      0.377438      0.587633     -0.348391      0.467641    -0.0428151      0.172751     -0.512064     0.0426226      0.703465      0.918046       1.03169       1.15006       1.16828       1.20031       1.15622       1.13882       1.02265      0.947298      0.852825      0.757345      0.648977      0.550796      0.460719      0.381856      0.306543      0.249514
  37  11 2953.2657    4.0158  1.0606 11.8750  0.0004       1.65611  0.0201   0.0511   0.0399    0.1649   0.0000      0.450440   440.8781      0.628564       17.4397      -1.40660      -2.55969      -2.40767      -1.93115     -0.404369    -0.0389718      0.789479       1.54218      0.217227     -0.223617     -0.197587     0.0292084      0.605591     -0.301767     -0.512531      0.660054      0.845272      0.937558       1.02725       1.05015       1.05378       1.03566      0.997137      0.947847      0.846116      0.774700      0.689950      0.602081      0.506262      0.425753      0.356727      0.290529      0.241482
  37  12 3118.5299    4.4167  1.1113 12.5073 -0.0011       2.31101  0.0236   0.0563   0.0401    0.1253   0.0000      0.487795   440.5049       1.84895       18.0712       1.33500      -3.42396      -3.46162     -0.278404     -0.948905     -0.312602      0.383796      0.398344     -0.288769     -0.179007      0.266367     -0.158843      0.413272      0.243990     -0.323113      0.914513       1.30099       1.51355       1.50213       1.44921       1.36494       1.27116       1.11044       1.14180       1.05314       1.09800       1.00944      0.953053      0.829305      0.672098      0.534540      0.429089      0.345308
  37  13 3280.5603    3.9100  1.6332 12.1513  0.0007       1.17028  0.0284   0.0405   0.0510    0.0836   0.0000      0.354355   441.0159      -1.96171       16.3682     -0.688486      -3.88818     -0.374656      -2.28801      -1.79536    -0.0916163       1.14661    -0.0887217     -0.174919     -0.138720      0.653007      0.549330      0.184932     -0.141916   -0.00604006      0.843987       1.10577       1.22696       1.34307       1.39601       1.37922       1.35693       1.30637       1.24402       1.13033       1.01226      0.872955      0.803488      0.658280      0.572298      0.475845      0.382590      0.309748
  37  14 3440.2723    3.2913  2.4975 11.6643 -0.0007      0.456423  0.0358   0.0271   0.0625    0.0507   0.0000      0.178694   438.0432     -0.261724       15.8389      0.258225      -3.40340     -0.989750       1.11760       4.58596       2.90595     -0.149478      -1.20005       1.22847      0.288603      0.314183     -0.191828     -0.185967     -0.413949    -0.0901289       1.09016       1.44890       1.59119       1.72941       1.79868       1.80736       1.77345       1.67747       1.59352       1.45335       1.30125       1.16346       1.01648      0.851299      0.735275      0.600484      0.496363      0.397496
  37  15 3598.3682    2.6374  4.1978 11.0222 -0.0002      0.398645  0.0495   0.0173   0.0856    0.0414   0.0000     0.0884797   439.0275      -1.06585       11.8293      -2.34792      -6.35420      -1.42110       2.68232      0.622998      0.569722     -0.519033     -0.119348       3.23478      -3.27708      0.950443      0.758129      0.469358     -0.293063     -0.459793       1.47589       1.93646       2.17082       2.37450       2.44774       2.44445       2.37230       2.29931       2.13920       1.95420       1.79086       1.57658       1.40159       1.18017       1.00107      0.824119      0.687467      0.551082
  37  16 3755.1543    2.2015  6.3992 10.5248  0.0002      0.414106  0.0648   0.0118   0.1171    0.0341   0.0000     0.0565831   437.6576       4.15245       17.4322      -5.21866      -3.58324      -3.05083      -2.27845     -0.916498       1.68922       1.25413      -3.29722      -2.56126       1.96186      0.203464     -0.583808     -0.452469      0.396204      0.189763       1.87704       2.52596       2.78386       3.00634       3.12111       3.13301       3.04113       2.96878       2.78060       2.54328       2.27777       2.03444       1.76669       1.55011       1.29383       1.06651      0.873316      0.704250
  37  17 3910.9005    1.7766  8.8268 10.3481 -0.0001      0.463064  0.0918   0.0085   0.1607    0.0301   0.0000     0.0550056   440.5313      0.810324       19.4858     -0.499419      0.418678      -2.30303       1.64196      -2.77831      -2.01630      -2.60092      0.169917       4.24153       1.68675      -1.11210      -1.78903       1.93940      0.367423     -0.762690       2.48147       3.31084       3.63777       3.95961       4.13370       4.14786       4.00242       3.87173       3.65280       3.34688       3.01172       2.69167       2.36244       2.03085       1.70446       1.42545       1.14698      0.927742
  37  18 4065.7065    1.4598 11.6640 10.1823  0.0003      0.331624  0.1324   0.0063   0.2138    0.0269   0.0000     0.0625276   434.3075      -3.95060       7.15259       9.57524      -5.33615       1.00061     -0.857234       1.31889       6.04665      0.718544      -3.20892       1.19030     -0.208561     -0.878673       3.10386      0.446024     -0.460435       1.44751       3.24463       4.25009       4.79432       5.18611       5.37717       5.39727       5.29827       5.05942       4.72520       4.34796       3.93419       3.50753       3.08862       2.65235       2.22566       1.84838       1.51498       1.22636
  38   3 1501.5617    0.1806  0.1575  9.3401  0.0003       34.9166  0.0096   0.0065   0.0187    0.0229   0.0000       10.0171   441.1268      0.593650       21.1030      0.403406      -2.80853    -0.0506665      0.503010      0.388938     -0.388525     0.0136245     -0.474932      0.205829      0.342829     -0.201098      0.184870     -0.128959     0.0499158    -0.0122832      0.380926      0.463040      0.546063      0.569907      0.541677      0.562565      0.625518      0.545873      0.523417      0.491255      0.429058      0.390484      0.361916      0.301922      0.283456      0.212624      0.171437      0.153035
  38   4 1713.0828    0.3332  0.2748  9.3385 -0.0018       21.1695  0.0102   0.0084   0.0194    0.0303   0.0000       2.75606   441.3163      0.435134       21.0066      0.100153      -3.25118     -0.486900      0.381181      0.457338     -0.102644      0.507735     -0.180756     0.0981695     -0.343944      0.619634      0.182060    -0.0672248    -0.0298831      0.131534      0.394630      0.528906      0.568599      0.620808      0.627053      0.640874      0.674690      0.625884      0.594276      0.527884      0.487944      0.402789      0.374951      0.334120      0.296989      0.249346      0.198007      0.167563
  38   5 1908.8435    0.5630  0.4864  9.3447 -0.0013       10.5072  0.0130   0.0102   0.0257    0.0496   0.0000       1.11271   441.1498      0.229054       21.4632     0.0507476      -3.37275      0.111494      0.230559     -0.470264      0.505478      0.713710     -0.604250     0.0107801     -0.201536      0.269850     -0.199877     -0.386595      0.215099     0.0493836      0.491151      0.628680      0.716214      0.799611      0.818602      0.814589      0.801718      0.762602      0.698951      0.668612      0.591510      0.534954      0.469935      0.414294      0.348706      0.288237      0.229178      0.180065
  38   6 2099.0517    0.8385  0.7137  9.3445 -0.0010       6.34351  0.0158   0.0125   0.0314    0.0814   0.0000      0.667181   440.8073     -0.225222       19.2022       1.03818      -1.88839      0.448349     -0.664197     -0.602372      0.237203       1.29030      0.365482      0.527010      0.285098    -0.0609086     -0.121356      0.843163     0.0695799     -0.147672      0.528645      0.731204      0.786116      0.884337      0.890196      0.929738      0.872296      0.862546      0.796023      0.732014      0.665566      0.586144      0.520458      0.443682      0.372644      0.315556      0.259128      0.211490
  38   7 2283.0016    1.2735  0.9890  9.8913 -0.0008       4.37667  0.0205   0.0164   0.0385    0.1113   0.0000      0.569605   440.7710     -0.609904       19.8320      -1.49124      -3.45183       1.03504      0.125599      0.496045      0.158066     -0.223042      0.310578      0.419722     -0.394593     -0.439149      0.402524      0.653634    -0.0440335    -0.0681522      0.629949      0.848816      0.897714       1.01094       1.02279       1.04099       1.04553      0.947354      0.933117      0.846589      0.790460      0.684158      0.603151      0.520579      0.455642      0.371799      0.299608      0.243378
  38   8 2460.0265    1.8489  1.1576 10.3772 -0.0005       2.74433  0.0235   0.0226   0.0410    0.1437   0.0000      0.544294   441.1239     -0.266819       19.0798      0.285309     -0.650719      0.361783      -2.04436      0.220666      0.167277     0.0902404      0.780574      0.352977      0.639188     -0.373595      0.130981      0.729126      0.220093    -0.0592411      0.686004      0.909479       1.01082       1.09742       1.10463       1.11928       1.13727       1.07394       1.00159      0.941475      0.832572      0.746152      0.647816      0.584953      0.474187      0.404659      0.327874      0.270556
  38   9 2633.7364    2.5037  1.2161 10.7575  0.0001       1.88506  0.0229   0.0291   0.0427    0.1635   0.0000      0.462252   440.1574      -2.60631       20.4478       1.33965      -3.23631     -0.578714     -0.641435      0.462591     -0.285589     -0.523644     -0.659657      0.817000      0.262283    0.00969540     0.0632350     0.0561212      0.176927     0.0986254      0.687431      0.901504      0.996121       1.09660       1.12718       1.13753       1.11829       1.06204       1.01530      0.904835      0.862107      0.729640      0.665658      0.583770      0.482304      0.413453      0.329819      0.273588
  38  10 2806.0445    3.3660  1.1341 11.2798 -0.0013       1.80787  0.0222   0.0404   0.0390    0.1878   0.0000      0.464454   439.9615     -0.191882       18.8198      0.781024      -2.41742    -0.0233343     -0.725800      0.145436    -0.0507064      -1.57125      0.391836      0.469255     0.0257061      0.548322      0.454088      -1.27277     -0.159352     -0.195157      0.663573      0.863720      0.957500       1.05205       1.07958       1.09692       1.05709       1.02193      0.948777      0.874089      0.821118      0.713525      0.642928      0.558832      0.472755      0.392333      0.331273      0.265846
  38  11 2975.8782    4.1023  0.9937 12.2622  0.0021       1.40305  0.0200   0.0523   0.0366    0.1158   0.0000      0.548434   440.8052      0.381118       19.5954     -0.492016      -3.28443       1.29879      0.559856     -0.716192      0.844336       1.15027     -0.827727     -0.476602      0.632244     -0.210205    -0.0297396     0.0388927     -0.228860     -0.374185      0.633134      0.844232      0.936050       1.04243       1.04104       1.07093       1.05929      0.980127      0.949183      0.845317      0.754506      0.692219      0.612971      0.526240      0.453630      0.368334      0.306930      0.248427
  38  12 3142.2293    4.2758  1.2289 12.6214 -0.0006      0.355254  0.0246   0.0516   0.0448    0.1061   0.0000      0.484751   439.9322     -0.336331       15.9669       1.19159      -3.25053      -1.26891     -0.660127     -0.655862      0.251917      0.535195      0.556593     -0.443608     -0.641735      0.162725      0.532557     -0.430921     -0.450275     0.0280244      0.717014      0.957252       1.05865       1.16241       1.20623       1.18336       1.16371       1.07539       1.04664      0.959558      0.875309      0.792491      0.688506      0.600362      0.510023      0.424348      0.343581      0.282372
  38  13 3305.6831    3.8948  1.7120 12.2043 -0.0009       1.39135  0.0286   0.0391   0.0522    0.0720   0.0000      0.279601   439.3678     -0.250564       17.6561       2.12878      -5.40221       1.37394       1.13900       1.09139      0.929619     -0.841509      0.604633      0.860218       2.06116      0.305068      0.667680      0.325702     -0.369297     -0.528271      0.843269       1.13149       1.25732       1.40153       1.43245       1.44752       1.41157       1.36649       1.26287       1.17409       1.05152      0.946347      0.797655      0.690009      0.583849      0.489219      0.401718      0.323634
  38  14 3466.6387    3.1838  2.6931 11.6536 -0.0007      0.577590  0.0369   0.0251   0.0658    0.0458   0.0000      0.165119   439.4856      -3.58948       14.2875       1.30832      -3.70068      -2.42121     -0.195195      -5.61832     -0.918038      -1.09917      -1.22362      -1.36798      0.826640       1.61083      0.740994     -0.713008      0.320082      0.747633       1.07209       1.42701       1.59866       1.74318       1.78651       1.79906       1.75985       1.65548       1.56755       1.44649       1.32533       1.19953       1.05091      0.910235      0.770099      0.648803      0.524355      0.435331
  38  15 3625.8643    2.5533  4.3121 11.0178 -0.0001      0.509489  0.0497   0.0165   0.0874    0.0393   0.0000     0.0888800   441.8622      -2.68689       12.3697      -2.54041      0.514363      -2.66998      -1.12230       1.10962     -0.525755      -3.22673     -0.484030       1.34250     -0.282507      0.323602     -0.715799     -0.673363      0.107596     -0.100111       1.43043       1.87816       2.11854       2.29895       2.36979       2.44583       2.32527       2.25990       2.11277       1.95805       1.76445       1.58121       1.38956       1.20111       1.00125      0.847897      0.691388      0.560839
  38  16 3783.4827    2.1045  6.6547 10.5238 -0.0005      0.349422  0.0689   0.0112   0.1208    0.0336   0.0000     0.0584391   443.5871      -4.11226       14.3833       2.16065      -4.75667      -3.22255     -0.537080      -2.06924      0.336275       6.51110       1.07709     -0.669461      -1.07453     -0.475052      0.357261       1.72371      -1.10861    -0.0299548       1.91871       2.54797       2.88522       3.06560       3.18576       3.25199       3.13889       3.04960       2.85304       2.60416       2.37899       2.16516       1.88282       1.64564       1.38692       1.17385      0.952576      0.767391
  38  17 3939.9667    1.7400  9.8078 10.2109  0.0012      0.434346  0.1018   0.0076   0.1715    0.0301   0.0000     0.0531701   434.0762      -4.91045       12.6685       7.35677       1.76091      -2.91723       2.77826      0.419700      -4.70227     -0.509190       7.05708     -0.147057      -3.89848     -0.380911       1.33026     -0.865747     -0.859887      0.932292       2.55861       3.39473       3.76041       4.02697       4.22319       4.27844       4.17161       4.07993       3.77635       3.50591       3.18827       2.85028       2.50922       2.19376       1.83636       1.55739       1.26078       1.02326
  38  18 4095.1449    1.3908 12.0669 10.1573 -0.0026      0.296382  0.1419   0.0057   0.2257    0.0260   0.0000     0.0653504   438.7486      0.366587       10.0515       4.10346      -7.67614      -10.2108       2.35622       2.30498     -0.306465      -3.71734       7.18725      -7.51506      -5.82620      0.866019      0.243626     -0.153936      -1.45898       1.03240       3.30582       4.28921       4.85487       5.18351       5.39431       5.44757       5.29616       5.17894       4.76423       4.49760       4.03531       3.63793       3.21500       2.77385       2.37129       2.00412       1.63762       1.31935
  39   4 1728.3098    0.3649  0.3137  9.2758 -0.0018       17.9760  0.0112   0.0087   0.0218    0.0322   0.0000       2.16784   441.2608     -0.694871       20.6676     0.0289376      -2.94101     0.0751694      0.292517     -0.506549      -1.43332     -0.394303      0.466714     0.0287666     0.0970791     -0.647105      0.317632      0.263521     0.0636687    -0.0572307      0.509219      0.745418      0.904902       1.01288       1.06094       1.07618       1.04917      0.961826      0.849919      0.756222      0.627679      0.529161      0.439382      0.381104      0.303504      0.259257      0.207694      0.172269
  39   5 1925.2700    0.5611  0.5874  9.3099 -0.0010       11.8916  0.0151   0.0093   0.0288    0.0519   0.0000       1.05990   440.9658     -0.916928       21.8383     -0.205254      -3.57197     -0.410684      0.819825      0.756960     -0.667772     -0.728590      0.240804       1.24122     -0.719426     -0.335937      0.306387    -0.0429762    -0.0236651      0.114264      0.505485      0.684186      0.759405      0.788673      0.846368      0.823584      0.838293      0.792143      0.760304      0.718580      0.640348      0.582467      0.494113      0.419866      0.369805      0.311890      0.268688      0.206450
  39   6 2116.6333    0.8755  0.8076  9.4457 -0.0013       6.65162  0.0178   0.0122   0.0327    0.0809   0.0000      0.711721   441.3849     -0.284818       21.5025      0.236927      -3.36700     -0.593456      0.409214      0.614600     -0.911915      0.444480     -0.840960     -0.244362      0.137347      0.421033       1.18190     -0.282776    -0.0580522      0.160522      0.588132      0.769185      0.872971      0.906950      0.930763      0.954632      0.937391      0.920289      0.868111      0.789765      0.719387      0.646830      0.563760      0.488758      0.411200      0.336006      0.282983      0.234853
  39   7 2301.2876    1.2955  1.1216  9.7258 -0.0007       3.30753  0.0225   0.0157   0.0411    0.1353   0.0000      0.545932   440.3736      0.211529       21.6701      0.368420      -1.68018      0.761072       1.73749      -1.69697      -1.46722      0.764836      0.123567      0.451909      0.286811     -0.175058     0.0912115      0.525015     -0.236635      0.232785      0.655642      0.850113      0.935742       1.01531       1.08547       1.06906       1.07196       1.02455      0.964803      0.911099      0.802386      0.732321      0.650206      0.558353      0.460795      0.399154      0.328722      0.268782
  39   8 2479.0866    1.8462  1.2457 10.8464 -0.0017       2.70444  0.0241   0.0222   0.0456    0.0978   0.0000      0.489999   439.5693      0.396788       21.2021      0.978328      -2.60773     -0.736431       2.57701      0.497649     -0.966439      0.538284     -0.926122      -1.36323       1.10275      0.548409     -0.628598      0.225883     -0.523509   -0.00164375      0.690860      0.904315      0.994159       1.10842       1.15607       1.16356       1.14399       1.06595       1.05146      0.943446      0.860837      0.761120      0.684404      0.604215      0.516200      0.438649      0.346596      0.282267
  39   9 2653.9165    2.5624  1.1840 11.2410 -0.0002       3.37122  0.0230   0.0310   0.0424    0.1260   0.0000      0.557120   441.4728     -0.753484       21.3070      0.241711      -3.27761     -0.924743     -0.435324       1.58280     -0.130762      -2.60732     -0.665708      0.136308     -0.183006      -1.04648      0.127988      0.501094     -0.340817     -0.343419      0.657192      0.850929      0.942643       1.02942       1.09606       1.08633       1.05990       1.01642      0.988915      0.901666      0.830354      0.725593      0.646399      0.552439      0.470861      0.402058      0.333509      0.275257
  39  10 2827.2109    3.4679  1.0317 11.5148 -0.0011      0.862955  0.0202   0.0426   0.0360    0.1505   0.0000      0.494102   441.6674      0.312416       20.3252      0.206945      -1.33915      -1.62010       2.49996      0.283058     -0.669930      0.243336     -0.300296      0.106229      0.423300     -0.175999     -0.457258      0.291743      0.143548      0.158368      0.628017      0.809556      0.898264      0.988644       1.02311       1.04569       1.00842      0.961780      0.921725      0.834394      0.783959      0.709556      0.609650      0.511143      0.441140      0.370796      0.311071      0.250677
  39  11 2998.0955    4.2873  0.9938 12.2189 -0.0019       1.59022  0.0194   0.0541   0.0356    0.1286   0.0000      0.432326   441.2428      -1.52103       18.0752      0.856817      -3.44428       1.18389      -1.56894      0.222149      -1.15738     -0.342042      0.181900     -0.392912     -0.287408      0.203644     -0.648154      0.511779     -0.525539    -0.0952938      0.578169      0.740217      0.845372      0.906972      0.923283      0.973893      0.934389      0.902293      0.859257      0.781106      0.720182      0.650266      0.557111      0.497144      0.419606      0.354744      0.289881      0.238711
  39  12 3165.6982    4.3624  1.2830 12.3304 -0.0032       1.66355  0.0241   0.0493   0.0428    0.1135   0.0000      0.424947   440.6306     -0.608622       18.2778      0.680736      -3.01958      0.674059      0.903448     -0.182483       2.08082     -0.969153     -0.243813     -0.170465     -0.386349       1.02564     0.0666824     -0.557821      0.346980     -0.208647      0.726198      0.943230       1.04306       1.13991       1.18389       1.18980       1.14165       1.10928       1.02457      0.951941      0.890651      0.813448      0.714521      0.627938      0.523420      0.445118      0.358178      0.293221
  39  13 3330.3348    3.7476  1.8937 12.0357 -0.0009      0.650430  0.0300   0.0348   0.0532    0.0634   0.0000      0.268435   440.6696      0.521019       19.0117      0.141868      -1.12732      -2.59070      0.636718      -1.24257     -0.176838      0.594356       1.62922     -0.833961      0.450310      0.418817      0.682464   -0.00736256      0.258394     0.0334895      0.856082       1.14458       1.23188       1.33975       1.40686       1.41569       1.38735       1.31129       1.23275       1.18170       1.07632      0.983415      0.820837      0.742996      0.622133      0.537360      0.441614      0.365686
  39  14 3492.5797    3.0261  2.9392 11.7258  0.0002      0.434762  0.0391   0.0230   0.0713    0.0410   0.0000      0.150123   440.4823      0.396126       13.9585      0.417276       1.17767       2.53198      -3.72084      -3.21748       1.80696       3.65635       1.36946     -0.762237     -0.907037     -0.209827     0.0809400    -0.0338651      0.523298     0.0593025       1.09091       1.46130       1.62928       1.77550       1.84255       1.85190       1.83520       1.77356       1.63792       1.53606       1.38547       1.25212       1.10177      0.957602      0.815788      0.680097      0.553389      0.453369
  39  15 3652.6186    2.4739  4.7459 10.9960 -0.0002      0.313245  0.0519   0.0150   0.0944    0.0348   0.0000     0.0799547   440.8165       3.05765       11.4574      -1.07117       2.29981     -0.411605     -0.585073      0.235225     -0.334625      -2.74342      0.210600       2.17261      -1.25595       1.44790      0.943109       1.12041     -0.322338     -0.601281       1.44611       1.93000       2.16104       2.32688       2.42884       2.43085       2.42743       2.35665       2.22778       2.02144       1.81173       1.63561       1.45954       1.25700       1.06349      0.897635      0.738500      0.604742
  39  16 3811.3345    2.0110  7.1354 10.5022 -0.0006      0.382859  0.0723   0.0101   0.1300    0.0315   0.0000     0.0591960   442.7877      -6.01862       13.3582      -3.52993      -2.72415      -1.36098      -1.13534      -2.30465      -2.85462       6.54116       1.14009      -3.57114       1.14364       1.83444     -0.736817      -1.15549      -1.30647     -0.294424       1.92123       2.53385       2.85876       3.12207       3.17965       3.28083       3.17706       3.10621       2.91050       2.70819       2.45219       2.19926       1.93532       1.68670       1.41378       1.22216      0.994463      0.802222
[truncated: 803,188 more chars]
