# Supplementary material for: Global-Mode Analysis of Full-Disk Data from the Michelson Doppler Imager and the Helioseismic and Magnetic Imager
Source: Sol Phys. 2018 Jan 31;293(2):29. doi: 10.1007/s11207-017-1201-5 (PMC6566312; doi:10.1007/s11207-017-1201-5)
Supplement: Supplementary file 3 — (TAR 230.0 MB) [file 11207_2017_1201_MOESM3_ESM.tar › MDI/mdifd.1834]

   0  24 3439.1392    3.8923  1.7732 13.4085  0.0000  0.2171   0.5011   0.6182    0.7564   0.0000    -4.4385       1.04359       3.74747      -1.51191      -1.25241      -4.15037       0.00000       0.00000       0.00000       0.00000       0.00000       0.00000
   0  25 3575.2663    3.3117  3.7750 12.6438  0.0220  0.3409   0.2989   1.2745    0.5463   0.0000    -4.4909       1.11988       3.78890      -1.63632      -1.25513      -4.61126       0.00000       0.00000       0.00000       0.00000       0.00000       0.00000
   1  13 2020.8962    0.6820  0.5809 12.1945  0.0000  0.0935   0.0786   0.1843    0.1546   0.0000   432.2434       48.0224       2.21229     0.0208683      -1.09170     -0.707925       121.836       59.0811       0.00000       0.00000       0.00000       0.00000
   1  14 2156.7466    0.9947  1.0899 12.7458  0.0000  0.1722   0.0945   0.2954    0.1701   0.0000   374.2214       29.3572       2.26585     -0.111436      -1.09986     -0.886175       230.918       95.5939       0.00000       0.00000       0.00000       0.00000
   1  15 2291.9104    1.0132  1.1356 12.2725  0.0000  0.1584   0.0879   0.3274    0.2337   0.0000   273.9178      -76.9403       2.07800      0.695000      -1.19700     -0.450000       221.140       84.1023       0.00000       0.00000       0.00000       0.00000
   1  16 2425.4438    1.5033  0.9234 12.8365  0.0000  0.1294   0.1166   0.2286    0.2149   0.0000   629.2815      -5.98342       1.43945     -0.442742     -0.690635      -1.35206       190.917       70.9775       0.00000       0.00000       0.00000       0.00000
   1  17 2559.1496    2.2654  0.8825 11.7184  0.0000  0.0731   0.1476   0.1827    0.4769   0.0000   502.3308      -40.4085       1.42389     -0.598277     -0.645352      -1.62188       100.686       43.7555       0.00000       0.00000       0.00000       0.00000
   1  20 2963.3289    4.0995  0.6876 13.1169  0.0000  0.0648   0.3107   0.1758    0.4814   0.0000   492.9513      -51.3508       2.53629      -1.00398      -1.13757      -2.66032       81.8857       47.9164       0.00000       0.00000       0.00000       0.00000
   1  21 3098.1094    4.1634  1.0191 12.1300  0.0000  0.0815   0.2454   0.2097    1.4019   0.0000   421.9382       99.4929       2.57538      -1.15427      -1.14258      -3.05383       101.452       57.6215       0.00000       0.00000       0.00000       0.00000
   1  22 3233.1823    4.0785  1.4966 10.8799 -0.0064  0.0946   0.2092   0.2741    5.9008   0.0000   127.6456      -155.240       2.61317      -1.29553      -1.14731      -3.45788       102.462       73.3839       0.00000       0.00000       0.00000       0.00000
   1  24 3504.0402    3.1349  3.4564 12.0013  0.0000  0.1637   0.1057   0.4374    0.3275   0.0000   825.1393      -133.981       2.68525      -1.56814      -1.15609      -4.35624       212.992       108.554       0.00000       0.00000       0.00000       0.00000
   1  25 3640.5628    2.7037  4.5370 12.3343  0.0000  0.1992   0.0818   0.5799    0.1766   0.0000   309.9722       56.4127       2.71974      -1.68539      -1.16017      -4.81914       263.930       129.648       0.00000       0.00000       0.00000       0.00000
   1  26 3776.5072    2.0551  5.1315 12.3424 -0.0058  0.3054   0.0633   0.6993    0.1383   0.0000   656.9433       120.069       2.75320      -1.79538      -1.16406      -5.31122       420.532       182.201       0.00000       0.00000       0.00000       0.00000
   2  11 1810.2602    0.3844  0.1641 11.7409  0.0000  0.0512   0.0633   0.0804    0.0826   0.0000   397.4371       8.25031      -3.84537      -3.04432      -1.00669     -0.503236       21.0499       33.5697       12.5700       8.12341       0.00000       0.00000
   2  12 1945.7899    0.5811  0.3983 11.0888  0.0000  0.0497   0.0501   0.1219    0.1479   0.0000   408.9758      -16.3293      -17.8704       16.1561     -0.436000     -0.351000       35.9303       29.5294       16.8262       7.46375       0.00000       0.00000
   2  13 2081.9758    0.7580  0.9365 11.3059  0.0000  0.0887   0.0476   0.1671    0.1811   0.0000   403.1603      -38.7104       27.6240       1.57361     -0.876000     -0.722000       50.6251       58.6449       22.7168       14.9276       0.00000       0.00000
   2  14 2217.5761    1.0512  0.9061 10.9459  0.0000  0.0703   0.0554   0.1387    0.2564   0.0000   460.9239       11.7621       16.8322       4.34190      -1.03591     -0.983358       55.9800       44.4954       23.4144       7.19525       0.00000       0.00000
   2  15 2352.1731    1.3652  1.1693 11.1553  0.0000  0.0649   0.0662   0.1909    0.3424   0.0000   458.3669      -23.8078      -5.32879      -17.3376      -1.04415      -1.21603       44.2252       39.3751       20.9860       9.07612       0.00000       0.00000
   2  16 2485.8533    1.9335  1.0843 10.1664  0.0000  0.0606   0.0881   0.1550    1.1006   0.0000   491.9605      -15.4043      -25.1097       2.24230      -1.05176      -1.48058       45.8599       37.7576       20.2581       7.47931       0.00000       0.00000
   2  17 2619.6486    2.3874  1.2088  5.3221  0.0000  0.0658   0.1054   0.1426  257.3703   0.0000   415.0230       25.0890       9.21000       1.16400     -0.707000     -0.643000       50.3516       41.0883       20.7220       7.25480       0.00000       0.00000
   2  18 2754.4763    2.8222  1.1596  5.7004  0.0000  0.0599   0.1268   0.1566  265.9624   0.0000   401.6772      -22.8054       14.6672      -5.19515      -1.06560      -2.10754       45.4683       36.7979       20.6938       7.57423       0.00000       0.00000
   2  19 2889.6277    3.5375  1.1745 -0.4629  0.0000  0.0639   0.1538   0.1491 1000.0000   0.0000   499.3635       6.14142      -25.9549      -12.1756      -1.07193      -2.46213       49.2266       38.8865       22.6138       7.68776       0.00000       0.00000
   2  20 3024.6825    4.2593  1.2397  2.0587  0.0000  0.0663   0.1834   0.1654 1000.0000   0.0000   411.3537       26.7070       27.3504      -12.7174      -1.07791      -2.84045       52.3854       40.4578       23.8406       7.56273       0.00000       0.00000
   2  21 3160.0070    4.5508  0.9792  3.5354  0.0000  0.0529   0.2164   0.1406 1000.0000   0.0000   456.4295       45.0513       8.18245      -6.59237      -1.08356      -3.24484       41.9899       32.6936       18.4502       6.09597       0.00000       0.00000
   2  23 3430.7471    3.4058  2.2181 11.8855  0.0000  0.0869   0.1126   0.2308    0.5022   0.0000   391.1472      -23.3301      -51.1637     -0.395989      -1.09402      -4.11136       63.6400       53.7531       29.5946       10.9039       0.00000       0.00000
   2  24 3566.6786    2.9266  3.7659  2.3392  0.0000  0.1163   0.0707   0.3003 1000.0000   0.0000   348.9096       45.2720      -48.0662     -0.722335      -1.09889      -4.57274       82.9092       69.1851       42.5457       15.2589       0.00000       0.00000
   3  11 1865.2757    0.4530  0.3150 10.3299  0.0000  0.0404   0.0345   0.0799    0.1079   0.0000   424.6511      -4.08798       2.65760      -8.23295       1.26150      0.261811       15.1087       18.7446       13.6003       9.13036       4.51482       1.52713
   3  12 2001.1273    0.6141  0.3262 10.2379  0.0000  0.0453   0.0540   0.0847    0.1431   0.0000   425.8618       13.2929       2.56203      -1.84593       2.24507     0.0123607       19.2815       17.9422       16.5818       9.81118       5.59182       1.33393
   3  13 2137.6753    0.9064  0.8224  9.6950  0.0000  0.0497   0.0456   0.1440    0.4456   0.0000   417.5014       29.4114       8.25547       19.6438      -1.88492      0.205806       26.2009       26.4366       16.8624       10.2213       3.77612       1.46147
   3  14 2273.3657    1.0873  1.0756  9.1310  0.0000  0.0572   0.0477   0.1362    1.1556   0.0000   444.3110      -60.4665      -1.56383       14.1969      -1.69676     -0.495048       30.4753       27.6552       20.9692       12.5307       5.45591       1.49197
   3  15 2407.5684    1.6793  1.1170  9.6909 -0.0019  0.0562   0.0698   0.1580    1.7061   0.0000   483.7375      -19.4376       28.5836      -6.32787      -10.2257      0.815536       30.8325       28.5056       20.8478       9.86940       5.48539       1.43373
   3  16 2541.6005    1.8913  0.9650 11.4696  0.0000  0.0512   0.0966   0.1496    0.4576   0.0000   442.0662       4.76023      -1.10521      -1.28372     -0.355610      0.723887       29.6559       27.4343       18.6784       9.90631       4.89933       1.46449
   3  17 2676.1266    2.5837  0.9353 11.7504 -0.0013  0.0578   0.1225   0.1453    0.5409   0.0000   433.1937      -25.3827       11.9428      -2.13866       2.42665      0.350934       30.2109       20.9297       21.8855       15.0966       5.93714       1.26784
   3  18 2811.3356    3.3728  1.0050  2.1354  0.0000  0.0461   0.1472   0.1314 1000.0000   0.0000   408.2928       12.0271       32.6155       10.1424      -7.04107      -1.81789       22.2607       21.7855       15.8930       10.6419       4.22063       1.42282
   3  19 2947.0204    3.7099  0.9541 12.3892  0.0000  0.0671   0.1690   0.1190    0.6393   0.0000   400.3695      -15.3049       20.2834      -9.37738      0.348388      0.360225       35.4598       24.3566       25.4508       18.0513       6.70542       1.34538
   3  20 3082.2708    4.4013  0.9828 12.1160  0.0000  0.0483   0.1862   0.1299    0.9772   0.0000   425.3534       22.2628       26.8996     -0.184967      -2.72225      -2.68169       26.4905       23.3731       18.1104       10.7938       4.56321       1.15806
   3  21 3217.7017    4.2282  1.1691 12.5395  0.0000  0.0541   0.1767   0.1545    0.7549   0.0000   423.8856       24.4434       10.1415       19.5495       6.36653      -1.23046       31.3332       29.2007       20.1564       10.6881       4.67470       1.33687
   3  22 3353.4465    3.7250  1.9116 11.7672  0.0000  0.0670   0.1297   0.2208    0.7830   0.0000   471.3993      -24.7504      -24.0034       1.04644     0.0436157      -1.93835       37.1799       33.8570       25.2553       14.3005       6.21722       1.69158
   3  23 3489.4669    3.3029  2.8153  5.7298  0.0000  0.0809   0.0883   0.2302  120.7795   0.0000   436.0963       41.1238       56.6275       7.74461       15.2381      -3.12608       44.2619       41.3788       30.0431       16.0445       7.59769       2.08936
   3  24 3625.9272    2.6777  3.9948 10.5075  0.0000  0.0993   0.0626   0.2934    0.5053   0.0000   440.2909      -78.5096       33.0478       8.13763      -18.1671      0.270835       51.0230       48.4550       36.3622       20.2080       9.69176       2.76430
   3  25 3762.7552    2.2926  5.6480 10.3085  0.0005  0.1312   0.0494   0.3697    0.4172   0.0000   638.2147       31.8489      -31.6920      -2.47764      -3.78053      -3.27131       71.6446       68.7387       47.3066       26.8531       11.4340       3.56085
   4  10 1778.0173    0.3423  0.2774 10.6523  0.0000  0.0453   0.0257   0.0622    0.0723   0.0000   428.2290      0.848210       3.58283      0.984311      -1.51928      -1.47849       19.9022       21.2654       16.3120       9.17756       4.46012       2.00174
   4  12 2051.6747    0.6430  0.6202 10.2913  0.0000  0.0394   0.0321   0.0954    0.1525   0.0000   410.1549      -26.5144       41.9125     -0.630847       3.89908       3.58029       13.7623       16.4502       13.5903       8.29948       4.98553       2.74411
   4  13 2188.3573    0.9226  0.6757 10.4933  0.0000  0.0440   0.0391   0.0855    0.2035   0.0000   400.9651       2.61262      -9.91090       17.1452      -3.14331       1.29109       14.2412       16.2283       15.9071       8.67681       6.56188       2.80763
   4  14 2324.0995    1.3246  0.9862  9.8785 -0.0032  0.0478   0.0495   0.1315    0.7789   0.0000   443.7175      -18.0500       19.8405      -6.50613      0.280662      -3.35452       17.0313       18.8057       14.7177       11.7376       6.23462       3.34138
   4  15 2458.4539    1.6340  0.8343 11.1921  0.0000  0.0463   0.0628   0.1128    0.3464   0.0000   427.3602      -20.1876       3.43975      -19.5721       4.35067      -1.87603       16.2929       17.0220       16.6041       9.58280       6.52925       3.12898
   4  16 2592.9359    2.2183  1.1150  4.6820  0.0000  0.0482   0.0752   0.1262  336.4805   0.0000   413.4360      -1.38624       15.3461       10.1583      -9.03205     -0.477527       18.0561       19.7895       15.9415       11.3105       6.11791       3.38540
   4  17 2728.3854    3.0534  0.7955  9.5733  0.0033  0.0400   0.1185   0.0949    1.6486   0.0000   440.8021       4.19126       21.7533      -11.0697      -5.83715      -5.27032       14.5519       13.5085       13.3014       9.00648       5.80306       2.84154
   4  18 2864.1630    3.6987  0.8757 10.3029  0.0000  0.0416   0.1376   0.0923    3.4012   0.0000   458.4038      -6.78357       7.68623       3.44556       2.53084      0.353719       18.8399       18.6947       14.8921       9.89624       5.70250       2.53102
   4  19 3000.1492    4.4818  0.8333  8.5726  0.0000  0.0361   0.1854   0.1105   29.5822   0.0000   414.7020      -31.1572       3.38363       7.03969      -1.96816      -3.90328       14.7838       14.0836       11.7237       9.12748       5.29590       2.45248
   4  20 3135.9640    4.4150  1.2196  5.2068  0.0000  0.0462   0.1544   0.1413  982.5284   0.0000   427.6552      0.260442       8.68967      -3.28167       1.50530      -1.61286       18.2279       18.8983       15.7526       10.8142       6.92349       2.90991
   4  21 3271.6795    4.2569  1.3346  4.9008  0.0000  0.0476   0.1428   0.1471 1000.0000   0.0000   434.9868       9.64802     -0.121702      -15.7646       8.43727      -5.23637       20.2340       20.4589       15.8440       11.6507       6.40903       3.23277
   4  22 3407.8877    3.6557  2.0584 11.9810  0.0000  0.0642   0.0995   0.1748    0.4634   0.0000   446.4871       23.1250       29.5113      -15.0158      -8.34709       2.77762       25.6662       27.2582       21.9441       14.6214       8.73666       3.97029
   4  23 3544.6961    3.1463  3.0358 10.7062  0.0000  0.0780   0.0691   0.2097    0.6353   0.0000   437.2752       67.0987       29.2063      -14.3597      -7.13098       5.64112       31.8130       33.3716       26.7580       17.5697       10.2041       4.82492
   4  24 3681.4291    2.6197  4.4804 10.2171  0.0000  0.0966   0.0457   0.2505    0.4299   0.0000   394.6374       25.5187      -13.0259      -25.4624      -29.0652      -9.62082       37.9498       37.8166       32.3891       22.7671       13.0084       6.71079
   4  25 3818.5963    2.1692  6.6012  9.4072  0.0000  0.1232   0.0301   0.3210    0.4402   0.0000   411.7771       16.2556       38.1099      -3.40775      -7.69802       12.3529       47.2803       50.2154       40.9614       28.2257       16.5857       8.00979
   5   9 1685.8133    0.2890  0.2326  9.8682  0.0000  0.0361   0.0214   0.0532    0.0620   0.0000   434.0376      -3.90494       8.53767       6.82216      -2.18972      0.172002       10.8265       8.57442       6.71945       8.40134       5.99028       3.28460
   5  10 1823.3901    0.3977  0.3069  9.9729  0.0000  0.0249   0.0262   0.0651    0.0747   0.0000   437.8920      -1.55007       13.6574      -1.77660      -4.25363       2.03573       7.42433       7.71313       7.41767       5.58377       3.82796       2.15426
   5  11 1960.5694    0.5520  0.4546  9.9048  0.0000  0.0369   0.0291   0.0710    0.1205   0.0000   436.3537      -4.05745       22.1898      -3.99120      -4.23864      0.813116       10.6702       12.5860       9.13087       8.21270       6.30669       3.52190
   5  12 2098.4543    0.7409  0.5038 10.2186  0.0000  0.0335   0.0361   0.0708    0.1252   0.0000   431.8384      -5.71822       15.8996       15.1523      -1.51303      -5.46283       11.1270       13.3591       10.2803       7.86591       4.88805       2.92397
   5  13 2235.3964    1.0350  0.6708 10.5105  0.0000  0.0357   0.0455   0.0816    0.1771   0.0000   441.4237      -16.2448       23.8867      -12.5390      -2.96011       2.35589       11.8353       12.5162       11.9722       8.40711       4.95582       2.85897
   5  14 2371.0402    1.3576  0.8241 10.5803  0.0000  0.0379   0.0504   0.0821    0.2628   0.0000   430.6958       2.74863       6.96397       10.3051       5.85721       3.36951       12.1974       12.4333       11.4927       8.89990       6.36279       3.77544
   5  15 2506.0615    1.8974  0.8585 11.2478  0.0015  0.0357   0.0718   0.0993    0.2972   0.0000   459.3352       6.16126       11.0507       13.7901       1.59485      -2.33881       12.5589       12.6069       10.7447       8.87409       6.43537       3.79685
   5  16 2641.1645    2.3232  0.9307 11.5258  0.0000  0.0399   0.0856   0.1043    0.3987   0.0000   412.5327       21.7943       21.2504       1.18824      -10.1397      -4.21428       13.1386       14.0334       11.3641       9.73609       7.02054       3.89714
   5  17 2777.2417    3.0715  1.0163 11.0970  0.0000  0.0381   0.1065   0.1174    1.1219   0.0000   430.2186      -5.20311     -0.261993       11.8074       13.1476      -5.89496       12.1424       13.4837       11.5310       9.34928       6.02812       3.52659
   5  18 2913.6425    3.7552  0.7588 12.6370  0.0000  0.0440   0.1539   0.0873    0.4220   0.0000   427.0577       8.29015       6.15196      -14.5478      -8.51223       1.67704       15.3448       16.6865       13.9208       10.7396       7.40143       3.78340
   5  19 3049.9477    4.5939  0.8223 11.8520  0.0000  0.0341   0.1733   0.0925    1.3892   0.0000   443.2495       12.0683       11.5043      -1.10516       1.54348     -0.416575       10.5936       11.6222       10.4199       7.88769       5.58684       3.11022
   5  20 3186.2133    4.3673  1.1667  1.7715  0.0000  0.0513   0.1684   0.1251 1000.0000   0.0000   453.2703       8.77301     -0.830135      -3.68810      0.742848      -7.00875       19.5048       22.3574       18.2517       12.9550       7.72394       4.08361
   5  21 3322.4807    3.6161  1.6572 12.1080  0.0000  0.0546   0.1099   0.1597    0.5702   0.0000   461.0591       2.93448      -2.14994      -34.6569      -5.75852      -10.2289       16.9689       19.5140       16.9979       13.6816       7.90174       4.85670
   5  22 3459.3452    3.2930  2.1346 11.6354 -0.0002  0.0602   0.0860   0.1649    0.5082   0.0000   423.9761      -4.76531       7.44313       6.29879       5.13986      -1.90502       19.3815       21.3837       19.0363       14.2522       9.73293       5.79435
   5  23 3596.4834    2.7824  3.2378 11.4293  0.0000  0.0795   0.0620   0.2157    0.2967   0.0000   443.8313       28.3542       3.48066       35.5377     -0.827867       5.40087       24.2785       28.6816       23.5369       18.8679       12.1695       7.17670
   5  24 3734.0719    2.3344  4.8344 10.5013  0.0000  0.0970   0.0408   0.2615    0.2667   0.0000   426.0872       31.8477      -18.0142       30.5881     -0.616610      -8.35113       30.4852       33.6875       30.1556       22.7915       15.3462       8.87452
   5  25 3871.7168    1.9217  6.4590 10.4062  0.0000  0.1166   0.0308   0.3312    0.1704   0.0000   424.0972       60.8533       60.3949      -27.5735       11.7606      -4.35860       35.5246       40.5911       35.1390       27.2701       18.8999       10.7280
   5  26 4009.7580    1.6501  8.2700 10.2295  0.0000  0.1429   0.0248   0.3929    0.1410   0.0000   440.1569      -14.5491      -31.6644      -15.5748       14.0392      -14.1968       42.3422       47.3173       43.7393       32.9119       23.0401       13.4235
   5  28 4286.1796    1.1656 12.5955 10.1180  0.0000  0.2123   0.0178   0.6146    0.0987   0.0000   425.6769       45.9259       85.4381      -24.5096       22.5318       2.07932       66.1753       74.9128       68.0981       50.3380       34.0885       19.8022
   6   9 1727.7812    0.2777  0.2471  9.7728  0.0000  0.0279   0.0179   0.0486    0.0614   0.0000   433.5544      -9.49714       15.0393       11.4980      -8.13538      -3.12629       6.44099       8.38087       6.34993       5.54341       5.59573       2.88630
   6  10 1866.0981    0.4398  0.3851  9.9489  0.0000  0.0269   0.0223   0.0580    0.0733   0.0000   425.8215      -6.98460      -1.87976      -4.53430       1.09411       3.06987       7.11846       8.93115       7.26752       6.73670       4.32518       2.64991
   6  11 2004.0168    0.6192  0.3764  9.9961  0.0000  0.0245   0.0325   0.0604    0.0894   0.0000   438.0060      -8.97831       20.0770      -3.78634       12.9616      -2.97507       6.27333       7.40674       6.20869       4.74735       4.95923       3.12374
   6  12 2142.4836    0.8236  0.6364  9.9882  0.0000  0.0294   0.0326   0.0773    0.1435   0.0000   446.7107      -13.1485      -5.27431      -3.05658       1.88818       1.14394       7.63905       9.19108       8.05144       6.83319       4.70061       3.17871
   6  13 2279.7914    1.0870  0.7631 10.6501  0.0000  0.0365   0.0406   0.0805    0.1571   0.0000   437.5250      -4.72452      -2.04081      -4.01086      -6.28481      -2.81174       11.4840       12.6168       11.3585       9.02409       6.12166       4.20826
   6  14 2415.5005    1.6048  0.9036 10.8181  0.0000  0.0360   0.0539   0.0887    0.2482   0.0000   426.7801      -9.11928       8.38015      -12.2191      -1.50172      0.894768       9.79309       10.8177       10.9988       8.07098       5.87721       3.88472
   6  15 2551.0845    2.0416  0.8388 11.4153  0.0000  0.0339   0.0699   0.0881    0.2302   0.0000   432.8813       2.64852       8.38341       8.28590      -1.60061       4.14654       7.67104       9.55833       8.44303       7.80747       5.05943       3.86212
   6  16 2687.0983    2.6432  0.9221 11.9493  0.0000  0.0337   0.0910   0.1001    0.2340   0.0000   450.6961      -5.91484       16.6831      0.371593      -6.63359       6.36789       9.11287       10.3421       9.45698       7.77150       5.51275       3.58991
   6  17 2823.7289    3.2339  0.8737 12.0904  0.0000  0.0321   0.1098   0.0884    0.2959   0.0000   430.5333      -14.1348      0.514513       6.61711     -0.788566      -5.08295       8.40177       9.42771       8.69022       7.23753       5.36357       3.53091
   6  18 2960.7609    3.8626  0.8976 12.1790  0.0000  0.0314   0.1272   0.0915    0.3680   0.0000   428.2419       8.01032       8.58153      -14.9503      -1.16101       1.03534       7.97603       8.78786       8.48462       6.91353       5.32335       3.54881
   6  19 3097.3109    4.4737  0.8578 13.0566  0.0000  0.0317   0.1551   0.0881    0.2721   0.0000   433.8149       7.64427      -22.4609      -8.93090       5.27309      -2.17565       8.77323       9.69108       9.18115       7.58710       5.36676       3.44907
   6  20 3234.0020    4.1564  1.2121 12.4835  0.0006  0.0397   0.1322   0.1119    0.5374   0.0000   432.7022      -19.7400       31.9817      -20.1687      -8.80860      -2.65682       10.4873       11.4045       11.3092       8.92709       6.71449       4.31363
   6  21 3371.0884    3.7373  1.6491 12.2816  0.0000  0.0521   0.1096   0.1284    0.4385   0.0000   427.5313       8.09755      -3.50936      -28.0598      -4.99214      0.188496       14.2193       15.5634       14.7770       12.0001       8.62010       5.78818
   6  22 3508.2639    3.1806  2.5628 11.5060 -0.0003  0.0629   0.0691   0.1788    0.3382   0.0000   400.1596       1.77575       2.87091       15.8959       1.88269      -5.04036       15.7025       18.8019       17.2787       13.9674       10.4424       6.70716
   6  23 3646.1016    2.5356  3.4888 11.3450 -0.0078  0.0805   0.0494   0.2027    0.2045   0.0000   430.7780      -16.0535       30.8511       3.77555      -1.82211      -3.73966       19.4466       23.9148       21.4667       18.1839       13.2312       9.00113
   6  24 3783.7940    2.1586  5.4967 10.2030  0.0000  0.0971   0.0331   0.2558    0.2289   0.0000   460.7620       56.1461      -43.0008      -15.2952      0.856890      0.114912       26.0440       29.9488       28.0028       23.0663       16.5594       10.7631
   6  25 3922.0996    1.8390  6.7933 10.3933 -0.0000  0.1147   0.0272   0.3243    0.1328   0.0000   469.9284       11.6462       15.6628      -14.8394       1.40731      -13.9466       29.6034       34.7125       32.0088       26.6101       19.4521       12.7268
   6  26 4060.6633    1.5536  8.5399 10.0654  0.0000  0.1367   0.0208   0.3777    0.1143   0.0000   433.7126       6.76581       23.1592       20.5640       29.0615      -10.8503       34.7574       40.7038       37.6704       31.1833       23.2795       15.6405
   6  27 4198.9220    1.3025 11.3801  9.9018 -0.0007  0.1706   0.0163   0.4883    0.0925   0.0000   481.3935      -2.34606       18.5700      -70.3847       10.7561      -25.3835       44.0038       51.9433       48.8420       39.1760       29.0497       18.3146
   6  28 4338.0448    1.0768 13.0651  9.9831  0.0000  0.2021   0.0140   0.6109    0.0742   0.0000   490.3608      -49.3040       192.989      -60.5015       11.5291      -7.12589       52.5899       61.7950       57.7393       47.2160       34.8408       22.1482
   7   9 1767.7016    0.3043  0.2712  9.9980  0.0000  0.0217   0.0181   0.0536    0.0553   0.0000   434.5110      -5.41192       4.38408     -0.516332      -8.69494       6.16613       5.43436       6.36026       6.58091       5.11467       4.07550       2.84026
   7  10 1906.8721    0.4869  0.3637 10.0538 -0.0009  0.0255   0.0231   0.0505    0.0723   0.0000   435.0955      -3.02605       14.0973      0.677883      0.356537      0.767241       5.52256       7.34522       5.71320       5.21151       5.23696       3.78782
   7  11 2045.8448    0.6892  0.5495 10.0891  0.0000  0.0265   0.0271   0.0654    0.1061   0.0000   434.2341      -7.75762       9.18797       5.94011       2.90182       4.49898       7.09324       7.94594       7.30377       6.34808       4.92143       3.45164
   7  12 2184.5979    0.9284  0.7036 10.3347  0.0000  0.0343   0.0330   0.0772    0.1416   0.0000   439.0943       7.44105       10.7279      -3.51911       2.88309      -4.48401       7.16179       7.56299       8.72976       6.20390       5.68951       3.59838
   7  14 2458.1637    1.7349  0.9147 10.7961  0.0000  0.0313   0.0523   0.0876    0.2700   0.0000   432.5845      0.827564     -0.442430      -6.00074       4.47322      -8.04027       6.99642       7.52710       7.72019       6.81762       5.22387       3.56502
   7  15 2594.2431    2.0278  1.0161 11.7116  0.0000  0.0371   0.0621   0.0923    0.2030   0.0000   438.9425       7.71715     0.0834201      -13.7980       5.49370       8.14022       8.92426       10.1571       9.83225       8.19177       6.55239       4.37014
   7  16 2731.1166    2.9724  0.8360 11.8549  0.0000  0.0293   0.0927   0.0760    0.2507   0.0000   430.9805      -1.97818       1.15064      -4.88062      -3.67253      -5.04196       6.23831       7.31084       7.30502       5.86738       4.91817       3.37761
   7  17 2868.3732    3.3521  0.9053 12.4913  0.0000  0.0360   0.1056   0.0806    0.2192   0.0000   434.6992      0.598205       6.18882       2.16531       1.04502       2.19368       8.87157       8.27815       7.92430       7.76330       6.55917       4.15742
   7  18 3005.6999    4.1083  0.8679 12.7137  0.0000  0.0291   0.1284   0.0822    0.2433   0.0000   425.1459       9.07154       7.59367       13.0804       2.50827      -10.0096       7.15979       7.77163       7.71937       6.87891       4.89656       3.60131
   7  19 3142.7710    4.0083  1.0388 13.2756  0.0000  0.0365   0.1236   0.0931    0.1995   0.0000   425.1578      -13.3436       11.9713      0.967834      -6.00614       4.25372       8.84611       9.33789       9.14735       7.86775       6.59618       4.53221
   7  20 3279.8995    4.0402  1.3623 12.5555  0.0042  0.0401   0.1113   0.1098    0.3114   0.0000   427.8510      -4.09328       32.4606      -28.5710       5.96815      -7.67422       8.98275       10.8673       9.76637       8.70497       6.71698       4.80199
   7  21 3417.4441    3.4907  1.8098 12.3587  0.0034  0.0467   0.0830   0.1336    0.2066   0.0000   450.5985       13.4639       15.4391       17.3433      -1.36563      -7.16102       10.3044       12.0654       11.1681       10.2636       7.84106       5.44881
   7  22 3555.3333    2.9023  2.9064 11.9287  0.0000  0.0646   0.0589   0.1697    0.1673   0.0000   434.3089      -8.12900       21.2245      -2.13006      -2.34633      -9.34470       14.4079       17.7657       16.8611       14.5609       10.7331       7.65672
   7  23 3693.5774    2.4687  4.4356 10.8970  0.0000  0.0777   0.0370   0.2213    0.1602   0.0000   426.7746       21.5939    0.00863074      -6.51216       6.05586       7.67612       17.7599       20.7182       19.3480       17.3932       13.5592       9.41288
   7  24 3831.9452    2.0522  5.9821 10.5628 -0.0011  0.0961   0.0274   0.2570    0.1211   0.0000   428.3802      0.654543       22.3752      -8.97729       15.2570      -19.9873       22.2968       25.8241       24.8433       21.7258       16.4891       11.7661
   7  25 3970.6870    1.6934  7.4957 10.2051 -0.0007  0.1140   0.0208   0.3203    0.1083   0.0000   374.3121      -45.2024       16.3356       66.8577       5.62333      -8.16603       24.0448       29.8816       27.7358       24.1763       19.3805       13.3562
   7  26 4109.3342    1.4830 10.0945  9.7876  0.0000  0.1365   0.0166   0.4110    0.1039   0.0000   416.6041      -45.5814       52.4594      -5.59119       12.7916      -29.4364       29.8652       35.8221       35.1071       29.6859       23.1564       16.3599
   7  27 4248.4273    1.2208 11.7426 10.0880  0.0000  0.1676   0.0143   0.4784    0.0686   0.0000   459.9987      -20.4942       106.945      -2.52087       15.6517       27.9929       37.6337       44.0686       42.4259       36.9774       29.5046       20.5302
   8   8 1665.7606    0.2611  0.1601  9.5990  0.0000  0.0175   0.0188   0.0369    0.0465   0.0000   434.6254      -5.26755       7.30378      0.370625      0.628999     -0.235174       4.62927       5.87896       5.76363       5.20609       3.89013       2.39437
   8   9 1806.2303    0.3342  0.3129  9.5884  0.0000  0.0212   0.0172   0.0505    0.0623   0.0000   429.2860      -8.47431       10.5272      -5.18598      -1.16384      -1.91773       4.28606       5.09752       5.23754       4.35154       3.48791       2.70057
   8  10 1946.0473    0.5371  0.5180  9.6566 -0.0020  0.0240   0.0210   0.0633    0.0849   0.0000   436.2769       6.29638       21.9492      -4.06692      -3.13802      -1.37241       4.99146       5.63412       5.56354       5.10972       4.12186       2.91971
   8  11 2086.1023    0.7105  0.5951  9.7812  0.0000  0.0266   0.0248   0.0604    0.1011   0.0000   433.0177      0.427078       17.2552      0.355794     -0.791069     -0.473920       4.68434       5.88338       6.02210       4.59878       4.56253       3.38940
   8  12 2225.1951    1.0573  0.6714 10.0652  0.0000  0.0252   0.0340   0.0630    0.1305   0.0000   440.2813       4.97635       4.74281       6.53103      -6.20653       2.83364       5.09882       5.78180       5.71534       5.25032       4.17167       3.22578
   8  13 2362.7980    1.3918  0.8710 10.3487  0.0000  0.0300   0.0409   0.0747    0.1750   0.0000   433.3889      -3.98099      -2.89201      -2.44072      -2.92107      -1.82144       6.18059       7.67950       7.56474       6.46375       5.01900       3.78262
   8  14 2499.4767    1.7885  0.9045 11.1942  0.0000  0.0318   0.0523   0.0775    0.1579   0.0000   446.2487      -1.58019       2.96132      0.591768       3.43677       1.88330       5.83061       7.28074       7.27737       6.28222       5.14988       3.82367
   8  15 2636.1794    2.4243  0.8374 11.5701  0.0000  0.0286   0.0728   0.0739    0.1665   0.0000   435.7094      -8.96831       7.98833      -6.82485       6.63469     -0.687748       5.57421       6.61662       5.82873       5.90508       4.66612       3.69013
   8  16 2773.8439    2.9170  0.8254 11.9631  0.0000  0.0267   0.0873   0.0748    0.1670   0.0000   424.2966       5.12404       11.4338     -0.104879       3.17648      -4.88658       5.43735       6.07977       6.25444       5.38460       4.46921       3.50840
   8  17 2911.5328    3.8323  0.7721 12.3140  0.0000  0.0254   0.1212   0.0725    0.1966   0.0000   439.1626      -5.79264       18.1944      -1.12902      -7.71387      -6.77647       5.17105       5.78045       5.52603       4.98487       4.41882       3.29380
   8  18 3049.1970    4.1790  0.9515 12.6418  0.0000  0.0315   0.1160   0.0788    0.2050   0.0000   435.7712      -7.80837       16.9587      0.926429      -5.49581      0.480917       6.17068       7.10349       6.67579       6.26248       5.30554       3.87672
   8  19 3186.7571    4.1902  1.1567 12.7478  0.0000  0.0347   0.1114   0.0968    0.2131   0.0000   433.1490      -7.36569       8.96124      -1.74974       1.25539      -9.03906       6.92479       8.53517       8.42422       7.13944       5.94462       4.18249
   8  20 3324.5405    3.7654  1.6439 12.2910  0.0000  0.0422   0.0848   0.1110    0.1780   0.0000   442.0526      -7.52353       6.68369       5.26250       9.44953      -6.78317       8.27049       10.2095       9.83085       8.90657       7.08652       5.12051
   8  21 3462.4574    3.2221  2.1611 12.2425  0.0000  0.0513   0.0689   0.1335    0.1288   0.0000   450.9055       12.5668      -3.44677       7.14823       2.68486      -2.00050       10.3104       12.9243       11.9546       11.0905       8.66979       6.48992
   8  22 3600.9177    2.8314  3.2584 10.9321  0.0000  0.0594   0.0471   0.1561    0.1768   0.0000   425.1088       4.44319       9.88874      -10.6234       3.58551      -29.8850       12.3651       13.9319       13.9341       12.5107       10.1439       7.56898
   8  23 3739.3447    2.2383  4.4667 10.6437  0.0000  0.0753   0.0328   0.1937    0.1355   0.0000   443.2844       20.2980      -34.3949      -8.15177       13.1959      -17.6505       14.4229       17.0553       17.1216       15.4064       12.3127       9.30394
   8  24 3878.2004    1.9092  6.2997 10.0738  0.0000  0.0922   0.0235   0.2506    0.1144   0.0000   427.6719      -42.1350       14.0582       21.8590      -14.1270      -27.5576       17.5535       21.3011       20.5786       18.9694       15.2020       11.3529
   8  26 4156.8490    1.3554 10.5444  9.7371  0.0000  0.1415   0.0141   0.3779    0.0707   0.0000   491.0084       13.7249       52.1544       27.9218      -12.8659       6.37799       26.1655       32.8001       30.9414       28.6130       23.3694       17.3415
   8  28 4435.9979    0.9691 14.3303  9.7182  0.0000  0.2024   0.0107   0.5569    0.0529   0.0000   444.1518      -5.64774      -73.6566      -14.8605       27.0101       9.60929       39.3784       46.6973       47.1858       41.0879       35.2536       25.9698
   9   5 1254.3837    0.0892  0.0783  9.7322  0.0000  0.0372   0.0132   0.0327    0.0360   0.0000   434.4269      -19.6764       18.0966      -12.7863       2.97718      -8.92193       5.81822       5.09422       9.29205       5.88111       3.89368       4.33252
   9   7 1557.6530    0.1895  0.2047  9.5850  0.0000  0.0514   0.0150   0.0642    0.0432   0.0000   434.3110      -2.00412       5.98895       1.39639      -2.32559      -1.09808       12.7069       7.15987       5.82707       9.90764       7.46840       5.45415
   9   8 1702.4041    0.2753  0.2444  9.6977  0.0000  0.0178   0.0152   0.0426    0.0472   0.0000   434.6528     -0.656353       10.9046      -2.69372      -1.54941      -1.21931       3.82584       4.13065       3.64002       3.18682       3.31217       2.99590
   9   9 1843.5970    0.4010  0.3757  9.7267  0.0000  0.0201   0.0177   0.0558    0.0601   0.0000   436.6309       2.76572       17.1389      -4.33297      -5.32868       8.19002       3.66684       4.51001       4.17589       4.41418       3.32519       2.60371
   9  10 1984.1725    0.5883  0.5659  9.6298  0.0000  0.0235   0.0207   0.0621    0.0892   0.0000   431.8038      -4.95779       10.8071      -10.6014       3.68261      -2.73819       3.87245       4.85858       4.40213       4.20223       3.87286       3.14792
   9  11 2125.1100    0.7865  0.6312  9.9999  0.0000  0.0255   0.0258   0.0630    0.1072   0.0000   433.7359      -5.92452       18.0438      -2.35713      -1.43794       4.04220       4.33514       4.90321       4.99552       4.83722       4.17097       3.06915
   9  12 2264.5385    1.0388  0.8208 10.6044  0.0000  0.0308   0.0317   0.0744    0.1165   0.0000   446.6736      -4.62241       14.4042       13.0072       1.39518      -9.25019       4.63938       6.22422       6.09856       5.29628       4.73117       3.72733
   9  13 2402.3040    1.5657  0.8208 10.8701  0.0000  0.0273   0.0452   0.0727    0.1442   0.0000   438.2951       1.77221       13.9732      -1.91766       3.15184      -1.80679       4.46004       5.57568       5.29971       5.28974       4.16267       3.31165
   9  14 2539.4915    1.9335  0.9232 11.2925  0.0000  0.0290   0.0529   0.0754    0.1650   0.0000   449.6906       6.16345       10.5805      -12.8362       3.58315       3.10812       5.17677       6.39210       6.30306       5.44851       4.71461       3.96684
   9  15 2676.9946    2.4781  0.9648 11.7059  0.0000  0.0303   0.0658   0.0729    0.1689   0.0000   427.7093      -3.30317       15.8280       1.40387       4.37775      -7.77173       5.31334       6.43011       6.56363       5.84304       4.82146       3.85989
   9  16 2815.2004    3.1038  0.8372 12.1102  0.0000  0.0259   0.0883   0.0678    0.1744   0.0000   445.5966      -6.13444       10.1363      -1.09712      0.383321       1.77405       4.62496       5.77343       5.42439       4.91995       4.21430       3.50345
   9  17 2953.5898    3.6805  0.9269 12.7340  0.0000  0.0284   0.1021   0.0785    0.1598   0.0000   433.9207      -15.3698       15.5711      -7.58130       9.23148      -4.26423       5.27610       6.57112       6.30225       6.07704       4.68742       3.64718
   9  18 3091.5265    4.2470  0.8600 12.9900  0.0000  0.0260   0.1231   0.0778    0.1625   0.0000   433.5657      -6.00152       11.6941      -1.53725      -8.15703      -1.41061       4.92519       5.95345       5.85572       5.56975       4.48378       3.46539
   9  19 3229.5358    3.9967  1.1913 12.9110  0.0000  0.0336   0.1016   0.0897    0.1782   0.0000   421.4715       12.8055       11.4691      -1.54828      -3.24772      -4.58530       6.17637       7.36544       7.59996       6.68750       5.79064       4.33253
   9  20 3367.8234    3.5838  1.7180 12.3474  0.0000  0.0405   0.0751   0.1119    0.1479   0.0000   445.8830       3.95536       8.41490       2.62913       7.19257      -8.68062       7.39753       8.87456       8.80309       8.03284       6.62854       5.14774
   9  21 3506.2887    3.0951  2.5394 11.9638  0.0000  0.0525   0.0553   0.1326    0.1103   0.0000   447.4194      -4.30813      -4.53400       9.07482       3.94105      -18.4176       8.70128       10.5070       10.7294       10.0389       8.33558       6.41921
   9  22 3645.1754    2.5317  3.4722 11.3465  0.0000  0.0612   0.0405   0.1609    0.1030   0.0000   428.2492      -13.3645       13.8327       11.3039      -8.04261      -14.4821       10.7133       13.0118       13.1376       12.0855       10.0490       7.76969
   9  23 3784.4407    2.1359  5.5142 10.5351  0.0004  0.0780   0.0263   0.2093    0.0955   0.0000   442.4004      -10.0980       24.7276      0.646399     -0.679675      -1.43948       13.9199       16.3752       16.3971       14.9773       13.4050       9.99373
   9  24 3923.4543    1.8013  7.3862 10.3045 -0.0002  0.0961   0.0201   0.2677    0.0776   0.0000   414.8879      -17.9759      -7.42853      -2.74550      -4.69726       17.6126       16.8128       19.9950       20.3745       18.5539       16.1473       12.3009
   9  25 4063.2323    1.5059  9.0168 10.0207  0.0000  0.1152   0.0159   0.3179    0.0713   0.0000   493.6388      -12.5686       36.5918       6.05532       1.65092      -31.7913       19.9151       24.1548       24.0272       22.0752       19.2066       14.6939
   9  26 4202.8347    1.2679 11.1988  9.8790  0.0000  0.1382   0.0127   0.3958    0.0596   0.0000   401.1555      -32.8612       51.3287      -36.0132       18.0276      -3.31171       23.6289       29.5182       29.3669       27.1783       22.8793       17.6314
   9  27 4342.9448    1.0652 13.1994  9.8912  0.0000  0.1763   0.0114   0.4894    0.0529   0.0000   492.5906      -115.723       57.8965     0.0837322       36.9460      -6.94491       29.2109       36.9749       36.4860       33.1808       29.0332       22.0967
   9  29 4623.1045    0.7399 18.7822  9.8935  0.0000  0.2901   0.0078   0.7795    0.0369   0.0000   399.8022      -58.8444       87.8724       42.0893      -54.9953       17.4486       50.2119       60.7198       62.6027       57.1949       48.8984       37.2311
  10   6 1443.4306    0.1318  0.0782  9.5550  0.0000  0.0255   0.0153   0.0278    0.0356   0.0000   437.0709       1.29291       13.7501      0.671774      -4.62816      0.312835       3.13546       2.52477       4.29832       4.77897       2.24329       3.82389
  10   7 1592.9433    0.1815  0.2121  9.5755  0.0000  0.0228   0.0124   0.0569    0.0423   0.0000   431.6528      -8.28332       16.6105      -5.15653      -7.39004       5.49978       4.40147       5.28988       8.22215       10.6678       10.0632       5.90886
  10   8 1737.8131    0.3333  0.2480  9.5242  0.0000  0.0176   0.0167   0.0355    0.0498   0.0000   435.6991      -2.27210       12.1931     -0.262282      -4.27817       1.11446       2.94019       4.24245       4.69254       4.46074       3.73625       2.68258
  10   9 1879.9588    0.4621  0.4063  9.5958  0.0000  0.0206   0.0181   0.0470    0.0648   0.0000   435.1247      -8.15971       15.2831      -1.24638     -0.717913      -2.30572       3.45582       3.81117       3.68230       3.87147       3.33848       2.50909
  10  10 2021.5128    0.6274  0.4851  9.8752  0.0000  0.0218   0.0229   0.0525    0.0780   0.0000   439.7511      -3.19538       12.7040      -1.27189      -4.52803      -2.91852       4.05322       4.54602       4.54441       4.22757       3.84059       3.27753
  10  11 2162.9344    0.8838  0.6653 10.0966  0.0000  0.0238   0.0272   0.0621    0.1030   0.0000   435.0161      -10.2631      0.224148      0.327871      0.603671      -2.81970       3.68244       4.29364       4.19496       4.13731       3.68112       2.97353
  10  12 2302.7878    1.2452  0.7785 10.3647 -0.0005  0.0258   0.0348   0.0627    0.1366   0.0000   435.5009     -0.454687       3.45133       10.3870      -4.26522       1.25324       4.06362       4.87025       4.85877       4.31404       3.93394       3.31172
  10  13 2440.7704    1.6732  0.9069 10.7789  0.0000  0.0279   0.0431   0.0665    0.1517   0.0000   435.7310      0.659218       15.7292       1.49127      -5.96122      -1.93063       4.33896       5.24155       5.16180       4.73355       4.45615       3.64617
  10  14 2578.6560    2.1151  0.9580 11.4870  0.0000  0.0281   0.0554   0.0742    0.1385   0.0000   438.5912       2.63636       2.48030       8.20702       2.60188       1.69852       4.83472       5.99050       5.83899       5.61614       4.82821       3.55889
  10  15 2717.0063    2.7961  0.7991 11.7205  0.0000  0.0248   0.0751   0.0631    0.1607   0.0000   440.7914      0.393370       12.3741      -10.7633       6.91495       2.20116       4.25975       4.94654       4.82158       4.56849       4.05925       3.23155
  10  16 2855.6952    3.3884  0.8320 12.0334  0.0000  0.0246   0.0888   0.0623    0.1639   0.0000   445.9996      -5.04972       12.2468      -3.73216      0.628256      -3.88086       4.15041       5.20024       5.23551       4.68985       3.95481       3.25718
  10  17 2994.4750    3.9713  0.9045 12.4809  0.0000  0.0270   0.0997   0.0656    0.1651   0.0000   436.6352       1.45474       13.7718      -6.96380       3.00960      -4.00287       4.15839       5.24830       4.95197       4.85730       4.17330       3.36410
  10  18 3132.9199    4.3389  0.8118 12.9459  0.0000  0.0236   0.1208   0.0683    0.1440   0.0000   431.0848       3.61858       20.4132      -6.57576      0.327311       1.67796       4.08569       4.91425       4.81345       4.69850       4.25964       3.09596
  10  19 3271.3589    4.0342  1.2951 12.6481  0.0000  0.0333   0.0923   0.0885    0.1712   0.0000   438.9747       15.7003       24.5950       2.33215      -2.72490      -9.28925       5.67848       6.82886       7.14658       6.37746       5.59088       4.51657
  10  20 3410.0280    3.4226  2.0086 12.0375  0.0013  0.0416   0.0623   0.1118    0.1130   0.0000   441.3807      -2.37152       11.7616      -4.67310       3.23816      -7.35217       6.44030       7.89686       7.86156       7.40304       6.65783       5.44542
  10  21 3549.0848    2.8812  2.9481 11.6100  0.0000  0.0525   0.0453   0.1369    0.0917   0.0000   431.6755    -0.0660607       20.4323      -12.2717      -2.15688      -14.0988       8.46901       10.5854       10.4411       9.69921       8.51260       6.79170
  10  22 3688.4008    2.3878  4.0154 11.1293  0.0010  0.0627   0.0331   0.1690    0.0790   0.0000   441.9803      -1.11037       26.4582      -5.73883      -3.95558       4.45905       9.94749       12.4941       12.4201       12.0079       10.1780       8.11020
  10  23 3827.7830    1.9840  5.3286 10.7547  0.0013  0.0760   0.0252   0.2054    0.0735   0.0000   422.8582       16.1812       23.9942      -15.2085       23.8225      -6.12269       11.8925       14.6898       14.5917       13.9751       12.0027       9.81465
  10  24 3967.5813    1.6990  7.4545 10.2158 -0.0004  0.0933   0.0185   0.2609    0.0708   0.0000   413.9727       10.0284       4.98909       25.4408       13.5742      -17.0110       14.6829       17.5415       17.7492       17.1608       14.7671       11.9560
  10  25 4107.7307    1.4380  8.9691 10.0122  0.0000  0.1108   0.0145   0.3014    0.0598   0.0000   415.6528       35.2831       14.0521      -20.9354      -25.9046      -2.19577       16.6656       20.8061       21.0592       19.9231       17.1018       13.9478
  10  26 4247.7742    1.2057 11.9846  9.9166  0.0000  0.1455   0.0120   0.4062    0.0512   0.0000   422.7813       16.3354       16.1630       9.25271      -10.5034      -35.4713       22.3382       28.0032       28.4775       26.4949       23.0624       18.4220
  10  27 4388.2234    1.0072 13.4555  9.8581  0.0000  0.1771   0.0105   0.4778    0.0464   0.0000   432.7379      -6.91971       47.6009       11.9616       28.1970      -4.06949       27.1225       34.4144       34.6070       32.7486       28.4211       22.6757
  11   8 1772.2144    0.3556  0.3211  9.3603  0.0000  0.0175   0.0155   0.0459    0.0530   0.0000   436.6259      -4.40747       13.1476      -2.66357      0.375431      0.643487       2.59035       2.90604       2.71458       2.66668       2.84268       2.17991
  11   9 1915.4012    0.4987  0.4433  9.5754  0.0000  0.0214   0.0181   0.0475    0.0668   0.0000   437.9148     -0.543266       6.74469      -4.39002    -0.0369393       3.73086       3.27328       3.62695       3.46359       3.58320       3.31233       2.83206
  11  10 2057.9228    0.6823  0.6228  9.4840  0.0000  0.0240   0.0207   0.0577    0.0913   0.0000   432.2679      -8.70476       1.69396     -0.233212      -2.99572      -5.19117       3.26794       4.23376       4.02616       3.71416       3.61685       2.96077
  11  11 2199.8041    0.9839  0.7341  9.9887  0.0000  0.0257   0.0268   0.0564    0.1100   0.0000   433.9597       1.25196       9.61908      -3.11652      0.904608      -3.35152       3.28874       4.41001       4.44951       4.39276       3.53425       3.07336
  11  12 2340.0142    1.2705  0.9118 10.3278  0.0000  0.0269   0.0327   0.0707    0.1389   0.0000   425.4104      0.337702       10.2181       17.6877       5.82704      -1.15766       4.17446       4.71742       4.66846       4.61315       4.03450       3.58756
  11  13 2478.4699    1.7132  0.9823 10.8862  0.0000  0.0282   0.0425   0.0717    0.1466   0.0000   442.8397       1.09005       15.9518      -1.01912      -5.82282      -2.85602       4.17414       5.28292       5.55659       5.06197       4.41277       3.55127
  11  14 2616.9981    2.2106  0.8874 11.5412  0.0000  0.0269   0.0564   0.0685    0.1343   0.0000   436.1589      -3.05513       14.0789      -9.25289       3.90185      -5.19455       3.54090       4.54344       4.28134       4.66259       3.77338       3.30533
  11  15 2756.1474    2.8467  0.8805 11.7149  0.0000  0.0261   0.0696   0.0622    0.1452   0.0000   440.1157      -5.05971       11.1815     -0.767940      -7.24057       1.04439       3.37592       4.41052       4.44409       4.28237       3.65296       3.06543
  11  16 2895.4152    3.7474  0.7777 11.9181  0.0000  0.0223   0.0964   0.0577    0.1731   0.0000   439.6749      -2.10568       8.31228      -5.16974      0.426784      -3.39027       3.34545       3.95472       3.92535       3.75160       3.46879       2.89486
  11  17 3034.5157    3.9812  1.0706 12.5215  0.0000  0.0268   0.0935   0.0786    0.1468   0.0000   443.2684     0.0205452       10.2369      -3.72285      -3.19048     -0.248954       4.03541       4.79683       5.10958       5.06431       4.40513       3.49262
  11  18 3173.4829    4.2585  1.0286 12.6540  0.0015  0.0278   0.0997   0.0699    0.1521   0.0000   441.7389      -5.19402       15.6119       2.83202      0.110526      -2.71870       4.03346       4.79525       4.76802       4.83339       4.25693       3.51522
  11  19 3312.4033    3.8954  1.4534 12.1697  0.0000  0.0330   0.0772   0.0875    0.1530   0.0000   434.1963       1.85434       6.66746      -2.85741      -11.0682      -8.66838       4.85632       5.72464       5.68136       5.75125       5.12811       4.38336
  11  20 3451.6539    3.2849  2.1467 11.8670  0.0000  0.0420   0.0550   0.1097    0.0972   0.0000   441.5707      -6.32190       6.65250      -7.59280       22.2887      -1.47056       5.99203       7.34695       7.25472       7.08962       6.38564       5.37318
  11  21 3591.2371    2.6618  3.0989 11.4337  0.0000  0.0504   0.0394   0.1435    0.0746   0.0000   439.6236       11.7145      0.731264      -3.43535      -4.70473       3.89693       7.05038       8.86747       8.74517       8.48630       7.64689       6.32572
  11  22 3730.8848    2.2928  4.5419 10.8624  0.0000  0.0639   0.0290   0.1714    0.0687   0.0000   446.8395      -1.12923       9.02012      -24.8209       9.36557       4.28434       9.37565       11.2521       11.7837       11.0613       9.62161       8.34971
  11  23 3870.7848    1.9425  6.1673 10.2206  0.0000  0.0769   0.0207   0.2047    0.0709   0.0000   439.7748      -2.54726      -21.0233       9.19787      -2.43781      -12.1638       10.8548       13.5311       13.8320       13.3933       11.9007       9.72691
  11  24 4010.7202    1.6490  8.2733  9.8879  0.0000  0.0944   0.0157   0.2611    0.0641   0.0000   419.3752      -9.14626      -17.5866      -35.1004     -0.660258       5.31045       12.9492       16.5363       16.5952       16.1359       14.3527       11.7112
  11  25 4151.3047    1.3432  9.9061  9.9050  0.0000  0.1182   0.0130   0.3203    0.0518   0.0000   422.8728       4.96673       21.2918       27.2692      -12.8028      -29.8274       16.1183       20.8368       20.7599       20.3489       17.9488       14.6500
  11  26 4291.9721    1.1435 12.6710  9.7013  0.0000  0.1459   0.0104   0.4104    0.0474   0.0000   440.2320       6.00404      -32.5541      -43.5562       43.1573       1.56000       19.9056       25.3240       25.7010       24.6176       21.9562       18.1882
  11  28 4573.7019    0.7930 17.9673  9.6869 -0.0019  0.2377   0.0071   0.6488    0.0340   0.0000   443.0415      -37.0944      -29.9557       10.3369       22.6261      -13.0286       33.0669       41.3602       42.8854       40.9558       36.6517       30.2983
  12   7 1660.2275    0.2474  0.2521  9.4267  0.0000  0.0186   0.0121   0.0362    0.0415   0.0000   438.1625      -1.99810       13.3871       2.29047      -3.56778    -0.0966747       2.42116       2.58184       2.86136       3.28593       2.53950       2.17676
  12   8 1805.7975    0.3927  0.3035  9.6431  0.0000  0.0156   0.0166   0.0406    0.0498   0.0000   437.7964      -3.40560       16.8779       1.62780      -4.61493      0.500051       2.04951       2.84678       2.71466       2.80085       2.50758       1.97470
  12   9 1949.9659    0.5601  0.4779  9.4724  0.0000  0.0196   0.0185   0.0460    0.0709   0.0000   435.8752      -10.4772       8.80790      -3.18551      0.889756      -7.57772       2.56562       3.30188       3.46696       3.30323       2.97241       2.57455
  12  10 2093.6103    0.7303  0.7272  9.7043  0.0000  0.0250   0.0200   0.0593    0.0943   0.0000   437.5379     -0.988067       11.3627      -9.50396      0.420448      -3.18073       3.09790       4.12546       4.05842       3.96834       3.47231       2.95310
  12  11 2235.8672    0.9832  0.7210 10.2901  0.0000  0.0231   0.0266   0.0567    0.0921   0.0000   434.3044      -3.17547       13.6833       3.67528     0.0719418     0.0130387       3.30727       4.28515       4.35749       4.36322       3.66010       3.09084
  12  12 2376.3024    1.4351  0.8666 10.5570  0.0000  0.0242   0.0360   0.0657    0.1337   0.0000   434.9132       1.71149       19.1294       9.27108      -6.22695       1.41965       3.24533       4.09127       3.80076       4.12074       3.84960       3.02392
  12  13 2515.4313    1.8473  0.9673 11.2100  0.0000  0.0260   0.0443   0.0759    0.1367   0.0000   438.5145      -4.04570       8.76308     -0.688683    -0.0987949       3.98853       3.29949       4.39244       4.34538       4.09051       3.78863       3.23976
  12  14 2654.6018    2.4500  0.9237 11.8968  0.0000  0.0251   0.0606   0.0703    0.1265   0.0000   433.3465      -7.34686       10.3766       3.85757       4.61628      -7.37969       3.22007       3.91564       4.05562       4.01608       3.62014       3.23913
  12  15 2794.4996    3.0150  0.8234 12.1131  0.0000  0.0230   0.0733   0.0588    0.1339   0.0000   442.7799       2.32798       15.4325      -5.28927      -2.07438       1.78826       3.14975       3.79520       3.85984       3.82805       3.54911       2.99393
  12  16 2934.3581    3.6722  0.8390 12.6450  0.0000  0.0231   0.0917   0.0625    0.1215   0.0000   439.9338       3.82668       6.40807      -7.87116      -2.87633       2.29158       2.96293       3.88421       3.84358       3.73449       3.36839       2.86943
  12  17 3073.8379    4.3374  0.8694 13.0999  0.0000  0.0235   0.1071   0.0641    0.1141   0.0000   434.2555      -2.53462       18.5520      -4.94275     -0.990031       1.01706       3.18548       3.59482       3.87324       3.74524       3.57956       2.86243
  12  18 3213.2145    4.0927  1.1340 12.8613  0.0000  0.0278   0.0919   0.0776    0.1457   0.0000   443.9751       11.3615       6.25372      -3.61730      -5.46873      -4.15599       3.69853       4.64752       4.68995       4.83373       4.10484       3.49469
  12  19 3352.7027    3.6602  1.6497 12.3643  0.0000  0.0341   0.0681   0.0935    0.1119   0.0000   428.1120     -0.633023       11.1480      -9.19298       9.80262      -4.19165       4.63088       5.38280       5.79283       5.74807       5.13367       4.38090
  12  20 3492.3531    3.0511  2.4668 11.7696  0.0000  0.0427   0.0471   0.1132    0.0848   0.0000   435.4623       3.97987       5.21719       4.32340      -16.1096      -14.6942       5.72120       6.99928       7.52766       7.36283       6.59857       5.43995
  12  21 3632.4120    2.6013  3.5272 11.2808 -0.0014  0.0538   0.0341   0.1355    0.0714   0.0000   442.2958       7.12350       20.3954      -3.40307       5.37625      -18.4010       7.13439       8.92952       8.63458       8.77316       7.82477       6.97384
  12  22 3772.5408    2.1624  5.0891 10.8011  0.0000  0.0660   0.0248   0.1760    0.0630   0.0000   438.6777      0.858867      -2.49581      -17.3181      -2.58797       2.46070       8.59172       10.6316       11.1052       10.9486       9.53149       8.39247
  12  23 3912.9497    1.8150  7.0849 10.4532  0.0000  0.0830   0.0182   0.2256    0.0550   0.0000   438.2645      -13.9949      -10.1243     0.0858053      -11.0178      -6.26155       10.8143       13.5676       13.7275       13.7417       12.2047       10.5658
  12  25 4194.1709    1.2623 10.9621  9.9945  0.0000  0.1245   0.0117   0.3387    0.0469   0.0000   445.5328      -24.5002      0.262884       27.4128      -16.7027      -9.22291       16.0063       20.3193       21.2331       20.0072       18.4429       15.6130
  12  26 4335.4009    1.0839 13.6547  9.8625  0.0000  0.1531   0.0095   0.4379    0.0419   0.0000   487.8735       8.76975      -6.11896      -28.4062       50.6306       30.8008       19.5285       24.6364       26.3091       24.7089       22.4904       18.9731
  13   5 1382.3419    0.1096  0.0419  9.4059  0.0000  0.0144   0.0173   0.0193    0.0299   0.0000   436.7556      0.969728       16.9419      0.774513      -5.05695      0.609510       1.34874       1.72208       2.51134       1.74972       2.28486       1.91852
  13   6 1541.1407    0.1778  0.1542  9.3165  0.0000  0.0131   0.0108   0.0302    0.0343   0.0000   438.9866      -1.45159       13.5387      -2.08111     -0.424093       2.51511       1.54338       1.87727       1.87980       1.98633       1.88204       1.56769
  13   7 1692.3569    0.2502  0.3124  9.3816  0.0000  0.0198   0.0109   0.0416    0.0406   0.0000   436.5242      0.161717       14.5582      -1.28420      -2.56756     -0.803025       2.08230       3.04310       3.12776       3.17070       2.91772       2.39996
  13   8 1838.6426    0.4154  0.2790  9.5748  0.0000  0.0152   0.0175   0.0355    0.0498   0.0000   432.1372      -2.12214       13.9038      -1.74086    -0.0420628      0.442820       1.84856       2.56032       2.66128       2.76813       2.40485       2.13674
  13   9 1983.8091    0.5893  0.4988  9.5298  0.0000  0.0191   0.0180   0.0450    0.0689   0.0000   436.2294      -5.30793       10.6531      -2.04597      -5.26895       1.72821       2.36722       2.80884       3.17821       3.00844       2.70852       2.45092
  13  10 2128.4667    0.8446  0.6250  9.7361  0.0000  0.0229   0.0222   0.0448    0.0918   0.0000   442.3507       2.53957       9.31547      -4.10136     -0.268697       1.97090       2.92949       3.98275       3.91653       3.96224       3.46225       3.08910
  13  11 2271.0978    1.1365  0.8347 10.0030  0.0000  0.0230   0.0267   0.0574    0.1149   0.0000   445.8686      -6.03896       11.9625      -1.13805      -2.98030       2.01679       2.70946       3.48340       3.48996       3.53196       3.15133       2.79874
  13  12 2411.8514    1.5155  0.8876 10.6030 -0.0008  0.0233   0.0356   0.0622    0.1169   0.0000   437.2878       2.80888       14.3377       3.29174       2.19272      -3.60152       3.00290       3.56207       3.84369       3.59990       3.22165       3.03600
  13  13 2551.7251    2.0617  0.8570 10.9406  0.0000  0.0221   0.0484   0.0592    0.1452   0.0000   441.1241       1.69333       21.5469      -5.02113      -1.58898      -7.55244       2.68452       3.29015       3.56902       3.48444       3.07132       2.58447
  13  14 2691.6725    2.7049  0.9070 11.3564  0.0000  0.0228   0.0623   0.0612    0.1837   0.0000   438.4852       1.74004       10.6799       8.14127       4.85789      -3.89163       2.89456       3.59930       3.82873       3.85692       3.36513       2.94281
  13  15 2832.1598    3.4413  0.8020 12.1467  0.0000  0.0215   0.0820   0.0542    0.1427   0.0000   440.6532      0.177187       14.8902      -3.79206      0.722580       1.22756       2.69420       3.27573       3.44565       3.62462       3.41369       2.84763
  13  16 2972.6232    4.0070  0.8886 12.4850  0.0000  0.0232   0.0908   0.0573    0.1427   0.0000   441.8666       2.70964       9.84473      -2.29919     -0.624456      -4.41193       2.75883       3.52762       3.70223       3.50318       3.14478       2.80250
  13  17 3112.4645    4.1515  0.9335 12.8562  0.0000  0.0238   0.0943   0.0628    0.1170   0.0000   438.7278       3.66245       4.37900    -0.0909853      -5.16962      -6.00422       2.98267       3.50386       3.67630       3.58311       3.39857       2.85232
  13  18 3252.2773    4.0303  1.1932 12.6385  0.0000  0.0278   0.0839   0.0755    0.1487   0.0000   431.6538       9.04610       13.8089      -10.0557       4.94231      -1.80336       3.42797       4.22645       4.37675       4.36652       3.84728       3.42342
  13  19 3392.3984    3.4291  1.9173 12.2928  0.0000  0.0370   0.0577   0.0975    0.0849   0.0000   428.4404     0.0798610       13.8750       3.90015      -1.96526      -2.94890       4.41759       5.46795       5.87801       5.69758       5.24193       4.41326
  13  20 3532.5554    2.8903  2.5335 11.8308  0.0000  0.0430   0.0433   0.1174    0.0741   0.0000   435.9989      -1.42186       11.3434      -6.69577      -12.9081      -3.35532       5.33466       6.79627       6.78427       6.70406       6.05085       5.46533
  13  21 3673.1120    2.4020  4.1390 11.0390  0.0000  0.0556   0.0285   0.1512    0.0607   0.0000   450.0024       4.77769      -17.1588      -2.41170       3.25712      -2.25223       6.75581       8.67589       8.98315       8.68873       7.95509       6.93157
  13  22 3813.7501    2.0488  5.6597 10.6703  0.0000  0.0679   0.0212   0.1843    0.0525   0.0000   446.9224     -0.508062      -13.3076      -8.22143       3.03048      -4.73541       8.16545       10.4354       10.7215       10.6840       9.42140       8.29013
  13  23 3954.3327    1.6840  7.2890 10.3839  0.0000  0.0853   0.0165   0.2245    0.0502   0.0000   450.3126      -11.6689       16.3170      -5.64890      -8.55039       1.53021       9.96897       13.1404       13.3566       13.3506       11.6707       10.5995
  13  24 4095.3128    1.4148  9.1453 10.0799 -0.0001  0.1014   0.0129   0.2779    0.0472   0.0000   456.8245       6.75395       19.3506       5.90608      -4.45108      -13.0739       11.6906       15.0103       15.9412       15.6732       14.1098       12.1836
  13  25 4236.6058    1.2084 11.4504  9.9334 -0.0006  0.1250   0.0106   0.3488    0.0420   0.0000   378.7470       4.27031       45.5959       7.81078      -1.87353      -13.7884       14.5832       19.0917       19.5565       19.1614       17.3666       15.2838
  14   5 1411.7283    0.1142  0.0620  9.3725  0.0000  0.0226   0.0129   0.0205    0.0300   0.0000   441.1958      -1.45589       13.0983     -0.529568      -3.56008      0.209632       3.46853       4.71830       5.88409       5.22470       3.30289       2.57905
  14   6 1571.5489    0.1919  0.1121  9.4110  0.0000  0.0151   0.0123   0.0201    0.0324   0.0000   435.9138   -0.00767561       13.5733      -2.59499      -3.95323       1.79285       1.38262       2.09458       1.80542       1.90502       1.99379       1.49861
  14   7 1723.5135    0.3081  0.2716  9.4384  0.0000  0.0168   0.0133   0.0367    0.0420   0.0000   437.1177      -2.22591       12.7867       4.80722      0.238046     -0.432167       1.69217       2.15009       2.43013       2.22646       2.10951       1.71656
  14   8 1870.7996    0.4879  0.4296  9.4195  0.0000  0.0227   0.0158   0.0398    0.0597   0.0000   436.3413      -2.29587       11.3926       4.32164     -0.443982      -1.26223       2.07298       2.56284       3.23489       2.60879       2.49354       2.36599
  14   9 2017.0279    0.6740  0.5555  9.5420  0.0000  0.0187   0.0190   0.0467    0.0772   0.0000   439.1254      -2.17781       14.1601     0.0687199      -1.92829       2.51348       1.97743       2.60847       2.49562       2.77013       2.31160       2.20177
  14  10 2162.5122    0.8478  0.7058  9.9716  0.0000  0.0225   0.0214   0.0530    0.0877   0.0000   436.3685      0.896159       13.3162      -5.00964      0.545755     -0.479733       2.43612       3.14098       3.05312       3.25837       3.05155       2.70359
  14  11 2305.7436    1.2419  0.7800 10.2039  0.0000  0.0213   0.0294   0.0542    0.1012   0.0000   440.4029      0.712462       12.9733      -1.31030     -0.792651      -3.85747       2.38157       3.37524       3.26236       3.59402       3.25532       2.82367
  14  12 2446.7215    1.6710  0.9297 10.9329  0.0000  0.0244   0.0373   0.0614    0.1121   0.0000   436.6828       1.32696       13.2006       4.47252      -1.59983       6.20416       2.72759       3.41739       3.64233       3.44990       3.31583       2.97180
  14  13 2587.3501    2.1141  0.9238 11.3773  0.0000  0.0227   0.0475   0.0607    0.1144   0.0000   439.1103      -1.79495       11.8169      -1.98332      -5.29024      -2.25559       2.70836       3.23830       3.48522       3.38622       3.12284       2.75777
  14  14 2728.2020    2.7347  0.8961 11.8446  0.0000  0.0231   0.0615   0.0582    0.1290   0.0000   438.7360      -3.64067       9.60283      -2.01972      0.523348      -3.41268       2.67010       3.44494       3.60528       3.42480       3.07728       2.86569
  14  15 2869.2328    3.4770  0.9335 11.9758  0.0000  0.0237   0.0766   0.0585    0.1743   0.0000   437.6856      -2.59253       7.37220      -2.58329       2.44607      0.514497       2.84069       3.49868       3.45718       3.47100       3.32643       3.12102
  14  16 3010.1441    4.0563  0.9088 12.7176  0.0000  0.0228   0.0921   0.0603    0.1308   0.0000   433.9030       5.18766       7.54998      -5.15784       1.67266      -2.56030       2.66722       3.45053       3.51573       3.50471       3.23517       2.94754
  14  17 3150.5412    4.1830  1.0770 12.8400  0.0000  0.0263   0.0877   0.0679    0.1344   0.0000   434.7027     -0.936916       10.9031     -0.488341      -5.16146      -3.48804       2.92816       3.92867       3.73301       4.04338       3.53978       3.16622
  14  18 3290.8117    3.7490  1.4273 12.7554  0.0000  0.0313   0.0717   0.0817    0.1018   0.0000   433.6945      -1.29468       11.3807      -1.73078       3.05891      -9.68657       3.50320       4.27004       4.53979       4.73548       4.31423       3.76927
  14  19 3431.4339    3.3089  2.0676 12.0709  0.0000  0.0367   0.0512   0.0978    0.0857   0.0000   439.8371      -2.06817       5.15748      -8.83194       1.41477      -3.94709       4.26544       5.31571       5.59962       5.54244       5.15377       4.67840
  14  20 3572.1747    2.7740  3.1214 11.3689  0.0000  0.0470   0.0358   0.1177    0.0721   0.0000   433.9480       6.13878       3.66919      -8.27067       5.17709      -10.4815       5.12614       6.72049       6.86563       6.96956       6.27538       5.52667
  14  21 3713.0251    2.3110  4.7086 10.9043  0.0000  0.0584   0.0248   0.1575    0.0559   0.0000   439.5833      -5.54714       19.2017      -14.7619       5.42889      -14.9685       6.44040       8.31141       8.64123       8.53292       7.76019       6.95324
  14  22 3854.1520    1.9380  6.2632 10.4858  0.0000  0.0710   0.0187   0.1891    0.0521   0.0000   442.7543       12.6651       24.8876      -8.03879       7.46211      -7.02953       7.90361       10.0340       10.2412       10.5119       9.59319       8.57333
  14  23 3995.2488    1.6205  8.2670 10.2033  0.0000  0.0882   0.0143   0.2402    0.0481   0.0000   425.3629      -17.4056      0.213084       7.82920      -16.1819       2.04243       9.55903       12.6097       12.9769       13.1795       11.8190       10.5678
  14  24 4136.8140    1.3368  9.7726 10.1003  0.0000  0.1050   0.0119   0.2876    0.0422   0.0000   420.6422      -17.6040       9.35962     -0.123805       20.2412      -12.8137       11.5063       14.8832       15.3234       15.2648       14.2174       12.4583
  14  25 4278.3286    1.1597 13.3196  9.8688  0.0000  0.1392   0.0093   0.3922    0.0393   0.0000   443.8486      -31.4180     -0.803746       8.91299       17.6900      -25.7861       15.2736       19.9533       20.9257       20.2491       19.2968       16.8378
  14  27 4561.6407    0.7854 18.1912  9.7590 -0.0017  0.2261   0.0062   0.5917    0.0293   0.0000   432.9331       10.4435       40.7016       53.4378       1.15051      -60.0278       24.4674       31.6898       33.2450       33.3718       30.3790       26.4637
  15   5 1440.0262    0.1542  0.0812  9.4752  0.0000  0.0140   0.0131   0.0232    0.0299   0.0000   437.4035     -0.784701       15.2011      0.674419      -2.04149      0.674674       1.37385       1.51115       2.05567       1.71991       1.67114       1.87219
  15   6 1601.0395    0.2050  0.1910  9.4641  0.0000  0.0176   0.0106   0.0294    0.0337   0.0000   437.0682      -2.13336       14.1646      -2.87671      -2.11144       2.10269       1.82838       1.81531       2.19611       2.41864       2.31616       2.31384
  15   7 1753.7897    0.3532  0.2746  9.4885  0.0000  0.0144   0.0138   0.0317    0.0428   0.0000   438.4611      -1.92860       14.1687       1.94511      -4.42483      0.289072       1.40716       1.90848       1.94894       2.04491       1.84881       1.61926
  15   8 1902.3392    0.4804  0.3671  9.6299  0.0000  0.0167   0.0160   0.0358    0.0529   0.0000   439.4939      -1.55303       13.0537      -1.01092      -2.61599     -0.958259       2.11040       2.81323       3.21656       3.12760       2.77302       2.36479
  15   9 2049.5842    0.6733  0.6072  9.6084  0.0000  0.0196   0.0174   0.0452    0.0771   0.0000   436.4460      0.945620       19.3987       1.57400      -1.28557     -0.219173       2.08409       2.60718       2.69236       2.72105       2.41265       2.25956
  15  10 2195.7616    0.9589  0.7056 10.1415  0.0000  0.0212   0.0230   0.0488    0.0870   0.0000   436.5190      -2.75318       11.9598      -4.03651     -0.404011       5.13457       2.36805       2.85599       2.83329       3.15637       2.99326       2.68512
  15  11 2339.5036    1.3274  0.8807 10.4663  0.0000  0.0228   0.0288   0.0580    0.1065   0.0000   437.5666     -0.658521       11.5856       1.20040      -5.48213       1.72215       2.36687       3.07477       3.17631       3.22514       3.11909       2.72921
  15  12 2481.0580    1.7389  0.9682 10.8863  0.0000  0.0236   0.0360   0.0613    0.1168   0.0000   437.6760      -3.55622       12.2866       1.70403     -0.494334     -0.829271       2.43215       2.95632       3.08152       3.22402       2.88277       2.67638
  15  13 2622.3866    2.2691  0.9405 11.5556  0.0000  0.0229   0.0485   0.0603    0.1128   0.0000   437.1709       4.91733       9.40322       2.64242      -6.26556      -1.52601       2.56810       3.14357       3.45595       3.40808       3.15171       2.82040
  15  14 2764.1641    3.0001  0.8803 11.9337  0.0000  0.0215   0.0648   0.0558    0.1238   0.0000   433.8759       2.88342       19.3448       1.36478    -0.0731378     -0.311334       2.39734       2.95631       3.00489       3.04739       2.86710       2.71405
  15  15 2905.7595    3.6593  0.8350 12.4474  0.0000  0.0212   0.0808   0.0532    0.1358   0.0000   433.8057       4.93595       20.3552    -0.0425950      -4.23679      -3.49845       2.22680       2.76366       2.87882       3.08612       2.74983       2.46562
  15  16 3047.0903    4.2822  0.7905 12.8939  0.0000  0.0206   0.0979   0.0531    0.1215   0.0000   437.5798      -2.30866       10.9164      -4.29458      -4.93627      -3.70552       2.47911       3.01485       3.06916       2.97071       2.68542       2.62826
  15  17 3188.0773    4.1829  1.2001 12.6449  0.0000  0.0276   0.0816   0.0695    0.1755   0.0000   435.9686       5.23950       7.74243      -9.24620     -0.175068      -1.93192       2.92179       3.64710       3.96073       4.04917       3.75667       3.33025
  15  18 3328.8481    3.7053  1.5007 12.7811  0.0000  0.0311   0.0669   0.0830    0.1058   0.0000   438.3313      -1.02625       14.0132       1.77741     -0.777518      -1.78947       3.39840       4.41445       4.39243       4.66608       4.20519       3.76283
  15  19 3470.0138    3.0872  2.6062 11.9744  0.0000  0.0404   0.0430   0.1110    0.0744   0.0000   444.4321      -3.45932       10.4700      -2.04129       3.94680       4.56567       4.35974       5.56268       5.88882       6.00498       5.43253       4.96982
  15  20 3611.1942    2.6341  3.7313 11.3085 -0.0002  0.0495   0.0310   0.1327    0.0659   0.0000   438.5639      -15.9985       4.23410       3.79324       2.28842     -0.101084       5.37120       6.63744       7.07437       7.36979       6.74173       6.03971
  15  21 3752.5564    2.2413  4.9220 10.8472  0.0002  0.0589   0.0229   0.1551    0.0572   0.0000   441.8021      -3.40847       8.64672       5.28832      -2.83254      -11.7200       6.22016       8.05186       8.41250       8.39222       8.05995       7.18676
  15  22 3894.0823    1.8138  6.7370 10.4612  0.0000  0.0745   0.0168   0.1984    0.0506   0.0000   447.7607      -14.4251       27.3359       6.36109       11.2811      -14.4811       7.74465       10.3856       10.4917       10.7368       9.74686       8.84851
  15  23 4035.5008    1.5416  8.6335 10.2226  0.0000  0.0898   0.0132   0.2392    0.0452   0.0000   442.2846       9.42225       8.23075      0.400789       2.08038      -11.0424       9.27760       11.8431       12.3495       12.3039       11.6464       10.2669
  15  24 4177.3437    1.3046 11.3090 10.0580  0.0004  0.1137   0.0105   0.3131    0.0404   0.0000   446.4880       27.1501       21.7673      -39.2175       17.5397       7.98664       11.6153       15.1209       16.0031       15.9888       14.8488       13.1770
  15  25 4319.1219    1.0917 13.7231  9.9517  0.0000  0.1429   0.0084   0.3952    0.0357   0.0000   433.4954       6.99762       45.1308       35.9278       32.0740      -14.8136       14.4842       19.1349       20.3394       19.7335       18.9696       16.8620
  15  26 4461.1589    0.9160 15.6333  9.8877  0.0000  0.1739   0.0071   0.4756    0.0320   0.0000   436.5207       7.79650       16.6203      -30.2609       19.3872       17.6697       17.7806       23.0406       24.7941       24.3590       23.0065       20.3014
  16   5 1467.2884    0.1476  0.1011  9.3850  0.0000  0.0186   0.0120   0.0335    0.0294   0.0000   436.0510      -2.18374       15.4737     -0.140024      -2.27050      0.756619       1.69722       2.88170       2.79704       1.99309       2.02627       1.74101
  16   6 1629.5026    0.2452  0.2098  9.3280  0.0000  0.0133   0.0110   0.0283    0.0350   0.0000   437.0126     -0.974269       14.6233      0.210981     -0.853416       1.89167       1.36605       1.64419       1.78347       1.77787       1.55741       1.43429
  16   7 1783.2674    0.3903  0.3172  9.4139  0.0000  0.0157   0.0140   0.0338    0.0454   0.0000   437.2080      -2.14316       13.4638     0.0595782      -1.80682       1.89501       1.74119       2.28648       2.41306       2.30861       2.13221       2.00272
  16   8 1933.1078    0.5331  0.5156  9.4415  0.0000  0.0179   0.0148   0.0413    0.0619   0.0000   437.8592       1.57384       13.2582      -1.64862     -0.802631      -1.73376       1.76699       2.27342       2.42797       2.23807       2.23382       2.23790
  16   9 2081.6139    0.7484  0.5937  9.6840  0.0000  0.0188   0.0191   0.0434    0.0783   0.0000   436.4200      -5.75098       16.2245       1.84747      -5.97915      -1.24135       1.82122       2.30846       2.41099       2.49928       2.40415       2.21062
  16  10 2228.3955    1.0300  0.8465  9.9411  0.0000  0.0221   0.0220   0.0537    0.1026   0.0000   434.0322     -0.905847       12.3690       4.43517       1.43478      -3.94903       2.12707       2.79527       2.73665       2.96936       2.93233       2.57618
  16  11 2372.6034    1.4256  0.9134 10.5275  0.0000  0.0212   0.0296   0.0590    0.0991   0.0000   438.7379      -1.81032       7.28401      -3.42853      -3.08360      0.194839       2.16246       2.73360       2.74613       2.76762       2.68474       2.38086
  16  12 2514.8237    1.8760  0.9010 11.1613  0.0000  0.0211   0.0390   0.0570    0.0966   0.0000   429.3861      -5.44198       13.3807       1.36381      0.554478      -3.40555       2.29572       2.79757       2.92707       3.07819       2.79330       2.53181
  16  13 2656.9304    2.4039  0.9493 11.4546  0.0000  0.0222   0.0478   0.0579    0.1146   0.0000   437.1939      0.637492       13.8071      -3.00666      -1.60508     -0.244703       2.18160       2.91149       3.03726       3.09186       2.87491       2.65343
  16  14 2799.5298    3.2157  0.8898 11.8160  0.0000  0.0203   0.0649   0.0528    0.1198   0.0000   435.1267      -2.36804       13.4345      -2.49326      -4.26719      -5.41518       1.96857       2.53935       2.64027       2.86404       2.50451       2.27938
  16  15 2941.7919    3.7767  0.7947 12.4928  0.0000  0.0189   0.0846   0.0518    0.1073   0.0000   437.4022      0.985483       7.17366     -0.617873      -3.53021      -2.96895       1.89197       2.49225       2.59808       2.71551       2.35118       2.17648
  16  16 3083.5033    4.1615  1.0027 12.5477  0.0000  0.0221   0.0834   0.0613    0.1389   0.0000   438.9842      0.929836       11.1501      0.264963      -1.23825      -4.43631       2.18097       2.79912       2.93605       3.04670       2.86327       2.51841
  16  17 3224.9562    4.1222  1.2607 12.7849  0.0000  0.0270   0.0787   0.0726    0.1287   0.0000   438.9339      -10.0991       18.6983      -4.10605      -2.94928      -1.10705       2.64365       3.47823       3.45807       3.72061       3.33705       3.10837
  16  18 3366.3437    3.5776  1.7639 12.4413  0.0000  0.0328   0.0600   0.0883    0.0996   0.0000   442.5638      -1.30044       11.0076      -8.53440      -2.83045      -4.16644       3.21354       4.10520       4.31844       4.35248       4.06654       3.78467
  16  19 3507.9956    3.0453  2.6456 11.5631  0.0000  0.0401   0.0404   0.1048    0.0873   0.0000   433.7564      -3.86202       10.9861      -12.0177       3.36703       3.53422       3.97479       5.25542       5.56241       5.70450       5.18679       4.69483
  16  20 3649.7953    2.5414  3.9006 11.0982  0.0000  0.0494   0.0281   0.1347    0.0645   0.0000   447.5353       2.14774       14.2222      -10.9662       8.60942      -5.14697       4.87359       6.26918       6.56790       6.56961       6.32886       5.78149
  16  21 3791.5020    2.1107  5.3352 10.5955  0.0000  0.0594   0.0201   0.1635    0.0537   0.0000   428.1466      -5.98052       1.38064      -1.21121       17.4088      -21.4368       5.82820       7.49115       7.76222       8.06479       7.41452       6.84944
  16  22 3933.3456    1.7624  7.6420 10.2085  0.0000  0.0761   0.0148   0.2108    0.0477   0.0000   432.0175      -6.03273       13.4945      -4.79112      -12.9626      -7.98170       7.65778       9.64033       10.2397       10.1322       10.1246       9.00741
  16  24 4217.6340    1.2256 11.4060  9.9790  0.0000  0.1157   0.0097   0.3163    0.0374   0.0000   404.7717       25.3697       45.3053      -21.1377       17.3411      -16.3773       11.0418       14.3139       15.0835       15.2205       14.3837       13.2703
  16  25 4359.8916    1.0217 14.4070  9.8243  0.0000  0.1518   0.0075   0.4088    0.0333   0.0000   430.0692      -5.10454       64.4590       20.9497      -35.5276       2.74629       14.2326       18.8583       19.6025       19.6993       18.9044       17.0401
  17   6 1657.0392    0.2564  0.2232  9.4546  0.0000  0.0150   0.0111   0.0273    0.0356   0.0000   440.8014      -2.87740       16.7903      -1.63231      -2.28476     -0.377967       1.53849       1.70329       1.68256       1.79398       1.78711       1.68547
  17   7 1811.9836    0.3951  0.3854  9.4698  0.0000  0.0162   0.0126   0.0362    0.0470   0.0000   438.7843      -2.34373       12.6382       1.62303      -2.79842      0.985097       1.62107       1.89296       2.10034       2.11176       2.06952       1.78052
  17   8 1963.2881    0.5579  0.4855  9.5548  0.0000  0.0161   0.0156   0.0406    0.0593   0.0000   436.8589      -1.06698       12.2909       2.49422      0.640202     -0.596130       1.56501       1.96800       2.04546       2.13047       2.01859       2.12197
  17   9 2112.9701    0.8407  0.6182  9.8135  0.0000  0.0179   0.0202   0.0430    0.0773   0.0000   439.3773      -3.71879       11.4775       2.06765      0.352740       1.22243       1.60001       2.12214       2.07760       2.29691       2.08519       1.93577
  17  10 2260.2859    1.0585  0.8127 10.0896  0.0000  0.0208   0.0221   0.0505    0.0929   0.0000   440.1945      0.809870       13.4474       3.29681      -4.93543       1.16099       1.94693       2.36693       2.44893       2.60555       2.43832       2.32543
  17  11 2405.0063    1.5660  0.9118 10.7325  0.0000  0.0221   0.0318   0.0546    0.1021   0.0000   437.5176      -2.18635       14.9101       3.59807      0.126490      -1.95551       2.08335       2.53905       2.49369       2.78567       2.59737       2.46323
  17  12 2548.1298    1.9732  0.9481 11.2635  0.0000  0.0218   0.0390   0.0560    0.1066   0.0000   438.3112      -4.47958       13.8161      -1.53550      -2.23231    -0.0439046       2.10986       2.70350       2.78308       2.92373       2.65992       2.50736
  17  13 2691.0020    2.6092  1.0037 11.5944  0.0000  0.0227   0.0494   0.0567    0.1220   0.0000   435.1550     -0.873642       10.2994      -1.34126      -6.81792       1.88500       2.17161       2.78317       2.79437       2.86798       2.74115       2.64098
  17  14 2834.3715    3.2370  0.9051 12.1904  0.0000  0.0213   0.0639   0.0524    0.1087   0.0000   439.4108      -1.65193       14.9345      -1.25769      -5.28480      -4.22202       2.00534       2.43341       2.59196       2.62457       2.61039       2.29876
  17  15 2977.2451    3.7267  0.8714 12.7144  0.0000  0.0207   0.0760   0.0527    0.1010   0.0000   440.5379       1.08904       12.9749      -3.16951      -3.79580      -4.30764       1.94845       2.50229       2.63169       2.78221       2.44891       2.26011
  17  16 3119.4069    4.0423  1.0382 12.9029  0.0000  0.0228   0.0778   0.0613    0.1099   0.0000   438.7749       2.44535       10.5525      -3.11503      -1.09092      -7.18636       2.13856       2.80499       2.84098       3.03957       2.76339       2.56255
  17  17 3261.4235    4.0969  1.3194 12.4818 -0.0000  0.0268   0.0736   0.0680    0.1452   0.0000   438.3020       1.66175       13.8258      -6.54282      0.128958       3.05088       2.43352       3.25425       3.41158       3.47707       3.19455       3.04808
  17  18 3403.4287    3.4872  2.1044 12.1445  0.0000  0.0350   0.0518   0.0906    0.1013   0.0000   441.0077     -0.822669       10.2117       4.21651      0.126459      -2.87068       3.18274       4.20985       4.33524       4.62894       4.22029       3.96198
  17  19 3545.4593    2.8707  3.0106 11.7110  0.0000  0.0428   0.0368   0.1133    0.0749   0.0000   432.3438       3.86240       4.20636      -3.97195       6.06595      -1.24949       3.99986       5.11763       5.51905       5.66102       5.39682       4.87846
  17  20 3687.8309    2.4752  4.3449 10.8606 -0.0009  0.0508   0.0254   0.1339    0.0699   0.0000   435.1277      0.246590       19.1231      -3.26088       3.60707      -12.0149       4.80429       6.12028       6.54581       6.63430       6.40857       5.81511
  17  21 3830.0677    2.0154  5.8457 10.6129  0.0000  0.0621   0.0185   0.1706    0.0512   0.0000   432.9321       18.8891       17.3389      -8.91143      -7.15371      -7.58711       5.73540       7.47981       7.88532       8.25557       7.76901       7.04522
  17  22 3972.4216    1.7238  7.8821 10.1471  0.0000  0.0766   0.0138   0.2060    0.0475   0.0000   430.5832      -19.5948       10.1071      -2.58749       2.50408      -5.71968       7.06487       9.03798       9.42992       9.69621       9.50090       8.59541
  17  23 4114.6023    1.3866  9.9375 10.1026  0.0000  0.0978   0.0107   0.2639    0.0387   0.0000   441.1171       32.9077       11.6354      -2.34089       21.2984     -0.450194       8.67726       11.7296       12.1741       12.5522       12.0317       10.8583
  18   6 1683.6638    0.3007  0.2254  9.4206  0.0000  0.0131   0.0121   0.0275    0.0367   0.0000   437.3919      -3.92097       15.3157       1.40830      -2.06693      -1.90104       1.18855       1.48170       1.36291       1.38991       1.55051       1.39184
  18   7 1839.9849    0.4497  0.4025  9.4902  0.0000  0.0161   0.0131   0.0330    0.0500   0.0000   436.7552      -3.29142       15.6341      0.432298      -1.03198     -0.393455       1.43453       1.82224       2.02405       2.01143       2.09474       1.75469
  18   8 1992.8353    0.6087  0.5546  9.4950  0.0000  0.0174   0.0152   0.0406    0.0659   0.0000   436.9958       1.93864       13.1764     -0.745361      0.804651      -2.35371       1.48841       1.87373       1.87028       2.16507       2.03264       1.92792
  18   9 2143.7272    0.8332  0.6742  9.8856  0.0000  0.0181   0.0190   0.0450    0.0747   0.0000   439.6914      -1.99998       15.0103     -0.427790      -4.00646       1.65572       1.57468       2.01553       2.06946       2.27928       2.03611       1.89407
  18  10 2291.6121    1.1807  0.9261 10.0972  0.0000  0.0209   0.0232   0.0532    0.1082   0.0000   438.6907     -0.155667       11.5519       2.32873       2.48319      0.633939       1.92770       2.44403       2.61346       2.62838       2.69104       2.34834
  18  11 2436.8124    1.5914  1.0491 10.7272  0.0000  0.0234   0.0295   0.0588    0.1096   0.0000   435.6902      -1.22133       10.2077      -1.70320       2.61872    0.00476435       2.13279       2.66246       3.21216       3.18965       2.97543       2.76308
  18  12 2580.8505    2.0848  1.0026 11.2763  0.0000  0.0216   0.0389   0.0554    0.1014   0.0000   435.4085     0.0658507       14.5808       1.50392     -0.785544     -0.113819       2.07118       2.54470       2.77149       2.86444       2.74953       2.51196
  18  13 2724.7227    2.7953  0.9358 11.8339  0.0000  0.0207   0.0532   0.0535    0.1057   0.0000   436.1750      -1.28219       17.4808     -0.625259      -2.40326     -0.630768       1.79571       2.44932       2.44531       2.60814       2.46139       2.30626
  18  14 2868.6222    3.4912  0.8433 12.3178  0.0000  0.0194   0.0690   0.0486    0.1029   0.0000   441.8878      -2.86243       16.4878      -4.52594      -3.61051      -3.03512       1.77305       2.34115       2.40055       2.62597       2.33498       2.27078
  18  15 3012.1993    4.1601  0.8344 12.8285  0.0000  0.0192   0.0838   0.0487    0.0969   0.0000   438.8249      -2.69603       16.3055       2.22972       1.39189      -2.53809       1.85295       2.44823       2.65274       2.69904       2.64615       2.49389
  18  16 3154.8837    4.1439  1.1224 12.7438  0.0000  0.0231   0.0750   0.0621    0.1173   0.0000   440.1434       5.17467       7.14207      -1.90978      -1.43367      -9.37710       1.98330       2.66063       2.64143       2.94382       2.68148       2.70252
  18  17 3297.3806    3.8083  1.4479 12.7575  0.0000  0.0276   0.0646   0.0744    0.1010   0.0000   435.4959      -2.73806       8.98773      0.543342      -1.22880      -5.65694       2.40722       3.14234       3.13375       3.39667       3.21938       3.03477
  18  18 3439.9933    3.3573  2.1709 11.8152  0.0000  0.0330   0.0462   0.0908    0.1017   0.0000   434.1828       3.50305       17.7173       4.46548      -2.67403      -7.69267       2.89675       3.75898       3.92672       4.08051       3.92849       3.62769
  18  19 3582.6116    2.7896  3.2051 11.5840  0.0000  0.0429   0.0333   0.1165    0.0696   0.0000   442.1545       9.51721       8.90262      -3.15519      -4.65784       1.61700       3.68585       4.86809       5.01040       5.27512       5.09886       4.67317
  18  20 3725.3864    2.3217  4.7739 10.9212  0.0000  0.0539   0.0227   0.1436    0.0577   0.0000   444.0363      0.466029      0.694827      -7.12495       8.70958      -7.06210       4.79722       6.02083       6.41831       6.69245       6.36509       5.88884
  18  21 3868.1303    1.9350  6.2962 10.5114  0.0000  0.0645   0.0166   0.1724    0.0479   0.0000   442.4645       7.82182       4.61222      -15.8063       6.30483      -7.58619       5.69095       7.23281       7.87535       8.06060       7.70866       7.23387
  18  22 4010.8511    1.5919  8.7518 10.1000  0.0000  0.0816   0.0118   0.2206    0.0418   0.0000   437.1035       3.46809       24.6440      -10.8584    -0.0766941      -4.51380       7.12675       9.18059       9.85354       10.1676       9.86692       9.24503
  18  24 4296.7748    1.1094 13.0907 10.0176  0.0000  0.1277   0.0079   0.3552    0.0314   0.0000   443.7294       18.8339       30.8338      -16.5659      -18.6912       11.5568       10.7181       14.2904       15.0463       15.2763       14.8927       13.7876
  18  26 4582.7865    0.7833 19.2926  9.7868  0.0013  0.2139   0.0051   0.5463    0.0241   0.0000   443.2713       23.8446       8.86750      -1.10812       21.8382      -7.71048       17.4710       24.0285       24.9496       26.2355       24.6436       22.6244
  19   3 1173.3102    0.0678  0.0417  9.4479 -0.0022  0.0151   0.0115   0.0190    0.0247   0.0000   439.1092      -2.50991       16.5580     -0.795367      0.605851       5.52637       1.42372       2.03045       1.95846       1.65899       2.04833       1.55756
  19   4 1364.3046    0.0932  0.0861  9.3709  0.0000  0.0207   0.0090   0.0296    0.0258   0.0000   440.6460      -1.55068       19.0261      -2.09029      -1.50116     -0.781503       2.59937       2.79351       3.45311       3.25078       2.63126       2.39535
  19   6 1709.3553    0.2888  0.2563  9.4588  0.0000  0.0141   0.0107   0.0272    0.0353   0.0000   437.3764     -0.552512       15.0282      -2.48456      -3.99324       1.09222       1.14619       1.46155       1.73854       1.77937       1.63737       1.60175
  19   7 1867.2807    0.4689  0.4296  9.5031  0.0000  0.0160   0.0129   0.0340    0.0499   0.0000   440.0887     0.0300909       14.4844      0.117733      -1.55914      0.555708       1.33973       1.72968       1.91850       2.01407       1.83671       1.73559
  19   8 2021.7281    0.6666  0.6186  9.4852  0.0000  0.0189   0.0153   0.0394    0.0734   0.0000   440.1029      -2.55525       15.8902      0.256783      -1.84539     -0.602136       1.56641       2.13711       2.13095       2.37180       2.31173       2.20596
  19   9 2173.7438    0.9448  0.7018  9.8676  0.0000  0.0176   0.0201   0.0432    0.0789   0.0000   437.1384       2.81497       9.26706      -2.81362      -6.23797      -1.13372       1.52150       1.94820       2.12781       2.21651       2.06640       1.97289
  19  10 2322.3229    1.2860  0.8575 10.2572  0.0000  0.0195   0.0252   0.0492    0.0937   0.0000   440.1781      0.787574       17.2514       1.29320      0.889061      -1.91867       1.65109       2.09999       2.18807       2.43160       2.33848       2.12505
  19  11 2468.1482    1.7256  0.9751 11.0475  0.0000  0.0222   0.0322   0.0542    0.0919   0.0000   436.9272      -3.17644       12.3059      -1.03557      -1.69175     -0.538769       1.69332       2.40368       2.31727       2.55774       2.42731       2.26015
  19  12 2613.0672    2.3064  0.9640 11.3925  0.0000  0.0203   0.0433   0.0531    0.1095   0.0000   437.5857      -2.32564       9.82312      -2.02018     -0.985534     -0.475241       1.76141       2.21599       2.35952       2.48867       2.34150       2.22764
  19  13 2757.9171    2.8954  0.9429 11.8351  0.0000  0.0199   0.0539   0.0525    0.1052   0.0000   437.6858       1.40145       12.4826     0.0313853     -0.714124      -2.00881       1.67191       2.16374       2.37472       2.33892       2.39500       2.21810
  19  14 2902.5011    3.6231  0.8281 12.3737  0.0000  0.0188   0.0702   0.0462    0.1039   0.0000   441.7423      0.635398       11.6728      -3.35032      -2.68584      -2.87854       1.67606       2.21834       2.35854       2.50287       2.20456       2.09747
  19  15 3046.5657    4.1312  0.9488 12.6459  0.0000  0.0201   0.0757   0.0534    0.1073   0.0000   438.0919      -3.70649       9.47276      -2.10699       3.13141      -4.53244       1.75095       2.21647       2.30031       2.29848       2.32170       2.23321
  19  16 3189.8624    4.0740  1.2794 12.7415  0.0000  0.0251   0.0672   0.0647    0.0990   0.0000   437.6931       7.55946       11.7252      -2.82087    -0.0614137      -8.61791       2.13254       2.65210       2.78027       2.96207       2.90552       2.65064
  19  17 3332.9103    3.6038  1.7472 12.5177  0.0000  0.0295   0.0531   0.0815    0.0751   0.0000   438.4767       1.89511       16.8696      -6.11554     -0.219462      -1.38384       2.41982       3.23641       3.26931       3.51848       3.28224       3.15472
  19  18 3476.1898    3.1687  2.5127 11.7871  0.0000  0.0362   0.0393   0.0948    0.0793   0.0000   444.5250     -0.939884       12.5979      -1.91493      -2.36289     -0.731578       2.98904       3.92416       4.08819       4.29680       4.14363       3.77937
  19  19 3619.3588    2.6219  3.6300 11.2845  0.0000  0.0451   0.0279   0.1175    0.0630   0.0000   437.0124      0.602261       6.17975      -6.08204      -3.02045      -4.49919       3.59126       4.75654       5.02663       5.24644       4.97818       4.75211
  19  20 3762.4764    2.2063  5.2211 10.6310  0.0000  0.0551   0.0198   0.1469    0.0565   0.0000   447.7829      -1.25767       17.0214     -0.683934       1.63094      -9.82736       4.62673       5.99171       6.24952       6.49532       6.47945       5.93013
  19  21 3905.7778    1.8552  7.3136 10.2249  0.0000  0.0690   0.0141   0.1854    0.0453   0.0000   432.7383       11.2889       7.37484       14.7825      -5.17806      -20.3681       5.63250       7.61983       7.90377       8.18959       7.93306       7.48986
  19  23 4192.0720    1.2895 11.8042 10.0170 -0.0007  0.1071   0.0088   0.3014    0.0335   0.0000   425.1074       9.09773       28.0748       1.91043       8.97915       6.73160       8.63195       11.6500       12.1134       12.7645       12.3010       11.3322
  19  24 4335.8643    1.0638 14.6919  9.9391  0.0000  0.1428   0.0069   0.3827    0.0295   0.0000   433.2672      -48.1714       18.1345       9.32009       11.4453       20.8791       11.2681       15.4484       16.2773       16.8799       16.2616       14.9234
  19  25 4479.2864    0.8746 16.7486  9.8637 -0.0014  0.1714   0.0057   0.4601    0.0263   0.0000   445.4894      -11.5586     -0.980791       16.0577       1.42306      -25.5633       13.5671       18.0809       19.4190       19.8596       18.9690       18.0616
  20   4 1386.4936    0.1104  0.0952  9.4281  0.0000  0.0122   0.0086   0.0267    0.0256   0.0000   438.9909     -0.347394       17.0638      -1.18912     -0.785210       1.68885       1.00574       1.25660       1.35763       1.53206       1.55651       1.36134
  20   5 1566.5350    0.2018  0.1515  9.4029  0.0000  0.0099   0.0100   0.0238    0.0288   0.0000   439.2579     -0.610762       16.9774     -0.379887      -2.24478      -2.02267      0.829182       1.29010       1.34865       1.49613       1.43464       1.31867
  20   6 1734.1781    0.3408  0.3380  9.3537  0.0000  0.0143   0.0107   0.0320    0.0401   0.0000   437.8511     -0.738986       16.8522     -0.334259      -2.54400      0.282617       1.14931       1.42730       1.61339       1.65687       1.61464       1.39608
  20   7 1893.8769    0.5075  0.4940  9.4326  0.0000  0.0166   0.0130   0.0375    0.0540   0.0000   437.0797      -3.14335       11.6953       2.08364      -1.38852       2.49573       1.21730       1.59843       1.66307       1.67455       1.59352       1.60711
  20   8 2050.0266    0.6996  0.5751  9.8006  0.0000  0.0162   0.0165   0.0418    0.0610   0.0000   438.4414      -2.73914       17.2990       2.96126      -1.56064      -3.51399       1.17952       1.61719       1.70169       1.86459       1.73222       1.67969
  20   9 2203.0812    0.9562  0.8241 10.0597  0.0000  0.0201   0.0192   0.0470    0.0826   0.0000   437.0697      -2.51869       18.8843       1.39145      -1.15711      0.492192       1.52326       1.97744       2.10386       2.19492       2.14068       2.04995
  20  10 2352.4456    1.3668  0.8788 10.4729  0.0000  0.0198   0.0253   0.0466    0.0914   0.0000   434.7978      -3.50663       16.3746     0.0677381     -0.472250     -0.371338       1.55521       1.95340       2.08012       2.24611       2.22754       1.98305
  20  11 2498.9897    1.8252  0.9227 11.0103  0.0000  0.0187   0.0342   0.0532    0.0956   0.0000   436.0435       1.39819       13.5969      0.349937     -0.565599      0.622528       1.54206       1.95279       2.09308       2.06290       2.12556       1.99492
  20  12 2644.8207    2.4047  0.9559 11.5429  0.0000  0.0208   0.0436   0.0513    0.1085   0.0000   439.9860     0.0475032       15.8084    -0.0749706     0.0734055     -0.993985       1.59505       2.13558       2.11696       2.30620       2.21221       2.16138
  20  13 2790.6891    3.0407  0.9560 12.2005  0.0000  0.0192   0.0556   0.0543    0.0893   0.0000   439.8402     -0.244837       11.0168       3.99807      -3.07268      -4.34216       1.55431       1.96735       2.17878       2.24221       2.17472       2.00453
  20  14 2935.9596    3.7734  0.8089 12.6997  0.0000  0.0180   0.0729   0.0460    0.0878   0.0000   440.7484       1.49497       10.6247      -1.55712      -1.40974      -4.52631       1.37492       1.88206       1.90271       2.06859       1.99266       1.80231
  20  15 3080.4540    4.1769  0.9368 12.8155  0.0000  0.0193   0.0754   0.0515    0.0989   0.0000   436.5048       1.28830       11.3363      -1.08914      -1.74510      -1.19595       1.51438       1.99719       2.09600       2.23276       2.08835       2.05887
  20  16 3224.4153    4.0758  1.2066 12.9746  0.0000  0.0242   0.0686   0.0614    0.0973   0.0000   434.7074       2.72207       18.5300      -4.92345      -2.09712      -2.73048       1.90901       2.48123       2.65126       2.91541       2.66399       2.52083
  20  17 3368.0698    3.5352  1.8791 12.2262  0.0000  0.0299   0.0465   0.0766    0.0710   0.0000   443.4060       1.22412       9.43505      -4.30944       2.17774      -7.44109       2.37233       3.16262       3.33287       3.54694       3.45532       3.19928
  20  18 3511.8162    2.9525  2.7358 11.8537  0.0000  0.0381   0.0347   0.0961    0.0623   0.0000   441.3289      0.157722       14.0954      -3.79509       2.57189      -1.65326       3.00771       3.97662       4.19045       4.47988       4.29813       4.01285
  20  19 3655.5446    2.4884  4.0220 11.1835  0.0008  0.0476   0.0247   0.1212    0.0558   0.0000   439.7040       4.82567       13.6326      -5.18107       5.22914      -6.18047       3.75674       5.04047       5.30116       5.45622       5.45453       4.89498
  20  20 3799.3149    2.1164  5.5723 10.6032  0.0000  0.0562   0.0181   0.1511    0.0516   0.0000   427.1095      -6.17459       17.9324       3.58578       8.46500      -14.6066       4.50662       5.85764       6.11745       6.45271       6.23889       5.88525
  20  21 3942.9164    1.7484  7.6282 10.3529  0.0000  0.0717   0.0132   0.1921    0.0398   0.0000   435.7459       9.44571       5.73954     -0.226650      -10.6106      -1.41213       5.63031       7.50513       7.83849       8.23419       8.09365       7.57193
  20  22 4086.8669    1.4635  9.9452 10.0359  0.0000  0.0884   0.0098   0.2416    0.0359   0.0000   423.8737       25.1209       6.36778      -2.91034       5.57492      -16.9634       6.78952       9.10111       9.68424       10.1161       9.64098       9.11159
  20  23 4230.3487    1.2133 12.9857 10.0180 -0.0002  0.1182   0.0077   0.3240    0.0307   0.0000   427.0380      -2.40054       12.5441       6.50180       4.53474      -14.7609       9.17058       12.1619       13.1341       13.4902       13.2197       12.3191
  20  24 4374.3514    1.0293 14.6179  9.9302  0.0000  0.1385   0.0064   0.3739    0.0280   0.0000   444.3311      -17.2887       18.4573      -11.3535       8.32736       8.89757       10.4538       14.3084       15.1152       15.6623       15.1368       14.1573
  20  25 4518.0201    0.8498 18.1145  9.8262  0.0012  0.1846   0.0052   0.4781    0.0243   0.0000   416.3331      0.450348      -19.9731      -41.2939       26.8893       7.10564       13.6917       18.4863       19.9656       20.5539       19.8943       18.8044
  21   3 1213.6174    0.0729  0.0771  9.4847  0.0000  0.0206   0.0083   0.0343    0.0239   0.0000   440.4579       1.71352       17.6264      -3.89956      -6.15250     -0.814410       1.73921       1.58076       1.68286       2.29166       2.06398       2.64728
  21   4 1408.0674    0.1476  0.0797  9.4245 -0.0000  0.0172   0.0108   0.0182    0.0249   0.0000   438.9744     -0.165843       18.6074      0.935201      -2.16129      0.838471       1.30566       1.96749       1.36986       2.00374       2.46165       1.77571
  21   5 1589.2464    0.2186  0.2548  9.3397  0.0000  0.0133   0.0085   0.0309    0.0310   0.0000   439.4590     -0.563334       19.9874       1.88952      -3.88759     -0.965560       1.07405       1.25657       1.54100       1.69479       1.63667       1.43261
  21   6 1758.2145    0.3618  0.3246  9.4577  0.0000  0.0139   0.0115   0.0312    0.0388   0.0000   439.0367      -1.20310       19.1030      0.419617      -2.29872       1.41597       1.02568       1.42221       1.47365       1.67718       1.54439       1.46105
  21   7 1919.8028    0.5416  0.4924  9.4885  0.0000  0.0152   0.0134   0.0368    0.0547   0.0000   438.6916     -0.700790       15.2460      -1.95543      -1.52673       2.62278       1.16074       1.61676       1.69589       1.87688       1.88632       1.68172
  21   8 2077.6996    0.7423  0.6641  9.7506  0.0000  0.0172   0.0156   0.0411    0.0653   0.0000   436.7011     -0.539193       15.2206       4.62756      -1.15405      -4.16920       1.31434       1.64085       1.94835       2.03143       1.92261       1.85133
  21   9 2231.8230    1.0620  0.9186  9.8698  0.0000  0.0199   0.0196   0.0509    0.0969   0.0000   438.6936      -1.39181       14.0838       7.19348      -3.95843     -0.497641       1.49139       1.95696       2.01820       2.15632       2.12652       2.10103
  21  10 2381.8943    1.4880  0.9230 10.5510  0.0000  0.0188   0.0269   0.0498    0.0881   0.0000   438.7645     -0.167254       13.6305       2.31151      0.536953      -1.89234       1.41024       1.80551       1.90120       2.07789       2.07123       2.01565
  21  11 2529.3195    1.9549  0.9352 11.2791  0.0000  0.0195   0.0354   0.0491    0.0890   0.0000   437.4600     -0.466637       12.4286      0.377864      0.325897      -2.94143       1.48520       1.92022       2.03295       2.17278       2.13298       2.02923
  21  12 2676.1685    2.5173  0.9083 11.8178  0.0000  0.0186   0.0460   0.0504    0.0879   0.0000   440.6478      -3.05894       13.1349      -3.16277      -3.14936     -0.138234       1.46384       1.86911       2.01545       2.13438       1.98979       1.91467
  21  13 2822.9303    3.3088  0.8407 12.1379  0.0000  0.0174   0.0616   0.0465    0.1011   0.0000   440.8153     -0.941034       13.5575     -0.281420      -1.77751      0.547054       1.42388       1.86018       1.98405       2.02184       1.89710       1.77469
  21  14 2968.8975    3.9586  0.8499 12.7562  0.0000  0.0179   0.0737   0.0464    0.0866   0.0000   437.5662       5.81813       14.6232       1.58435      -2.21856      -3.93505       1.39912       1.71912       1.93693       2.04498       1.97556       1.84963
  21  15 3113.9729    4.2361  0.9962 12.7764  0.0000  0.0198   0.0730   0.0509    0.0985   0.0000   439.6711    -0.0996744       15.4627     -0.274259      0.149783      -5.55014       1.51296       2.00093       2.09191       2.22584       2.09545       2.03407
  21  16 3258.5744    3.8452  1.3757 12.6140  0.0000  0.0252   0.0584   0.0630    0.0897   0.0000   439.1080      0.677108       10.4387      -1.44339      -1.40721      -10.6046       1.86041       2.49305       2.61121       2.77807       2.66253       2.56369
  21  17 3402.8535    3.4160  1.9745 12.2875  0.0000  0.0301   0.0445   0.0808    0.0630   0.0000   438.8059       5.47606       11.2377      -4.97739    -0.0492612      -3.38469       2.27068       3.00901       3.15103       3.33117       3.21920       3.03204
  21  18 3547.1247    2.8482  3.0066 11.6715  0.0000  0.0377   0.0310   0.1005    0.0543   0.0000   442.4834     -0.578292       19.5808    -0.0487300      -4.94370      -6.98707       2.92492       3.80199       4.02784       4.35737       4.23881       3.92701
  21  19 3691.4638    2.3778  4.6310 10.9546 -0.0007  0.0495   0.0211   0.1295    0.0493   0.0000   437.6712      0.803090       14.8842       5.32937       1.38262      -5.84169       3.72678       4.89936       5.27961       5.68224       5.51512       5.03727
  21  20 3835.6381    2.0124  6.2902 10.3894  0.0001  0.0592   0.0154   0.1556    0.0455   0.0000   436.1743      -15.9325       20.4117      -8.94549      -3.46087      -14.5155       4.45975       5.86141       6.27553       6.62508       6.50677       6.10592
  21  21 3979.7556    1.6853  8.4547 10.1828  0.0000  0.0747   0.0117   0.2016    0.0370   0.0000   430.3860      0.515706       11.7322       4.81413      0.586409       4.01585       5.56922       7.46110       7.86607       8.17733       8.05674       7.44926
  21  23 4268.3480    1.1600 13.0052  9.9686 -0.0006  0.1174   0.0072   0.3176    0.0291   0.0000   444.5057      -14.5574       20.0250      0.419534       13.5654      -18.1744       8.68979       11.2689       12.2647       12.8356       12.5500       12.0073
  21  25 4556.8494    0.7990 18.1840  9.7798 -0.0005  0.1846   0.0048   0.4847    0.0227   0.0000   434.8186      -13.2566       15.6056       16.8249      -10.4313      -6.29963       12.9857       17.5691       18.6360       19.7867       19.0937       18.2184
  22   3 1233.1085    0.0759  0.0767  9.4436  0.0000  0.0186   0.0080   0.0278    0.0232   0.0000   438.1909      -2.13826       16.8753      -2.06857      -3.09781     -0.885341      0.949869       1.80646       1.49947       1.51547       1.41443       1.42800
  22   5 1611.3326    0.2264  0.2274  9.4040  0.0000  0.0116   0.0088   0.0281    0.0297   0.0000   439.5304      -1.20101       20.0026      -1.13168      -2.06579     -0.115632      0.929100       1.13079       1.31208       1.42742       1.28795       1.18666
  22   6 1781.5021    0.4123  0.3753  9.4211  0.0000  0.0142   0.0116   0.0311    0.0419   0.0000   439.0898      -1.62597       14.1708      -1.56402    -0.0702793      0.576447      0.974127       1.38445       1.40579       1.39434       1.33681       1.51950
  22   7 1945.0201    0.5759  0.5167  9.5010  0.0000  0.0164   0.0136   0.0359    0.0544   0.0000   440.2834      0.283000       17.0575      0.794527      -1.06838      -1.19911       1.14502       1.41656       1.56121       1.60768       1.57160       1.50956
  22   8 2104.7185    0.7615  0.7518  9.8385  0.0000  0.0188   0.0152   0.0446    0.0669   0.0000   439.3680       3.14497       17.3470       3.58141      -3.99843     -0.355266       1.34849       1.74997       1.85236       1.87835       2.01477       1.76935
  22   9 2259.9822    1.0946  0.8998 10.0201  0.0000  0.0191   0.0191   0.0472    0.0855   0.0000   441.6425       2.00442       13.7170    -0.0344859      0.446398      -1.86379       1.32712       1.80976       1.92050       1.97566       2.04503       1.96474
  22  10 2410.7951    1.5138  0.9359 10.8718  0.0000  0.0194   0.0271   0.0510    0.0843   0.0000   440.0073     -0.621237       13.4778     -0.530774       2.51069     -0.426147       1.39737       1.83430       2.00329       2.12839       2.09018       1.93465
  22  11 2559.1695    2.1105  0.9675 11.2466  0.0000  0.0190   0.0361   0.0489    0.0921   0.0000   439.5084      0.175678       11.8736      -2.25802     -0.802900     -0.537074       1.41010       1.88083       1.97882       2.04449       2.04952       1.94099
  22  12 2707.0982    2.6273  0.9218 11.9571  0.0000  0.0187   0.0466   0.0489    0.0858   0.0000   437.3128      -3.08703       12.0456      0.172045       1.20317      -5.57036       1.36244       1.75487       1.86010       2.01364       1.87243       1.95372
  22  13 2854.7018    3.4207  0.8078 12.3591  0.0000  0.0173   0.0625   0.0426    0.0912   0.0000   440.7546       3.36878       11.2293       3.85301      -2.10875     -0.600201       1.28013       1.64523       1.77876       1.86448       1.84879       1.81282
  22  14 3001.4186    4.0230  0.8558 12.7011  0.0000  0.0181   0.0711   0.0434    0.0939   0.0000   435.9048     -0.149593       14.4719      -1.08475      -1.73429      -8.06729       1.30259       1.66445       1.71775       1.97357       1.75776       1.73638
  22  15 3147.0061    4.1789  1.0925 12.7566  0.0000  0.0207   0.0693   0.0554    0.1070   0.0000   438.9137       1.43985       11.0640      0.370271      -1.81915      -5.31756       1.46304       1.98606       2.01469       2.16804       2.01964       2.03771
  22  16 3292.2118    3.8909  1.4823 12.5307  0.0000  0.0253   0.0550   0.0628    0.0811   0.0000   437.5408     -0.220493       14.9572      -4.52943     -0.124709      -2.33027       1.78933       2.37261       2.45466       2.71292       2.61449       2.47890
  22  17 3437.2325    3.2671  2.0912 12.1331  0.0000  0.0307   0.0399   0.0786    0.0601   0.0000   438.8680      0.857039       15.8721      -2.07308      -2.74595      -4.26686       2.16227       2.87419       3.04151       3.20195       3.09032       2.85238
  22  18 3582.1379    2.7673  3.2946 11.4733  0.0000  0.0394   0.0277   0.0987    0.0508   0.0000   433.8764       3.81725       11.7061      -5.33972     -0.146196       2.13282       2.89341       3.87002       4.05505       4.45055       4.16480       4.09924
  22  19 3726.8499    2.2771  4.7587 10.9131  0.0000  0.0487   0.0198   0.1286    0.0465   0.0000   435.1054      -7.07783       9.67330      0.629675       4.87815      -9.85592       3.55403       4.67737       5.07807       5.27988       5.16634       4.94827
  22  20 3871.6923    1.8896  6.4958 10.5208  0.0001  0.0621   0.0143   0.1602    0.0393   0.0000   443.4238       1.10588       4.25942       5.35032      -4.59329      -6.20288       4.34614       5.78439       6.27888       6.58979       6.35583       6.05775
  22  21 4016.2954    1.5923  9.1621 10.1863  0.0000  0.0781   0.0105   0.2122    0.0336   0.0000   436.0062       8.43772       15.6980       4.91885      -15.9741      -6.37420       5.61605       7.32163       7.84592       8.41775       8.17238       7.82200
  22  22 4161.1544    1.3274 11.3339 10.0779  0.0000  0.0978   0.0082   0.2710    0.0298   0.0000   431.2276      -7.45462       14.5310     -0.511276      -5.65520      -14.7154       6.93303       9.19333       9.98473       10.3546       10.2419       9.69957
  22  23 4305.5507    1.1009 13.6778  9.9978 -0.0008  0.1250   0.0066   0.3355    0.0271   0.0000   437.6362       2.62341       5.90924      -15.2599       5.86262      -14.1661       8.52866       11.5210       12.2938       12.9096       12.4156       11.9278
  22  24 4450.1079    0.9057 16.2729  9.9055 -0.0000  0.1578   0.0053   0.4177    0.0243   0.0000   408.9844       17.8611       6.02644     -0.502010       6.58755      -25.8419       10.6389       14.5324       15.6360       16.4025       15.9059       15.0793
  23   3 1252.2318    0.0830  0.0490  9.4616  0.0011  0.0238   0.0102   0.0219    0.0225   0.0000   439.0714      -1.37079       18.3103      -1.69970      -7.61057      -1.07259       1.91299       1.47039       1.38374       2.94693       2.90116       2.81625
  23   4 1449.6792    0.1533  0.1289  9.4031  0.0000  0.0144   0.0081   0.0202    0.0250   0.0000   439.7023      0.163626       19.4311     -0.442859      -2.33740     -0.527941      0.843210       1.17497       1.26926       1.32088       1.40594       1.28619
  23   5 1632.7828    0.2468  0.2626  9.3587  0.0000  0.0125   0.0086   0.0280    0.0301   0.0000   439.1719     -0.707536       18.4670      0.428012      -2.10063      0.357725      0.992243       1.19905       1.34287       1.42647       1.42206       1.21404
  23   6 1804.1949    0.4075  0.4368  9.3542  0.0000  0.0138   0.0106   0.0346    0.0429   0.0000   440.2259      -2.86379       17.0561     -0.643313      -4.24762      -1.70324      0.959888       1.23038       1.33079       1.35468       1.34719       1.22788
  23   7 1969.6258    0.5985  0.5840  9.5501  0.0000  0.0158   0.0132   0.0381    0.0570   0.0000   438.4233     -0.594907       15.5686       1.27760      0.569958       2.06320       1.12089       1.45914       1.54511       1.64550       1.63271       1.56626
  23   8 2131.0833    0.8491  0.7355  9.8787  0.0000  0.0172   0.0165   0.0428    0.0628   0.0000   438.0956      -3.87454       16.4095       1.70628      -2.49797      0.317141       1.08260       1.54462       1.58811       1.75795       1.64295       1.58742
  23   9 2287.4562    1.2290  0.8527 10.2487  0.0000  0.0182   0.0216   0.0431    0.0847   0.0000   440.2353     -0.895063       9.61462     -0.849986      -1.41956      -2.09818       1.26510       1.71230       1.74891       1.97001       1.84881       1.81713
  23  10 2439.1605    1.6244  0.9902 10.7777  0.0000  0.0195   0.0272   0.0484    0.0936   0.0000   439.4919      -3.41351       14.1984      0.510676       1.41127     -0.487077       1.42389       1.79407       1.94680       2.03534       2.00807       1.97332
  23  11 2588.6148    2.1329  1.0000 11.4768  0.0000  0.0200   0.0362   0.0500    0.0915   0.0000   437.5639       2.66293       15.5472      -4.13740      -1.09920      0.516292       1.39473       1.80699       1.82570       2.03875       1.94696       1.94320
  23  12 2737.5905    2.8006  0.9758 11.7418  0.0003  0.0185   0.0463   0.0476    0.0951   0.0000   439.4930     -0.219118       16.9769      -4.88821     -0.974756      -2.22561       1.30928       1.69670       1.85862       1.96987       1.89237       1.86761
  23  13 2886.0975    3.7032  0.8183 12.4131  0.0000  0.0162   0.0669   0.0434    0.0922   0.0000   439.3502      0.900712       12.6153      -1.55483      -1.72897      0.247451       1.18338       1.47369       1.58456       1.71172       1.65537       1.64442
  23  14 3033.4068    4.0578  0.9181 12.7952  0.0000  0.0182   0.0699   0.0459    0.0902   0.0000   438.8491       2.81686       11.7819     -0.692812     -0.518849      -3.82295       1.26198       1.58955       1.83296       1.86036       1.88224       1.85548
  23  15 3179.7184    4.1311  1.1535 12.7891  0.0000  0.0215   0.0649   0.0553    0.0991   0.0000   437.9124       2.77026       13.0226     -0.520118   -0.00265144      -4.74090       1.47556       1.96063       2.11161       2.19087       2.17011       2.01637
  23  16 3325.5290    3.6971  1.5300 12.6104  0.0000  0.0253   0.0517   0.0656    0.0722   0.0000   439.2029       1.13788       16.6947      0.853960      0.620221      -4.54253       1.66321       2.28208       2.31116       2.53454       2.47148       2.31103
  23  17 3471.2721    3.1073  2.5100 11.8224  0.0000  0.0321   0.0338   0.0850    0.0534   0.0000   438.8782      -4.69800       16.8941      0.926272      -3.77667     -0.579809       2.25465       2.93309       3.14774       3.38678       3.30906       3.21208
  23  18 3616.7984    2.5712  3.7087 11.3902  0.0000  0.0416   0.0241   0.1059    0.0439   0.0000   432.4284      -4.45772       19.2921      -4.36522     -0.894089      -3.28761       2.91225       3.76704       4.02378       4.32645       4.24433       4.01794
  23  19 3762.0668    2.1861  5.1950 10.8487  0.0000  0.0506   0.0174   0.1355    0.0397   0.0000   430.8210       4.81522       5.48216      -8.72967       2.46098      -12.9587       3.35925       4.54869       4.82346       5.03487       5.04281       4.78806
  23  20 3907.3243    1.8107  7.1236 10.5144  0.0000  0.0634   0.0129   0.1717    0.0343   0.0000   442.2059      -5.49049       7.56388       4.27316       9.41222      -2.15792       4.34679       5.76726       6.24040       6.52698       6.50961       6.17959
  23  21 4052.5356    1.4875  9.2867 10.2626  0.0000  0.0814   0.0099   0.2189    0.0310   0.0000   440.7248       2.89018       11.1179       2.65883      -1.77756      -14.7397       5.60717       7.46793       8.01186       8.38215       8.31165       7.95556
  23  22 4197.6069    1.2786 12.3446 10.0915  0.0004  0.1052   0.0076   0.2909    0.0278   0.0000   435.0920       2.06256       13.0197      -1.34692       21.4132      -8.66255       7.00149       9.43798       9.97998       10.5527       10.4883       10.0430
  23  23 4342.7177    1.0782 14.6047  9.9779  0.0001  0.1280   0.0061   0.3449    0.0253   0.0000   443.3392       20.4055       14.9824       13.2523      -10.9365       8.20788       8.57945       11.4220       12.0434       13.0525       12.8461       12.1771
  24   4 1469.7862    0.1518  0.1170  9.4048  0.0000  0.0105   0.0083   0.0209    0.0243   0.0000   440.5800     -0.421467       20.2370      0.224528      -5.49533     -0.491607      0.754609      0.837084       1.04931       1.19101       1.30641       1.31584
  24   5 1653.6955    0.2636  0.2042  9.3955  0.0000  0.0112   0.0096   0.0212    0.0295   0.0000   441.3576      -2.40531       20.2464       3.13897      -2.87168     -0.581824      0.637433      0.939534      0.942047       1.01581       1.03026      0.938524
  24   6 1826.2949    0.4434  0.3983  9.4399  0.0000  0.0133   0.0114   0.0298    0.0422   0.0000   440.4369      -2.44259       18.6370      0.345141      -1.67794      -1.78263      0.891145       1.17004       1.23741       1.33852       1.42448       1.32290
  24   7 1993.5688    0.6406  0.5678  9.5097  0.0000  0.0154   0.0135   0.0341    0.0582   0.0000   440.3501      0.925084       14.7165       1.27893      -5.35864      -1.29826      0.961266       1.28093       1.32345       1.46613       1.37578       1.37201
  24   8 2156.7402    0.9112  0.7595  9.8394  0.0000  0.0169   0.0169   0.0399    0.0734   0.0000   439.4906      -2.41223       16.9586      0.442345      -2.36921      -1.08104       1.17234       1.50243       1.61813       1.65355       1.69669       1.64277
  24   9 2314.2809    1.3058  0.9892 10.2924  0.0000  0.0186   0.0215   0.0495    0.0884   0.0000   437.0300      -3.55958       13.1416      -3.02610      -2.20180      -3.20752       1.24591       1.60408       1.77201       1.79182       1.82488       1.69268
  24  10 2467.0505    1.7247  1.1038 11.0759  0.0004  0.0207   0.0282   0.0569    0.0925   0.0000   438.9137      -5.88645       12.4488      -4.49422       1.34895     -0.936430       1.34358       1.86504       1.90604       2.07015       1.98773       1.95017
  24  11 2617.6765    2.3216  0.9869 11.5049  0.0000  0.0182   0.0388   0.0506    0.0907   0.0000   438.6995     -0.216421       17.5757      -1.06241      -5.10108       3.57185       1.23018       1.55890       1.66770       1.85103       1.80288       1.77223
  24  12 2767.6699    2.9750  0.9393 11.9148  0.0000  0.0183   0.0490   0.0448    0.0959   0.0000   439.9210      -1.72437       15.6144      -4.19063      -4.45846      -2.35353       1.19668       1.60847       1.64411       1.87015       1.87253       1.72350
  24  13 2916.9743    3.6516  0.9369 12.5740  0.0000  0.0177   0.0622   0.0471    0.0861   0.0000   439.9521     -0.344471       12.1869      -2.33056      -1.57651      -2.13075       1.20946       1.61008       1.68819       1.89720       1.83212       1.76708
  24  14 3064.9755    4.2025  1.0210 12.8831  0.0000  0.0189   0.0692   0.0522    0.0899   0.0000   439.0673       2.78936       11.8400      0.105408      -5.10720      -3.44258       1.25787       1.67624       1.73314       1.91510       1.80424       1.75853
  24  15 3211.9501    4.1057  1.2096 13.0269  0.0000  0.0225   0.0628   0.0555    0.0844   0.0000   436.3480       2.42154       15.0649      -4.88058      -1.12568      -6.83948       1.43425       1.96485       2.06057       2.09344       2.20138       2.11372
  24  16 3358.4684    3.5978  1.7656 12.4443  0.0000  0.0266   0.0455   0.0672    0.0615   0.0000   440.1752      -1.64219       10.9494      -2.90016      0.742811      -4.33977       1.75336       2.29952       2.50405       2.66836       2.70322       2.60745
  24  17 3504.8775    2.9951  2.7169 11.9327  0.0013  0.0344   0.0313   0.0874    0.0472   0.0000   438.8284      0.279368       18.2495      -4.57589       5.79504      -3.50094       2.24845       2.98857       3.15224       3.43641       3.26933       3.26073
  24  18 3650.9201    2.5003  4.1300 11.1889  0.0000  0.0427   0.0212   0.1115    0.0401   0.0000   442.1699       9.20679       11.1459      -8.19192      -2.62320       1.03335       2.77054       3.68978       3.86729       4.10879       4.17984       4.05756
  24  19 3796.8212    2.0518  5.7771 10.7927  0.0000  0.0544   0.0155   0.1428    0.0364   0.0000   440.4084       2.62892       6.84532       1.32550      -8.05796      -9.88766       3.67727       4.99537       5.40153       5.59446       5.51268       5.25158
  24  20 3942.5217    1.7421  7.9204 10.4034  0.0000  0.0681   0.0116   0.1829    0.0328   0.0000   435.2168      -3.03224       8.50954     -0.199150       5.31626      -8.88967       4.35614       5.93701       6.17882       6.71677       6.59557       6.45654
  24  21 4088.1486    1.4596 10.3442 10.1431  0.0000  0.0853   0.0088   0.2349    0.0297   0.0000   440.2554      -7.37400       15.7176      0.560719      -17.4547      -1.47531       5.43359       7.40812       7.68102       8.38510       8.30735       7.93626
  24  22 4233.8246    1.2128 12.6081 10.0840  0.0000  0.1091   0.0070   0.2944    0.0262   0.0000   428.6502       3.25745       20.1875       13.7242       11.6043      -9.42021       6.88204       9.31323       10.2038       10.6443       10.6291       10.1014
  24  23 4379.3187    0.9827 15.3486  9.9929 -0.0014  0.1376   0.0055   0.3757    0.0236   0.0000   430.0540      -2.73778       23.0609      -9.31544      -5.05133      -8.06882       8.72862       11.9600       12.7510       13.5179       13.5022       12.8488
  25   3 1289.3957    0.0729  0.0569  9.4273  0.0000  0.0158   0.0074   0.0175    0.0217   0.0000   438.9509      -1.13473       19.7446      0.537790      -2.90231       1.27894       1.08163       1.32429       1.17646       1.52137       1.44086       1.43497
  25   4 1489.4410    0.1657  0.1288  9.3946  0.0000  0.0097   0.0084   0.0244    0.0242   0.0000   439.1853     -0.248513       19.6455      -1.58850      -1.12117     -0.339845      0.527227      0.816953      0.823161      0.943182      0.912198      0.923987
  25   5 1674.0694    0.2878  0.2722  9.3609  0.0000  0.0111   0.0092   0.0268    0.0313   0.0000   440.2665      -1.02298       19.1034       1.12957      -1.83576      0.421085      0.753876      0.910345       1.08797       1.14196       1.11291       1.10768
  25   6 1847.8552    0.4485  0.5484  9.2877  0.0000  0.0175   0.0099   0.0347    0.0477   0.0000   440.3448    -0.0321855       15.8763    -0.0795300      -2.29917       1.31561       1.00795       1.40918       1.39598       1.55500       1.52851       1.47784
  25   7 2016.8979    0.6847  0.5422  9.6117  0.0000  0.0145   0.0144   0.0331    0.0556   0.0000   438.9509      -1.64110       16.4584      -1.20812      -2.16508       2.33963      0.899508       1.22599       1.27498       1.42524       1.43020       1.38759
  25   8 2181.7467    0.9814  0.8025 10.0800  0.0000  0.0170   0.0176   0.0432    0.0672   0.0000   440.7026      -1.33257       17.6299       2.34702      -1.42812     -0.971647       1.07115       1.44957       1.53105       1.69800       1.62246       1.66159
  25   9 2340.4740    1.3489  0.9906 10.4543 -0.0008  0.0184   0.0220   0.0493    0.0842   0.0000   440.1082      -1.02896       16.2016      -3.90592      -1.42342      -4.41205       1.22886       1.61184       1.70561       1.80178       1.80908       1.76109
  25  10 2494.3565    1.8124  0.9633 10.9312  0.0000  0.0184   0.0291   0.0453    0.0862   0.0000   441.2251       1.27496       14.6991      0.772550     -0.175607      0.949583       1.12767       1.53628       1.67259       1.78720       1.74130       1.71685
  25  11 2646.2404    2.4641  0.9978 11.3592  0.0000  0.0184   0.0387   0.0469    0.1029   0.0000   438.4545    -0.0496949       12.5100      0.545909     -0.220234    -0.0745457       1.15332       1.53713       1.63116       1.71486       1.74409       1.70758
  25  12 2797.3521    3.2061  0.9496 11.9637  0.0000  0.0172   0.0520   0.0456    0.0977   0.0000   439.5957     -0.260030       16.5282     -0.681985      -4.05192      -2.20259       1.14193       1.42377       1.51223       1.69804       1.67044       1.60953
  25  13 2947.3936    3.7856  0.8574 12.6325  0.0000  0.0167   0.0642   0.0423    0.0821   0.0000   438.4149      0.542552       15.6844      -1.50298       3.27811      -3.87998       1.11090       1.49324       1.59843       1.75398       1.66723       1.63397
  25  14 3096.1536    4.2346  1.0529 12.7232  0.0000  0.0192   0.0658   0.0489    0.0972   0.0000   438.7154      -1.98076       15.8415      -2.24101     -0.760307      -3.19248       1.20265       1.65025       1.67555       1.87212       1.78764       1.71895
  25  15 3243.8757    4.0725  1.3033 12.8146 -0.0013  0.0223   0.0586   0.0578    0.0831   0.0000   439.1282      -1.61337       13.3410      -1.62272     -0.901632     -0.359747       1.43292       1.88674       2.05184       2.20074       2.12364       2.07438
  25  16 3391.1128    3.5302  1.8455 12.4924  0.0000  0.0271   0.0437   0.0706    0.0602   0.0000   439.1147       1.27493       11.9424      -3.43355      0.172013      -6.03510       1.64121       2.21179       2.33122       2.52811       2.44911       2.43445
  25  17 3538.0734    2.9422  2.8884 11.7305  0.0000  0.0338   0.0291   0.0896    0.0462   0.0000   443.9552     -0.934961       15.3826      -7.35988       1.59485      -4.38605       2.09774       2.81039       2.89994       3.20845       3.16400       3.05316
  25  18 3684.8826    2.4065  4.4853 11.0669  0.0000  0.0446   0.0192   0.1135    0.0381   0.0000   437.7521       1.71280       11.7757       4.44381      -8.48703      -2.30540       2.81369       3.75704       4.09022       4.24493       4.26287       4.14801
  25  19 3831.2141    1.9917  6.3394 10.6397 -0.0004  0.0560   0.0139   0.1495    0.0340   0.0000   436.6454       1.84895       7.96463      -2.49193       2.80919       5.00955       3.43385       4.65805       4.99122       5.36088       5.21777       5.16053
  25  20 3977.4093    1.6407  8.6256 10.3686 -0.0000  0.0714   0.0105   0.1965    0.0302   0.0000   431.5425      -5.27027       13.4703       8.06664      -4.67146      -12.3642       4.40215       5.99616       6.34048       6.76996       6.76132       6.53516
  25  21 4123.6734    1.3943 10.5928 10.1340 -0.0001  0.0863   0.0082   0.2378    0.0282   0.0000   445.8360       9.04148      -3.05996      -3.22643      -3.31777      -9.68377       5.37542       7.20539       7.77557       8.29329       8.27176       8.01132
  25  22 4269.7639    1.1659 13.5423 10.0836  0.0003  0.1150   0.0064   0.3093    0.0242   0.0000   429.7055      -15.2204       20.1020      -2.80797      -1.38217       6.15896       7.05749       9.56727       10.3063       10.9458       10.7615       10.4446
  26   3 1307.4716    0.0911  0.1122  9.4010  0.0000  0.0202   0.0069   0.0241    0.0222   0.0000   438.9213     -0.363639       19.5842     -0.820787      -2.49276      0.906317       1.25163       1.98926       1.59276       1.98635       2.44584       2.14421
  26   4 1508.7068    0.1701  0.1512  9.3522  0.0000  0.0088   0.0076   0.0220    0.0243   0.0000   440.0370      0.254897       20.2759     -0.216576      -3.13202    -0.0208027      0.567822      0.693850      0.793897      0.902064      0.813380      0.882725
  26   5 1694.0512    0.3263  0.2870  9.3835  0.0000  0.0122   0.0097   0.0249    0.0321   0.0000   440.0444      -1.08474       19.3297     -0.375824      -3.24975      0.899713      0.691578      0.979378      0.928893       1.11013       1.05274       1.17154
  26   6 1869.0179    0.4884  0.4686  9.3947  0.0000  0.0144   0.0112   0.0307    0.0460   0.0000   440.2334     -0.194361       18.2726      0.446463      -1.48531     -0.322600      0.850614       1.14769       1.29620       1.36598       1.33006       1.32263
  26   7 2039.7297    0.7269  0.6984  9.5078  0.0000  0.0161   0.0136   0.0382    0.0657   0.0000   440.1998     -0.794880       18.9677      0.828464      -3.05035      -2.29171      0.983896       1.29532       1.40242       1.52090       1.53229       1.54555
  26   8 2206.0553    1.0324  0.7936 10.0784  0.0000  0.0167   0.0179   0.0408    0.0718   0.0000   440.8782       1.10734       16.6565      -2.90510      -3.90245      -5.11555       1.02541       1.39656       1.43027       1.60045       1.52915       1.50533
  26   9 2366.0578    1.4457  0.9337 10.6866  0.0000  0.0176   0.0237   0.0450    0.0755   0.0000   438.9346     -0.623978       18.7236       1.47798      -4.25822     -0.403552       1.07544       1.36625       1.51539       1.61514       1.64186       1.63016
  26  10 2521.2056    1.9255  1.0050 11.2593  0.0000  0.0179   0.0309   0.0483    0.0792   0.0000   438.9353     -0.861303       13.1204      -2.10688       1.43091      -3.45365       1.13193       1.41906       1.58258       1.68923       1.69832       1.74338
  26  11 2674.3208    2.6382  1.0178 11.5937  0.0000  0.0177   0.0412   0.0487    0.0971   0.0000   439.3042      -2.12448       14.0047      -1.74938     -0.288623      -2.92576       1.09459       1.44536       1.54465       1.69311       1.73296       1.67712
  26  12 2826.5332    3.2946  0.9200 12.3997  0.0000  0.0172   0.0532   0.0445    0.0773   0.0000   439.1926      0.388372       16.8572      -1.17128      -2.59755      -2.72366       1.08679       1.34613       1.45718       1.58526       1.53573       1.53171
  26  13 2977.4645    4.0416  0.8515 12.6741  0.0000  0.0162   0.0664   0.0402    0.0810   0.0000   439.0844       1.57025       16.4951       1.28387      -1.12596     -0.548632       1.00138       1.27620       1.43055       1.53507       1.49325       1.47093
  26  14 3126.8937    4.2827  1.0595 12.8065  0.0000  0.0186   0.0658   0.0492    0.0939   0.0000   437.3319       1.79272       14.0590      -4.96101     0.0834204      -4.22648       1.14820       1.53641       1.65663       1.74028       1.64479       1.70248
  26  15 3275.3888    3.9947  1.4024 12.6696  0.0000  0.0226   0.0542   0.0600    0.0829   0.0000   436.7409       4.99802       14.8663      -2.72694      -2.19962      -7.74682       1.34329       1.79820       1.93101       1.99138       2.04409       1.93753
  26  16 3423.3428    3.2656  2.1691 12.2117  0.0000  0.0287   0.0367   0.0766    0.0539   0.0000   441.1116      0.357275       7.76757      -3.99454       1.58712      -10.0190       1.69979       2.27057       2.42139       2.65429       2.59626       2.51627
  26  17 3570.9653    2.7466  3.3105 11.6267  0.0000  0.0371   0.0251   0.0937    0.0419   0.0000   443.6083      -1.81437       7.72022      -7.75064      -1.36640      -1.21142       2.21309       3.01802       3.18898       3.38998       3.47787       3.33827
  26  18 3718.3480    2.2779  4.8420 11.0637  0.0000  0.0462   0.0174   0.1204    0.0349   0.0000   440.8445     -0.169841       8.11194      0.764787       1.69426      -3.80434       2.74885       3.62418       3.99266       4.20306       4.17647       4.04899
  26  19 3865.3688    1.9050  6.6591 10.5808  0.0000  0.0573   0.0127   0.1519    0.0322   0.0000   437.2120       2.15428       9.00423      -6.81380       7.12697      -10.4592       3.39849       4.64946       4.88481       5.25712       5.22631       5.13428
  26  20 4012.1888    1.5673  8.8820 10.3331  0.0000  0.0737   0.0097   0.1996    0.0291   0.0000   440.7660       14.6626       10.4278      0.345969      -2.39381      -3.83804       4.35344       5.99939       6.35817       6.90309       6.81436       6.56939
  26  21 4158.7848    1.3249 11.4769 10.1855  0.0004  0.0946   0.0076   0.2578    0.0260   0.0000   435.1379      -11.0438       17.0155      -4.96066       4.70900      -9.82807       5.60095       7.46281       8.13398       8.58241       8.53974       8.39610
  26  22 4305.5384    1.0904 14.1376 10.0952  0.0000  0.1234   0.0059   0.3237    0.0231   0.0000   431.8107       2.87924       16.4056      -11.3767      -11.0690      -2.37923       7.16373       9.76365       10.5354       11.3021       10.9956       10.9043
  27   4 1527.5552    0.1971  0.1822  9.3642  0.0000  0.0105   0.0078   0.0217    0.0253   0.0000   440.0319      0.295781       19.3085     -0.206110      -3.15953      0.289407      0.629851      0.778119      0.966863      0.894579       1.05645       1.01696
  27   5 1713.5871    0.3412  0.3284  9.3736  0.0000  0.0128   0.0094   0.0271    0.0339   0.0000   440.7872    -0.0209529       18.0666       1.40063      -2.54967     -0.469770      0.653115       1.01369      0.983663       1.14985       1.05173       1.01701
  27   6 1889.7439    0.5248  0.5043  9.4697  0.0000  0.0144   0.0114   0.0316    0.0474   0.0000   440.2395      0.244670       18.5875      0.262091      -3.52542      -1.46193      0.797616       1.09686       1.19460       1.27091       1.18984       1.15180
  27   7 2062.0254    0.7582  0.6829  9.6912  0.0000  0.0154   0.0141   0.0386    0.0600   0.0000   439.0297      -1.00604       19.0888       1.43706      -1.28615   -0.00975789      0.926447       1.23674       1.34001       1.43946       1.46433       1.45186
  27   8 2229.6905    1.0868  0.8962 10.0227  0.0000  0.0171   0.0175   0.0433    0.0775   0.0000   440.0776      0.808652       18.1839      -1.61084      -5.24435      0.366804       1.02368       1.34415       1.44050       1.57599       1.52642       1.44475
  27   9 2390.9574    1.5306  0.9517 10.7522  0.0000  0.0176   0.0239   0.0448    0.0761   0.0000   438.0426      -1.15598       13.4932      0.637627      -2.18759      -2.80823       1.04868       1.35695       1.46438       1.59603       1.57515       1.55176
  27  10 2547.5320    2.0884  1.0248 11.4430  0.0000  0.0184   0.0323   0.0469    0.0790   0.0000   439.2311     -0.181473       16.7329      -1.68497      -1.59521     -0.678035       1.09657       1.45339       1.58934       1.72229       1.73666       1.71173
  27  11 2702.0790    2.6512  1.0597 12.0008  0.0000  0.0188   0.0408   0.0486    0.0790   0.0000   437.8489     -0.263440       14.8474       1.00668      -4.22280      -3.98072       1.10989       1.42131       1.53989       1.68184       1.66965       1.63245
  27  12 2855.3821    3.3718  0.9692 12.2126  0.0000  0.0176   0.0519   0.0433    0.0928   0.0000   438.7846      -2.25503       16.9504     -0.768142      0.273572      -5.43589       1.04665       1.38611       1.47498       1.61965       1.59346       1.57591
  27  13 3007.0380    4.1467  0.8731 12.8640  0.0000  0.0160   0.0677   0.0422    0.0768   0.0000   438.9616      0.591722       14.7225      0.379374      -3.76166      -2.50580      0.969873       1.27533       1.32120       1.47642       1.39428       1.39768
  27  14 3157.2320    4.1908  1.0826 12.8728  0.0010  0.0189   0.0630   0.0483    0.0872   0.0000   439.6398       2.98079       14.5646     -0.187287      -2.13683      -6.91410       1.08536       1.46559       1.52556       1.68680       1.68074       1.67494
  27  15 3306.5188    3.8364  1.6082 12.7477  0.0028  0.0247   0.0492   0.0624    0.0635   0.0000   436.7501       3.80531       15.6792      -4.60091      -3.24532      -2.29599       1.45766       1.94309       2.05247       2.23870       2.20759       2.17121
  27  16 3455.2472    3.1209  2.3544 12.2193  0.0000  0.0303   0.0342   0.0800    0.0504   0.0000   436.7313      -1.73205       11.4812      -2.94048       2.20533       1.47742       1.78012       2.35647       2.51488       2.75148       2.74927       2.72891
  27  17 3603.5036    2.6772  3.5237 11.4410 -0.0000  0.0366   0.0233   0.0971    0.0414   0.0000   440.8850      -2.80738       14.1958      -5.29941     -0.421183      -5.73913       2.11698       2.76775       3.03400       3.23863       3.23898       3.13348
  27  18 3751.4805    2.1879  5.4453 10.8790  0.0000  0.0481   0.0155   0.1270    0.0334   0.0000   438.1947       3.00535       15.6485      -7.10509      -3.52847       7.36055       2.84296       3.78092       4.10388       4.38033       4.42726       4.29272
  27  19 3899.0995    1.8194  7.0708 10.6773  0.0000  0.0594   0.0119   0.1597    0.0290   0.0000   435.6367       2.99367       17.1250      -2.23649      -11.4578      -12.0268       3.45497       4.60013       4.99422       5.35067       5.24002       5.25305
  27  20 4046.5117    1.5176  9.8001 10.3623  0.0002  0.0791   0.0089   0.2156    0.0267   0.0000   449.5535      -21.2924       21.9628      0.614590      -1.48106      -11.1540       4.50380       6.09373       6.61304       7.02594       7.14609       6.85788
  27  21 4193.6092    1.2733 12.1232 10.2065  0.0000  0.0997   0.0069   0.2720    0.0243   0.0000   436.5061      -3.47422       22.3323       6.00181      -19.7176       8.97180       5.58357       7.66705       8.18894       8.78403       8.81909       8.62613
  27  22 4340.4061    1.0330 15.1432 10.0691  0.0000  0.1307   0.0053   0.3496    0.0219   0.0000   421.1555      0.383562       21.0017      -10.9139       2.27385      -21.1520       7.42473       10.0652       10.9508       11.7104       11.7090       11.4273
  28   3 1342.6496    0.1123  0.1129  9.4074  0.0000  0.0114   0.0069   0.0274    0.0216   0.0000   440.2223     -0.585503       20.5544     -0.442131      -2.25156     -0.210060      0.627303      0.759426       1.07413      0.950382       1.02027       1.14281
  28   4 1546.0343    0.1961  0.1809  9.3923  0.0000  0.0101   0.0077   0.0208    0.0248   0.0000   440.0702     -0.816418       20.9766       1.03002      -3.05238     -0.761005      0.649164      0.845609      0.893474      0.843334      0.915514      0.877055
  28   5 1732.7481    0.3460  0.3312  9.4727  0.0000  0.0133   0.0094   0.0266    0.0332   0.0000   439.9187      -1.89869       20.5021     -0.922784      -2.13301      -1.88791      0.911232       1.22661       1.28138       1.22301       1.08529       1.17295
  28   6 1910.1385    0.5332  0.4917  9.5641  0.0000  0.0131   0.0115   0.0308    0.0447   0.0000   440.9384      0.366599       20.4122       1.60322      -1.41578     -0.873515      0.759646      0.959195       1.06725       1.20862       1.11563       1.13423
  28   7 2083.8803    0.8077  0.6905  9.8381  0.0000  0.0146   0.0145   0.0368    0.0571   0.0000   439.4581      0.920511       19.6656      -2.38477      -3.23762      0.379470      0.821582       1.12736       1.21465       1.37167       1.32859       1.32301
  28   8 2252.8094    1.1539  0.8932 10.2836  0.0000  0.0169   0.0185   0.0423    0.0705   0.0000   438.6905       1.00585       18.6133       1.85385      -4.76603     -0.323283       1.00878       1.31255       1.36550       1.48749       1.43058       1.47250
  28   9 2415.2639    1.6036  1.0264 10.9005  0.0000  0.0183   0.0243   0.0469    0.0758   0.0000   441.4342       1.48059       16.5451      0.449009      -5.27434     -0.537505       1.01152       1.38523       1.46288       1.59063       1.58253       1.53335
  28  10 2573.3518    2.1610  1.0494 11.3394  0.0000  0.0186   0.0319   0.0450    0.0880   0.0000   439.3342       1.24872       12.2176      0.812027     -0.315833    -0.0786622       1.10514       1.44784       1.54119       1.73392       1.77871       1.68227
  28  11 2729.3588    2.8653  0.9175 11.8297  0.0000  0.0163   0.0445   0.0411    0.0869   0.0000   439.1786     -0.659858       15.0043     0.0985421      0.763806      0.206870      0.988795       1.27025       1.37547       1.42001       1.48332       1.40847
  28  12 2883.7293    3.6686  0.9042 12.4406  0.0000  0.0160   0.0571   0.0414    0.0825   0.0000   438.8421      0.785400       15.4420     0.0372407      -4.85442      -4.13373      0.943714       1.23046       1.31178       1.41227       1.41879       1.39658
  28  13 3036.2162    4.1761  0.8660 13.0010  0.0000  0.0162   0.0671   0.0412    0.0734   0.0000   437.7755       1.62618       17.2816      0.433069      -1.17340     -0.933232      0.920685       1.23328       1.25849       1.43584       1.36670       1.40249
  28  14 3187.2490    4.0635  1.2415 13.0253  0.0000  0.0204   0.0584   0.0557    0.0782   0.0000   436.8832       1.52603       16.0476     -0.227304      -1.38171      -6.41177       1.15622       1.56183       1.63717       1.80749       1.82082       1.72073
  28  15 3337.2557    3.7030  1.6661 12.6194  0.0000  0.0238   0.0453   0.0637    0.0628   0.0000   436.9091      0.158509       15.4666      -4.70905      -2.91247      -3.53910       1.35486       1.76914       1.86336       2.07054       2.00646       1.98407
  28  16 3486.7341    3.1113  2.5881 11.9576  0.0000  0.0307   0.0309   0.0801    0.0490   0.0000   439.3922      -2.34215       16.3646      -4.84896       1.84316      -4.74037       1.70381       2.28138       2.37414       2.65439       2.61649       2.58751
  28  17 3635.7599    2.5563  3.9060 11.3317  0.0000  0.0391   0.0209   0.0990    0.0388   0.0000   439.3134      -3.97132       22.6871      -4.07185       1.55055      -7.88718       2.17357       2.88905       3.18386       3.41015       3.41764       3.32492
  28  19 3932.5399    1.7337  7.7691 10.6089  0.0000  0.0635   0.0108   0.1714    0.0275   0.0000   435.3740      -6.50659       15.8497      -7.77738       2.48780      -9.94469       3.53464       4.79796       5.07351       5.57545       5.58459       5.46887
  28  20 4080.3410    1.4518 10.5093 10.3608  0.0000  0.0833   0.0082   0.2261    0.0256   0.0000   429.1089     -0.789608       17.9575      -1.03827      -1.33552      -5.70972       4.60224       6.21186       6.67214       7.12374       7.09975       6.88335
  28  21 4227.9776    1.2169 13.1297 10.1832 -0.0004  0.1074   0.0062   0.2877    0.0232   0.0000   434.0312      -1.55219       22.4751       2.57305      -2.73436      -17.0009       5.87712       8.03753       8.71846       9.22682       9.26514       8.95758
  29   3 1359.7724    0.1208  0.0830  9.4266  0.0000  0.0109   0.0084   0.0209    0.0209   0.0000   440.9576     -0.669941       21.2388     -0.419688      -2.88792     -0.388653      0.484804      0.752180      0.721500      0.887101      0.785441      0.805176
  29   4 1564.1259    0.2000  0.2169  9.3579  0.0000  0.0115   0.0072   0.0238    0.0252   0.0000   439.4052      -1.09266       20.4868     0.0947023      -2.30242      0.767657      0.620949      0.722055      0.818081      0.931555      0.917574       1.02173
  29   5 1751.5517    0.3682  0.3582  9.4311  0.0000  0.0121   0.0094   0.0279    0.0339   0.0000   440.2659      -1.90525       21.5673      0.818490      -2.68483      -2.13898      0.716342      0.898756      0.926708       1.06931       1.03631       1.00429
  29   6 1930.1845    0.5694  0.5611  9.5170  0.0000  0.0137   0.0114   0.0338    0.0479   0.0000   440.6127     -0.407702       19.7317       1.50053      -1.44539     -0.788342      0.726414      0.971382       1.08797       1.08596       1.19908       1.11427
  29   7 2105.2972    0.8442  0.7341  9.8715  0.0000  0.0148   0.0149   0.0401    0.0602   0.0000   441.5410     0.0692901       22.7984       3.65580      -6.53792     -0.217547      0.859377       1.06954       1.20985       1.34933       1.33693       1.38908
  29   8 2275.3344    1.1953  0.9525 10.2627  0.0000  0.0171   0.0183   0.0435    0.0762   0.0000   440.9449     -0.796581       18.6890      0.961910      -3.43074      -1.93834      0.961696       1.20630       1.35522       1.44351       1.44751       1.42779
  29   9 2439.0305    1.6950  1.0607 10.9805  0.0000  0.0181   0.0248   0.0467    0.0771   0.0000   440.0135      -1.06543       17.5353     -0.632965      0.104236      -2.29843      0.991314       1.28147       1.40392       1.50610       1.47735       1.50528
  29  10 2598.6888    2.2867  1.0497 11.6854  0.0000  0.0182   0.0336   0.0469    0.0759   0.0000   439.1541     -0.575427       16.5854      -3.03451      -3.35498     -0.618162       1.01083       1.32551       1.37879       1.52482       1.56295       1.51718
  29  11 2756.1315    3.0067  0.9064 12.1356  0.0000  0.0158   0.0462   0.0414    0.0757   0.0000   438.9854     0.0291247       14.7763      -2.32893     -0.696201      -2.78592      0.888924       1.11910       1.21203       1.31503       1.30084       1.27410
  29  12 2911.6139    3.7554  1.0028 12.4716  0.0000  0.0166   0.0561   0.0457    0.0870   0.0000   439.6763      -1.58668       14.9015     -0.248640      -3.70472      -3.12530      0.928529       1.22819       1.27968       1.44047       1.40630       1.39754
  29  13 3064.9804    4.2466  1.0240 12.8049  0.0000  0.0173   0.0621   0.0465    0.0872   0.0000   438.8436       2.29028       15.5690       1.17250      -3.96234     -0.128207      0.948169       1.26987       1.36871       1.48702       1.46187       1.46171
  29  14 3216.7240    4.2093  1.2202 13.0017  0.0000  0.0200   0.0593   0.0520    0.0825   0.0000   438.8271     -0.152359       17.0190      -1.62182      -1.81935      -2.49445       1.06875       1.41093       1.51231       1.72277       1.60532       1.64630
  29  15 3367.6426    3.5999  1.8401 12.4421  0.0000  0.0252   0.0411   0.0643    0.0579   0.0000   437.5892       2.42293       13.9086      -7.70409      -2.76482      -2.66769       1.35249       1.83882       1.94603       2.11144       2.20110       2.06893
  29  16 3517.9136    2.9691  2.8195 11.8665  0.0000  0.0317   0.0280   0.0826    0.0446   0.0000   438.9855       2.00252       17.7261      -6.30757      -2.08431      -3.21637       1.72048       2.29417       2.47840       2.65529       2.63437       2.69219
  29  17 3667.6073    2.4503  4.1293 11.2642  0.0000  0.0400   0.0194   0.1013    0.0374   0.0000   440.0571       6.47027       17.0127      -9.85274      -2.56492      -2.35422       2.17572       2.87997       3.16575       3.40422       3.39787       3.33822
  29  18 3816.7915    2.0224  5.8929 10.8562  0.0000  0.0504   0.0138   0.1342    0.0307   0.0000   437.1334      -2.20038       16.6065      0.138204       8.56623      -13.2406       2.70530       3.53943       3.98788       4.23170       4.21564       4.14092
  29  19 3965.7131    1.6562  8.4645 10.5078  0.0000  0.0670   0.0098   0.1818    0.0267   0.0000   438.7066    -0.0749915       19.8502       5.07532       4.25113      -2.57518       3.64325       4.86273       5.26742       5.68856       5.73318       5.59035
  29  20 4114.1082    1.3940 11.1278 10.3091  0.0000  0.0884   0.0074   0.2363    0.0243   0.0000   445.4553      -3.50937       30.1905      -5.88241     -0.204530      -9.63179       4.65848       6.42750       6.77238       7.49186       7.38725       7.26665
  29  21 4262.0184    1.1797 13.6790 10.1283  0.0007  0.1094   0.0058   0.2926    0.0225   0.0000   438.5300       2.30251       14.0098      0.119728      -10.4129      -1.04294       5.78900       7.82151       8.45535       9.16516       9.22107       9.06251
  30   3 1376.6136    0.1176  0.1154  9.4210  0.0000  0.0099   0.0067   0.0269    0.0212   0.0000   440.8808     -0.489160       19.8981       1.71234      -3.35539     -0.673426      0.557448      0.772119      0.771616      0.914996      0.841755      0.942199
  30   4 1581.8934    0.2275  0.1922  9.4032  0.0000  0.0087   0.0080   0.0211    0.0247   0.0000   440.3870      -1.82061       19.4888       1.40837      -2.33136      0.207234      0.446950      0.605971      0.676915      0.699243      0.751007      0.647526
  30   5 1770.0333    0.3821  0.4195  9.3803  0.0006  0.0135   0.0089   0.0289    0.0371   0.0000   440.3673      -1.35974       21.0268      0.723527      -2.90284      0.828283      0.664649      0.887189      0.953748       1.08552      0.990839       1.04683
  30   6 1949.9509    0.6057  0.5848  9.5259  0.0000  0.0138   0.0116   0.0334    0.0499   0.0000   440.3097      -1.07037       19.0485      -1.07162      -2.77863      0.482202      0.732631      0.978150       1.08081       1.14496       1.19245       1.16091
  30   7 2126.3228    0.8879  0.8584  9.7227  0.0000  0.0165   0.0138   0.0395    0.0681   0.0000   440.7108     -0.931164       18.7826      0.349262      0.547673     -0.846073      0.852433       1.13211       1.25222       1.29991       1.38318       1.35242
  30   8 2297.3618    1.2426  0.9483 10.5066  0.0000  0.0173   0.0190   0.0433    0.0716   0.0000   441.1227      -3.47005       17.6060       2.02907      -3.93503      -2.46078      0.925295       1.28415       1.36068       1.50113       1.48339       1.42374
  30   9 2462.2654    1.7767  1.0839 10.9580  0.0000  0.0184   0.0251   0.0460    0.0818   0.0000   438.7188     0.0205423       19.2457    -0.0263634      0.294282      0.391240      0.962705       1.29686       1.39312       1.50677       1.56352       1.55022
  30  10 2623.4650    2.3241  1.1196 11.7356  0.0000  0.0185   0.0333   0.0490    0.0750   0.0000   440.6783      0.666775       15.9443       1.21975      -1.42614   -0.00524995       1.02285       1.37333       1.45549       1.58627       1.60470       1.63056
  30  11 2782.4518    3.1600  1.0516 12.0354  0.0000  0.0174   0.0445   0.0444    0.0852   0.0000   438.6539      0.917974       14.4248      -2.88404      -1.40942      -1.04637      0.897689       1.25568       1.33124       1.41363       1.45338       1.39835
  30  12 2939.0939    3.8145  0.9842 12.5357  0.0000  0.0166   0.0555   0.0420    0.0830   0.0000   437.8349      0.270258       13.7904      -3.10551      0.738410      -3.05449      0.887200       1.18984       1.26816       1.36106       1.41064       1.34648
  30  13 3093.3600    4.3452  1.0503 12.9735  0.0000  0.0175   0.0626   0.0455    0.0834   0.0000   438.8461     -0.391957       17.5001      -2.76850      -3.14467     -0.328938      0.950728       1.27412       1.36129       1.52260       1.53828       1.51160
  30  14 3245.9877    4.0017  1.3804 12.9840  0.0000  0.0208   0.0529   0.0581    0.0662   0.0000   442.1250      -1.28176       15.5517      0.616667      -2.42323      -3.64909       1.08559       1.43805       1.50067       1.67616       1.68107       1.67588
  30  15 3397.6395    3.4898  1.9724 12.4583  0.0000  0.0249   0.0380   0.0676    0.0492   0.0000   438.1965       1.91481       16.0308      -2.57676      -1.50647       2.20305       1.34741       1.78327       1.95625       2.10203       2.10336       2.11035
  30  16 3548.7037    2.8650  3.0601 11.7718  0.0000  0.0326   0.0256   0.0873    0.0410   0.0000   441.7419       3.33167       14.6962      -3.13524      -1.02104      -4.10229       1.64353       2.24516       2.42416       2.62743       2.57401       2.56028
  30  17 3699.0332    2.3721  4.6482 11.0283  0.0000  0.0420   0.0172   0.1070    0.0355   0.0000   436.1954      -4.89725       10.1123      -10.2213    -0.0340598       1.42189       2.16305       2.94764       3.10501       3.39586       3.42870       3.39609
  30  18 3848.8728    1.9722  6.7971 10.6611  0.0000  0.0542   0.0121   0.1434    0.0290   0.0000   438.2358      -1.98740       16.8224      -3.69996      -10.3805      -7.82720       2.85038       3.86790       4.17948       4.56353       4.58684       4.55830
  30  19 3998.3827    1.6193  9.1265 10.4267  0.0000  0.0705   0.0089   0.1898    0.0259   0.0000   442.7729      -11.5035       12.4190       4.72993       4.79952      -9.82637       3.63041       4.88676       5.34630       5.83104       5.90798       5.75467
  30  20 4147.5120    1.3559 11.2775 10.2827  0.0003  0.0893   0.0070   0.2375    0.0240   0.0000   445.8663       9.31944       14.7466      -13.3332       5.98067      -8.78259       4.62608       6.20921       6.84562       7.33633       7.50207       7.33794
  30  21 4296.2544    1.1022 14.2424 10.1280  0.0010  0.1171   0.0052   0.3061    0.0211   0.0000   429.6867      -1.34185       19.0987      -16.8324       7.08548      -24.4442       5.81322       7.99520       8.69635       9.45492       9.44532       9.30193
  31   2 1164.9852    0.0559  0.0340  9.4997  0.0000  0.0137   0.0071   0.0136    0.0191   0.0000   440.0033      0.474121       19.5807      -1.44701      -3.12008     -0.813179      0.815012      0.881345      0.904016       1.04981       1.32703       1.17265
  31   3 1393.1579    0.1282  0.0913  9.3643  0.0000  0.0092   0.0069   0.0144    0.0206   0.0000   441.2070   -0.00123451       20.6393      0.499110      -3.37907     0.0337146      0.453965      0.594402      0.702774      0.809109      0.772593      0.691893
  31   4 1599.3176    0.2341  0.2235  9.3784  0.0000  0.0098   0.0077   0.0230    0.0248   0.0000   440.2648     -0.832496       20.0423      -1.01339      -2.31244     -0.637143      0.459512      0.641459      0.714286      0.770150      0.781259      0.776926
  31   5 1788.2237    0.4151  0.4383  9.4154  0.0000  0.0136   0.0093   0.0289    0.0368   0.0000   440.8289      -1.39954       20.9113      0.687485      -3.25183       1.05786      0.636215      0.896417      0.861468       1.04823      0.996852       1.00297
  31   6 1969.4162    0.6340  0.6285  9.4368  0.0000  0.0144   0.0113   0.0321    0.0528   0.0000   439.9624     -0.174731       18.3526      0.870695      -3.99421     -0.939668      0.758829       1.03452       1.13741       1.25039       1.28825       1.21168
  31   7 2146.9900    0.9250  0.7563  9.9443  0.0000  0.0146   0.0151   0.0373    0.0613   0.0000   441.0272     -0.983898       20.2612      -1.98249      -2.91664      -1.22768      0.749108       1.00124       1.07240       1.19595       1.16152       1.17424
  31   8 2318.9303    1.3539  0.9792 10.5411  0.0000  0.0170   0.0196   0.0430    0.0695   0.0000   440.7318      -2.20741       18.7891       1.07460      -1.99484       2.08634      0.874540       1.15944       1.26352       1.34924       1.32959       1.38769
  31   9 2484.9747    1.9146  1.0694 11.1150  0.0000  0.0182   0.0273   0.0446    0.0822   0.0000   441.0644     -0.156284       19.9837      -1.38814     -0.357947      0.299729      0.915934       1.27474       1.28242       1.47066       1.43896       1.43192
  31  10 2647.7823    2.5305  1.0402 11.8172  0.0000  0.0171   0.0363   0.0447    0.0758   0.0000   440.0096     -0.831127       17.7519      -2.04666      -1.32801      0.624839      0.905466       1.13723       1.23262       1.38925       1.36340       1.35599
  31  11 2808.3428    3.3117  0.9306 12.2688  0.0000  0.0161   0.0487   0.0396    0.0782   0.0000   440.1912      -1.37547       15.8486      -2.42798      -2.15799     -0.674188      0.832090       1.12407       1.13371       1.29865       1.31650       1.29992
  31  12 2966.1153    3.9799  0.9948 12.4931  0.0000  0.0160   0.0568   0.0433    0.0863   0.0000   440.8481     0.0821336       12.5041      0.750042     -0.827752      -3.41226      0.817058       1.09085       1.17043       1.35286       1.27881       1.29020
  31  13 3121.3713    4.2649  1.0206 13.2262  0.0000  0.0183   0.0627   0.0441    0.0739   0.0000   440.4104     -0.224938       16.5481      -2.06909      -4.35171      -3.14085      0.903827       1.27810       1.29514       1.45425       1.47956       1.46196
  31  14 3274.8251    4.0028  1.4733 12.6252  0.0000  0.0213   0.0489   0.0547    0.0699   0.0000   440.0897     -0.140988       14.6939      -4.20404      0.228382      -3.16604       1.07675       1.46840       1.56379       1.68402       1.70196       1.73758
  31  15 3427.4128    3.3693  2.2540 12.2235  0.0000  0.0267   0.0336   0.0706    0.0470   0.0000   440.1141      0.869351       15.8361      -2.73709      -2.40296      -3.21872       1.39009       1.81951       1.96348       2.13804       2.18908       2.21828
  31  16 3579.2112    2.8269  3.2588 11.6585  0.0000  0.0329   0.0238   0.0864    0.0390   0.0000   435.8574       3.79695       12.5502      -2.11961      -3.52359     -0.593826       1.69421       2.26356       2.47315       2.71310       2.76860       2.73311
  31  17 3730.2941    2.2937  4.9069 11.1119  0.0000  0.0424   0.0163   0.1164    0.0320   0.0000   438.7124     -0.109193       17.2409      -2.76811      -3.56178      -3.70682       2.13802       2.83834       3.10412       3.35926       3.38621       3.38066
  31  18 3880.7065    1.8680  7.4901 10.5700 -0.0001  0.0569   0.0108   0.1578    0.0274   0.0000   437.8086       6.12815       15.0508      -7.81952      -4.33466      -9.17121       2.90790       3.89049       4.21003       4.54086       4.59883       4.56373
  31  19 4030.7058    1.5679  9.7691 10.3909  0.0001  0.0739   0.0083   0.1998    0.0249   0.0000   445.5324      0.323742       26.1846      -7.27304      0.510462      -6.13850       3.76689       5.05370       5.57012       5.96423       6.06439       6.00957
  31  20 4180.3166    1.2792 12.2651 10.2774  0.0000  0.0967   0.0064   0.2603    0.0226   0.0000   443.0684       11.8297       11.8061      -1.05345      -1.24088      -4.67713       4.72066       6.55174       7.06863       7.70422       7.71855       7.71803
  31  21 4329.5427    1.0609 15.0862 10.0686 -0.0004  0.1215   0.0048   0.3265    0.0205   0.0000   440.7570      -3.97895       11.5126      -16.4893       4.19374      -14.3832       5.93378       8.30326       8.87549       9.79014       9.64500       9.63019
  32   2 1179.5263    0.0656  0.0461  9.4765  0.0000  0.0131   0.0067   0.0145    0.0190   0.0000   439.5621      0.947269       21.9740      -1.07704      -2.90715      0.961442      0.593736      0.698447      0.965571      0.954032      0.883142       1.00059
  32   3 1409.4235    0.1453  0.1024  9.3976  0.0000  0.0089   0.0072   0.0158    0.0207   0.0000   440.2808    -0.0465146       20.8570     0.0279871      -2.55754     -0.640626      0.415735      0.540700       1.01881       1.06700       1.38068       1.29446
  32   4 1616.4213    0.2415  0.2286  9.3901  0.0000  0.0101   0.0076   0.0212    0.0250   0.0000   440.1503      0.469848       19.3430     -0.557768      -3.25589    -0.0186470      0.521020      0.759046      0.818392      0.899736      0.906530      0.856029
  32   5 1806.1656    0.4120  0.4632  9.4483  0.0000  0.0127   0.0091   0.0312    0.0380   0.0000   439.8590      -1.56915       19.8479     -0.235254      -1.95153      0.261904      0.708917      0.951215       1.06100       1.15304       1.16277       1.13801
  32   6 1988.6446    0.6617  0.6039  9.7068  0.0000  0.0139   0.0121   0.0329    0.0500   0.0000   440.2956     -0.354010       19.0831     -0.419863      -1.65160     -0.215085      0.681274      0.917615      0.938506       1.06232       1.06548       1.16339
  32   7 2167.3339    0.9775  0.8395  9.9059  0.0000  0.0152   0.0150   0.0380    0.0665   0.0000   440.3163     -0.760275       19.7011      -1.65690      -2.21647       1.04054      0.770296       1.00172       1.11864       1.22803       1.16240       1.18752
  32   8 2340.0378    1.3699  1.0732 10.6181  0.0000  0.0178   0.0193   0.0456    0.0722   0.0000   440.4221      -1.01350       21.1518     0.0719793      -1.76796       2.06468      0.893633       1.18683       1.26596       1.41626       1.41405       1.38256
  32   9 2507.2636    1.9783  1.0385 11.3414  0.0000  0.0171   0.0281   0.0451    0.0740   0.0000   440.6492      -1.42049       18.7479       1.28723      -1.60703      -1.08274      0.835025       1.12572       1.18653       1.33715       1.27695       1.32864
  32  10 2671.6420    2.6528  1.0121 11.9086  0.0000  0.0168   0.0373   0.0424    0.0751   0.0000   440.1822      0.850429       18.9753       2.49996      -2.85428      -1.75461      0.878457       1.14622       1.28107       1.42803       1.44729       1.40760
  32  11 2833.6835    3.3603  0.9969 12.4616  0.0000  0.0166   0.0476   0.0424    0.0717   0.0000   438.6222       1.22289       20.0809     -0.486221      -3.00272      -2.62200      0.792656       1.09865       1.16064       1.30452       1.27152       1.24051
  32  12 2992.7179    4.1111  0.9812 12.8862  0.0000  0.0158   0.0591   0.0428    0.0721   0.0000   439.6605      0.289397       15.8784     -0.152763      -2.51774      -1.22098      0.795348       1.04486       1.12532       1.24930       1.26689       1.26099
  32  13 3148.8610    4.2661  1.0447 13.3090  0.0000  0.0169   0.0616   0.0458    0.0655   0.0000   439.0899       1.84871       16.5916      0.302640      0.387816     -0.968935      0.876563       1.14251       1.27757       1.36328       1.37345       1.42714
  32  14 3303.2974    3.8877  1.6251 12.6876  0.0000  0.0224   0.0452   0.0581    0.0627   0.0000   439.1064       1.84600       15.1090      -1.19287      -1.40864      -3.93149       1.06798       1.43869       1.56679       1.71714       1.69860       1.71035
  32  15 3456.6517    3.2656  2.4727 11.9592  0.0000  0.0279   0.0301   0.0711    0.0463   0.0000   439.3612       1.47334       16.5402      -3.71033       1.06243      -4.32228       1.34965       1.85838       1.94545       2.15990       2.18675       2.10303
  32  16 3609.3091    2.6342  3.6790 11.5028  0.0000  0.0349   0.0204   0.0918    0.0349   0.0000   439.2906     -0.355774       14.7790      -7.72653       1.23496      -1.95730       1.72276       2.30262       2.50696       2.71626       2.68159       2.67773
  32  17 3761.1296    2.1733  5.4161 10.9959  0.0000  0.0454   0.0144   0.1195    0.0301   0.0000   433.2529       6.67439       16.1698      -3.58227     -0.821352      -3.68006       2.21334       2.94882       3.25340       3.51006       3.48161       3.49128
  32  18 3912.2966    1.8235  7.8345 10.5180  0.0000  0.0587   0.0101   0.1574    0.0269   0.0000   440.2525       8.22574       6.84533      -4.48804      -4.64954       1.93310       2.89168       3.87525       4.19335       4.59801       4.61702       4.60084
  32  19 4062.9041    1.4914 10.3204 10.3780 -0.0002  0.0773   0.0075   0.2114    0.0239   0.0000   441.8443      -4.85574       3.54968       2.50943     -0.405463      -8.21761       3.73156       5.06089       5.49643       5.94897       5.99336       6.00622
  32  20 4213.1645    1.2432 12.8308 10.2767  0.0005  0.0997   0.0059   0.2711    0.0218   0.0000   433.0573      -2.17944       10.9608       13.6487      -3.72233      0.115549       4.82487       6.55993       7.16309       7.74113       7.91933       7.91615
  33   2 1193.8769    0.0648  0.0546  9.4408  0.0000  0.0144   0.0066   0.0166    0.0188   0.0000   440.7323      -1.75957       20.3761     -0.156845      -3.59731      0.436581      0.638358      0.858430       1.12938      0.856621       1.07983       1.03876
  33   3 1425.4137    0.1341  0.1103  9.3318  0.0000  0.0096   0.0070   0.0195    0.0204   0.0000   441.3431     -0.988452       21.1438     -0.129631      -3.07619     -0.167750      0.624099      0.876500       1.09078       1.08294      0.906376      0.736375
  33   4 1633.2165    0.2657  0.2270  9.3952  0.0000  0.0095   0.0080   0.0197    0.0253   0.0000   440.8677     -0.829470       21.6435     -0.173482      -4.39427      0.849752      0.495950      0.592756      0.660607      0.741780      0.764608      0.734568
  33   5 1823.8198    0.4529  0.4333  9.5095  0.0000  0.0123   0.0097   0.0275    0.0366   0.0000   441.1592      0.493709       20.2641     -0.403629      -2.20186     -0.544886      0.560953      0.743632      0.847303      0.885689      0.928162      0.982484
  33   6 2007.5909    0.7042  0.6614  9.6360  0.0000  0.0139   0.0120   0.0326    0.0515   0.0000   440.4754     -0.891594       19.3799      -3.69067      -1.93290     -0.569971      0.672547      0.876416      0.948457       1.05211       1.05782       1.06124
  33   7 2187.2978    1.0162  0.9054  9.9666  0.0000  0.0159   0.0150   0.0401    0.0676   0.0000   441.9605      -2.23795       20.9347      0.202970      -1.22460     -0.680934      0.749445       1.00089       1.08504       1.15778       1.20023       1.25384
  33   8 2360.7870    1.4767  1.0690 10.6447  0.0000  0.0174   0.0203   0.0448    0.0728   0.0000   441.3230      0.771447       20.7878     -0.408048      -1.23917      -5.05716      0.825601       1.15758       1.19426       1.33406       1.38151       1.38200
  33   9 2529.1438    2.0765  1.1238 11.2265  0.0000  0.0181   0.0278   0.0441    0.0835   0.0000   441.0570       1.15103       17.6220     -0.800833      -2.57657      0.696461      0.852998       1.17228       1.24581       1.47379       1.33724       1.43631
  33  10 2694.9970    2.7095  1.0404 12.1284 -0.0010  0.0172   0.0378   0.0434    0.0681   0.0000   438.7540      -1.12658       19.0524       1.58826      -1.25696      -1.32319      0.860672       1.12939       1.19170       1.35961       1.38357       1.36683
  33  11 2858.5823    3.4813  1.0199 12.4547  0.0002  0.0164   0.0485   0.0422    0.0740   0.0000   440.1155    -0.0850588       17.1694      0.227535      -3.47987      -1.39843      0.809738       1.03544       1.10122       1.26747       1.23454       1.25487
  33  12 3018.7971    4.1822  0.9852 12.9527  0.0000  0.0163   0.0589   0.0410    0.0713   0.0000   441.8627     -0.285486       14.0033      -1.37283      -1.89410      -1.93093      0.785526       1.05436       1.09661       1.25657       1.20853       1.22545
  33  13 3176.0401    4.2980  1.1966 12.9498  0.0000  0.0182   0.0566   0.0488    0.0817   0.0000   440.2505      0.183945       16.6506      -1.69565       1.05837      -4.25836      0.903646       1.21703       1.28604       1.46031       1.44880       1.43068
  33  14 3331.3547    3.7588  1.8785 12.5444 -0.0001  0.0236   0.0399   0.0630    0.0511   0.0000   440.0102       2.82740       15.8863     0.0876935       1.60118      0.377696       1.15191       1.63190       1.70909       1.87409       1.90196       1.89136
  33  15 3485.6896    3.1373  2.6584 11.9460  0.0000  0.0287   0.0280   0.0741    0.0431   0.0000   438.2118     -0.321734       17.0973      -2.77877      -2.10496      -4.58657       1.37640       1.82340       2.00261       2.17297       2.21070       2.19333
  33  16 3639.1849    2.5605  4.1562 11.2981  0.0000  0.0369   0.0184   0.0971    0.0329   0.0000   437.3770      -1.29232       13.3010      -5.03926      -7.80510      -4.02267       1.76611       2.40027       2.58221       2.84302       2.92291       2.93621
  33  17 3791.7529    2.1073  5.7939 10.9238 -0.0002  0.0464   0.0133   0.1261    0.0282   0.0000   441.2748      -3.27291       15.2145      -9.85949       2.02415      -4.06885       2.19984       2.94299       3.19688       3.42558       3.45983       3.50573
  33  18 3943.7117    1.7505  8.2706 10.4701  0.0000  0.0607   0.0094   0.1677    0.0259   0.0000   431.0731      -4.12738       7.78962      -1.79487      0.840943      -3.62667       2.88767       3.85136       4.20506       4.58368       4.66573       4.63363
  33  20 4245.3590    1.2066 13.9194 10.1733  0.0006  0.1061   0.0053   0.2847    0.0211   0.0000   440.2436      -5.31497       1.67909     -0.989744       6.41323       2.03311       4.92317       6.73965       7.33628       8.04911       8.00174       8.05644
  34   2 1208.0101    0.0715  0.0951  9.4665  0.0000  0.0158   0.0063   0.0283    0.0190   0.0000   440.9364     -0.684011       20.7438     -0.235538      -4.44555       1.30058      0.709582      0.801989       1.21518       1.15942       1.06549       1.18387
  34   3 1441.1557    0.1525  0.1125  9.3912  0.0000  0.0084   0.0071   0.0172    0.0205   0.0000   440.9552     -0.293502       20.6973      0.124485      -2.71018     -0.489729      0.411129      0.502096      0.666440      0.624425      0.695313      0.662451
  34   4 1649.7248    0.2766  0.2377  9.4267  0.0000  0.0087   0.0081   0.0222    0.0253   0.0000   440.4930     -0.392904       20.3950      0.617710      -3.68984     -0.434943      0.464926      0.640631      0.733741      0.845769      0.810805      0.879942
  34   5 1841.2351    0.4698  0.4984  9.4314  0.0000  0.0136   0.0093   0.0283    0.0400   0.0000   440.1584     -0.971472       19.4356     -0.520058      -2.69021     -0.598612      0.581781      0.829574      0.865437      0.952247      0.985118      0.956521
  34   6 2026.3172    0.7260  0.7092  9.6866  0.0000  0.0145   0.0119   0.0348    0.0519   0.0000   441.7084      -1.93542       19.8446      0.580492      -2.35190     -0.893565      0.620186      0.863021      0.915645       1.00922      0.984955       1.00288
  34   7 2207.0207    1.0563  0.8312 10.2157  0.0000  0.0148   0.0162   0.0393    0.0616   0.0000   442.3064      0.870401       19.4194     -0.503605      -2.49250      -2.21254      0.674496      0.918569      0.961286       1.12148       1.11672       1.07618
  34   8 2381.2188    1.5627  1.0649 10.6923 -0.0007  0.0169   0.0211   0.0421    0.0763   0.0000   439.9887     -0.396809       19.8231      -2.26783      -3.17860     -0.519354      0.788075       1.02980       1.14570       1.27278       1.22790       1.26082
  34   9 2550.6560    2.1613  1.0684 11.3688  0.0000  0.0168   0.0289   0.0431    0.0775   0.0000   440.7894       1.53014       19.8568      -1.93384      -2.86620      -1.52998      0.784606       1.04274       1.14249       1.21965       1.27234       1.24271
  34  10 2717.9774    2.8748  1.0850 11.9451  0.0000  0.0169   0.0380   0.0432    0.0768   0.0000   439.9357     -0.723936       17.4843     -0.355241      -2.68436      -2.37267      0.782196       1.09160       1.15781       1.24272       1.26444       1.28476
  34  11 2882.9079    3.5772  1.0273 12.4695  0.0000  0.0163   0.0481   0.0408    0.0767   0.0000   440.0264       1.49346       18.2226      -2.23877      -1.58429      -5.41904      0.761012      0.991275       1.08880       1.20088       1.16521       1.21845
  34  12 3044.4427    4.3632  0.9749 12.9955  0.0005  0.0157   0.0610   0.0403    0.0729   0.0000   441.1125      0.249319       18.6725      -2.88541      -3.15778      -4.07012      0.776389       1.07124       1.13778       1.27475       1.25943       1.23344
  34  13 3202.8250    4.2052  1.2238 13.1811  0.0000  0.0184   0.0561   0.0498    0.0696   0.0000   440.0772      0.508337       12.7686      0.570911       1.22368      -4.58079      0.862982       1.17011       1.27132       1.41490       1.40180       1.41667
  34  14 3359.2463    3.6909  1.9016 12.4870  0.0000  0.0234   0.0382   0.0620    0.0528   0.0000   439.9698      0.992377       11.9501      0.437474      -1.67550      -2.49283       1.08381       1.50669       1.61057       1.73210       1.75539       1.76085
  34  15 3514.3776    2.9981  2.9398 11.9091  0.0000  0.0302   0.0254   0.0784    0.0386   0.0000   437.4972      -1.39725       16.2757      0.391031      -1.60825      -1.33126       1.40182       1.91971       2.08924       2.21912       2.23191       2.22951
  34  16 3668.6498    2.5061  4.4268 11.2351  0.0000  0.0376   0.0172   0.0987    0.0317   0.0000   440.9966       3.82262       10.5192       1.49143     -0.727987      -3.39532       1.73549       2.28546       2.56645       2.77353       2.76848       2.74089
  34  17 3821.8660    2.0556  6.5299 10.7547  0.0000  0.0495   0.0118   0.1311    0.0274   0.0000   438.4461       6.38910       8.05382      -3.46924       2.26485      -6.00517       2.26895       3.07180       3.34335       3.61848       3.62527       3.65555
  34  18 3974.3812    1.6615  8.7004 10.5248  0.0000  0.0640   0.0087   0.1752    0.0240   0.0000   439.0395       9.29284       18.6210      -10.0301      -3.12470      -4.69416       2.95974       3.96243       4.38925       4.73080       4.79553       4.74658
  34  19 4126.2473    1.3788 11.1655 10.3196 -0.0015  0.0836   0.0065   0.2265    0.0223   0.0000   431.6748      -2.59901       13.3367       3.35134      -1.87344      -17.0328       3.81026       5.12378       5.57651       6.11572       6.21465       6.15654
  34  20 4277.7332    1.1754 14.7325 10.1407  0.0014  0.1117   0.0049   0.2950    0.0201   0.0000   433.8582       3.54091       1.09348       3.16598      -5.30019      -12.7749       4.99677       6.89665       7.43307       8.15578       8.22985       8.26416
  35   2 1221.9200    0.0730  0.0489  9.3943  0.0000  0.0125   0.0064   0.0187    0.0182   0.0000   441.3553     -0.794313       21.3218      -1.06759      -3.41486       1.59087      0.710556      0.671869      0.716042      0.823194      0.929923      0.964191
  35   3 1456.6223    0.1591  0.1400  9.3282  0.0000  0.0085   0.0066   0.0190    0.0207   0.0000   440.9191     -0.180332       20.7189   -0.00776252      -3.08816      0.164483      0.421507      0.611356      0.636496      0.694907      0.697299      0.757043
  35   4 1665.9272    0.2984  0.2685  9.3675  0.0000  0.0095   0.0080   0.0213    0.0266   0.0000   440.0185     -0.538651       21.2022     -0.909431      -3.51046      0.689083      0.449206      0.614123      0.696431      0.774873      0.767913      0.724327
  35   5 1858.4366    0.4975  0.4951  9.4357  0.0000  0.0126   0.0097   0.0296    0.0400   0.0000   440.4943      -1.04177       20.5831     -0.460766      -4.21549      0.530782      0.539421      0.765624      0.757965      0.860709      0.843504      0.890440
  35   6 2044.8121    0.7396  0.7768  9.4645 -0.0001  0.0148   0.0113   0.0347    0.0615   0.0000   439.9980      0.451780       21.7621      -1.29615      -3.85178       1.24091      0.678882      0.913821      0.977200       1.09709       1.16820       1.13864
  35   7 2226.4045    1.1026  0.9354 10.1809  0.0000  0.0155   0.0155   0.0405    0.0617   0.0000   442.1681     -0.831978       19.9821       1.83777      -5.00696      -1.81762      0.704347      0.944615       1.02355       1.10651       1.11195       1.17993
  35   8 2401.3241    1.6089  1.1345 10.7164  0.0000  0.0173   0.0208   0.0448    0.0768   0.0000   442.1241    -0.0145322       18.5189      0.985401      -2.64255     -0.150968      0.786634       1.04400       1.16738       1.29683       1.28600       1.29582
  35   9 2571.8461    2.2291  1.1610 11.4225  0.0000  0.0179   0.0288   0.0444    0.0806   0.0000   439.9604     -0.159504       16.2584       1.07729      -4.80773     -0.314601      0.794520       1.07354       1.16230       1.26637       1.30319       1.28777
  35  10 2740.5083    2.9688  1.0278 12.0777  0.0000  0.0163   0.0399   0.0408    0.0728   0.0000   440.2502      0.680390       18.3860      -1.70187      -1.26062      -3.75713      0.742126      0.999457       1.06072       1.18263       1.20560       1.24016
  35  11 2906.8124    3.8072  0.9451 12.6153  0.0000  0.0150   0.0522   0.0384    0.0718   0.0000   439.8687      0.685330       18.7273      -1.70895      0.124291      -3.60333      0.713143      0.915722      0.989048       1.12009       1.08695       1.10014
  35  12 3069.5818    4.4438  1.0210 12.9865 -0.0001  0.0160   0.0594   0.0406    0.0729   0.0000   440.3998      0.624773       16.9475      -4.57953      -2.40837      -2.31252      0.741566      0.962065       1.05320       1.14403       1.18106       1.20047
  35  13 3229.1370    4.1277  1.3714 12.9666  0.0000  0.0190   0.0498   0.0527    0.0605   0.0000   441.0481       4.39053       12.3457      -2.47486      -1.70905      -3.56489      0.854279       1.15976       1.25837       1.38365       1.36950       1.34971
  35  14 3386.6345    3.6065  2.0891 12.2730  0.0000  0.0243   0.0346   0.0617    0.0480   0.0000   440.0406     -0.887127       14.9647     -0.684769      -4.70061    -0.0239602       1.07869       1.48839       1.58452       1.75582       1.76227       1.80624
  35  15 3542.7014    2.8724  3.1965 11.7680  0.0000  0.0315   0.0230   0.0817    0.0357   0.0000   440.5817     -0.918633       17.4383      -1.10677     0.0708251      -1.58807       1.37734       1.88617       2.01620       2.23152       2.24054       2.25108
  35  16 3697.7538    2.3981  4.6872 11.0982  0.0000  0.0386   0.0158   0.1026    0.0307   0.0000   438.1227      -3.58263       15.2114       2.83874      -4.88670      -7.01716       1.72815       2.34657       2.58845       2.76748       2.83462       2.88032
  35  17 3851.7612    1.9482  6.8011 10.7059 -0.0000  0.0515   0.0109   0.1355    0.0262   0.0000   436.0000      -4.49880       16.4307      -8.71581      -5.43528      -4.79446       2.27019       3.13423       3.39168       3.65496       3.72581       3.77514
  35  18 4005.0992    1.6121  9.4758 10.4843  0.0000  0.0695   0.0079   0.1864    0.0229   0.0000   435.9200      -2.27961       15.2097      -7.17831     -0.162899      -5.14324       3.05430       4.14932       4.51516       4.94174       4.98592       5.01882
  35  19 4157.5690    1.3525 12.1908 10.2811  0.0012  0.0882   0.0060   0.2419    0.0212   0.0000   436.4279      -2.37393       8.32741       6.78524      -2.52903      -3.05481       3.90525       5.24650       5.82253       6.33050       6.36631       6.38056
  35  20 4309.3401    1.0911 14.7634 10.1192 -0.0012  0.1146   0.0046   0.3060    0.0194   0.0000   443.7133      -11.6427       13.8399      -7.52595       5.14414       12.9078       4.95974       6.72426       7.49507       8.01020       8.08738       8.22460
  36   2 1235.6657    0.0879  0.0670  9.4190  0.0000  0.0108   0.0061   0.0143    0.0184   0.0000   441.4859     -0.263086       19.9175      0.233048      -3.16011      0.793179      0.488053      0.732309      0.800601      0.821875      0.811851      0.722685
  36   3 1471.8293    0.1660  0.1596  9.4042  0.0000  0.0087   0.0064   0.0192    0.0209   0.0000   440.7556     -0.929046       19.9698      0.552972      -2.90959    -0.0177733      0.390083      0.477816      0.593825      0.543593      0.657065      0.688196
  36   4 1681.8918    0.3184  0.3268  9.3668  0.0000  0.0101   0.0078   0.0251    0.0285   0.0000   441.1031      0.117869       21.0514     -0.696455      -2.20280    -0.0226539      0.446530      0.613210      0.674202      0.776779      0.793241      0.793879
  36   5 1875.4040    0.5175  0.5701  9.4127  0.0000  0.0126   0.0095   0.0330    0.0418   0.0000   440.3982     -0.899588       20.7662     -0.289028      -2.93444     -0.336661      0.533644      0.723718      0.770925      0.854800      0.877097      0.913749
  36   6 2063.1139    0.7785  0.6960  9.8041  0.0000  0.0135   0.0123   0.0328    0.0511   0.0000   440.5786      -1.22182       20.5487      -1.24925      -2.77776      0.180540      0.583409      0.789727      0.849883      0.933825      0.960963      0.936423
  36   7 2245.5016    1.1680  0.9502 10.1960  0.0000  0.0159   0.0160   0.0389    0.0681   0.0000   440.2023      -1.54745       20.4893      0.265724      -3.16166     -0.720313      0.666745      0.916401       1.00482       1.12357       1.09229       1.12100
  36   8 2421.1169    1.6532  1.0876 11.0547 -0.0003  0.0167   0.0218   0.0445    0.0661   0.0000   439.9555     -0.554785       18.7106      -1.70799      -1.18228      0.954150      0.732888       1.00646       1.06123       1.22368       1.16705       1.18510
  36   9 2592.7295    2.3691  1.1165 11.6120  0.0000  0.0167   0.0306   0.0443    0.0744   0.0000   440.3952       1.30683       23.1987      -1.62801      -3.62349     -0.635901      0.752162      0.996664       1.07762       1.20223       1.19840       1.20482
  36  10 2762.6908    3.0931  1.0217 12.3140  0.0000  0.0161   0.0409   0.0398    0.0684   0.0000   441.7326      -1.93927       18.9640      0.230260      -3.09265      -1.25866      0.736673      0.927054       1.03797       1.15131       1.18559       1.18540
  36  11 2930.2804    3.9671  1.0242 12.5951  0.0000  0.0156   0.0517   0.0397    0.0763   0.0000   441.9062     -0.435944       17.8928       1.52604      -3.65856      -3.19141      0.692267      0.947409       1.02931       1.15862       1.09929       1.17296
  36  12 3094.2933    4.4068  1.1220 12.9384  0.0000  0.0168   0.0565   0.0439    0.0819   0.0000   440.9705      -1.54178       16.9633      -1.59587      -3.07877      -2.33998      0.758889       1.00255       1.07166       1.20318       1.25106       1.28979
  36  13 3255.0855    4.1246  1.4976 12.9664  0.0000  0.0203   0.0472   0.0528    0.0581   0.0000   440.7233      0.268707       16.0521      -2.78328      -1.89672     -0.870517      0.879987       1.18841       1.29434       1.41689       1.45921       1.46381
  36  14 3413.6764    3.5047  2.2338 12.3169  0.0000  0.0246   0.0322   0.0643    0.0418   0.0000   438.3220     0.0838438       16.4627      -5.19123      -4.54762      -1.60814       1.08031       1.44765       1.56554       1.69495       1.73953       1.73241
  36  15 3570.7352    2.8506  3.4546 11.6660  0.0000  0.0316   0.0215   0.0831    0.0347   0.0000   440.3287     -0.486090       15.4405      -6.24313      -4.91617      -4.10620       1.39596       1.89001       2.07405       2.24261       2.31652       2.32188
  36  16 3726.5823    2.3062  5.0177 11.1938  0.0000  0.0407   0.0148   0.1066    0.0280   0.0000   438.8377     -0.327554       14.7307      -4.64685       1.33502      -7.73970       1.76884       2.37514       2.58641       2.84438       2.87155       2.90419
  36  17 3881.3399    1.9097  7.4191 10.6662  0.0000  0.0534   0.0102   0.1452    0.0256   0.0000   439.1601      0.943363       23.2289      -5.95366      -4.69545      -4.82163       2.31387       3.15594       3.43339       3.77242       3.86784       3.91286
  36  18 4035.2997    1.5776 10.1533 10.5129  0.0002  0.0727   0.0074   0.1984    0.0223   0.0000   439.6583      -3.25822       8.65709      -8.43125     0.0555743      -9.70676       3.16397       4.26490       4.63021       5.11671       5.22852       5.18421
  36  19 4188.5725    1.2803 12.6280 10.2942 -0.0008  0.0941   0.0055   0.2516    0.0208   0.0000   445.2326       4.46341       12.5580       7.59065       4.55675      0.913572       4.01039       5.53168       5.98975       6.50163       6.60001       6.65238
  37   2 1249.1931    0.0890  0.0577  9.4207  0.0000  0.0094   0.0068   0.0132    0.0180   0.0000   441.5254     -0.456644       20.7535     -0.195204      -2.49489     -0.283094      0.437369      0.575250      0.574385      0.656039      0.659402      0.676957
  37   3 1486.8039    0.1807  0.1475  9.3198  0.0000  0.0076   0.0066   0.0164    0.0205   0.0000   441.0485     -0.369933       20.1280     0.0855843      -2.24056     0.0734384      0.320395      0.451124      0.508682      0.541598      0.500112      0.515996
  37   4 1697.5860    0.3291  0.3139  9.3894  0.0000  0.0099   0.0079   0.0225    0.0277   0.0000   441.4587      0.209033       20.3748      0.428833      -2.32164     -0.967921      0.405389      0.553211      0.604906      0.678762      0.704494      0.703284
  37   5 1892.2061    0.5550  0.5663  9.4190  0.0000  0.0125   0.0098   0.0303    0.0446   0.0000   441.0870      -2.19538       19.4956     -0.598438      -4.16087      0.414970      0.534883      0.721628      0.804298      0.890668      0.910891      0.947752
  37   6 2081.1116    0.8331  0.7369  9.7131  0.0000  0.0136   0.0125   0.0327    0.0558   0.0000   440.8823     0.0370826       20.1349      -1.77059      -3.01377       1.04892      0.558342      0.773235      0.851691      0.896072      0.934011      0.916682
  37   7 2264.3397    1.2393  0.9544 10.4363  0.0000  0.0156   0.0170   0.0389    0.0637   0.0000   439.7249     -0.764881       20.4533      0.723033      -4.49980     0.0217207      0.674038      0.899767      0.970157       1.09038       1.13073       1.13844
  37   8 2440.6774    1.7373  1.2393 10.8780 -0.0003  0.0180   0.0211   0.0457    0.0742   0.0000   439.5699      -1.76954       18.5000    -0.0347730      -3.70664   -0.00194114      0.751921       1.02834       1.09736       1.22416       1.23686       1.23931
  37   9 2613.3268    2.3976  1.1247 11.7541 -0.0007  0.0170   0.0308   0.0447    0.0715   0.0000   440.5782      -1.26398       19.0033       1.60829      -1.99892      -3.17993      0.724215      0.994293       1.06600       1.17948       1.21137       1.19469
  37  10 2784.5241    3.2431  1.0109 12.3944  0.0000  0.0154   0.0430   0.0401    0.0691   0.0000   442.0511     -0.371400       19.2804     -0.762555      -1.71058      -1.11608      0.698429      0.915656       1.00239       1.12835       1.11285       1.13580
  37  11 2953.2861    4.1230  1.0144 12.6293  0.0000  0.0152   0.0531   0.0392    0.0777   0.0000   440.3218      0.412816       16.9012      0.140905      0.165557     -0.765089      0.651098      0.878165      0.939616       1.02888       1.03733       1.06614
  37  12 3118.4911    4.4541  1.1476 12.9999  0.0000  0.0167   0.0561   0.0432    0.0747   0.0000   438.9806       1.71839       17.2408      0.388533      -2.82556      -1.85747      0.734500      0.974667       1.06270       1.17924       1.20653       1.23063
  37  13 3280.6171    4.0658  1.5607 12.8413  0.0000  0.0206   0.0441   0.0510    0.0535   0.0000   441.2787      0.265751       16.7920      -1.03548     -0.312710      -3.10928      0.876682       1.17723       1.27421       1.40504       1.46197       1.45892
  37  14 3440.3651    3.4278  2.3216 12.2383  0.0000  0.0248   0.0306   0.0656    0.0401   0.0000   438.8899     -0.441076       15.9156      -1.59434      -2.24904      -5.65471       1.03094       1.39444       1.53591       1.67750       1.68819       1.68447
  37  15 3598.3667    2.7139  3.6428 11.6308  0.0000  0.0329   0.0198   0.0844    0.0324   0.0000   440.0380       3.82541       14.1527      -1.92755      -3.49649      -1.38843       1.40551       1.92459       2.07145       2.28553       2.34396       2.36681
  37  16 3754.9824    2.2242  5.6158 11.0111  0.0000  0.0428   0.0132   0.1141    0.0269   0.0000   439.7067       1.57459       17.6342      -4.34526       1.96765     -0.316403       1.83047       2.46151       2.68976       2.96279       3.01532       3.02558
  37  17 3910.6810    1.8208  7.9466 10.6485  0.0000  0.0560   0.0093   0.1532    0.0242   0.0000   441.4885       1.44893       16.4042      -8.19450       4.65182       2.47515       2.42821       3.21112       3.62866       3.89326       3.95195       3.94259
  37  18 4065.3678    1.5106 10.4422 10.4649 -0.0002  0.0756   0.0069   0.2048    0.0221   0.0000   430.8328      -6.06318       15.1324      -8.37189      -2.26012       4.31242       3.17254       4.37286       4.65936       5.17787       5.28118       5.23396
  37  19 4219.0934    1.2474 13.2984 10.2835  0.0000  0.0973   0.0052   0.2622    0.0197   0.0000   429.3222      -2.89988       4.69875       5.24193      -20.9341       1.19455       4.05956       5.51747       6.08076       6.65203       6.75351       6.79838
  38   2 1262.5555    0.0799  0.0480  9.4457  0.0000  0.0117   0.0062   0.0111    0.0175   0.0000   440.2708      -1.03014       20.8128     -0.201686      -2.98637      0.423785      0.515580      0.689246      0.851507      0.895284      0.718030      0.849014
  38   3 1501.5441    0.1731  0.1876  9.3913  0.0000  0.0086   0.0061   0.0210    0.0206   0.0000   441.1228     -0.519101       20.6461     -0.243103      -3.14396       1.17000      0.358848      0.447639      0.485710      0.585372      0.560915      0.546232
  38   4 1713.0282    0.3450  0.3130  9.4380  0.0000  0.0099   0.0081   0.0212    0.0277   0.0000   440.8701      0.473020       20.3189      0.410331      -2.52342     -0.216017      0.436323      0.592137      0.630239      0.694409      0.721249      0.750101
  38   5 1908.7739    0.5670  0.5464  9.5208  0.0000  0.0118   0.0100   0.0287    0.0413   0.0000   440.8591      -1.33733       20.1103     -0.103999      -3.45090      -1.30933      0.507423      0.643454      0.719725      0.794975      0.803889      0.827666
  38   6 2098.9361    0.8701  0.7699  9.8511  0.0000  0.0136   0.0129   0.0334    0.0560   0.0000   441.0458    -0.0912545       21.4195     -0.590915      -1.37560     -0.849063      0.604948      0.779707      0.855940      0.969868      0.957022      0.935072
  38   7 2282.9164    1.2421  1.0545 10.4189  0.0000  0.0160   0.0162   0.0424    0.0646   0.0000   439.5908     -0.631126       20.3163     -0.736536      -2.38890       2.04973      0.670590      0.846821      0.954281       1.06576       1.07201       1.05533
  38   8 2459.9788    1.8223  1.1504 11.0659  0.0000  0.0172   0.0225   0.0434    0.0705   0.0000   441.0404      -1.37160       19.3341     -0.142186      -2.74080     -0.769219      0.679037      0.969411       1.02717       1.12613       1.16592       1.19092
  38   9 2633.6918    2.4876  1.0876 11.8372  0.0000  0.0160   0.0322   0.0429    0.0705   0.0000   439.8381       1.02505       22.3659     -0.215309      -2.71970      -1.62912      0.703971      0.917363       1.00437       1.09624       1.12451       1.16255
  38  10 2806.0619    3.4469  1.0374 12.2622  0.0000  0.0152   0.0436   0.0394    0.0741   0.0000   440.5771     -0.246695       21.9201      0.570386      -3.44919      -2.88564      0.639599      0.844780      0.913308       1.03127       1.01000       1.02201
  38  11 2975.8983    4.1017  1.0539 12.9549  0.0000  0.0156   0.0531   0.0413    0.0667   0.0000   441.5382      0.553962       18.9332    -0.0404496      -1.22299      -2.66834      0.667634      0.900687      0.966706       1.06493       1.07804       1.08754
  38  12 3142.3393    4.4235  1.1518 13.0272  0.0000  0.0171   0.0546   0.0428    0.0738   0.0000   440.3280      0.950462       15.4874      -2.62835      -2.76293      -5.58321      0.700711      0.982355       1.04150       1.13143       1.14440       1.21262
  38  13 3305.6806    3.9964  1.6736 12.7266  0.0000  0.0206   0.0415   0.0535    0.0522   0.0000   439.3834     -0.353211       18.3523       1.35320     -0.110954      -2.41892      0.875861       1.17447       1.25953       1.42679       1.46115       1.49503
  38  14 3466.6721    3.2605  2.6469 12.0877  0.0000  0.0264   0.0269   0.0689    0.0375   0.0000   440.7992       1.39823       17.4161      0.501080       1.23199      -6.69631       1.12682       1.47153       1.66208       1.75857       1.81620       1.86262
  38  15 3625.7068    2.6125  4.2637 11.4450  0.0000  0.0353   0.0174   0.0919    0.0294   0.0000   438.3187       2.60055       17.0395      -1.12477      -5.38370      -1.83311       1.46998       1.95577       2.15440       2.39236       2.41219       2.44592
  38  16 3783.2205    2.1774  6.2764 10.8391  0.0000  0.0448   0.0119   0.1211    0.0261   0.0000   442.3020       2.33173       12.7194      -9.61491       3.99871      -6.66044       1.87326       2.47667       2.75314       2.96444       3.09413       3.15049
  38  17 3939.6673    1.7735  8.4688 10.5752  0.0000  0.0594   0.0085   0.1596    0.0236   0.0000   443.3957      -1.25195       13.2355       6.09092       7.37351      -9.61103       2.43793       3.30658       3.64279       3.94568       3.99431       4.09699
  38  18 4094.9674    1.4506 11.1018 10.4622  0.0000  0.0802   0.0064   0.2134    0.0212   0.0000   440.7333      -9.98739       9.14392      -6.46219      -1.95292       7.19181       3.27160       4.48026       4.96323       5.35548       5.58958       5.58959
  39   3 1516.0432    0.1939  0.1688  9.3523  0.0007  0.0080   0.0065   0.0166    0.0209   0.0000   441.0546      0.331031       20.5320     -0.260779      -2.02259      0.363687      0.323374      0.433901      0.466623      0.523996      0.553980      0.576133
  39   4 1728.2416    0.3579  0.3914  9.3908  0.0000  0.0117   0.0077   0.0247    0.0301   0.0000   441.6306     -0.253484       21.3002     -0.808274      -2.24564      0.470433      0.437272      0.627005      0.665465      0.744507      0.699065      0.729555
  39   5 1925.1953    0.5961  0.5564  9.6511 -0.0002  0.0121   0.0103   0.0286    0.0405   0.0000   440.6754     -0.245870       20.9654     -0.549855      -2.91875     -0.454021      0.518492      0.706496      0.775445      0.834082      0.808146      0.817681
  39   6 2116.5651    0.8781  0.8510  9.8577  0.0000  0.0147   0.0123   0.0360    0.0568   0.0000   442.7775      -1.20938       20.8344      -1.03440      -2.02678     0.0219320      0.580014      0.820321      0.875618      0.971354      0.977012      0.990618
  39   7 2301.2242    1.2907  1.0700 10.5778  0.0000  0.0163   0.0168   0.0431    0.0610   0.0000   440.5430      -1.04469       19.1151      -1.66018      -4.36890     -0.196209      0.626587      0.877067      0.908124       1.08306       1.03653       1.06450
  39   8 2479.0751    1.8875  1.1172 11.3061  0.0000  0.0161   0.0239   0.0442    0.0650   0.0000   441.4875     -0.230131       21.9405      -1.40056      -3.40416      -1.77917      0.681869      0.904682      0.997756       1.09223       1.12030       1.15780
  39   9 2653.8596    2.6544  1.0806 11.8923 -0.0002  0.0163   0.0331   0.0396    0.0722   0.0000   442.6434      -1.35951       20.5865      -3.42054      -2.93132      -2.01228      0.668381      0.906581      0.990973       1.10173       1.11822       1.12724
  39  10 2827.2753    3.4553  1.0705 12.3797  0.0000  0.0152   0.0433   0.0411    0.0710   0.0000   440.0345      0.905282       17.8276     -0.290170      -3.11118      -2.40291      0.645367      0.858950      0.937886       1.03815       1.04564       1.05132
  39  11 2998.1280    4.2261  1.0048 13.0258  0.0000  0.0152   0.0547   0.0389    0.0661   0.0000   440.4760      0.725507       19.1494      -2.77067      -2.39219      -2.18928      0.619050      0.851486      0.918956       1.04435       1.00512       1.03221
  39  12 3165.7115    4.3950  1.2090 13.1797  0.0006  0.0172   0.0537   0.0447    0.0658   0.0000   440.0639       1.12767       18.2114      -1.04986      -1.95097      -2.11077      0.706446      0.934939       1.01564       1.10457       1.13855       1.12007
  39  13 3330.3750    3.7874  1.8472 12.7119  0.0000  0.0219   0.0375   0.0564    0.0454   0.0000   440.1393       2.01110       16.9020   0.000330788      -3.56383      -5.40763      0.904126       1.22216       1.32316       1.49294       1.52772       1.56869
  39  14 3492.6066    3.1431  2.8357 12.0254  0.0000  0.0275   0.0249   0.0716    0.0350   0.0000   438.0797      0.768637       19.2369     -0.981576      -1.77889      -4.57182       1.09521       1.46042       1.60994       1.79010       1.81557       1.80874
  39  15 3652.6937    2.5475  4.5511 11.2917  0.0000  0.0359   0.0159   0.0944    0.0283   0.0000   437.9792       1.60425       15.5196     -0.954194      -3.13376       4.18978       1.45495       1.94957       2.15036       2.38456       2.40170       2.46056
  39  16 3811.0372    2.0754  6.4229 10.8229 -0.0000  0.0464   0.0111   0.1242    0.0258   0.0000   439.7943     -0.663331       14.9151       1.32053      -5.04140      -1.16147       1.87837       2.56690       2.79037       3.09678       3.07401       3.13718
  39  17 3968.2988    1.7097  9.1944 10.5874  0.0000  0.0641   0.0078   0.1730    0.0224   0.0000   439.0380       1.04595       17.2669      -8.22777     -0.787635      -12.2923       2.56697       3.47824       3.86238       4.14092       4.27914       4.33376
  39  18 4124.4133    1.4062 12.0768 10.4006  0.0002  0.0856   0.0057   0.2282    0.0203   0.0000   433.9127       1.13746       11.7665       1.54264       3.19237      -14.5290       3.34836       4.61957       5.09033       5.56397       5.59830       5.72933
  40   2 1288.7258    0.0943  0.1136  9.3964  0.0000  0.0106   0.0055   0.0238    0.0181   0.0000   440.6125      0.580411       20.5916    -0.0420712      -3.88056      0.752746      0.425575      0.542865      0.599992      0.623622      0.728722      0.822890
  40   3 1530.3169    0.2175  0.1622  9.3963  0.0000  0.0068   0.0072   0.0170    0.0208   0.0000   442.3027     -0.651450       20.4587      0.215135      -3.39579     -0.455724      0.293733      0.374974      0.413749      0.474239      0.515001      0.551954
  40   4 1743.2414    0.3752  0.3908  9.3719  0.0000  0.0100   0.0079   0.0259    0.0305   0.0000   441.3519      -1.22218       20.5099       1.04237      -3.18927     -0.658456      0.397749      0.549481      0.607328      0.626023      0.691065      0.698524
  40   5 1941.3824    0.6206  0.6377  9.5113  0.0000  0.0125   0.0099   0.0305    0.0454   0.0000   441.2159     -0.418290       19.9375     -0.770138      -2.74531      -1.72043      0.481497      0.636434      0.746289      0.786057      0.803254      0.841439
  40   6 2133.9478    0.9204  0.8521  9.8804  0.0000  0.0140   0.0127   0.0359    0.0592   0.0000   441.6009     -0.304614       19.4473       1.45259      -2.62809     -0.325805      0.557867      0.772650      0.826238      0.940655      0.948865      0.982077
  40   7 2319.2895    1.3800  1.0785 10.5979  0.0000  0.0157   0.0175   0.0427    0.0662   0.0000   441.3133    -0.0157320       21.4749     -0.621088      -3.15077     -0.401040      0.631601      0.847825      0.929088       1.03711       1.06571       1.10243
  40   8 2497.8709    1.9655  1.2331 11.3203  0.0000  0.0172   0.0235   0.0454    0.0646   0.0000   441.1114    -0.0353531       21.0672      0.303343      -3.63493      -2.54553      0.684080      0.908496      0.981142       1.09233       1.15965       1.17427
  40   9 2673.7883    2.7053  1.1844 11.6900  0.0000  0.0166   0.0318   0.0418    0.0788   0.0000   439.9351      0.217381       19.2098      -2.07458      -2.45878      -1.42226      0.653430      0.867568      0.994790       1.05354       1.09230       1.11439
  40  10 2848.2437    3.6184  1.0545 12.5366  0.0000  0.0153   0.0451   0.0395    0.0687   0.0000   440.2975      0.644421       20.8670     -0.598441      -2.68582      -2.51376      0.620847      0.830187      0.890495       1.03815       1.02458       1.02439
  40  11 3020.0513    4.3420  1.0082 13.0652  0.0000  0.0149   0.0555   0.0387    0.0658   0.0000   440.3496    -0.0227487       16.8283    -0.0123599      -1.99716      -2.58302      0.594648      0.792935      0.844146      0.953751      0.941024      0.948276
  40  12 3188.7066    4.4281  1.3597 13.0010 -0.0030  0.0175   0.0497   0.0473    0.0637   0.0000   440.7585       2.41336       18.0658      -1.46469     -0.829317      -2.07687      0.721039      0.946675       1.04444       1.15617       1.21284       1.23143
  40  13 3354.6453    3.8168  1.8966 12.6409  0.0000  0.0216   0.0368   0.0573    0.0465   0.0000   438.3094      -1.03401       19.2897       1.02939      -3.53552      -4.25208      0.860634       1.16738       1.23578       1.38633       1.44280       1.45195
  40  14 3518.1028    3.0315  3.0073 11.9073  0.0000  0.0283   0.0230   0.0724    0.0340   0.0000   441.0746     -0.622599       18.7931     -0.719581      -3.56698      -1.16642       1.10814       1.49883       1.62290       1.78066       1.79334       1.82899
  40  15 3679.3817    2.4495  4.8530 11.3006  0.0001  0.0375   0.0148   0.0987    0.0260   0.0000   440.0737     -0.856099       17.6696      -5.65216      -3.17892     -0.612251       1.48986       2.01082       2.24660       2.44341       2.51113       2.55646
  40  16 3838.6332    2.0282  7.2184 10.7513  0.0000  0.0494   0.0101   0.1339    0.0241   0.0000   441.3055       1.63921       15.5302      -3.97731       3.72232       2.54679       1.95299       2.63679       2.87414       3.11505       3.24683       3.25930
  40  17 3996.5058    1.6330  9.5564 10.5855 -0.0001  0.0673   0.0073   0.1831    0.0220   0.0000   437.9961     -0.524530       10.6304      -1.01743      -4.55942      -8.91123       2.56708       3.53472       3.85188       4.27493       4.31997       4.37052
  40  18 4153.6379    1.3509 12.3586 10.3736 -0.0001  0.0886   0.0054   0.2355    0.0200   0.0000   429.8978      -8.71321       23.2265       7.91235       2.09820      -2.82952       3.39649       4.71094       5.16386       5.62444       5.76245       5.81061
  41   2 1301.5644    0.1031  0.0844  9.3665  0.0000  0.0090   0.0058   0.0146    0.0176   0.0000   441.6168     -0.499890       20.7794      0.496842      -3.36443     0.0765024      0.389323      0.446743      0.554270      0.610914      0.564466      0.577974
  41   3 1544.3539    0.2136  0.1877  9.3739  0.0000  0.0083   0.0066   0.0172    0.0210   0.0000   441.2026     -0.619537       20.5670     -0.167766      -3.86248     -0.489769      0.339227      0.483281      0.552365      0.590345      0.605643      0.606734
  41   4 1758.0323    0.4012  0.3935  9.3697  0.0000  0.0104   0.0081   0.0231    0.0316   0.0000   441.2252     -0.930324       19.8699     -0.715289      -3.01662     0.0357475      0.415268      0.537358      0.613775      0.656573      0.691363      0.688975
  41   5 1957.4513    0.6377  0.6141  9.6539  0.0000  0.0123   0.0102   0.0288    0.0421   0.0000   441.2207     -0.532684       20.9846      0.548236      -3.83897       1.09428      0.468710      0.620725      0.728003      0.777724      0.794977      0.831928
  41   6 2151.1011    0.9529  0.8765 10.0094  0.0000  0.0140   0.0129   0.0359    0.0543   0.0000   440.2905   -0.00809828       20.5157      0.199340      -2.60463     -0.608755      0.542505      0.742065      0.807165      0.856966      0.886422      0.896222
  41   7 2337.1642    1.4647  1.1453 10.4717  0.0000  0.0159   0.0174   0.0419    0.0723   0.0000   441.2351     -0.158052       21.8776     -0.279889      -2.91304     -0.844789      0.621864      0.823620      0.902316      0.993270       1.01464       1.02590
  41   8 2516.5166    2.0122  1.3124 11.1151  0.0000  0.0176   0.0225   0.0450    0.0638   0.0000   440.7474      0.729759       21.4201       1.52848      -3.69779     -0.865187      0.663832      0.906647      0.973298       1.10382       1.12994       1.13163
  41   9 2693.4844    2.8091  1.2161 11.8464  0.0000  0.0165   0.0326   0.0437    0.0690   0.0000   441.5469      -1.17643       19.0528      -2.21204      -2.84996      -1.40642      0.610209      0.854835      0.900950       1.03861       1.03099       1.08622
  41  10 2868.9684    3.6687  1.0361 12.5422  0.0000  0.0152   0.0453   0.0378    0.0691   0.0000   441.2647     -0.243284       20.3848      0.986415      -1.99745      -2.38580      0.598941      0.813710      0.866702      0.968620      0.987951       1.01335
  41  11 3041.6308    4.4548  1.1170 12.8713  0.0000  0.0155   0.0535   0.0403    0.0742   0.0000   440.2135      0.676714       19.9016     -0.780616      -3.40744      -2.44139      0.623410      0.816017      0.880233      0.977775      0.963561       1.01470
  41  12 3211.3400    4.4161  1.3772 12.9631  0.0000  0.0179   0.0486   0.0464    0.0604   0.0000   439.9180      -1.84771       19.9811       1.08627      -2.14283      -3.23151      0.689463      0.951672       1.03635       1.13829       1.15601       1.19460
  41  13 3378.5293    3.7264  2.0897 12.4381 -0.0002  0.0221   0.0335   0.0597    0.0430   0.0000   441.1770      0.752768       17.2866       2.16073      0.884455      -4.93495      0.874438       1.19033       1.30407       1.43872       1.46880       1.54474
  41  14 3543.2056    3.0028  3.4404 11.7120 -0.0000  0.0294   0.0209   0.0776    0.0315   0.0000   437.4048     -0.596311       14.7028      -1.74892     -0.496857      -3.66644       1.13502       1.53449       1.67743       1.83515       1.90467       1.90270
  41  15 3705.5815    2.3940  5.0773 11.1715  0.0000  0.0381   0.0139   0.1012    0.0259   0.0000   442.7878       3.04107       13.2933      -4.59931      -3.23725       2.03420       1.45616       1.98624       2.18560       2.38745       2.42204       2.48593
  41  16 3865.8885    1.9485  7.3968 10.7867 -0.0002  0.0515   0.0096   0.1382    0.0231   0.0000   439.6165      -1.91869       17.4455     -0.293893      -4.94229       3.71180       1.97359       2.67369       2.92485       3.25050       3.31104       3.40006
  41  17 4024.6140    1.6078 10.3790 10.5370  0.0000  0.0715   0.0067   0.1931    0.0210   0.0000   442.5571       2.67021       14.7165      0.936748      -5.22169      -5.65342       2.69069       3.71554       4.01341       4.43264       4.61220       4.63731
  41  18 4182.3532    1.3097 13.1581 10.3519  0.0000  0.0939   0.0051   0.2459    0.0190   0.0000   437.5338       6.54512       26.1807       3.08387      0.319280      -12.3153       3.56123       4.88775       5.28346       5.89936       6.03963       6.18703
  42   2 1314.2253    0.0989  0.1157  9.4056  0.0000  0.0090   0.0053   0.0233    0.0177   0.0000   441.5834     -0.390662       21.2085      0.322452      -2.88045      0.745609      0.340351      0.423357      0.528150      0.579098      0.525858      0.677709
  42   3 1558.1953    0.2162  0.1935  9.3790 -0.0006  0.0074   0.0065   0.0174    0.0206   0.0000   442.1555     -0.144730       20.4656     -0.113074      -3.33393     0.0983121      0.309403      0.410571      0.457007      0.438406      0.488801      0.542419
  42   4 1772.6003    0.4132  0.4616  9.4270  0.0000  0.0115   0.0077   0.0255    0.0319   0.0000   441.7154     -0.285765       21.4915     -0.408506      -2.91822      0.333311      0.424708      0.583135      0.609561      0.654311      0.685541      0.722398
  42   5 1973.3365    0.6784  0.6588  9.5243  0.0000  0.0120   0.0103   0.0299    0.0478   0.0000   440.7289     -0.913950       20.4937     -0.304386      -2.93586      -1.31596      0.458125      0.610111      0.659862      0.756853      0.768079      0.776043
  42   6 2168.0754    1.0260  0.8743  9.9912  0.0000  0.0138   0.0134   0.0343    0.0579   0.0000   441.0681      0.331438       20.9261      -1.04231      -2.42831       1.00564      0.505922      0.704151      0.765085      0.831675      0.885435      0.915868
  42   7 2354.8120    1.4971  1.0791 10.8378  0.0000  0.0154   0.0186   0.0417    0.0641   0.0000   442.3039      -1.14873       19.0141     -0.775614      -1.46234      0.423128      0.610066      0.807092      0.866797       1.00218      0.995963       1.04364
  42   8 2535.0366    2.1041  1.2021 11.3882 -0.0074  0.0168   0.0243   0.0431    0.0662   0.0000   440.3433     -0.618978       19.9132     -0.350822      -3.55358      0.530726      0.630112      0.873288      0.924485       1.04696       1.05491       1.13297
  42   9 2713.0331    2.8460  1.1903 11.9940  0.0000  0.0162   0.0331   0.0428    0.0713   0.0000   440.4372       1.54782       22.1235      -1.16469      -3.10796       1.14566      0.606503      0.804433      0.880752      0.974529       1.02847       1.05745
  42  10 2889.4088    3.8071  1.0342 12.7251  0.0000  0.0146   0.0468   0.0384    0.0656   0.0000   439.9524     -0.346880       20.6582     -0.675945      -1.55661      -2.27305      0.552582      0.737737      0.832519      0.893772      0.924051      0.960066
  42  11 3062.9646    4.4551  1.1371 12.9780  0.0000  0.0159   0.0527   0.0405    0.0718   0.0000   440.5108       1.28097       20.9753     -0.603963      -3.03065      -2.74336      0.608116      0.830619      0.870172      0.967486       1.00556       1.04746
  42  12 3233.6461    4.3375  1.3786 13.2097  0.0000  0.0182   0.0484   0.0474    0.0554   0.0000   441.9982      0.574047       19.3772      -2.65956      -2.02515      -2.57222      0.678962      0.933872      0.987139       1.10605       1.10568       1.15550
  42  13 3402.0102    3.7038  2.3259 12.1766  0.0000  0.0227   0.0304   0.0605    0.0420   0.0000   439.7659     -0.865449       18.8390      -1.53405      -2.24042      -5.29512      0.875630       1.14634       1.26358       1.40790       1.44812       1.46622
  42  14 3567.9565    2.8969  3.7269 11.6446  0.0001  0.0307   0.0191   0.0803    0.0300   0.0000   439.4329       1.31134       16.5296       1.65084      -1.60906      -6.13794       1.15315       1.55368       1.69777       1.89116       1.91504       1.92738
  42  15 3731.5241    2.3304  5.4997 11.1649  0.0000  0.0401   0.0129   0.1072    0.0246   0.0000   439.1368       2.98312       10.6243      -2.11352      -2.14224      -5.37922       1.48169       2.00923       2.24234       2.40107       2.51579       2.55531
  42  16 3892.8166    1.9008  8.1021 10.7499  0.0003  0.0553   0.0088   0.1473    0.0227   0.0000   436.9894       3.42776       15.7682       3.08037       4.64593      -7.71267       2.07185       2.80829       3.13110       3.41554       3.49387       3.57486
  42  17 4052.5157    1.5480 10.9615 10.5178  0.0009  0.0752   0.0062   0.2041    0.0208   0.0000   441.1663       2.03910       7.53029      -4.32735     -0.950240      -15.7385       2.78897       3.80057       4.14259       4.61445       4.71472       4.78804
  43   1 1041.6855    0.0600  0.0792  9.5643  0.0000  0.0163   0.0065   0.0276    0.0166   0.0000   441.5043     -0.480728       22.0104       2.31442      -5.57520      0.140885      0.550679      0.743764      0.870866      0.919660      0.953234      0.912837
  43   2 1326.7292    0.1132  0.0924  9.3854  0.0000  0.0077   0.0056   0.0155    0.0174   0.0000   441.2890     -0.228811       21.3693     0.0778384      -2.89140      0.694672      0.300374      0.403971      0.466952      0.490893      0.512540      0.549234
  43   3 1571.7949    0.2411  0.1924  9.4173  0.0000  0.0072   0.0069   0.0164    0.0209   0.0000   441.3391     -0.693533       21.3447     -0.269297      -3.87733      0.240384      0.288449      0.385884      0.460033      0.476814      0.495554      0.473966
  43   4 1787.0148    0.4290  0.4859  9.4015  0.0000  0.0118   0.0078   0.0267    0.0335   0.0000   441.7069     -0.822146       20.6226      0.683070      -4.86283     -0.857550      0.420354      0.588379      0.658326      0.710228      0.733330      0.744084
  43   5 1989.0133    0.6847  0.7170  9.7212  0.0000  0.0128   0.0101   0.0322    0.0461   0.0000   440.8790     -0.242627       20.9871      0.189853      -3.35985     -0.576084      0.482470      0.629707      0.714112      0.793411      0.821383      0.831624
  43   6 2184.8331    1.0165  0.9570 10.1854  0.0000  0.0146   0.0132   0.0380    0.0575   0.0000   440.8190      -1.00439       18.5164       1.16380      -2.63961     -0.427788      0.536571      0.725579      0.779715      0.882516      0.901189      0.934856
  43   7 2372.2100    1.5719  1.1146 10.9145  0.0000  0.0157   0.0188   0.0414    0.0634   0.0000   440.8547      0.563517       20.5866     -0.182649      -2.70098      -1.90903      0.571878      0.767421      0.850167      0.953746      0.969815      0.964492
  43   8 2553.3289    2.2505  1.2268 11.3610  0.0000  0.0160   0.0253   0.0430    0.0684   0.0000   441.4938       1.19749       22.0014     -0.488817      -2.85675     -0.675457      0.592438      0.786613      0.869973      0.959311      0.990360       1.00026
  43   9 2732.4054    3.0400  1.1400 12.0838  0.0000  0.0153   0.0352   0.0410    0.0725   0.0000   441.2507      -1.08875       19.6925      -1.08059      -3.71828      -2.00867      0.569021      0.739338      0.822416      0.918302      0.958187      0.991433
  43  10 2909.6376    3.9533  1.0414 12.8650  0.0000  0.0145   0.0478   0.0386    0.0627   0.0000   440.4764      0.559627       19.9364      -1.04441      -2.36408      -2.01795      0.549075      0.725855      0.801287      0.883831      0.898745      0.934873
  43  11 3083.9888    4.4979  1.1680 13.1611  0.0000  0.0158   0.0526   0.0420    0.0667   0.0000   440.7611     -0.896500       19.1478      -1.75915      -3.99300     -0.659720      0.596113      0.794089      0.860863      0.996321       1.01116       1.01051
  43  12 3255.6706    4.3135  1.5374 12.8606  0.0000  0.0183   0.0435   0.0480    0.0546   0.0000   441.0412       2.01777       18.2416      -1.74656      -1.19938      -2.14908      0.680843      0.908159       1.02076       1.11889       1.17350       1.14641
  43  13 3425.1547    3.4996  2.4637 12.3956  0.0000  0.0241   0.0288   0.0650    0.0369   0.0000   441.9592      0.540206       17.5046      -1.40657      -1.74943      -3.95906      0.882933       1.17616       1.29097       1.45487       1.47297       1.54277
  43  14 3592.3741    2.8235  3.8487 11.5820 -0.0000  0.0309   0.0182   0.0820    0.0297   0.0000   441.7771     -0.702502       18.4022      -3.47944      -2.83954      -4.90221       1.15780       1.56099       1.71012       1.90209       1.98230       2.00868
  43  15 3757.0088    2.2733  6.0490 11.0804  0.0000  0.0425   0.0118   0.1138    0.0237   0.0000   441.1368      -1.77044       16.1415       1.28038      -5.03291      -2.34769       1.52705       2.08950       2.28053       2.53457       2.61063       2.59776
  43  16 3919.5597    1.8088  8.5608 10.7826 -0.0001  0.0588   0.0081   0.1583    0.0218   0.0000   437.8609       2.79343       19.0671      -2.12234      -7.23358      -6.05273       2.16456       2.90059       3.21066       3.56612       3.67536       3.71721
  43  17 4080.1076    1.4788 11.5617 10.5471 -0.0004  0.0802   0.0057   0.2129    0.0198   0.0000   436.1980       1.55423       16.0231      -1.31178     -0.392780      -5.71541       2.88760       3.94469       4.37487       4.73511       4.89780       5.01604
  44   2 1339.0810    0.1190  0.1107  9.3835  0.0000  0.0093   0.0056   0.0184    0.0174   0.0000   441.3747     0.0511672       21.3103     -0.245385      -3.75025      0.212129      0.339878      0.434200      0.575329      0.553624      0.592848      0.606527
  44   3 1585.2121    0.2390  0.2169  9.3479  0.0000  0.0080   0.0065   0.0169    0.0212   0.0000   441.3197     -0.282517       20.8231    -0.0388155      -4.58830     -0.636148      0.284738      0.394931      0.430682      0.479523      0.464671      0.458629
  44   4 1801.2253    0.4614  0.4764  9.3377  0.0000  0.0109   0.0082   0.0258    0.0349   0.0000   441.4411      0.443852       20.1462     -0.725799      -3.29223     -0.898452      0.371406      0.517143      0.560542      0.617095      0.623111      0.652544
  44   5 2004.6037    0.7177  0.7135  9.5965  0.0000  0.0122   0.0104   0.0316    0.0472   0.0000   441.2464      0.419943       21.3217      -1.00418      -4.58703     -0.602931      0.453065      0.625754      0.664752      0.745667      0.756859      0.762927
  44   6 2201.4450    1.0644  0.9746 10.1383  0.0000  0.0146   0.0134   0.0381    0.0597   0.0000   441.2198      -1.02925       21.4467    -0.0669431      -2.18544      0.992815      0.527361      0.731093      0.794387      0.876176      0.928126      0.953307
  44   7 2389.4227    1.6121  1.1995 10.8824  0.0000  0.0164   0.0186   0.0429    0.0651   0.0000   440.2213     0.0154125       21.5109     -0.804326      -3.08124     -0.326609      0.581929      0.792649      0.861971      0.963929       1.02049       1.03019
  44   8 2571.4298    2.2271  1.2385 11.5351 -0.0001  0.0167   0.0252   0.0434    0.0654   0.0000   440.8826       1.59975       18.9438     0.0641744      -1.95462      -2.46834      0.600398      0.831649      0.904921       1.00477       1.04841       1.06304
  44   9 2751.5708    3.1019  1.0680 12.3046  0.0000  0.0151   0.0369   0.0393    0.0627   0.0000   441.0540      0.383667       20.5686     -0.807871      -3.32258      -3.30134      0.524054      0.755474      0.773705      0.897674      0.925959      0.941790
  44  10 2929.6431    4.0468  1.1050 12.6704  0.0000  0.0146   0.0472   0.0401    0.0695   0.0000   441.2900     -0.504342       21.0316     -0.287876      -2.52015      -1.81041      0.528143      0.706132      0.773029      0.870214      0.878857      0.938378
  44  11 3104.7992    4.5669  1.1355 13.1280  0.0000  0.0153   0.0529   0.0405    0.0653   0.0000   441.3447       2.02648       19.0511      0.268285      -1.20002      -4.34353      0.552374      0.717931      0.794720      0.885058      0.905264      0.921762
  44  12 3277.3845    4.1477  1.6542 12.8131  0.0000  0.0190   0.0406   0.0506    0.0492   0.0000   442.4063      0.949452       20.2945      -1.17249      -2.50688      -5.98018      0.682027      0.906071       1.02359       1.12440       1.14403       1.15000
  44  13 3447.9062    3.4454  2.7337 12.1398  0.0000  0.0252   0.0261   0.0661    0.0350   0.0000   440.6505    -0.0520379       18.8473      -3.38812      -1.96488      -3.72514      0.902452       1.20966       1.32120       1.48282       1.47455       1.51687
  44  14 3616.3557    2.7368  4.2151 11.5009  0.0000  0.0326   0.0167   0.0869    0.0277   0.0000   441.1229     -0.298579       20.6462      -3.02904      -1.59028      -5.23228       1.17367       1.56151       1.72269       1.90594       1.95312       1.97536
  44  15 3782.2233    2.1842  6.4196 10.9919 -0.0003  0.0446   0.0110   0.1188    0.0239   0.0000   442.4112     0.0523320       16.4144     -0.419936      0.612255       1.38658       1.63097       2.16354       2.39143       2.63355       2.71496       2.75500
  44  16 3945.6602    1.7732  9.0755 10.7272  0.0000  0.0604   0.0075   0.1656    0.0211   0.0000   434.6370       2.45013       21.9008      0.782634      -9.26368      -6.82243       2.13811       2.89656       3.23936       3.49549       3.64942       3.69356
  44  17 4107.2393    1.4552 12.2352 10.5145  0.0018  0.0825   0.0055   0.2249    0.0188   0.0000   441.9832       3.30584       13.2927      -4.52410      -11.3760       9.13285       2.89216       3.91341       4.33712       4.78128       4.91337       5.04350
  45   1 1062.0006    0.0573  0.0395  9.5271  0.0000  0.0148   0.0066   0.0145    0.0160   0.0000   440.1517     -0.471728       20.9426       1.26177      -4.07811      -1.04192      0.594648      0.951630      0.936281       1.01246      0.909166      0.897014
  45   2 1351.2757    0.1134  0.1009  9.4110  0.0000  0.0080   0.0054   0.0159    0.0169   0.0000   441.4044     -0.922120       21.8700     -0.226893      -3.61993      -1.07683      0.262338      0.359770      0.418421      0.429550      0.498331      0.489935
  45   3 1598.3979    0.2597  0.2328  9.4229  0.0000  0.0079   0.0067   0.0181    0.0214   0.0000   441.8618      0.411271       21.0895     -0.404514      -3.65553      0.724723      0.298126      0.400523      0.428529      0.488767      0.511771      0.515051
  45   4 1815.2952    0.4702  0.5186  9.4015  0.0000  0.0111   0.0080   0.0266    0.0357   0.0000   441.6546     -0.331678       21.0564      0.544764      -3.42541     -0.511372      0.390331      0.514508      0.587499      0.626298      0.651446      0.655052
  45   5 2020.0085    0.7391  0.7257  9.7058  0.0000  0.0121   0.0105   0.0306    0.0469   0.0000   441.3725      0.205156       20.6797     -0.940486      -1.63332      0.844398      0.443582      0.581134      0.647942      0.709179      0.738440      0.763033
  45   6 2217.7775    1.1338  0.9756 10.2958  0.0000  0.0145   0.0141   0.0363    0.0578   0.0000   441.8825      0.672744       20.8961    -0.0122482      -2.88646      -1.63451      0.508523      0.699126      0.753722      0.861379      0.873300      0.923231
  45   7 2406.4563    1.6416  1.2408 11.0337  0.0000  0.0163   0.0188   0.0447    0.0591   0.0000   441.4797      0.627826       20.1503      0.607824      -3.05524      -1.42353      0.576466      0.794460      0.862516      0.965470      0.993703       1.02446
  45   8 2589.4296    2.3263  1.1878 11.8586  0.0000  0.0164   0.0271   0.0417    0.0614   0.0000   441.3481      0.132666       21.7548      0.777350      -2.77502      -2.56645      0.576513      0.793742      0.838829      0.959503       1.00158       1.00402
  45   9 2770.5295    3.2320  1.1176 12.4059  0.0000  0.0148   0.0378   0.0409    0.0641   0.0000   440.9284     -0.751275       21.0493     -0.276348      -3.79486      -3.09367      0.532181      0.701191      0.765921      0.863602      0.876880      0.890461
  45  10 2949.4220    4.1376  1.0798 12.8133  0.0000  0.0145   0.0485   0.0385    0.0689   0.0000   440.9686     -0.113422       19.6140     -0.314986      -3.54831     -0.854377      0.523161      0.697434      0.773260      0.847519      0.918270      0.914766
  45  11 3125.3735    4.5304  1.2656 13.0872  0.0000  0.0165   0.0497   0.0424    0.0613   0.0000   441.3236      0.540259       20.9393     -0.827513      -3.63337      -3.59137      0.582509      0.794549      0.842501      0.973068      0.954005       1.02905
  45  12 3298.8247    4.0609  1.8453 12.6411  0.0000  0.0200   0.0366   0.0524    0.0454   0.0000   442.1526     -0.626839       19.2429     -0.446156      0.217955      -3.60377      0.689220      0.950938       1.03491       1.13988       1.16904       1.21146
  45  13 3470.4662    3.3860  2.8189 12.0181  0.0000  0.0247   0.0244   0.0657    0.0341   0.0000   442.3941       4.08281       19.6182      -2.09698     0.0641172      -1.66314      0.884291       1.18131       1.32050       1.45097       1.50223       1.52963
  45  14 3639.8709    2.6616  4.7064 11.4143  0.0000  0.0346   0.0151   0.0926    0.0259   0.0000   443.7657      0.672927       16.6208      -1.42840      0.450999      -1.40256       1.21548       1.66076       1.83113       2.02031       2.08391       2.09988
  45  15 3807.0477    2.1579  7.1028 10.9727  0.0005  0.0477   0.0100   0.1280    0.0228   0.0000   441.6546       1.11998       19.4556      -1.88195      -2.34955      -4.63581       1.69599       2.26254       2.52672       2.79287       2.84148       2.91327
  45  16 3971.5787    1.7472  9.7822 10.6725  0.0006  0.0655   0.0068   0.1747    0.0211   0.0000   437.6385       2.76041       20.4224      -3.41905      -8.89844      -10.2938       2.33392       3.15232       3.50914       3.83500       3.97565       4.06809
  45  17 4134.1395    1.3933 12.6211 10.5766 -0.0012  0.0874   0.0052   0.2360    0.0180   0.0000   442.1271      -3.55644       12.5804       8.38035      -8.24702      -12.6507       3.00915       4.05099       4.53788       5.01280       5.17021       5.21553
  46   1 1071.9865    0.0507  0.0325  9.5831  0.0000  0.0224   0.0063   0.0133    0.0156   0.0000   439.8037     -0.999404       22.6076    -0.0962546      -4.88599      -1.05296      0.607023      0.899493       1.10306      0.714977       1.11973      0.777996
  46   2 1363.3017    0.1231  0.1155  9.3781  0.0000  0.0078   0.0053   0.0154    0.0171   0.0000   442.1386      0.174920       20.9882     -0.358947      -3.73383     -0.359255      0.272715      0.352862      0.423352      0.474664      0.542966      0.514530
  46   3 1611.4123    0.2618  0.3023  9.3930  0.0000  0.0093   0.0063   0.0224    0.0228   0.0000   441.6089    -0.0644765       21.2586     -0.283513      -2.97468     -0.680535      0.333911      0.430616      0.458686      0.510984      0.566660      0.572004
  46   4 1829.1888    0.4769  0.5074  9.4978  0.0000  0.0108   0.0082   0.0259    0.0347   0.0000   442.0437      0.320125       21.1620      -1.22944      -3.52926     -0.845446      0.381936      0.492700      0.556834      0.647328      0.665010      0.690783
  46   5 2035.2341    0.7750  0.7566  9.6609 -0.0004  0.0122   0.0106   0.0319    0.0502   0.0000   441.2701     -0.347904       20.6191      -2.38889      -3.22446      -2.18600      0.421167      0.572246      0.643481      0.695249      0.712261      0.746756
  46   6 2233.9339    1.1767  1.0091 10.2227  0.0000  0.0143   0.0140   0.0361    0.0615   0.0000   441.7982     -0.827037       20.7199      0.638274      -2.83529      0.575887      0.500231      0.644452      0.722526      0.790286      0.827584      0.823117
  46   7 2423.3007    1.7183  1.1992 11.0604  0.0000  0.0162   0.0194   0.0420    0.0638   0.0000   441.4668      -1.10841       19.7552     -0.929838      -2.17890     -0.670279      0.541482      0.734907      0.793596      0.901648      0.921575      0.948372
  46   8 2607.2422    2.4593  1.2286 11.7357 -0.0001  0.0161   0.0271   0.0418    0.0630   0.0000   441.0034   0.000599551       21.7593      -2.31222      -3.49856      -2.18992      0.542327      0.757019      0.808345      0.908701      0.917240      0.948191
  46   9 2789.3686    3.2969  1.1287 12.2998  0.0000  0.0146   0.0374   0.0397    0.0679   0.0000   441.3896     0.0653161       20.4256      -1.47115      -1.64129     -0.896804      0.512761      0.701059      0.770557      0.882960      0.911574      0.935990
  46  10 2969.0331    4.2265  1.1045 12.8574  0.0000  0.0148   0.0480   0.0376    0.0685   0.0000   441.3204      0.412661       20.0533     -0.686372      -2.06438      -2.80346      0.523214      0.695054      0.765802      0.864351      0.875966      0.911160
  46  11 3145.6987    4.4614  1.2826 13.1912  0.0000  0.0168   0.0489   0.0429    0.0594   0.0000   442.7436       1.59955       20.2011      -1.47762      -4.38423      -2.91657      0.562015      0.791760      0.837826      0.957390      0.969991      0.993589
  46  12 3320.0843    4.0623  1.8974 12.6140  0.0000  0.0199   0.0359   0.0527    0.0456   0.0000   440.8429       1.31419       19.6947      -4.03914      -3.62925      -2.44643      0.685189      0.928319       1.02535       1.17241       1.17006       1.19322
  46  13 3492.7003    3.2690  3.0159 12.0791 -0.0000  0.0259   0.0230   0.0696    0.0314   0.0000   440.0338      0.340170       18.1180     -0.635479      -1.06897      -5.98769      0.906906       1.20047       1.33549       1.45379       1.50764       1.53920
  46  14 3663.2449    2.5949  4.9950 11.3701 -0.0000  0.0357   0.0141   0.0969    0.0248   0.0000   441.0813      -1.34542       17.6968      -1.56163      -7.29358      -5.77729       1.21350       1.65959       1.81711       2.03261       2.08101       2.12373
  46  15 3831.4382    2.0784  7.6062 10.9577  0.0000  0.0510   0.0092   0.1381    0.0224   0.0000   442.1530       3.14337       22.6706       5.25558      -5.26598      -4.49918       1.75037       2.36262       2.64671       2.95751       3.03672       3.08790
  46  16 3996.9310    1.6923 10.2734 10.6695  0.0001  0.0687   0.0064   0.1827    0.0205   0.0000   436.6265      -2.02330       13.2886      -2.24989      -8.94894      -4.61046       2.34530       3.17457       3.48063       3.91163       4.02345       4.12511
  47   2 1375.1872    0.1220  0.1104  9.3963  0.0000  0.0084   0.0054   0.0141    0.0170   0.0000   441.5367     -0.363025       21.3064     -0.119590      -3.70449     -0.138789      0.340539      0.413791      0.454980      0.471851      0.494531      0.541514
  47   3 1624.2407    0.2739  0.2806  9.3901  0.0000  0.0084   0.0064   0.0205    0.0225   0.0000   441.9046    0.00630273       21.0062      0.296076      -2.98450     0.0685847      0.306445      0.382205      0.414666      0.456994      0.475631      0.479401
  47   4 1842.9217    0.5017  0.5211  9.4441  0.0000  0.0112   0.0082   0.0249    0.0363   0.0000   441.7511     -0.143516       21.5106       1.18758      -3.56732      0.941133      0.392586      0.531702      0.586490      0.641169      0.658133      0.660144
  47   5 2050.2804    0.8070  0.8262  9.6709  0.0000  0.0128   0.0104   0.0325    0.0534   0.0000   442.1365      0.109192       20.4773      -1.22267      -2.20249     -0.693359      0.456019      0.611115      0.668560      0.732928      0.758314      0.754308
  47   6 2249.9485    1.2029  1.0682 10.3735  0.0000  0.0150   0.0141   0.0377    0.0600   0.0000   441.1283     -0.680453       21.4653      0.604719      -3.52080     0.0884833      0.514407      0.703726      0.751775      0.868851      0.861146      0.890061
  47   7 2439.9580    1.8024  1.2785 10.9919  0.0000  0.0159   0.0194   0.0437    0.0623   0.0000   441.8575       1.43900       20.2751      -1.42211      -1.83562     -0.590560      0.532967      0.728778      0.806884      0.885142      0.916065      0.952699
  47   8 2624.9157    2.5239  1.2137 11.8317  0.0000  0.0155   0.0279   0.0416    0.0613   0.0000   440.9791      0.760283       21.5801     -0.443432      -2.39254      0.596620      0.531156      0.697038      0.750455      0.871323      0.870230      0.909495
  47   9 2807.9823    3.4192  1.0941 12.5773  0.0000  0.0146   0.0393   0.0384    0.0610   0.0000   440.4014      0.439208       20.9332     -0.885801      -3.30895      -2.71370      0.496941      0.669464      0.729552      0.835563      0.844976      0.886200
  47  10 2988.4474    4.2248  1.0970 13.0180  0.0000  0.0147   0.0487   0.0384    0.0635   0.0000   441.2660     -0.482735       20.5899      -2.52434      -2.65143      -3.76145      0.501952      0.688045      0.744142      0.823929      0.817644      0.864758
  47  11 3165.8612    4.4928  1.3850 13.0008  0.0000  0.0165   0.0464   0.0454    0.0572   0.0000   440.8793      0.223653       21.7397      -1.51022      -4.60637      -3.70210      0.536665      0.763439      0.813931      0.916659      0.945427      0.966758
  47  12 3341.0829    3.8919  2.0918 12.5208  0.0000  0.0210   0.0322   0.0545    0.0405   0.0000   440.5784     0.0872641       19.6050      -2.59480      -2.39852      0.341010      0.704788      0.957876       1.03387       1.19304       1.20920       1.22771
  47  13 3514.6161    3.1546  3.3605 11.9631  0.0000  0.0278   0.0209   0.0727    0.0297   0.0000   441.4661     0.0202135       21.8780     -0.735537      -3.93948      -2.73335      0.935927       1.27037       1.38237       1.53588       1.59191       1.63842
  47  14 3686.1854    2.5048  5.3640 11.3271 -0.0000  0.0379   0.0130   0.1012    0.0241   0.0000   441.0092      0.641403       16.3679      -4.88103      -1.54888       1.34000       1.24604       1.71103       1.85206       2.06536       2.11970       2.15958
  47  15 3855.4781    2.0149  7.9562 10.9541  0.0000  0.0536   0.0087   0.1440    0.0223   0.0000   438.8316      0.239467       22.4538     -0.895665      0.417091      -6.66377       1.80832       2.41755       2.72351       2.97223       3.07784       3.14051
  47  16 4022.1734    1.6284 10.9930 10.6988 -0.0014  0.0733   0.0059   0.1976    0.0195   0.0000   433.6271       3.93199       10.9603      -8.19452      -7.76965      -9.94433       2.41279       3.29542       3.62054       3.99099       4.15140       4.24124
  48   2 1386.9189    0.1421  0.1323  9.3478  0.0000  0.0075   0.0053   0.0154    0.0173   0.0000   441.8958     -0.116037       21.0972      0.397532      -4.35277     -0.120365      0.252427      0.315602      0.350818      0.407910      0.401358      0.457754
  48   3 1636.8865    0.2905  0.2562  9.4130  0.0000  0.0081   0.0068   0.0177    0.0219   0.0000   441.5113     -0.563725       21.4230     -0.610320      -3.96093     -0.265249      0.253764      0.329249      0.393414      0.408984      0.425114      0.431231
  48   4 1856.4946    0.5241  0.5755  9.3919  0.0000  0.0113   0.0082   0.0265    0.0387   0.0000   441.9668     -0.702411       21.1840      0.895159      -2.98176     -0.432869      0.380967      0.505701      0.556156      0.617866      0.613625      0.645774
  48   5 2065.2457    0.8239  0.7955  9.7844  0.0000  0.0123   0.0108   0.0313    0.0509   0.0000   441.3939      0.736505       22.0416      0.267550      -4.21022     -0.422581      0.415725      0.538992      0.639752      0.697999      0.742724      0.758642
  48   6 2265.7223    1.2573  1.0610 10.5316  0.0000  0.0148   0.0148   0.0371    0.0572   0.0000   441.0160      -1.38543       21.1700      0.224824      -3.16383      -1.21069      0.484022      0.666285      0.709985      0.809767      0.803209      0.861239
  48   7 2456.4761    1.8378  1.3325 11.0622  0.0000  0.0166   0.0191   0.0433    0.0579   0.0000   440.9739     -0.533225       20.5472     -0.769334      -3.24289      -1.37844      0.532190      0.723433      0.787929      0.872140      0.880468      0.923219
  48   8 2642.4186    2.5744  1.2741 11.7855  0.0000  0.0162   0.0271   0.0411    0.0598   0.0000   441.4056    -0.0506414       20.5868      -1.37868      -3.12539      -1.60355      0.515404      0.700236      0.784696      0.856139      0.874775      0.908796
  48   9 2826.4369    3.5677  1.1345 12.5356  0.0000  0.0147   0.0400   0.0383    0.0653   0.0000   441.2948     -0.525573       21.0043      -2.08209      -2.31090     -0.595623      0.498370      0.677346      0.743493      0.845556      0.859180      0.880052
  48  10 3007.6973    4.2730  1.1538 13.0209  0.0000  0.0149   0.0476   0.0397    0.0630   0.0000   441.9896     -0.610597       21.3560      0.332566      -3.57704      -3.26986      0.492881      0.662989      0.706598      0.822816      0.818372      0.850025
  48  11 3185.8467    4.4973  1.3610 13.1073  0.0000  0.0168   0.0465   0.0428    0.0551   0.0000   442.3937     -0.192644       20.7516      -1.77647      -2.40211      -3.57926      0.535817      0.741811      0.789284      0.900515      0.908281      0.936228
  48  12 3361.8427    3.7941  2.1091 12.6724  0.0000  0.0213   0.0318   0.0563    0.0381   0.0000   440.5357      0.346496       21.6219      -1.65109      -1.45157      -1.14761      0.694679      0.940017       1.02585       1.14789       1.18905       1.20278
  48  13 3536.3079    3.1093  3.5180 11.8330  0.0000  0.0285   0.0197   0.0729    0.0299   0.0000   440.9905      -1.86081       20.2069      -1.59252      -6.05082      -5.17160      0.920731       1.25852       1.39379       1.53064       1.58893       1.64109
  48  14 3708.8416    2.4337  5.4677 11.2865  0.0000  0.0385   0.0125   0.1028    0.0244   0.0000   440.3452       1.64988       18.6532      -2.07651      -6.08406      -4.94339       1.26393       1.71987       1.89311       2.09248       2.15082       2.21787
  48  15 3879.1931    1.9490  8.5162 10.9250 -0.0013  0.0573   0.0079   0.1546    0.0217   0.0000   438.5077       1.60801       18.2825      0.973462     -0.696019      -4.88727       1.88517       2.57065       2.80979       3.12207       3.27451       3.35759
  48  16 4047.1156    1.6107 11.4343 10.6580  0.0019  0.0763   0.0057   0.2017    0.0191   0.0000   436.1833      -3.41818       17.2018      -5.68156      -4.36788     -0.276293       2.46105       3.38211       3.78401       4.15009       4.33186       4.45463
  49   1 1101.2509    0.0612  0.0403  9.5444  0.0000  0.0144   0.0063   0.0157    0.0154   0.0000   441.0403     -0.264761       21.1062      -1.45993      -3.12504      0.482747      0.588062      0.726495      0.775073       1.20156       1.01778      0.954091
  49   2 1398.5174    0.1406  0.1180  9.3904  0.0000  0.0088   0.0056   0.0148    0.0171   0.0000   442.1130    -0.0121232       21.1650     -0.120265      -2.89835     0.0540143      0.342634      0.392703      0.526299      0.525547      0.543684      0.570306
  49   3 1649.3370    0.3044  0.2934  9.4054  0.0000  0.0084   0.0067   0.0197    0.0230   0.0000   442.4548     -0.497412       20.4232       1.31874      -3.02773     -0.779144      0.279794      0.386934      0.393786      0.440916      0.485209      0.491963
  49   4 1869.9493    0.5496  0.6100  9.4658  0.0000  0.0117   0.0082   0.0272    0.0389   0.0000   441.3727     -0.315717       21.6491      0.104237      -2.70968     -0.837205      0.378328      0.513216      0.552662      0.604003      0.642604      0.678105
  49   5 2080.0124    0.8425  0.8738  9.7442 -0.0001  0.0130   0.0104   0.0336    0.0543   0.0000   442.6521     -0.193381       20.2621      0.227892      -3.36427     -0.793539      0.422162      0.559838      0.621020      0.686074      0.707866      0.736818
  49   6 2281.3055    1.2646  1.1112 10.6239  0.0000  0.0152   0.0145   0.0390    0.0560   0.0000   441.7881     -0.261089       20.5514     -0.546764      -1.56687      0.684999      0.500674      0.681424      0.741827      0.844375      0.882544      0.900245
  49   7 2472.7853    1.9356  1.2658 11.3514  0.0000  0.0159   0.0207   0.0422    0.0556   0.0000   442.3753      0.489155       20.4657      0.936861      -2.42527      -1.52427      0.526451      0.709300      0.770849      0.875656      0.921943      0.922179
  49   8 2659.7804    2.6663  1.1851 12.0787  0.0000  0.0153   0.0297   0.0407    0.0611   0.0000   441.6518     -0.478167       19.9365     -0.472336      -3.38312     -0.961649      0.507759      0.704342      0.753317      0.848109      0.861832      0.919803
  49   9 2844.8159    3.6038  1.1594 12.5274  0.0000  0.0146   0.0392   0.0390    0.0666   0.0000   441.8824     -0.968711       21.1815    -0.0682058      -1.10522      -2.86393      0.486191      0.636374      0.722673      0.809520      0.818246      0.849829
  49  10 3026.7433    4.4459  1.1480 13.0669  0.0000  0.0147   0.0490   0.0389    0.0643   0.0000   442.2624     -0.223534       20.8464     0.0161375      -2.34222      -1.07558      0.469936      0.647118      0.694377      0.796363      0.783796      0.819060
  49  11 3205.6475    4.4730  1.4492 13.0657  0.0000  0.0175   0.0443   0.0431    0.0539   0.0000   439.9628       1.03090       21.4975      -1.88646      -4.50005      -2.00543      0.551654      0.751300      0.805560      0.934082      0.910046      0.958583
  49  12 3382.4855    3.7308  2.3471 12.4318 -0.0000  0.0219   0.0288   0.0583    0.0366   0.0000   441.9884      0.642535       21.0705      -1.89835      -1.04932      -1.97730      0.706774      0.944470       1.02186       1.14266       1.17903       1.21600
  49  13 3557.8008    3.0217  3.9501 11.6636  0.0001  0.0295   0.0176   0.0776    0.0275   0.0000   442.4186      0.706929       17.3794      0.360821      -2.52515      -5.12043      0.949633       1.28400       1.43908       1.57523       1.62679       1.67387
  49  14 3731.2495    2.3975  6.2912 11.1681  0.0000  0.0420   0.0111   0.1129    0.0235   0.0000   442.5087      0.745044       18.3379      -3.74076     -0.733606      -7.35577       1.33536       1.80130       2.01150       2.25373       2.30878       2.39882
  49  15 3902.5563    1.9622  8.9899 10.8972  0.0014  0.0592   0.0075   0.1589    0.0214   0.0000   438.0081       3.16509       22.2950      -1.47049     -0.559682      0.603801       1.87791       2.56657       2.81855       3.14820       3.25891       3.33832
  49  16 4071.6621    1.5194 11.8372 10.6765 -0.0012  0.0815   0.0054   0.2135    0.0185   0.0000   437.7604       3.08306       19.2165       3.61582      -6.92350     -0.872837       2.56341       3.53882       3.90853       4.29651       4.45213       4.61818
  50   2 1409.9753    0.1507  0.1379  9.3469  0.0000  0.0073   0.0053   0.0160    0.0171   0.0000   441.9925     -0.731212       21.1777      0.227748      -3.49934      0.143177      0.221266      0.329107      0.360729      0.382815      0.397928      0.414815
  50   3 1661.5893    0.3164  0.3234  9.3594  0.0000  0.0087   0.0066   0.0205    0.0243   0.0000   441.6146     -0.242160       21.1857      0.174105      -3.52467      0.222691      0.289451      0.394971      0.456812      0.479231      0.486938      0.505873
  50   4 1883.2608    0.5540  0.6304  9.4530  0.0000  0.0116   0.0081   0.0280    0.0393   0.0000   441.3437     -0.289658       20.9333     -0.449392      -3.59029     -0.179025      0.368705      0.495258      0.551781      0.592409      0.604372      0.642101
  50   5 2094.6583    0.8716  0.9651  9.8503  0.0000  0.0141   0.0105   0.0350    0.0543   0.0000   442.1466     -0.948821       19.8321      0.587227      -2.45656     -0.590329      0.426868      0.574465      0.650897      0.700617      0.721902      0.739794
  50   6 2296.7426    1.3377  1.1494 10.5879  0.0000  0.0154   0.0147   0.0391    0.0581   0.0000   441.9966       1.07343       21.0153      0.696613      -2.42943     -0.688509      0.478194      0.669830      0.713516      0.797492      0.818536      0.872842
  50   7 2489.0198    1.9513  1.2763 11.3855  0.0000  0.0162   0.0208   0.0425    0.0562   0.0000   441.9117    -0.0685082       19.9095     -0.518633      -2.40929     0.0722134      0.501012      0.693915      0.766600      0.851384      0.851156      0.899969
  50   8 2676.9995    2.7594  1.2668 11.9678  0.0000  0.0157   0.0290   0.0408    0.0604   0.0000   442.5174      -1.05946       20.3473     -0.266878      -3.07670      -1.27813      0.496957      0.666292      0.727915      0.829226      0.861224      0.894087
  50   9 2862.9582    3.6972  1.1739 12.5448  0.0000  0.0147   0.0396   0.0388    0.0664   0.0000   441.6467     -0.716852       22.4008     -0.937195      -4.59297      -1.35579      0.464525      0.624674      0.690366      0.762840      0.786888      0.820649
  50  10 3045.6462    4.4527  1.2028 13.0536  0.0000  0.0153   0.0477   0.0400    0.0635   0.0000   440.8048    -0.0693873       21.0355      -2.27305      -2.34411      -2.75819      0.456641      0.645015      0.671825      0.794196      0.785144      0.818517
  50  11 3225.2319    4.4477  1.5110 12.9572  0.0000  0.0170   0.0421   0.0443    0.0503   0.0000   441.5645      0.412561       20.2779      -2.32111      -3.19265      -2.51333      0.536062      0.720244      0.789199      0.888294      0.911252      0.958530
  50  12 3402.9424    3.7086  2.4295 12.4132  0.0001  0.0223   0.0276   0.0585    0.0341   0.0000   440.7973      0.654667       21.2008      -2.47614      -4.14280      -3.66104      0.688610      0.952526       1.04029       1.16475       1.18765       1.23507
  50  13 3579.0743    2.9170  4.0667 11.6665  0.0000  0.0306   0.0168   0.0800    0.0272   0.0000   442.8014     -0.298597       19.9265      -3.44886     -0.538974      -4.25647      0.960322       1.32051       1.44968       1.60914       1.65404       1.70984
  50  14 3753.4580    2.3353  6.4559 11.1203  0.0000  0.0432   0.0106   0.1162    0.0239   0.0000   442.3239      -1.48142       18.0120      0.190257      -4.63670      -6.63622       1.36535       1.85050       2.04377       2.27773       2.36505       2.43348
  50  15 3925.6672    1.8482  9.3950 10.9436 -0.0010  0.0626   0.0069   0.1704    0.0201   0.0000   444.1430      0.454797       20.8966     -0.926989       1.69429      -2.71921       1.96501       2.64855       3.00206       3.27179       3.44360       3.53417
  51   2 1421.2574    0.1547  0.1399  9.3688  0.0000  0.0070   0.0054   0.0151    0.0172   0.0000   442.0007    -0.0671579       21.1831      0.237665      -3.33827     -0.365780      0.228646      0.286399      0.343183      0.384736      0.486980      0.460028
  51   3 1673.7187    0.3226  0.3277  9.4290  0.0000  0.0091   0.0066   0.0196    0.0236   0.0000   441.8847     -0.590144       20.4785      0.180475      -2.73786     -0.398342      0.277907      0.394378      0.434212      0.466048      0.484871      0.485500
  51   4 1896.4464    0.5725  0.6782  9.4363  0.0000  0.0117   0.0080   0.0288    0.0406   0.0000   441.2447      0.143220       21.7288     -0.521183      -3.52310      -1.05366      0.373152      0.482433      0.545882      0.602882      0.610675      0.614647
  51   5 2109.1529    0.9124  0.9021  9.9176  0.0000  0.0131   0.0110   0.0331    0.0522   0.0000   441.7808     -0.106854       21.1177      0.919740      -4.48484      -1.07968      0.400766      0.563404      0.599761      0.677837      0.716420      0.727349
  51   6 2311.9823    1.3984  1.1244 10.6297  0.0000  0.0144   0.0153   0.0387    0.0593   0.0000   441.2306     -0.283553       21.4788     -0.665471      -4.27064      -1.46184      0.454525      0.604042      0.658520      0.733332      0.758849      0.785756
  51   7 2505.0703    2.0608  1.2638 11.3948  0.0000  0.0158   0.0214   0.0406    0.0570   0.0000   440.6266     -0.604632       20.3216      -1.30151      -2.02393      -2.37513      0.492273      0.671920      0.714031      0.817063      0.845996      0.850710
  51   8 2694.1208    2.8276  1.1962 12.1001  0.0000  0.0149   0.0304   0.0398    0.0628   0.0000   441.6748     -0.244070       21.8041     -0.224462      -4.44411      -1.67721      0.461889      0.614527      0.683398      0.769681      0.769205      0.802529
  51   9 2880.9410    3.7845  1.1042 12.7993  0.0000  0.0141   0.0419   0.0376    0.0589   0.0000   441.4088       1.29013       21.7885     -0.962227      -3.73687      -2.42899      0.451682      0.596096      0.628912      0.729686      0.746035      0.794218
  51  10 3064.3600    4.4674  1.1913 13.3131  0.0000  0.0150   0.0488   0.0403    0.0570   0.0000   441.8976     -0.123401       20.7845      0.200768      -2.05987      -3.51502      0.449580      0.629878      0.675721      0.789189      0.799613      0.830252
  51  11 3244.6845    4.3388  1.6289 12.8866  0.0000  0.0179   0.0394   0.0457    0.0475   0.0000   440.3516      0.734119       19.9733     -0.949494      -1.64503      -3.87458      0.561722      0.778762      0.825726      0.923457      0.977395       1.01293
  51  12 3423.1669    3.6031  2.6647 12.3245  0.0000  0.0231   0.0258   0.0620    0.0330   0.0000   441.2715       1.25900       21.0887      0.234891      -2.86318      -2.52114      0.713871      0.972289       1.04599       1.20238       1.23476       1.24717
  51  13 3600.0993    2.8273  4.3085 11.6577 -0.0000  0.0316   0.0158   0.0830    0.0259   0.0000   441.1075      0.666154       19.0980      -3.08671      -4.88064      -3.40314      0.989126       1.34630       1.49444       1.66651       1.74360       1.79991
  51  14 3775.2426    2.2574  6.8994 11.1889 -0.0004  0.0462   0.0099   0.1246    0.0228   0.0000   441.1004      0.528250       21.0900      -2.44198      -5.11971      -2.68853       1.42574       1.95023       2.15594       2.42123       2.47183       2.54413
  51  15 3948.4072    1.8099  9.7939 10.9209  0.0007  0.0653   0.0066   0.1741    0.0197   0.0000   442.6691       1.96824       23.3309      -3.36477      -2.59776      -3.58980       2.00315       2.75627       3.02683       3.34839       3.50041       3.60312
  52   1 1129.5254    0.0595  0.0604  9.5317  0.0000  0.0139   0.0055   0.0195    0.0150   0.0000   440.0103     -0.232791       20.7930      0.975509      -3.75057      0.240153      0.494316      0.691348      0.589511      0.985325       1.12364       1.06844
  52   2 1432.4496    0.1629  0.1548  9.3718  0.0000  0.0068   0.0053   0.0153    0.0173   0.0000   441.6994     -0.396622       21.6268      0.182292      -4.27256     0.0145712      0.205319      0.267112      0.318281      0.335775      0.384188      0.431615
  52   3 1685.6722    0.3418  0.3582  9.4428  0.0000  0.0090   0.0066   0.0209    0.0245   0.0000   442.0335     -0.686361       21.3447     -0.423168      -2.72833      0.334312      0.285918      0.383025      0.446699      0.477476      0.482758      0.502493
  52   4 1909.5295    0.5981  0.6181  9.5854  0.0000  0.0109   0.0086   0.0264    0.0386   0.0000   442.3853     -0.980660       21.8355     -0.767321      -2.38139      -1.07694      0.340802      0.458724      0.492872      0.566580      0.569831      0.611066
  52   5 2123.4881    0.9567  0.8633 10.0329  0.0000  0.0128   0.0115   0.0312    0.0505   0.0000   441.8737     -0.126109       21.2793      -1.95322      -4.04043     -0.150502      0.382329      0.531168      0.581224      0.653431      0.666239      0.674007
  52   6 2327.0629    1.4181  1.2279 10.7511  0.0000  0.0155   0.0151   0.0413    0.0567   0.0000   442.2593      0.757181       20.3052     -0.509854      -3.83033     -0.108337      0.469475      0.645738      0.710222      0.784982      0.789709      0.803656
  52   7 2520.9494    2.1022  1.3271 11.3414 -0.0001  0.0159   0.0210   0.0407    0.0572   0.0000   441.5246     -0.257523       20.8322     -0.261755      -2.30615     0.0315003      0.481104      0.655895      0.699831      0.816457      0.844863      0.847681
  52   8 2711.1058    2.9936  1.1772 11.9228 -0.0002  0.0145   0.0311   0.0368    0.0713   0.0000   440.3671      -1.04487       20.6916      -1.19006      -2.40962      -1.31726      0.445753      0.609582      0.668434      0.741219      0.782557      0.807518
  52   9 2898.7810    3.8818  1.1763 12.7219  0.0000  0.0144   0.0407   0.0385    0.0631   0.0000   441.1700     -0.451506       20.4096      -1.39375      -2.54972      -3.02423      0.443858      0.606992      0.669071      0.744207      0.763104      0.793920
  52  10 3082.8998    4.4569  1.2595 13.2007  0.0000  0.0154   0.0462   0.0400    0.0559   0.0000   441.6175       1.24129       22.2542     -0.474509      -2.12952      -3.00893      0.471182      0.632294      0.682496      0.787462      0.798756      0.821057
  52  11 3264.0521    4.2597  1.7631 12.8266  0.0000  0.0182   0.0368   0.0479    0.0433   0.0000   441.8819     -0.229935       20.9760     -0.744095      -1.31597      -4.11480      0.556899      0.761038      0.831274      0.924168      0.958182      0.996368
  52  12 3443.2355    3.5190  2.7311 12.2881  0.0000  0.0236   0.0243   0.0604    0.0321   0.0000   441.1510      0.937076       19.8995     -0.810202      -2.50807      -2.20824      0.729325      0.985618       1.08571       1.19629       1.25174       1.27879
  52  13 3620.9231    2.7918  4.7850 11.5139  0.0000  0.0333   0.0144   0.0874    0.0252   0.0000   442.0948      0.629970       19.8661      -3.77498      -5.12479      -2.64799       1.01869       1.36463       1.50839       1.68233       1.73439       1.81649
  52  14 3796.9244    2.2154  7.3004 11.1876  0.0008  0.0489   0.0094   0.1289    0.0227   0.0000   442.3156     -0.643564       22.8234      -4.64579      -6.68610      -3.31534       1.49130       2.02732       2.23563       2.51066       2.61458       2.68341
  52  15 3971.1166    1.7692 10.2885 10.8915  0.0000  0.0691   0.0062   0.1810    0.0195   0.0000   439.4246      -4.51386       28.9809       3.69943      -1.32566      -4.73852       2.07881       2.80456       3.10285       3.50927       3.58017       3.69006
  53   1 1138.7448    0.0675  0.0620  9.5310  0.0000  0.0115   0.0055   0.0155    0.0149   0.0000   440.4407     -0.284865       21.8474      0.296847      -4.06568     -0.358863      0.333836      0.480615      0.535734      0.550933      0.607683      0.730067
  53   2 1443.4863    0.1619  0.1408  9.4076  0.0000  0.0067   0.0054   0.0145    0.0169   0.0000   441.7961     -0.340508       21.0912     -0.435488      -3.65903    -0.0330612      0.199274      0.254336      0.272591      0.344958      0.333950      0.340525
  53   3 1697.4665    0.3556  0.3375  9.4772  0.0000  0.0083   0.0070   0.0204    0.0243   0.0000   442.1671      0.155494       21.3080     -0.519795      -3.95432      0.327964      0.271575      0.355902      0.393940      0.445242      0.470118      0.489653
  53   4 1922.4764    0.6121  0.6469  9.6149  0.0000  0.0110   0.0085   0.0274    0.0388   0.0000   442.3919     -0.343991       21.0958     0.0638390      -3.48248     -0.458849      0.337031      0.449951      0.513361      0.551700      0.577499      0.593931
  53   5 2137.6741    0.9651  0.9697  9.9066  0.0000  0.0132   0.0109   0.0336    0.0550   0.0000   442.3031      0.346925       20.5745      0.221188      -2.69832     -0.784667      0.403662      0.557180      0.609257      0.670553      0.715504      0.732994
  53   6 2342.0119    1.4930  1.2240 10.7362  0.0000  0.0151   0.0155   0.0390    0.0575   0.0000   441.9446      -1.02923       21.9117     -0.176945      -4.11800      0.658764      0.454135      0.603067      0.678155      0.758149      0.783283      0.811625
  53   7 2536.7162    2.1763  1.3457 11.3761  0.0000  0.0157   0.0212   0.0410    0.0580   0.0000   442.2117      0.522803       20.3064     -0.236920      -2.76996      0.202365      0.472759      0.644294      0.705575      0.777295      0.797652      0.822812
  53   8 2727.9226    2.9916  1.2460 12.2996  0.0000  0.0152   0.0310   0.0398    0.0569   0.0000   442.3621     -0.684344       22.4026      -1.57187      -2.69559     -0.958644      0.449612      0.609740      0.671498      0.754489      0.759301      0.773420
  53   9 2916.4922    4.0109  1.1290 12.9117  0.0000  0.0137   0.0429   0.0378    0.0577   0.0000   440.7058      0.914992       21.2813     -0.479763      -2.83774      -3.40980      0.407778      0.542821      0.611135      0.673685      0.705550      0.713197
  53  10 3101.3577    4.5368  1.2937 13.0863 -0.0004  0.0151   0.0455   0.0405    0.0576   0.0000   442.0817     -0.512031       21.7403     0.0611762      -2.56204      -2.25514      0.464811      0.634812      0.682758      0.775180      0.792922      0.819298
  53  11 3283.1882    4.1833  1.8732 12.7584  0.0000  0.0186   0.0343   0.0486    0.0405   0.0000   440.8421     -0.732636       19.5386     -0.783047      -2.07885      -3.01310      0.555912      0.745429      0.813002      0.932523      0.941412      0.965401
  53  12 3463.1748    3.4176  2.9660 12.1774  0.0001  0.0242   0.0224   0.0638    0.0308   0.0000   441.3938     0.0121174       22.9830    -0.0788640      -3.46554      -4.70322      0.739051      0.988101       1.09869       1.20978       1.25767       1.28123
  53  13 3641.6358    2.6929  4.9019 11.5616 -0.0001  0.0343   0.0138   0.0903    0.0246   0.0000   442.1815     -0.135671       20.5720      -2.97800      -2.19565      -4.21943       1.02204       1.36787       1.56265       1.73384       1.79910       1.86315
  53  14 3818.4521    2.1466  7.8535 11.1923 -0.0008  0.0520   0.0086   0.1393    0.0219   0.0000   439.7355      -1.31825       15.3544      -2.61094      -2.17438      -8.26773       1.56728       2.13766       2.34841       2.60522       2.70087       2.82120
  54   1 1147.8957    0.0613  0.0366  9.5161  0.0000  0.0101   0.0054   0.0123    0.0146   0.0000   440.5597     -0.170144       22.0076      0.480553      -4.73719      0.466617      0.249944      0.361860      0.451956      0.426683      0.552143      0.473569
  54   2 1454.3962    0.1728  0.1758  9.3478  0.0000  0.0071   0.0051   0.0163    0.0171   0.0000   442.1056     -0.536508       21.6001     -0.105600      -3.55979      0.162969      0.203568      0.279084      0.294261      0.351426      0.335732      0.334283
  54   3 1709.1144    0.3686  0.3875  9.3893  0.0000  0.0090   0.0066   0.0211    0.0256   0.0000   441.5970     -0.538567       21.5864      0.641687      -3.78396     -0.176356      0.255002      0.344819      0.399468      0.427177      0.450121      0.469631
  54   4 1935.3238    0.6326  0.7440  9.5303  0.0000  0.0121   0.0082   0.0290    0.0418   0.0000   441.6176     -0.445391       21.1774       1.56641      -4.02838      0.637233      0.342227      0.465942      0.523949      0.583749      0.611018      0.624224
  54   5 2151.7561    0.9896  0.9970 10.0672  0.0000  0.0132   0.0112   0.0352    0.0527   0.0000   442.5608     -0.575832       21.4183    -0.0598422      -2.26798      -1.02833      0.399633      0.530359      0.580708      0.663679      0.680841      0.696108
  54   6 2356.7561    1.5061  1.2574 10.9949  0.0000  0.0158   0.0159   0.0416    0.0526   0.0000   442.2434      0.732508       21.0811      0.813338      -4.15872     -0.774013      0.450536      0.634230      0.691941      0.780059      0.781156      0.821493
  54   7 2552.3588    2.2244  1.3939 11.3355  0.0000  0.0155   0.0210   0.0422    0.0559   0.0000   441.7174      0.176597       21.8984     -0.496058      -3.51013    -0.0280204      0.457202      0.621909      0.687850      0.779708      0.785692      0.811059
  54   8 2744.6070    3.1918  1.2248 12.1542 -0.0000  0.0146   0.0324   0.0378    0.0641   0.0000   442.0838     -0.480534       20.0312      -2.17273      -1.26848      -1.80171      0.433532      0.590940      0.642005      0.720513      0.752375      0.789591
  54   9 2934.0227    4.1567  1.1604 12.8150  0.0000  0.0141   0.0429   0.0373    0.0636   0.0000   441.9114     0.0667224       21.0834     -0.630840      -2.39662      -1.85959      0.409170      0.555107      0.606462      0.692963      0.697642      0.738230
  54  10 3119.5803    4.5739  1.3249 13.1309 -0.0000  0.0154   0.0450   0.0405    0.0542   0.0000   440.6655     -0.127729       19.9958     -0.658328      -2.10623      -2.87280      0.442981      0.617963      0.664798      0.768800      0.782512      0.825253
  54  11 3302.1497    4.1165  1.9453 12.5937  0.0000  0.0186   0.0327   0.0496    0.0419   0.0000   442.2606      0.245511       21.1895     -0.801025      -3.23387      -4.13643      0.546979      0.735509      0.809226      0.897612      0.953430      0.952208
  54  12 3483.0319    3.3116  3.1705 12.0597  0.0000  0.0250   0.0208   0.0665    0.0290   0.0000   440.6598      0.701669       19.7967      -1.52254      -6.35582      -3.89499      0.735058       1.00923       1.10922       1.24935       1.29773       1.33757
  54  13 3662.1647    2.6374  5.2563 11.4244  0.0000  0.0354   0.0128   0.0950    0.0245   0.0000   439.5748      0.286764       18.2279       1.66103      -2.52942     -0.777534       1.04737       1.40899       1.56085       1.71949       1.80801       1.87485
  54  14 3839.6657    2.0800  8.1154 11.1920  0.0006  0.0541   0.0081   0.1448    0.0211   0.0000   442.3700      0.609509       20.9236      -1.70231      -2.36399      -2.70536       1.56398       2.13492       2.36216       2.62515       2.73463       2.81612
  55   1 1156.9584    0.0688  0.0734  9.4381  0.0000  0.0119   0.0049   0.0184    0.0147   0.0000   440.8504     -0.888919       21.2028      0.836984      -2.90809      0.326113      0.290119      0.538650      0.458026      0.596859      0.584849      0.631080
  55   2 1465.1448    0.1745  0.1738  9.3168  0.0000  0.0069   0.0051   0.0159    0.0171   0.0000   442.1961     -0.210250       21.3342     0.0489837      -3.95311     -0.208563      0.189795      0.267367      0.293948      0.339401      0.358333      0.391287
  55   3 1720.6088    0.3847  0.3991  9.3989  0.0000  0.0090   0.0068   0.0211    0.0262   0.0000   441.7265     -0.914251       20.9738     -0.487903      -3.16508     -0.415012      0.260308      0.359831      0.393711      0.451390      0.464164      0.463501
  55   4 1948.0378    0.6474  0.6796  9.5538  0.0000  0.0111   0.0085   0.0267    0.0406   0.0000   441.7679     -0.552095       20.3851      0.658382      -3.75496      0.897327      0.322448      0.446684      0.495074      0.555615      0.578978      0.599933
  55   5 2165.6569    1.0332  0.9600 10.0916  0.0000  0.0128   0.0116   0.0330    0.0508   0.0000   441.7434     -0.155139       21.4252      -1.11932      -3.62885      0.158545      0.370441      0.497322      0.550707      0.605472      0.623591      0.638420
  55   6 2371.3232    1.5823  1.3381 10.7100  0.0000  0.0156   0.0153   0.0401    0.0544   0.0000   442.1216     -0.875305       20.1082     -0.543430      -1.77079     -0.737439      0.453142      0.600725      0.670676      0.742056      0.773123      0.814562
  55   7 2567.8631    2.2927  1.3389 11.5113  0.0000  0.0154   0.0223   0.0403    0.0556   0.0000   442.5743      0.459594       21.3544     -0.536521      -3.68504     -0.933162      0.459160      0.618060      0.667423      0.768413      0.801784      0.822974
  55   8 2761.1735    3.2378  1.1874 12.3268  0.0000  0.0143   0.0334   0.0386    0.0613   0.0000   441.5971      0.840221       21.1190     -0.508818      -3.52825     -0.840356      0.408523      0.574674      0.602224      0.694825      0.684477      0.719254
  55   9 2951.4523    4.2022  1.1442 12.8804  0.0000  0.0140   0.0436   0.0361    0.0600   0.0000   442.1482      0.480182       20.4364      -1.61528      -3.33635      -2.11186      0.398534      0.543131      0.587254      0.672251      0.698907      0.722707
  55  10 3137.6959    4.5575  1.4017 12.9948 -0.0002  0.0156   0.0425   0.0412    0.0506   0.0000   441.0590      0.390035       21.2054     -0.362563      -2.35467      -2.76387      0.450411      0.610630      0.678687      0.755024      0.793680      0.818729
  55  11 3321.0625    4.0646  2.0452 12.6089  0.0000  0.0190   0.0314   0.0507    0.0376   0.0000   442.8297      0.763887       20.5271     -0.691891      -2.59751      -2.41213      0.558102      0.746802      0.827660      0.933129      0.974965      0.993806
  55  12 3502.5966    3.2954  3.4070 11.8435  0.0000  0.0254   0.0195   0.0682    0.0293   0.0000   441.4568      0.870557       20.7080      -3.83076      -2.97432      -3.96768      0.739897      0.988301       1.09644       1.21483       1.27851       1.31312
  55  13 3682.5432    2.5941  5.5430 11.3323  0.0000  0.0372   0.0120   0.0979    0.0241   0.0000   439.7140      0.278577       19.4728      -6.12166      -4.99077      -3.83974       1.06149       1.45267       1.61600       1.78814       1.86926       1.92669
  55  14 3860.7530    2.0344  8.4958 11.1136  0.0002  0.0562   0.0076   0.1523    0.0208   0.0000   440.6843       3.35661       20.5474      -3.28530      -6.52646      -5.74189       1.61261       2.18895       2.43870       2.72950       2.82691       2.90853
  56   1 1165.8887    0.0733  0.0758  9.4629  0.0000  0.0114   0.0048   0.0181    0.0146   0.0000   440.3443      0.320010       21.0598     -0.108852      -3.93979     -0.616066      0.277212      0.355637      0.500316      0.444630      0.489109      0.550184
  56   2 1475.7903    0.1814  0.2164  9.3878  0.0000  0.0082   0.0050   0.0177    0.0177   0.0000   441.9242     -0.174211       21.1783   8.66076e-05      -3.99201  -0.000294030      0.254444      0.346964      0.400332      0.443427      0.506157      0.465214
  56   3 1731.9803    0.3934  0.4319  9.4037  0.0000  0.0097   0.0067   0.0217    0.0275   0.0000   441.9173     -0.489621       21.7595     -0.110524      -2.82330     -0.330936      0.271088      0.348610      0.405941      0.448180      0.471152      0.475513
  56   4 1960.6645    0.6933  0.7558  9.5474  0.0000  0.0117   0.0086   0.0281    0.0446   0.0000   442.1622     -0.363518       20.7015      0.580459      -2.97418     -0.429106      0.330454      0.442848      0.487704      0.549057      0.580652      0.618929
  56   5 2179.4247    1.0836  0.9912 10.2833  0.0000  0.0129   0.0121   0.0346    0.0517   0.0000   442.1311      0.353070       21.6878     -0.205637      -2.93015      0.287090      0.378665      0.503110      0.548368      0.619269      0.644727      0.666907
  56   6 2385.7930    1.6419  1.3043 10.8330  0.0000  0.0149   0.0159   0.0399    0.0549   0.0000   441.6943       1.35119       20.0646     -0.792818      -4.45681      -1.00037      0.433090      0.580664      0.639830      0.726256      0.749249      0.784348
  56   7 2583.3029    2.3657  1.2762 11.7096  0.0000  0.0149   0.0234   0.0395    0.0554   0.0000   441.5436      0.161945       21.2531     -0.688486      -3.56776     -0.740618      0.427110      0.590164      0.640013      0.728025      0.760825      0.788349
  56   8 2777.6122    3.2931  1.2087 12.3683  0.0000  0.0141   0.0329   0.0381    0.0581   0.0000   441.1400     -0.345895       21.1712      -1.05919      -3.05465     -0.445442      0.408222      0.543684      0.598665      0.676991      0.700105      0.731555
  56   9 2968.6640    4.1810  1.1454 13.0889  0.0000  0.0138   0.0436   0.0374    0.0562   0.0000   442.0715     -0.345635       20.7760      -1.21762      -3.69654      -1.04768      0.402461      0.547929      0.590662      0.660719      0.688365      0.711128
  56  10 3155.6614    4.6173  1.4189 13.0419  0.0000  0.0154   0.0425   0.0413    0.0505   0.0000   442.8266       1.03251       20.5012     -0.734659      -3.41266      -2.32609      0.429679      0.582390      0.646755      0.728698      0.757120      0.764748
  56  11 3339.8018    3.9950  2.0192 12.7475  0.0000  0.0193   0.0314   0.0504    0.0372   0.0000   441.3090      0.167985       19.5437      -1.88055      -3.25022      -2.73644      0.540667      0.743767      0.817824      0.936439      0.954583      0.983532
  56  12 3522.0821    3.2164  3.6252 11.9031  0.0000  0.0265   0.0184   0.0710    0.0275   0.0000   443.3547      0.908646       20.5640     -0.429370      -1.95701      -1.30925      0.746834       1.00650       1.11296       1.25306       1.31225       1.36112
  56  13 3702.6671    2.5263  5.9083 11.3787  0.0000  0.0385   0.0113   0.1046    0.0236   0.0000   441.0740     -0.449591       21.2126     -0.664677      -4.20287       1.72758       1.10402       1.46800       1.64397       1.83210       1.90062       1.96954
  56  14 3881.6995    2.0052  8.9572 11.1275  0.0010  0.0582   0.0072   0.1565    0.0205   0.0000   442.3354      -1.98656       13.7194       1.27467      -3.45697       3.04169       1.63467       2.22289       2.48460       2.77911       2.85625       2.96416
  57   1 1174.7710    0.0835  0.0881  9.4587  0.0000  0.0090   0.0048   0.0174    0.0147   0.0000   440.5603     -0.178509       21.8066      0.270277      -4.14645     -0.138574      0.235594      0.310553      0.379353      0.402019      0.395130      0.472557
  57   2 1486.3033    0.1878  0.1892  9.3545  0.0000  0.0074   0.0052   0.0164    0.0173   0.0000   441.9775    -0.0973360       20.6557    -0.0745398      -4.26208     -0.329835      0.220251      0.299047      0.351705      0.406217      0.442502      0.405324
  57   3 1743.2093    0.4095  0.4166  9.4123  0.0000  0.0090   0.0069   0.0214    0.0272   0.0000   441.9850     -0.626278       21.0748     -0.107258      -3.34144     -0.684124      0.256286      0.336661      0.378709      0.419237      0.451865      0.467284
  57   4 1973.1466    0.6989  0.7568  9.6534  0.0000  0.0117   0.0088   0.0290    0.0431   0.0000   441.5870     -0.328033       21.8465     0.0518105      -2.59790      -1.30702      0.314318      0.435630      0.457909      0.529132      0.545446      0.570427
  57   5 2193.0303    1.1110  1.0442 10.2739  0.0000  0.0138   0.0120   0.0344    0.0525   0.0000   442.1259     -0.558162       22.3348     -0.591768      -4.28359     -0.816587      0.368437      0.518615      0.571683      0.633218      0.656135      0.706682
  57   6 2400.1159    1.6618  1.3437 11.0101  0.0000  0.0157   0.0160   0.0411    0.0504   0.0000   441.8653     -0.244916       21.5767      0.118926      -4.20936     -0.970613      0.430388      0.588047      0.626405      0.706041      0.757944      0.783855
  57   7 2598.5983    2.4801  1.3347 11.5884  0.0000  0.0148   0.0234   0.0399    0.0559   0.0000   442.2528     -0.374514       21.0586       1.81626      -3.82616      -2.05015      0.403206      0.557394      0.612692      0.711387      0.708452      0.734006
  57   8 2793.9770    3.3982  1.1746 12.3897  0.0000  0.0139   0.0342   0.0358    0.0616   0.0000   442.2049     0.0694994       20.6151      -1.06980      -2.51525      -2.52292      0.396741      0.528903      0.579811      0.665472      0.679167      0.699457
  57   9 2985.8025    4.3158  1.1775 12.9276  0.0000  0.0138   0.0434   0.0372    0.0634   0.0000   441.7811      0.383976       20.7718    -0.0877815      -3.75011      -2.58056      0.393835      0.533088      0.575714      0.668410      0.710109      0.717628
  57  10 3173.4817    4.5662  1.4508 13.1038  0.0000  0.0157   0.0419   0.0423    0.0497   0.0000   441.5621      0.559223       20.4508      -1.99535      -2.98143      -1.23317      0.433505      0.593777      0.640111      0.710328      0.769281      0.780429
  57  11 3358.4072    3.9124  2.1899 12.6034  0.0000  0.0197   0.0291   0.0521    0.0354   0.0000   441.9805      0.463487       21.8852      -1.08377      -2.99554      -3.41197      0.554282      0.735285      0.811168      0.925292      0.943845       1.00088
  57  12 3541.5248    3.1273  3.8960 11.7821  0.0000  0.0276   0.0171   0.0739    0.0273   0.0000   439.4897       1.81658       21.2201      -1.40644      -6.08819     -0.943466      0.771069       1.03683       1.16243       1.29567       1.36818       1.40568
  57  13 3722.8685    2.4630  6.3214 11.3425  0.0002  0.0412   0.0106   0.1097    0.0234   0.0000   441.5125       3.86137       19.7525     0.0631731      -2.60307      -3.30188       1.14981       1.55642       1.70993       1.89529       2.00330       2.05577
  57  14 3902.4639    1.9239  9.1635 11.0871 -0.0008  0.0616   0.0068   0.1607    0.0203   0.0000   439.0631      -2.51333       20.8583      -3.41837      -3.31008      -2.84823       1.69279       2.34230       2.58863       2.86957       3.01206       3.07783
  58   1 1183.5334    0.0832  0.0826  9.4614  0.0000  0.0091   0.0048   0.0151    0.0145   0.0000   440.4552   -0.00616076       21.5519    -0.0785984      -3.42233     -0.141308      0.224955      0.333878      0.381214      0.377208      0.437139      0.452231
  58   2 1496.6943    0.1866  0.1932  9.3786  0.0000  0.0067   0.0051   0.0169    0.0171   0.0000   441.7248     -0.388360       21.6523    -0.0917421      -4.27012      0.114482      0.176909      0.245194      0.273477      0.307201      0.318556      0.334232
  58   3 1754.3016    0.4071  0.4552  9.4644  0.0000  0.0093   0.0066   0.0228    0.0269   0.0000   441.8273     -0.224168       21.9566      0.296252      -3.26014      0.653161      0.246028      0.340330      0.371825      0.419836      0.429551      0.464609
  58   4 1985.5517    0.7238  0.7292  9.7202  0.0000  0.0112   0.0090   0.0269    0.0417   0.0000   442.0476     -0.135248       21.1969      0.307532      -2.59826    -0.0296074      0.299551      0.412222      0.450177      0.509473      0.527652      0.546839
  58   5 2206.5236    1.1384  1.1088 10.3631  0.0000  0.0143   0.0120   0.0361    0.0529   0.0000   442.6491      0.213476       21.2976     -0.470164      -3.40586     -0.508764      0.371790      0.526625      0.564129      0.638567      0.662776      0.693409
  58   6 2414.2751    1.7130  1.3706 11.0490  0.0000  0.0157   0.0162   0.0405    0.0491   0.0000   441.9573      0.236097       21.2232     -0.203272      -3.08382     -0.272028      0.420744      0.569493      0.631880      0.698660      0.735759      0.767134
  58   7 2613.8102    2.5524  1.2818 11.8873  0.0000  0.0147   0.0248   0.0388    0.0530   0.0000   441.6204     -0.599412       21.2818     -0.621453      -3.29885      -1.04577      0.402397      0.547041      0.593211      0.656811      0.697334      0.741436
  58   8 2810.1594    3.4746  1.2502 12.4660  0.0000  0.0143   0.0340   0.0375    0.0594   0.0000   442.1172      0.933197       21.0536      -1.92399      -4.12444      -1.86886      0.391921      0.530817      0.584734      0.654935      0.672204      0.696854
  58   9 3002.7444    4.3989  1.2688 12.9035 -0.0004  0.0140   0.0423   0.0383    0.0565   0.0000   441.6233     -0.538388       21.2431     -0.386979      -3.87579      -2.32260      0.388273      0.517975      0.562691      0.633826      0.660494      0.674861
  58  10 3191.1492    4.5095  1.4509 13.2101  0.0000  0.0157   0.0417   0.0419    0.0475   0.0000   442.2034     -0.179154       21.2074       1.45475      -2.95543      -3.59066      0.438047      0.587172      0.650658      0.724291      0.764099      0.803751
  58  11 3376.8698    3.8428  2.3414 12.5943  0.0000  0.0203   0.0274   0.0545    0.0330   0.0000   442.1797     -0.908791       21.6015      0.565172      -2.33076      -2.01865      0.557778      0.747839      0.832198      0.926009      0.970358       1.02126
  58  12 3560.6943    3.0105  4.2358 11.7425  0.0000  0.0293   0.0155   0.0781    0.0252   0.0000   441.1438       1.02150       21.1935      0.619943      -3.92240      -4.79189      0.784175       1.06943       1.16833       1.32024       1.37322       1.42672
  58  13 3742.7608    2.3915  6.6174 11.4056 -0.0003  0.0439   0.0099   0.1165    0.0223   0.0000   442.4019      -1.20443       22.3462      -4.16740      -5.79506      -1.26781       1.17585       1.63486       1.78398       1.99132       2.08781       2.14830
  58  14 3922.9657    1.8822  9.9265 11.0594  0.0000  0.0651   0.0064   0.1737    0.0194   0.0000   440.8077      -1.11864       21.4862      -3.10959      -6.28702      -6.41824       1.73577       2.38237       2.63171       2.96528       3.07249       3.18501
  59   1 1192.2425    0.0869  0.1004  9.4680  0.0000  0.0092   0.0048   0.0189    0.0146   0.0000   440.3811      0.297383       21.4994    -0.0427892      -3.80089     -0.563273      0.266702      0.365083      0.401554      0.472822      0.565016      0.590816
  59   2 1506.9585    0.2059  0.2132  9.3451  0.0000  0.0070   0.0051   0.0165    0.0175   0.0000   441.6682     -0.517951       21.5791     -0.163980      -3.70786     -0.265116      0.215204      0.294274      0.355764      0.377978      0.384627      0.383895
  59   3 1765.2510    0.4195  0.4682  9.5068  0.0000  0.0098   0.0067   0.0224    0.0275   0.0000   442.1184     -0.481189       21.6107     -0.145626      -3.95523     -0.478643      0.273212      0.359867      0.411541      0.474188      0.510354      0.537490
  59   4 1997.8204    0.7488  0.8207  9.6172  0.0000  0.0118   0.0088   0.0296    0.0455   0.0000   442.3783     -0.799075       22.1422      0.411328      -3.67695     -0.336865      0.313381      0.424204      0.473842      0.534380      0.548877      0.578904
  59   5 2219.8600    1.1412  1.1067 10.3136  0.0000  0.0134   0.0119   0.0367    0.0546   0.0000   442.1021      0.343471       21.1477     -0.762957      -3.22147      -1.60313      0.363927      0.495112      0.555831      0.633446      0.678312      0.714941
  59   6 2428.3550    1.7883  1.4734 10.9091  0.0000  0.0159   0.0158   0.0407    0.0487   0.0000   442.2511     -0.201934       21.2779     -0.912543      -4.22653     -0.586172      0.422828      0.564174      0.627566      0.708145      0.732350      0.774978
  59   7 2628.8304    2.5881  1.3063 11.8725 -0.0047  0.0148   0.0244   0.0387    0.0519   0.0000   442.4321     0.0632844       21.3001     -0.801642      -2.28821     -0.236323      0.397348      0.544463      0.590408      0.668689      0.701357      0.718601
  59   8 2826.2263    3.5299  1.2410 12.6416  0.0000  0.0145   0.0346   0.0377    0.0544   0.0000   441.9963      0.613590       21.2950     -0.343661      -3.61431      -1.64103      0.384319      0.533010      0.574778      0.659825      0.686375      0.715034
  59   9 3019.5871    4.5590  1.2330 12.9768  0.0000  0.0139   0.0439   0.0368    0.0599   0.0000   441.3460      0.562267       21.2444      -1.19955      -2.70092      -2.71936      0.371404      0.502419      0.547674      0.631935      0.650126      0.667121
  59  10 3208.7487    4.5374  1.5918 13.0095  0.0000  0.0160   0.0389   0.0430    0.0444   0.0000   442.1106       1.00247       21.2129     -0.684442      -2.66186      -2.93667      0.441011      0.592769      0.650173      0.722544      0.762152      0.793486
  59  11 3395.2411    3.7945  2.5247 12.3157  0.0000  0.0206   0.0253   0.0548    0.0336   0.0000   441.4827     -0.670377       21.0723      -1.56194      -2.37723      -2.77813      0.560165      0.744271      0.843472      0.924522      0.971639       1.00739
  59  12 3579.7560    2.9430  4.3781 11.7454 -0.0000  0.0300   0.0150   0.0809    0.0248   0.0000   441.8131      0.317560       19.9244      -2.05271      -2.87381      -3.29084      0.794143       1.08965       1.20711       1.35271       1.42440       1.47935
  59  13 3762.4978    2.3448  6.9268 11.3664  0.0000  0.0450   0.0093   0.1208    0.0220   0.0000   440.7594       1.06330       22.0376     -0.835711      -2.31778      -4.04998       1.19431       1.61545       1.81259       2.04708       2.11503       2.21315
  60   1 1200.8452    0.0828  0.0852  9.4428  0.0000  0.0088   0.0046   0.0152    0.0143   0.0000   440.9693   -0.00289476       20.8998    -0.0726183      -3.80045      0.485740      0.234983      0.308730      0.342659      0.400331      0.448111      0.425922
  60   2 1517.0920    0.2001  0.2184  9.3562  0.0000  0.0073   0.0050   0.0168    0.0174   0.0000   441.9867     -0.382363       21.4618     0.0773730      -3.55300     -0.368711      0.195852      0.275756      0.313908      0.354747      0.342987      0.370539
  60   3 1776.1308    0.4394  0.5000  9.4673  0.0000  0.0098   0.0067   0.0227    0.0284   0.0000   441.8507     -0.821613       21.1171      0.939820      -3.41335     -0.793352      0.256164      0.333557      0.384415      0.422444      0.450429      0.476104
  60   4 2010.0268    0.7563  0.8390  9.7470  0.0000  0.0119   0.0088   0.0295    0.0436   0.0000   442.5428      -1.18781       21.1359    -0.0305436      -3.07587     -0.321903      0.321249      0.444815      0.483145      0.544231      0.551977      0.581148
  60   5 2233.0651    1.2091  1.1561 10.3829  0.0000  0.0141   0.0122   0.0361    0.0551   0.0000   442.0021     -0.632110       21.1170     -0.416546      -2.82337      -1.54951      0.370186      0.513850      0.566927      0.623941      0.667420      0.673180
  60   6 2442.2568    1.8632  1.4337 11.0537 -0.0001  0.0154   0.0167   0.0408    0.0493   0.0000   441.6439      0.199670       21.3253     -0.419212      -2.60066     0.0452367      0.408175      0.554878      0.616830      0.692531      0.726791      0.740508
  60   7 2643.7730    2.6572  1.3092 11.9745  0.0000  0.0147   0.0251   0.0384    0.0502   0.0000   442.1471       1.33595       22.8430      0.258638      -3.53268      -1.80836      0.384586      0.530371      0.581148      0.646199      0.680288      0.693991
  60   8 2842.1797    3.6770  1.1998 12.6374 -0.0000  0.0139   0.0361   0.0365    0.0600   0.0000   440.9142      0.395288       21.3706     -0.964416      -4.08060      -1.75448      0.361997      0.496149      0.540889      0.623551      0.638716      0.649991
  60   9 3036.2818    4.5156  1.2344 13.0167  0.0000  0.0140   0.0433   0.0359    0.0595   0.0000   440.6651     -0.396140       21.3257     -0.468676      -3.24512      -2.69562      0.382832      0.520112      0.566520      0.642201      0.673874      0.695736
  60  10 3226.1803    4.4662  1.6702 12.9328  0.0000  0.0166   0.0367   0.0429    0.0423   0.0000   442.0734       2.05598       21.3396      -1.34996      -2.28796      -3.09434      0.432239      0.592365      0.642576      0.743555      0.765501      0.791471
  60  11 3413.4135    3.6842  2.7672 12.2383  0.0003  0.0220   0.0231   0.0568    0.0309   0.0000   441.9208      0.742050       20.8329      -1.72302      -2.45792      -2.83528      0.583571      0.799120      0.879733      0.987809       1.02735       1.07796
  60  12 3598.7887    2.9134  4.7313 11.5964 -0.0003  0.0314   0.0139   0.0830    0.0253   0.0000   441.2050     -0.939694       22.1162       1.16478      -5.22834      -4.20250      0.826015       1.12147       1.24339       1.39802       1.45972       1.52813
  60  13 3782.1496    2.2806  7.2421 11.3232 -0.0005  0.0468   0.0088   0.1257    0.0219   0.0000   439.4615       1.77146       21.8065      -5.40855      -2.78237      -3.24351       1.22402       1.64688       1.85476       2.04684       2.17247       2.23617
  61   1 1209.3879    0.0856  0.1008  9.4397  0.0000  0.0094   0.0046   0.0178    0.0144   0.0000   440.5270      0.271146       21.3337     0.0293080      -4.48643     -0.452477      0.313745      0.400780      0.574081      0.618183      0.571636      0.519711
  61   2 1527.1269    0.2142  0.2038  9.3680  0.0000  0.0064   0.0053   0.0159    0.0175   0.0000   441.8870     -0.327819       21.3564     -0.211985      -3.84385      0.165369      0.187332      0.237804      0.266433      0.283221      0.307555      0.342380
  61   3 1786.8514    0.4535  0.5712  9.4213  0.0000  0.0102   0.0066   0.0259    0.0312   0.0000   442.0014     -0.587094       21.0056     -0.204114      -4.12773     -0.553135      0.280975      0.365296      0.413215      0.469924      0.499382      0.520480
  61   4 2022.1396    0.7725  0.8765  9.8122  0.0000  0.0120   0.0088   0.0306    0.0446   0.0000   442.4263     -0.729207       20.7045     -0.112853      -2.67452     -0.272713      0.322299      0.425335      0.474484      0.536191      0.579026      0.582764
  61   5 2246.1166    1.2348  1.1945 10.4686  0.0000  0.0139   0.0123   0.0384    0.0540   0.0000   441.6796      0.416041       20.4995     -0.941948      -4.63428      0.358800      0.363969      0.498116      0.553051      0.610466      0.639095      0.651581
  61   6 2456.0599    1.9037  1.3969 11.1040  0.0000  0.0152   0.0172   0.0399    0.0528   0.0000   441.7068   -0.00488296       21.3963      -1.06386      -4.09065      -1.52190      0.386055      0.537896      0.582098      0.676762      0.682235      0.707212
  61   7 2658.6185    2.7700  1.3734 11.8879  0.0000  0.0145   0.0249   0.0388    0.0504   0.0000   440.9869     -0.617418       20.7757     -0.766776      -3.74634     -0.734723      0.393804      0.507978      0.562324      0.651106      0.647717      0.689105
  61   8 2857.9823    3.8316  1.2200 12.6068  0.0000  0.0134   0.0366   0.0367    0.0572   0.0000   441.9082      0.656162       21.3823      0.372342      -2.40565     -0.518149      0.352742      0.470402      0.520558      0.588989      0.622388      0.646804
  61   9 3052.8429    4.5414  1.2604 13.1317  0.0000  0.0140   0.0432   0.0372    0.0540   0.0000   441.3684    -0.0629175       20.4408      -1.66625      -2.98623      -3.14567      0.371898      0.497157      0.544810      0.613508      0.639780      0.670049
  61  10 3243.5016    4.4641  1.7367 12.8422  0.0000  0.0166   0.0357   0.0438    0.0433   0.0000   441.0263      0.591408       20.5112      -1.77574      -3.43193      -2.54881      0.435484      0.589992      0.646079      0.729012      0.748514      0.777334
  61  11 3431.5703    3.6655  2.7998 12.1634  0.0000  0.0215   0.0226   0.0577    0.0319   0.0000   441.9525      0.317517       21.4068      -1.76145      -3.50389      -2.07451      0.571361      0.772155      0.861436      0.959863       1.00859       1.04432
  61  12 3617.6130    2.8221  4.9047 11.6398  0.0000  0.0325   0.0132   0.0864    0.0239   0.0000   442.2805      0.540309       20.7903     -0.565153      -4.09159      -4.22090      0.837169       1.13957       1.25633       1.40331       1.44833       1.51592
  61  13 3801.7121    2.2248  7.7802 11.2664  0.0004  0.0497   0.0080   0.1337    0.0215   0.0000   442.5855     -0.624864       20.1531     -0.505737      -2.01682      -3.95946       1.28428       1.73053       1.95992       2.17619       2.29638       2.37672
  62   2 1537.0169    0.2327  0.2585  9.3721  0.0000  0.0076   0.0051   0.0174    0.0183   0.0000   441.9302     -0.149634       21.6160     -0.547933      -3.82023     0.0700225      0.203490      0.249577      0.299004      0.349536      0.338460      0.364282
  62   3 1797.4792    0.4646  0.5304  9.4882  0.0000  0.0097   0.0067   0.0235    0.0300   0.0000   442.3222     -0.890058       21.8518      0.913911      -4.16777     -0.230839      0.248552      0.321567      0.364926      0.417673      0.435449      0.457529
  62   4 2034.1282    0.8002  0.9260  9.6826  0.0000  0.0120   0.0086   0.0307    0.0471   0.0000   442.5210     -0.526812       22.0447      0.877369      -4.35383       1.10600      0.311680      0.427782      0.469294      0.543125      0.570008      0.599288
  62   5 2259.0402    1.2638  1.1813 10.5840  0.0000  0.0139   0.0126   0.0372    0.0513   0.0000   443.0782     -0.473230       21.2211      -1.58112      -4.50415     -0.649644      0.350930      0.477224      0.519002      0.591983      0.614028      0.640747
  62   6 2469.7562    1.9904  1.3973 11.2178  0.0000  0.0147   0.0178   0.0395    0.0498   0.0000   441.8517     0.0379839       21.9653     -0.249968      -3.17437      -1.89386      0.379984      0.508271      0.563634      0.642970      0.659580      0.680943
  62   7 2673.3782    2.7537  1.4185 11.9905  0.0000  0.0152   0.0243   0.0390    0.0471   0.0000   442.1365      0.390611       20.2618     -0.256447      -2.72031      -1.62942      0.387040      0.525530      0.573274      0.647352      0.691836      0.717554
  62   8 2873.6794    3.8135  1.2515 12.6829  0.0000  0.0138   0.0358   0.0370    0.0563   0.0000   441.7687    -0.0240150       21.3434     -0.852574      -2.73515      -1.63911      0.353738      0.482818      0.539943      0.605082      0.650509      0.668853
  62   9 3069.2848    4.5956  1.2593 13.1527  0.0000  0.0139   0.0431   0.0360    0.0532   0.0000   442.5711      0.602042       20.2812      -2.35938      -3.58097      -1.43974      0.362347      0.489103      0.549565      0.594702      0.623627      0.661950
  62  10 3260.6983    4.3362  1.8473 12.8728  0.0000  0.0171   0.0335   0.0459    0.0394   0.0000   442.4724      0.300522       20.4025      -1.12207      -3.37341      -2.38811      0.438241      0.591846      0.651034      0.742431      0.771895      0.793927
  62  11 3449.5267    3.5187  3.0730 12.1933 -0.0001  0.0228   0.0206   0.0614    0.0280   0.0000   442.3395      0.894284       20.4313      -1.35136      -4.38081      -3.92109      0.588292      0.796588      0.871473      0.985372       1.01724       1.06373
  62  12 3636.3272    2.7695  5.1925 11.5794  0.0000  0.0338   0.0124   0.0905    0.0242   0.0000   441.0379      -1.00103       22.2225     -0.310144      -5.22662      -4.44188      0.844531       1.18253       1.28129       1.46827       1.52968       1.60357
  62  13 3820.9724    2.1476  8.3512 11.3018 -0.0010  0.0540   0.0075   0.1435    0.0205   0.0000   441.4459       5.76822       20.2461       1.16235     -0.385675      -4.25780       1.37364       1.89798       2.12879       2.34547       2.46895       2.54939
  63   1 1226.2178    0.0885  0.1161  9.4136  0.0000  0.0087   0.0044   0.0216    0.0143   0.0000   440.3879    -0.0607788       21.7403     -0.335256      -4.05776     -0.179049      0.225072      0.239694      0.311298      0.368536      0.375941      0.402478
  63   2 1546.7999    0.2376  0.2585  9.3504  0.0000  0.0076   0.0052   0.0172    0.0182   0.0000   441.6855     -0.946230       21.7493      0.467619      -3.87030     0.0443014      0.193251      0.275987      0.299855      0.306055      0.353402      0.351434
  63   3 1808.0110    0.4887  0.5443  9.5071  0.0000  0.0097   0.0069   0.0235    0.0300   0.0000   442.0378     -0.668080       21.7710     0.0698023      -4.01505     -0.307744      0.242760      0.322587      0.359276      0.410588      0.426542      0.435066
  63   4 2046.0454    0.8288  0.8861  9.8609  0.0000  0.0121   0.0092   0.0294    0.0457   0.0000   442.3358      0.181162       22.2043     -0.815799      -4.25305      0.102332      0.313630      0.419545      0.467834      0.510336      0.559306      0.568178
  63   5 2271.8885    1.2975  1.2200 10.6330  0.0000  0.0144   0.0127   0.0379    0.0505   0.0000   442.1344     -0.297010       21.9265     -0.350184      -3.20906     -0.604521      0.348128      0.492563      0.522190      0.612923      0.612074      0.650427
  63   6 2483.2937    2.0437  1.3118 11.3378  0.0000  0.0145   0.0187   0.0371    0.0504   0.0000   442.4031     -0.183631       21.5575      -1.19382      -3.64303      -1.92767      0.363071      0.490749      0.543527      0.601603      0.634945      0.659640
  63   7 2688.0252    2.8763  1.2778 12.2785  0.0000  0.0143   0.0272   0.0380    0.0488   0.0000   442.9998      0.526252       21.2742     -0.933136      -3.68147      -2.13763      0.363082      0.490481      0.536613      0.614252      0.624021      0.664324
  63   8 2889.2658    3.9553  1.1965 12.8750  0.0003  0.0134   0.0382   0.0363    0.0555   0.0000   441.1775    -0.0594471       21.5059     -0.539480      -2.22281     -0.828249      0.334498      0.449409      0.503712      0.569965      0.593706      0.621349
  63   9 3085.6100    4.5248  1.3556 13.1616  0.0000  0.0145   0.0412   0.0391    0.0495   0.0000   442.3666       1.30117       19.5804     -0.920316      -2.29457      -1.37041      0.371313      0.515944      0.552312      0.636687      0.668314      0.702648
  63  10 3277.7825    4.3313  1.9311 12.7861  0.0000  0.0176   0.0324   0.0456    0.0386   0.0000   442.3707      0.682483       20.3676      -1.17731      -2.83725      -2.26478      0.446245      0.596321      0.651293      0.743999      0.779169      0.808161
  63  11 3467.4097    3.5147  3.3211 12.0269  0.0000  0.0237   0.0197   0.0634    0.0286   0.0000   442.1299      0.982316       21.1238      -1.67130      -3.55068      -2.51963      0.597578      0.801703      0.881715      0.997425       1.05734       1.08474
  63  12 3654.9057    2.7497  5.6052 11.4227  0.0004  0.0351   0.0115   0.0943    0.0246   0.0000   442.6889       1.52963       20.9272    -0.0179299      -5.14512      -7.10937      0.891174       1.19752       1.35312       1.51481       1.58885       1.63908
  63  13 3840.3101    2.1050  8.3946 11.2673  0.0009  0.0538   0.0073   0.1439    0.0204   0.0000   445.4973      0.420296       20.6310      -2.10557      -5.31484      -5.90819       1.34524       1.81453       2.03881       2.27973       2.41668       2.49491
  64   1 1234.5318    0.0953  0.1009  9.4067  0.0000  0.0077   0.0044   0.0171    0.0141   0.0000   440.6591     -0.109258       20.9116     -0.524117      -3.77753     -0.556537      0.190176      0.276640      0.315093      0.358574      0.416873      0.390109
  64   2 1556.4761    0.2441  0.2682  9.3767  0.0000  0.0076   0.0052   0.0173    0.0186   0.0000   441.8535     -0.631145       21.6312    -0.0745077      -4.43049     -0.565139      0.195684      0.250356      0.299828      0.326606      0.335562      0.369883
  64   3 1818.4306    0.5018  0.5913  9.4884  0.0000  0.0099   0.0068   0.0249    0.0316   0.0000   441.7745     -0.749893       22.2424       1.06894      -3.79456     -0.742801      0.243478      0.330179      0.359421      0.409479      0.421628      0.456676
  64   4 2057.8351    0.8367  0.8960  9.9827  0.0000  0.0119   0.0092   0.0304    0.0426   0.0000   442.5245     -0.495008       21.0076     -0.711431      -3.53771     -0.946981      0.301414      0.408679      0.460452      0.501321      0.532189      0.566391
  64   5 2284.5430    1.3506  1.2934 10.5808  0.0000  0.0144   0.0126   0.0382    0.0508   0.0000   441.9098      0.115106       21.6400     -0.432919      -3.03069     -0.363982      0.357897      0.481762      0.539657      0.600879      0.623836      0.658175
  64   6 2496.7372    2.0532  1.4604 11.3459  0.0000  0.0153   0.0177   0.0399    0.0443   0.0000   441.9982     -0.169889       21.3399      0.567342      -2.68899      0.591895      0.374204      0.504171      0.553665      0.632922      0.662328      0.706238
  64   7 2702.5918    2.9384  1.3837 12.1019  0.0000  0.0144   0.0260   0.0384    0.0480   0.0000   442.6156      0.448045       22.0070      0.144950      -3.64062      -1.10229      0.364466      0.479027      0.528899      0.597168      0.621400      0.643876
  64   8 2904.7413    3.9845  1.2691 12.6767  0.0000  0.0133   0.0364   0.0369    0.0547   0.0000   441.6596      0.512712       21.9326    -0.0227374      -2.75882      -1.42476      0.337190      0.453856      0.504854      0.567436      0.590695      0.613919
  64   9 3101.8241    4.6704  1.3685 13.1510  0.0000  0.0142   0.0415   0.0387    0.0475   0.0000   442.3830      0.228742       20.2893      -1.46501      -3.23846      -1.39376      0.346084      0.473598      0.514220      0.584278      0.600036      0.634229
  64  10 3294.7643    4.2151  1.9953 12.7793  0.0000  0.0176   0.0309   0.0468    0.0364   0.0000   441.5999      0.407962       21.5628     -0.570100      -3.97094      -1.87403      0.443943      0.595247      0.655137      0.742197      0.780082      0.815038
  64  11 3485.1298    3.3073  3.4014 12.1475  0.0000  0.0247   0.0185   0.0660    0.0264   0.0000   441.2553      0.134060       20.1394      -3.09642      -1.65857      -2.04304      0.607630      0.840802      0.918613       1.04947       1.07477       1.12586
  64  12 3673.3674    2.6479  5.6275 11.5048 -0.0012  0.0359   0.0112   0.0976    0.0240   0.0000   442.4051       2.16348       23.4491      -2.55091      -1.59944      -4.72009      0.898528       1.21381       1.34601       1.53322       1.59718       1.67579
  64  13 3859.3140    2.0427  8.6590 11.2883 -0.0009  0.0556   0.0070   0.1517    0.0196   0.0000   440.5407     -0.769111       19.8126      -3.21232      -4.62161      -4.53924       1.35467       1.85233       2.04502       2.32148       2.43521       2.51950
  65   1 1242.7579    0.1002  0.1229  9.3984  0.0000  0.0092   0.0044   0.0170    0.0143   0.0000   440.9951     0.0248131       20.5305     -0.317499      -3.56584    -0.0183006      0.208134      0.290657      0.298729      0.355827      0.416676      0.374379
  65   2 1566.0163    0.2454  0.2574  9.3832  0.0000  0.0074   0.0052   0.0165    0.0181   0.0000   441.6430     -0.332216       21.3926     -0.481635      -4.09609      0.285153      0.184169      0.248445      0.264288      0.286277      0.317430      0.327466
  65   3 1828.7712    0.5137  0.6144  9.4494  0.0000  0.0102   0.0068   0.0244    0.0328   0.0000   441.7094    -0.0610357       21.8036     -0.219965      -3.83098     -0.418908      0.247215      0.334833      0.368710      0.417868      0.431869      0.465567
  65   4 2069.5461    0.8808  0.9418  9.8474  0.0000  0.0116   0.0093   0.0311    0.0463   0.0000   441.9694     -0.520189       21.4335      0.713329      -3.88579      -1.49067      0.289229      0.384256      0.420398      0.479971      0.508807      0.515436
  65   5 2297.1215    1.3859  1.2408 10.7529  0.0000  0.0142   0.0132   0.0370    0.0496   0.0000   442.6922     -0.373235       22.0149     -0.845817      -3.29031     -0.261841      0.342228      0.469710      0.509436      0.586470      0.599845      0.631413
  65   6 2510.1377    2.1198  1.3917 11.4741  0.0000  0.0147   0.0186   0.0395    0.0461   0.0000   441.4719      0.201838       20.7270     -0.929967      -3.17861     -0.853813      0.352091      0.489866      0.538516      0.594808      0.632785      0.671914
  65   7 2717.0621    3.0574  1.3344 12.1614  0.0000  0.0140   0.0272   0.0373    0.0500   0.0000   442.9637   -0.00553560       20.9899      -1.25893      -4.58058      -1.83876      0.342295      0.459446      0.502876      0.589087      0.601036      0.626645
  65   8 2920.0779    4.1283  1.2682 12.6983  0.0000  0.0135   0.0372   0.0355    0.0556   0.0000   442.0370     -0.342810       21.6602      -1.33888      -2.93450      -1.80572      0.331244      0.461673      0.497704      0.575986      0.599924      0.632972
  65   9 3117.8739    4.6218  1.4256 12.9672  0.0000  0.0144   0.0394   0.0377    0.0494   0.0000   441.1819      0.223242       22.0885     -0.610393      -3.09068      -3.41575      0.358971      0.484367      0.532022      0.618608      0.625962      0.661103
  65  10 3311.6511    4.1391  2.1022 12.7029  0.0000  0.0181   0.0292   0.0482    0.0350   0.0000   441.7050     -0.408208       20.3116      -2.17811      -3.14084      -1.66730      0.444529      0.614612      0.671947      0.762295      0.793224      0.821666
  65  11 3502.7796    3.3346  3.6836 11.9219  0.0000  0.0256   0.0173   0.0669    0.0267   0.0000   442.5091      0.826930       20.2619    -0.0183721      -3.10006      -2.47032      0.610595      0.845893      0.920827       1.04941       1.10841       1.13883
  65  12 3691.6703    2.5974  6.1281 11.4916  0.0014  0.0386   0.0103   0.1036    0.0229   0.0000   440.4304      0.730165       23.0663      -3.21134      -2.87762      -3.02429      0.947095       1.29183       1.41970       1.60165       1.68576       1.76939
  65  13 3878.4257    2.0041  9.4727 11.2574  0.0006  0.0612   0.0066   0.1611    0.0187   0.0000   438.2599       2.23173       22.2179     -0.647654      -2.98785      -4.23114       1.46327       2.00697       2.22533       2.48511       2.62334       2.70769
  66   1 1250.9366    0.0968  0.1345  9.4021  0.0000  0.0089   0.0043   0.0186    0.0142   0.0000   440.7737      0.257050       21.2407     0.0390949      -4.46870     -0.162083      0.203189      0.289145      0.299931      0.376192      0.402229      0.385702
  66   2 1575.4593    0.2574  0.3084  9.3422  0.0000  0.0078   0.0050   0.0190    0.0190   0.0000   441.5874     -0.384086       21.1617     -0.269981      -4.23592      0.515404      0.186833      0.247155      0.289423      0.289426      0.331153      0.351936
  66   3 1838.9942    0.5276  0.5996  9.4736  0.0000  0.0102   0.0069   0.0233    0.0330   0.0000   441.9551    -0.0248066       21.6142     0.0956462      -3.77046     -0.145500      0.236104      0.320956      0.355592      0.390443      0.398120      0.415010
  66   4 2081.1598    0.8786  0.9603 10.0141  0.0000  0.0120   0.0094   0.0321    0.0454   0.0000   442.0325     -0.105165       21.0889     -0.244293      -3.04847     -0.324776      0.294413      0.396686      0.435866      0.507790      0.520563      0.536213
  66   5 2309.5372    1.4044  1.3001 10.7636  0.0000  0.0144   0.0130   0.0386    0.0476   0.0000   442.0552     -0.100570       21.4868     -0.935586      -2.58181     -0.498000      0.343468      0.474707      0.521204      0.587961      0.608651      0.635716
  66   6 2523.3757    2.2056  1.4787 11.3638 -0.0001  0.0149   0.0184   0.0386    0.0468   0.0000   442.3006     -0.364816       20.6429      0.380963      -4.69961      -1.53742      0.366948      0.499513      0.543446      0.624309      0.664090      0.685391
  66   7 2731.3980    3.1127  1.3472 12.3911  0.0000  0.0141   0.0278   0.0385    0.0463   0.0000   442.0562     -0.948130       21.2473      -1.05309      -2.91988      -1.69820      0.345744      0.471427      0.518166      0.590555      0.604635      0.636017
  66   8 2935.2819    4.1633  1.2537 13.0127  0.0012  0.0136   0.0387   0.0368    0.0496   0.0000   442.6308       1.11242       21.9011     -0.452103      -3.39044      -2.48099      0.326655      0.446538      0.486057      0.556893      0.577670      0.602113
  66   9 3133.8356    4.6060  1.5176 12.9882  0.0000  0.0150   0.0377   0.0388    0.0451   0.0000   441.9168      0.376951       21.2363      -1.57944      -3.45580      -3.00749      0.356859      0.489109      0.539224      0.609334      0.637440      0.662591
  66  10 3328.3582    4.0903  2.3194 12.4993  0.0000  0.0185   0.0268   0.0503    0.0335   0.0000   442.2586      0.702580       20.0553      -1.06788      -3.25366      -2.55069      0.449791      0.612083      0.677013      0.766495      0.782030      0.824940
  66  11 3520.3103    3.2674  3.9123 11.8665  0.0000  0.0260   0.0163   0.0698    0.0262   0.0000   441.2401      0.437465       20.7124     -0.198442      -2.34759      -4.03903      0.628038      0.839709      0.937378       1.05208       1.09498       1.13980
  66  12 3709.9734    2.5152  6.4581 11.4909  0.0000  0.0406   0.0096   0.1090    0.0225   0.0000   440.2870       1.71723       18.4224      -1.43321      -2.49513     -0.738744      0.972895       1.33918       1.48791       1.66633       1.75882       1.81347
  67   1 1259.0195    0.1034  0.1290  9.4079  0.0000  0.0080   0.0043   0.0177    0.0141   0.0000   440.5378      0.190429       21.6674      0.619572      -3.78601     -0.167073      0.180249      0.264983      0.290614      0.305037      0.332461      0.395810
  67   2 1584.8039    0.2644  0.3143  9.3996  0.0000  0.0081   0.0051   0.0180    0.0192   0.0000   441.1695     -0.164071       21.6430     -0.495814      -4.20232    -0.0297500      0.197701      0.267249      0.292636      0.318557      0.347444      0.352848
  67   3 1849.1391    0.5527  0.6474  9.4736  0.0000  0.0099   0.0070   0.0254    0.0342   0.0000   441.8508    -0.0688608       21.2131     -0.543203      -3.44610     -0.318089      0.239931      0.312772      0.343002      0.397996      0.426957      0.446153
  67   4 2092.6764    0.9168  0.9637 10.0438  0.0000  0.0119   0.0095   0.0313    0.0464   0.0000   441.9116     -0.757258       21.7824      0.471725      -3.61916    -0.0630013      0.286862      0.392383      0.431971      0.496965      0.523750      0.549274
  67   5 2321.8479    1.4738  1.3425 10.6723  0.0000  0.0143   0.0130   0.0377    0.0486   0.0000   442.2196      0.960706       21.7806     -0.143067      -2.69269     -0.603206      0.334193      0.454762      0.495839      0.577711      0.587262      0.629415
  67   6 2536.5801    2.2057  1.4141 11.6495  0.0000  0.0146   0.0192   0.0391    0.0432   0.0000   442.3557     -0.485207       21.8256     -0.165119      -5.11715    -0.0304638      0.349939      0.474844      0.524139      0.606359      0.629437      0.662610
  67   7 2745.6009    3.1872  1.3644 12.3076 -0.0003  0.0139   0.0276   0.0373    0.0460   0.0000   442.1806       1.29579       20.6849      -1.63639      -3.88502     -0.712755      0.333349      0.448254      0.502158      0.571679      0.575948      0.610581
  67   8 2950.4196    4.2285  1.2269 13.0913  0.0000  0.0134   0.0390   0.0352    0.0502   0.0000   442.4263      0.669978       21.2373      0.494733      -3.08027      -1.30174      0.316186      0.436999      0.485438      0.553675      0.568977      0.593125
  67   9 3149.7266    4.6287  1.4137 13.2073 -0.0002  0.0143   0.0398   0.0379    0.0465   0.0000   442.6005      0.650882       20.3182     -0.891875      -3.25255     -0.648784      0.339563      0.450907      0.502315      0.574947      0.594964      0.632562
  67  10 3345.0512    4.0852  2.2911 12.5505  0.0000  0.0185   0.0270   0.0495    0.0344   0.0000   441.5629       1.02913       21.6890     -0.473059      -3.10494      -3.25317      0.440416      0.594316      0.655965      0.748015      0.785957      0.821189
  67  11 3537.7080    3.1595  4.0269 11.8939  0.0000  0.0272   0.0155   0.0717    0.0256   0.0000   440.7631     -0.533876       22.1881      -2.85803      -2.26517      -2.26582      0.640078      0.886975      0.970599       1.09839       1.14766       1.19998
  67  12 3728.1174    2.4654  6.7615 11.4821  0.0001  0.0428   0.0091   0.1138    0.0224   0.0000   441.8062     -0.644784       20.0814      0.321763      -2.48215      -7.43446       1.00653       1.36120       1.52008       1.70044       1.77854       1.84767
  68   1 1267.0539    0.0977  0.1246  9.3945  0.0000  0.0084   0.0043   0.0164    0.0140   0.0000   440.4259     -0.322658       21.6653     -0.121634      -4.19237      0.143508      0.193141      0.264581      0.290744      0.312700      0.363290      0.369153
  68   2 1594.0222    0.2759  0.3090  9.3737  0.0000  0.0080   0.0052   0.0172    0.0193   0.0000   441.6738     -0.212147       21.4524     -0.194207      -4.13439      0.545152      0.191232      0.263766      0.301279      0.311249      0.305573      0.357493
  68   3 1859.2165    0.5575  0.6733  9.5046  0.0000  0.0106   0.0069   0.0254    0.0345   0.0000   442.0328     -0.138770       21.0608      0.142015      -4.06942    -0.0236528      0.245363      0.346995      0.370691      0.432562      0.451702      0.482137
  68   4 2104.0996    0.9353  0.9963 10.0793  0.0000  0.0122   0.0095   0.0320    0.0448   0.0000   442.0965    -0.0493857       21.6891     -0.722954      -3.98922     -0.627560      0.282222      0.382226      0.433920      0.483464      0.512117      0.535815
  68   5 2334.0680    1.4903  1.4039 10.7902 -0.0000  0.0147   0.0129   0.0396    0.0439   0.0000   442.7490     -0.111413       20.8509     -0.867788      -2.83759     -0.157691      0.338144      0.472703      0.524161      0.578477      0.612139      0.629808
  68   6 2549.6265    2.2868  1.4833 11.5080  0.0000  0.0149   0.0189   0.0390    0.0452   0.0000   442.1911     -0.138862       21.8607      -1.01667      -3.95884     -0.692588      0.344183      0.467481      0.516116      0.599368      0.607273      0.638789
  68   7 2759.7788    3.2093  1.3887 12.3040  0.0000  0.0141   0.0276   0.0378    0.0480   0.0000   441.8537      0.324181       21.5771      0.145390      -2.79893     -0.998777      0.330380      0.453883      0.497756      0.581634      0.600727      0.635911
  68   8 2965.4226    4.2829  1.2255 13.0428  0.0000  0.0131   0.0395   0.0350    0.0519   0.0000   442.3884     -0.716603       20.6852     -0.970872      -4.25419      -1.45094      0.310293      0.413798      0.451037      0.532796      0.550501      0.594565
  68   9 3165.4894    4.6173  1.5528 13.0617  0.0000  0.0148   0.0373   0.0400    0.0426   0.0000   442.2625      0.629280       21.4510      -1.04013      -3.19169      -1.56418      0.346160      0.469421      0.523574      0.595175      0.607217      0.652366
  68  10 3361.5903    4.0002  2.4365 12.5133  0.0001  0.0190   0.0254   0.0514    0.0317   0.0000   442.2437     -0.135487       21.8176      0.728138      -3.35225      -4.50977      0.446188      0.609915      0.668560      0.769523      0.807914      0.840454
  68  11 3555.0601    3.1220  4.4659 11.7962  0.0000  0.0287   0.0144   0.0773    0.0248   0.0000   440.7526     -0.461234       21.6564     -0.584360      -3.99307      -3.07095      0.666157      0.910785       1.00556       1.12747       1.19882       1.25305
  68  12 3746.0939    2.4349  7.1208 11.4357 -0.0000  0.0445   0.0086   0.1184    0.0221   0.0000   442.3460     -0.344762       20.9911     -0.439842      -5.49270      -2.51478       1.03026       1.40083       1.57030       1.74597       1.83409       1.92489
  69   1 1275.0200    0.1016  0.1239  9.3756  0.0000  0.0074   0.0042   0.0167    0.0139   0.0000   440.5212     -0.242469       21.5556      0.746409      -3.85718      0.335636      0.179705      0.225322      0.256333      0.298460      0.312511      0.356651
  69   2 1603.1271    0.2811  0.3643  9.3559  0.0000  0.0086   0.0050   0.0202    0.0202   0.0000   441.3991     -0.558503       21.8421      0.160496      -3.88163      0.191795      0.211355      0.302491      0.343754      0.379164      0.390372      0.420648
  69   3 1869.1544    0.5721  0.7047  9.5036  0.0000  0.0109   0.0068   0.0249    0.0350   0.0000   442.4753     -0.978581       21.2869      0.875616      -4.00300     -0.817344      0.240019      0.329975      0.375614      0.420969      0.445417      0.473283
  69   4 2115.4525    0.9690  1.0082  9.9946  0.0000  0.0119   0.0096   0.0316    0.0475   0.0000   442.4785     -0.325807       20.9865     -0.161347      -3.38130      0.332335      0.269779      0.369857      0.418092      0.453468      0.480687      0.508380
  69   5 2346.1588    1.5535  1.3735 10.7507 -0.0002  0.0142   0.0134   0.0380    0.0467   0.0000   442.4435     -0.422708       21.9192     -0.988132      -4.26656     -0.523318      0.330185      0.446004      0.468466      0.554562      0.566322      0.607179
  69   6 2562.6461    2.3808  1.4642 11.4563  0.0000  0.0144   0.0193   0.0378    0.0467   0.0000   442.3714      0.183815       21.0556     -0.669053      -3.06570      -1.05046      0.334485      0.454431      0.506215      0.579084      0.595004      0.625416
  69   7 2773.8639    3.3401  1.3856 12.3760  0.0000  0.0140   0.0283   0.0373    0.0469   0.0000   442.2626      0.693935       21.3075     0.0922381      -3.63287     -0.865026      0.319744      0.442430      0.492817      0.560038      0.578410      0.594867
  69   8 2980.3185    4.3623  1.3324 12.9133  0.0000  0.0135   0.0375   0.0355    0.0506   0.0000   442.4885      0.289223       22.0118     -0.339185      -3.29325      -2.58637      0.320060      0.430239      0.478342      0.543829      0.584462      0.609744
  69   9 3181.1005    4.6029  1.4932 13.2804  0.0000  0.0149   0.0383   0.0389    0.0412   0.0000   442.1778     0.0979707       20.5962    -0.0156684      -4.43508      -1.90180      0.341993      0.462497      0.520957      0.577915      0.614484      0.633501
  69  10 3378.0165    3.8754  2.5904 12.5116  0.0000  0.0199   0.0237   0.0528    0.0293   0.0000   442.6913      0.898434       21.4868      -1.91899      -1.32634      -3.64146      0.455965      0.623122      0.691660      0.776439      0.814337      0.841105
  69  11 3572.2675    3.0324  4.6252 11.7671 -0.0006  0.0300   0.0136   0.0791    0.0247   0.0000   442.2708      0.655825       22.6846      0.185783      -4.36247      -5.68398      0.686095      0.954671       1.06094       1.18543       1.24567       1.29104
  69  12 3764.0214    2.3663  7.2587 11.4645  0.0003  0.0456   0.0084   0.1229    0.0215   0.0000   441.7708       1.02436       22.5074      -1.81241      -7.35467      -4.82292       1.03206       1.42454       1.57195       1.78225       1.86099       1.94452
  70   1 1282.9056    0.1171  0.1331  9.3983  0.0000  0.0073   0.0042   0.0146    0.0140   0.0000   440.5521     -0.368037       21.2775      0.381728      -4.12239    -0.0174354      0.165509      0.218379      0.252757      0.301727      0.285153      0.302990
  70   2 1612.1562    0.2895  0.3368  9.4156  0.0000  0.0079   0.0052   0.0187    0.0198   0.0000   441.6355     -0.168773       21.3347     -0.155700      -4.20291      0.424139      0.176465      0.243922      0.266351      0.289663      0.314749      0.320000
  70   3 1879.0699    0.5985  0.6922  9.5366  0.0000  0.0098   0.0070   0.0250    0.0346   0.0000   442.2834     -0.570420       21.7903     -0.413642      -4.60793   -0.00420320      0.227744      0.301459      0.341599      0.387422      0.394814      0.422114
  70   4 2126.6713    0.9839  1.0824 10.1102  0.0000  0.0126   0.0096   0.0329    0.0490   0.0000   442.1271     -0.351917       20.9335      0.217337      -3.37744     -0.754641      0.284955      0.389127      0.430838      0.493546      0.512042      0.535253
  70   5 2358.1247    1.6089  1.4458 10.9191  0.0000  0.0147   0.0135   0.0391    0.0439   0.0000   442.2451     -0.144004       21.0102     -0.219091      -4.40209     -0.677318      0.334519      0.445843      0.499961      0.561025      0.582808      0.631757
  70   6 2575.4979    2.3727  1.4931 11.7300  0.0000  0.0150   0.0195   0.0386    0.0425   0.0000   441.7834      0.319837       21.3451      0.294638      -4.03850     -0.998119      0.342815      0.454182      0.502433      0.575549      0.597240      0.631736
  70   7 2787.8307    3.4338  1.3086 12.5761  0.0000  0.0135   0.0298   0.0360    0.0449   0.0000   441.9219     -0.311470       21.2618      0.399967      -3.22782      -2.27030      0.303345      0.412904      0.456495      0.518232      0.535433      0.573881
  70   8 2995.1087    4.4941  1.2625 13.0943  0.0000  0.0128   0.0396   0.0351    0.0486   0.0000   442.1700       1.22997       21.5099     -0.832711      -3.96940      -1.30803      0.293654      0.397230      0.445544      0.523319      0.543001      0.564041
  70   9 3196.6538    4.6193  1.6581 12.9619  0.0004  0.0152   0.0352   0.0400    0.0407   0.0000   442.0456      0.429114       21.2991      -1.37174      -3.37755      -2.75321      0.348862      0.482807      0.521832      0.595875      0.620905      0.653398
  70  10 3394.3357    3.8191  2.6092 12.5172 -0.0000  0.0200   0.0233   0.0528    0.0298   0.0000   442.6571       1.24211       20.9082      -2.37306      -2.15149      -4.07103      0.458046      0.609999      0.691145      0.769440      0.804611      0.844090
  70  11 3589.3823    3.0014  4.8434 11.7703  0.0003  0.0305   0.0130   0.0816    0.0242   0.0000   441.0364      0.231892       23.9014      -1.23706      -3.38947      -5.46076      0.688726      0.937138       1.05401       1.17391       1.22782       1.28448
  70  12 3781.9141    2.3022  7.8261 11.4969  0.0003  0.0493   0.0078   0.1314    0.0204   0.0000   442.0384      -1.53248       20.8578      -1.97827      -4.60334      -2.99410       1.10455       1.51668       1.70513       1.88607       2.01988       2.10928
  71   1 1290.7391    0.1160  0.1215  9.3830  0.0000  0.0072   0.0042   0.0138    0.0139   0.0000   440.6036     -0.164226       21.3682     0.0702261      -4.22788      0.192225      0.146395      0.213540      0.224792      0.266917      0.266798      0.280112
  71   2 1621.0605    0.2994  0.3542  9.3657  0.0000  0.0080   0.0052   0.0187    0.0203   0.0000   441.5585     -0.702531       21.4780     -0.262780      -4.26112     -0.328528      0.190328      0.245622      0.282162      0.315620      0.329960      0.352338
  71   3 1888.9015    0.5973  0.7315  9.5664  0.0000  0.0107   0.0069   0.0261    0.0357   0.0000   441.9569     -0.286704       21.0431      0.570572      -3.55856    -0.0116396      0.233025      0.324204      0.364307      0.395915      0.417208      0.439066
  71   4 2137.8075    1.0022  1.1746 10.0838  0.0000  0.0135   0.0093   0.0342    0.0490   0.0000   442.4850      0.191691       21.0542      -1.05291      -4.71298       1.40824      0.291208      0.410928      0.446728      0.513265      0.542818      0.568750
  71   5 2369.9922    1.6375  1.3958 10.9449  0.0000  0.0144   0.0140   0.0384    0.0467   0.0000   442.3071     -0.804511       20.5835    -0.0528220      -1.75293      0.614873      0.317095      0.445099      0.482464      0.552473      0.568373      0.603723
  71   6 2588.3553    2.4473  1.4835 11.7243  0.0000  0.0146   0.0198   0.0383    0.0421   0.0000   442.2778     -0.205436       21.2538      0.670203      -3.84522      -2.36973      0.325551      0.442158      0.484802      0.562467      0.567303      0.598006
  71   7 2801.7304    3.5023  1.2958 12.6321  0.0000  0.0137   0.0305   0.0348    0.0472   0.0000   441.8927   8.23012e-05       22.0915    -0.0819004      -2.61464      -1.04447      0.306365      0.423034      0.462953      0.516227      0.534862      0.570140
  71   8 3009.8090    4.4442  1.2926 13.0839  0.0000  0.0133   0.0388   0.0350    0.0509   0.0000   442.4956     0.0628385       22.0247     -0.652960      -3.42957      -1.58362      0.301511      0.403795      0.447554      0.508169      0.516532      0.561816
  71   9 3212.0771    4.5011  1.7500 13.0842  0.0000  0.0160   0.0337   0.0419    0.0366   0.0000   441.8994      0.180864       20.9115      0.657234      -2.47442      -2.57746      0.355558      0.489859      0.539110      0.617038      0.641063      0.671064
  71  10 3410.5734    3.7563  2.9162 12.3658  0.0000  0.0213   0.0213   0.0553    0.0283   0.0000   441.6165     0.0764737       21.1761     0.0806671      -3.94479      -3.55082      0.474346      0.650599      0.732487      0.812977      0.866908      0.903886
  71  11 3606.3679    2.9372  5.0681 11.7536 -0.0005  0.0319   0.0123   0.0851    0.0236   0.0000   440.9535      0.799829       23.6234      -3.02305      -2.39694      -2.71789      0.704358      0.966566       1.07740       1.21910       1.27042       1.34063
  71  12 3799.5015    2.2249  8.1808 11.5252 -0.0002  0.0518   0.0074   0.1383    0.0192   0.0000   440.6012       1.19477       18.8762      0.263187      -1.88390      -6.40690       1.14462       1.56947       1.74315       1.95848       2.06465       2.16150
  72   1 1298.5047    0.1214  0.1430  9.3966  0.0000  0.0070   0.0043   0.0158    0.0141   0.0000   440.2832     -0.701636       21.4584      0.284216      -3.52855     -0.147038      0.180821      0.213241      0.244358      0.299841      0.327610      0.340471
  72   2 1629.8808    0.2987  0.3533  9.4118  0.0000  0.0082   0.0052   0.0181    0.0200   0.0000   441.7623     -0.172421       21.3848     0.0901778      -3.48669     -0.217854      0.195935      0.271068      0.299307      0.331066      0.345538      0.368704
  72   3 1898.6380    0.6077  0.7680  9.5604  0.0000  0.0107   0.0068   0.0269    0.0364   0.0000   441.5238     -0.295736       20.9441     -0.806116      -3.95369     -0.492448      0.228363      0.312668      0.351239      0.391884      0.410101      0.430499
  72   4 2148.8567    1.0405  1.1044 10.2320  0.0000  0.0127   0.0100   0.0338    0.0486   0.0000   441.9719     -0.485777       21.3289     -0.322063      -3.82929      0.938690      0.275605      0.381362      0.420486      0.472743      0.498855      0.529021
  72   5 2381.7746    1.6700  1.4244 10.9711  0.0000  0.0146   0.0139   0.0371    0.0444   0.0000   442.6652      -1.15898       21.7544      0.135272      -3.54973      -1.17455      0.318958      0.439607      0.482945      0.550673      0.588767      0.611894
  72   6 2601.0973    2.5342  1.5196 11.7218 -0.0005  0.0147   0.0200   0.0375    0.0427   0.0000   442.3009     -0.609823       20.9381     -0.389105      -4.55025      -1.11791      0.330124      0.439572      0.489328      0.553390      0.590435      0.618203
  72   7 2815.5144    3.5594  1.3284 12.5551  0.0000  0.0133   0.0300   0.0359    0.0460   0.0000   441.9826    -0.0364753       21.8198      -1.58432      -4.09608     -0.956225      0.289517      0.388767      0.443645      0.497061      0.527637      0.538610
  72   8 3024.3942    4.5279  1.3677 13.0521  0.0000  0.0134   0.0376   0.0365    0.0456   0.0000   442.2800      0.726016       21.8864      -1.32628      -3.49086      -1.92113      0.287805      0.400497      0.434184      0.502432      0.523575      0.556252
  72   9 3227.4557    4.4929  1.8335 12.9544 -0.0001  0.0160   0.0321   0.0421    0.0359   0.0000   442.4774      0.233067       21.3871      -1.13748      -3.50343      -2.47404      0.351779      0.474372      0.525048      0.612660      0.626167      0.657476
  72  10 3426.7179    3.6798  3.0227 12.2808 -0.0000  0.0212   0.0201   0.0575    0.0275   0.0000   441.1970      0.591095       22.1010       1.04586      -3.79930      -3.20986      0.468280      0.641515      0.709818      0.800477      0.842122      0.874723
  72  11 3623.3191    2.8737  5.4217 11.7045  0.0007  0.0336   0.0115   0.0906    0.0237   0.0000   441.5050      -2.37408       25.1807     -0.890389      -2.10778      -2.92531      0.737069       1.00884       1.12045       1.26721       1.32733       1.38475
  72  12 3817.1014    2.1713  8.2377 11.5099  0.0003  0.0528   0.0072   0.1407    0.0192   0.0000   438.7973      0.140370       22.9218      -4.41070      -1.49243      -2.46077       1.14000       1.57327       1.75826       1.96272       2.05860       2.15435
  73   1 1306.2035    0.1133  0.1366  9.4283  0.0000  0.0073   0.0041   0.0163    0.0137   0.0000   440.3221    -0.0916126       21.6820    -0.0831378      -3.93634      0.114513      0.154171      0.205272      0.264617      0.274217      0.279561      0.322158
  73   2 1638.6022    0.3165  0.3813  9.3918  0.0000  0.0082   0.0052   0.0192    0.0207   0.0000   441.6141     -0.494843       21.3286     -0.264344      -3.58198    -0.0819944      0.170309      0.236092      0.256240      0.295325      0.295360      0.314492
  73   3 1908.3133    0.6426  0.7754  9.6062  0.0000  0.0106   0.0071   0.0264    0.0375   0.0000   442.1209     -0.492302       21.4838       1.16020      -3.77132     0.0901728      0.233041      0.313000      0.350610      0.394041      0.430817      0.453372
  73   4 2159.8023    1.0558  1.2102 10.0695  0.0000  0.0132   0.0095   0.0344    0.0508   0.0000   442.3424     -0.498391       21.0033      0.135119      -3.86271      -1.01629      0.289742      0.400063      0.437756      0.498646      0.520291      0.546151
  73   5 2393.3998    1.7206  1.5631 10.8438  0.0000  0.0148   0.0132   0.0387    0.0431   0.0000   442.2924     -0.261761       21.8834      -1.51062      -2.82604     -0.600642      0.323162      0.428650      0.478490      0.545904      0.568029      0.588491
  73   6 2613.7123    2.6376  1.5068 11.6848  0.0001  0.0142   0.0205   0.0378    0.0459   0.0000   442.0593     -0.321635       21.4334      -1.43823      -3.40302     -0.775455      0.308044      0.420300      0.467820      0.533475      0.561257      0.592666
  73   7 2829.1699    3.7048  1.2928 12.6758 -0.0000  0.0131   0.0319   0.0350    0.0495   0.0000   442.5350     -0.198112       20.6458      -1.02854      -3.35391      -1.02124      0.284124      0.388943      0.421001      0.488546      0.522870      0.549525
  73   8 3038.8378    4.5594  1.3773 13.0266  0.0000  0.0135   0.0375   0.0351    0.0473   0.0000   442.0768      0.575858       21.5197      -1.36733      -3.01389      -1.30505      0.299584      0.408060      0.460243      0.507545      0.537363      0.574349
  73   9 3242.6510    4.5118  1.9096 12.8620 -0.0004  0.0162   0.0311   0.0424    0.0356   0.0000   442.8661      0.459790       20.7354     -0.675452      -2.33882      -1.58995      0.357336      0.491051      0.549430      0.618606      0.650241      0.675887
  73  10 3442.7795    3.6039  3.3372 12.2055  0.0000  0.0226   0.0186   0.0606    0.0266   0.0000   441.6436     -0.404961       21.7480     -0.257365      -3.87505      -2.41658      0.490503      0.669946      0.744422      0.844910      0.884236      0.945313
  73  11 3640.0654    2.8054  5.5768 11.7539 -0.0010  0.0350   0.0110   0.0927    0.0229   0.0000   442.4570      0.453001       22.2387      0.569938      -2.17260      -3.04219      0.751140       1.05044       1.15503       1.31114       1.36105       1.45046
  74   1 1313.8395    0.1210  0.1403  9.3400  0.0000  0.0064   0.0040   0.0157    0.0137   0.0000   440.4564    -0.0881226       21.5702      0.130538      -4.40682     -0.228368      0.157202      0.203278      0.229919      0.248256      0.268486      0.275372
  74   2 1647.2158    0.3253  0.4085  9.3400  0.0000  0.0085   0.0052   0.0200    0.0216   0.0000   441.6192     -0.486768       21.7299     -0.182553      -3.54308     -0.229104      0.178247      0.253477      0.280008      0.317642      0.330692      0.339287
  74   3 1917.8996    0.6496  0.8389  9.5035  0.0000  0.0111   0.0068   0.0275    0.0386   0.0000   441.9458     -0.333231       21.0994     -0.996014      -4.04218      0.274244      0.224470      0.313143      0.356866      0.389602      0.411073      0.432474
  74   4 2170.6748    1.0895  1.1755 10.2516  0.0000  0.0129   0.0101   0.0341    0.0499   0.0000   442.1987     -0.402756       22.1876     -0.564891      -3.75531     -0.801349      0.281469      0.370434      0.416424      0.471929      0.491741      0.519432
  74   5 2404.9567    1.7762  1.4683 11.0015  0.0000  0.0145   0.0143   0.0373    0.0436   0.0000   441.5913     0.0826261       22.1970      0.598903      -3.42797      -1.06771      0.309084      0.417227      0.466692      0.528145      0.558217      0.582101
  74   6 2626.3222    2.6544  1.5463 11.7569  0.0000  0.0144   0.0205   0.0384    0.0423   0.0000   442.7398     0.0839148       22.0033     -0.844062      -4.50267      -1.28729      0.314875      0.427138      0.466291      0.542112      0.562222      0.592259
  74   7 2842.7837    3.7343  1.3183 12.7305  0.0000  0.0132   0.0316   0.0351    0.0444   0.0000   442.3217      0.407295       21.2646    -0.0799746      -3.82846     -0.864948      0.287492      0.393745      0.433265      0.503180      0.512866      0.537556
  74   8 3053.2378    4.6847  1.3994 13.0012  0.0000  0.0133   0.0378   0.0358    0.0473   0.0000   442.4187     0.0925286       21.6118     -0.162264      -4.40557      -2.08352      0.296493      0.385827      0.435796      0.494399      0.529937      0.542346
  74   9 3257.8534    4.4231  1.9634 12.8975 -0.0001  0.0166   0.0302   0.0435    0.0342   0.0000   442.2330      0.711805       21.2798      -1.03904      -3.53225      -3.40821      0.349436      0.491578      0.529473      0.607189      0.638021      0.682438
  74  10 3458.7105    3.5326  3.4442 12.1456  0.0000  0.0232   0.0179   0.0620    0.0263   0.0000   442.8818       1.90537       20.6527     -0.310086      -2.58869      -2.25464      0.497402      0.680607      0.754438      0.850565      0.885867      0.929436
  74  11 3656.8455    2.7205  5.8719 11.7109  0.0013  0.0367   0.0103   0.0983    0.0223   0.0000   442.2935      -1.32051       22.0452      0.639205      -6.17318      -3.93819      0.772880       1.06487       1.19788       1.33096       1.41679       1.48380
  75   1 1321.4281    0.1260  0.1585  9.3899  0.0000  0.0068   0.0040   0.0171    0.0140   0.0000   440.3304     -0.112099       21.2163     0.0746632      -4.13287     -0.309207      0.154498      0.201568      0.237937      0.240833      0.278998      0.279542
  75   2 1655.7558    0.3281  0.3710  9.4601  0.0000  0.0078   0.0053   0.0185    0.0204   0.0000   441.5127     -0.219018       21.8260     -0.114831      -4.21069     -0.170001      0.174571      0.223392      0.254501      0.284365      0.322445      0.339181
  75   3 1927.4267    0.6725  0.7918  9.6026  0.0000  0.0103   0.0072   0.0263    0.0381   0.0000   441.9103     -0.359432       21.2446      0.185561      -3.71061      0.149587      0.218035      0.297823      0.334007      0.362039      0.389681      0.422060
  75   4 2181.4358    1.1230  1.2219 10.2272  0.0000  0.0131   0.0098   0.0341    0.0477   0.0000   442.4613      0.433471       21.7421     -0.119444      -4.04963     -0.472324      0.270265      0.368787      0.409830      0.475829      0.490015      0.505855
  75   5 2416.4610    1.7776  1.4998 11.1685  0.0000  0.0147   0.0141   0.0380    0.0404   0.0000   441.6600      0.522380       21.2142     -0.640730      -3.49691      -1.13040      0.321955      0.430399      0.473802      0.542828      0.572100      0.609843
  75   6 2638.7985    2.6627  1.5907 11.8796  0.0000  0.0147   0.0202   0.0393    0.0392   0.0000   442.3213     -0.143514       22.9137    -0.0308646      -4.21218     -0.602467      0.311635      0.426488      0.465728      0.534979      0.554093      0.581233
  75   7 2856.2876    3.7993  1.3590 12.7427  0.0000  0.0132   0.0312   0.0354    0.0433   0.0000   442.1530      0.113511       21.5234     -0.703812      -3.09428      -2.35890      0.285905      0.385546      0.429789      0.484838      0.517770      0.532975
  75   8 3067.4895    4.6637  1.3804 13.1712  0.0002  0.0135   0.0382   0.0354    0.0460   0.0000   442.7129      0.609997       21.8798      -1.44520      -3.53680      -1.79495      0.286260      0.390847      0.431358      0.491058      0.502527      0.533394
  75   9 3272.8842    4.4073  2.0234 12.8854  0.0000  0.0167   0.0294   0.0436    0.0332   0.0000   442.5297      0.545090       20.4642     -0.730812      -4.06738      -2.42678      0.353342      0.487518      0.539626      0.614919      0.642631      0.664321
  75  10 3474.6262    3.5167  3.5182 12.1496 -0.0001  0.0234   0.0175   0.0620    0.0268   0.0000   441.7389     0.0633332       20.8658     -0.851956      -2.77912      -2.64178      0.502458      0.676055      0.753449      0.844308      0.902174      0.947565
  75  11 3673.4486    2.6788  6.0684 11.7502 -0.0010  0.0378   0.0100   0.1022    0.0223   0.0000   441.0737      -1.13509       22.1024      -1.34057      -3.25351      -3.67494      0.792465       1.08856       1.20625       1.35615       1.42745       1.49190
  76   1 1328.9554    0.1271  0.1278  9.3726  0.0000  0.0059   0.0041   0.0137    0.0135   0.0000   440.3685     0.0173179       21.5137     -0.207190      -4.34310      0.157558      0.127376      0.164907      0.196120      0.211978      0.231832      0.263807
  76   2 1664.1883    0.3336  0.3958  9.4123  0.0000  0.0082   0.0053   0.0189    0.0212   0.0000   441.4661     0.0612781       21.4013      0.267554      -4.17531     0.0587031      0.173716      0.225544      0.260006      0.284110      0.292290      0.316361
  76   3 1936.9073    0.6827  0.8259  9.5739 -0.0000  0.0107   0.0071   0.0263    0.0393   0.0000   441.7941     -0.194956       21.6366    -0.0979858      -4.22766     -0.503346      0.222282      0.300250      0.332185      0.374201      0.405513      0.421343
  76   4 2192.1317    1.1314  1.1367 10.4927 -0.0002  0.0127   0.0105   0.0333    0.0451   0.0000   442.4613     0.0387740       20.9922     0.0919335      -4.21721     -0.352270      0.265370      0.365271      0.402119      0.457355      0.476827      0.512402
  76   5 2427.8525    1.8453  1.5376 11.1489  0.0000  0.0147   0.0142   0.0385    0.0393   0.0000   442.5180      0.222600       22.0744      -1.30492      -5.59471     -0.622446      0.302964      0.404077      0.455550      0.508029      0.534759      0.566658
  76   6 2651.2394    2.7657  1.5018 11.8981  0.0000  0.0142   0.0216   0.0375    0.0445   0.0000   442.9908      0.355968       22.1479     -0.616053      -3.83798      -1.22449      0.297945      0.408994      0.439628      0.500725      0.534470      0.555309
  76   7 2869.7210    3.9133  1.4096 12.5439  0.0000  0.0132   0.0307   0.0347    0.0457   0.0000   442.7560     -0.175591       20.7997     -0.817867      -3.30290      -1.02274      0.282445      0.374153      0.423802      0.483255      0.510320      0.534640
  76   8 3081.6855    4.6121  1.4491 13.1712  0.0000  0.0136   0.0368   0.0372    0.0425   0.0000   442.1499      0.609571       21.6676     -0.710067      -3.91102      -2.07339      0.290955      0.392597      0.432585      0.487307      0.508204      0.531087
  76   9 3287.8587    4.3220  2.1030 12.8532  0.0000  0.0170   0.0284   0.0456    0.0329   0.0000   442.1170      0.269892       21.8688      -1.54727      -4.28497      -2.35277      0.358386      0.487245      0.538399      0.608994      0.634186      0.669382
  76  10 3490.3972    3.4588  3.6580 12.0615  0.0002  0.0239   0.0167   0.0635    0.0266   0.0000   442.6997      0.942542       19.7588      -1.31043      -2.54309      -1.98004      0.506799      0.682653      0.757514      0.848898      0.910255      0.955062
  76  11 3689.7975    2.5850  6.6289 11.7193  0.0005  0.0409   0.0091   0.1112    0.0212   0.0000   441.3560      -1.06802       22.9057       1.88788      -2.84369      -2.72010      0.855349       1.15979       1.30172       1.46216       1.56169       1.62683
  77   1 1336.4069    0.1272  0.1397  9.4143  0.0000  0.0059   0.0040   0.0150    0.0136   0.0000   440.5469      0.276599       21.2371      0.219636      -3.70912      0.218114      0.126402      0.168074      0.192507      0.214421      0.233421      0.244442
  77   2 1672.5208    0.3443  0.4511  9.4425  0.0000  0.0088   0.0052   0.0205    0.0223   0.0000   441.5357     -0.206233       21.9002      0.255725      -4.51317    -0.0430273      0.183292      0.254283      0.274927      0.314239      0.322071      0.349393
  77   3 1946.2823    0.7007  0.8443  9.7693  0.0000  0.0106   0.0073   0.0278    0.0369   0.0000   441.8794     -0.446240       21.5598      0.185004      -3.85778     -0.331801      0.214645      0.299389      0.329231      0.373320      0.391863      0.402176
  77   4 2202.6807    1.1593  1.3216 10.3433  0.0000  0.0135   0.0097   0.0361    0.0433   0.0000   442.6481     -0.449235       21.8968     -0.106548      -3.41860     -0.414560      0.277113      0.375064      0.427911      0.484428      0.505780      0.539190
  77   5 2439.1320    1.9408  1.5277 11.1303  0.0000  0.0141   0.0148   0.0377    0.0432   0.0000   442.9406     -0.669646       20.7685     -0.447389      -3.94115      -1.19351      0.298229      0.403005      0.447122      0.505194      0.533528      0.562896
  77   6 2663.5423    2.8166  1.4930 12.0257  0.0000  0.0141   0.0219   0.0375    0.0425   0.0000   443.4054      0.409859       20.9444      0.178276      -3.32640     -0.465837      0.284883      0.391020      0.420807      0.479099      0.517869      0.537513
  77   7 2883.0425    3.8796  1.2893 13.0456 -0.0007  0.0130   0.0334   0.0355    0.0439   0.0000   442.7067     -0.299104       21.5909     -0.963284      -3.96262      -2.82579      0.268144      0.368306      0.401370      0.463767      0.475819      0.509954
  77   8 3095.7634    4.7492  1.4230 13.2323  0.0000  0.0134   0.0377   0.0359    0.0423   0.0000   442.2422      0.201923       21.8044     -0.969211      -3.99627      -1.60272      0.278288      0.376004      0.416949      0.474474      0.499860      0.527601
  77   9 3302.7412    4.2319  2.2550 12.7521  0.0000  0.0173   0.0263   0.0466    0.0318   0.0000   442.3012      0.874418       21.2837      -1.37025      -3.10436      -2.00001      0.365594      0.494569      0.548042      0.625788      0.657617      0.686640
  77  10 3506.0867    3.3524  4.0477 12.0826  0.0000  0.0256   0.0154   0.0697    0.0251   0.0000   442.5979       1.00209       20.4956       1.42889      -1.67329      -3.93466      0.534080      0.724858      0.800123      0.907128      0.958691       1.00385
  77  11 3706.3074    2.5232  6.8443 11.7727 -0.0000  0.0427   0.0088   0.1144    0.0208   0.0000   441.3782      0.515557       20.6375      0.444483      -3.59432      -2.00481      0.866645       1.19687       1.34314       1.50159       1.57027       1.66037
  78   0  900.0459    0.0325  0.0063  9.7463  0.0000  0.0099   0.0062   0.0040    0.0118   0.0000   436.7058      0.124770       21.5577     -0.352989      -3.79453      0.186249      0.202694      0.224570      0.274281      0.277082      0.381140      0.439336
  78   1 1343.8218    0.1321  0.1619  9.3442  0.0000  0.0065   0.0040   0.0154    0.0139   0.0000   440.5490    -0.0685399       21.4599      0.333585      -3.90573      0.425293      0.142271      0.179781      0.195814      0.237621      0.266643      0.273051
  78   2 1680.7741    0.3556  0.4959  9.4114  0.0000  0.0093   0.0051   0.0218    0.0233   0.0000   441.4221     -0.343188       21.5382     -0.287614      -4.81203     -0.358145      0.185697      0.253116      0.279696      0.313751      0.339095      0.354124
  78   3 1955.6335    0.7164  0.8674  9.6550  0.0000  0.0109   0.0072   0.0269    0.0393   0.0000   441.9111     -0.148531       21.4090     -0.139761      -4.47659     -0.415254      0.224947      0.310311      0.339755      0.376779      0.397705      0.402012
  78   4 2213.2228    1.1825  1.2727 10.3974  0.0000  0.0132   0.0101   0.0351    0.0452   0.0000   442.4767      0.286286       21.6943     -0.342329      -3.81454      0.172469      0.269724      0.353968      0.398929      0.462093      0.488938      0.509592
  78   5 2450.3075    1.8971  1.6336 11.1118  0.0000  0.0151   0.0139   0.0387    0.0396   0.0000   442.1582     -0.243035       21.4904      0.145415      -3.18174      -1.42091      0.305258      0.419238      0.467289      0.526770      0.552005      0.588947
  78   6 2675.8319    2.8938  1.5442 12.1118  0.0000  0.0143   0.0221   0.0379    0.0397   0.0000   442.6737      0.465629       21.6569      -2.03952      -2.43088     -0.822941      0.289915      0.393857      0.441825      0.491509      0.523408      0.549491
  78   7 2896.2764    4.0264  1.3954 12.8098 -0.0007  0.0133   0.0321   0.0354    0.0445   0.0000   442.2127      0.194294       21.2147     -0.354652      -2.75719      -1.25410      0.267166      0.370393      0.405494      0.466645      0.481008      0.513417
  78   8 3109.7533    4.7001  1.4882 13.1737  0.0000  0.0138   0.0362   0.0363    0.0413   0.0000   442.4928      0.125795       22.4068      -1.31966      -4.45463      -2.17233      0.282570      0.381828      0.425561      0.474705      0.505319      0.529497
  78   9 3317.5060    4.2457  2.2777 12.7113 -0.0000  0.0174   0.0260   0.0463    0.0313   0.0000   442.1302      0.633361       21.0081      -1.37781      -3.02851      -2.55719      0.355951      0.478281      0.535820      0.600641      0.619258      0.656038
  78  10 3521.6610    3.2693  4.0904 12.0655  0.0004  0.0262   0.0148   0.0701    0.0247   0.0000   442.3927      0.455951       21.9929     -0.392018      -3.63196     -0.335299      0.530226      0.725083      0.811887      0.916547      0.964841       1.00582
  78  11 3722.5915    2.4904  6.9379 11.7473  0.0000  0.0435   0.0086   0.1163    0.0206   0.0000   441.8169      0.816024       18.9098      0.913940      -2.01281      -3.18696      0.883565       1.20674       1.37136       1.52683       1.62027       1.68067
  79   1 1351.1807    0.1462  0.1827  9.3395  0.0000  0.0067   0.0040   0.0153    0.0139   0.0000   440.3140     -0.329472       21.4128      0.171721      -3.95615     0.0801208      0.130169      0.172780      0.204017      0.232636      0.247486      0.265642
  79   2 1688.9283    0.3648  0.4921  9.3881  0.0000  0.0091   0.0051   0.0214    0.0230   0.0000   441.3021    -0.0193146       21.4398      0.281399      -4.24995     -0.107530      0.171658      0.245890      0.276247      0.293997      0.317579      0.336018
  79   3 1964.8945    0.7280  0.9282  9.6691 -0.0001  0.0113   0.0072   0.0283    0.0407   0.0000   441.9694     0.0165954       21.8636     -0.496035      -4.26176    -0.0471661      0.226222      0.305977      0.344033      0.381442      0.411267      0.422854
  79   4 2223.6206    1.2312  1.3163 10.3888  0.0000  0.0134   0.0102   0.0344    0.0443   0.0000   441.9873     -0.681752       21.4270      0.771438      -4.07306      0.809301      0.272505      0.362437      0.403317      0.453915      0.484887      0.517460
  79   5 2461.4469    1.9782  1.6639 11.1816  0.0000  0.0150   0.0143   0.0392    0.0383   0.0000   442.4322     -0.292943       21.5295      0.354843      -3.94231      0.615149      0.302685      0.410561      0.450336      0.516093      0.537366      0.564181
  79   6 2688.0610    2.9453  1.5236 12.0053  0.0000  0.0141   0.0220   0.0364    0.0414   0.0000   442.4230      0.566197       21.3348    -0.0128424      -4.30022     -0.956594      0.284013      0.397048      0.438077      0.498391      0.519168      0.539302
  79   7 2909.4411    4.1113  1.3066 12.9885 -0.0024  0.0129   0.0340   0.0342    0.0433   0.0000   442.4696     -0.139028       21.4476      -1.13205      -2.94398      -1.88717      0.259151      0.355289      0.380920      0.439232      0.475355      0.494231
  79   8 3123.6862    4.7230  1.5415 13.0819  0.0000  0.0138   0.0352   0.0368    0.0410   0.0000   442.6916      0.525062       21.7340     -0.871598      -4.02799      -3.12990      0.279404      0.378377      0.419119      0.465632      0.499637      0.531859
  79   9 3332.2817    4.2252  2.2754 12.6782  0.0000  0.0174   0.0257   0.0456    0.0315   0.0000   442.5035      0.552151       21.8285      0.542847      -3.42125      -2.11742      0.357499      0.489287      0.537202      0.609218      0.643054      0.671559
  79  10 3537.1658    3.2069  4.4113 12.0346 -0.0002  0.0274   0.0139   0.0747    0.0238   0.0000   442.5735    -0.0486542       22.5698       1.13478      -1.04678      -4.07577      0.554985      0.762238      0.853156      0.957568       1.03247       1.07132
  79  11 3738.7834    2.4418  7.3804 11.7156 -0.0009  0.0460   0.0081   0.1234    0.0199   0.0000   441.0028      0.356345       20.5628     -0.178064      -1.87834      -2.71341      0.918356       1.25751       1.41943       1.59149       1.67477       1.75196
  80   1 1358.4632    0.1506  0.1610  9.3379  0.0000  0.0055   0.0041   0.0143    0.0138   0.0000   440.5456     -0.211724       21.1827    -0.0713135      -3.79010      0.239665      0.122428      0.157360      0.176792      0.210215      0.246047      0.254722
  80   2 1697.0225    0.3772  0.4985  9.3928  0.0000  0.0088   0.0052   0.0214    0.0241   0.0000   441.1648     -0.227413       21.1909     0.0375812      -4.00576     -0.685787      0.172073      0.236622      0.268585      0.300986      0.317494      0.337206
  80   3 1974.1490    0.7425  0.9389  9.7205  0.0000  0.0112   0.0072   0.0286    0.0397   0.0000   441.7068      0.293305       21.5790     -0.184849      -3.72951      0.495000      0.214186      0.298251      0.326872      0.375523      0.398944      0.420112
  80   4 2233.9204    1.2571  1.3665 10.3768  0.0000  0.0134   0.0101   0.0354    0.0437   0.0000   442.5362     -0.369341       22.1768     -0.511812      -3.71421     -0.820856      0.273207      0.370287      0.416379      0.458660      0.487265      0.520840
  80   5 2472.5055    2.0024  1.6684 11.3397  0.0000  0.0150   0.0145   0.0397    0.0358   0.0000   442.1403     0.0510181       22.1554     -0.591610      -3.29031     -0.204618      0.300961      0.405151      0.454546      0.509094      0.538319      0.566445
  80   6 2700.1804    3.0084  1.5924 11.9855  0.0000  0.0140   0.0218   0.0373    0.0414   0.0000   442.3627      0.317712       21.3330     -0.676157      -4.18031     -0.908409      0.284641      0.378386      0.420488      0.480990      0.524863      0.541529
  80   7 2922.4856    4.1964  1.3470 12.8976 -0.0002  0.0130   0.0336   0.0336    0.0468   0.0000   442.4031      0.824264       21.4482     -0.919949      -3.40966      -1.36492      0.263831      0.359069      0.393444      0.450611      0.475178      0.492618
  80   8 3137.4965    4.7727  1.5815 13.1388  0.0000  0.0140   0.0350   0.0370    0.0389   0.0000   442.4470      0.468665       21.0988     -0.739457      -3.67626      -1.86606      0.277791      0.380226      0.414740      0.480873      0.495457      0.524209
  80   9 3346.8933    4.0620  2.6237 12.5902  0.0000  0.0191   0.0227   0.0493    0.0280   0.0000   443.0854      0.651631       21.0458      -1.53382      -2.51245      -3.50530      0.371965      0.515311      0.567373      0.652669      0.681693      0.721230
  80  10 3552.5877    3.1650  4.5436 11.9960  0.0001  0.0282   0.0133   0.0766    0.0241   0.0000   441.7899    -0.0804189       20.5818     -0.920554      -1.36096      -2.11808      0.555510      0.769476      0.863111      0.970366       1.03685       1.08451
  80  11 3754.8831    2.4127  7.7839 11.6923  0.0007  0.0479   0.0077   0.1286    0.0194   0.0000   442.8686     -0.569962       22.7045    -0.0237334      -3.60848      -2.27817      0.943477       1.28188       1.45101       1.62503       1.71271       1.79888
  81   0  916.6715    0.0248  0.0090  9.7060  0.0000  0.0083   0.0046   0.0062    0.0116   0.0000   436.4637     -0.420881       21.4474     -0.404277      -4.73897      0.128163      0.165221      0.211376      0.215502      0.251195      0.296818      0.387644
  81   1 1365.7043    0.1459  0.1806  9.3689  0.0000  0.0066   0.0039   0.0157    0.0138   0.0000   440.2447     -0.279908       21.2548    -0.0994392      -4.28829      0.300381      0.137805      0.184699      0.199753      0.230046      0.248033      0.247086
  81   2 1705.0197    0.3841  0.4747  9.4490  0.0000  0.0084   0.0053   0.0201    0.0233   0.0000   441.2427     -0.130671       21.4448     -0.522511      -3.70197     0.0901443      0.165804      0.226947      0.254658      0.279445      0.298361      0.315896
  81   3 1983.2775    0.7456  0.9346  9.7369  0.0000  0.0111   0.0072   0.0280    0.0404   0.0000   442.0228     -0.663169       21.4771     -0.192720      -3.75149      0.271521      0.219027      0.293456      0.327635      0.368676      0.381780      0.414138
  81   4 2244.1620    1.3139  1.3612 10.3988  0.0000  0.0132   0.0104   0.0347    0.0442   0.0000   442.4078     -0.133975       20.8815     -0.859422      -3.79172     -0.724313      0.259768      0.354873      0.394251      0.440049      0.470130      0.488724
  81   5 2483.4551    2.0638  1.6349 11.3627  0.0001  0.0147   0.0150   0.0393    0.0380   0.0000   442.2796     -0.114616       21.5078     -0.330519      -3.98119     -0.542969      0.286275      0.392565      0.426966      0.496860      0.512002      0.546856
  81   6 2712.2606    3.0743  1.4324 12.2347  0.0000  0.0133   0.0236   0.0353    0.0419   0.0000   442.6944      0.481521       21.4587     -0.759445      -2.80384      -1.51288      0.262570      0.352835      0.388697      0.453345      0.469250      0.497623
  81   7 2935.4945    4.2083  1.3692 13.0020  0.0000  0.0133   0.0333   0.0334    0.0427   0.0000   442.3679      0.198803       21.1248    -0.0837598      -3.46189      -2.34268      0.261092      0.366573      0.403878      0.453871      0.487503      0.520392
  81   8 3151.2343    4.6767  1.6096 13.2137  0.0000  0.0143   0.0342   0.0375    0.0377   0.0000   442.4560      0.127540       22.2066     -0.407410      -4.14928      -2.16661      0.286846      0.389563      0.433276      0.490873      0.520301      0.544729
  81   9 3361.3752    3.9999  2.6953 12.6255 -0.0001  0.0190   0.0222   0.0517    0.0272   0.0000   442.0646      0.318262       22.1581      -1.38146      -2.59342      -1.11934      0.375995      0.516100      0.570141      0.653061      0.679489      0.712921
  81  10 3567.9804    3.1361  5.0139 11.9513  0.0000  0.0305   0.0122   0.0822    0.0240   0.0000   443.3936      0.705574       20.4967      -1.60132      -2.78370      -4.27650      0.591672      0.814488      0.920336       1.02000       1.08723       1.14281
  81  11 3770.8937    2.3460  7.9688 11.6702 -0.0002  0.0498   0.0074   0.1311    0.0192   0.0000   442.8048      0.157586       22.1663      -1.06264      -5.20770      -3.01128      0.971467       1.32615       1.50149       1.67974       1.77405       1.86318
  82   1 1372.8841    0.1453  0.1699  9.3947  0.0000  0.0060   0.0039   0.0155    0.0136   0.0000   440.2921     -0.250866       21.4845    -0.0337428      -3.98519     -0.453943      0.118346      0.170058      0.191160      0.214497      0.233116      0.244035
  82   2 1712.9414    0.4020  0.5364  9.4013  0.0000  0.0089   0.0053   0.0216    0.0254   0.0000   441.1726     -0.176215       21.6607     -0.510857      -4.28329     -0.311881      0.177365      0.240279      0.272591      0.294896      0.323997      0.334448
  82   3 1992.3791    0.7640  0.9131  9.7941  0.0000  0.0108   0.0074   0.0279    0.0397   0.0000   442.0214      0.138335       21.4372     0.0984387      -3.45077     -0.337761      0.206565      0.289024      0.314244      0.356235      0.382185      0.400299
  82   4 2254.3175    1.2915  1.4188 10.5873  0.0001  0.0139   0.0103   0.0365    0.0398   0.0000   441.8918     0.0401855       21.2197    -0.0695683      -3.60767     -0.246578      0.261300      0.360115      0.399673      0.459571      0.468390      0.498052
  82   5 2494.3523    2.1149  1.6514 11.3994  0.0000  0.0146   0.0151   0.0391    0.0378   0.0000   442.4341   0.000281082       21.9012     -0.657830      -4.78663     -0.860567      0.280609      0.386550      0.425311      0.483307      0.504843      0.537424
  82   6 2724.2514    3.1206  1.5548 12.2223  0.0001  0.0140   0.0230   0.0363    0.0402   0.0000   442.5507    -0.0249001       21.9437     -0.664693      -5.27471      -1.58796      0.276973      0.372588      0.416973      0.473444      0.488579      0.527266
  82   7 2948.3748    4.2987  1.3792 13.0618  0.0000  0.0130   0.0337   0.0343    0.0417   0.0000   442.0195     -0.342258       22.0710     -0.851893      -3.70415      -1.52376      0.256964      0.353959      0.386196      0.436957      0.468166      0.494992
  82   8 3164.8636    4.7099  1.6404 13.0916  0.0000  0.0141   0.0335   0.0373    0.0388   0.0000   442.3598      0.510400       21.3085      -1.62367      -4.18455      -1.97128      0.275237      0.369875      0.424065      0.471059      0.498557      0.527041
  82   9 3375.8852    3.9695  2.8026 12.5831  0.0000  0.0195   0.0214   0.0518    0.0272   0.0000   441.9305      0.317391       21.2606     -0.742132      -3.29235      -1.83179      0.380697      0.515004      0.576840      0.642195      0.692261      0.713766
  82  10 3583.1487    3.0238  5.2349 12.0233  0.0005  0.0320   0.0117   0.0878    0.0232   0.0000   442.2768    -0.0114828       21.4612      -2.96404      -2.34145      -3.64764      0.623038      0.845980      0.939847       1.06731       1.13497       1.19655
  83   1 1380.0333    0.1579  0.1458  9.3361  0.0000  0.0054   0.0042   0.0122    0.0135   0.0000   440.2591    -0.0755238       21.3875    0.00793090      -4.59232      0.181355      0.108845      0.147856      0.158878      0.185683      0.206909      0.214570
  83   2 1720.7950    0.4128  0.5323  9.3378  0.0000  0.0086   0.0053   0.0209    0.0250   0.0000   441.1501     -0.428275       21.7086      0.457380      -4.06345     -0.311739      0.163838      0.224126      0.249980      0.280733      0.292253      0.310555
  83   3 2001.4551    0.7722  1.0439  9.7440  0.0000  0.0120   0.0072   0.0306    0.0425   0.0000   442.0100     -0.941362       22.0102      0.289803      -3.68032     0.0183174      0.221556      0.311999      0.344201      0.385019      0.405313      0.425889
  83   4 2264.3677    1.3263  1.4595 10.5760  0.0000  0.0140   0.0102   0.0364    0.0379   0.0000   441.9637     -0.334367       22.0807      0.410374      -3.28221     -0.272783      0.265793      0.362171      0.400337      0.459682      0.482027      0.502862
  83   5 2505.1804    2.1361  1.6438 11.3971  0.0000  0.0148   0.0152   0.0380    0.0374   0.0000   442.5664     -0.221572       21.6717      0.200146      -3.27223     -0.304829      0.279602      0.387123      0.425556      0.485011      0.506896      0.532132
  83   6 2736.1764    3.2351  1.4830 12.2111  0.0000  0.0134   0.0240   0.0352    0.0418   0.0000   442.5249      0.567340       21.9684     -0.712942      -3.39168      -1.59944      0.262036      0.354942      0.390058      0.444178      0.467323      0.495334
  83   7 2961.1767    4.3470  1.3807 13.0573  0.0000  0.0129   0.0337   0.0343    0.0399   0.0000   442.8155      0.455119       21.4004     -0.694013      -4.18534      -2.04877      0.244770      0.327789      0.364311      0.416433      0.439722      0.460437
  83   8 3178.4380    4.6566  1.7755 13.0158  0.0000  0.0148   0.0315   0.0389    0.0348   0.0000   442.5608      0.490807       21.2032     -0.579176      -4.13819      -2.01455      0.279762      0.383687      0.429889      0.478329      0.509526      0.541351
  83   9 3390.2734    3.8707  2.9936 12.4515 -0.0001  0.0203   0.0199   0.0544    0.0263   0.0000   442.9654       1.35754       22.2622      0.108685      -2.65827      -3.56420      0.382227      0.525398      0.589491      0.662270      0.700759      0.732566
  83  10 3598.3760    2.9539  5.3371 11.9276 -0.0011  0.0332   0.0111   0.0886    0.0233   0.0000   441.9540     -0.139217       21.5862      0.194131      -3.53686      -4.20709      0.648000      0.870673      0.990632       1.09463       1.17991       1.23420
  84   1 1387.1048    0.1552  0.1846  9.3505  0.0000  0.0060   0.0039   0.0146    0.0137   0.0000   440.4134     -0.187157       21.4581      0.338757      -4.20102     -0.265181      0.121699      0.161581      0.178333      0.201739      0.214815      0.228698
  84   2 1728.5692    0.4181  0.5283  9.4420  0.0000  0.0088   0.0054   0.0206    0.0246   0.0000   441.3331    -0.0952868       21.0561    -0.0399798      -3.86790     -0.241768      0.161306      0.228985      0.255900      0.289535      0.319419      0.328768
  84   3 2010.3973    0.7995  0.9716  9.9390  0.0000  0.0113   0.0076   0.0289    0.0390   0.0000   441.5855     0.0936304       21.8800     -0.122912      -3.86958     -0.121203      0.215169      0.295026      0.319428      0.373644      0.388671      0.406544
  84   4 2274.3631    1.3762  1.4665 10.5863  0.0000  0.0138   0.0105   0.0362    0.0401   0.0000   442.4707     -0.439486       21.7574      0.281268      -3.40727     -0.833511      0.267894      0.363212      0.405623      0.460588      0.478293      0.499463
  84   5 2515.8942    2.2284  1.7211 11.3961  0.0000  0.0148   0.0152   0.0387    0.0365   0.0000   442.2626    -0.0260258       21.8919     -0.217111      -3.28266      -1.20828      0.281537      0.384358      0.424631      0.497002      0.516265      0.554844
  84   6 2748.0097    3.2563  1.5869 12.2027  0.0000  0.0138   0.0231   0.0365    0.0395   0.0000   442.5581      0.176674       21.9700     -0.613904      -2.90105      -1.16815      0.262392      0.352518      0.391405      0.449458      0.477242      0.497561
  84   7 2973.9066    4.4454  1.4709 12.9467  0.0000  0.0130   0.0329   0.0350    0.0401   0.0000   442.9130      0.707572       22.1897     0.0241732      -4.63784      -1.70615      0.248702      0.339094      0.371340      0.417173      0.450654      0.461444
  84   8 3191.9427    4.6867  1.8335 12.9857  0.0000  0.0149   0.0310   0.0398    0.0347   0.0000   442.6434       1.37717       21.3279      -1.26377      -2.79581      -2.09454      0.275320      0.391952      0.420292      0.482116      0.500526      0.529879
  84   9 3404.5759    3.8376  3.1157 12.4488 -0.0000  0.0207   0.0194   0.0560    0.0265   0.0000   442.9935      0.714315       21.5459      -1.70280      -4.26395      -3.72731      0.389973      0.537697      0.596010      0.678272      0.707456      0.747708
  84  10 3613.4259    2.9758  5.8171 11.8872  0.0021  0.0346   0.0104   0.0945    0.0231   0.0000   442.9207       1.21183       20.8899      -1.63046      -3.41372      -2.46149      0.656007      0.894245      0.977673       1.11683       1.19122       1.26247
  85   0  938.3658    0.0315  0.0071  9.6670 -0.0041  0.0067   0.0050   0.0040    0.0113   0.0000   436.7595      0.173871       20.7896      0.194255      -3.87362      0.118858      0.164694      0.168894      0.233155      0.231659      0.282495      0.449840
  85   1 1394.1280    0.1603  0.1903  9.3259  0.0000  0.0061   0.0039   0.0149    0.0138   0.0000   440.3409     -0.163749       21.5319      0.354446      -4.34065     -0.261235      0.114449      0.143088      0.170569      0.194178      0.195995      0.231213
  85   2 1736.2591    0.4181  0.5600  9.4199  0.0000  0.0090   0.0052   0.0218    0.0252   0.0000   441.0134     -0.349130       21.6167    -0.0647866      -3.82043     -0.312945      0.168191      0.227820      0.268887      0.298144      0.312154      0.337249
  85   3 2019.3365    0.8289  1.0485  9.8363  0.0000  0.0115   0.0075   0.0298    0.0409   0.0000   441.6809     -0.186542       22.1660     -0.350835      -4.62848     -0.821980      0.210719      0.290880      0.330545      0.363602      0.396213      0.423998
  85   4 2284.2167    1.3906  1.4783 10.5687  0.0000  0.0137   0.0105   0.0364    0.0409   0.0000   442.1494     -0.780474       21.3218     -0.580283      -3.85759     -0.359282      0.258060      0.347042      0.386526      0.453267      0.472262      0.491718
  85   5 2526.6011    2.2432  1.6773 11.5314 -0.0002  0.0146   0.0156   0.0390    0.0360   0.0000   442.3382     -0.217905       21.8351     -0.937374      -3.66726     -0.443890      0.273400      0.374152      0.418314      0.469446      0.500878      0.532580
  85   6 2759.8373    3.3116  1.4994 12.4095  0.0000  0.0136   0.0245   0.0354    0.0397   0.0000   442.6123      0.122517       21.0112     -0.423946      -4.14987     -0.927432      0.259382      0.345890      0.381012      0.440472      0.463333      0.482019
  85   7 2986.5307    4.4493  1.4551 13.0266 -0.0001  0.0133   0.0331   0.0345    0.0406   0.0000   442.8636      0.363543       22.1258     -0.498995      -4.01729      -1.90026      0.242049      0.341974      0.377239      0.430039      0.448929      0.475273
  85   8 3205.3188    4.6341  1.8460 12.9663  0.0000  0.0147   0.0302   0.0393    0.0344   0.0000   442.6020      0.582714       22.2868      -1.02577      -3.39644      -1.81690      0.283233      0.378549      0.427360      0.495048      0.518091      0.541847
  85   9 3418.7850    3.8222  3.2703 12.3554  0.0000  0.0214   0.0184   0.0561    0.0264   0.0000   441.8463       1.29655       21.4686      -1.56140      -3.24731      -2.10892      0.402492      0.547867      0.609979      0.684198      0.734682      0.762550
  85  10 3628.5303    2.8571  5.5739 12.0020 -0.0017  0.0347   0.0106   0.0937    0.0223   0.0000   442.3125      0.423616       22.8619      -1.66648      -1.63739      -5.84470      0.653863      0.882160      0.987347       1.11052       1.17666       1.23100
  86   1 1401.1075    0.1640  0.2058  9.3808  0.0000  0.0063   0.0039   0.0159    0.0138   0.0000   440.3432     -0.679563       21.1398  -0.000836911      -4.16974     -0.469187      0.125375      0.176241      0.197576      0.220402      0.228887      0.262286
  86   2 1743.8774    0.4303  0.5848  9.4593  0.0000  0.0093   0.0053   0.0222    0.0262   0.0000   441.3216     -0.403279       21.3629     -0.677835      -4.08356     0.0746847      0.165423      0.229124      0.248262      0.287617      0.297889      0.321042
  86   3 2028.2164    0.8224  1.0619  9.9732  0.0000  0.0119   0.0075   0.0306    0.0407   0.0000   441.9223     -0.253334       21.3556    -0.0721916      -3.85229     -0.557922      0.216716      0.297816      0.335872      0.378503      0.401767      0.422099
  86   4 2294.0160    1.4254  1.5637 10.6607  0.0000  0.0143   0.0103   0.0370    0.0369   0.0000   442.0533      0.429221       22.1234      0.837668      -3.91973     -0.873527      0.260900      0.363666      0.395361      0.452547      0.462522      0.503988
  86   5 2537.2415    2.2925  1.7431 11.5438  0.0000  0.0149   0.0156   0.0389    0.0364   0.0000   441.9561      0.242911       21.8802     -0.276405      -4.47477     0.0125083      0.281364      0.379443      0.425357      0.484377      0.508855      0.531153
  86   6 2771.5613    3.3508  1.5870 12.3295  0.0000  0.0135   0.0237   0.0368    0.0387   0.0000   442.5001      0.417063       20.9229     -0.569962      -3.32323      -1.17285      0.253510      0.343944      0.386316      0.431524      0.459553      0.480873
  86   7 2999.1111    4.5395  1.4550 13.0188  0.0000  0.0128   0.0334   0.0343    0.0417   0.0000   443.2040      0.580553       21.6229      -1.11892      -4.62692      -1.09350      0.242221      0.321203      0.358316      0.398195      0.423857      0.449586
  86   8 3218.6512    4.6273  1.9488 12.9938  0.0000  0.0153   0.0294   0.0409    0.0330   0.0000   442.5391      0.619783       21.6101      -1.17805      -2.81687      -1.86144      0.281624      0.381318      0.419680      0.481282      0.511209      0.532968
  86   9 3432.9687    3.7302  3.4793 12.3204 -0.0001  0.0223   0.0173   0.0591    0.0261   0.0000   442.8851     -0.205909       21.9016      -1.69518      -4.25157      -3.17006      0.413016      0.565491      0.625750      0.721337      0.765908      0.801370
  86  10 3643.3973    2.8132  6.2461 12.0123  0.0010  0.0376   0.0097   0.1030    0.0214   0.0000   444.7061      0.173144       20.3295      -1.83743      -3.66575     -0.421798      0.699073      0.946409       1.07330       1.19149       1.26786       1.33150
  87   1 1408.0284    0.1632  0.1903  9.3407  0.0000  0.0060   0.0039   0.0144    0.0137   0.0000   440.2257   -0.00167962       21.2712      0.178029      -4.10413     -0.140094      0.120712      0.160100      0.170940      0.191415      0.204517      0.217878
  87   2 1751.4196    0.4402  0.6475  9.3723 -0.0001  0.0098   0.0052   0.0235    0.0277   0.0000   441.3719     0.0224327       21.6106     -0.205028      -4.00554      0.422657      0.173030      0.242884      0.270546      0.306009      0.312986      0.332725
  87   3 2037.0489    0.8517  1.0389  9.9486  0.0000  0.0114   0.0077   0.0295    0.0410   0.0000   441.8833     -0.249684       21.5205      0.385985      -4.08615      0.604741      0.210837      0.275542      0.315759      0.357906      0.375031      0.391054
  87   4 2303.7779    1.4382  1.6228 10.7130  0.0000  0.0145   0.0102   0.0390    0.0356   0.0000   442.5813  -0.000969359       21.2957      0.391620      -4.44341     -0.533018      0.261499      0.359586      0.401259      0.451110      0.473468      0.496649
  87   5 2547.7485    2.3423  1.8006 11.4636  0.0000  0.0149   0.0154   0.0397    0.0366   0.0000   442.1574     -0.126696       21.9933      0.206133      -3.01177      -1.21899      0.276981      0.376869      0.415837      0.476871      0.505726      0.530203
  87   6 2783.2324    3.4265  1.5949 12.3575  0.0000  0.0137   0.0241   0.0367    0.0388   0.0000   442.5604     -0.263463       22.1506    -0.0385627      -2.43444      -2.63564      0.251159      0.348061      0.375031      0.428651      0.459867      0.494179
  87   7 3011.6054    4.6060  1.4964 13.0037  0.0000  0.0131   0.0330   0.0345    0.0402   0.0000   442.5176      0.521191       22.3772     -0.217788      -3.62270      -1.72718      0.240470      0.325929      0.353368      0.408201      0.423774      0.453739
  87   8 3231.9312    4.5828  1.9813 12.8685  0.0000  0.0153   0.0284   0.0405    0.0334   0.0000   442.5228      0.711672       21.5105      -1.68485      -3.79535      -1.42769      0.280649      0.379524      0.423130      0.479122      0.507564      0.532527
  87   9 3447.0308    3.6721  3.5936 12.3042  0.0000  0.0228   0.0167   0.0608    0.0252   0.0000   442.2451      0.691013       21.6146      0.143161      -4.04517      -3.89359      0.413642      0.571164      0.632828      0.716427      0.751751      0.795441
  87  10 3658.2773    2.7531  6.3502 11.9318 -0.0007  0.0395   0.0092   0.1034    0.0212   0.0000   442.0111      0.435687       21.4158      0.306340      -5.90292     -0.970319      0.716587      0.975890       1.08553       1.23397       1.30660       1.37733
  88   0  954.2919    0.0296  0.0061  9.6255  0.0000  0.0088   0.0062   0.0053    0.0111   0.0000   437.3234     -0.152958       20.4681      0.294045      -3.84441      0.718541      0.134568      0.219967      0.245162      0.279071      0.273785      0.321058
  88   1 1414.9081    0.1702  0.2136  9.3433  0.0000  0.0066   0.0039   0.0148    0.0140   0.0000   440.1927     -0.199745       21.3725      0.414358      -3.96116      0.235125      0.118636      0.156582      0.182459      0.195227      0.208978      0.213964
  88   2 1758.9201    0.4588  0.6110  9.3890  0.0000  0.0091   0.0054   0.0221    0.0276   0.0000   440.8943     -0.439539       21.7092      0.167184      -4.17291     -0.358841      0.160704      0.218096      0.243307      0.279240      0.287079      0.305439
  88   3 2045.8089    0.8509  1.1457  9.8765  0.0000  0.0121   0.0074   0.0320    0.0446   0.0000   441.9273     -0.305702       21.2783     -0.246715      -4.17206      0.178398      0.219739      0.297517      0.337362      0.379885      0.407200      0.427882
  88   4 2313.4111    1.5047  1.5997 10.6846  0.0000  0.0142   0.0106   0.0376    0.0383   0.0000   442.3434     -0.260325       21.2961     -0.211293      -4.58864     -0.141927      0.254939      0.351084      0.393825      0.438310      0.473196      0.495626
  88   5 2558.2944    2.3556  1.7828 11.6172 -0.0004  0.0148   0.0156   0.0401    0.0342   0.0000   442.8681      0.175770       22.2496     -0.403150      -5.05532      -1.24246      0.269645      0.370005      0.412398      0.469873      0.495573      0.512855
  88   6 2794.8030    3.4890  1.4584 12.6069  0.0000  0.0132   0.0261   0.0350    0.0391   0.0000   442.5662     0.0539476       22.0460     0.0909623      -3.37604      -1.31272      0.237917      0.328817      0.354119      0.414575      0.436961      0.455437
  88   7 3024.0016    4.6049  1.4762 13.1034  0.0000  0.0130   0.0336   0.0346    0.0394   0.0000   442.2748    -0.0648055       21.0416     -0.551111      -3.68041      -1.87417      0.238171      0.329631      0.359498      0.411882      0.429783      0.459163
  88   8 3245.1550    4.5697  2.1495 12.7484  0.0000  0.0159   0.0267   0.0416    0.0328   0.0000   443.0206      0.102949       21.9041     -0.819216      -2.27571      -2.98767      0.285261      0.390948      0.435185      0.495591      0.518032      0.545261
  88   9 3461.0742    3.5670  3.7932 12.2870 -0.0000  0.0235   0.0158   0.0650    0.0246   0.0000   442.1387       1.87522       23.0040     -0.309097      -4.23661      -1.45316      0.428807      0.583012      0.658730      0.735787      0.777792      0.816589
  88  10 3672.9497    2.7022  6.6750 11.8753  0.0006  0.0406   0.0088   0.1087    0.0210   0.0000   440.5464     -0.744113       22.5094      -1.41346      -3.10673      -2.90851      0.735182      0.997319       1.13478       1.25283       1.33584       1.41037
  89   1 1421.7314    0.1725  0.2164  9.3618  0.0000  0.0065   0.0039   0.0153    0.0140   0.0000   440.3582     0.0331888       21.8652     0.0296657      -4.19276    -0.0653976      0.116094      0.158497      0.170912      0.191756      0.202758      0.227722
  89   2 1766.3337    0.4713  0.6179  9.4918  0.0000  0.0090   0.0054   0.0223    0.0266   0.0000   440.8078     -0.109066       21.4349     -0.119499      -4.05582      0.395911      0.160016      0.214087      0.247085      0.274009      0.287908      0.303114
  89   3 2054.5192    0.8980  1.0687  9.9819  0.0000  0.0115   0.0078   0.0294    0.0429   0.0000   441.9588     -0.120785       22.0484     -0.326749      -4.50077     -0.116664      0.202704      0.278166      0.302797      0.346231      0.370101      0.401910
  89   4 2322.9833    1.5164  1.5592 10.8761  0.0000  0.0144   0.0110   0.0372    0.0373   0.0000   442.3870     -0.658924       21.6726      0.278094      -3.22619     -0.440958      0.250797      0.349856      0.387019      0.441058      0.456418      0.493320
  89   5 2568.6985    2.4530  1.7725 11.6328  0.0000  0.0147   0.0160   0.0387    0.0351   0.0000   442.7565     -0.143824       21.8705     -0.551597      -3.69614      -1.54177      0.266905      0.361496      0.405743      0.457037      0.487387      0.510910
  89   6 2806.3159    3.6024  1.5044 12.5016  0.0000  0.0130   0.0256   0.0349    0.0396   0.0000   442.6703     -0.551209       21.6726     -0.402301      -3.74571      -1.03689      0.230388      0.311785      0.349084      0.394396      0.416880      0.443786
  89   7 3036.3583    4.6945  1.5332 12.9821  0.0000  0.0130   0.0328   0.0343    0.0404   0.0000   442.6918      0.141296       21.1974    -0.0839191      -3.06472      -1.81087      0.235266      0.317175      0.355059      0.403543      0.423627      0.452395
  89   8 3258.2282    4.5067  2.1604 12.8452  0.0000  0.0164   0.0263   0.0422    0.0310   0.0000   442.8851      0.671230       21.6075     -0.377288      -3.89443      -2.22122      0.280569      0.403185      0.432861      0.498083      0.522657      0.556304
  89   9 3474.9983    3.5179  3.9756 12.2988 -0.0005  0.0248   0.0151   0.0667    0.0246   0.0000   441.8097       1.03364       21.2729      -1.61849      -5.25725      -3.58421      0.441795      0.602859      0.668570      0.764916      0.799695      0.846746
  89  10 3687.6430    2.6294  6.7954 11.9284 -0.0010  0.0419   0.0084   0.1120    0.0198   0.0000   443.3455     -0.573982       22.0679      0.511578      -2.10058      -2.25743      0.734072       1.01399       1.14156       1.27163       1.35287       1.41886
  90   1 1428.5174    0.1725  0.2482  9.3410  0.0000  0.0075   0.0038   0.0163    0.0143   0.0000   440.1449     -0.532010       21.4221      0.362952      -4.53103     -0.303867      0.132889      0.181222      0.197884      0.219935      0.244953      0.263917
  90   2 1773.6745    0.4758  0.6255  9.4897  0.0000  0.0091   0.0054   0.0222    0.0269   0.0000   440.9291     -0.200554       21.6443     -0.312983      -4.01779      0.174831      0.155760      0.216418      0.246212      0.277257      0.291201      0.311234
  90   3 2063.1726    0.8910  1.1786 10.0425  0.0000  0.0121   0.0077   0.0329    0.0426   0.0000   441.7615     -0.441974       21.7165     -0.111775      -4.56798     -0.489370      0.216395      0.293196      0.326904      0.368629      0.394914      0.424695
  90   4 2332.4792    1.5503  1.5845 10.8437  0.0000  0.0142   0.0111   0.0370    0.0384   0.0000   442.0229    -0.0193414       21.1303     -0.450214      -3.72370      0.523133      0.250502      0.344094      0.383410      0.431742      0.457520      0.473860
  90   5 2579.0720    2.4833  1.7694 11.6425  0.0000  0.0148   0.0162   0.0384    0.0358   0.0000   442.1749     -0.216625       21.7026     -0.903660      -4.78306     -0.580412      0.257765      0.357756      0.393499      0.450317      0.471328      0.499400
  90   6 2817.8087    3.6610  1.5430 12.4671  0.0000  0.0132   0.0255   0.0345    0.0402   0.0000   442.6578      0.312262       21.7197     -0.405554      -3.66376      -1.25877      0.234022      0.319672      0.351392      0.404312      0.420241      0.454780
  90   7 3048.5987    4.6388  1.5976 13.0793  0.0000  0.0135   0.0319   0.0354    0.0365   0.0000   442.8924      0.429022       21.3862      0.231118      -3.84176      -2.24366      0.238199      0.323223      0.359939      0.405079      0.434105      0.460308
  90   8 3271.2572    4.4610  2.3131 12.7668 -0.0000  0.0168   0.0249   0.0434    0.0303   0.0000   442.8456      0.877616       21.8920      -1.45765      -2.57757      -1.72301      0.290939      0.403802      0.449373      0.503605      0.533682      0.557813
  90   9 3488.8831    3.5113  4.0834 12.2006  0.0007  0.0249   0.0145   0.0673    0.0254   0.0000   443.7487      0.730363       22.7019  -0.000178481      -3.36428     -0.461012      0.443825      0.604633      0.676683      0.771416      0.819764      0.853010
  90  10 3702.2862    2.6162  6.9601 11.9248  0.0005  0.0430   0.0084   0.1135    0.0196   0.0000   442.2690     -0.869819       22.0298      -1.95878      -2.94923      -5.69453      0.747108       1.02508       1.15249       1.29253       1.37395       1.44086
  91   0  969.9775    0.0426  0.0315  9.6360  0.0000  0.0114   0.0047   0.0129    0.0111   0.0000   437.5230    -0.0118360       20.2809      0.434153      -4.01173     -0.383133      0.196782      0.270284      0.219712      0.309588      0.346234      0.326653
  91   1 1435.2393    0.1684  0.2387  9.3775  0.0000  0.0072   0.0037   0.0167    0.0140   0.0000   440.2074     -0.428099       21.5742   -0.00998808      -4.25142     -0.179131      0.134874      0.184075      0.220545      0.243622      0.257813      0.256582
  91   2 1780.9632    0.4868  0.6916  9.4672  0.0000  0.0098   0.0054   0.0236    0.0292   0.0000   440.8964     -0.431329       21.6444     -0.120428      -4.20378     -0.411044      0.164282      0.233411      0.251895      0.296217      0.309809      0.317122
  91   3 2071.7721    0.9000  1.1425 10.1289  0.0000  0.0120   0.0078   0.0320    0.0413   0.0000   441.7475     -0.583286       20.9974     0.0777936      -4.14572     -0.826120      0.207891      0.283929      0.318672      0.360734      0.374837      0.403143
  91   4 2341.8840    1.6174  1.6270 10.7935  0.0000  0.0141   0.0110   0.0374    0.0387   0.0000   441.7069     -0.548535       22.7439     -0.706418      -4.72808     -0.303868      0.243494      0.334707      0.369450      0.421732      0.438341      0.465937
  91   5 2589.3792    2.5318  1.7879 11.7404  0.0000  0.0148   0.0164   0.0389    0.0344   0.0000   442.6991      0.221098       21.2544      -1.30881      -4.15297     0.0303658      0.258678      0.360712      0.391715      0.452367      0.478114      0.508521
  91   6 2829.1379    3.7771  1.5131 12.5164 -0.0000  0.0129   0.0262   0.0341    0.0399   0.0000   442.8024      0.536013       21.5868     -0.326763      -3.78722      -1.34200      0.225042      0.310487      0.334804      0.390131      0.409901      0.437338
  91   7 3060.7802    4.6931  1.5745 13.1468  0.0000  0.0134   0.0325   0.0350    0.0365   0.0000   442.5403      0.211933       21.8200     -0.783037      -4.50799     -0.733699      0.231891      0.321790      0.352010      0.402157      0.424595      0.450958
  91   8 3284.2681    4.4182  2.3146 12.8498  0.0000  0.0166   0.0249   0.0446    0.0293   0.0000   443.0054      0.129640       21.5478     -0.539630      -2.87674      -1.76490      0.284243      0.398400      0.438752      0.500614      0.533634      0.561474
  91   9 3502.6634    3.4634  4.3463 12.2523 -0.0013  0.0264   0.0138   0.0716    0.0239   0.0000   442.8463      0.270241       20.6798      -1.67227      -3.93158      -2.09966      0.460231      0.631254      0.696889      0.793062      0.845962      0.895043
  92   0  975.1695    0.0401  0.0241  9.5976 -0.0164  0.0119   0.0052   0.0096    0.0111   0.0000   437.5374     -0.548435       21.2113      -1.46077      -3.64537     -0.124929      0.196228      0.284812      0.265004      0.413367      0.363773      0.410990
  92   1 1441.9222    0.1798  0.2694  9.3499  0.0000  0.0073   0.0037   0.0179    0.0144   0.0000   439.9839     -0.379057       21.3690      0.213343      -4.46437   -0.00107083      0.132907      0.184369      0.201625      0.226913      0.232721      0.256014
  92   2 1788.1891    0.4922  0.6805  9.4936  0.0000  0.0095   0.0054   0.0232    0.0288   0.0000   440.7185     -0.486395       21.5309      0.300197      -4.27186     -0.481367      0.158380      0.215809      0.248299      0.273157      0.289096      0.299169
  92   3 2080.3241    0.9342  1.2303 10.0092  0.0000  0.0121   0.0076   0.0332    0.0424   0.0000   441.5555      0.409993       21.0296    -0.0690260      -4.18330    -0.0715827      0.206396      0.289133      0.319031      0.358951      0.383089      0.410187
  92   4 2351.2313    1.6285  1.7646 10.7188  0.0000  0.0145   0.0104   0.0386    0.0361   0.0000   442.7817      0.232443       21.0419     -0.537644      -4.40212     -0.169924      0.251843      0.339705      0.378644      0.430941      0.456769      0.478924
  92   5 2599.6225    2.5902  1.7685 11.8178 -0.0000  0.0147   0.0169   0.0381    0.0345   0.0000   442.4087      0.633392       21.1819     0.0901071      -4.36330      -1.23893      0.258700      0.354729      0.390759      0.445181      0.478752      0.492494
  92   6 2840.5040    3.8107  1.6099 12.4833 -0.0004  0.0133   0.0255   0.0350    0.0378   0.0000   442.7527      0.237088       22.0705     -0.544208      -3.44446     -0.852391      0.227861      0.312735      0.354243      0.391960      0.418613      0.441641
  92   7 3072.8607    4.8065  1.5737 13.0739  0.0000  0.0130   0.0328   0.0343    0.0385   0.0000   442.3186      0.739581       21.5358      -1.24028      -3.97003      -1.62315      0.230817      0.312449      0.350804      0.396401      0.419844      0.445125
  92   8 3297.2275    4.3162  2.4833 12.7645  0.0000  0.0172   0.0233   0.0460    0.0282   0.0000   443.1726      0.732541       20.7740      -1.35813      -2.78199      -2.34256      0.300290      0.410528      0.453824      0.513566      0.549761      0.579365
  92   9 3516.4099    3.3765  4.4893 12.2862  0.0014  0.0276   0.0133   0.0743    0.0236   0.0000   442.8619      0.864430       20.3927      -1.99721      -3.95347      -3.14356      0.476092      0.654186      0.726632      0.819415      0.869629      0.925221
  93   0  980.3218    0.0343  0.0096  9.5981 -0.0020  0.0068   0.0048   0.0049    0.0109   0.0000   436.5792     -0.586410       20.9562     -0.135922      -4.98809     -0.708185      0.138074      0.189558      0.206091      0.206004      0.255629      0.238724
  93   1 1448.5666    0.1947  0.2684  9.3218  0.0000  0.0070   0.0038   0.0164    0.0146   0.0000   440.0301     -0.336948       21.3118     -0.403999      -3.91792    0.00818241      0.131220      0.166073      0.194945      0.210103      0.221950      0.244329
  93   2 1795.3274    0.4937  0.6987  9.4622  0.0000  0.0094   0.0053   0.0242    0.0291   0.0000   440.5662     -0.439750       21.5770     -0.298991      -4.66545   -0.00709432      0.160934      0.214775      0.241904      0.273453      0.297127      0.313881
  93   3 2088.8152    0.9529  1.2147 10.0873  0.0000  0.0123   0.0078   0.0321    0.0425   0.0000   441.7826     0.0634396       21.5204     -0.482130      -4.56473     0.0946103      0.209809      0.289790      0.315519      0.373765      0.378064      0.408479
  93   4 2360.4875    1.6470  1.6810 10.9401 -0.0000  0.0144   0.0111   0.0387    0.0364   0.0000   442.2023    -0.0104954       22.1667      -1.11151      -4.28882     -0.102431      0.245159      0.330356      0.365155      0.420934      0.446626      0.468746
  93   5 2609.8219    2.6525  1.8350 11.6448  0.0000  0.0145   0.0165   0.0385    0.0362   0.0000   442.2192      0.357151       21.5517     -0.121328      -3.81451      -2.09331      0.246982      0.334008      0.373722      0.427485      0.444475      0.475462
  93   6 2851.7397    3.7944  1.5671 12.6996  0.0000  0.0132   0.0261   0.0350    0.0355   0.0000   442.8710      0.881141       21.9740     -0.526559      -3.71754      -1.47956      0.228090      0.309058      0.347304      0.392915      0.420520      0.440344
  93   7 3084.9132    4.7550  1.6492 13.0933  0.0000  0.0136   0.0317   0.0354    0.0364   0.0000   442.7124      0.462394       20.9907     -0.705677      -3.82089      -1.75892      0.230753      0.311545      0.343408      0.397525      0.423359      0.447678
  93   8 3310.0079    4.2968  2.4892 12.7928  0.0000  0.0173   0.0230   0.0459    0.0278   0.0000   443.0059      0.396400       21.9727     -0.743982      -3.49051      -3.20809      0.303221      0.409549      0.454012      0.517245      0.548429      0.582175
  93   9 3530.0670    3.2892  4.7852 12.2302 -0.0009  0.0292   0.0124   0.0790    0.0238   0.0000   443.2626      0.212080       20.2864     -0.960670      -4.31326      -1.08963      0.498204      0.675114      0.769574      0.865378      0.915618      0.979045
  94   0  985.3895    0.0329  0.0122  9.5935  0.0000  0.0085   0.0055   0.0050    0.0109   0.0000   436.9705      0.224157       21.5062     -0.902722      -3.89679      0.667564      0.147065      0.219505      0.246251      0.284722      0.295544      0.412467
  94   1 1455.1474    0.1858  0.2696  9.3309  0.0000  0.0072   0.0037   0.0168    0.0144   0.0000   439.9784    -0.0621725       21.6343     0.0970781      -4.23292     -0.511544      0.127334      0.167958      0.205197      0.219960      0.245141      0.257058
  94   2 1802.4409    0.5092  0.7160  9.4600  0.0000  0.0094   0.0054   0.0238    0.0298   0.0000   440.8429     -0.140517       21.2942     -0.150632      -4.20320      0.163767      0.155604      0.212692      0.241184      0.277331      0.295864      0.309290
  94   3 2097.2528    0.9639  1.3278 10.0389 -0.0001  0.0129   0.0075   0.0334    0.0401   0.0000   441.4380     -0.231363       21.6477     -0.804622      -4.52303     -0.790058      0.213072      0.297425      0.332492      0.380205      0.406011      0.417852
  94   4 2369.6890    1.6841  1.8408 10.8395  0.0000  0.0152   0.0107   0.0396    0.0362   0.0000   441.6448     -0.245540       21.7400     -0.741758      -3.92570     -0.274059      0.257430      0.358314      0.394565      0.446247      0.478961      0.510161
  94   5 2620.0054    2.6761  1.7944 11.7723  0.0000  0.0144   0.0169   0.0384    0.0358   0.0000   442.4507     -0.655396       22.0307     -0.421476      -4.45529      -1.51848      0.242032      0.333184      0.363308      0.424194      0.441760      0.473312
  94   6 2862.9585    3.9235  1.5657 12.6757  0.0000  0.0129   0.0266   0.0347    0.0363   0.0000   442.3705     -0.148068       21.4576     0.0746272      -3.35298     -0.875569      0.218137      0.295174      0.324487      0.377989      0.389749      0.426188
  94   7 3096.8828    4.7669  1.6090 13.1778  0.0000  0.0132   0.0325   0.0358    0.0367   0.0000   442.6208      0.805790       22.1599      -1.02055      -3.46966      -1.52523      0.229153      0.313547      0.344596      0.391510      0.420211      0.443164
  94   8 3322.7751    4.2396  2.6938 12.6726  0.0000  0.0181   0.0215   0.0479    0.0276   0.0000   443.2012      0.934331       21.2648      -1.68707      -4.15757      -2.37595      0.305825      0.417048      0.464532      0.524422      0.556432      0.595078
  94   9 3543.6414    3.2461  4.9525 12.1899 -0.0004  0.0301   0.0119   0.0822    0.0239   0.0000   442.0738     -0.102700       21.0242     -0.229552      -6.08775      -1.86201      0.509927      0.688871      0.784732      0.877965      0.929828      0.983605
  95   0  990.5558    0.0341  0.0253  9.5802  0.0000  0.0166   0.0051   0.0107    0.0109   0.0000   436.9861      -1.01271       20.4121       1.15795      -3.57023     -0.211738      0.248483      0.390063      0.340197      0.480016      0.396382      0.554303
  95   1 1461.6865    0.1934  0.2701  9.3168  0.0000  0.0072   0.0038   0.0160    0.0145   0.0000   439.8514     -0.274779       21.2605      0.279137      -4.33000     -0.147662      0.114740      0.161741      0.176388      0.195928      0.199328      0.218592
  95   2 1809.5036    0.5260  0.7287  9.4696  0.0000  0.0095   0.0054   0.0239    0.0305   0.0000   440.5812     -0.436022       21.2736     -0.101734      -4.23274     -0.187979      0.160161      0.217032      0.241371      0.271862      0.289081      0.300954
  95   3 2105.6738    0.9744  1.2403 10.1981  0.0000  0.0125   0.0079   0.0323    0.0407   0.0000   441.6458     -0.295329       22.0085      0.404424      -4.49055     -0.362280      0.205761      0.290175      0.319214      0.364760      0.383929      0.407997
  95   4 2378.8035    1.7020  1.7946 10.9975  0.0000  0.0149   0.0110   0.0401    0.0348   0.0000   442.1933     -0.692219       21.8434      0.336869      -4.69351     -0.711246      0.248379      0.345410      0.380667      0.441530      0.467426      0.492320
  95   5 2630.1383    2.7149  1.7607 11.8957 -0.0020  0.0143   0.0173   0.0379    0.0337   0.0000   442.1392     -0.164332       21.9291     -0.325069      -3.54392     -0.914399      0.236364      0.329442      0.360889      0.414673      0.437032      0.466512
  95   6 2874.0839    3.8970  1.5957 12.7314  0.0000  0.0133   0.0266   0.0352    0.0370   0.0000   442.9721      0.749627       21.1393      0.161250      -3.36555      -2.49039      0.222995      0.308199      0.337052      0.387732      0.410692      0.433724
  95   7 3108.7901    4.7740  1.7221 13.0475  0.0000  0.0137   0.0304   0.0359    0.0347   0.0000   442.6572      0.449612       21.9667      -1.28344      -3.54149      -1.74493      0.228445      0.311760      0.346232      0.389638      0.408521      0.434457
  95   8 3335.4765    4.1803  2.7886 12.7020  0.0000  0.0186   0.0209   0.0497    0.0266   0.0000   442.7449      0.227243       21.2304     -0.957844      -2.65758      -2.65010      0.306370      0.421382      0.466279      0.533585      0.556176      0.590918
  95   9 3557.1780    3.2434  5.3356 12.0930  0.0011  0.0315   0.0110   0.0854    0.0238   0.0000   441.7990       1.42452       21.9310     -0.710228      -3.46506      -4.04497      0.520485      0.716376      0.803295      0.898387      0.961900       1.00457
  96   0  995.5811    0.0479  0.0696  9.5778  0.0000  0.0148   0.0051   0.0219    0.0112   0.0000   437.2737     -0.608682       21.7884      0.295931      -3.46099      0.743936      0.233580      0.343050      0.346297      0.412333      0.471013      0.518526
  96   1 1468.1909    0.1988  0.2495  9.3392  0.0000  0.0064   0.0038   0.0149    0.0143   0.0000   440.0970     -0.114818       21.4180      0.101062      -4.14111      0.243638      0.104594      0.142897      0.166371      0.187168      0.191201      0.205773
  96   2 1816.5007    0.5304  0.7175  9.5579  0.0000  0.0094   0.0055   0.0234    0.0294   0.0000   440.6988     0.0131975       21.8223     -0.146624      -4.63397     0.0371689      0.154792      0.216537      0.236609      0.273078      0.292640      0.311708
  96   3 2114.0256    1.0015  1.2820 10.2003  0.0000  0.0125   0.0079   0.0328    0.0400   0.0000   441.8628    -0.0228709       21.3097     -0.156086      -3.97961      0.450225      0.202739      0.281122      0.310331      0.354013      0.371897      0.397558
  96   4 2387.8911    1.7488  1.8222 11.0282 -0.0001  0.0149   0.0110   0.0397    0.0342   0.0000   441.9458     -0.263348       21.2955     -0.272888      -4.19983     -0.615973      0.247728      0.338678      0.371812      0.427603      0.445552      0.474375
  96   5 2640.1659    2.7425  1.8586 11.9324 -0.0000  0.0148   0.0171   0.0393    0.0337   0.0000   442.2862     -0.103186       22.2913      0.521737      -4.80924      -1.17401      0.244565      0.338189      0.372972      0.421245      0.441777      0.476654
  96   6 2885.1454    4.0138  1.5698 12.7532  0.0000  0.0129   0.0268   0.0344    0.0363   0.0000   442.6706      0.347974       21.6193     -0.140964      -3.53437      -1.35448      0.219822      0.299856      0.336112      0.375304      0.399265      0.420935
  96   7 3120.6116    4.7954  1.7397 13.0525  0.0000  0.0136   0.0301   0.0362    0.0341   0.0000   442.7633      0.397347       21.9605      -1.69127      -3.66824      -2.07494      0.224141      0.309602      0.339235      0.383445      0.414519      0.434823
  96   8 3348.1096    4.1252  2.9923 12.6250  0.0000  0.0192   0.0198   0.0522    0.0267   0.0000   442.7506      0.477296       21.8981      -1.22934      -4.00781      -2.79665      0.318187      0.433243      0.482245      0.551065      0.572711      0.598570
  96   9 3570.6592    3.1241  5.2565 12.1905 -0.0007  0.0319   0.0109   0.0868    0.0227   0.0000   442.2876      0.383181       20.1494      -1.58425      -4.37932      -3.79365      0.524030      0.716174      0.811002      0.904241      0.964978       1.02054
  97   0 1000.6051    0.0462  0.0470  9.5552  0.0000  0.0118   0.0046   0.0139    0.0109   0.0000   437.5157     -0.180429       21.3315   -0.00996324      -3.42869     -0.524401      0.195222      0.311435      0.302006      0.353845      0.394115      0.461181
  97   1 1474.6551    0.2059  0.3226  9.3318  0.0000  0.0077   0.0037   0.0186    0.0150   0.0000   440.0321     -0.286466       21.7184     0.0696997      -4.28890     -0.159190      0.119701      0.168204      0.180772      0.207023      0.211981      0.223171
  97   2 1823.4444    0.5429  0.7880  9.5269  0.0000  0.0099   0.0054   0.0247    0.0312   0.0000   440.7166     -0.507313       21.3868      0.183348      -4.30496     -0.101557      0.157760      0.217181      0.243395      0.274976      0.290670      0.306344
  97   3 2122.3185    1.0220  1.3889 10.1447  0.0000  0.0129   0.0076   0.0344    0.0385   0.0000   441.4707      0.229841       21.8032     -0.678377      -4.72716     -0.305515      0.206608      0.283663      0.322834      0.365391      0.381348      0.404666
  97   4 2396.9046    1.7720  1.8297 11.0124 -0.0001  0.0149   0.0111   0.0397    0.0353   0.0000   441.9931      0.328932       22.1625     -0.388806      -4.11352      0.268925      0.242869      0.333988      0.372220      0.422132      0.447519      0.471893
  97   5 2650.1559    2.8090  1.8495 11.9004  0.0000  0.0147   0.0172   0.0383    0.0345   0.0000   443.3463    -0.0163834       21.3810     -0.879796      -4.38683      -1.21075      0.237841      0.326704      0.360598      0.411728      0.434688      0.466079
  97   6 2896.1379    4.0650  1.6140 12.7555  0.0000  0.0130   0.0268   0.0353    0.0356   0.0000   442.6039      0.383448       21.3639    -0.0723109      -4.62468     -0.771639      0.213847      0.294099      0.324811      0.371816      0.383731      0.411920
  97   7 3132.4125    4.8105  1.8227 13.0484  0.0000  0.0140   0.0294   0.0365    0.0333   0.0000   442.7966      0.708035       21.7302     -0.240182      -3.67736      -1.89889      0.230255      0.312914      0.351429      0.395755      0.423324      0.448512
  97   8 3360.7419    4.1175  2.9443 12.6009  0.0000  0.0192   0.0196   0.0508    0.0269   0.0000   442.8690       1.06604       21.2591      -1.89988      -2.29138      -3.36921      0.309457      0.429093      0.477905      0.543069      0.579560      0.609164
  97   9 3584.0472    3.0654  5.6167 12.1901 -0.0004  0.0342   0.0103   0.0925    0.0220   0.0000   443.5473     -0.527072       22.3686     -0.880876      -2.67956      -2.95841      0.552297      0.768013      0.851113      0.968934       1.02656       1.09117
  98   0 1005.5799    0.0431  0.0385  9.5792  0.0000  0.0154   0.0047   0.0112    0.0109   0.0000   437.0085     -0.290167       21.7115      0.747353      -4.24196     -0.560307      0.287270      0.247851      0.315174      0.461696      0.402941      0.426510
  98   1 1481.0478    0.2055  0.2781  9.3426  0.0000  0.0067   0.0038   0.0159    0.0146   0.0000   440.1720     -0.214572       21.4678     -0.135809      -4.27210      0.332614      0.109842      0.138765      0.162138      0.186985      0.210325      0.224251
  98   2 1830.3296    0.5453  0.8110  9.5456  0.0000  0.0101   0.0054   0.0248    0.0313   0.0000   440.7751     -0.352357       20.9551     -0.125809      -4.35559     0.0355908      0.160807      0.222811      0.248017      0.278554      0.304238      0.318019
  98   3 2130.5336    1.0338  1.3487 10.2457  0.0000  0.0126   0.0079   0.0343    0.0386   0.0000   441.4353     -0.462103       21.6536      0.101189      -4.07321      0.170946      0.206074      0.287494      0.322525      0.365988      0.378083      0.408087
  98   4 2405.7958    1.8020  1.8497 11.1373  0.0000  0.0152   0.0113   0.0399    0.0338   0.0000   442.1086      0.405303       22.0120     -0.513842      -4.93389      0.198066      0.243623      0.332229      0.373045      0.418906      0.448913      0.468523
  98   5 2660.1077    2.8708  1.8325 11.9774  0.0000  0.0145   0.0177   0.0384    0.0345   0.0000   442.2801      0.743011       21.7790     -0.123123      -4.58067      -1.36851      0.233225      0.322627      0.353104      0.414108      0.436021      0.470855
  98   6 2907.0856    4.1362  1.5826 12.8030  0.0000  0.0129   0.0272   0.0339    0.0364   0.0000   442.6524     -0.132856       22.0243     -0.472967      -3.73572      -1.37220      0.211192      0.287257      0.322866      0.363242      0.385590      0.403950
  98   7 3144.1084    4.8123  1.8090 13.1884  0.0000  0.0141   0.0301   0.0370    0.0327   0.0000   443.0932      0.260516       21.6956     -0.974608      -3.53990      -2.30604      0.229301      0.312566      0.336019      0.397400      0.410443      0.445814
  98   8 3373.2780    4.0460  3.1338 12.5871 -0.0000  0.0199   0.0186   0.0533    0.0264   0.0000   442.9106      0.727585       21.3642      -1.55932      -2.54283      -1.72042      0.324663      0.441915      0.492596      0.560338      0.601822      0.633279
  98   9 3597.2774    3.0814  5.8856 12.1449  0.0013  0.0352   0.0100   0.0939    0.0222   0.0000   443.1670     0.0342057       21.6091      -2.92179      -3.08542      -1.54729      0.564399      0.770585      0.869821      0.981341       1.03908       1.10276
  99   1 1487.4090    0.2090  0.3066  9.3450  0.0000  0.0071   0.0037   0.0173    0.0150   0.0000   440.0107     -0.239916       21.6298     0.0807961      -4.41855     -0.225175      0.118224      0.150112      0.181606      0.200006      0.210316      0.222350
  99   2 1837.1775    0.5596  0.7737  9.6200  0.0000  0.0097   0.0056   0.0244    0.0311   0.0000   440.5189     0.0221012       21.8289      0.504093      -4.08810    -0.0128299      0.154382      0.213082      0.237619      0.269011      0.292296      0.304880
  99   3 2138.6994    1.0518  1.3236 10.3415  0.0000  0.0126   0.0081   0.0337    0.0387   0.0000   441.8500     -0.206746       21.6619     -0.983417      -3.25725     -0.693589      0.198484      0.276489      0.305835      0.349701      0.364252      0.385862
  99   4 2414.6818    1.8332  1.8433 11.1982  0.0000  0.0150   0.0114   0.0399    0.0338   0.0000   442.3029      0.140287       21.9242      0.224393      -2.96782     -0.331798      0.237510      0.331476      0.369757      0.419632      0.443365      0.467230
  99   5 2670.0102    2.9365  1.8014 12.0549  0.0000  0.0141   0.0181   0.0385    0.0343   0.0000   442.4639      0.166138       22.5400     -0.420797      -4.34338     -0.676622      0.222441      0.304625      0.336840      0.384697      0.412380      0.435878
  99   6 2917.9835    4.1892  1.6446 12.8251  0.0000  0.0131   0.0269   0.0348    0.0356   0.0000   442.5932      0.700268       21.7130     -0.742044      -3.59589      -2.08438      0.210837      0.287624      0.320164      0.364146      0.385146      0.408713
  99   7 3155.7281    4.7544  1.9489 13.0360  0.0001  0.0143   0.0280   0.0384    0.0319   0.0000   443.1005      0.377707       21.0884     -0.278609      -3.60986      -2.27215      0.232234      0.313467      0.347413      0.396686      0.420027      0.446169
  99   8 3385.7099    4.0727  3.2842 12.5575  0.0001  0.0203   0.0181   0.0554    0.0264   0.0000   442.6384      0.626204       20.9953     -0.686096      -2.96200      -4.19133      0.327110      0.447579      0.493593      0.566242      0.597070      0.633835
  99   9 3610.6356    2.9551  5.9462 12.2233 -0.0012  0.0366   0.0097   0.0973    0.0212   0.0000   442.2198     -0.334459       22.1596      -1.59597      -5.02148     -0.866540      0.587233      0.806351      0.899162       1.01885       1.09156       1.15836
 100   0 1015.5369    0.0520  0.0720  9.5754  0.0000  0.0133   0.0045   0.0197    0.0109   0.0000   437.3581      0.172034       21.3684     -0.149884      -3.68162      0.517780      0.208963      0.319670      0.320543      0.402750      0.427840      0.471232
 100   1 1493.7414    0.2133  0.3156  9.3551  0.0000  0.0070   0.0037   0.0181    0.0150   0.0000   439.6973     -0.193812       21.2116     -0.167237      -4.28490     -0.288025      0.108833      0.148247      0.167779      0.184859      0.198628      0.208060
 100   2 1843.9607    0.5666  0.8454  9.5584  0.0000  0.0100   0.0054   0.0253    0.0321   0.0000   440.7429     -0.463950       21.5088      0.221697      -4.33333    -0.0887406      0.160746      0.218443      0.245130      0.281561      0.296025      0.314030
 100   3 2146.8387    1.0812  1.4427 10.2530  0.0000  0.0131   0.0078   0.0344    0.0383   0.0000   441.6551     -0.569041       21.6032     -0.144800      -4.21862     -0.470106      0.208791      0.287756      0.321802      0.363990      0.387436      0.404158
 100   4 2423.5026    1.8670  1.8993 11.2486  0.0002  0.0153   0.0115   0.0404    0.0332   0.0000   441.7657     -0.139382       22.0517     -0.495833      -4.11498     -0.528999      0.245297      0.331774      0.371252      0.418849      0.450372      0.469931
 100   5 2679.8709    2.9331  1.9240 12.0145  0.0000  0.0146   0.0172   0.0390    0.0321   0.0000   441.9724     -0.184291       22.1519      0.318853      -3.21125      -1.36151      0.233990      0.319159      0.355768      0.403734      0.434552      0.454651
 100   6 2928.7668    4.2877  1.6252 12.7740  0.0000  0.0128   0.0273   0.0344    0.0370   0.0000   442.5855      0.430069       21.2628     -0.733146      -4.32124      -1.07158      0.206202      0.283624      0.314781      0.359414      0.377440      0.397277
 100   7 3167.3163    4.7514  1.9340 13.2258  0.0000  0.0145   0.0284   0.0391    0.0293   0.0000   442.6162     -0.168349       21.5782     0.0509782      -2.97415      -2.10449      0.230757      0.316243      0.351199      0.396902      0.419347      0.447736
 100   8 3398.1753    3.8984  3.4820 12.6614 -0.0001  0.0219   0.0171   0.0590    0.0249   0.0000   443.2682      0.388637       20.7276      0.381100      -2.74420      -2.62699      0.341414      0.471981      0.524500      0.605161      0.635022      0.667593
 100   9 3623.8100    2.9178  6.2603 12.2526  0.0006  0.0385   0.0095   0.1026    0.0205   0.0000   442.9134     -0.224473       23.2404     -0.109274      -2.97721      -1.95607      0.607012      0.836699      0.942399       1.07230       1.14386       1.20417
 101   0 1020.5065    0.0465  0.0638  9.5231  0.0000  0.0167   0.0045   0.0191    0.0109   0.0000   437.2978     -0.679791       21.9293       1.05254      -2.94826     -0.779587      0.205574      0.334784      0.355992      0.375720      0.412419      0.425453
 101   1 1500.0148    0.2196  0.3621  9.3279  0.0000  0.0081   0.0037   0.0193    0.0156   0.0000   439.9600    -0.0787258       21.5579      0.421968      -4.33109     -0.209431      0.118298      0.171008      0.190652      0.212854      0.233388      0.237304
 101   2 1850.6984    0.5809  0.8839  9.5335  0.0000  0.0102   0.0054   0.0262    0.0331   0.0000   440.4630     -0.410827       21.1635     -0.232392      -4.24936     0.0620614      0.160955      0.219353      0.242516      0.277476      0.296201      0.312123
 101   3 2154.9430    1.0969  1.4276 10.3224  0.0000  0.0132   0.0080   0.0342    0.0374   0.0000   441.8693     -0.539266       21.5302     -0.316630      -3.73639     -0.627975      0.203750      0.286378      0.320472      0.361845      0.386134      0.416971
 101   4 2432.2467    1.8971  1.9012 11.2373 -0.0001  0.0155   0.0116   0.0401    0.0340   0.0000   441.9154      0.339870       21.8527     -0.331731      -4.28148     -0.757736      0.239909      0.330977      0.370269      0.416605      0.451449      0.467710
 101   5 2689.6787    3.0158  1.8618 12.1038  0.0001  0.0144   0.0182   0.0381    0.0333   0.0000   442.2139       1.03358       21.1771     -0.877335      -4.22726      -1.16888      0.230824      0.312262      0.350323      0.395011      0.422300      0.443805
 101   6 2939.5478    4.2376  1.6476 12.9659 -0.0000  0.0132   0.0273   0.0354    0.0330   0.0000   442.5129      0.487775       22.5548     -0.140609      -4.51106      -1.15181      0.203249      0.281073      0.310472      0.361201      0.375798      0.404881
 101   7 3178.8115    4.7091  1.9697 13.1611  0.0000  0.0148   0.0277   0.0393    0.0297   0.0000   442.8585      0.469290       21.3113     -0.523263      -4.11320      -2.08118      0.227963      0.310775      0.343422      0.394650      0.414611      0.440416
 101   8 3410.4923    3.8699  3.6613 12.5546 -0.0002  0.0228   0.0165   0.0609    0.0258   0.0000   443.4214      0.544021       21.9374     -0.488558      -3.00674      -2.45902      0.358218      0.486434      0.546673      0.624419      0.668224      0.699000
 102   0 1025.3822    0.0569  0.0914  9.5595  0.0000  0.0131   0.0044   0.0226    0.0110   0.0000   437.2459      0.487553       21.0118     -0.339502      -3.07281      0.452522      0.232991      0.357356      0.439655      0.463794      0.492437      0.501727
 102   1 1506.2469    0.2172  0.3537  9.3397  0.0000  0.0075   0.0037   0.0191    0.0155   0.0000   439.6763     -0.166958       21.4071     0.0196184      -4.74689      0.194698      0.118460      0.156767      0.180104      0.201660      0.214505      0.228297
 102   2 1857.4151    0.5831  0.8830  9.6226  0.0000  0.0103   0.0055   0.0265    0.0336   0.0000   440.4705     -0.507192       21.3324      0.194584      -4.09737      0.478489      0.159745      0.219295      0.250148      0.280956      0.299862      0.318569
 102   3 2162.9382    1.1005  1.4606 10.3778  0.0015  0.0132   0.0079   0.0344    0.0370   0.0000   441.1199    -0.0113478       21.6558     -0.413150      -3.94208     0.0423623      0.208992      0.281757      0.317386      0.362654      0.381854      0.407061
 102   4 2440.9262    1.9882  1.8846 11.3243  0.0000  0.0150   0.0120   0.0398    0.0338   0.0000   442.1714      0.176712       21.9895     -0.669887      -4.05197     -0.929138      0.234487      0.325197      0.359088      0.408261      0.433732      0.447668
 102   5 2699.4435    3.0732  1.7723 12.2123  0.0000  0.0140   0.0188   0.0367    0.0329   0.0000   442.5553     0.0662987       21.2026     -0.719061      -3.63079     -0.904906      0.214775      0.298698      0.330167      0.383926      0.400858      0.422322
 102   6 2950.2255    4.3499  1.7118 12.8463  0.0000  0.0132   0.0269   0.0351    0.0346   0.0000   442.9530     0.0891481       21.6691     -0.483264      -3.65112      -1.90971      0.208502      0.283441      0.308350      0.354957      0.378465      0.399409
 102   7 3190.2828    4.7376  2.1459 13.0290  0.0000  0.0151   0.0261   0.0405    0.0298   0.0000   442.8848      0.180807       21.4055     -0.665781      -3.79251      -1.62425      0.236482      0.322388      0.362843      0.409104      0.432483      0.460090
 102   8 3422.8142    3.8577  3.6720 12.6161  0.0004  0.0228   0.0164   0.0609    0.0250   0.0000   442.2156      0.264677       21.6931      -1.62692      -3.00184      -2.67057      0.355111      0.486432      0.543002      0.628216      0.657116      0.696712
 103   0 1030.2855    0.0454  0.0488  9.5311  0.0000  0.0104   0.0044   0.0146    0.0107   0.0000   436.5173      0.419118       22.1209      0.320190      -2.99251      0.418274      0.183925      0.224170      0.273090      0.291223      0.336631      0.369008
 103   1 1512.4553    0.2298  0.3299  9.3369 -0.0000  0.0070   0.0038   0.0171    0.0152   0.0000   439.7888     -0.138149       21.4206      0.206580      -4.29255    -0.0781780      0.107739      0.146898      0.158557      0.185595      0.198809      0.211985
 103   2 1864.0627    0.5970  0.8807  9.6081  0.0000  0.0101   0.0055   0.0260    0.0333   0.0000   440.3673     -0.476062       21.7160    -0.0321191      -4.27205     -0.441780      0.155639      0.212736      0.236518      0.273362      0.293656      0.310588
 103   3 2170.9711    1.1224  1.4961 10.4409  0.0000  0.0133   0.0081   0.0361    0.0356   0.0000   441.6011     -0.472419       21.5109     -0.148635      -3.64204     -0.766521      0.206005      0.275552      0.304946      0.348968      0.376190      0.393703
[truncated: 160,957 more chars]
