# Supplementary material for: Global-Mode Analysis of Full-Disk Data from the Michelson Doppler Imager and the Helioseismic and Magnetic Imager
Source: Sol Phys. 2018 Jan 31;293(2):29. doi: 10.1007/s11207-017-1201-5 (PMC6566312; doi:10.1007/s11207-017-1201-5)
Supplement: Supplementary file 3 — (TAR 230.0 MB) [file 11207_2017_1201_MOESM3_ESM.tar › MDI/mdivwcomm.3904.36]

   1  13 2020.0512    0.6107  0.5994 14.0905  0.0000  0.1818   0.0958   0.3638    0.1276   0.0000   -55.5299       381.552       0.00000       0.00000       0.00000       0.00000       0.00000       0.00000       0.00000       0.00000       0.00000       0.00000       0.00000       0.00000       0.00000       0.00000       0.00000       0.00000       0.00000       0.00000       0.00000       0.00000       0.00000       0.00000       0.00000       0.00000       0.00000       0.00000       0.00000       0.00000       0.00000       0.00000       0.00000       0.00000       0.00000       0.00000       376.242       139.838       0.00000       0.00000       0.00000       0.00000       0.00000       0.00000       0.00000       0.00000       0.00000       0.00000       0.00000       0.00000       0.00000       0.00000       0.00000       0.00000       0.00000       0.00000       0.00000       0.00000       0.00000       0.00000       0.00000       0.00000       0.00000       0.00000       0.00000       0.00000       0.00000       0.00000       0.00000       0.00000       0.00000       0.00000
   1  16 2425.7700    1.5808  0.8756 15.2483  0.0000  0.1459   0.2004   0.4576    0.1529   0.0000   382.1452      -83.9331       0.00000       0.00000       0.00000       0.00000       0.00000       0.00000       0.00000       0.00000       0.00000       0.00000       0.00000       0.00000       0.00000       0.00000       0.00000       0.00000       0.00000       0.00000       0.00000       0.00000       0.00000       0.00000       0.00000       0.00000       0.00000       0.00000       0.00000       0.00000       0.00000       0.00000       0.00000       0.00000       0.00000       0.00000       255.108       85.1566       0.00000       0.00000       0.00000       0.00000       0.00000       0.00000       0.00000       0.00000       0.00000       0.00000       0.00000       0.00000       0.00000       0.00000       0.00000       0.00000       0.00000       0.00000       0.00000       0.00000       0.00000       0.00000       0.00000       0.00000       0.00000       0.00000       0.00000       0.00000       0.00000       0.00000       0.00000       0.00000       0.00000       0.00000
   1  17 2559.1348    2.4932  0.8679 14.7284  0.0000  0.1106   0.2109   0.2523    0.1804   0.0000   174.3713      -20.6048       0.00000       0.00000       0.00000       0.00000       0.00000       0.00000       0.00000       0.00000       0.00000       0.00000       0.00000       0.00000       0.00000       0.00000       0.00000       0.00000       0.00000       0.00000       0.00000       0.00000       0.00000       0.00000       0.00000       0.00000       0.00000       0.00000       0.00000       0.00000       0.00000       0.00000       0.00000       0.00000       0.00000       0.00000       155.281       83.9352       0.00000       0.00000       0.00000       0.00000       0.00000       0.00000       0.00000       0.00000       0.00000       0.00000       0.00000       0.00000       0.00000       0.00000       0.00000       0.00000       0.00000       0.00000       0.00000       0.00000       0.00000       0.00000       0.00000       0.00000       0.00000       0.00000       0.00000       0.00000       0.00000       0.00000       0.00000       0.00000       0.00000       0.00000
   1  18 2693.1602    2.5672  1.2274 14.7942  0.0000  0.1611   0.2325   0.3309    0.2169   0.0000   150.7914       178.619       0.00000       0.00000       0.00000       0.00000       0.00000       0.00000       0.00000       0.00000       0.00000       0.00000       0.00000       0.00000       0.00000       0.00000       0.00000       0.00000       0.00000       0.00000       0.00000       0.00000       0.00000       0.00000       0.00000       0.00000       0.00000       0.00000       0.00000       0.00000       0.00000       0.00000       0.00000       0.00000       0.00000       0.00000       216.748       104.355       0.00000       0.00000       0.00000       0.00000       0.00000       0.00000       0.00000       0.00000       0.00000       0.00000       0.00000       0.00000       0.00000       0.00000       0.00000       0.00000       0.00000       0.00000       0.00000       0.00000       0.00000       0.00000       0.00000       0.00000       0.00000       0.00000       0.00000       0.00000       0.00000       0.00000       0.00000       0.00000       0.00000       0.00000
   1  19 2827.8089    3.3726  1.5502 14.8939 -0.0570  0.2557   0.2239   0.3740    0.1944   0.0000    59.8418      -230.848       0.00000       0.00000       0.00000       0.00000       0.00000       0.00000       0.00000       0.00000       0.00000       0.00000       0.00000       0.00000       0.00000       0.00000       0.00000       0.00000       0.00000       0.00000       0.00000       0.00000       0.00000       0.00000       0.00000       0.00000       0.00000       0.00000       0.00000       0.00000       0.00000       0.00000       0.00000       0.00000       0.00000       0.00000       330.351       139.080       0.00000       0.00000       0.00000       0.00000       0.00000       0.00000       0.00000       0.00000       0.00000       0.00000       0.00000       0.00000       0.00000       0.00000       0.00000       0.00000       0.00000       0.00000       0.00000       0.00000       0.00000       0.00000       0.00000       0.00000       0.00000       0.00000       0.00000       0.00000       0.00000       0.00000       0.00000       0.00000       0.00000       0.00000
   1  20 2963.3580    3.8267  1.1104 15.0473  0.0000  0.1349   0.2754   0.3115    0.2270   0.0000   247.0666      -121.806       0.00000       0.00000       0.00000       0.00000       0.00000       0.00000       0.00000       0.00000       0.00000       0.00000       0.00000       0.00000       0.00000       0.00000       0.00000       0.00000       0.00000       0.00000       0.00000       0.00000       0.00000       0.00000       0.00000       0.00000       0.00000       0.00000       0.00000       0.00000       0.00000       0.00000       0.00000       0.00000       0.00000       0.00000       215.361       83.7933       0.00000       0.00000       0.00000       0.00000       0.00000       0.00000       0.00000       0.00000       0.00000       0.00000       0.00000       0.00000       0.00000       0.00000       0.00000       0.00000       0.00000       0.00000       0.00000       0.00000       0.00000       0.00000       0.00000       0.00000       0.00000       0.00000       0.00000       0.00000       0.00000       0.00000       0.00000       0.00000       0.00000       0.00000
   1  21 3098.2415    3.6457  1.1467 15.0730  0.0058  0.1165   0.2565   0.4609    0.2118   0.0000   343.0417       331.662       0.00000       0.00000       0.00000       0.00000       0.00000       0.00000       0.00000       0.00000       0.00000       0.00000       0.00000       0.00000       0.00000       0.00000       0.00000       0.00000       0.00000       0.00000       0.00000       0.00000       0.00000       0.00000       0.00000       0.00000       0.00000       0.00000       0.00000       0.00000       0.00000       0.00000       0.00000       0.00000       0.00000       0.00000       152.913       80.1662       0.00000       0.00000       0.00000       0.00000       0.00000       0.00000       0.00000       0.00000       0.00000       0.00000       0.00000       0.00000       0.00000       0.00000       0.00000       0.00000       0.00000       0.00000       0.00000       0.00000       0.00000       0.00000       0.00000       0.00000       0.00000       0.00000       0.00000       0.00000       0.00000       0.00000       0.00000       0.00000       0.00000       0.00000
   1  23 3369.0359    3.5914  2.8497 15.8058  0.0000  0.3277   0.2037   0.8250    0.1028   0.0000  1245.8560       494.783       0.00000       0.00000       0.00000       0.00000       0.00000       0.00000       0.00000       0.00000       0.00000       0.00000       0.00000       0.00000       0.00000       0.00000       0.00000       0.00000       0.00000       0.00000       0.00000       0.00000       0.00000       0.00000       0.00000       0.00000       0.00000       0.00000       0.00000       0.00000       0.00000       0.00000       0.00000       0.00000       0.00000       0.00000       493.197       207.989       0.00000       0.00000       0.00000       0.00000       0.00000       0.00000       0.00000       0.00000       0.00000       0.00000       0.00000       0.00000       0.00000       0.00000       0.00000       0.00000       0.00000       0.00000       0.00000       0.00000       0.00000       0.00000       0.00000       0.00000       0.00000       0.00000       0.00000       0.00000       0.00000       0.00000       0.00000       0.00000       0.00000       0.00000
   1  24 3504.2309    2.9018  3.1703 15.9992  0.0000  0.4112   0.1712   0.9146    0.0918   0.0000  -594.5544       209.543       0.00000       0.00000       0.00000       0.00000       0.00000       0.00000       0.00000       0.00000       0.00000       0.00000       0.00000       0.00000       0.00000       0.00000       0.00000       0.00000       0.00000       0.00000       0.00000       0.00000       0.00000       0.00000       0.00000       0.00000       0.00000       0.00000       0.00000       0.00000       0.00000       0.00000       0.00000       0.00000       0.00000       0.00000       697.104       315.283       0.00000       0.00000       0.00000       0.00000       0.00000       0.00000       0.00000       0.00000       0.00000       0.00000       0.00000       0.00000       0.00000       0.00000       0.00000       0.00000       0.00000       0.00000       0.00000       0.00000       0.00000       0.00000       0.00000       0.00000       0.00000       0.00000       0.00000       0.00000       0.00000       0.00000       0.00000       0.00000       0.00000       0.00000
   1  25 3639.2367    2.8832  4.2684 15.9450 -0.0051  0.4978   0.1400   1.3886    0.0759   0.0000   845.0149       895.006       0.00000       0.00000       0.00000       0.00000       0.00000       0.00000       0.00000       0.00000       0.00000       0.00000       0.00000       0.00000       0.00000       0.00000       0.00000       0.00000       0.00000       0.00000       0.00000       0.00000       0.00000       0.00000       0.00000       0.00000       0.00000       0.00000       0.00000       0.00000       0.00000       0.00000       0.00000       0.00000       0.00000       0.00000       850.370       403.350       0.00000       0.00000       0.00000       0.00000       0.00000       0.00000       0.00000       0.00000       0.00000       0.00000       0.00000       0.00000       0.00000       0.00000       0.00000       0.00000       0.00000       0.00000       0.00000       0.00000       0.00000       0.00000       0.00000       0.00000       0.00000       0.00000       0.00000       0.00000       0.00000       0.00000       0.00000       0.00000       0.00000       0.00000
   2  12 1945.7114    0.6578  1.0024 13.2126  0.0814  0.1341   0.0375   0.2314    0.1314   0.0000   317.3709      -55.1513       10.8060      -1.31175       0.00000       0.00000       0.00000       0.00000       0.00000       0.00000       0.00000       0.00000       0.00000       0.00000       0.00000       0.00000       0.00000       0.00000       0.00000       0.00000       0.00000       0.00000       0.00000       0.00000       0.00000       0.00000       0.00000       0.00000       0.00000       0.00000       0.00000       0.00000       0.00000       0.00000       0.00000       0.00000       117.837       87.5996       40.2591       14.0563       0.00000       0.00000       0.00000       0.00000       0.00000       0.00000       0.00000       0.00000       0.00000       0.00000       0.00000       0.00000       0.00000       0.00000       0.00000       0.00000       0.00000       0.00000       0.00000       0.00000       0.00000       0.00000       0.00000       0.00000       0.00000       0.00000       0.00000       0.00000       0.00000       0.00000       0.00000       0.00000
   2  13 2081.8604    0.8680  1.3533 13.1893  0.0044  0.1767   0.0441   0.2812    0.1287   0.0000   459.3578       26.0981       72.5893       16.7742       0.00000       0.00000       0.00000       0.00000       0.00000       0.00000       0.00000       0.00000       0.00000       0.00000       0.00000       0.00000       0.00000       0.00000       0.00000       0.00000       0.00000       0.00000       0.00000       0.00000       0.00000       0.00000       0.00000       0.00000       0.00000       0.00000       0.00000       0.00000       0.00000       0.00000       0.00000       0.00000       127.316       97.5169       52.4946       15.4811       0.00000       0.00000       0.00000       0.00000       0.00000       0.00000       0.00000       0.00000       0.00000       0.00000       0.00000       0.00000       0.00000       0.00000       0.00000       0.00000       0.00000       0.00000       0.00000       0.00000       0.00000       0.00000       0.00000       0.00000       0.00000       0.00000       0.00000       0.00000       0.00000       0.00000       0.00000       0.00000
   2  14 2217.6324    1.0517  1.0581 14.0793  0.0000  0.2054   0.0619   0.1799    0.1334   0.0000   466.6097       96.4377       46.3816      -13.3004       0.00000       0.00000       0.00000       0.00000       0.00000       0.00000       0.00000       0.00000       0.00000       0.00000       0.00000       0.00000       0.00000       0.00000       0.00000       0.00000       0.00000       0.00000       0.00000       0.00000       0.00000       0.00000       0.00000       0.00000       0.00000       0.00000       0.00000       0.00000       0.00000       0.00000       0.00000       0.00000       193.784       164.798       57.0200       13.6861       0.00000       0.00000       0.00000       0.00000       0.00000       0.00000       0.00000       0.00000       0.00000       0.00000       0.00000       0.00000       0.00000       0.00000       0.00000       0.00000       0.00000       0.00000       0.00000       0.00000       0.00000       0.00000       0.00000       0.00000       0.00000       0.00000       0.00000       0.00000       0.00000       0.00000       0.00000       0.00000
   2  17 2619.7294    2.8208  1.5056 13.5994  0.0000  0.1208   0.1258   0.2257    0.1749   0.0000   346.3365       66.2564      -45.0448       4.88948       0.00000       0.00000       0.00000       0.00000       0.00000       0.00000       0.00000       0.00000       0.00000       0.00000       0.00000       0.00000       0.00000       0.00000       0.00000       0.00000       0.00000       0.00000       0.00000       0.00000       0.00000       0.00000       0.00000       0.00000       0.00000       0.00000       0.00000       0.00000       0.00000       0.00000       0.00000       0.00000       103.448       77.0886       43.8461       12.0523       0.00000       0.00000       0.00000       0.00000       0.00000       0.00000       0.00000       0.00000       0.00000       0.00000       0.00000       0.00000       0.00000       0.00000       0.00000       0.00000       0.00000       0.00000       0.00000       0.00000       0.00000       0.00000       0.00000       0.00000       0.00000       0.00000       0.00000       0.00000       0.00000       0.00000       0.00000       0.00000
   2  21 3160.1294    4.1773  1.1359 14.0855  0.0000  0.0786   0.2036   0.1987    0.2207   0.0000   354.6579       163.544      -27.7664       31.5157       0.00000       0.00000       0.00000       0.00000       0.00000       0.00000       0.00000       0.00000       0.00000       0.00000       0.00000       0.00000       0.00000       0.00000       0.00000       0.00000       0.00000       0.00000       0.00000       0.00000       0.00000       0.00000       0.00000       0.00000       0.00000       0.00000       0.00000       0.00000       0.00000       0.00000       0.00000       0.00000       68.0165       49.7512       27.9186       8.54460       0.00000       0.00000       0.00000       0.00000       0.00000       0.00000       0.00000       0.00000       0.00000       0.00000       0.00000       0.00000       0.00000       0.00000       0.00000       0.00000       0.00000       0.00000       0.00000       0.00000       0.00000       0.00000       0.00000       0.00000       0.00000       0.00000       0.00000       0.00000       0.00000       0.00000       0.00000       0.00000
   2  22 3295.2604    4.2481  3.2657 14.4783  0.0000  0.4868   0.1214   0.3613    0.1156   0.0000   256.4078      -16.4216       16.6209       20.0812       0.00000       0.00000       0.00000       0.00000       0.00000       0.00000       0.00000       0.00000       0.00000       0.00000       0.00000       0.00000       0.00000       0.00000       0.00000       0.00000       0.00000       0.00000       0.00000       0.00000       0.00000       0.00000       0.00000       0.00000       0.00000       0.00000       0.00000       0.00000       0.00000       0.00000       0.00000       0.00000       253.366       373.099       81.9149       23.3827       0.00000       0.00000       0.00000       0.00000       0.00000       0.00000       0.00000       0.00000       0.00000       0.00000       0.00000       0.00000       0.00000       0.00000       0.00000       0.00000       0.00000       0.00000       0.00000       0.00000       0.00000       0.00000       0.00000       0.00000       0.00000       0.00000       0.00000       0.00000       0.00000       0.00000       0.00000       0.00000
   3  12 2001.0827    0.6866  1.0686 11.2572  0.0000  0.1414   0.0303   0.2075    0.1679   0.0000   473.7271       90.2517       31.3359       20.2505      -5.38305      -4.90641       0.00000       0.00000       0.00000       0.00000       0.00000       0.00000       0.00000       0.00000       0.00000       0.00000       0.00000       0.00000       0.00000       0.00000       0.00000       0.00000       0.00000       0.00000       0.00000       0.00000       0.00000       0.00000       0.00000       0.00000       0.00000       0.00000       0.00000       0.00000       0.00000       0.00000       86.5213       80.0272       44.5682       24.0727       8.21674       2.43044       0.00000       0.00000       0.00000       0.00000       0.00000       0.00000       0.00000       0.00000       0.00000       0.00000       0.00000       0.00000       0.00000       0.00000       0.00000       0.00000       0.00000       0.00000       0.00000       0.00000       0.00000       0.00000       0.00000       0.00000       0.00000       0.00000       0.00000       0.00000       0.00000       0.00000
   3  13 2137.6421    0.9481  0.7632 11.7196  0.0000  0.0938   0.0516   0.1529    0.1797   0.0000   361.6300       15.2979       57.3799       4.76979       1.49008      -1.08328       0.00000       0.00000       0.00000       0.00000       0.00000       0.00000       0.00000       0.00000       0.00000       0.00000       0.00000       0.00000       0.00000       0.00000       0.00000       0.00000       0.00000       0.00000       0.00000       0.00000       0.00000       0.00000       0.00000       0.00000       0.00000       0.00000       0.00000       0.00000       0.00000       0.00000       50.8500       41.4888       33.1545       21.9693       8.14361       2.10817       0.00000       0.00000       0.00000       0.00000       0.00000       0.00000       0.00000       0.00000       0.00000       0.00000       0.00000       0.00000       0.00000       0.00000       0.00000       0.00000       0.00000       0.00000       0.00000       0.00000       0.00000       0.00000       0.00000       0.00000       0.00000       0.00000       0.00000       0.00000       0.00000       0.00000
   3  18 2811.4474    3.1349  1.1735 12.0386 -0.0015  0.1278   0.1239   0.1654    0.4682   0.0000   392.2956       48.4019      -3.89519       8.92069      -17.9277     -0.674563       0.00000       0.00000       0.00000       0.00000       0.00000       0.00000       0.00000       0.00000       0.00000       0.00000       0.00000       0.00000       0.00000       0.00000       0.00000       0.00000       0.00000       0.00000       0.00000       0.00000       0.00000       0.00000       0.00000       0.00000       0.00000       0.00000       0.00000       0.00000       0.00000       0.00000       86.2515       79.0618       51.5611       19.2415       10.0096       2.78840       0.00000       0.00000       0.00000       0.00000       0.00000       0.00000       0.00000       0.00000       0.00000       0.00000       0.00000       0.00000       0.00000       0.00000       0.00000       0.00000       0.00000       0.00000       0.00000       0.00000       0.00000       0.00000       0.00000       0.00000       0.00000       0.00000       0.00000       0.00000       0.00000       0.00000
   3  19 2947.0721    3.7105  0.9014 13.1594  0.0000  0.0657   0.1649   0.1363    0.2504   0.0000   437.7150       16.1062       17.6560      -4.20034      0.226997     -0.355389       0.00000       0.00000       0.00000       0.00000       0.00000       0.00000       0.00000       0.00000       0.00000       0.00000       0.00000       0.00000       0.00000       0.00000       0.00000       0.00000       0.00000       0.00000       0.00000       0.00000       0.00000       0.00000       0.00000       0.00000       0.00000       0.00000       0.00000       0.00000       0.00000       0.00000       37.5452       35.2861       23.9730       12.6280       5.70077       1.52851       0.00000       0.00000       0.00000       0.00000       0.00000       0.00000       0.00000       0.00000       0.00000       0.00000       0.00000       0.00000       0.00000       0.00000       0.00000       0.00000       0.00000       0.00000       0.00000       0.00000       0.00000       0.00000       0.00000       0.00000       0.00000       0.00000       0.00000       0.00000       0.00000       0.00000
   3  20 3082.3475    4.1141  1.2776 12.9995  0.0061  0.0794   0.1542   0.1615    0.2963   0.0000   415.0035       31.7904       5.70811      -26.8401       7.02689      -1.15148       0.00000       0.00000       0.00000       0.00000       0.00000       0.00000       0.00000       0.00000       0.00000       0.00000       0.00000       0.00000       0.00000       0.00000       0.00000       0.00000       0.00000       0.00000       0.00000       0.00000       0.00000       0.00000       0.00000       0.00000       0.00000       0.00000       0.00000       0.00000       0.00000       0.00000       41.7880       41.8987       27.6255       19.1176       6.54758       2.30925       0.00000       0.00000       0.00000       0.00000       0.00000       0.00000       0.00000       0.00000       0.00000       0.00000       0.00000       0.00000       0.00000       0.00000       0.00000       0.00000       0.00000       0.00000       0.00000       0.00000       0.00000       0.00000       0.00000       0.00000       0.00000       0.00000       0.00000       0.00000       0.00000       0.00000
   3  21 3217.8615    4.2850  1.6933 12.8139 -0.0023  0.0930   0.1461   0.2164    0.2989   0.0000   408.0051       42.5486      -23.2560       11.5981      -2.69592      0.851130       0.00000       0.00000       0.00000       0.00000       0.00000       0.00000       0.00000       0.00000       0.00000       0.00000       0.00000       0.00000       0.00000       0.00000       0.00000       0.00000       0.00000       0.00000       0.00000       0.00000       0.00000       0.00000       0.00000       0.00000       0.00000       0.00000       0.00000       0.00000       0.00000       0.00000       57.4440       49.9346       36.1206       18.6703       7.28506       2.25455       0.00000       0.00000       0.00000       0.00000       0.00000       0.00000       0.00000       0.00000       0.00000       0.00000       0.00000       0.00000       0.00000       0.00000       0.00000       0.00000       0.00000       0.00000       0.00000       0.00000       0.00000       0.00000       0.00000       0.00000       0.00000       0.00000       0.00000       0.00000       0.00000       0.00000
   3  22 3353.7914    3.9984  2.2855 13.0244  0.0000  0.1109   0.1173   0.2348    0.1941   0.0000   567.5332       90.0057       64.4695      -3.02673       2.61660      -2.10848       0.00000       0.00000       0.00000       0.00000       0.00000       0.00000       0.00000       0.00000       0.00000       0.00000       0.00000       0.00000       0.00000       0.00000       0.00000       0.00000       0.00000       0.00000       0.00000       0.00000       0.00000       0.00000       0.00000       0.00000       0.00000       0.00000       0.00000       0.00000       0.00000       0.00000       65.0371       57.3370       42.3705       22.2939       9.55186       2.62531       0.00000       0.00000       0.00000       0.00000       0.00000       0.00000       0.00000       0.00000       0.00000       0.00000       0.00000       0.00000       0.00000       0.00000       0.00000       0.00000       0.00000       0.00000       0.00000       0.00000       0.00000       0.00000       0.00000       0.00000       0.00000       0.00000       0.00000       0.00000       0.00000       0.00000
   3  23 3490.0366    3.1954  3.0260 13.0087  0.0000  0.1533   0.0878   0.3636    0.1553   0.0000   335.0210      -27.7340      -11.9730       49.6491      -9.61129       1.88974       0.00000       0.00000       0.00000       0.00000       0.00000       0.00000       0.00000       0.00000       0.00000       0.00000       0.00000       0.00000       0.00000       0.00000       0.00000       0.00000       0.00000       0.00000       0.00000       0.00000       0.00000       0.00000       0.00000       0.00000       0.00000       0.00000       0.00000       0.00000       0.00000       0.00000       90.1929       92.7995       58.3819       27.3143       12.0084       3.24567       0.00000       0.00000       0.00000       0.00000       0.00000       0.00000       0.00000       0.00000       0.00000       0.00000       0.00000       0.00000       0.00000       0.00000       0.00000       0.00000       0.00000       0.00000       0.00000       0.00000       0.00000       0.00000       0.00000       0.00000       0.00000       0.00000       0.00000       0.00000       0.00000       0.00000
   4  13 2188.3695    0.7435  0.9210 10.6104 -0.0034  0.0914   0.0353   0.1552    0.1493   0.0000   440.0796      -32.2549      -7.74629       26.2901      -1.29343      -6.41227     -0.720743      0.805457       0.00000       0.00000       0.00000       0.00000       0.00000       0.00000       0.00000       0.00000       0.00000       0.00000       0.00000       0.00000       0.00000       0.00000       0.00000       0.00000       0.00000       0.00000       0.00000       0.00000       0.00000       0.00000       0.00000       0.00000       0.00000       0.00000       0.00000       0.00000       22.7090       38.2315       20.1471       23.6529       8.95087       6.95901       1.67898      0.906584       0.00000       0.00000       0.00000       0.00000       0.00000       0.00000       0.00000       0.00000       0.00000       0.00000       0.00000       0.00000       0.00000       0.00000       0.00000       0.00000       0.00000       0.00000       0.00000       0.00000       0.00000       0.00000       0.00000       0.00000       0.00000       0.00000       0.00000       0.00000
   4  14 2324.0787    1.2672  1.1807 10.4495 -0.0045  0.1553   0.0458   0.1829    0.2675   0.0000   415.6356       1.09746       9.78099       18.1111      -15.6761       2.28074       2.79410      0.991180       0.00000       0.00000       0.00000       0.00000       0.00000       0.00000       0.00000       0.00000       0.00000       0.00000       0.00000       0.00000       0.00000       0.00000       0.00000       0.00000       0.00000       0.00000       0.00000       0.00000       0.00000       0.00000       0.00000       0.00000       0.00000       0.00000       0.00000       0.00000       49.1458       36.5532       55.4009       31.5170       16.9944       14.2075       4.93083      0.823128       0.00000       0.00000       0.00000       0.00000       0.00000       0.00000       0.00000       0.00000       0.00000       0.00000       0.00000       0.00000       0.00000       0.00000       0.00000       0.00000       0.00000       0.00000       0.00000       0.00000       0.00000       0.00000       0.00000       0.00000       0.00000       0.00000       0.00000       0.00000
   4  17 2728.3453    2.7153  0.8833 11.8318  0.0034  0.1751   0.1087   0.1863    0.3435   0.0000   471.8237       68.0274       28.6441       40.9376       18.0290       6.79764      0.487130     -0.224361       0.00000       0.00000       0.00000       0.00000       0.00000       0.00000       0.00000       0.00000       0.00000       0.00000       0.00000       0.00000       0.00000       0.00000       0.00000       0.00000       0.00000       0.00000       0.00000       0.00000       0.00000       0.00000       0.00000       0.00000       0.00000       0.00000       0.00000       0.00000       67.5449       56.7748       48.0133       38.0057       21.7195       8.52109       3.42918      0.583896       0.00000       0.00000       0.00000       0.00000       0.00000       0.00000       0.00000       0.00000       0.00000       0.00000       0.00000       0.00000       0.00000       0.00000       0.00000       0.00000       0.00000       0.00000       0.00000       0.00000       0.00000       0.00000       0.00000       0.00000       0.00000       0.00000       0.00000       0.00000
   4  18 2864.2618    3.2993  0.8920  8.9462 -0.0018  0.0583   0.1334   0.1229    3.9693   0.0000   465.4838      -1.52738       40.3894      -5.54043       1.78313       7.67846    -0.0729322      0.440999       0.00000       0.00000       0.00000       0.00000       0.00000       0.00000       0.00000       0.00000       0.00000       0.00000       0.00000       0.00000       0.00000       0.00000       0.00000       0.00000       0.00000       0.00000       0.00000       0.00000       0.00000       0.00000       0.00000       0.00000       0.00000       0.00000       0.00000       0.00000       20.1950       23.1754       17.7520       12.8787       7.46829       3.64046       1.41347      0.410739       0.00000       0.00000       0.00000       0.00000       0.00000       0.00000       0.00000       0.00000       0.00000       0.00000       0.00000       0.00000       0.00000       0.00000       0.00000       0.00000       0.00000       0.00000       0.00000       0.00000       0.00000       0.00000       0.00000       0.00000       0.00000       0.00000       0.00000       0.00000
   4  19 3000.2555    4.1080  0.9937  9.3090 -0.0005  0.0662   0.1585   0.1583    4.9135   0.0000   390.3462       8.29030       16.5965       21.5664       5.57947       5.70150     -0.511349      0.103536       0.00000       0.00000       0.00000       0.00000       0.00000       0.00000       0.00000       0.00000       0.00000       0.00000       0.00000       0.00000       0.00000       0.00000       0.00000       0.00000       0.00000       0.00000       0.00000       0.00000       0.00000       0.00000       0.00000       0.00000       0.00000       0.00000       0.00000       0.00000       32.0838       33.4511       25.0370       15.6165       8.30537       3.33214       1.29116      0.315349       0.00000       0.00000       0.00000       0.00000       0.00000       0.00000       0.00000       0.00000       0.00000       0.00000       0.00000       0.00000       0.00000       0.00000       0.00000       0.00000       0.00000       0.00000       0.00000       0.00000       0.00000       0.00000       0.00000       0.00000       0.00000       0.00000       0.00000       0.00000
   4  20 3135.9647    3.8877  1.3575  5.5028 -0.0089  0.0666   0.1356   0.1894  697.7310   0.0000   382.3209       58.8570      -1.80916      -24.5777      -5.58421       7.46010       1.73346     -0.568061       0.00000       0.00000       0.00000       0.00000       0.00000       0.00000       0.00000       0.00000       0.00000       0.00000       0.00000       0.00000       0.00000       0.00000       0.00000       0.00000       0.00000       0.00000       0.00000       0.00000       0.00000       0.00000       0.00000       0.00000       0.00000       0.00000       0.00000       0.00000       23.2180       25.3518       22.2918       15.0610       9.19750       4.66985       1.95723      0.488759       0.00000       0.00000       0.00000       0.00000       0.00000       0.00000       0.00000       0.00000       0.00000       0.00000       0.00000       0.00000       0.00000       0.00000       0.00000       0.00000       0.00000       0.00000       0.00000       0.00000       0.00000       0.00000       0.00000       0.00000       0.00000       0.00000       0.00000       0.00000
   4  21 3271.6547    3.7299  1.6860 10.2294  0.0007  0.0836   0.1074   0.1958    1.3534   0.0000   420.5785       61.7027      -12.6740      -17.6780       6.81239      -3.52006       3.36443    -0.0684613       0.00000       0.00000       0.00000       0.00000       0.00000       0.00000       0.00000       0.00000       0.00000       0.00000       0.00000       0.00000       0.00000       0.00000       0.00000       0.00000       0.00000       0.00000       0.00000       0.00000       0.00000       0.00000       0.00000       0.00000       0.00000       0.00000       0.00000       0.00000       31.6809       31.6634       26.7116       21.3966       12.9861       6.02966       2.15578      0.585589       0.00000       0.00000       0.00000       0.00000       0.00000       0.00000       0.00000       0.00000       0.00000       0.00000       0.00000       0.00000       0.00000       0.00000       0.00000       0.00000       0.00000       0.00000       0.00000       0.00000       0.00000       0.00000       0.00000       0.00000       0.00000       0.00000       0.00000       0.00000
   4  22 3408.1311    3.3304  2.2016 11.2352 -0.0009  0.1012   0.0856   0.2291    0.3496   0.0000   427.6413       30.2770     0.0122480       8.05612      0.582688       3.44833     -0.402395      0.784022       0.00000       0.00000       0.00000       0.00000       0.00000       0.00000       0.00000       0.00000       0.00000       0.00000       0.00000       0.00000       0.00000       0.00000       0.00000       0.00000       0.00000       0.00000       0.00000       0.00000       0.00000       0.00000       0.00000       0.00000       0.00000       0.00000       0.00000       0.00000       32.8586       42.5865       30.3825       22.9527       12.4487       6.52063       2.55750      0.867515       0.00000       0.00000       0.00000       0.00000       0.00000       0.00000       0.00000       0.00000       0.00000       0.00000       0.00000       0.00000       0.00000       0.00000       0.00000       0.00000       0.00000       0.00000       0.00000       0.00000       0.00000       0.00000       0.00000       0.00000       0.00000       0.00000       0.00000       0.00000
   4  23 3544.8399    3.0248  2.3293 11.7437 -0.0035  0.1120   0.0775   0.2246    0.2333   0.0000   486.4714       96.6357      0.940385       20.2763       10.4397      -7.76970      -3.60458      -1.33250       0.00000       0.00000       0.00000       0.00000       0.00000       0.00000       0.00000       0.00000       0.00000       0.00000       0.00000       0.00000       0.00000       0.00000       0.00000       0.00000       0.00000       0.00000       0.00000       0.00000       0.00000       0.00000       0.00000       0.00000       0.00000       0.00000       0.00000       0.00000       42.7283       46.3312       38.3331       24.4218       14.4543       7.22349       2.91758      0.787042       0.00000       0.00000       0.00000       0.00000       0.00000       0.00000       0.00000       0.00000       0.00000       0.00000       0.00000       0.00000       0.00000       0.00000       0.00000       0.00000       0.00000       0.00000       0.00000       0.00000       0.00000       0.00000       0.00000       0.00000       0.00000       0.00000       0.00000       0.00000
   5  14 2371.1199    1.4648  1.1251 11.8848 -0.0118  0.1128   0.0552   0.1399    0.1742   0.0000   415.7697      -15.2387       46.5848       6.94833      -17.1207      -2.80177      -3.11772      -1.99493      0.698520     -0.202051       0.00000       0.00000       0.00000       0.00000       0.00000       0.00000       0.00000       0.00000       0.00000       0.00000       0.00000       0.00000       0.00000       0.00000       0.00000       0.00000       0.00000       0.00000       0.00000       0.00000       0.00000       0.00000       0.00000       0.00000       0.00000       0.00000       52.1144       51.9940       42.3406       31.9383       19.1992       9.64351       3.96371       1.38111      0.448719     0.0937808       0.00000       0.00000       0.00000       0.00000       0.00000       0.00000       0.00000       0.00000       0.00000       0.00000       0.00000       0.00000       0.00000       0.00000       0.00000       0.00000       0.00000       0.00000       0.00000       0.00000       0.00000       0.00000       0.00000       0.00000       0.00000       0.00000
   5  15 2506.1148    1.7926  1.0765 11.5858 -0.0014  0.0572   0.0609   0.1453    0.2086   0.0000   434.9263      -12.1764     -0.864562       12.6339       2.04370      -7.94287      -1.62171     0.0107455      0.298349     0.0878986       0.00000       0.00000       0.00000       0.00000       0.00000       0.00000       0.00000       0.00000       0.00000       0.00000       0.00000       0.00000       0.00000       0.00000       0.00000       0.00000       0.00000       0.00000       0.00000       0.00000       0.00000       0.00000       0.00000       0.00000       0.00000       0.00000       17.1250       19.2565       14.8605       14.5885       9.39386       5.86620       2.59086       1.13472      0.353805      0.104446       0.00000       0.00000       0.00000       0.00000       0.00000       0.00000       0.00000       0.00000       0.00000       0.00000       0.00000       0.00000       0.00000       0.00000       0.00000       0.00000       0.00000       0.00000       0.00000       0.00000       0.00000       0.00000       0.00000       0.00000       0.00000       0.00000
   5  17 2777.3565    2.7571  1.0182 11.9674 -0.0005  0.0634   0.0863   0.1251    0.3148   0.0000   448.2267       33.5397       25.9327       4.86030      -2.03163      -3.25908       1.60068      0.251004      0.102295    -0.0475934       0.00000       0.00000       0.00000       0.00000       0.00000       0.00000       0.00000       0.00000       0.00000       0.00000       0.00000       0.00000       0.00000       0.00000       0.00000       0.00000       0.00000       0.00000       0.00000       0.00000       0.00000       0.00000       0.00000       0.00000       0.00000       0.00000       21.6144       24.2709       22.6368       15.5670       8.97006       5.37720       3.02109       1.31899      0.422584     0.0918965       0.00000       0.00000       0.00000       0.00000       0.00000       0.00000       0.00000       0.00000       0.00000       0.00000       0.00000       0.00000       0.00000       0.00000       0.00000       0.00000       0.00000       0.00000       0.00000       0.00000       0.00000       0.00000       0.00000       0.00000       0.00000       0.00000
   5  19 3050.0301    3.6454  1.1966 12.1125 -0.0051  0.0759   0.1048   0.1522    0.4434   0.0000   467.5505       23.8543       26.9703       10.9698       12.2941      -9.41660      -2.80805      -2.31331     -0.925170   -0.00302806       0.00000       0.00000       0.00000       0.00000       0.00000       0.00000       0.00000       0.00000       0.00000       0.00000       0.00000       0.00000       0.00000       0.00000       0.00000       0.00000       0.00000       0.00000       0.00000       0.00000       0.00000       0.00000       0.00000       0.00000       0.00000       0.00000       21.0778       27.2324       22.3138       17.1804       10.9134       6.58220       3.10349       1.49143      0.508085      0.145166       0.00000       0.00000       0.00000       0.00000       0.00000       0.00000       0.00000       0.00000       0.00000       0.00000       0.00000       0.00000       0.00000       0.00000       0.00000       0.00000       0.00000       0.00000       0.00000       0.00000       0.00000       0.00000       0.00000       0.00000       0.00000       0.00000
   5  20 3186.3168    3.6441  2.0140 11.8728 -0.0019  0.1049   0.0828   0.1916    0.2864   0.0000   438.9024       62.0004       28.9941       4.12870      0.370995      0.304444      0.600393      0.964597     -0.453899    -0.0611270       0.00000       0.00000       0.00000       0.00000       0.00000       0.00000       0.00000       0.00000       0.00000       0.00000       0.00000       0.00000       0.00000       0.00000       0.00000       0.00000       0.00000       0.00000       0.00000       0.00000       0.00000       0.00000       0.00000       0.00000       0.00000       0.00000       28.2453       34.9741       34.2919       23.4976       19.8785       9.70755       6.76463       2.24281       1.07021      0.202366       0.00000       0.00000       0.00000       0.00000       0.00000       0.00000       0.00000       0.00000       0.00000       0.00000       0.00000       0.00000       0.00000       0.00000       0.00000       0.00000       0.00000       0.00000       0.00000       0.00000       0.00000       0.00000       0.00000       0.00000       0.00000       0.00000
   6  13 2279.8223    1.1135  0.6811 10.9891  0.0063  0.0427   0.0513   0.0920    0.1623   0.0000   426.9626       29.2099       27.4212      -25.9672      -4.11762      0.165960      -9.29172       2.07055       1.31646      0.268301    -0.0729860   -0.00766360       0.00000       0.00000       0.00000       0.00000       0.00000       0.00000       0.00000       0.00000       0.00000       0.00000       0.00000       0.00000       0.00000       0.00000       0.00000       0.00000       0.00000       0.00000       0.00000       0.00000       0.00000       0.00000       0.00000       0.00000       11.2870       12.9299       12.7448       10.5822       6.29665       4.40917       2.62161       1.51419      0.655701      0.270373     0.0667881     0.0165800       0.00000       0.00000       0.00000       0.00000       0.00000       0.00000       0.00000       0.00000       0.00000       0.00000       0.00000       0.00000       0.00000       0.00000       0.00000       0.00000       0.00000       0.00000       0.00000       0.00000       0.00000       0.00000       0.00000       0.00000
   6  14 2415.4891    1.4648  0.9811 11.7144  0.0029  0.0725   0.0613   0.1326    0.2061   0.0000   437.6835     -0.229911       9.84296       5.38085       5.74954     0.0328143       2.49001       1.33892     -0.111870     0.0983330     0.0396773    -0.0144317       0.00000       0.00000       0.00000       0.00000       0.00000       0.00000       0.00000       0.00000       0.00000       0.00000       0.00000       0.00000       0.00000       0.00000       0.00000       0.00000       0.00000       0.00000       0.00000       0.00000       0.00000       0.00000       0.00000       0.00000       16.4844       20.8864       15.2856       14.6995       12.9227       7.89543       5.28532       2.04653       1.11054      0.283378      0.137666     0.0316398       0.00000       0.00000       0.00000       0.00000       0.00000       0.00000       0.00000       0.00000       0.00000       0.00000       0.00000       0.00000       0.00000       0.00000       0.00000       0.00000       0.00000       0.00000       0.00000       0.00000       0.00000       0.00000       0.00000       0.00000
   6  16 2687.1301    2.7250  0.9903 12.0244 -0.0094  0.0595   0.1080   0.1149    0.3426   0.0000   409.7131       26.0082       19.9691       25.0414      -5.82649       7.90845       4.76432      -3.44851     -0.369947     -0.123158    -0.0112350    -0.0382279       0.00000       0.00000       0.00000       0.00000       0.00000       0.00000       0.00000       0.00000       0.00000       0.00000       0.00000       0.00000       0.00000       0.00000       0.00000       0.00000       0.00000       0.00000       0.00000       0.00000       0.00000       0.00000       0.00000       0.00000       21.8270       25.8648       23.1182       16.7070       10.4612       5.71490       3.02192       1.44878      0.600421      0.219820     0.0684984     0.0155614       0.00000       0.00000       0.00000       0.00000       0.00000       0.00000       0.00000       0.00000       0.00000       0.00000       0.00000       0.00000       0.00000       0.00000       0.00000       0.00000       0.00000       0.00000       0.00000       0.00000       0.00000       0.00000       0.00000       0.00000
   6  17 2823.7893    3.1694  0.9844 11.5977 -0.0100  0.0440   0.1123   0.1164    0.5760   0.0000   434.8060       8.50392       5.86476      -10.3489       3.51982      -1.90825      -3.93672     -0.420346       2.26481     -0.302198   -0.00206473   -0.00721811       0.00000       0.00000       0.00000       0.00000       0.00000       0.00000       0.00000       0.00000       0.00000       0.00000       0.00000       0.00000       0.00000       0.00000       0.00000       0.00000       0.00000       0.00000       0.00000       0.00000       0.00000       0.00000       0.00000       0.00000       11.6886       14.6776       12.4757       10.3340       7.29752       5.05792       2.58069       1.51014      0.587552      0.271527     0.0764919     0.0187356       0.00000       0.00000       0.00000       0.00000       0.00000       0.00000       0.00000       0.00000       0.00000       0.00000       0.00000       0.00000       0.00000       0.00000       0.00000       0.00000       0.00000       0.00000       0.00000       0.00000       0.00000       0.00000       0.00000       0.00000
   6  18 2960.7363    3.7701  1.0627 11.6846 -0.0037  0.0567   0.1258   0.1186    0.7183   0.0000   420.3592       20.0887       19.9265       2.46580      0.724550       5.64498       1.24828      -2.56455      0.471327    -0.0332777     0.0145358   -0.00155575       0.00000       0.00000       0.00000       0.00000       0.00000       0.00000       0.00000       0.00000       0.00000       0.00000       0.00000       0.00000       0.00000       0.00000       0.00000       0.00000       0.00000       0.00000       0.00000       0.00000       0.00000       0.00000       0.00000       0.00000       16.4394       17.3849       14.1168       12.9286       10.8995       6.87698       4.01398       1.76874      0.814071      0.246625     0.0893514     0.0192624       0.00000       0.00000       0.00000       0.00000       0.00000       0.00000       0.00000       0.00000       0.00000       0.00000       0.00000       0.00000       0.00000       0.00000       0.00000       0.00000       0.00000       0.00000       0.00000       0.00000       0.00000       0.00000       0.00000       0.00000
   6  19 3097.4012    4.3492  0.9951 11.5128 -0.0042  0.0497   0.1501   0.1181    1.1167   0.0000   444.4415       7.63718       6.90282       14.7677       11.0169      -3.46339       5.64370     -0.127910       1.10351      0.232350    -0.0933658   -0.00637593       0.00000       0.00000       0.00000       0.00000       0.00000       0.00000       0.00000       0.00000       0.00000       0.00000       0.00000       0.00000       0.00000       0.00000       0.00000       0.00000       0.00000       0.00000       0.00000       0.00000       0.00000       0.00000       0.00000       0.00000       13.8797       14.7845       12.9352       10.8629       8.77026       6.00421       3.34238       1.61445      0.671847      0.268772     0.0801304     0.0164505       0.00000       0.00000       0.00000       0.00000       0.00000       0.00000       0.00000       0.00000       0.00000       0.00000       0.00000       0.00000       0.00000       0.00000       0.00000       0.00000       0.00000       0.00000       0.00000       0.00000       0.00000       0.00000       0.00000       0.00000
   6  20 3234.1087    3.7705  1.1182 12.4423 -0.0042  0.0583   0.1200   0.1332    0.4152   0.0000   406.0033       47.1195      -5.95784       4.21664      -14.7471       2.22869     -0.740940     -0.253091      0.262414     -0.302465      0.195857   -0.00394573       0.00000       0.00000       0.00000       0.00000       0.00000       0.00000       0.00000       0.00000       0.00000       0.00000       0.00000       0.00000       0.00000       0.00000       0.00000       0.00000       0.00000       0.00000       0.00000       0.00000       0.00000       0.00000       0.00000       0.00000       15.5302       19.6744       16.5028       14.4933       9.69776       5.63069       3.71469       1.94399      0.917807      0.305337      0.102003     0.0252832       0.00000       0.00000       0.00000       0.00000       0.00000       0.00000       0.00000       0.00000       0.00000       0.00000       0.00000       0.00000       0.00000       0.00000       0.00000       0.00000       0.00000       0.00000       0.00000       0.00000       0.00000       0.00000       0.00000       0.00000
   6  21 3371.1150    3.5915  2.3204 10.8884  0.0007  0.0976   0.0729   0.2058    0.6596   0.0000   445.4684       3.86246      -41.5374       7.09533       6.22190       6.20826      -6.16071       1.11595      0.798762    -0.0666626     -0.194805     0.0248918       0.00000       0.00000       0.00000       0.00000       0.00000       0.00000       0.00000       0.00000       0.00000       0.00000       0.00000       0.00000       0.00000       0.00000       0.00000       0.00000       0.00000       0.00000       0.00000       0.00000       0.00000       0.00000       0.00000       0.00000       20.7097       28.2841       25.2940       20.6521       15.7110       10.5475       5.73978       3.31087       1.32356      0.628491      0.202550     0.0469287       0.00000       0.00000       0.00000       0.00000       0.00000       0.00000       0.00000       0.00000       0.00000       0.00000       0.00000       0.00000       0.00000       0.00000       0.00000       0.00000       0.00000       0.00000       0.00000       0.00000       0.00000       0.00000       0.00000       0.00000
   6  22 3508.3892    3.2352  2.7754 10.9955 -0.0019  0.1274   0.0626   0.2480    0.4025   0.0000   465.7077       69.3677       46.7279      -25.3256       11.7752      -5.26446       12.5553      -4.79678     -0.972537     -0.572445     -0.195103     0.0237773       0.00000       0.00000       0.00000       0.00000       0.00000       0.00000       0.00000       0.00000       0.00000       0.00000       0.00000       0.00000       0.00000       0.00000       0.00000       0.00000       0.00000       0.00000       0.00000       0.00000       0.00000       0.00000       0.00000       0.00000       23.1441       38.2277       27.7561       28.4716       17.7277       13.0029       6.92008       4.20933       1.65328      0.769921      0.223072     0.0699419       0.00000       0.00000       0.00000       0.00000       0.00000       0.00000       0.00000       0.00000       0.00000       0.00000       0.00000       0.00000       0.00000       0.00000       0.00000       0.00000       0.00000       0.00000       0.00000       0.00000       0.00000       0.00000       0.00000       0.00000
   6  23 3646.1156    2.6048  3.8939 11.3355  0.0009  0.1194   0.0420   0.2974    0.1659   0.0000   393.1768      -14.3454       57.1567       58.3186       12.4790      -9.96309      -5.55865       4.48982      -3.88892     -0.319571      0.437654     0.0929320       0.00000       0.00000       0.00000       0.00000       0.00000       0.00000       0.00000       0.00000       0.00000       0.00000       0.00000       0.00000       0.00000       0.00000       0.00000       0.00000       0.00000       0.00000       0.00000       0.00000       0.00000       0.00000       0.00000       0.00000       31.5851       35.8062       36.4695       28.3509       21.5620       14.3382       8.42552       4.39165       2.13626      0.858804      0.265810     0.0464359       0.00000       0.00000       0.00000       0.00000       0.00000       0.00000       0.00000       0.00000       0.00000       0.00000       0.00000       0.00000       0.00000       0.00000       0.00000       0.00000       0.00000       0.00000       0.00000       0.00000       0.00000       0.00000       0.00000       0.00000
   6  24 3784.3349    2.0507  5.4291 11.5607 -0.0007  0.1593   0.0299   0.4176    0.0997   0.0000   466.4699       74.9085       32.1876      -24.2254       27.3978      -4.78647       5.76191       4.61371      -3.13920      0.392774   -0.00699969     0.0329990       0.00000       0.00000       0.00000       0.00000       0.00000       0.00000       0.00000       0.00000       0.00000       0.00000       0.00000       0.00000       0.00000       0.00000       0.00000       0.00000       0.00000       0.00000       0.00000       0.00000       0.00000       0.00000       0.00000       0.00000       40.9467       46.6013       45.9381       38.4409       29.1304       19.7426       11.6941       6.24117       2.85269       1.16857      0.350974     0.0641528       0.00000       0.00000       0.00000       0.00000       0.00000       0.00000       0.00000       0.00000       0.00000       0.00000       0.00000       0.00000       0.00000       0.00000       0.00000       0.00000       0.00000       0.00000       0.00000       0.00000       0.00000       0.00000       0.00000       0.00000
   7  11 2045.7843    0.6146  0.5962 10.4305  0.0104  0.0462   0.0313   0.0887    0.0954   0.0000   416.7503      -27.5974       4.97231       12.2818      -4.90606       4.58456      -3.26849       2.47014      0.252395     -0.239123     -0.240819     -0.178932    0.00847186    0.00351631       0.00000       0.00000       0.00000       0.00000       0.00000       0.00000       0.00000       0.00000       0.00000       0.00000       0.00000       0.00000       0.00000       0.00000       0.00000       0.00000       0.00000       0.00000       0.00000       0.00000       0.00000       0.00000       10.9039       13.7355       12.4732       10.6350       8.29169       5.54573       3.79053       2.01761       1.09549      0.469759      0.212202     0.0645695     0.0212333    0.00435628       0.00000       0.00000       0.00000       0.00000       0.00000       0.00000       0.00000       0.00000       0.00000       0.00000       0.00000       0.00000       0.00000       0.00000       0.00000       0.00000       0.00000       0.00000       0.00000       0.00000       0.00000       0.00000
   7  12 2184.6095    0.7824  0.6954 10.6383 -0.0095  0.0593   0.0351   0.0851    0.1228   0.0000   434.9902      -9.85103      -6.10196       23.3118      -9.54379      -2.57746      0.520465     -0.703182       1.17722     -0.485272    -0.0465990     0.0830617    -0.0121412    -0.0126871       0.00000       0.00000       0.00000       0.00000       0.00000       0.00000       0.00000       0.00000       0.00000       0.00000       0.00000       0.00000       0.00000       0.00000       0.00000       0.00000       0.00000       0.00000       0.00000       0.00000       0.00000       0.00000       9.90920       15.9156       12.2720       14.6031       8.59754       8.05807       4.25865       2.84016       1.16536      0.786600      0.256758      0.130028     0.0280638    0.00836337       0.00000       0.00000       0.00000       0.00000       0.00000       0.00000       0.00000       0.00000       0.00000       0.00000       0.00000       0.00000       0.00000       0.00000       0.00000       0.00000       0.00000       0.00000       0.00000       0.00000       0.00000       0.00000
   7  13 2322.1791    0.9852  0.8432 11.0009 -0.0219  0.0509   0.0393   0.1063    0.1400   0.0000   427.9817       27.6685      -9.20561      -4.35266       26.1774       4.56384       6.44391      -3.81048       1.77826       1.15684     -0.304745     0.0651965    -0.0142760    -0.0124520       0.00000       0.00000       0.00000       0.00000       0.00000       0.00000       0.00000       0.00000       0.00000       0.00000       0.00000       0.00000       0.00000       0.00000       0.00000       0.00000       0.00000       0.00000       0.00000       0.00000       0.00000       0.00000       10.8101       12.3876       11.6741       9.95267       8.38450       6.82651       4.36053       2.33709       1.29262      0.533059      0.257176     0.0886081     0.0234963    0.00474864       0.00000       0.00000       0.00000       0.00000       0.00000       0.00000       0.00000       0.00000       0.00000       0.00000       0.00000       0.00000       0.00000       0.00000       0.00000       0.00000       0.00000       0.00000       0.00000       0.00000       0.00000       0.00000
   7  14 2458.2219    1.5169  0.8584 11.0349 -0.0203  0.0428   0.0560   0.1017    0.2236   0.0000   463.0085      0.471325      -15.0226       11.7224       5.75915      -13.2900      -1.84738      -1.91934      0.279479     -0.516993    0.00106223     -0.102912     0.0431327     0.0106774       0.00000       0.00000       0.00000       0.00000       0.00000       0.00000       0.00000       0.00000       0.00000       0.00000       0.00000       0.00000       0.00000       0.00000       0.00000       0.00000       0.00000       0.00000       0.00000       0.00000       0.00000       0.00000       9.54915       11.1678       11.4171       9.41145       6.98686       4.91855       3.06829       1.94426      0.985670      0.505700      0.204264     0.0769049     0.0203006    0.00388155       0.00000       0.00000       0.00000       0.00000       0.00000       0.00000       0.00000       0.00000       0.00000       0.00000       0.00000       0.00000       0.00000       0.00000       0.00000       0.00000       0.00000       0.00000       0.00000       0.00000       0.00000       0.00000
   7  15 2594.2833    1.9572  0.9295 11.7386 -0.0089  0.0508   0.0773   0.1195    0.1912   0.0000   439.0150       25.3915       19.5827       6.66312       10.2658      -5.66909     -0.789734      0.284705      -1.32316      -1.85768     -0.317236     0.0772877     0.0523948  -0.000919239       0.00000       0.00000       0.00000       0.00000       0.00000       0.00000       0.00000       0.00000       0.00000       0.00000       0.00000       0.00000       0.00000       0.00000       0.00000       0.00000       0.00000       0.00000       0.00000       0.00000       0.00000       0.00000       10.7846       13.3003       10.9210       9.57525       9.00321       6.59119       4.35838       2.35254       1.21898      0.582133      0.225694     0.0777507     0.0259815    0.00525651       0.00000       0.00000       0.00000       0.00000       0.00000       0.00000       0.00000       0.00000       0.00000       0.00000       0.00000       0.00000       0.00000       0.00000       0.00000       0.00000       0.00000       0.00000       0.00000       0.00000       0.00000       0.00000
   7  16 2731.2588    2.6682  0.8193 12.4408 -0.0028  0.0452   0.1031   0.0961    0.1718   0.0000   433.2185       17.4040      -2.00729       15.9409       25.6542       5.65624       5.70712      -3.06477     0.0914166      0.695101     -0.122095     0.0738174    0.00672143    0.00128112       0.00000       0.00000       0.00000       0.00000       0.00000       0.00000       0.00000       0.00000       0.00000       0.00000       0.00000       0.00000       0.00000       0.00000       0.00000       0.00000       0.00000       0.00000       0.00000       0.00000       0.00000       0.00000       10.0638       11.6045       12.4891       9.53068       7.37498       5.75345       3.69219       1.97293       1.10943      0.509807      0.245129     0.0846333     0.0224812    0.00384802       0.00000       0.00000       0.00000       0.00000       0.00000       0.00000       0.00000       0.00000       0.00000       0.00000       0.00000       0.00000       0.00000       0.00000       0.00000       0.00000       0.00000       0.00000       0.00000       0.00000       0.00000       0.00000
   7  17 2868.3555    2.9806  0.7975 13.0285 -0.0114  0.0430   0.1210   0.0951    0.1521   0.0000   413.9866       36.4288       11.0191      -13.4554      -9.98030       1.52269     -0.372263      -1.31576      0.280578     -0.811590      0.105462     0.0237538    -0.0434374    -0.0187836       0.00000       0.00000       0.00000       0.00000       0.00000       0.00000       0.00000       0.00000       0.00000       0.00000       0.00000       0.00000       0.00000       0.00000       0.00000       0.00000       0.00000       0.00000       0.00000       0.00000       0.00000       0.00000       10.1439       11.6896       10.9966       9.39149       7.46854       5.61908       3.54535       1.95493       1.11942      0.426062      0.219799     0.0698069     0.0199267    0.00400628       0.00000       0.00000       0.00000       0.00000       0.00000       0.00000       0.00000       0.00000       0.00000       0.00000       0.00000       0.00000       0.00000       0.00000       0.00000       0.00000       0.00000       0.00000       0.00000       0.00000       0.00000       0.00000
   7  18 3005.7096    3.8019  0.7537 13.5836 -0.0136  0.0881   0.1788   0.0950    0.1514   0.0000   436.5593       35.8332       4.67557      -12.5736       6.82114      -5.83854      -3.43652      -1.82210      0.371847      -1.50478     -0.159104     0.0810102    -0.0114135   0.000466190       0.00000       0.00000       0.00000       0.00000       0.00000       0.00000       0.00000       0.00000       0.00000       0.00000       0.00000       0.00000       0.00000       0.00000       0.00000       0.00000       0.00000       0.00000       0.00000       0.00000       0.00000       0.00000       31.5823       39.6936       38.7567       28.3638       18.7271       9.72195       4.51790       2.06118      0.990205      0.534894      0.191302     0.0627516     0.0180509    0.00336726       0.00000       0.00000       0.00000       0.00000       0.00000       0.00000       0.00000       0.00000       0.00000       0.00000       0.00000       0.00000       0.00000       0.00000       0.00000       0.00000       0.00000       0.00000       0.00000       0.00000       0.00000       0.00000
   7  19 3142.9519    3.8979  1.1583 12.6760 -0.0112  0.0491   0.1314   0.1221    0.3319   0.0000   442.6576      -8.79121       35.2579       9.34877       5.31255      -8.54908       3.86076      -1.07934      0.229865     0.0502477     -0.339457    -0.0246931     0.0209530    0.00827159       0.00000       0.00000       0.00000       0.00000       0.00000       0.00000       0.00000       0.00000       0.00000       0.00000       0.00000       0.00000       0.00000       0.00000       0.00000       0.00000       0.00000       0.00000       0.00000       0.00000       0.00000       0.00000       11.3440       12.4693       12.2779       11.1703       9.05017       5.54240       3.81276       2.39993       1.34499      0.593356      0.231984     0.0777235     0.0237752    0.00428966       0.00000       0.00000       0.00000       0.00000       0.00000       0.00000       0.00000       0.00000       0.00000       0.00000       0.00000       0.00000       0.00000       0.00000       0.00000       0.00000       0.00000       0.00000       0.00000       0.00000       0.00000       0.00000
   7  20 3280.1236    3.7227  1.3375 12.9231 -0.0024  0.0553   0.1225   0.1306    0.2192   0.0000   444.9034       5.08952       26.6643      -11.4172      -9.33279       5.58926      -3.89154      -3.70487      -2.21303      -1.13350     -0.149240    -0.0366458     0.0487700    0.00687257       0.00000       0.00000       0.00000       0.00000       0.00000       0.00000       0.00000       0.00000       0.00000       0.00000       0.00000       0.00000       0.00000       0.00000       0.00000       0.00000       0.00000       0.00000       0.00000       0.00000       0.00000       0.00000       13.3462       16.5712       15.9990       12.9339       9.46503       6.74515       4.03204       2.55368       1.19206      0.663759      0.239238     0.0960332     0.0247281    0.00498291       0.00000       0.00000       0.00000       0.00000       0.00000       0.00000       0.00000       0.00000       0.00000       0.00000       0.00000       0.00000       0.00000       0.00000       0.00000       0.00000       0.00000       0.00000       0.00000       0.00000       0.00000       0.00000
   7  21 3417.6667    3.3951  2.0543 12.0347  0.0087  0.0705   0.0900   0.1878    0.2524   0.0000   438.0127       43.7986       19.4080       9.98048      -2.56544      -2.15896      -6.26840      -1.46273      0.648399     -0.820103      0.242362      0.254213    -0.0322536   -0.00400437       0.00000       0.00000       0.00000       0.00000       0.00000       0.00000       0.00000       0.00000       0.00000       0.00000       0.00000       0.00000       0.00000       0.00000       0.00000       0.00000       0.00000       0.00000       0.00000       0.00000       0.00000       0.00000       15.9127       18.4981       17.1667       15.9903       12.6498       8.08245       5.58218       3.31557       1.89025      0.806176      0.344339      0.108862     0.0344308    0.00674982       0.00000       0.00000       0.00000       0.00000       0.00000       0.00000       0.00000       0.00000       0.00000       0.00000       0.00000       0.00000       0.00000       0.00000       0.00000       0.00000       0.00000       0.00000       0.00000       0.00000       0.00000       0.00000
   7  22 3555.5641    2.8612  2.8307 11.0383 -0.0019  0.0968   0.0584   0.2196    0.3741   0.0000   457.6798       28.8314       35.0162      -43.9969      -9.94428       4.02494      -1.57097       1.53218       4.18943     -0.968007       1.09660      0.197387    -0.0137410    -0.0118735       0.00000       0.00000       0.00000       0.00000       0.00000       0.00000       0.00000       0.00000       0.00000       0.00000       0.00000       0.00000       0.00000       0.00000       0.00000       0.00000       0.00000       0.00000       0.00000       0.00000       0.00000       0.00000       19.6247       27.4719       22.3273       21.0826       15.3340       11.7649       7.28118       4.36199       2.09543       1.09403      0.427342      0.161196     0.0447310     0.0113049       0.00000       0.00000       0.00000       0.00000       0.00000       0.00000       0.00000       0.00000       0.00000       0.00000       0.00000       0.00000       0.00000       0.00000       0.00000       0.00000       0.00000       0.00000       0.00000       0.00000       0.00000       0.00000
   7  24 3832.2470    2.0298  5.4245 10.9272 -0.0043  0.1559   0.0337   0.4332    0.1563   0.0000   440.3949       46.3401      -15.5658       6.00095       45.1590      0.343108      -14.1067       1.85852      -5.87944     -0.536552    -0.0284126      0.600578      0.138374    0.00591393       0.00000       0.00000       0.00000       0.00000       0.00000       0.00000       0.00000       0.00000       0.00000       0.00000       0.00000       0.00000       0.00000       0.00000       0.00000       0.00000       0.00000       0.00000       0.00000       0.00000       0.00000       0.00000       34.3403       42.0662       40.1121       34.4384       26.9693       17.9554       11.6455       7.16627       3.80944       1.81029      0.729386      0.270012     0.0801143     0.0150261       0.00000       0.00000       0.00000       0.00000       0.00000       0.00000       0.00000       0.00000       0.00000       0.00000       0.00000       0.00000       0.00000       0.00000       0.00000       0.00000       0.00000       0.00000       0.00000       0.00000       0.00000       0.00000
   8  10 1946.0788    0.5772  0.8141 10.6151 -0.0089  0.0697   0.0273   0.1077    0.1523   0.0000   434.4795      -4.00335    -0.0519077      -6.25348      -8.63122       7.04432      -9.31364      -2.65665      0.565791     -0.586077    -0.0975787   -0.00858942     0.0342873     0.0164854    -0.0102448   0.000494063       0.00000       0.00000       0.00000       0.00000       0.00000       0.00000       0.00000       0.00000       0.00000       0.00000       0.00000       0.00000       0.00000       0.00000       0.00000       0.00000       0.00000       0.00000       0.00000       0.00000       15.0877       15.5416       17.6654       17.6503       12.2619       8.39709       7.17050       4.40670       2.02889       1.21505      0.755090      0.325113      0.107210     0.0303794    0.00736875    0.00118623       0.00000       0.00000       0.00000       0.00000       0.00000       0.00000       0.00000       0.00000       0.00000       0.00000       0.00000       0.00000       0.00000       0.00000       0.00000       0.00000       0.00000       0.00000       0.00000       0.00000
   8  12 2225.2071    0.9445  0.9016 11.3367 -0.0062  0.0577   0.0337   0.1018    0.1271   0.0000   436.4769       4.47308       34.8375       14.0678      -3.56776      -6.44634      -2.25291      -1.17728      0.180419     -0.723550     0.0434643     -0.139178    -0.0504304     0.0280273   -0.00276900   0.000591309       0.00000       0.00000       0.00000       0.00000       0.00000       0.00000       0.00000       0.00000       0.00000       0.00000       0.00000       0.00000       0.00000       0.00000       0.00000       0.00000       0.00000       0.00000       0.00000       0.00000       12.4736       16.8084       12.5266       12.9123       10.5763       8.93066       6.28347       3.74888       2.06749      0.853207      0.480743      0.140655     0.0824515     0.0228869    0.00714375    0.00160153       0.00000       0.00000       0.00000       0.00000       0.00000       0.00000       0.00000       0.00000       0.00000       0.00000       0.00000       0.00000       0.00000       0.00000       0.00000       0.00000       0.00000       0.00000       0.00000       0.00000
   8  14 2499.4934    1.7125  1.1274 12.1961 -0.0165  0.0735   0.0608   0.1191    0.1754   0.0000   437.3622       29.5744       3.89469       10.7063       4.31757      -1.61701       1.65150       8.01204      -3.60960      -1.63535     0.0646508      0.103078    -0.0853228     0.0219539    -0.0155339   0.000345078       0.00000       0.00000       0.00000       0.00000       0.00000       0.00000       0.00000       0.00000       0.00000       0.00000       0.00000       0.00000       0.00000       0.00000       0.00000       0.00000       0.00000       0.00000       0.00000       0.00000       15.3204       19.6191       22.4995       16.4649       11.7244       9.05459       5.28699       3.08108       2.33528       1.13464      0.403456      0.246837      0.111861     0.0337894    0.00837856    0.00137140       0.00000       0.00000       0.00000       0.00000       0.00000       0.00000       0.00000       0.00000       0.00000       0.00000       0.00000       0.00000       0.00000       0.00000       0.00000       0.00000       0.00000       0.00000       0.00000       0.00000
   8  16 2773.8955    3.2838  1.0698 10.3526 -0.0001  0.0625   0.1004   0.0987    1.3772   0.0000   435.1002     -0.941292      0.847446       13.1219      -5.32478      -8.93959      -6.14085      -4.34893       1.37258      -1.41897    -0.0281126     0.0782136    -0.0102228    -0.0110345    0.00498252   0.000419168       0.00000       0.00000       0.00000       0.00000       0.00000       0.00000       0.00000       0.00000       0.00000       0.00000       0.00000       0.00000       0.00000       0.00000       0.00000       0.00000       0.00000       0.00000       0.00000       0.00000       16.1945       18.1743       12.8081       11.8917       11.8362       10.7090       7.68952       4.58677       2.29301      0.944640      0.429658      0.139932     0.0635049     0.0158810    0.00523233    0.00112148       0.00000       0.00000       0.00000       0.00000       0.00000       0.00000       0.00000       0.00000       0.00000       0.00000       0.00000       0.00000       0.00000       0.00000       0.00000       0.00000       0.00000       0.00000       0.00000       0.00000
   8  18 3049.2072    3.9467  1.2956 13.4841 -0.0221  0.0724   0.1342   0.1277    0.2429   0.0000   438.4398       6.31954       11.4230       16.3201       16.1266      -10.9572      -3.80621       3.72148     -0.351113      0.340132      0.337488      0.150949     0.0371327   0.000485792    -0.0181101   -0.00186625       0.00000       0.00000       0.00000       0.00000       0.00000       0.00000       0.00000       0.00000       0.00000       0.00000       0.00000       0.00000       0.00000       0.00000       0.00000       0.00000       0.00000       0.00000       0.00000       0.00000       16.1511       13.2856       13.0476       16.8356       14.9079       8.31670       4.37301       4.40454       3.21192       1.82745      0.729135      0.247390     0.0747283     0.0243620    0.00622059   0.000945343       0.00000       0.00000       0.00000       0.00000       0.00000       0.00000       0.00000       0.00000       0.00000       0.00000       0.00000       0.00000       0.00000       0.00000       0.00000       0.00000       0.00000       0.00000       0.00000       0.00000
   8  20 3324.4398    3.9449  1.5377 13.1691 -0.0046  0.0744   0.1149   0.1378    0.2327   0.0000   442.8877       36.8463       20.6917      -19.0524       2.56961       7.81194      -2.75586      -2.61239       3.64502       2.37260     -0.225960    -0.0255269      0.112742    -0.0174904   -0.00212982   0.000716321       0.00000       0.00000       0.00000       0.00000       0.00000       0.00000       0.00000       0.00000       0.00000       0.00000       0.00000       0.00000       0.00000       0.00000       0.00000       0.00000       0.00000       0.00000       0.00000       0.00000       18.2847       24.5689       23.1080       19.7204       13.9813       10.0296       5.54006       3.53627       1.80454       1.00827      0.479440      0.208831     0.0779783     0.0302353    0.00697804    0.00141661       0.00000       0.00000       0.00000       0.00000       0.00000       0.00000       0.00000       0.00000       0.00000       0.00000       0.00000       0.00000       0.00000       0.00000       0.00000       0.00000       0.00000       0.00000       0.00000       0.00000
   8  22 3601.0542    2.8469  3.0514 12.3369 -0.0110  0.1045   0.0558   0.2371    0.1559   0.0000   377.5541      -21.0465       40.7698       20.2984      -11.1500      -14.5129       1.75893      -11.7981     -0.448260      -1.01394       2.27673     0.0933832     0.0431713     -0.106328     0.0203265    0.00115915       0.00000       0.00000       0.00000       0.00000       0.00000       0.00000       0.00000       0.00000       0.00000       0.00000       0.00000       0.00000       0.00000       0.00000       0.00000       0.00000       0.00000       0.00000       0.00000       0.00000       19.2488       25.9222       24.8058       21.0207       18.2707       11.2795       8.54960       5.33608       3.14850       1.85100      0.774293      0.401788      0.130372     0.0476934     0.0151087    0.00241687       0.00000       0.00000       0.00000       0.00000       0.00000       0.00000       0.00000       0.00000       0.00000       0.00000       0.00000       0.00000       0.00000       0.00000       0.00000       0.00000       0.00000       0.00000       0.00000       0.00000
   8  23 3739.7169    2.3433  4.3318 11.7912 -0.0049  0.1187   0.0321   0.2769    0.1076   0.0000   480.6693       13.4139       3.13491       30.1017       34.1105       17.2932      -8.81173       1.23295       7.45477     -0.477916     -0.207714      0.442839     -0.290054    -0.0262888     0.0418416   -0.00286365       0.00000       0.00000       0.00000       0.00000       0.00000       0.00000       0.00000       0.00000       0.00000       0.00000       0.00000       0.00000       0.00000       0.00000       0.00000       0.00000       0.00000       0.00000       0.00000       0.00000       24.4200       29.9927       28.9999       25.7066       21.4775       14.7869       9.85042       6.61851       3.86513       2.18807      0.965994      0.445612      0.158764     0.0580532     0.0157041    0.00271797       0.00000       0.00000       0.00000       0.00000       0.00000       0.00000       0.00000       0.00000       0.00000       0.00000       0.00000       0.00000       0.00000       0.00000       0.00000       0.00000       0.00000       0.00000       0.00000       0.00000
   8  25 4017.9073    1.5352  8.2465 11.4594 -0.0009  0.1850   0.0159   0.4667    0.0598   0.0000   410.0760       45.1090       53.6870       51.6601      -21.7636       2.23436       7.94058       11.9686       4.14984       3.28787     -0.100844     0.0370396      0.165258     0.0369478     0.0619364   -0.00456232       0.00000       0.00000       0.00000       0.00000       0.00000       0.00000       0.00000       0.00000       0.00000       0.00000       0.00000       0.00000       0.00000       0.00000       0.00000       0.00000       0.00000       0.00000       0.00000       0.00000       35.1170       46.6882       46.2716       40.4700       34.2260       25.2544       17.2210       11.3471       6.36035       3.39718       1.78743      0.734974      0.307257      0.107329     0.0287390    0.00478352       0.00000       0.00000       0.00000       0.00000       0.00000       0.00000       0.00000       0.00000       0.00000       0.00000       0.00000       0.00000       0.00000       0.00000       0.00000       0.00000       0.00000       0.00000       0.00000       0.00000
   9  12 2264.5599    0.8799  0.8399 11.1283  0.0063  0.0467   0.0348   0.0956    0.1131   0.0000   423.2383       17.4835       17.6072      -12.0871       14.5372       11.8246      -8.70754      -4.50282       1.78099     -0.654101     -0.435203      0.134591  -0.000394962   -0.00219298    -0.0424122     0.0119104   -0.00115481   0.000821381       0.00000       0.00000       0.00000       0.00000       0.00000       0.00000       0.00000       0.00000       0.00000       0.00000       0.00000       0.00000       0.00000       0.00000       0.00000       0.00000       0.00000       0.00000       7.64512       10.1659       10.2002       9.30939       7.45963       6.51591       4.19530       3.06206       1.81364       1.20374      0.545397      0.327273      0.117798     0.0652156     0.0208520    0.00751006    0.00154560   0.000309219       0.00000       0.00000       0.00000       0.00000       0.00000       0.00000       0.00000       0.00000       0.00000       0.00000       0.00000       0.00000       0.00000       0.00000       0.00000       0.00000       0.00000       0.00000
   9  13 2402.3425    1.2788  0.9684 11.5481 -0.0048  0.0499   0.0438   0.1088    0.1206   0.0000   435.2814       6.98724       1.45662      -9.67927       14.5873       5.45184      -2.69223       1.86668      0.954691      -2.10450     0.0221024     0.0673837     -0.297674     0.0238934    0.00939472   -0.00217612   -0.00211757   0.000248369       0.00000       0.00000       0.00000       0.00000       0.00000       0.00000       0.00000       0.00000       0.00000       0.00000       0.00000       0.00000       0.00000       0.00000       0.00000       0.00000       0.00000       0.00000       9.05331       11.9946       11.4353       11.3427       8.51577       6.50695       4.72591       2.96331       1.99564       1.07839      0.629601      0.290265      0.155635     0.0531684     0.0221613    0.00563720    0.00157164   0.000314622       0.00000       0.00000       0.00000       0.00000       0.00000       0.00000       0.00000       0.00000       0.00000       0.00000       0.00000       0.00000       0.00000       0.00000       0.00000       0.00000       0.00000       0.00000
   9  14 2539.5671    1.7212  0.8553 11.8436 -0.0017  0.0575   0.0578   0.0897    0.1434   0.0000   432.1519       16.5147       8.88123      -8.78756      -4.74841       16.8905       2.50061      -2.61341      -2.26144      0.656728      0.563979     -0.544261    -0.0501230      0.101155     0.0171362   -0.00246193   -0.00140328   0.000448242       0.00000       0.00000       0.00000       0.00000       0.00000       0.00000       0.00000       0.00000       0.00000       0.00000       0.00000       0.00000       0.00000       0.00000       0.00000       0.00000       0.00000       0.00000       6.53774       12.7668       7.15116       12.3059       6.75084       8.25285       3.59050       4.03034       1.85097       1.55616      0.634650      0.428164      0.133310     0.0784308     0.0195009    0.00961615    0.00137285   0.000536401       0.00000       0.00000       0.00000       0.00000       0.00000       0.00000       0.00000       0.00000       0.00000       0.00000       0.00000       0.00000       0.00000       0.00000       0.00000       0.00000       0.00000       0.00000
   9  15 2677.1647    2.3558  0.7848 12.4192  0.0058  0.0372   0.0848   0.0884    0.1308   0.0000   408.8452      -12.5522       21.3500      -6.06705       2.82546      -14.6921      -2.07514      -1.65582       2.60142      0.649494     -0.631691      0.167378     0.0868084     0.0289298     0.0316501   -0.00409961    0.00133783  -0.000362705       0.00000       0.00000       0.00000       0.00000       0.00000       0.00000       0.00000       0.00000       0.00000       0.00000       0.00000       0.00000       0.00000       0.00000       0.00000       0.00000       0.00000       0.00000       6.15910       8.18379       7.27665       7.40368       6.05892       4.70174       3.86532       2.34426       1.65360      0.809063      0.506356      0.229962      0.116678     0.0419876     0.0176275    0.00422083    0.00136099   0.000242797       0.00000       0.00000       0.00000       0.00000       0.00000       0.00000       0.00000       0.00000       0.00000       0.00000       0.00000       0.00000       0.00000       0.00000       0.00000       0.00000       0.00000       0.00000
   9  16 2815.2375    2.8501  0.8039 12.7686  0.0029  0.0419   0.0991   0.0885    0.1403   0.0000   439.3191       14.8609       8.15255   -0.00328669       1.64079       4.52578      -3.23593      -1.35360    -0.0226165      0.133973      0.295459      0.177064    -0.0381759    -0.0488041     0.0135986    0.00983879  -5.69139e-06  -0.000253156       0.00000       0.00000       0.00000       0.00000       0.00000       0.00000       0.00000       0.00000       0.00000       0.00000       0.00000       0.00000       0.00000       0.00000       0.00000       0.00000       0.00000       0.00000       9.44897       10.7007       9.01362       7.62453       7.45975       6.57085       5.30038       3.50308       1.94520       1.02312      0.460832      0.226829     0.0999190     0.0423074     0.0131714    0.00427496    0.00111412   0.000178782       0.00000       0.00000       0.00000       0.00000       0.00000       0.00000       0.00000       0.00000       0.00000       0.00000       0.00000       0.00000       0.00000       0.00000       0.00000       0.00000       0.00000       0.00000
   9  18 3091.6193    3.8215  0.8347 13.6428 -0.0057  0.0435   0.1290   0.0894    0.1359   0.0000   442.2196       4.55145       2.36716       11.0064       1.57565       11.4027      -3.45414      -2.26270      0.164539      -1.30959      0.217896     0.0805676     0.0497948     0.0199695     0.0241482   -0.00442197   0.000690501  -4.48640e-05       0.00000       0.00000       0.00000       0.00000       0.00000       0.00000       0.00000       0.00000       0.00000       0.00000       0.00000       0.00000       0.00000       0.00000       0.00000       0.00000       0.00000       0.00000       7.44554       9.73665       9.28792       8.28373       7.55174       5.04188       4.45432       2.60555       1.74085      0.974074      0.476872      0.308691     0.0968004     0.0557011     0.0168787    0.00508883    0.00166151   0.000251964       0.00000       0.00000       0.00000       0.00000       0.00000       0.00000       0.00000       0.00000       0.00000       0.00000       0.00000       0.00000       0.00000       0.00000       0.00000       0.00000       0.00000       0.00000
   9  19 3229.6736    3.8108  1.1715 13.6402 -0.0108  0.0492   0.1119   0.1190    0.1404   0.0000   443.0156       11.4321       14.8142       7.34043      -5.77803       8.10581       1.74255      -8.52016       1.74681     -0.946809     -0.529660     -0.202838      0.189740    0.00167474    -0.0172579    0.00373971   0.000931948  -0.000220069       0.00000       0.00000       0.00000       0.00000       0.00000       0.00000       0.00000       0.00000       0.00000       0.00000       0.00000       0.00000       0.00000       0.00000       0.00000       0.00000       0.00000       0.00000       10.2343       12.6861       12.6753       11.5466       9.18408       6.67912       4.85498       3.07184       1.91480       1.09531      0.580396      0.295110      0.126347     0.0539670     0.0183018    0.00516004    0.00146352   0.000231226       0.00000       0.00000       0.00000       0.00000       0.00000       0.00000       0.00000       0.00000       0.00000       0.00000       0.00000       0.00000       0.00000       0.00000       0.00000       0.00000       0.00000       0.00000
   9  20 3367.8986    3.2509  1.5823 13.8180 -0.0093  0.0587   0.0912   0.1509    0.0947   0.0000   454.9973       11.4669       22.0244       2.86977     -0.604346      -2.04958       10.5959      -1.54386       2.84285     -0.447256       1.06690     -0.201541     -0.104479     0.0310711   -0.00151026    0.00150969  -0.000245544  -0.000677588       0.00000       0.00000       0.00000       0.00000       0.00000       0.00000       0.00000       0.00000       0.00000       0.00000       0.00000       0.00000       0.00000       0.00000       0.00000       0.00000       0.00000       0.00000       10.4704       12.2836       12.5803       12.2541       10.1969       7.44485       5.50721       3.79537       2.43059       1.37968      0.827881      0.411906      0.182311     0.0691295     0.0263568    0.00745484    0.00183355   0.000328037       0.00000       0.00000       0.00000       0.00000       0.00000       0.00000       0.00000       0.00000       0.00000       0.00000       0.00000       0.00000       0.00000       0.00000       0.00000       0.00000       0.00000       0.00000
   9  21 3506.3771    2.8859  2.4021 12.9950  0.0035  0.0823   0.0669   0.1880    0.0866   0.0000   406.6260       34.3783       8.25365      -11.2441       5.35097       1.85709      0.626529      -1.55625       2.95754      -2.57733      -1.64612     -0.631106     0.0162148     0.0570348     0.0359454    0.00435843   -0.00339476  -0.000681615       0.00000       0.00000       0.00000       0.00000       0.00000       0.00000       0.00000       0.00000       0.00000       0.00000       0.00000       0.00000       0.00000       0.00000       0.00000       0.00000       0.00000       0.00000       13.3892       17.3888       17.8231       15.5725       13.2960       10.9981       7.42714       5.21436       3.39238       1.78630       1.06647      0.514510      0.233094     0.0923119     0.0390101     0.0117030    0.00282303   0.000493866       0.00000       0.00000       0.00000       0.00000       0.00000       0.00000       0.00000       0.00000       0.00000       0.00000       0.00000       0.00000       0.00000       0.00000       0.00000       0.00000       0.00000       0.00000
   9  22 3645.3888    2.4244  2.9373 12.5474  0.0006  0.0884   0.0528   0.2189    0.0871   0.0000   469.2538       1.11498       67.7974      -41.6591       29.2712      -4.98818      -15.7221      0.167658      -4.60646       1.21688     -0.987348      0.126545     -0.173483     0.0791767     0.0158141    -0.0172417  -5.34160e-05   0.000793019       0.00000       0.00000       0.00000       0.00000       0.00000       0.00000       0.00000       0.00000       0.00000       0.00000       0.00000       0.00000       0.00000       0.00000       0.00000       0.00000       0.00000       0.00000       17.7891       22.8449       23.0252       21.1322       17.1283       12.6873       8.19078       5.49757       3.54341       2.09928       1.15212      0.550286      0.242049     0.0973415     0.0358013     0.0111600    0.00263713   0.000477498       0.00000       0.00000       0.00000       0.00000       0.00000       0.00000       0.00000       0.00000       0.00000       0.00000       0.00000       0.00000       0.00000       0.00000       0.00000       0.00000       0.00000       0.00000
   9  24 3923.6573    1.6755  6.2011 11.3798 -0.0006  0.1411   0.0236   0.3704    0.0767   0.0000   476.0267       43.8980       13.9554       4.14877       7.99022       24.7629       2.62149      -16.5718      -11.6282      0.454986      0.306874     -0.136452     -0.462913     -0.432089      0.193049     0.0308000    -0.0103304   -0.00110743       0.00000       0.00000       0.00000       0.00000       0.00000       0.00000       0.00000       0.00000       0.00000       0.00000       0.00000       0.00000       0.00000       0.00000       0.00000       0.00000       0.00000       0.00000       25.0648       31.3076       31.2617       28.8215       25.5683       19.1680       13.9994       9.53484       6.33204       3.51631       2.03801      0.944283      0.450328      0.170239     0.0684217     0.0203526    0.00521528   0.000806895       0.00000       0.00000       0.00000       0.00000       0.00000       0.00000       0.00000       0.00000       0.00000       0.00000       0.00000       0.00000       0.00000       0.00000       0.00000       0.00000       0.00000       0.00000
  10  15 2717.1019    2.3743  0.7591 12.1817 -0.0222  0.0360   0.0837   0.0806    0.1159   0.0000   436.6519       4.58964       17.0536       7.35562      -5.48809       3.35049      -3.58057     0.0709931       3.43145     -0.272185     -0.499949      0.755134      0.146296    -0.0600376    -0.0545642    0.00941273    0.00504367   -0.00433544   0.000598523   1.37314e-05       0.00000       0.00000       0.00000       0.00000       0.00000       0.00000       0.00000       0.00000       0.00000       0.00000       0.00000       0.00000       0.00000       0.00000       0.00000       0.00000       5.83105       7.01961       6.86183       5.93740       5.68110       4.44982       3.79756       2.55414       1.66493       1.13945      0.602789      0.324733      0.170139     0.0695140     0.0364461     0.0126812    0.00369632    0.00125060   0.000304582   4.18989e-05       0.00000       0.00000       0.00000       0.00000       0.00000       0.00000       0.00000       0.00000       0.00000       0.00000       0.00000       0.00000       0.00000       0.00000       0.00000       0.00000
  10  17 2994.6380    3.7042  0.8955 12.6988 -0.0032  0.0340   0.1181   0.0867    0.1465   0.0000   435.8758       13.4982       6.08552       7.95528      -4.64145       8.23347     -0.432372      0.302263      -4.30670     -0.425687      0.337867      0.302977     -0.171460     -0.126581     0.0514381    0.00292046    0.00735933  -0.000390463  -0.000356187   0.000123494       0.00000       0.00000       0.00000       0.00000       0.00000       0.00000       0.00000       0.00000       0.00000       0.00000       0.00000       0.00000       0.00000       0.00000       0.00000       0.00000       5.25014       6.63301       6.49245       6.29958       5.42499       4.35242       3.31801       2.37606       1.68086       1.00068      0.592928      0.343539      0.164041     0.0852374     0.0312637     0.0130404    0.00425855    0.00120628   0.000287438   4.89512e-05       0.00000       0.00000       0.00000       0.00000       0.00000       0.00000       0.00000       0.00000       0.00000       0.00000       0.00000       0.00000       0.00000       0.00000       0.00000       0.00000
  10  18 3133.0325    3.6196  0.7971 13.3746 -0.0157  0.0386   0.1252   0.0808    0.1069   0.0000   433.0664       16.3559       18.8891      -4.31487      -2.56547       7.67933       2.25265     -0.245523      0.678287      0.129945     -0.517534     0.0750328     0.0538638     -0.120832   -0.00612719     0.0188528    0.00533172   0.000136073   0.000349850  -7.58979e-05       0.00000       0.00000       0.00000       0.00000       0.00000       0.00000       0.00000       0.00000       0.00000       0.00000       0.00000       0.00000       0.00000       0.00000       0.00000       0.00000       6.73650       8.69337       8.87068       7.93297       6.64644       5.00870       4.15030       2.62711       1.83845       1.09709      0.581213      0.356794      0.179441     0.0836461     0.0351633     0.0149286    0.00454339    0.00119567   0.000326159   4.97891e-05       0.00000       0.00000       0.00000       0.00000       0.00000       0.00000       0.00000       0.00000       0.00000       0.00000       0.00000       0.00000       0.00000       0.00000       0.00000       0.00000
  10  19 3271.5017    3.6036  1.2076 12.9518 -0.0200  0.0524   0.1009   0.1110    0.1264   0.0000   428.3147       22.3245       24.9218      -1.94211      -11.1824       10.9203      -11.4258      -3.64924       3.59186       1.49237     -0.505475     -0.170542     -0.122627      0.198951    0.00294501     0.0332781    0.00512046    0.00319528  -0.000940156   2.91807e-05       0.00000       0.00000       0.00000       0.00000       0.00000       0.00000       0.00000       0.00000       0.00000       0.00000       0.00000       0.00000       0.00000       0.00000       0.00000       0.00000       8.07206       11.7873       10.9036       11.2797       8.70703       7.38559       5.13824       3.45956       2.61410       1.43796       1.00880      0.458092      0.305373     0.0981354     0.0609748     0.0180930    0.00807889    0.00193237   0.000486950   9.22439e-05       0.00000       0.00000       0.00000       0.00000       0.00000       0.00000       0.00000       0.00000       0.00000       0.00000       0.00000       0.00000       0.00000       0.00000       0.00000       0.00000
  10  20 3410.2147    2.9498  2.1398 12.8647 -0.0096  0.0651   0.0710   0.1611    0.0749   0.0000   439.2283       24.5561       43.3116       21.4193      -4.49164      -5.54907       2.15467     -0.987198      -4.28950      0.136001       4.96988     -0.581303      0.106506     0.0886282    -0.0538476   -0.00242315    -0.0216565   0.000325955    0.00138951   0.000103565       0.00000       0.00000       0.00000       0.00000       0.00000       0.00000       0.00000       0.00000       0.00000       0.00000       0.00000       0.00000       0.00000       0.00000       0.00000       0.00000       11.0086       13.7022       14.1799       13.6854       11.2412       8.97396       6.62237       4.48009       3.29090       1.92765       1.18053      0.673853      0.342751      0.154726     0.0660545     0.0265841    0.00917804    0.00234708   0.000546894   8.71609e-05       0.00000       0.00000       0.00000       0.00000       0.00000       0.00000       0.00000       0.00000       0.00000       0.00000       0.00000       0.00000       0.00000       0.00000       0.00000       0.00000
  10  21 3549.2096    2.5519  2.8342 12.1919 -0.0046  0.0748   0.0489   0.1842    0.0754   0.0000   464.4336       21.6821      -4.83991      -5.49478       7.55921       18.8219      -5.57263      -2.18193      -1.56557      -1.20665     -0.816095      0.312081     -0.393746     -0.238233     0.0791986    0.00602942    -0.0109977    0.00203679  -0.000557865  -8.29875e-05       0.00000       0.00000       0.00000       0.00000       0.00000       0.00000       0.00000       0.00000       0.00000       0.00000       0.00000       0.00000       0.00000       0.00000       0.00000       0.00000       12.4821       15.5366       16.4254       15.1724       12.8550       9.97938       7.57106       5.18751       3.50573       2.31148       1.28966      0.744916      0.387963      0.169219     0.0783727     0.0300262    0.00952789    0.00279337   0.000639288   9.48393e-05       0.00000       0.00000       0.00000       0.00000       0.00000       0.00000       0.00000       0.00000       0.00000       0.00000       0.00000       0.00000       0.00000       0.00000       0.00000       0.00000
  10  23 3828.1561    1.6709  5.0629 11.3292 -0.0033  0.1144   0.0277   0.3146    0.0653   0.0000   427.6753       44.1805       29.1330       53.5378       36.2449       13.9357      -10.4105      -8.15122     -0.191374      -8.63352      -5.77293      -1.25321      0.326656      0.850856   -0.00828695    -0.0441520    0.00817296    0.00412354    0.00122333   0.000107216       0.00000       0.00000       0.00000       0.00000       0.00000       0.00000       0.00000       0.00000       0.00000       0.00000       0.00000       0.00000       0.00000       0.00000       0.00000       0.00000       18.4594       23.3629       23.6405       22.8620       19.0902       15.8750       11.4836       8.49679       5.73685       3.69707       2.14263       1.23437      0.614308      0.288492      0.122715     0.0483781     0.0160290    0.00467685   0.000985965   0.000163698       0.00000       0.00000       0.00000       0.00000       0.00000       0.00000       0.00000       0.00000       0.00000       0.00000       0.00000       0.00000       0.00000       0.00000       0.00000       0.00000
  10  26 4248.4352    1.0551  8.8304 10.2377 -0.0023  0.1866   0.0147   0.4919    0.0670   0.0000   431.9068      -53.2461       35.0990       8.05761       6.71383       32.3107       22.3271      -11.9539      -8.39719      -4.99153       6.06799      -1.91437     -0.752375     -0.129821     0.0948188     0.0445251    -0.0474422  -0.000147153    0.00114311  -8.09076e-05       0.00000       0.00000       0.00000       0.00000       0.00000       0.00000       0.00000       0.00000       0.00000       0.00000       0.00000       0.00000       0.00000       0.00000       0.00000       0.00000       28.2446       35.2416       36.7617       36.1572       30.3032       24.9874       18.7248       14.5258       9.75724       5.86118       3.62427       2.00130       1.11091      0.488086      0.220829     0.0798454     0.0286477    0.00801669    0.00172456   0.000275943       0.00000       0.00000       0.00000       0.00000       0.00000       0.00000       0.00000       0.00000       0.00000       0.00000       0.00000       0.00000       0.00000       0.00000       0.00000       0.00000
  11  10 2057.9732    0.6679  0.5053 10.9825  0.0086  0.0505   0.0265   0.0576    0.0739   0.0000   448.0214       1.91870       8.79201       1.91548       6.82820       6.53857     -0.769392       2.66247       1.33204      -1.09298     -0.498647      0.596283    -0.0829944     0.0458276     0.0905449    -0.0234728   -0.00492182   0.000326637   0.000255972  -0.000222255   0.000101538  -3.70858e-06       0.00000       0.00000       0.00000       0.00000       0.00000       0.00000       0.00000       0.00000       0.00000       0.00000       0.00000       0.00000       0.00000       0.00000       7.37240       10.9802       9.69640       8.84305       7.97923       6.24687       6.36507       3.87476       3.07627       1.65666       1.03749      0.570159      0.294728      0.158714     0.0727441     0.0341535     0.0130708    0.00540255    0.00167731   0.000375745   0.000133369   1.83749e-05       0.00000       0.00000       0.00000       0.00000       0.00000       0.00000       0.00000       0.00000       0.00000       0.00000       0.00000       0.00000       0.00000       0.00000
  11  11 2199.8306    0.9412  0.8065 10.5180 -0.0184  0.0543   0.0327   0.0801    0.1794   0.0000   451.9498       11.2035       5.29001       10.6696      0.696003       3.51931      -3.32243      -1.81450      -1.55776      -2.24742    -0.0657149      0.628159     -0.190409     -0.298682     0.0330496     0.0554339   -0.00424883    0.00305559    0.00242834  -0.000118229  -6.43310e-05   2.25611e-05       0.00000       0.00000       0.00000       0.00000       0.00000       0.00000       0.00000       0.00000       0.00000       0.00000       0.00000       0.00000       0.00000       0.00000       9.25788       10.6572       11.2600       11.7700       9.71042       8.53528       6.53712       4.38956       2.92970       1.97106       1.45481      0.777668      0.355193      0.168573      0.109058     0.0411502     0.0160352    0.00515569    0.00198086   0.000412015   8.30340e-05   1.41651e-05       0.00000       0.00000       0.00000       0.00000       0.00000       0.00000       0.00000       0.00000       0.00000       0.00000       0.00000       0.00000       0.00000       0.00000
  11  13 2478.5137    1.6522  1.1193 10.8852 -0.0034  0.0543   0.0484   0.1269    0.3657   0.0000   437.6585       5.17482       25.4595       6.61337      -5.49378      -12.7473      -1.58972       2.64208     -0.481253      -2.78085     -0.337149     0.0996745      0.270138      0.435934      0.188197    -0.0474344   -0.00946230  -5.02489e-05  -0.000322252   0.000837039  -0.000102524  -1.15570e-05       0.00000       0.00000       0.00000       0.00000       0.00000       0.00000       0.00000       0.00000       0.00000       0.00000       0.00000       0.00000       0.00000       0.00000       9.33852       10.8124       10.4215       10.4199       8.78853       8.05720       5.95867       4.31858       3.03111       2.15733       1.18390      0.728227      0.392558      0.197019     0.0793541     0.0370348     0.0148417    0.00568413    0.00153861   0.000440583   8.07278e-05   1.66978e-05       0.00000       0.00000       0.00000       0.00000       0.00000       0.00000       0.00000       0.00000       0.00000       0.00000       0.00000       0.00000       0.00000       0.00000
  11  15 2756.1959    2.6206  0.9375 12.7723 -0.0110  0.0402   0.0793   0.0815    0.1382   0.0000   433.9498       11.2473       5.42065       2.45333      -1.23025      0.838901     0.0232432      -3.50371     -0.988538     0.0813156     -0.182234     -0.142140      0.323618     -0.252089     0.0284269     0.0289710   -0.00728087   -0.00670371  -0.000591944   1.67144e-05  -1.09628e-05  -1.47600e-05       0.00000       0.00000       0.00000       0.00000       0.00000       0.00000       0.00000       0.00000       0.00000       0.00000       0.00000       0.00000       0.00000       0.00000       5.74071       7.82680       7.46150       7.80033       6.64467       5.23397       4.01997       2.65470       2.11467       1.27513      0.854342      0.517453      0.270602      0.154484     0.0639865     0.0313456     0.0105837    0.00459875    0.00140381   0.000353839   9.19171e-05   1.51387e-05       0.00000       0.00000       0.00000       0.00000       0.00000       0.00000       0.00000       0.00000       0.00000       0.00000       0.00000       0.00000       0.00000       0.00000
  11  17 3034.5811    3.8265  0.8396 13.6705 -0.0104  0.0340   0.1223   0.0803    0.1282   0.0000   440.2452       14.7384       7.65540      -5.69290      -4.96116      -3.93490      0.836496      -4.09872      -1.34494      0.208887      0.452801      0.601614     -0.205157    -0.0545166    -0.0135217    0.00415558    0.00614160   -0.00476563    0.00118386  -0.000357551   5.55648e-05   8.20286e-06       0.00000       0.00000       0.00000       0.00000       0.00000       0.00000       0.00000       0.00000       0.00000       0.00000       0.00000       0.00000       0.00000       0.00000       5.46451       6.64017       6.47374       6.26695       5.73826       4.91660       3.77340       2.64086       1.96056       1.26629      0.782928      0.463192      0.239660      0.117938     0.0544507     0.0223394    0.00935819    0.00355440    0.00109834   0.000285254   6.60816e-05   1.02039e-05       0.00000       0.00000       0.00000       0.00000       0.00000       0.00000       0.00000       0.00000       0.00000       0.00000       0.00000       0.00000       0.00000       0.00000
  11  20 3451.6209    2.9770  2.0681 13.2720  0.0013  0.0688   0.0658   0.1444    0.0882   0.0000   435.8213       17.9191      -2.75353       31.1857     -0.148835      -5.11924      -8.35169      -13.2186       2.97201     -0.389722     0.0799778      -1.31601      0.477123     0.0129126      0.125508    -0.0355758   -0.00468720    0.00432239   0.000866268   0.000471581  -0.000117835  -1.86721e-05       0.00000       0.00000       0.00000       0.00000       0.00000       0.00000       0.00000       0.00000       0.00000       0.00000       0.00000       0.00000       0.00000       0.00000       9.64754       13.8028       13.8853       13.5606       12.1084       8.56015       7.39438       4.53331       3.89660       2.02736       1.44436      0.805419      0.461602      0.266415     0.0999357     0.0562838     0.0178675    0.00759589    0.00254421   0.000583245   0.000189985   2.56972e-05       0.00000       0.00000       0.00000       0.00000       0.00000       0.00000       0.00000       0.00000       0.00000       0.00000       0.00000       0.00000       0.00000       0.00000
  11  22 3731.0855    2.1549  4.4258 12.3418 -0.0031  0.1034   0.0357   0.2491    0.0726   0.0000   432.0757       42.8587       26.5871       10.9822       33.8275      -19.2649     -0.782149     -0.599768       9.02796      -1.50516      0.147048      -1.45198      0.475532      0.266170     0.0316492     -0.131188    -0.0357231    0.00373803    0.00990358   -0.00105898  -0.000149239  -1.98550e-05       0.00000       0.00000       0.00000       0.00000       0.00000       0.00000       0.00000       0.00000       0.00000       0.00000       0.00000       0.00000       0.00000       0.00000       14.9487       19.5661       20.5712       19.2591       16.9603       13.7808       11.1409       8.41612       5.51349       3.65132       2.27021       1.25217      0.693215      0.358083      0.172376     0.0811706     0.0322445     0.0112926    0.00393962    0.00114503   0.000249601   3.49528e-05       0.00000       0.00000       0.00000       0.00000       0.00000       0.00000       0.00000       0.00000       0.00000       0.00000       0.00000       0.00000       0.00000       0.00000
  11  23 3870.7292    1.7295  6.7385 11.7531 -0.0075  0.1274   0.0229   0.3663    0.0690   0.0000   449.8146       40.3757       7.38824       18.2581      -17.6155      -11.5733      -4.06940       7.77609       14.6770      -5.41233     -0.679913      -3.04099     -0.449795      0.411966     -0.266510      0.196355     0.0116303   -0.00489378     0.0102997    0.00235434  -9.42644e-05  -1.20967e-05       0.00000       0.00000       0.00000       0.00000       0.00000       0.00000       0.00000       0.00000       0.00000       0.00000       0.00000       0.00000       0.00000       0.00000       18.7947       23.9711       23.8306       24.0366       20.7658       17.2737       13.6701       10.2492       7.18191       4.71125       2.87155       1.72385      0.918815      0.479947      0.229683      0.100100     0.0396607     0.0149346    0.00481700    0.00135929   0.000296678   4.57417e-05       0.00000       0.00000       0.00000       0.00000       0.00000       0.00000       0.00000       0.00000       0.00000       0.00000       0.00000       0.00000       0.00000       0.00000
  12  12 2376.2913    1.2373  1.0141 10.8570 -0.0071  0.0576   0.0374   0.0968    0.1792   0.0000   437.9138       11.0693       12.2624      -8.75818      0.509951      -5.32199       1.48384      0.408122       3.22915      -1.57227     -0.701001     -0.516808      0.915155      0.433179     -0.324858     -0.211773    0.00444069     0.0532082    0.00366804   -0.00270891   -0.00108057  -3.22851e-05  -5.72308e-05  -2.55245e-06       0.00000       0.00000       0.00000       0.00000       0.00000       0.00000       0.00000       0.00000       0.00000       0.00000       0.00000       0.00000       6.16397       8.90927       7.92174       8.71405       8.92899       7.13554       4.38587       4.62452       2.87267       2.44465       1.50750      0.842085      0.674377      0.313615      0.191401     0.0849117     0.0359855     0.0158466    0.00635190    0.00148377   0.000719008   0.000187728   3.16627e-05   5.67518e-06       0.00000       0.00000       0.00000       0.00000       0.00000       0.00000       0.00000       0.00000       0.00000       0.00000       0.00000       0.00000
  12  16 2934.4290    3.1986  0.7304 13.4468  0.0027  0.0385   0.1018   0.0665    0.0935   0.0000   440.8872       12.1250       20.5763       8.66514      0.124476      -5.22270      -7.98428      -3.37259      -2.31620     -0.537797       1.50302      0.549683     -0.875045      0.165309    -0.0743323     -0.123543    -0.0447653  -0.000867144   -0.00933307   -0.00159453  -2.50285e-05  -9.77190e-05  -5.69365e-06   3.96484e-08       0.00000       0.00000       0.00000       0.00000       0.00000       0.00000       0.00000       0.00000       0.00000       0.00000       0.00000       0.00000       5.21630       6.39208       6.86209       6.73199       6.07346       4.53221       4.08147       3.21537       2.06872       1.32107       1.06224      0.589837      0.372244      0.173652     0.0999674     0.0613333     0.0234922     0.0112408    0.00371318    0.00109110   0.000394557   9.72730e-05   2.17779e-05   2.85978e-06       0.00000       0.00000       0.00000       0.00000       0.00000       0.00000       0.00000       0.00000       0.00000       0.00000       0.00000       0.00000
  12  17 3073.9479    3.6327  0.9058 13.2588 -0.0140  0.0385   0.1083   0.0795    0.1226   0.0000   439.1831       6.78516       14.6425       5.98204       4.99441       7.83207      -4.75896     -0.585111     -0.651579      0.848624       1.37805      0.822844     -0.465289      0.120625     0.0125100    0.00404272     0.0293224     0.0244457   -0.00629119   -0.00129372  -0.000797366   0.000108946  -1.17234e-05  -1.80682e-07       0.00000       0.00000       0.00000       0.00000       0.00000       0.00000       0.00000       0.00000       0.00000       0.00000       0.00000       0.00000       4.41872       6.33871       6.33120       6.09537       5.57700       4.81653       4.06415       2.98870       2.29520       1.61690       1.07107      0.723033      0.362851      0.279079      0.105730     0.0710470     0.0256040     0.0145723    0.00393120    0.00183348   0.000447426   0.000122972   2.63469e-05   3.81288e-06       0.00000       0.00000       0.00000       0.00000       0.00000       0.00000       0.00000       0.00000       0.00000       0.00000       0.00000       0.00000
  12  18 3213.3118    3.5370  1.1909 13.5847 -0.0116  0.0565   0.1001   0.1006    0.1053   0.0000   426.3325       14.5177       21.9988       4.20857      -10.6778      -14.6433       3.07004       2.09244      -2.80053      -1.07874    -0.0161465     -0.445834     -0.693259      0.224722      0.187262     0.0179116   -0.00135754   -0.00355502   -0.00742726   -0.00408086  -0.000336351  -6.76752e-05  -1.00737e-05   2.75196e-06       0.00000       0.00000       0.00000       0.00000       0.00000       0.00000       0.00000       0.00000       0.00000       0.00000       0.00000       0.00000       8.57446       11.3932       13.2785       12.2463       11.1841       9.03013       6.32943       3.99897       3.05515       1.95050       1.24276      0.858384      0.513287      0.250150      0.144723     0.0678184     0.0285114     0.0116288    0.00523317    0.00183804   0.000537509   0.000136542   2.86656e-05   3.60729e-06       0.00000       0.00000       0.00000       0.00000       0.00000       0.00000       0.00000       0.00000       0.00000       0.00000       0.00000       0.00000
  12  20 3492.6210    2.7859  2.5037 12.4161 -0.0077  0.0606   0.0518   0.1510    0.0747   0.0000   435.3742       20.6989       1.90536      -2.86689       9.64344       16.2196      -3.49028      -2.83941       10.3901      -2.96334      -1.04810      -1.83636     -0.203160    -0.0285047      0.169395    -0.0695863   0.000436613     0.0222385    -0.0144050   -0.00605409    0.00133748   0.000308667  -7.05468e-05   6.62090e-10       0.00000       0.00000       0.00000       0.00000       0.00000       0.00000       0.00000       0.00000       0.00000       0.00000       0.00000       0.00000       8.11728       9.57267       10.9007       10.2158       8.92303       7.83409       6.60908       4.69932       3.49992       2.51319       1.59521       1.04868      0.599836      0.319206      0.174985     0.0825275     0.0401600     0.0162676    0.00685829    0.00223260   0.000626972   0.000159278   3.25801e-05   4.32672e-06       0.00000       0.00000       0.00000       0.00000       0.00000       0.00000       0.00000       0.00000       0.00000       0.00000       0.00000       0.00000
  12  21 3632.7074    2.2936  3.4648 12.0637 -0.0062  0.0791   0.0377   0.1860    0.0636   0.0000   422.5391       20.9785       22.2074    -0.0114537      -15.4497       16.2525       4.06324      -3.01217       2.80624      -2.54162     -0.639733     -0.242831    -0.0338691     -0.278705     0.0702587     0.0258624     -0.141472     0.0333239    -0.0113435   -0.00545365   -0.00100120  -3.15735e-05  -6.00727e-05   1.72813e-05       0.00000       0.00000       0.00000       0.00000       0.00000       0.00000       0.00000       0.00000       0.00000       0.00000       0.00000       0.00000       9.98910       13.2305       14.4488       13.7464       12.3024       10.3614       8.27764       6.51123       4.65062       3.09689       2.13205       1.25316      0.764544      0.396655      0.224733      0.103115     0.0522237     0.0198576    0.00847163    0.00277731   0.000943153   0.000238829   4.88528e-05   6.75647e-06       0.00000       0.00000       0.00000       0.00000       0.00000       0.00000       0.00000       0.00000       0.00000       0.00000       0.00000       0.00000
  12  24 4053.7267    1.3654  7.7820 10.9829 -0.0023  0.1374   0.0176   0.3838    0.0586   0.0000   480.6996      -1.96543      -10.1848      -8.35195       14.3384       9.36015       13.3233      -16.0198       8.67453      -1.75872       10.2696       4.46578     -0.788084      -1.02066      0.244979     0.0295799  -0.000813813    0.00518892   -0.00103953     0.0136723  -0.000901084  -0.000791490   0.000210823  -4.45930e-06       0.00000       0.00000       0.00000       0.00000       0.00000       0.00000       0.00000       0.00000       0.00000       0.00000       0.00000       0.00000       17.7534       23.4767       24.5465       23.8884       21.7075       18.3026       14.4113       11.3805       7.97370       5.78462       3.79123       2.38045       1.42187      0.789432      0.404395      0.215014     0.0886623     0.0405910     0.0147712    0.00523256    0.00160818   0.000429509   8.40305e-05   1.20587e-05       0.00000       0.00000       0.00000       0.00000       0.00000       0.00000       0.00000       0.00000       0.00000       0.00000       0.00000       0.00000
  12  25 4194.9689    1.1517  9.4952 10.6247 -0.0015  0.1739   0.0136   0.4465    0.0563   0.0000   484.1697      -26.1845       24.7389      -24.4403       1.14780       44.8757      -14.4626       8.80968       21.7193       8.30629      -9.74000      -5.34014       1.22482     0.0812475     -0.296860     -0.179473     0.0239953    -0.0395126    -0.0445234    0.00777074    0.00259096  -0.000778356   0.000137540  -4.56388e-05       0.00000       0.00000       0.00000       0.00000       0.00000       0.00000       0.00000       0.00000       0.00000       0.00000       0.00000       0.00000       21.8700       28.8023       30.4355       30.2343       27.1682       22.7409       18.6046       14.1256       10.4109       7.29920       4.72676       2.91942       1.79289       1.00603      0.540102      0.245621      0.124314     0.0483652     0.0200092    0.00659372    0.00203857   0.000532215   0.000111252   1.54325e-05       0.00000       0.00000       0.00000       0.00000       0.00000       0.00000       0.00000       0.00000       0.00000       0.00000       0.00000       0.00000
  13  10 2128.4706    0.6912  0.6716  9.9679 -0.0035  0.0368   0.0232   0.0718    0.0783   0.0000   431.2442      -4.38358       13.4039       5.62180      -3.52937       3.95031      0.804501      -2.96347       1.12489      -1.76143      -2.09977     -0.120786      0.161615     0.0224953    -0.0505315   -0.00485931     0.0780459    -0.0238354    -0.0130909   -0.00345458    0.00152578   0.000333800  -0.000124704   9.16529e-06   4.41484e-06   6.78566e-07       0.00000       0.00000       0.00000       0.00000       0.00000       0.00000       0.00000       0.00000       0.00000       0.00000       4.14270       4.61235       5.03118       5.50183       4.85099       3.91542       3.46949       2.87998       2.13579       1.38993       1.00010      0.746055      0.428602      0.236958      0.128614     0.0770347     0.0428118     0.0186164    0.00791142    0.00287261    0.00103222   0.000347618   9.11167e-05   2.25672e-05   4.54575e-06   6.54027e-07       0.00000       0.00000       0.00000       0.00000       0.00000       0.00000       0.00000       0.00000       0.00000       0.00000
  13  13 2551.7082    1.7270  0.9511 11.3377 -0.0013  0.0386   0.0500   0.0869    0.1478   0.0000   443.6330       2.16139       9.34654      -1.38515      -3.12685       6.18272      -2.06938      -3.34264      -2.30242       1.90388     0.0511494      -1.34373      0.869158    -0.0623764      0.120848    -0.0858101     0.0122113    -0.0285784    -0.0181876   -0.00202364    0.00341488  -0.000250439  -0.000105232  -1.91742e-05  -6.17049e-06   5.40949e-07       0.00000       0.00000       0.00000       0.00000       0.00000       0.00000       0.00000       0.00000       0.00000       0.00000       4.69289       6.12971       6.45097       5.46547       5.51284       4.58402       4.30980       3.31240       2.61107       1.82099       1.16695      0.780717      0.453551      0.257640      0.147550     0.0753423     0.0385869     0.0173864    0.00790823    0.00304277    0.00122524   0.000389730   0.000108947   2.83739e-05   6.01365e-06   6.70891e-07       0.00000       0.00000       0.00000       0.00000       0.00000       0.00000       0.00000       0.00000       0.00000       0.00000
  13  18 3252.4631    3.3539  1.0462 13.1853 -0.0169  0.0442   0.1020   0.0941    0.0988   0.0000   442.4717       36.6230      -10.6877       1.58613      -4.64013       6.48689     -0.392287       6.86804      -3.94169       3.30099       3.17784       3.55153     -0.733502      0.254836      0.305448      0.356614    -0.0128902    -0.0457430   -0.00792190    0.00417251   -0.00166135   0.000272140   3.26878e-05  -3.98294e-05   1.78162e-05  -1.22462e-06       0.00000       0.00000       0.00000       0.00000       0.00000       0.00000       0.00000       0.00000       0.00000       0.00000       5.44272       7.05729       6.71304       6.62050       6.75462       5.56038       4.81468       3.51597       2.57255       1.96592       1.35196       1.00196      0.566746      0.336740      0.185337     0.0986264     0.0463411     0.0224171    0.00908046    0.00369149    0.00135014   0.000436632   0.000116293   3.38286e-05   7.17526e-06   9.03511e-07       0.00000       0.00000       0.00000       0.00000       0.00000       0.00000       0.00000       0.00000       0.00000       0.00000
  13  20 3532.6275    2.4802  2.4474 12.1083  0.0035  0.0715   0.0496   0.1486    0.0722   0.0000   462.2157       36.5593       7.83845       7.22377       16.3303       7.75781       1.43910      -5.76787      -4.30257       2.36770      0.770939     -0.758891     -0.996146      0.237524      0.105195     -0.453447    -0.0195706     0.0122848    0.00565691   0.000344102    0.00324638   0.000493268   4.64953e-05  -3.69704e-05   2.69430e-06   9.96846e-08       0.00000       0.00000       0.00000       0.00000       0.00000       0.00000       0.00000       0.00000       0.00000       0.00000       10.9042       15.3376       16.5463       15.7296       13.9993       11.0144       8.37520       6.08017       4.26205       2.91776       1.91655       1.22393      0.750953      0.452230      0.251539      0.136880     0.0657663     0.0314729     0.0131780    0.00541578    0.00193703   0.000654399   0.000188084   4.88675e-05   9.55579e-06   1.24927e-06       0.00000       0.00000       0.00000       0.00000       0.00000       0.00000       0.00000       0.00000       0.00000       0.00000
  13  21 3673.2138    2.0415  3.6568 11.3576 -0.0006  0.0777   0.0325   0.1868    0.0654   0.0000   457.4578       39.4876       8.15592      -21.8201      -12.5966       14.8351      0.296455       6.96483      -14.7435      -2.10754       2.22895       1.33092     -0.940810      -1.05139     0.0332316    -0.0335397     -0.212525    -0.0205490    0.00687656    0.00902358   -0.00271229   0.000293049   0.000223195   7.56929e-06  -3.91287e-07  -2.66941e-06       0.00000       0.00000       0.00000       0.00000       0.00000       0.00000       0.00000       0.00000       0.00000       0.00000       9.07885       11.6466       12.3481       12.2444       11.3934       9.27777       8.35063       6.31505       4.86200       3.45026       2.38767       1.60000      0.986546      0.595419      0.324580      0.183226     0.0868979     0.0439819     0.0177417    0.00759645    0.00258697   0.000870675   0.000238521   6.00088e-05   1.23650e-05   1.54723e-06       0.00000       0.00000       0.00000       0.00000       0.00000       0.00000       0.00000       0.00000       0.00000       0.00000
  13  22 3813.8184    1.7537  5.3807 10.9367 -0.0062  0.0952   0.0238   0.2498    0.0575   0.0000   447.7394       25.7647      -33.1295       35.2333       17.9951      -29.7317       1.72626       29.2685       4.77139      -9.63266       1.69341     -0.340939      -2.31797      -1.11758     -0.802945      0.188687    -0.0258164    -0.0305093     0.0155468  -3.68476e-05  -0.000357536  -0.000898015  -0.000590658   2.06886e-05   1.10175e-05   1.15300e-06       0.00000       0.00000       0.00000       0.00000       0.00000       0.00000       0.00000       0.00000       0.00000       0.00000       10.6267       14.5655       14.8320       15.3322       13.7385       12.0708       10.2593       7.65210       6.06923       4.29849       3.03363       1.99412       1.26289      0.743837      0.430820      0.219939      0.113693     0.0518304     0.0232117    0.00905548    0.00344619    0.00111068   0.000318847   7.57462e-05   1.61008e-05   2.19555e-06       0.00000       0.00000       0.00000       0.00000       0.00000       0.00000       0.00000       0.00000       0.00000       0.00000
  13  23 3954.4399    1.4482  6.7269 10.5970 -0.0017  0.1166   0.0187   0.3045    0.0567   0.0000   470.6289       54.2377       26.6379       18.0549       19.0877     -0.408883       20.1582      -3.96024       1.84765      -7.79129      -2.73995     -0.912446      -1.58934      -1.34771      -1.26804      0.125580      0.326794    -0.0440898    -0.0252869    -0.0103228    0.00289419    0.00170359  -0.000735838   2.68698e-05  -1.07057e-05   1.03670e-06       0.00000       0.00000       0.00000       0.00000       0.00000       0.00000       0.00000       0.00000       0.00000       0.00000       13.0684       17.2793       18.6464       17.6190       16.8984       14.1895       12.5529       9.55372       7.53227       5.22951       3.74159       2.35202       1.52173      0.916421      0.482633      0.273779      0.134419     0.0602277     0.0271439     0.0113403    0.00392544    0.00135555   0.000394285   9.32875e-05   1.97846e-05   2.40869e-06       0.00000       0.00000       0.00000       0.00000       0.00000       0.00000       0.00000       0.00000       0.00000       0.00000
  14  19 3431.6565    3.0060  2.0327 13.1140 -0.0107  0.0654   0.0627   0.1279    0.0781   0.0000   429.3278       10.7314       12.3791       8.54534       2.53796      -3.41134     -0.320686      -4.88001      -8.41706     -0.342939      -1.25918      -3.79676       1.06629      0.255195    -0.0102794      0.454067      0.212333    -0.0443252   -0.00431534     0.0160384    0.00468090   -0.00450098   0.000457802   0.000102616  -0.000137315   1.11093e-05   5.67021e-06   1.59280e-07       0.00000       0.00000       0.00000       0.00000       0.00000       0.00000       0.00000       0.00000       7.29134       9.66314       11.1727       10.6634       9.25120       8.81231       7.12057       4.78612       4.37687       2.85172       2.02856       1.40902       1.01419      0.493368      0.368086      0.193750     0.0944022     0.0561086     0.0210372     0.0122049    0.00367374    0.00200443   0.000736681   0.000197625   5.74380e-05   1.05230e-05   2.40721e-06   3.07094e-07       0.00000       0.00000       0.00000       0.00000       0.00000       0.00000       0.00000       0.00000
  14  20 3572.2487    2.5949  3.2941 12.3235 -0.0044  0.0663   0.0416   0.1647    0.0722   0.0000   438.1026       36.2275       4.16256       7.54932      -7.34668       2.93473      0.216762      -6.74533       11.3201       3.25528      0.471562      -2.15516      0.372273      -1.41807    -0.0226829      0.245713      0.180032     -0.108398    -0.0364239    0.00316750    0.00518005   -0.00279920   -0.00156485   0.000132571  -5.40551e-05   9.00437e-06  -6.21894e-06   2.56548e-07       0.00000       0.00000       0.00000       0.00000       0.00000       0.00000       0.00000       0.00000       7.26912       9.48849       10.0752       10.0093       9.65934       8.28719       7.33814       5.57603       4.40295       3.21111       2.31444       1.63122      0.992065      0.652853      0.383658      0.211213      0.111059     0.0576268     0.0261410     0.0127795    0.00495504    0.00189730   0.000665038   0.000213184   5.65202e-05   1.41959e-05   2.82468e-06   3.34089e-07       0.00000       0.00000       0.00000       0.00000       0.00000       0.00000       0.00000       0.00000
  14  21 3713.3302    2.0803  4.4024 11.9331 -0.0025  0.0823   0.0290   0.2019    0.0624   0.0000   435.5086      -4.63098      -25.1115       6.24236       7.79121       25.3367       2.72823       11.2236      -6.11097      -6.46774       2.35822      -1.46782     -0.618235     -0.395688      0.779601     -0.210944     -0.493638     0.0705549     0.0780153    0.00789896    -0.0115470   -0.00176228  -7.14331e-05   3.58873e-05   0.000156171   1.19437e-05   1.05258e-06  -9.44487e-07       0.00000       0.00000       0.00000       0.00000       0.00000       0.00000       0.00000       0.00000       9.01585       11.7749       12.8805       12.3976       11.6306       10.4644       8.70581       7.05627       5.43541       3.96726       2.82918       1.93649       1.26984      0.764931      0.458068      0.253220      0.134173     0.0697599     0.0323390     0.0148324    0.00591117    0.00236910   0.000836185   0.000263775   7.48628e-05   1.71572e-05   3.19441e-06   4.04299e-07       0.00000       0.00000       0.00000       0.00000       0.00000       0.00000       0.00000       0.00000
  14  22 3854.3074    1.7757  5.6278 11.6199 -0.0023  0.0989   0.0224   0.2529    0.0562   0.0000   450.4305       32.2003       3.77093      -27.5090       27.5286      -4.83272      -12.4436      -3.28387       3.61398       9.81739       2.40868      -6.03391      -2.78767      0.430133      0.445998   -0.00289472     -0.313404   -0.00149036     0.0634069    -0.0421845    -0.0107006    0.00629378    0.00106109  -0.000465892  -8.18083e-05   1.13548e-05  -4.14383e-07  -4.28746e-07       0.00000       0.00000       0.00000       0.00000       0.00000       0.00000       0.00000       0.00000       11.3829       14.3764       16.2669       15.8348       14.6081       12.2828       11.0513       8.62440       6.62918       4.93955       3.48686       2.32632       1.44658      0.925820      0.548795      0.292471      0.163273     0.0812325     0.0365207     0.0182369    0.00733515    0.00271962   0.000970043   0.000307472   8.54532e-05   2.06359e-05   3.94541e-06   4.38385e-07       0.00000       0.00000       0.00000       0.00000       0.00000       0.00000       0.00000       0.00000
  14  23 3995.3407    1.4900  7.9117 11.1533 -0.0029  0.1291   0.0167   0.3252    0.0579   0.0000   419.0815       62.5027       3.39984      -2.04297      -14.1584      -11.8786     -0.179812       1.62755       11.0076      0.345147      -8.91373      -1.69711       3.60050     -0.420936      -1.51408     -0.689538      0.264979     0.0238835    -0.0726705    -0.0180607     0.0208039   -0.00403749   -0.00103536   0.000354622   4.25877e-05  -6.02686e-05   1.51839e-05   9.57348e-07       0.00000       0.00000       0.00000       0.00000       0.00000       0.00000       0.00000       0.00000       14.2602       18.5882       19.5801       18.9076       18.4847       16.3037       14.0829       10.9710       9.22598       6.26811       4.72077       3.31445       2.07471       1.29825      0.739037      0.418367      0.214581      0.115873     0.0507825     0.0243970    0.00905024    0.00372421    0.00131335   0.000456839   0.000120571   2.70239e-05   5.53995e-06   6.50342e-07       0.00000       0.00000       0.00000       0.00000       0.00000       0.00000       0.00000       0.00000
  14  24 4137.0695    1.2481 10.0663 10.9066 -0.0032  0.1566   0.0129   0.4177    0.0515   0.0000   440.9163       13.5955       45.7000       44.5035      -19.1146      -20.9935      -1.04254       6.94635       19.2902      -6.82323     -0.726650       3.71176       1.96053       3.95994       1.24616      -1.11417     -0.192445      0.135723    -0.0513407   -0.00389179    -0.0352228   -0.00136616    0.00181758   -0.00132361   3.19953e-05  -3.89224e-05  -7.75134e-06   2.82654e-07       0.00000       0.00000       0.00000       0.00000       0.00000       0.00000       0.00000       0.00000       16.4483       22.7619       23.5693       23.9699       22.1569       19.7104       16.8379       13.4274       11.0089       7.86288       5.71232       3.89112       2.42885       1.57004      0.908558      0.529912      0.263321      0.147018     0.0628840     0.0319148     0.0115909    0.00492607    0.00163482   0.000567400   0.000149718   3.50043e-05   6.94428e-06   8.82916e-07       0.00000       0.00000       0.00000       0.00000       0.00000       0.00000       0.00000       0.00000
  15  11 2339.4509    1.1506  0.7902 11.0392 -0.0029  0.0397   0.0326   0.0629    0.0895   0.0000   435.2400       7.85779       13.7046       1.34906     -0.140719       3.57387      -2.61503       6.30473       1.59720       1.44920       1.74794     -0.270623     -0.731294     -0.259845    -0.0373144    -0.0300464     0.0797043   -0.00223657   -0.00849841   0.000655843   0.000415794    0.00321318   0.000208627  -0.000139895  -0.000135574  -3.64577e-05   2.33476e-06   2.87637e-06   1.22887e-06  -1.05811e-08       0.00000       0.00000       0.00000       0.00000       0.00000       0.00000       4.02303       5.55534       5.62079       5.99746       5.19071       4.46482       4.18888       3.34363       2.55596       2.06696       1.40690      0.891920      0.623477      0.395933      0.231341      0.136437     0.0766093     0.0435999     0.0208250    0.00975968    0.00468274    0.00204532   0.000848840   0.000312157   9.38935e-05   2.77461e-05   7.78813e-06   1.91709e-06   3.95656e-07   5.51049e-08       0.00000       0.00000       0.00000       0.00000       0.00000       0.00000
  15  13 2622.3763    1.9834  0.8385 12.3522 -0.0105  0.0382   0.0550   0.0720    0.0839   0.0000   434.2717      -2.68387       8.74098       6.21932      -9.65555       5.30045      -2.34483      -1.53518       1.03409      -1.02004       1.05592    -0.0873616     -0.612987     0.0540991     -0.155115    0.00238853    -0.0638871    0.00173989     0.0428507    -0.0231393    0.00291410   -0.00243356   2.33124e-05  -0.000113966   6.39148e-05  -6.04351e-05   5.19449e-06   2.13026e-06   6.89824e-07  -4.60714e-08       0.00000       0.00000       0.00000       0.00000       0.00000       0.00000       4.58791       5.65255       5.72250       5.66743       4.97451       4.02233       4.03785       3.78005       2.94756       2.19237       1.50057       1.03302      0.632246      0.401143      0.214880      0.132443     0.0731319     0.0402815     0.0221612     0.0111026    0.00488628    0.00203055   0.000761577   0.000253336   7.93355e-05   2.68682e-05   6.65602e-06   1.78887e-06   3.23193e-07   4.10380e-08       0.00000       0.00000       0.00000       0.00000       0.00000       0.00000
  15  14 2764.1891    2.5800  0.8513 12.6581  0.0036  0.0377   0.0706   0.0725    0.1014   0.0000   437.0975       8.78642       16.4114       5.62343      -4.61594      -4.03671      -1.40518      -1.60253      -2.71935      0.611482     -0.773915    -0.0220141      0.872907   -0.00642856     -0.131585    -0.0384535     0.0962943    -0.0259591    -0.0228494   -0.00152073    0.00228499    0.00197104   0.000227934  -0.000464624  -5.33499e-06   4.15467e-05   6.33050e-06   3.38793e-06   3.88073e-07   6.67419e-08       0.00000       0.00000       0.00000       0.00000       0.00000       0.00000       3.57401       4.99891       4.54241       4.67115       5.01113       4.15394       3.96602       2.92973       2.46927       1.73101       1.26926      0.976963      0.679819      0.423586      0.247553      0.141089     0.0832449     0.0389653     0.0228227     0.0100718    0.00458170    0.00172945   0.000788760   0.000258785   9.86573e-05   2.86840e-05   7.61874e-06   1.97456e-06   4.24277e-07   5.09965e-08       0.00000       0.00000       0.00000       0.00000       0.00000       0.00000
  15  15 2905.8968    3.2742  0.8011 12.9765 -0.0171  0.0344   0.1008   0.0659    0.1553   0.0000   443.8260       16.6882       11.8109       8.51314       4.77688      0.358533       3.89700      -3.08503       1.01773     -0.486294       1.15670     -0.394746      0.623099      0.589089     0.0952773     -0.386243     0.0465635    -0.0365420     0.0161354    0.00943501   -0.00256797  -0.000369252   0.000304692  -0.000392303  -2.13581e-05   2.18972e-05  -4.67283e-06  -1.34759e-06  -7.52547e-08  -1.00047e-08       0.00000       0.00000       0.00000       0.00000       0.00000       0.00000       3.42574       5.01291       4.90462       4.84057       4.84440       3.95698       3.92020       2.78254       2.30001       1.63468       1.18668      0.879310      0.574853      0.355284      0.230142      0.126460     0.0696766     0.0331713     0.0182070    0.00864318    0.00398925    0.00166539   0.000672266   0.000247510   9.38223e-05   2.48977e-05   7.08512e-06   1.82487e-06   3.93678e-07   4.44977e-08       0.00000       0.00000       0.00000       0.00000       0.00000       0.00000
  15  16 3047.2132    3.8937  0.9391 13.4373 -0.0110  0.0360   0.1161   0.0804    0.1587   0.0000   441.1212       6.04793       5.57451       6.53537      -8.35090      -2.36781       3.00286       1.97104       1.77132      -1.94599     -0.141210     -0.430532      0.291142     -0.414455     -0.300100      0.385728     0.0956434    -0.0393049   -0.00958242   -0.00253401   -0.00351604   -0.00427039    0.00100848   0.000296004   7.50399e-05  -3.59561e-05  -9.15032e-07   4.11031e-06   3.16007e-08  -1.83149e-08       0.00000       0.00000       0.00000       0.00000       0.00000       0.00000       3.79610       5.39524       5.08787       5.18524       4.60748       4.33602       3.73058       3.27344       2.51661       1.95048       1.30243      0.979918      0.586500      0.423246      0.213630      0.150960     0.0699478     0.0426605     0.0211982    0.00986852    0.00483863    0.00186234   0.000777490   0.000296291   8.38598e-05   3.29687e-05   6.72597e-06   1.99334e-06   3.30504e-07   5.02005e-08       0.00000       0.00000       0.00000       0.00000       0.00000       0.00000
  15  18 3329.0337    3.1949  1.7258 13.1157 -0.0164  0.0542   0.0729   0.1169    0.1155   0.0000   438.1777      -2.02788      -1.33121       10.7065       6.96557     -0.340286      0.324850       8.30952       4.34409      -7.97857      -3.86840      0.861393     -0.285670     -0.159867      0.147152     0.0184570      0.132687     0.0297864    -0.0337743    0.00427502   -0.00314419   0.000850908  -0.000150676   0.000258275   0.000145751  -4.68649e-05  -1.52568e-05   4.11184e-06   2.57644e-07   4.69395e-09       0.00000       0.00000       0.00000       0.00000       0.00000       0.00000       5.44531       7.63806       8.04222       7.36343       7.58159       6.62532       5.41080       4.90129       3.50293       2.89333       2.00701       1.35865      0.860708      0.598865      0.323049      0.215387      0.116692     0.0596651     0.0310194     0.0156267    0.00625698    0.00293540    0.00119838   0.000419243   0.000136094   4.80632e-05   1.26221e-05   3.22276e-06   5.30556e-07   6.98817e-08       0.00000       0.00000       0.00000       0.00000       0.00000       0.00000
  15  19 3470.1289    2.7610  2.1892 12.7506 -0.0006  0.0712   0.0524   0.1331    0.0822   0.0000   431.4742       7.23405     -0.606396       8.19330       7.00188       5.06231      0.529138      -1.60675      -3.90718     -0.820004       2.75792      0.581946      0.372252      0.327807     -0.292657      0.112380   -0.00451635    -0.0613179    -0.0317307    0.00343895   0.000535536  -0.000784607   0.000803893  -0.000862874   4.35642e-05  -2.08002e-06   9.93430e-06  -4.78897e-06  -6.99052e-07   5.47675e-08       0.00000       0.00000       0.00000       0.00000       0.00000       0.00000       6.93943       7.86995       10.9525       10.2362       7.87160       9.27571       7.62267       4.95569       4.91639       4.00257       1.94910       1.90209       1.32785      0.662661      0.433778      0.301818      0.154168     0.0665274     0.0470719     0.0245097    0.00848144    0.00355457    0.00182512   0.000766091   0.000268867   7.04609e-05   1.50932e-05   3.43848e-06   5.38881e-07   7.63481e-08       0.00000       0.00000       0.00000       0.00000       0.00000       0.00000
  15  21 3752.7520    2.0089  4.8128 11.6093 -0.0040  0.0895   0.0262   0.2099    0.0603   0.0000   429.1936       10.3465      -16.1655       7.40908      -4.38911       3.28789      -5.25305      -4.06411      0.346320      -11.9480      -1.00312       3.75950      -1.99241       1.12998     -0.192072      0.369892      0.440959    -0.0586304    -0.0483562     0.0304324     0.0154636    -0.0117382   -0.00136891   0.000319628  -2.14263e-05   0.000104800   9.77161e-06   4.48758e-06  -6.64466e-07   1.87331e-07       0.00000       0.00000       0.00000       0.00000       0.00000       0.00000       10.4128       14.1045       15.7422       15.7899       14.6892       12.3159       10.2816       8.09057       6.04611       4.62439       3.06748       2.32071       1.48718      0.968861      0.580624      0.344464      0.198778      0.100367     0.0544677     0.0268429     0.0113422    0.00499411    0.00199857   0.000712441   0.000252988   7.63006e-05   1.96070e-05   4.94239e-06   8.56803e-07   1.05429e-07       0.00000       0.00000       0.00000       0.00000       0.00000       0.00000
  15  22 3894.3689    1.5580  6.7099 11.2801 -0.0098  0.1044   0.0185   0.2861    0.0502   0.0000   439.6176       17.3624       43.5449       1.58245      -2.01212      -6.49434      -5.72324      -8.40141      -9.43318      -1.29633      -2.12051       7.87858       1.59794       1.13131      -1.00124       1.01293     -0.261576      0.192983      0.155673   -0.00342252    -0.0387257     0.0174707    0.00669362   -0.00256823  -0.000605440  -1.95638e-05   2.71220e-05   6.82362e-07   1.76883e-06  -3.84187e-08       0.00000       0.00000       0.00000       0.00000       0.00000       0.00000       11.1206       14.0488       15.6475       15.4770       14.4268       13.0088       11.3152       9.21779       7.28343       5.65863       4.14823       2.77711       1.88075       1.22724      0.759079      0.445495      0.252322      0.137701     0.0701662     0.0315915     0.0160051    0.00649907    0.00270422   0.000973963   0.000327076   9.82457e-05   2.59545e-05   5.63722e-06   1.00429e-06   1.22385e-07       0.00000       0.00000       0.00000       0.00000       0.00000       0.00000
  15  23 4035.9044    1.3563  7.9857 11.0029 -0.0024  0.1318   0.0158   0.3282    0.0507   0.0000   430.7531       26.0544       38.0169      -43.2710      -20.5490       24.3671       15.4151      -6.31255       1.54344      -3.49141      0.939178      -1.35466      -5.86701      0.777367      -1.03363      0.278108     0.0329849    -0.0531290      0.163302    0.00559692    -0.0242832   -0.00734409    0.00702940    0.00186095  -0.000763602  -0.000267230   4.07528e-05   1.70920e-05   2.18397e-06  -3.68214e-08       0.00000       0.00000       0.00000       0.00000       0.00000       0.00000       13.7626       19.2827       20.5033       20.6922       19.0688       17.1457       14.3815       11.5649       9.09705       7.00698       4.89928       3.51442       2.33503       1.47631      0.948597      0.519844      0.309980      0.159400     0.0819925     0.0387139     0.0177130    0.00773950    0.00308546    0.00112878   0.000416404   0.000119390   3.26258e-05   7.61191e-06   1.38161e-06   1.78742e-07       0.00000       0.00000       0.00000       0.00000       0.00000       0.00000
  15  24 4177.4454    1.1291 10.4781 10.6285 -0.0100  0.1628   0.0119   0.4274    0.0488   0.0000   468.7712       74.4410      -33.6473      -1.57317       80.5470       6.91784      -8.84903      -28.2658       34.5620       16.5507     -0.424570       4.20943       1.88251      -3.06098       2.20259       1.83054      -1.53517     -0.779834      0.318225     0.0222711     -0.150950   -0.00282554     0.0144589    0.00301442    0.00118101   2.23554e-05  -3.55883e-05   1.08545e-05   3.03403e-07  -7.62217e-07       0.00000       0.00000       0.00000       0.00000       0.00000       0.00000       17.1986       22.1340       24.7163       24.0730       22.7616       20.0550       17.6450       14.1926       11.5449       8.72764       6.20936       4.47204       2.91373       1.88876       1.20342      0.689992      0.397957      0.218172      0.111029     0.0517145     0.0253040     0.0102668    0.00415112    0.00151920   0.000528767   0.000153261   3.92205e-05   9.01013e-06   1.62101e-06   1.87772e-07       0.00000       0.00000       0.00000       0.00000       0.00000       0.00000
  16  10 2228.4054    0.9114  0.6646 10.2233 -0.0127  0.0292   0.0271   0.0616    0.0912   0.0000   439.9995       2.76051       16.2150      -1.39659      -2.54876       4.19792    -0.0648797      -4.55428      -1.16757      0.371190     -0.676491       1.55220      0.299609      0.194244     0.0348899     -0.127298     0.0757947     0.0518002     0.0417148    -0.0187064    -0.0117472  -0.000384070   -0.00219120  -6.76974e-05   9.81502e-05   8.19886e-05   1.13857e-05   1.12279e-06   1.19588e-06  -2.55525e-07  -1.67482e-08   6.42650e-09       0.00000       0.00000       0.00000       0.00000       2.53173       3.67798       3.40386       3.92669       3.61412       3.47078       2.67274       2.45133       1.66868       1.69687       1.01772      0.850789      0.497204      0.383278      0.224761      0.155562     0.0856302     0.0534578     0.0258423     0.0146413    0.00575307    0.00309332    0.00108905   0.000572851   0.000179202   7.80513e-05   2.13072e-05   7.12152e-06   1.65193e-06   4.97035e-07   6.90896e-08   1.13944e-08       0.00000       0.00000       0.00000       0.00000
  16  17 3225.0183    3.3837  1.1240 13.1001 -0.0040  0.0434   0.0945   0.0875    0.1365   0.0000   438.6237       9.96613       12.9898       1.68437       3.42045      -7.80541      -1.97380       4.87351       1.50206      0.988578      -3.50044     -0.584871     -0.666039   -0.00656736    -0.0403238     -0.138337     -0.240661      0.133427   -0.00428810    -0.0434805   -0.00554468     0.0141045    0.00298215  -0.000537749  -0.000101118  -0.000165295  -9.41299e-06   1.67250e-05  -2.28294e-07  -1.40329e-06   1.64337e-07   1.94816e-08       0.00000       0.00000       0.00000       0.00000       3.86618       5.41166       5.36598       5.70765       5.01677       4.81775       4.29798       3.67483       2.96869       2.31266       1.73807       1.26187      0.842196      0.585812      0.365483      0.222740      0.125925     0.0785069     0.0373896     0.0216811    0.00954118    0.00485473    0.00205664   0.000909541   0.000303704   0.000122858   3.55811e-05   1.10486e-05   2.68173e-06   6.26430e-07   1.13423e-07   1.54233e-08       0.00000       0.00000       0.00000       0.00000
  16  19 3507.9507    2.6245  2.7386 11.9990 -0.0090  0.0623   0.0441   0.1435    0.0840   0.0000   440.2517       34.8084       19.0768      -16.4927       8.56811       1.63735       5.64057      -4.39481      -2.12946      -1.69993      -4.86535       2.03201      -1.80858     -0.747778     -0.339789     0.0610746    -0.0222276     -0.139164     0.0165460     0.0302552   -0.00965836    0.00873458   0.000452194  -0.000636431  -8.54152e-05  -8.69577e-05   3.57120e-05   5.38461e-06  -6.23153e-06   9.62908e-08  -1.25982e-07   3.97033e-09       0.00000       0.00000       0.00000       0.00000       5.87748       8.21496       9.02831       8.73167       8.47309       7.20611       6.59150       5.35673       4.18502       3.33772       2.45804       1.66520       1.25177      0.761266      0.523164      0.305229      0.175556      0.105195     0.0554303     0.0285257     0.0136216    0.00661278    0.00285646    0.00119492   0.000458400   0.000172089   5.20312e-05   1.47305e-05   4.24612e-06   8.94557e-07   1.61806e-07   1.82185e-08       0.00000       0.00000       0.00000       0.00000
  16  20 3649.8665    2.1626  3.6844 11.6268 -0.0016  0.0713   0.0329   0.1781    0.0642   0.0000   433.3929       20.2325       11.8020       6.14095      -1.68431       5.56345      -4.67537      -7.06674     -0.788628      0.712573     -0.860962      -2.47111      -1.96777     -0.753540      0.917080      0.446185     -0.109182    -0.0883637     0.0501529     0.0211033   -0.00838315     0.0293837   0.000665626   -0.00460723    0.00107356   0.000289177  -1.99962e-05   1.14504e-06  -2.90987e-06  -3.02529e-06   1.91812e-07  -5.94167e-08       0.00000       0.00000       0.00000       0.00000       6.61349       8.72682       10.0371       9.33723       9.31123       8.27494       7.40769       5.98215       4.77139       3.77921       2.80819       2.02933       1.38786      0.984425      0.606756      0.373193      0.237045      0.124015     0.0690004     0.0365255     0.0179746    0.00810668    0.00360229    0.00154756   0.000591871   0.000200161   6.71568e-05   1.89295e-05   4.81495e-06   1.08064e-06   1.82511e-07   2.01482e-08       0.00000       0.00000       0.00000       0.00000
  16  21 3791.7874    1.8426  4.9522 11.1809 -0.0016  0.0821   0.0242   0.2196    0.0550   0.0000   443.2983       11.8432      -20.6165       15.5522      -8.97657      -24.9496       2.86786       9.23944       10.7216      -2.72887    -0.0436320      -2.20815       1.14976     -0.447587     -0.250222      0.340236     0.0654010     -0.131968    -0.0320640     0.0389925    -0.0211627    -0.0104521     0.0123041    0.00274004   -0.00100944  -5.95067e-05   3.89940e-05  -1.18280e-05   1.01764e-05  -7.33656e-07  -3.09892e-07   6.25026e-08       0.00000       0.00000       0.00000       0.00000       7.81276       9.70780       11.0225       11.0393       10.5413       9.17599       8.55674       6.95169       5.63147       4.23730       3.30074       2.40288       1.65968       1.10052      0.725251      0.449875      0.270094      0.149289     0.0789614     0.0429573     0.0213199    0.00985682    0.00438867    0.00178971   0.000664001   0.000236358   7.54897e-05   2.13716e-05   5.42636e-06   1.15631e-06   2.11412e-07   2.32702e-08       0.00000       0.00000       0.00000       0.00000
  16  22 3933.6984    1.4945  6.8742 10.7111 -0.0044  0.1045   0.0181   0.2778    0.0514   0.0000   428.4550       51.0227     -0.665445       12.1413       2.96327       10.4999      -7.30497      -23.9470       12.0011       10.4721      -1.52007      -3.29287       3.65738    -0.0239906      0.111096     -0.654933      0.271966      0.115371     -0.157513      0.129952     0.0333160    -0.0264169    -0.0106541   -0.00127066    0.00108653   0.000121879   7.95478e-05  -7.97286e-05  -1.65669e-06   2.47299e-06   3.83398e-07  -2.32394e-08       0.00000       0.00000       0.00000       0.00000       10.0937       12.9572       14.1838       13.9098       13.5119       12.2074       10.8782       9.21901       7.22659       5.87451       4.26835       3.09945       2.15347       1.43840      0.920015      0.574322      0.332118      0.193110      0.101327     0.0530843     0.0256135     0.0118228    0.00524360    0.00218365   0.000830406   0.000299430   9.27314e-05   2.71946e-05   6.96041e-06   1.56461e-06   2.60405e-07   3.08535e-08       0.00000       0.00000       0.00000       0.00000
  16  23 4075.5414    1.2227  8.9151 10.3262 -0.0072  0.1310   0.0141   0.3556    0.0515   0.0000   411.7593       27.1255       35.4197       38.4201      -14.6326      -17.0004       37.9982      -2.85430      -1.66494     -0.493764       4.63095      -4.88433      0.587164       1.10768      -1.61513      -1.52803     0.0156284      0.625611      0.192673     0.0265780    -0.0790065    -0.0191347   -0.00466380   -0.00154441    0.00450542  -0.000476492  -0.000133815  -1.30863e-05   1.86118e-05  -4.30729e-06  -4.19437e-07  -4.34721e-08       0.00000       0.00000       0.00000       0.00000       12.5716       16.3904       17.9963       18.0009       16.9147       15.7416       13.7933       11.2611       9.39864       7.05700       5.34603       3.89611       2.74972       1.84549       1.18563      0.720726      0.433997      0.242907      0.131783     0.0689759     0.0338991     0.0155342    0.00681415    0.00283292    0.00108205   0.000383152   0.000125501   3.55981e-05   8.87296e-06   1.85651e-06   3.39267e-07   4.02291e-08       0.00000       0.00000       0.00000       0.00000
  16  25 4360.2375    0.8077 11.2962 10.0340 -0.0061  0.1937   0.0103   0.5024    0.0444   0.0000   458.0947       17.3677      -10.5369       9.40008       98.2104       13.1751       16.8749       18.8272       13.0693      -5.70184       4.94589       21.1129      -4.35334      -3.25131       1.88200      0.785050      0.285543     -0.290078     0.0936965     0.0681892    -0.0346474    -0.0185098     0.0143397     0.0113665    0.00377920  -5.07090e-05  -0.000135420  -3.54757e-06  -4.14243e-05  -1.46150e-06  -4.96373e-07   6.36512e-08       0.00000       0.00000       0.00000       0.00000       18.9039       23.7639       26.5505       25.8496       24.6001       23.1372       20.6001       16.6351       13.5359       10.7118       7.94276       5.84922       4.12844       2.72275       1.80924       1.08607      0.652194      0.377214      0.194234      0.105897     0.0519797     0.0230508     0.0107559    0.00434429    0.00161693   0.000593197   0.000185258   5.10066e-05   1.29318e-05   2.75320e-06   4.77550e-07   5.54675e-08       0.00000       0.00000       0.00000       0.00000
  16  26 4503.1803    0.6936 13.0534  9.7730 -0.0051  0.2308   0.0078   0.5910    0.0406   0.0000   403.7145       30.7829       34.9158       9.00487       7.97993      -2.41087      -57.8000      -1.99582     -0.928817      -9.46525      -20.2391       3.26636      -5.76907       3.37343       1.39803      -1.79037      -1.03676      0.607317    -0.0903767      0.346129     0.0792676    -0.0520470    0.00302220     0.0181496   -0.00314669  -0.000118592  -0.000354170   7.61910e-05   1.09447e-05   1.44234e-06   5.48029e-07   1.46024e-08       0.00000       0.00000       0.00000       0.00000       21.5577       28.6487       31.9421       30.5018       30.9183       27.0414       23.8996       20.1668       15.7262       12.8275       9.48080       6.79438       4.83084       3.19286       2.10701       1.30169      0.769778      0.452518      0.231379      0.127444     0.0622360     0.0277572     0.0129123    0.00517563    0.00193106   0.000715258   0.000217473   6.32235e-05   1.66817e-05   3.59523e-06   5.99298e-07   6.82753e-08       0.00000       0.00000       0.00000       0.00000
  17  11 2405.1386    1.3154  0.9713 11.5371 -0.0158  0.0359   0.0354   0.0815    0.0867   0.0000   436.4222      -10.5695       17.9772       8.20814     -0.129033      -6.07213      -4.08125      -5.80895      -1.75110      -2.26182      -2.07794     -0.818678      0.386976      0.557630     0.0532953    -0.0151605    -0.0875744   -0.00318477     0.0685197     0.0428178   0.000325006    0.00118594   -0.00198409    0.00211593   0.000932276  -8.60557e-05   1.79115e-05  -1.30201e-05  -6.67708e-06  -5.18369e-07  -1.29604e-06   1.39915e-07   2.40379e-08  -1.33182e-09       0.00000       0.00000       3.25542       4.36676       4.77761       4.45227       4.76036       4.27094       3.46229       3.01678       2.30215       1.77428       1.42550      0.969149      0.706066      0.503880      0.321992      0.207655      0.127155     0.0735402     0.0431893     0.0242323     0.0110731    0.00577137    0.00271988    0.00115432   0.000486997   0.000204170   6.90691e-05   2.39275e-05   7.78041e-06   2.36387e-06   6.06741e-07   1.22204e-07   2.05349e-08   2.43349e-09       0.00000       0.00000
  17  14 2834.4258    2.7291  0.8155 13.1491 -0.0118  0.0358   0.0764   0.0672    0.0734   0.0000   437.6605       8.21262       16.0063       3.68832      -6.85236       9.23915       7.59310      -3.38138       3.09776      -2.27517      -1.09018      -1.39652     -0.839370     0.0575620      0.624309    -0.0548584    -0.0609811   -0.00600717    -0.0522991   -0.00717845     0.0155737     0.0110849   -0.00623064   0.000965365   0.000305675   0.000356387  -2.17580e-05  -3.73616e-05  -3.42344e-06   2.35757e-06  -1.10413e-06   5.71582e-08   2.14404e-09   2.16852e-09       0.00000       0.00000       3.39149       4.54307       4.89086       4.77002       4.42404       4.45142       4.25855       2.93017       2.58796       1.65759       1.36103       1.10542      0.768632      0.596938      0.368931      0.243793      0.123300     0.0886893     0.0419835     0.0237850     0.0142833    0.00560956    0.00333577    0.00113022   0.000680678   0.000194937   8.58251e-05   3.02745e-05   8.34266e-06   2.74386e-06   4.75385e-07   1.17637e-07   2.39170e-08   2.59482e-09       0.00000       0.00000
  17  15 2977.3265    3.3970  0.7741 13.5031 -0.0096  0.0339   0.0963   0.0665    0.0827   0.0000   442.3340       10.9851       18.5593       5.48385     -0.699407       4.13286      0.247987       2.02707      -2.83837      -2.40666       3.07929       1.56955       1.41513     -0.536288     0.0930818      0.231455     0.0628539     0.0530086    -0.0346661   -0.00123467    0.00381116   -0.00404237    0.00112870   0.000232657  -0.000292587  -0.000165674   4.46625e-05   1.06020e-05   3.09103e-06  -3.46933e-06   2.97498e-07  -1.55254e-08  -4.48385e-09   2.81516e-09       0.00000       0.00000       3.58030       4.60265       4.83311       5.56589       5.02443       4.23848       3.53743       3.10140       2.35020       1.74220       1.32741       1.05415      0.667303      0.399495      0.251693      0.195421      0.124709     0.0681431     0.0364026     0.0187246     0.0108224    0.00565489    0.00271117    0.00112403   0.000427906   0.000155091   5.79260e-05   1.74194e-05   5.48461e-06   1.58931e-06   3.75079e-07   9.31738e-08   1.58171e-08   2.54045e-09       0.00000       0.00000
  17  17 3261.5530    3.4500  1.5191 13.2203 -0.0196  0.0453   0.0809   0.1060    0.1339   0.0000   432.6069       22.5407       23.0212       5.85076      -2.87107      0.182782      -4.10813      -3.08765      0.875052      -1.88386       2.35900      -1.56636     -0.710368      -1.16124     -0.584538     -0.208014     -0.183068    -0.0319966    -0.0497275     0.0307668     0.0122281  -0.000809405   -0.00247436    0.00430373    0.00162335  -0.000298790  -6.21730e-05   0.000109740  -6.52633e-07   1.67963e-06   9.70972e-07  -1.94537e-07  -2.36199e-08   4.23568e-09       0.00000       0.00000       4.53218       5.81077       6.37901       6.51047       5.92968       5.26413       4.79062       3.97528       3.34308       2.66880       1.88854       1.39320      0.973559      0.616179      0.416787      0.267320      0.156612     0.0881558     0.0552716     0.0282411     0.0143306    0.00740927    0.00341097    0.00166408   0.000593281   0.000257426   9.97697e-05   3.37051e-05   9.92337e-06   2.55904e-06   6.56270e-07   1.43535e-07   2.55147e-08   3.10814e-09       0.00000       0.00000
  17  18 3403.5878    3.2206  1.7142 12.9478 -0.0213  0.0534   0.0711   0.1036    0.1407   0.0000   442.0890       5.93182       22.6971       11.6176       9.85518       4.12563      -6.93203      -5.93833       1.67259      -2.72195      -1.68576     -0.164971     -0.387936     -0.426471      0.302106     -0.631198      0.172896     0.0662075     0.0479426   -0.00925661    -0.0273292    0.00949758    0.00408884  -0.000345652   -0.00191336  -0.000480295   0.000300627   1.98647e-06  -4.27100e-06  -8.36366e-06   1.01082e-07   1.63977e-07   8.86827e-09   5.78915e-09       0.00000       0.00000       5.08603       7.24724       6.99831       6.87246       6.15060       5.51402       5.55551       4.84392       4.61500       3.20202       2.61162       1.73713       1.30457      0.768626      0.513487      0.310778      0.201709      0.109923     0.0584656     0.0323528     0.0165657    0.00880802    0.00377683    0.00181277   0.000696069   0.000298377   0.000103582   3.71464e-05   1.15012e-05   3.22665e-06   8.78946e-07   1.59254e-07   3.94717e-08   4.35363e-09       0.00000       0.00000
  17  19 3545.6308    2.6280  2.9610 12.3670 -0.0125  0.0693   0.0435   0.1571    0.0882   0.0000   433.1824       29.6269       16.0297      -1.12726      -1.16270      -13.8553      -7.05089       5.21074      -6.98624      -12.9750       2.21633       1.58277      0.334482      -1.88039      0.514438      0.502667     -0.274950      0.113218     0.0545549     0.0490586    -0.0210034   -0.00871069   -0.00204201   0.000689323  -0.000138428  -3.21381e-05  -0.000246361   2.71217e-05   4.52919e-05  -7.70802e-06   1.99795e-07   3.96843e-07   2.56804e-08   6.16598e-09       0.00000       0.00000       5.93546       7.74347       9.34126       8.20254       8.99085       7.64029       6.88147       5.63164       4.77071       3.86156       2.67124       2.25997       1.36781      0.998300      0.728441      0.377294      0.257398      0.157487     0.0806789     0.0457945     0.0239143     0.0114067    0.00508536    0.00251173    0.00108783   0.000401436   0.000136200   5.67859e-05   1.91414e-05   4.75714e-06   1.24792e-06   2.89654e-07   4.51325e-08   4.35773e-09       0.00000       0.00000
  17  20 3687.9152    2.1836  4.4444 11.7230 -0.0033  0.0721   0.0272   0.1884    0.0657   0.0000   445.9906       17.6201       6.90462       18.5964      -10.3088      -6.55970      -9.27107      -3.92632      -7.14168      -2.98364       4.92700      -1.30091      -1.29918     -0.480897     -0.303445      0.575132      0.118098     -0.151516      0.147776    -0.0236550    0.00714236     0.0142428    0.00633704   0.000182022   -0.00272789   0.000353542  -2.40726e-05   3.67408e-05   4.70765e-06  -5.14588e-06   6.57311e-07  -4.53974e-07  -4.09926e-08   1.06907e-08       0.00000       0.00000       6.54719       8.41635       9.39110       9.34349       9.11223       8.39120       7.28928       6.22836       5.08289       4.00005       3.11441       2.31372       1.57011       1.10155      0.733268      0.462041      0.290042      0.165445     0.0963105     0.0496431     0.0262499     0.0128434    0.00602421    0.00275894    0.00115750   0.000450374   0.000167857   5.60178e-05   1.89115e-05   5.21613e-06   1.27824e-06   2.72224e-07   4.53444e-08   5.20753e-09       0.00000       0.00000
  17  22 3972.6152    1.4654  7.3753 11.1200 -0.0034  0.1097   0.0156   0.2848    0.0475   0.0000   442.6125       43.1916      -5.15225      0.391670       21.6613       1.89732      -19.5699       14.7449      -4.51429      -6.22832       5.92571      -4.52994     -0.651257   -0.00298999      0.500453     -0.755625      -1.48793     -0.220530      0.523982     0.0762019     -0.112991     0.0275172     0.0116482   -0.00723087   -0.00239951   0.000219379   0.000913450  -7.82859e-05  -5.25135e-06   6.42496e-06   1.23985e-07   3.49074e-07  -1.37101e-07  -5.20762e-09       0.00000       0.00000       9.74380       12.7229       13.9761       13.9113       13.4677       12.5223       11.0199       9.56490       7.80876       5.96349       4.69543       3.40595       2.54510       1.68584       1.12428      0.718086      0.452432      0.254567      0.145809     0.0793647     0.0417676     0.0206472     0.0103020    0.00419016    0.00186964   0.000717739   0.000269614   8.91528e-05   2.82591e-05   7.95359e-06   2.04613e-06   4.05638e-07   7.14426e-08   8.35360e-09       0.00000       0.00000
  18  16 3155.0270    3.4772  1.0326 13.7335 -0.0177  0.0405   0.0854   0.0856    0.0871   0.0000   444.3660       13.0951       12.2845       2.42422      -6.21821       6.71203       3.30091      -4.26715      -5.38288      0.537140    -0.0623077      0.299283     -0.394575     -0.399225     -0.162662     -0.302893      0.331983    -0.0487625     0.0669506    -0.0709841     0.0120041    0.00596613   -0.00228932   -0.00388066    0.00307664   0.000821765  -2.13057e-05  -0.000117108   1.64045e-05  -1.32809e-05   6.73693e-07   8.60262e-07  -2.16339e-08   3.30377e-09  -3.51062e-09  -5.44311e-10       3.24467       4.22817       5.37745       4.74688       4.55754       4.91461       3.29508       3.36782       2.91079       1.86256       1.67736       1.31309      0.701783      0.672065      0.407205      0.228561      0.181573      0.105957     0.0492583     0.0386673     0.0183041    0.00877264    0.00511436    0.00260486   0.000848155   0.000486682   0.000205107   7.08863e-05   2.00125e-05   9.62259e-06   3.29225e-06   8.82218e-07   1.66390e-07   3.30868e-08   4.87191e-09   7.03919e-10
  18  17 3297.5548    3.3078  1.4546 13.4180 -0.0130  0.0483   0.0749   0.1024    0.0975   0.0000   442.8754       3.60294       10.9061       7.71370      -1.64764      -13.8196      -4.14291       7.08411     -0.205014      -2.25759       1.27343       2.83638     0.0217236      -1.67154      0.303511     0.0924872     -0.106490     0.0675337      0.159936    -0.0407005     0.0306043     0.0140740   0.000627628    0.00597822   0.000229176  -0.000372860  -0.000372550  -2.58213e-05  -3.17962e-06   9.49212e-06  -3.24992e-06  -6.99820e-07   8.71252e-09   1.56610e-08  -3.41499e-09  -3.51541e-10       3.91074       5.70729       6.13224       5.47712       6.06448       4.76856       4.68348       4.18004       3.21416       2.79181       2.01065       1.55774       1.09382      0.749343      0.495716      0.316364      0.195907      0.121449     0.0711586     0.0388389     0.0222734     0.0112357    0.00558463    0.00282631    0.00117116   0.000551131   0.000211339   8.17400e-05   3.01686e-05   9.89857e-06   2.96395e-06   8.52229e-07   2.32468e-07   5.29758e-08   8.04633e-09   7.98307e-10
  18  18 3440.1371    2.8340  2.2240 12.6070 -0.0045  0.0533   0.0521   0.1224    0.1039   0.0000   442.2985       16.8312       5.17537       7.71844      -4.39187       7.95143       1.89107      -4.98502      -5.85060       7.35329       2.81541      0.502563      0.718128     -0.951324     0.0198934     -0.280869     0.0736075      0.268828   -0.00396833    -0.0567874    0.00349489    -0.0174212   9.31191e-05    0.00122715   0.000648991  -0.000598179  -0.000122362   6.63647e-05  -3.56914e-06   7.08314e-06   1.18505e-06  -1.49992e-07  -2.19399e-07   6.65333e-08  -3.91905e-09   4.01788e-10       4.69441       6.57186       6.95133       6.81544       6.71531       5.58960       5.54235       4.54999       4.03345       3.41670       2.49214       1.86882       1.26547      0.866780      0.575804      0.374880      0.234761      0.140357     0.0879317     0.0489787     0.0273954     0.0141080    0.00682358    0.00346065    0.00143177   0.000690278   0.000255318   0.000104970   3.72329e-05   1.18173e-05   3.65309e-06   9.47831e-07   2.35860e-07   5.42227e-08   8.90825e-09   9.29431e-10
  18  19 3582.7672    2.4826  3.7423 12.0451 -0.0084  0.0667   0.0334   0.1608    0.0759   0.0000   439.8670      -4.85541       1.75773       7.58358      -2.45089      -11.3855       11.5318      -5.87148      -4.05190      -1.62241     -0.998555     -0.961967       1.60490       1.12811     -0.884582      0.574725     0.0265732     0.0821114     -0.231787     0.0346272     0.0995587    0.00522517  -0.000951994   -0.00603897    0.00164071    0.00167610  -0.000433295  -0.000212190   1.19778e-05   5.18747e-05  -8.92049e-06   6.34169e-07   6.60548e-08  -1.26627e-07  -4.34996e-10   1.24059e-09       6.28503       7.84235       8.25269       8.83041       8.69492       8.24286       6.86783       5.51213       4.90442       3.95841       2.98752       2.19060       1.56261       1.15413      0.788734      0.509053      0.315659      0.203007      0.121529     0.0680234     0.0377125     0.0200256    0.00913067    0.00410877    0.00193658   0.000819262   0.000325284   0.000126221   4.54650e-05   1.52140e-05   4.52488e-06   1.21156e-06   2.75746e-07   5.81019e-08   9.86481e-09   1.14818e-09
  18  20 3725.3171    1.9790  4.5367 11.6683 -0.0072  0.0770   0.0253   0.1948    0.0659   0.0000   459.3566       23.6692       6.98746      -12.8694      -13.0372       3.07212       1.66277      -12.9437       3.13342      -7.90423      -2.80510      -6.83424       3.20070       1.85409     -0.883293     -0.638870      0.225807     0.0841858     -0.232834     0.0295678     0.0598385     0.0574600    -0.0187292   -0.00287879   -0.00293053  -0.000602407  -0.000476226   8.33580e-05  -5.13228e-05   5.91226e-05  -7.70234e-06  -6.56063e-08   1.39163e-07   5.76609e-08  -2.92281e-08   5.77064e-10       6.69256       8.69516       9.77650       9.86318       9.45066       8.64527       8.05637       6.40625       5.45906       4.37068       3.51486       2.53704       1.80130       1.30130      0.849344      0.572764      0.372416      0.221314      0.135409     0.0721622     0.0406559     0.0209265     0.0101406    0.00505612    0.00216714    0.00102384   0.000396787   0.000158576   5.62385e-05   1.75711e-05   5.53133e-06   1.46787e-06   3.41607e-07   7.23317e-08   1.27576e-08   1.30823e-09
  18  22 4011.1917    1.3820  8.8727 10.9328 -0.0017  0.1177   0.0135   0.3249    0.0449   0.0000   465.1556       44.7253       24.4622      -74.0700      0.520643       9.80548      -12.9837      -11.1920       5.64415      -3.06028       2.94280      0.305181       2.69408       1.80947       3.03677      -1.84620      0.620728      0.735478      0.283050    -0.0588735     -0.148712     0.0133743     0.0390956   -0.00609344   6.05956e-05    0.00134375   -0.00132470   0.000352258   2.35072e-05   2.52227e-05  -4.43927e-06  -1.89737e-06  -3.24465e-08  -5.71022e-08  -1.10422e-08  -4.36972e-10       10.5807       14.4844       15.8118       15.8613       15.7739       14.3412       12.6311       10.5494       8.48518       6.75370       5.30061       3.91847       2.88328       1.99951       1.38372      0.913043      0.576686      0.358842      0.206747      0.117268     0.0633486     0.0328361     0.0161648    0.00801017    0.00344272    0.00157644   0.000615331   0.000239836   8.50470e-05   2.86601e-05   8.48891e-06   2.36899e-06   5.79450e-07   1.16178e-07   1.93163e-08   2.13163e-09
  19   9 2173.7786    0.7495  0.6436 10.3017 -0.0155  0.0336   0.0224   0.0580    0.0631   0.0000   436.2373      -3.29948       10.7158       6.10987      -4.94054      -2.43890     -0.669294      0.775222      -3.08447     -0.578441     -0.462940     -0.193858    -0.0986358      0.704860     -0.428306     -0.190812      0.191352     -0.130505     -0.133500     0.0452256     0.0222149     0.0164806  -0.000904163   -0.00350263  -0.000318012  -0.000435875   0.000224756   7.77003e-05   7.29958e-06   1.69077e-06   1.31983e-05  -1.16677e-06   1.85730e-07   6.88005e-08  -3.57305e-08  -1.51588e-08       3.54889       4.68987       5.01047       4.86007       5.21195       4.73633       4.25178       3.28205       2.49063       1.83305       1.45098       1.14860      0.825498      0.604068      0.415577      0.297715      0.185074      0.126937     0.0702984     0.0416427     0.0201136     0.0108697    0.00543706    0.00242717    0.00123581   0.000540578   0.000267606   9.33771e-05   4.47993e-05   1.41668e-05   5.67361e-06   1.99403e-06   4.93046e-07   1.68884e-07   3.68568e-08   7.57751e-09
  19  11 2468.1951    1.4618  0.8678 11.4666 -0.0231  0.0320   0.0364   0.0654    0.0902   0.0000   437.3715      0.792461       20.7500       3.73919      -1.80107       3.14894       1.93713      -5.24728      -2.16241    -0.0367641     -0.690090     -0.650918       1.58068     -0.136193     -0.454516     -0.277908      0.242682    -0.0314181    -0.0352307    -0.0513192    0.00280192     0.0244723   -0.00541493   -0.00325463    0.00358079   0.000723631  -0.000660572  -7.80135e-05  -3.00009e-05   2.79196e-05   2.05108e-05  -2.09858e-06   4.89039e-08   7.52249e-08  -4.05843e-08   2.21665e-09       2.73102       3.43603       4.03877       3.89390       3.81598       3.62430       3.18485       2.69591       2.35636       1.91795       1.39480       1.13650      0.811641      0.585402      0.419757      0.274111      0.170946      0.115927     0.0669737     0.0379822     0.0245860     0.0124484    0.00643016    0.00359372    0.00159992   0.000731105   0.000311858   0.000146825   4.88965e-05   1.88048e-05   7.34592e-06   2.19528e-06   6.21122e-07   1.55744e-07   3.63704e-08   7.20281e-09
  19  12 2613.1142    1.9119  0.8672 11.7903 -0.0101  0.0379   0.0488   0.0624    0.0946   0.0000   439.2321       3.81943       17.9798       5.90081      -3.96055      -7.44609      -5.83661      -1.11833       2.35638     0.0638943       1.05452     -0.395924      0.805622      0.335541     -0.810263     -0.374681      0.367499    0.00326536    -0.0791140    -0.0340644   -0.00151732    -0.0190412    0.00163024   -0.00183548    0.00124160  -0.000584061  -6.13196e-05   0.000365477  -9.71630e-06  -6.57208e-06  -1.79647e-06  -3.26141e-06  -1.00313e-07   1.55944e-07   5.71525e-09  -6.01112e-09       2.53611       3.89186       4.08726       3.70825       4.16525       3.07566       3.63777       2.59381       2.46143       1.87501       1.47806       1.17864      0.822543      0.674226      0.370590      0.317406      0.165167      0.113284     0.0671100     0.0353433     0.0226433     0.0111206    0.00659622    0.00327740    0.00152641   0.000821320   0.000311094   0.000151562   5.61018e-05   1.98621e-05   8.40108e-06   1.85525e-06   6.94620e-07   1.86303e-07   3.80802e-08   1.21799e-08
  19  17 3333.0620    3.0455  1.3942 12.9097 -0.0068  0.0478   0.0636   0.0883    0.0827   0.0000   436.7897       14.1048       12.2633     0.0958371      -7.73371      -7.73127      -11.7635       3.49091       1.69068      -3.29563      -1.37692      -2.09780       1.93640     -0.168722      0.514903     -0.170622     0.0406544    -0.0285858     0.0660837     0.0391149    -0.0156537    -0.0145722   -0.00493577   -0.00144231    0.00112667   3.29612e-06  -0.000135615  -0.000117379  -0.000114055  -1.93731e-05  -1.59998e-06   4.39730e-06   1.11402e-06   1.14388e-07   9.19235e-08   5.80824e-09       3.56912       5.04853       5.67884       5.74091       5.60917       4.96716       4.84294       3.66035       3.18833       2.74116       1.83849       1.52990       1.15771      0.784823      0.534243      0.380490      0.245392      0.137938     0.0964374     0.0544898     0.0303724     0.0176479    0.00916952    0.00469459    0.00218378    0.00113793   0.000429473   0.000188874   7.43558e-05   3.09518e-05   1.05179e-05   3.19001e-06   8.79040e-07   2.29517e-07   5.58246e-08   1.26824e-08
  19  18 3476.3190    2.6205  2.4799 12.4029 -0.0051  0.0587   0.0459   0.1350    0.0704   0.0000   438.7777       13.8218       18.2138       16.8062      -2.33413       1.55256       5.20364      -1.57916       5.36620       2.86627       2.44565     -0.451489       1.89914     -0.826004     -0.130304      0.498173     -0.418756     -0.540771      0.116056      0.109231     0.0401787   -0.00652473     0.0194560    -0.0109074   -0.00280623   0.000149671   0.000741418  -0.000120716   8.94657e-05  -1.99420e-05  -1.74326e-05   1.64705e-06  -5.01579e-07  -6.52878e-08   1.38799e-07  -1.05958e-08       4.62572       6.53239       6.66964       7.49858       6.77020       6.85873       5.53827       5.08483       3.88656       3.17249       2.61412       1.98967       1.47884      0.925323      0.727271      0.493071      0.320002      0.202818      0.126163     0.0757535     0.0432425     0.0217812     0.0117182    0.00581474    0.00297185    0.00142006   0.000600468   0.000246428   9.29034e-05   3.37295e-05   1.19834e-05   3.94025e-06   1.05804e-06   2.99564e-07   7.08405e-08   1.25757e-08
  19  19 3619.4406    2.2612  3.6235 11.6385 -0.0069  0.0657   0.0322   0.1652    0.0719   0.0000   430.9442       19.3947       25.6591       14.5369      -5.13281       10.0457       7.08142      -9.40195      -1.79383      -1.83972      -6.43777       2.15975     -0.805363      -1.49890      0.649087      0.639670      -1.08163     -0.186883      0.290294      0.217203    -0.0142117    -0.0336251   -0.00662828     0.0154599   -0.00822455   0.000998500    0.00141669   0.000192229  -3.16991e-05  -1.75311e-05   8.39511e-06   5.91414e-06   2.56622e-06  -3.24914e-07  -1.65610e-07  -1.28147e-08       5.51111       7.22744       8.51597       8.51263       8.24688       7.36955       6.85220       5.61867       4.66858       3.79087       3.03804       2.19277       1.64928       1.16301      0.814760      0.534581      0.360810      0.226202      0.138123     0.0822138     0.0465453     0.0254985     0.0135137    0.00676352    0.00327515    0.00151688   0.000670561   0.000283446   0.000115071   4.17010e-05   1.42334e-05   4.50036e-06   1.29819e-06   3.37891e-07   8.22936e-08   1.55731e-08
  19  20 3762.7388    1.9132  5.0245 11.1390 -0.0091  0.0770   0.0230   0.2009    0.0628   0.0000   446.8255       17.3656       7.45971      -2.13377       5.91496      -14.5395      -21.4168       5.81983       5.57984       4.68446      -1.84039      -1.51621       4.98111     -0.779556      0.938896     0.0544793    -0.0294873     -0.443610      0.163097     0.0142180    -0.0560075   -0.00109563     0.0233465   -0.00520262   -0.00761367   -0.00157535   0.000513741  -9.37616e-05  -3.00832e-05  -7.61207e-07  -1.34807e-05  -6.96455e-06  -2.46899e-06   4.27733e-07   6.22068e-08   7.99498e-09       6.30661       8.45726       9.36225       9.49036       9.43235       8.49216       7.69892       6.67836       5.50374       4.33802       3.47073       2.71167       1.93613       1.44061      0.964281      0.680618      0.434759      0.276737      0.168543     0.0996996     0.0561550     0.0298026     0.0169651    0.00781121    0.00404215    0.00188894   0.000808568   0.000327225   0.000136051   4.67715e-05   1.67156e-05   5.28830e-06   1.57534e-06   4.21806e-07   9.35973e-08   1.96190e-08
  19  21 3905.9800    1.5714  7.5454 10.6457 -0.0035  0.1003   0.0162   0.2715    0.0509   0.0000   440.2842       2.06915       35.5615      -5.80327       3.60284      -7.60997       4.28785      -14.1974      -12.2718      0.312437       8.65109       3.29635       1.90542   -0.00809930      -1.38702       1.64057      0.215615     -0.527733      0.832720     0.0532534     -0.108590    -0.0509365     0.0279872     0.0182570    0.00552744   -0.00464788   -0.00103594  -0.000115287  -5.38966e-05   0.000104621  -1.89846e-05  -1.70372e-06  -2.26937e-06   9.30277e-08   1.93255e-09  -7.09373e-09       8.21815       10.6859       11.8366       12.1629       11.7911       11.0227       9.80425       8.67964       7.17220       5.79261       4.67799       3.55559       2.57710       1.91267       1.30754      0.903929      0.584233      0.368613      0.224758      0.138394     0.0778982     0.0417859     0.0231528     0.0111152    0.00550833    0.00267135    0.00108864   0.000472271   0.000188588   6.64249e-05   2.29760e-05   7.26765e-06   2.12834e-06   5.59866e-07   1.24582e-07   2.48711e-08
  19  22 4049.1470    1.2958  8.7129 10.3873 -0.0070  0.1143   0.0133   0.3221    0.0482   0.0000   444.2350       15.9412       24.7672       26.3911       7.61075       2.74734       20.0342      -20.8589      -14.5380       2.85171       7.15645     -0.739213       2.20358      -1.85001      -1.38613      0.575631     -0.515860     -0.569406     -0.606938      0.313994      0.324387     -0.120058    -0.0439555     0.0278521     0.0113776    0.00553523   -0.00274135   0.000151454  -0.000133930   0.000111262   6.76787e-05  -1.27459e-05  -1.12279e-05  -1.23776e-06   2.29533e-07   5.76544e-08       9.53745       12.2773       13.7158       13.9077       13.1135       12.7790       11.2949       9.91541       8.24205       6.85461       5.39594       4.02437       3.02398       2.23268       1.50315       1.01781      0.682597      0.422833      0.256606      0.153369     0.0883068     0.0475911     0.0249889     0.0128753    0.00627824    0.00275592    0.00125306   0.000522870   0.000211620   7.75117e-05   2.58949e-05   8.18243e-06   2.40315e-06   6.27512e-07   1.39794e-07   2.75611e-08
  19  23 4192.6758    1.0758  9.9286 10.2936 -0.0063  0.1350   0.0117   0.3704    0.0439   0.0000   454.1432      -5.06889      -6.01942       14.9945       25.8701       9.44929      -20.1862      -18.1096       15.2812      -2.72010    -0.0977931     -0.859147      -10.6240      -3.84060       2.32144     -0.995259      -1.09893      -1.35648     0.0737559     0.0605614    -0.0570060     0.0354914  -0.000968000    -0.0214587     0.0203911   -0.00205753   -0.00196743  -0.000559466   0.000355521  -0.000228009   1.37864e-05   2.20253e-05   6.29218e-06  -1.86414e-07   2.29419e-07  -4.31458e-08       11.1405       14.5521       16.0875       16.9758       16.4493       14.9827       13.4447       11.6713       9.76005       7.80819       6.14639       4.88424       3.47371       2.51503       1.75967       1.20852      0.793459      0.503942      0.309900      0.186817      0.106306     0.0587294     0.0298468     0.0159244    0.00763633    0.00353449    0.00154680   0.000643438   0.000243391   9.17838e-05   3.07506e-05   1.00260e-05   2.88339e-06   7.44630e-07   1.67083e-07   3.44264e-08
  19  24 4335.7636    0.8395 11.6100 10.1312 -0.0065  0.1795   0.0094   0.4759    0.0402   0.0000   419.0532       28.0278       36.7845      -21.4720       21.1196      -29.6988      -18.5235       18.0769      -13.8698      -33.6239       1.16646       14.0426      -4.21469       1.30936      0.185918       4.51458       2.65102     -0.746900      -1.26942      0.277427      0.163035     -0.231313      0.116953     0.0319091    -0.0143986   0.000992359    0.00219033   -0.00169064   0.000423063  -0.000190053  -4.98342e-06   1.96604e-05   4.90185e-06   3.66751e-06  -1.86480e-07   1.75337e-07       14.7580       19.5973       21.6564       21.6942       21.5322       20.0144       18.2270       15.5953       13.0285       10.5541       8.41936       6.34359       4.84846       3.37688       2.44788       1.64418       1.08721      0.674345      0.413376      0.252197      0.141488     0.0766308     0.0404733     0.0202586     0.0100592    0.00462049    0.00203432   0.000836045   0.000338969   0.000123431   4.26045e-05   1.36915e-05   3.88541e-06   1.00430e-06   2.36397e-07   4.53789e-08
  19  25 4479.6230    0.7022 14.2003  9.9883 -0.0069  0.2332   0.0074   0.5928    0.0345   0.0000   461.3558      -28.3151       37.7709      -51.4055       27.3415       15.9900      -2.56902      -31.9355       19.0867       31.2509       6.92817      -9.31267      -13.5902       4.48038       1.17753       2.06545     -0.818688       1.99594      0.885516     -0.259565      0.294005   -0.00624612     -0.143062    -0.0820194    0.00895851     0.0125745   -0.00463633    0.00149888  -0.000122276  -0.000280165  -4.97238e-05   3.81238e-06  -4.08549e-06   1.34738e-06   9.84897e-08  -2.22248e-08       18.8360       25.1451       27.3246       28.4795       27.4256       26.0574       22.7755       20.1065       16.9318       13.7126       10.7314       8.44816       6.15563       4.46492       3.11874       2.13808       1.42212      0.892009      0.556708      0.332600      0.193993      0.106338     0.0542579     0.0295976     0.0137574    0.00658257    0.00276810    0.00121403   0.000445369   0.000171899   5.69231e-05   1.80719e-05   5.20942e-06   1.31452e-06   2.95669e-07   5.91945e-08
  20   9 2203.1317    0.8922  0.7953 10.2019 -0.0114  0.0328   0.0225   0.0596    0.0787   0.0000   436.5454       4.46760       14.1663       3.05131      -2.83592       3.54140       6.07317      -4.52884      -3.41605     -0.840714       1.82075     -0.104686     -0.458365    -0.0356841      0.723352      0.134719     -0.205713     0.0549951    -0.0340999    -0.0624685     0.0895552     0.0236412    -0.0115691  -0.000805415    0.00162467   0.000737170   0.000517535   7.24909e-05   9.65925e-05   9.32513e-05  -1.77077e-05  -2.03521e-06   2.26734e-06   3.62764e-07   3.45146e-07  -6.73318e-08       2.27681       3.54458       3.29311       3.71223       3.08931       3.31837       2.85238       2.76312       2.26922       1.84739       1.52344       1.14352      0.830202      0.654057      0.442939      0.320034      0.188098      0.131678     0.0744618     0.0459169     0.0278321     0.0156584    0.00827556    0.00452340    0.00215833    0.00112208   0.000471740   0.000234761   8.95060e-05   4.28931e-05   1.27594e-05   5.52103e-06   1.72969e-06   5.21486e-07   1.69733e-07   4.10602e-08
  20  10 2352.4620    1.1327  0.7287 11.3103 -0.0027  0.0305   0.0287   0.0584    0.0582   0.0000   436.2635      0.849144       16.1992      -2.30003      -1.74400      0.916689      -1.22059       7.06416      -2.56501      -4.00314     -0.264211       2.45605     -0.334364     -0.908744      0.677667      0.214177     -0.505805     -0.105436     0.0706494    -0.0172201    -0.0127045     0.0398994     0.0242624   -0.00135938    0.00297162    0.00164449   0.000836905  -0.000351926  -0.000117916   5.53692e-06   2.58189e-05  -4.30353e-06   8.51646e-08   2.37869e-07   8.02357e-08  -6.96686e-08       2.32079       3.12533       3.26014       3.47895       3.12404       3.34692       2.84986       2.65475       2.03453       1.93406       1.30066       1.16628      0.780082      0.621403      0.437060      0.275579      0.204718      0.124280     0.0778702     0.0452589     0.0276700     0.0145262    0.00844619    0.00409844    0.00230006   0.000991849   0.000533244   0.000197058   0.000101128   3.74776e-05   1.60233e-05   4.86494e-06   1.81118e-06   5.65564e-07   1.53423e-07   3.54227e-08
  20  11 2498.9391    1.4841  0.9542 11.4404 -0.0134  0.0353   0.0356   0.0704    0.0882   0.0000   437.3395       2.42697       17.0009       6.40457      -1.20662     -0.453351     -0.357452      -1.21382      -1.64351       2.62882       1.35570       2.66165       1.34870      0.994473     -0.342784     0.0873868     0.0522454     0.0660145    -0.0595043   -0.00800685   -0.00815846   -0.00750218   -0.00647641   -0.00366821   -0.00118291   -0.00111805  -0.000442681   0.000475617   9.36839e-05   3.87760e-05  -2.56226e-05  -5.84123e-06  -2.00738e-07   1.46652e-07   6.91515e-08   6.29412e-08       3.03475       3.49608       3.75776       4.34913       3.84489       3.60472       3.39777       3.07172       2.32127       2.19238       1.76690       1.35757      0.816557      0.709504      0.537223      0.350241      0.199874      0.145284     0.0903072     0.0528074     0.0308565     0.0191117     0.0110028    0.00538245    0.00254847    0.00106820   0.000551076   0.000282890   0.000129610   4.76383e-05   1.69514e-05   5.30584e-06   1.83013e-06   5.40937e-07   1.47171e-07   3.76449e-08
  20  12 2644.8333    2.0245  0.9537 12.0080 -0.0044  0.0362   0.0469   0.0706    0.0954   0.0000   438.1827       8.14505       9.48565      0.819987      -2.82080      -3.05463      0.349877      0.483413      -2.12015      -1.91393      0.292161      -1.43028     -0.565561      0.981493      0.122122      0.228028    -0.0813994     -0.144601     0.0412978     0.0515484    -0.0227867    -0.0195042    0.00599745   4.08073e-05   -0.00230333  -0.000587789   0.000636509   4.68051e-05   3.17327e-05   3.32465e-05  -2.66529e-06   2.42746e-06   1.14351e-06  -8.39716e-07   4.21512e-08   8.99948e-08       2.94190       3.82144       3.88110       3.81178       4.06706       3.73592       3.48679       2.96896       2.37060       2.08130       1.64836       1.32835       1.04135      0.671698      0.458615      0.353289      0.222616      0.151317     0.0942341     0.0594116     0.0343374     0.0173066     0.0102363    0.00469862    0.00246636    0.00122149   0.000577958   0.000258220   9.57897e-05   4.28467e-05   1.62648e-05   5.93139e-06   2.23709e-06   5.54387e-07   1.71395e-07   5.05069e-08
  20  13 2790.7686    2.6124  0.7242 12.9066 -0.0001  0.0286   0.0653   0.0559    0.0591   0.0000   439.9156       5.84902       20.2281       4.14291      -4.44082      -3.15286       2.46364      -2.02198     -0.423502     -0.505049      0.437929      0.969314     -0.894241     -0.141609     -0.696748      0.148842    0.00369151     0.0306772    -0.0546318    -0.0665525    0.00558047    0.00472456   -0.00855317   -0.00432395   0.000433915  -0.000553633  -4.34694e-05   0.000139150  -6.22600e-05  -2.50925e-05  -1.08909e-05  -9.40955e-07  -1.51013e-06   9.65360e-10  -3.42906e-08   1.12887e-08       2.36415       2.64527       2.94993       3.41195       3.07299       2.74210       2.72984       2.46792       2.08032       1.55177       1.31771       1.08313      0.758643      0.549952      0.424426      0.297575      0.204140      0.112001     0.0655222     0.0457811     0.0297501     0.0160642    0.00755780    0.00395927    0.00220952    0.00116178   0.000550190   0.000230086   0.000100028   3.88942e-05   1.42155e-05   4.76119e-06   1.50015e-06   4.99926e-07   1.36841e-07   3.16613e-08
  20  15 3080.5596    3.5894  0.8518 13.4326 -0.0079  0.0383   0.1040   0.0679    0.0774   0.0000   439.0406       6.61484       7.15828       5.22543       2.54452       5.78304       6.71153       3.79657       1.35725      -3.51738      0.498933     -0.575370      0.774496      -1.04689     -0.647595     -0.315678      0.123340     -0.208296     -0.177224     -0.123669    -0.0223375     0.0154323    0.00963409  -0.000641623   -0.00205992   0.000350973   0.000222296  -0.000140229  -0.000137677  -2.55069e-05   3.74847e-06   6.15576e-06  -8.35376e-07   4.91026e-07   1.74774e-07   7.13146e-08       3.78251       4.79371       4.11271       3.60887       3.81654       4.19354       5.01004       4.18177       3.18114       2.06130       1.29834       1.21109       1.08481       1.04235      0.748456      0.541927      0.325586      0.207355      0.119213     0.0656499     0.0329054     0.0166043    0.00902456    0.00472141    0.00235451    0.00104736   0.000611010   0.000191561   0.000116080   3.35659e-05   1.76949e-05   5.79418e-06   2.09329e-06   5.96895e-07   1.56982e-07   4.35693e-08
  20  16 3224.5334    3.4679  1.0828 13.5206  0.0029  0.0348   0.0777   0.0874    0.0688   0.0000   434.5026       12.2589       18.0283      -1.82633     -0.309180      0.150739       2.89983     -0.187174     -0.974718      -1.87829      0.324652       2.63913     -0.774811     -0.473036      0.112640     -0.310063      0.109085     0.0708475     0.0713219     0.0744449     0.0311062    -0.0137352   -0.00544166    0.00383435    0.00388259   0.000222180  -0.000122117  -0.000154410  -6.96225e-05   3.64085e-05   3.47627e-05   3.82760e-06  -1.49370e-06  -4.22075e-07   1.63355e-07   2.18090e-08       2.52645       3.53300       3.54716       3.73806       3.93078       3.52744       3.23139       2.62281       2.24636       1.95113       1.52866       1.25932      0.826790      0.658474      0.456027      0.314263      0.214242      0.138017     0.0920093     0.0533742     0.0354201     0.0172322     0.0107800    0.00528420    0.00251034    0.00123751   0.000591562   0.000247760   0.000112136   4.61068e-05   1.80165e-05   5.33415e-06   2.32996e-06   5.95525e-07   1.96286e-07   4.70603e-08
  20  17 3368.1007    2.9356  1.5998 13.1286 -0.0126  0.0475   0.0578   0.1048    0.0549   0.0000   431.8084       9.74567       9.17353       11.4771      -7.12457       13.2819       9.60190      -14.1295      0.721475       1.00794       4.50263      -3.53456       1.77300      0.139927      0.367438     -0.327213     -0.218459     -0.167272      0.340460      0.132716   -0.00429863   -0.00223744     0.0247802     0.0137751   -0.00666256   -0.00256263    0.00206833  -2.87570e-05  -0.000360382   7.89923e-06   4.61306e-05  -2.63173e-06   1.68886e-06   2.92015e-07   5.68374e-09  -7.67526e-09       3.59120       4.65652       5.18682       5.25897       5.17890       4.51493       4.53104       4.00743       3.23639       3.08289       2.07458       1.82677       1.34192      0.948442      0.669534      0.419760      0.311748      0.198647      0.116691     0.0753956     0.0425745     0.0250955     0.0126242    0.00701072    0.00381002    0.00177785   0.000842326   0.000346216   0.000155885   6.37375e-05   2.43410e-05   8.46172e-06   2.93859e-06   8.77512e-07   2.21286e-07   5.74805e-08
  20  18 3511.9769    2.4788  2.6795 12.3526 -0.0046  0.0533   0.0386   0.1330    0.0574   0.0000   430.7016       16.5659       22.8626       12.3005      -5.23545       8.50778       9.04100       1.78119      0.844677      -2.95183     -0.509172       1.42974    -0.0602138     -0.447705      0.261965      0.405694       1.15572      0.339296     -0.162886    -0.0452841    -0.0244254     0.0860054    0.00969345   -0.00584515   -0.00170579   -0.00516416    0.00220143  -0.000290893  -0.000485784  -7.15473e-05   8.98149e-05  -1.03988e-05  -1.17623e-05  -3.82093e-07   3.08405e-07  -1.28640e-07       4.37977       5.75060       6.20915       6.23683       6.19522       5.83829       5.25338       4.81839       3.95587       3.35559       2.49525       2.01502       1.53759       1.11367      0.798070      0.543478      0.360175      0.232289      0.142991     0.0872705     0.0486684     0.0288512     0.0155625    0.00825156    0.00423269    0.00197339   0.000966374   0.000399805   0.000179970   6.76304e-05   2.74346e-05   9.85245e-06   3.32996e-06   1.04987e-06   2.84180e-07   7.42639e-08
  20  19 3655.6728    2.0991  3.9908 11.6952 -0.0110  0.0666   0.0273   0.1693    0.0561   0.0000   440.3931       22.1553      -5.70995       5.30588       17.8667       1.55750      -16.4935       2.59389       13.8773      -4.51622       2.02917      -1.10017      -4.98534      -1.80229     -0.221008     -0.581916      -1.30544     -0.126698      0.296965     0.0920684    -0.0304421     0.0209613     0.0118368   -0.00337330    0.00574690    0.00217420   0.000899185  -0.000675488  -0.000280452   2.78320e-05   3.85176e-05  -9.17374e-06  -5.68243e-06  -1.85087e-06   6.66590e-07   1.36460e-07       5.19305       7.01216       7.57098       7.56426       7.65011       6.99837       6.46944       5.78186       4.88595       4.09385       3.20709       2.49265       1.88535       1.39930      0.959387      0.687501      0.445933      0.286782      0.179141      0.109030     0.0636661     0.0360385     0.0197668     0.0104593    0.00512768    0.00264686    0.00115016   0.000559871   0.000212738   9.39945e-05   3.42382e-05   1.26581e-05   4.23660e-06   1.30878e-06   3.73240e-07   1.01005e-07
  20  20 3799.5555    1.8071  6.3462 10.9095 -0.0040  0.0885   0.0183   0.2302    0.0525   0.0000   432.4954       28.0368       28.6413       7.63100      -7.40852     -0.376614      -11.3713       3.17145       5.34632       6.27856       3.30440       2.37098       2.53891       2.07895      -2.05443     -0.110955     -0.290525     0.0558819      0.527252     0.0110173     -0.266898   -0.00334692    -0.0427910   -0.00157886   -0.00654364   -0.00364635   7.97319e-05   0.000660507   0.000313046  -9.13652e-05  -2.08754e-05   2.13874e-05   5.83431e-06  -1.94863e-07  -3.00052e-07  -2.16290e-07       6.71512       8.49494       9.61368       9.60296       10.2216       9.00255       8.47704       7.08138       6.18197       5.35924       4.09987       3.24710       2.36222       1.76124       1.29372      0.868466      0.587390      0.368709      0.234385      0.143929     0.0873474     0.0499049     0.0263098     0.0139402    0.00698364    0.00330785    0.00156915   0.000667705   0.000301379   0.000118995   4.52165e-05   1.66183e-05   5.59277e-06   1.75516e-06   4.90017e-07   1.25548e-07
  20  21 3943.2469    1.5332  7.4078 10.7223 -0.0001  0.1025   0.0156   0.2577    0.0479   0.0000   457.1943       9.94120       15.0929       10.5593      -13.0427      -12.7655      -12.7343       3.63091       12.7612      -8.88910      0.215695      -2.50582      0.898583     -0.535133      -1.67663     -0.556773       1.17384     -0.538521     -0.627419     -0.170940    0.00394849    -0.0775071    0.00787417     0.0124890    -0.0211772    0.00415221   -0.00203026  -0.000435683  -0.000760009   0.000128307  -1.49105e-05   1.45175e-05   9.11616e-06   1.03763e-06   7.49611e-07   8.74966e-08       7.97546       10.6233       12.0809       12.1711       12.1331       11.4250       10.0405       8.97488       7.41289       6.14727       4.70086       3.84185       2.77277       2.06473       1.49860       1.00340      0.685768      0.440677      0.274270      0.165818     0.0961601     0.0532240     0.0299230     0.0150898    0.00797205    0.00376212    0.00180351   0.000798772   0.000342004   0.000135682   5.33840e-05   1.83164e-05   6.61728e-06   2.10831e-06   5.99369e-07   1.48893e-07
  20  24 4373.9902    0.9276 16.9659 10.1039  0.0022  0.2281   0.0071   0.5719    0.0321   0.0000   417.3448      -7.36521       34.5354      -20.2798       31.9285      -27.4021      -25.2346      -21.4082       38.7335       14.8658       3.53971      -11.2378       13.9887      -12.7418       1.50023     -0.801008     0.0536654      0.998132     -0.480654     -0.137576     -0.378172     -0.161232    -0.0188869    0.00741628     0.0284223    0.00134912  -0.000458276   0.000885571  -5.90822e-05  -6.65146e-05   0.000152614   0.000113043   2.98843e-06  -1.53672e-05  -4.60453e-06   7.27035e-08       17.6883       23.4600       26.4297       26.9957       26.6982       25.4136       22.7195       19.5669       16.7217       13.5512       10.6446       8.34993       6.48017       4.65503       3.41522       2.35366       1.57274       1.03134      0.639040      0.392941      0.230734      0.131586     0.0716384     0.0380847     0.0193776    0.00957056    0.00444622    0.00197903   0.000836718   0.000339375   0.000128166   4.67183e-05   1.58977e-05   4.99530e-06   1.34806e-06   3.46824e-07
  21   9 2231.8353    0.9335  0.7535 10.6349 -0.0050  0.0294   0.0239   0.0577    0.0707   0.0000   436.6088       4.85089       18.7513       3.13663      -8.37027      -6.55798     -0.893340       2.15711     0.0727648     -0.207422      0.720631     -0.503786     -0.779099     -0.442633       1.51739     -0.111271      0.245286     -0.151528    0.00729565     0.0935435   -0.00168064   -0.00817722     0.0271020   -0.00763021    0.00221230   -0.00329750   -0.00133019  -0.000283315   0.000286793   9.36517e-05   2.31643e-06  -9.71872e-06  -6.32808e-07  -2.37147e-06  -1.07298e-06   1.16833e-07       2.31463       3.10098       3.45040       3.40458       3.45226       3.21503       2.84340       2.39387       2.30701       1.85056       1.44630       1.14642      0.869276      0.628489      0.461315      0.299334      0.201208      0.140327     0.0880959     0.0573225     0.0293643     0.0206344     0.0107673    0.00600511    0.00364632    0.00162882   0.000889041   0.000378324   0.000161686   7.97237e-05   2.84485e-05   1.08722e-05   4.34922e-06   1.64377e-06   4.98363e-07   1.61784e-07
  21  14 2969.0274    3.3083  0.8038 13.3565 -0.0007  0.0283   0.0824   0.0625    0.0646   0.0000   440.6500       3.42471       15.0729       8.16163       1.07867     -0.772591      -4.32872      -2.26148     -0.660767       1.64211    -0.0349633     -0.763206     -0.326886      -1.03633     -0.663305      0.606708      0.328411     -0.312059     -0.122407    -0.0192332     0.0732314     0.0336798    -0.0183962    -0.0122518    0.00403822    0.00336610  -0.000315002   0.000713583  -2.07905e-05  -6.13340e-05   5.63895e-05   1.79639e-05  -7.50028e-06   1.37903e-06  -3.59518e-07  -3.54554e-07       2.15047       3.02596       3.42815       3.52513       3.49906       2.98342       2.94722       2.34711       2.06556       1.64098       1.26501       1.02068      0.728941      0.582732      0.369991      0.280533      0.187704      0.116015     0.0824119     0.0445186     0.0315814     0.0153064     0.0104636    0.00532939    0.00284324    0.00158020   0.000660176   0.000379192   0.000143638   7.02201e-05   2.69086e-05   1.10254e-05   4.30990e-06   1.37184e-06   4.48389e-07   1.27920e-07
  21  17 3402.9624    2.8033  1.7991 13.1890 -0.0144  0.0456   0.0525   0.1134    0.0515   0.0000   439.9714      -1.01777       19.6824       2.16617       7.89388       4.70160      -4.51456      -6.12109       4.81972      -1.48110      -1.31747      -1.80716      0.720144      -1.93072      -1.42742    -0.0156623       1.16060     -0.463324     -0.276303      0.246454     0.0778567     -0.106193    -0.0221592    0.00462216   -0.00200250   -0.00251425  -0.000296568  -0.000898988   0.000243692   0.000261905  -7.90482e-05  -3.76972e-05  -7.95665e-07   5.19512e-06   9.76645e-07  -3.06845e-07       3.65657       4.66685       5.29122       5.40507       5.61931       4.99603       4.68112       4.02998       3.42328       2.71847       2.12170       1.76648       1.36522      0.947747      0.691384      0.510624      0.344056      0.228283      0.146064     0.0875430     0.0596255     0.0311550     0.0192824    0.00963101    0.00526805    0.00281271    0.00134958   0.000680392   0.000289230   0.000127086   4.85211e-05   2.03313e-05   7.00289e-06   2.51089e-06   8.79986e-07   2.23824e-07
  21  18 3547.3755    2.3806  3.0625 12.1695 -0.0054  0.0569   0.0329   0.1361    0.0516   0.0000   436.6854       15.5415       15.2611      -1.47266      -6.09388      -7.94462       2.79470      -5.41041       3.45426      -1.71080      0.514052      -2.97381      0.316542      0.787310      0.505962      -1.93457      0.289003      0.391648     -0.253441    -0.0425934    -0.0880630     0.0212337     0.0613111    0.00215225    -0.0156099  -6.56115e-06    0.00341823   0.000855255  -0.000226798  -0.000166220   7.61550e-05  -7.80712e-07   6.15149e-06   1.68851e-06  -3.66755e-06  -2.75659e-07       4.08762       5.68811       5.94275       6.52805       6.26896       6.01662       5.25173       4.69986       4.10278       3.52125       2.63576       2.16858       1.65883       1.22245      0.894098      0.613068      0.423614      0.279100      0.181315      0.112212     0.0684818     0.0403901     0.0233477     0.0127077    0.00695296    0.00349035    0.00175935   0.000774849   0.000367906   0.000146986   6.40124e-05   2.40494e-05   9.18059e-06   3.23090e-06   1.05420e-06   3.03918e-07
  21  19 3691.6780    1.9731  4.1546 11.7758 -0.0054  0.0681   0.0251   0.1765    0.0499   0.0000   429.5912       22.6607       8.96849      -1.97569      -12.3357       7.97518      -7.96210      -9.52945      -2.33134       2.20504     -0.153338      -4.56836      -1.26814       3.82112       1.69069     -0.857906     0.0385262     -0.204384     -0.172381    -0.0263720      0.198501    -0.0435568   -0.00532143    0.00623764    0.00445978  -0.000760122   -0.00157300   5.08670e-05   0.000625502  -8.06984e-05  -0.000114356   4.39673e-05  -1.24734e-05  -1.97493e-06   2.56874e-06  -3.09194e-07       4.95835       6.40038       7.33440       7.33345       7.12953       6.94868       6.42512       5.54809       4.68143       4.13186       3.27991       2.65652       1.94812       1.47981       1.05851      0.737470      0.495812      0.352613      0.212389      0.138734     0.0843249     0.0491260     0.0284116     0.0148220    0.00811751    0.00413059    0.00200935   0.000949223   0.000431124   0.000192052   7.98522e-05   3.18376e-05   1.16525e-05   3.92381e-06   1.35783e-06   3.88833e-07
  21  21 3980.0575    1.3786  7.6011 10.9225 -0.0039  0.1088   0.0147   0.2799    0.0414   0.0000   443.1081       21.5690       19.1823      -7.95726     -0.226210      -16.8365     -0.525462       1.94607       3.84597       4.75806       3.90463       2.37669      -2.48842      -4.81688       4.31197       1.27588     -0.498125     -0.158186    -0.0337145     -0.130420     -0.287519     0.0388893    -0.0281818    -0.0510581    -0.0233911   -0.00340438    0.00521138   -0.00159129   0.000609093  -0.000252766  -0.000171194   1.55262e-05   1.74394e-06   5.33098e-06   1.08444e-06   3.74943e-07       7.89197       10.5227       11.3617       12.0169       11.5072       11.4601       10.2116       9.03896       7.67924       6.63905       5.19946       4.25347       3.17506       2.33389       1.76341       1.21592      0.825266      0.556333      0.358768      0.222915      0.134768     0.0811227     0.0445539     0.0245190     0.0129916    0.00653418    0.00318935    0.00150892   0.000673432   0.000304494   0.000123751   4.75496e-05   1.79405e-05   6.38117e-06   2.07461e-06   6.29039e-07
  21  22 4124.6446    1.1932 10.5633 10.5333 -0.0059  0.1387   0.0111   0.3599    0.0381   0.0000   421.3528       16.0509       7.47933      -5.18417      -11.5139       21.6050       15.2200       22.4315      -46.3238      -1.93463       12.9801      -6.90823      0.359423       1.04303      -2.71315     -0.533871     -0.396925     0.0792989      0.901516    -0.0222614     -0.455512     0.0998988    -0.0165856    -0.0143525   -0.00569689     0.0120582    0.00490819   -0.00153142  -0.000769127  -0.000810063  -0.000111010   9.46336e-05   3.58352e-05  -1.48394e-05  -5.64058e-06   1.90449e-06       10.3867       13.5447       15.1479       15.9361       15.3094       14.7377       13.3836       11.7850       9.92984       8.70996       6.63801       5.44074       4.15233       3.10595       2.19420       1.52502       1.06693      0.723769      0.464096      0.294802      0.175361      0.101878     0.0579010     0.0326441     0.0171336    0.00881479    0.00436151    0.00205281   0.000921725   0.000393396   0.000165266   6.56193e-05   2.39809e-05   8.40998e-06   2.68732e-06   8.01203e-07
  21  23 4268.3560    0.9960 12.8849 10.3712 -0.0026  0.1764   0.0089   0.4556    0.0344   0.0000   432.4934       29.0177       5.84416       27.3087       27.5639      -23.1694      -7.68636       17.3503       10.4875       3.18391      -13.8058       2.29977      0.426518      -4.14029      0.620468       2.89999       3.48777      -1.23281     -0.158221     -0.275476      0.365893     0.0641537     -0.140493    -0.0193897   -0.00343345     0.0123709    -0.0156047   -0.00353870  -0.000887579   0.000222894   0.000207751  -8.60761e-05  -5.36965e-05  -7.32393e-06  -1.71317e-06   1.94413e-06       12.5758       17.3974       19.1369       19.6452       19.7167       18.3702       16.9242       14.8610       12.7187       10.8028       8.64103       6.78761       5.31021       3.77311       2.92146       1.97846       1.39572      0.895302      0.588603      0.377991      0.220918      0.129967     0.0750660     0.0421338     0.0215734     0.0111338    0.00532915    0.00273061    0.00115832   0.000533520   0.000204455   8.56579e-05   3.06207e-05   1.09410e-05   3.44882e-06   1.05099e-06
  21  24 4413.2464    0.8338 15.0724 10.2148 -0.0051  0.2114   0.0069   0.5468    0.0301   0.0000   455.8610       21.3266       4.57273      -31.6327       43.3515       12.7038      -21.4249      -25.6987       4.10761       18.3389       3.18315      -22.9637       3.78200       3.44871      -5.36707      -4.27329       2.04593      -1.16706      -1.09439      0.223691       1.18429     -0.290406    -0.0742783    -0.0104966    -0.0129028    0.00699756    -0.0204792   -0.00222505  -0.000350928    0.00194262  -0.000136654   2.85693e-05  -4.90347e-05   2.06772e-05   3.65895e-06  -5.47641e-07       15.9733       20.8974       23.6220       24.2413       24.1211       22.5867       20.4832       18.3417       15.5809       13.1917       10.5602       8.51739       6.37294       4.70645       3.46476       2.43096       1.66707       1.10708      0.701101      0.443765      0.274518      0.160002     0.0906129     0.0507381     0.0265086     0.0133940    0.00690299    0.00322516    0.00148076   0.000618803   0.000267240   9.96906e-05   3.73138e-05   1.29349e-05   4.18296e-06   1.27046e-06
  22   9 2260.0033    0.9457  0.7369 10.6016 -0.0093  0.0360   0.0234   0.0575    0.0643   0.0000   437.0099       2.29878       10.5680      -1.23407       1.17222       4.52673      -6.88541      -2.32547       3.48874      -3.37716       2.14352      0.186678     0.0913784     -0.650432     -0.132567     -0.713168      0.735484    -0.0198393     -0.156126     0.0196961    -0.0612245    -0.0524913   -0.00866271    0.00552177    0.00344073    0.00338655    0.00111148   2.06847e-05   0.000117192  -0.000194923  -3.74932e-05  -1.02658e-05  -2.71683e-05   4.96344e-06  -1.18908e-06  -9.72898e-07       2.78765       3.37199       4.02910       3.37128       3.87659       3.55375       3.51982       3.77334       2.70125       1.99175       1.76055       1.17922       1.00587      0.868187      0.664419      0.550390      0.349770      0.211119      0.159521     0.0841433     0.0498439     0.0352523     0.0138193     0.0106155    0.00675363    0.00243814    0.00149736   0.000866000   0.000352999   0.000169080   8.95137e-05   3.38910e-05   1.11915e-05   4.93981e-06   1.93434e-06   4.74755e-07
  22  11 2559.2883    1.7905  0.8586 11.7403 -0.0079  0.0366   0.0408   0.0597    0.0719   0.0000   438.8793       3.64856       9.85398       3.01594      -2.15120      -1.38781       4.44268       2.51301      -1.35869     -0.153405      0.341646      -1.97318     -0.196913      0.632513      0.224093     -0.640104    -0.0111038     -0.237858    -0.0534899     0.0118703    -0.0191268     0.0380603  -0.000165010    -0.0175671  -0.000567871   0.000941254    0.00134006  -0.000127934  -0.000582402   4.73169e-05   6.99086e-05  -2.93989e-05  -1.44599e-05  -2.53290e-06   1.86286e-06  -3.42506e-08       3.11016       3.59960       4.00060       4.64851       4.34696       3.60169       3.56973       3.24410       2.84573       2.49657       2.02999       1.49951       1.22670       1.04978      0.676525      0.427033      0.294017      0.230692      0.145331     0.0824440     0.0556520     0.0329678     0.0204622    0.00969651    0.00649570    0.00376940    0.00202372    0.00103915   0.000379071   0.000187097   7.29535e-05   3.78404e-05   1.28798e-05   4.98698e-06   1.70023e-06   4.57384e-07
  22  16 3292.3739    3.2384  1.4041 13.2175 -0.0089  0.0382   0.0631   0.0862    0.0642   0.0000   445.3247       15.3156       11.5374      -1.50486       2.44374      -10.0829      0.828043     -0.312236      -2.75408      -5.05888      0.681084      -2.72419      -2.38174     -0.988091       1.44140      0.234349      0.424262      0.289545     -0.105588    -0.0769840    0.00927617  -0.000467033     0.0298910     0.0141011   -0.00835365   -0.00204281   0.000181690   0.000202010   0.000365090  -5.44690e-05  -7.81646e-05  -1.53349e-05   1.38748e-06   8.84250e-07  -2.98735e-06  -6.35144e-07       2.89604       3.83624       4.08260       4.11479       3.86948       3.83327       3.34360       3.28666       2.98721       2.50669       2.01517       1.59438       1.25342      0.962517      0.689224      0.493808      0.340075      0.222220      0.146294     0.0897738     0.0541594     0.0333374     0.0193815     0.0109075    0.00596442    0.00329227    0.00173844   0.000812555   0.000392207   0.000176152   7.75682e-05   3.07898e-05   1.32608e-05   4.78388e-06   1.83997e-06   6.28261e-07
  22  18 3582.2919    2.2328  3.0977 12.1448 -0.0059  0.0544   0.0307   0.1411    0.0446   0.0000   436.9705       6.84262       14.0834       14.8297      -4.92719      -11.8384       10.1133       4.90811      -1.73385      -6.63329      -4.74487       2.38741      -1.06000      -2.18998       1.56060     -0.645948     -0.615157     0.0302854      0.215841     -0.166370     -0.107236    -0.0460171   -0.00848306   -0.00108425   0.000956261    0.00711622    0.00144289   -0.00230563  -3.11056e-05   0.000434763  -8.27395e-05   7.64459e-06   1.94491e-05   6.36517e-07  -2.80276e-07  -2.44182e-06       3.97330       4.88691       5.63001       5.78852       5.74800       5.28420       4.92342       4.52312       3.88744       3.24518       2.79559       2.15962       1.67255       1.26877      0.929133      0.676473      0.453854      0.307754      0.206216      0.135545     0.0835606     0.0491255     0.0282199     0.0179528    0.00982992    0.00505215    0.00256583    0.00130179   0.000627317   0.000300525   0.000124244   5.49234e-05   2.17975e-05   7.90497e-06   2.81514e-06   9.46397e-07
  22  19 3727.0824    1.9125  4.5040 11.4759 -0.0116  0.0666   0.0230   0.1784    0.0484   0.0000   429.5064      0.321062       3.70048       19.4091       16.4699      0.608323      -5.70631      0.938922      -4.68556       8.96185       2.39706      -10.7126       1.19400       2.83597       1.45234      0.416417     -0.368725     -0.344788    -0.0177828      0.115729    -0.0867362     -0.147730    -0.0591208   -0.00531209    0.00381974    0.00301048   0.000604373    0.00432463   0.000397125  -0.000238787  -0.000230867   8.30756e-05   2.61727e-05  -2.26363e-05   5.58889e-08   1.08088e-06       5.01765       6.60594       7.46042       7.92980       7.65954       7.24901       6.45894       5.69762       5.00046       4.19559       3.36869       2.75279       2.03718       1.54632       1.12680      0.789833      0.558074      0.366485      0.250515      0.159397      0.100445     0.0593394     0.0366111     0.0205609     0.0114724    0.00624953    0.00312471    0.00156791   0.000751743   0.000336744   0.000153883   6.14630e-05   2.49801e-05   9.71659e-06   3.31282e-06   1.13088e-06
  22  20 3871.9748    1.5804  6.3308 11.0041 -0.0072  0.0869   0.0172   0.2315    0.0444   0.0000   434.5457       9.59351       2.89162      -5.80682       4.24970       16.0067      -22.0004      -3.97763       9.04630      -6.38467      -6.87596      -3.35913      -5.71595     -0.608140      0.607345     -0.373946      -1.87874      0.491000      0.816340     -0.637390    0.00615704      0.263794    -0.0311168   -0.00743278    -0.0149740   0.000574878   0.000880866    0.00152317    0.00161299   0.000451688   8.35470e-06  -5.06886e-05  -5.78774e-05  -2.83497e-06  -9.54660e-06  -5.14592e-06       6.07384       8.15287       8.73768       9.23606       8.74756       8.60784       8.29418       7.26609       6.28583       5.08651       4.26471       3.32161       2.65745       1.98488       1.54846       1.08216      0.781923      0.519231      0.344405      0.218317      0.135428     0.0820094     0.0476667     0.0275924     0.0145074    0.00806943    0.00407240    0.00203095   0.000954944   0.000461829   0.000195594   8.52198e-05   3.38967e-05   1.30154e-05   4.39903e-06   1.52808e-06
  22  22 4161.1008    1.0782 11.0379 10.3463 -0.0029  0.1466   0.0102   0.3815    0.0371   0.0000   436.5252       15.4932       6.53773       19.4615       5.27902       10.4240       11.9911       1.51069      -13.4447      -2.84976       33.1612      -5.51977      -12.7386      -3.62981      -4.83147      -1.28259       2.20350     -0.877230      -3.26048      0.205483      0.404914     0.0910180     0.0699915   -0.00402885     0.0149548   -0.00503824   1.27879e-05   0.000449533  -0.000806461    0.00114275  -1.13907e-05   1.70212e-05  -2.15874e-05   1.25735e-06  -8.09203e-06  -7.43631e-06       10.2111       13.1660       15.0642       15.1944       15.0202       14.3410       13.0955       11.8819       10.6485       8.96612       7.51892       6.04992       4.57546       3.51854       2.59496       1.79512       1.25935      0.870301      0.574981      0.372365      0.232956      0.139429     0.0827833     0.0482250     0.0264328     0.0142296    0.00744182    0.00357409    0.00173864   0.000800442   0.000352330   0.000147391   6.10519e-05   2.25337e-05   7.78520e-06   2.68571e-06
  22  25 4594.8294    0.5909 15.0725 10.0108 -0.0099  0.2630   0.0062   0.6344    0.0272   0.0000   445.2577       55.9321       20.6636      -56.1330      -3.94818      -10.7913       32.2876       4.84241       27.6951      -14.5855      -17.8077     0.0280194     0.0663965       2.30680       3.02108       3.92283      0.963383      -1.39556       2.32152       1.27671     -0.850432      0.168274      0.477643     -0.150264     0.0353714     0.0776837     0.0284435    0.00365321   -0.00264506   -0.00106974    0.00138145   0.000592113  -0.000141776  -7.04751e-05   5.82022e-06   1.50085e-05       18.4775       25.0188       27.8469       29.0113       28.1465       27.9221       24.6149       22.0387       19.2223       16.1111       13.3901       10.6068       8.27798       6.16114       4.65020       3.31465       2.30811       1.60302       1.07452      0.686130      0.448016      0.265788      0.160666     0.0942717     0.0522495     0.0280922     0.0148058    0.00726253    0.00358290    0.00162753   0.000725820   0.000299262   0.000123585   4.47489e-05   1.52263e-05   5.25235e-06
  23   8 2131.1132    0.6831  0.6619 10.2867 -0.0124  0.0294   0.0187   0.0574    0.0565   0.0000   440.1614       2.43115       16.0554       1.00513      -3.47698      -1.77842       3.53050       3.02679      -1.36573      0.453456       2.96230       3.04241       1.26044     -0.335054     -0.311048      0.540451      0.395699     -0.101771     0.0378837   8.79890e-05      0.151579     0.0119338  -0.000344107     0.0177336    0.00853670   0.000821822   -0.00271998   -0.00152326   0.000209026   0.000431621   2.93626e-05  -7.28973e-05  -5.81366e-06  -3.96609e-06   6.46582e-06   2.51013e-06       2.52524       3.09271       3.45660       3.84968       3.72049       3.24181       3.12114       2.91436       2.38304       1.87815       1.69058       1.47707       1.05492      0.683688      0.516985      0.412119      0.268705      0.149456      0.118480     0.0857761     0.0543013     0.0277574     0.0173175     0.0107051    0.00689840    0.00339284    0.00163282   0.000738717   0.000430861   0.000233337   0.000124017   5.44444e-05   2.22231e-05   7.89576e-06   2.80157e-06   1.03330e-06
  23  10 2439.1968    1.3582  0.8619 11.2689 -0.0106  0.0297   0.0311   0.0623    0.0821   0.0000   442.5565       10.0668       14.2252       2.55150      -5.71521     -0.412745       2.81086     -0.926570      0.569832      0.411518      -1.08308      0.943753       1.65008      -1.70939     -0.389662      0.519011      0.765960     0.0260962     -0.261373     0.0228480      0.125996     0.0489100    -0.0217427   -0.00472935    -0.0118015   -0.00344355    0.00606511   0.000265319  -0.000106878  -0.000341511  -0.000101784   6.78831e-05   7.18401e-05   2.15971e-06   1.37761e-07  -1.03170e-06       2.20658       2.74951       2.59038       2.63547       2.78972       3.12725       3.01665       2.41880       1.89571       1.57581       1.45494       1.27504       1.09265      0.791686      0.526342      0.332395      0.267739      0.190807      0.152682      0.101875     0.0678259     0.0408205     0.0229312     0.0127972    0.00691517    0.00344803    0.00188921   0.000926566   0.000465532   0.000225205   0.000100949   4.70372e-05   1.92420e-05   8.76714e-06   3.10294e-06   1.22145e-06
  23  11 2588.6075    1.6849  0.9116 11.8780 -0.0141  0.0316   0.0377   0.0650    0.0683   0.0000   438.9302       8.32964       11.8878       4.06329      -5.58940      -4.52391       1.98409       2.78714       3.22599      -1.65844      -2.38912      0.247976       1.45354     -0.545599      0.892836      0.462624     -0.437091     0.0952396    -0.0667236      0.112691     -0.108618    -0.0555384     0.0407049     0.0152203   -0.00243635   -0.00211399   -0.00384553  -8.49289e-06    0.00134129  -5.80110e-06   0.000451582   1.85591e-05  -7.63195e-06  -4.19237e-06  -6.98852e-06   1.92337e-06       1.98304       2.87179       2.79424       2.99045       3.23204       2.87699       2.74587       2.41957       2.20994       1.73007       1.64878       1.05554       1.07864      0.704824      0.555536      0.407229      0.278713      0.198337      0.135535     0.0840418     0.0565385     0.0373140     0.0189746     0.0140686    0.00630165    0.00389282    0.00213660    0.00104734   0.000530824   0.000264073   0.000108311   5.26320e-05   1.98060e-05   8.05460e-06   3.27832e-06   1.12068e-06
  23  12 2737.6843    2.3276  0.7479 12.6083 -0.0136  0.0240   0.0557   0.0566    0.0614   0.0000   433.5251       10.1887       15.1234       2.68153     -0.188073       1.42190      -1.38489      0.486943    0.00320231       1.85864       1.10899      0.606642      0.785443      0.400010     -0.459908      -1.00290    -0.0938725      0.195172     0.0216470     0.0225336    -0.0402336     0.0353240   -0.00908436    0.00730962   -0.00903922   -0.00113663    0.00176362   0.000135801   0.000649045  -5.34559e-06  -6.37517e-06  -2.82534e-05  -2.05126e-05   2.01113e-06   6.25618e-06  -6.05417e-07       1.80148       2.30739       2.55590       2.71806       2.69716       2.41193       2.40686       2.12936       1.78170       1.40145       1.19204      0.967820      0.759564      0.554262      0.425800      0.315777      0.218711      0.147682     0.0979364     0.0704042     0.0436120     0.0248600     0.0148092    0.00881402    0.00544939    0.00270898    0.00149447   0.000731035   0.000376806   0.000185528   9.76069e-05   3.76136e-05   1.76222e-05   6.62572e-06   2.58775e-06   8.97440e-07
  23  15 3179.8948    3.3691  1.0878 13.5017 -0.0212  0.0312   0.0720   0.0797    0.0706   0.0000   436.2517       10.6742       13.0689       8.38962      -4.71867    -0.0288333       3.48054       2.29476      -3.14951      -3.01200      -2.29519      -1.08009      0.800707      -1.56304      0.544623     -0.490734     -0.253102    -0.0159401      0.102221     0.0877298     0.0739122     -0.136041    0.00947003     0.0142425     0.0145144    0.00395096    0.00135832   -0.00256214  -0.000215704   9.37017e-05   0.000106739   3.13991e-05  -1.90298e-05   5.29393e-06  -6.36074e-06  -1.46532e-06       2.29622       3.04842       3.20402       3.35332       3.10266       3.03238       3.01889       2.78293       2.42460       1.92980       1.63264       1.24523       1.02801      0.779094      0.618215      0.450916      0.319520      0.209881      0.141542     0.0922913     0.0561003     0.0333857     0.0190274     0.0112634    0.00683205    0.00364674    0.00187310   0.000969764   0.000486005   0.000247904   0.000112344   5.31126e-05   2.14425e-05   9.48259e-06   3.21403e-06   1.30639e-06
  23  16 3325.6555    3.0125  1.4400 13.2087 -0.0144  0.0368   0.0577   0.0866    0.0596   0.0000   440.2612       13.7411       14.7196       8.65443       6.50224      -5.44287     -0.355387       2.69717     -0.663008      0.300377      -1.97675       3.83671      -1.14514      -1.73576       1.61015   -0.00389713      0.274813      0.125567     -0.149813      0.100246    0.00501240    -0.0173582     0.0307930    0.00930956    -0.0146355    0.00330902   -0.00381632  -0.000693114  -0.000576987   0.000634946  -7.85969e-05   8.58932e-05  -1.11702e-05  -2.59534e-05  -5.62112e-06  -2.61904e-07       2.61444       3.47539       3.78002       3.96452       3.85948       3.77109       3.51914       2.93729       2.59457       2.28785       1.99888       1.50636       1.23296      0.910992      0.643315      0.471768      0.334887      0.227022      0.149926      0.102609     0.0642389     0.0419419     0.0240117     0.0152823    0.00805113    0.00446399    0.00240814    0.00119950   0.000600321   0.000287991   0.000135046   5.84053e-05   2.56149e-05   1.05723e-05   4.22655e-06   1.59777e-06
  23  17 3471.4175    2.5475  2.2850 12.6887 -0.0062  0.0480   0.0392   0.1159    0.0463   0.0000   436.2702       2.98674       12.4985       13.9887       7.68237      -5.39827       4.55366      -5.37950      -2.82965      -2.06662       4.83131       2.35392      -1.67849     -0.547951      0.557627      -1.33302     -0.171040      0.195649    -0.0827181    -0.0472707    -0.0261444      0.100384    0.00254467    -0.0199643   -0.00416772    0.00938232  -0.000503376   -0.00366166   0.000609218   0.000449016   0.000108991  -1.79266e-05  -3.89463e-05   2.90064e-05   6.82396e-06  -1.72725e-06       3.26586       4.42332       4.96856       4.70039       5.12802       4.48341       4.36628       4.02236       3.33528       2.97921       2.45017       2.05839       1.60895       1.17985      0.896109      0.614382      0.451045      0.303313      0.203432      0.142291     0.0845462     0.0552002     0.0314868     0.0179817     0.0109305    0.00542634    0.00308501    0.00158470   0.000761896   0.000391241   0.000181230   7.82694e-05   3.45941e-05   1.39561e-05   5.05216e-06   1.88444e-06
  23  18 3616.8724    2.0754  3.5836 12.0465 -0.0061  0.0602   0.0275   0.1556    0.0423   0.0000   437.9142       5.85749       10.4263       1.20702       8.50135       7.68851      -2.96023     -0.324576       1.05751       4.52693      -1.25927      -2.95737      -4.47895      -5.01908       3.38196       1.33492      -1.03219      0.441976    -0.0698084     -0.147341     -0.162967   -0.00906449   -0.00868963   -0.00497740    0.00660232   -0.00159264    0.00759720    0.00365615   -0.00112648  -0.000244426  -0.000139659   5.16334e-05   6.71989e-06  -2.16308e-05   1.84345e-06   1.52243e-06       4.04124       5.33317       5.85002       5.85160       6.12462       5.52769       5.43267       4.75286       4.23677       3.67234       3.03661       2.45916       1.92780       1.48272       1.14120      0.782766      0.558967      0.393482      0.255303      0.180221      0.106248     0.0676883     0.0402866     0.0236007     0.0138234    0.00740669    0.00419950    0.00211923    0.00100626   0.000504377   0.000230810   0.000104360   4.33405e-05   1.85646e-05   6.74076e-06   2.54589e-06
  23  19 3762.1095    1.8281  5.5565 11.3681 -0.0054  0.0781   0.0196   0.1963    0.0427   0.0000   437.9957       18.6550       19.7312      -5.96809      -1.56070      -6.60180      -6.00972       15.4097      -7.92008      -2.54789       2.61314      0.848779       3.29286      -3.07627      -2.88198      -1.62511       1.21982      -1.20577     0.0683910      0.376865     0.0884629     0.0629420     0.0488752    -0.0522767   -0.00427653   -0.00322286     0.0208767    0.00318819   -0.00322661  -0.000517845   0.000710061   0.000116941   2.84496e-07  -4.01052e-05   1.12436e-05  -1.14478e-06       5.19560       6.90054       7.39860       7.90394       7.89829       7.67393       6.85446       6.39247       5.73470       4.59500       3.84428       3.11573       2.49495       1.96662       1.38349       1.03999      0.739751      0.518424      0.354531      0.224920      0.147545     0.0898123     0.0548776     0.0312404     0.0177825    0.00965754    0.00540487    0.00274391    0.00142770   0.000666775   0.000308286   0.000136448   5.74380e-05   2.27099e-05   8.69675e-06   3.18835e-06
  23  20 3907.3738    1.5663  6.9871 10.9170 -0.0051  0.0922   0.0156   0.2353    0.0432   0.0000   433.4661       22.6762       26.5830       21.9031       5.55237       1.26309       3.76163      -4.36155       7.47799      -10.2201      -7.69682      0.599225       1.80287       1.60878      -2.42355     -0.392296       2.49520      0.937996     0.0214691      0.340242      0.592491    -0.0642778     0.0142337     0.0297541     0.0441283    -0.0130689    0.00451447   -0.00934467    0.00122412    0.00101846  -0.000952786  -0.000344573  -2.19087e-05  -6.57985e-05  -1.00969e-06   5.66033e-06       6.53505       8.91856       9.92301       10.3347       10.1376       9.83335       9.14114       7.80812       6.94694       5.64787       4.87061       3.76468       3.02230       2.25098       1.69311       1.21303      0.861905      0.597937      0.407294      0.266098      0.166467      0.108070     0.0628922     0.0379013     0.0204916     0.0116192    0.00616133    0.00325391    0.00157856   0.000766724   0.000355406   0.000161722   6.84137e-05   2.85206e-05   1.03985e-05   3.96075e-06
  23  21 4052.8335    1.2985  9.2882 10.6831 -0.0029  0.1152   0.0123   0.3122    0.0375   0.0000   430.6052       22.3946       19.2752       15.9127       22.9626      -1.90900       4.09665       2.65149      -2.13539       3.19264       4.04172      -8.30161      -1.79009       2.18581       1.88389      0.823742      -1.26592     -0.430600     0.0442775    -0.0434221      0.401123     -0.293673     -0.347606     0.0584788   -0.00236426     0.0107003   -0.00375358  -0.000398828    0.00342932   -0.00115024  -0.000395179  -0.000146991  -1.99107e-05  -2.78216e-05  -5.39236e-06   1.12378e-05       7.94892       10.4030       11.8831       12.2291       12.1796       11.6547       10.8713       9.56269       8.60847       7.04297       5.76340       4.63823       3.75554       2.82915       2.15673       1.53150       1.10966      0.770898      0.526622      0.334718      0.217678      0.133977     0.0820451     0.0467948     0.0267688     0.0147762    0.00810130    0.00416892    0.00214993   0.000989314   0.000480882   0.000202536   9.27078e-05   3.53314e-05   1.41303e-05   5.13959e-06
  23  22 4198.2384    1.1020 12.0231 10.4590 -0.0008  0.1481   0.0094   0.4035    0.0328   0.0000   442.7636      -9.19343      -1.89916       5.83515       24.5991       4.51964      -25.3247       15.8860      -19.7506      -21.6870      -21.3052       1.37743       7.35107      -1.22568       3.05420       3.44511      0.645172      0.380320       2.16703      0.165450     -0.348617     0.0312537     0.0414741     -0.109292     0.0319744   0.000640031     0.0128350   -0.00213953  -0.000769601   0.000328478  -0.000227388   0.000279196  -0.000106628   1.03910e-05   9.01094e-06   2.78350e-06       9.84890       13.3226       14.4513       15.1990       15.1907       14.4908       13.7238       12.0483       10.6881       8.84585       7.61048       5.95865       4.82432       3.64652       2.81569       1.94032       1.42852      0.990863      0.681367      0.444173      0.284922      0.178730      0.105282     0.0635461     0.0357204     0.0197719     0.0107782    0.00555729    0.00277143    0.00133826   0.000625205   0.000277215   0.000117007   4.91661e-05   1.79132e-05   6.51176e-06
  23  23 4342.5873    0.8609 13.7259 10.3212 -0.0016  0.1873   0.0075   0.4954    0.0294   0.0000   432.5778       1.96252       31.8552      -7.91727       42.9605      -45.9192       26.4898       12.2487       8.65436      -6.24868       5.12886       4.41771     -0.534360     -0.934323     -0.727895       4.79436     -0.847716       1.39236       1.02105     -0.849605      0.244131     0.0676435      0.128350     -0.172876      0.104194     0.0104164    -0.0121032    0.00541425   -0.00406450   -0.00157703    0.00215685   3.00373e-05  -0.000118042   1.41545e-05   7.49408e-05  -1.65990e-07       12.7207       16.4274       18.8754       18.8103       19.4665       18.3598       17.0887       15.5082       13.6486       11.2219       9.72949       7.71350       6.07472       4.82286       3.49301       2.53653       1.79121       1.27319      0.860220      0.570462      0.371275      0.223035      0.133829     0.0814273     0.0449980     0.0255866     0.0138980    0.00696107    0.00365367    0.00172180   0.000816526   0.000361338   0.000152906   6.32954e-05   2.40496e-05   8.46686e-06
  23  24 4487.6630    0.7301 16.5895 10.1388 -0.0024  0.2408   0.0060   0.5947    0.0263   0.0000   399.6310       40.2574       39.8518       60.7106      -11.0981      -4.57030       42.2668      -7.46354      -34.6661       9.78619    0.00259146    -0.0285309      -3.02291      -2.76786       1.18321       9.81824     -0.599932      -5.26649      0.404468       1.46667     -0.622693    -0.0453956     -0.475482      0.155581     -0.129109    -0.0361513     0.0305206     0.0139903    0.00118838  -0.000920159    0.00165524  -6.96748e-05   0.000395212  -0.000227827  -1.55212e-05   1.21070e-06       16.5156       22.0344       24.1406       24.7619       25.4576       24.2398       22.3263       20.1784       17.5802       14.9580       12.4193       10.0984       8.07586       6.22242       4.52294       3.31699       2.32540       1.65967       1.12678      0.754583      0.478664      0.298270      0.182573      0.105851     0.0605308     0.0340205     0.0183912    0.00953718    0.00489162    0.00232906    0.00107168   0.000492667   0.000203227   8.31960e-05   2.99751e-05   1.12409e-05
  24   8 2156.7775    0.7930  0.6195 10.3646 -0.0078  0.0241   0.0203   0.0473    0.0553   0.0000   439.2860       2.65356       11.9645       2.37795      0.232138      -1.43349    -0.0482959       3.93786       1.28664      -1.01640      -1.16803     0.0575140     -0.155035     -0.688973     0.0102426     -0.269678      0.543962     0.0384165    -0.0357760      0.137353    0.00169995     0.0388436   -0.00559537     0.0221985   0.000823268   -0.00598573   -0.00104344  -0.000701660   0.000525519   0.000161683  -0.000228512   0.000105562   5.24861e-05   5.47055e-06  -7.67611e-06  -2.45334e-06       1.60427       2.00874       2.36876       1.97630       2.53059       2.21037       2.29796       2.05526       1.58682       1.55504       1.13091       1.11033      0.978038      0.603190      0.598464      0.348882      0.280773      0.228018      0.119238      0.115167     0.0617964     0.0383786     0.0281950     0.0120673    0.00906341    0.00450074    0.00207041    0.00166846   0.000580779   0.000369702   0.000187234   6.04315e-05   4.06002e-05   1.44062e-05   5.50337e-06   2.57480e-06
  24  12 2767.7376    2.3921  0.8611 12.5358 -0.0080  0.0298   0.0521   0.0619    0.0642   0.0000   439.1581       1.44937       12.4763       2.89528     -0.307485       1.75135     -0.194613      -2.36563      -2.94423      -2.83234      0.863616       1.86067       1.36293       1.03789    -0.0880146      0.149159     -0.377405     -0.173373     0.0889181     0.0810425      0.101739    0.00187654     0.0344070    -0.0149837   -0.00196245  -0.000271683   -0.00336726   -0.00138968  -0.000585961  -3.82040e-05  -7.77149e-05   9.25307e-05  -3.97048e-05   3.31355e-05   1.10781e-05  -9.48401e-07       2.45647       3.22022       3.55254       3.61491       3.22008       2.84052       2.57341       2.51610       2.53621       2.23482       1.94887       1.63829       1.31777      0.945376      0.695731      0.459141      0.311907      0.206772      0.140819     0.0853590     0.0551041     0.0348636     0.0209778     0.0125585    0.00675116    0.00411682    0.00223756    0.00126130   0.000666183   0.000360410   0.000160640   7.97746e-05   3.35150e-05   1.54932e-05   5.75414e-06   2.34601e-06
  24  13 2917.0520    3.1269  0.8330 13.1441 -0.0046  0.0260   0.0693   0.0575    0.0668   0.0000   437.1767       5.50396       14.4894       1.70909      0.425093       2.38363      -1.69974      -2.29296      -1.19727       2.83645      -1.37946       1.26897     -0.355098      0.532517      0.619856     -0.786283     0.0892505     -0.197844     0.0146570     0.0525496    -0.0421794   -0.00813291    -0.0198043   -0.00319683    0.00548449    0.00489812   -0.00110378   -0.00103734  -0.000457843  -0.000232883   0.000147505   5.22390e-05   4.61417e-06  -1.62079e-05  -7.12632e-06  -1.18683e-06       1.83262       2.22184       2.31113       2.37485       2.46904       2.52123       2.35193       2.08273       1.90672       1.52865       1.25958       1.01688      0.822414      0.692541      0.522529      0.360268      0.257346      0.194972      0.130786     0.0959944     0.0635903     0.0380991     0.0213126     0.0134554    0.00759009    0.00418551    0.00258929    0.00126308   0.000686648   0.000337199   0.000158777   7.21424e-05   3.36473e-05   1.31430e-05   5.79366e-06   2.31273e-06
  24  15 3212.0704    3.3738  1.2518 13.2712  0.0040  0.0344   0.0682   0.0819    0.0794   0.0000   441.2194       6.61852       26.1314      0.818218       1.86803       6.07040       2.48349     -0.511830      -3.16363      -4.20433       2.49582     -0.282509     -0.737440     -0.493159       1.37253      0.266824     0.0920520     0.0381552      0.139126      0.133999     0.0621354    -0.0511240    0.00863159     0.0386199   -0.00106744    -0.0178875    0.00328999    0.00212344  -0.000966682  -0.000593032   7.27214e-06  -4.90052e-05  -5.69975e-05   5.09654e-07   4.63185e-06  -2.67484e-06       2.44861       3.20057       3.19684       3.41516       3.67685       3.66657       3.32510       2.77669       2.47284       2.11628       1.95647       1.48204       1.09679      0.834701      0.655778      0.531230      0.386139      0.287973      0.166119      0.112845     0.0689669     0.0496292     0.0331468     0.0199366     0.0121475    0.00645851    0.00358580    0.00169890   0.000930745   0.000440005   0.000212933   9.71643e-05   4.30704e-05   1.83290e-05   7.69177e-06   2.95599e-06
  24  16 3358.6410    2.9113  1.7366 13.1326 -0.0097  0.0422   0.0512   0.1006    0.0518   0.0000   441.7853       5.20257       17.0843       3.53014      -5.71534       7.63016       6.23168      -3.57265       1.89107      -2.20295       3.74473       1.00659      -1.49906     -0.198511       1.28912      0.152231      0.873848    -0.0117967    -0.0667960     -0.162484    -0.0743769     0.0395765    -0.0389318   0.000563084   -0.00389490     0.0140257    0.00429500  -0.000835382    0.00125028  -0.000711421  -0.000180985  -0.000454868   8.97342e-05   4.18875e-05  -3.53939e-06  -6.40867e-06       2.71104       3.55865       4.05774       4.15525       4.47203       3.95278       3.77208       3.46425       2.93597       2.47535       2.04248       1.76178       1.35417       1.02635      0.764621      0.585971      0.416968      0.280542      0.199123      0.132418     0.0919014     0.0559695     0.0334961     0.0209822     0.0121193    0.00735339    0.00386249    0.00202023    0.00111073   0.000525919   0.000286485   0.000130959   5.81387e-05   2.50104e-05   1.01262e-05   3.76817e-06
  24  17 3504.9326    2.4883  2.3584 12.6648 -0.0091  0.0495   0.0381   0.1120    0.0455   0.0000   440.8725       19.2310       8.82729      -2.88790      -1.47890      -2.33037      -3.37054      -10.4192      -5.71731      0.359915       3.13356      -2.17144     -0.536186       2.97087       1.39102      0.249885     0.0703342     -0.945810      0.418902     -0.101222     -0.127241    -0.0740820     0.0927423    -0.0364906    -0.0179023    -0.0153889   0.000957873    0.00258769  -0.000443848  -0.000708308  -9.32538e-05   5.98482e-05  -7.36217e-06   7.65611e-06   1.73776e-05  -1.96874e-06       3.53614       4.28040       4.26275       4.59729       4.87363       4.99829       4.59377       3.86776       3.43279       3.00983       2.67102       2.15179       1.62698       1.21361      0.967759      0.747035      0.565838      0.398785      0.257765      0.161823      0.106644     0.0734988     0.0486289     0.0290386     0.0174609    0.00937623    0.00506912    0.00257594    0.00129960   0.000673795   0.000304724   0.000138364   6.69602e-05   2.63409e-05   1.17895e-05   4.46712e-06
  24  18 3650.9425    2.0982  3.9501 11.8735 -0.0048  0.0591   0.0242   0.1545    0.0391   0.0000   435.1739       14.1732       13.1323      -4.75706       10.0516       8.71901      -5.62402      -11.7702       2.17051       5.26835    -0.0648455       5.71119       1.75402       2.20863      -1.88245     -0.502476      0.160131      0.698557      0.280052     -0.160838     0.0604791     0.0598932    -0.0386704    -0.0551947    -0.0115882    0.00553702   -0.00585381   0.000898047  -0.000755207    0.00182531   0.000167907  -0.000550053  -0.000167666   1.58995e-05   2.26999e-05   1.07042e-06       3.87816       5.06263       5.66001       6.03153       5.81330       5.84019       5.29379       4.76596       4.17471       3.65824       3.06022       2.49426       1.97852       1.56390       1.16353      0.850134      0.585225      0.443529      0.292762      0.197886      0.133211     0.0855799     0.0496765     0.0306077     0.0190287    0.00999443    0.00577348    0.00316615    0.00162102   0.000779785   0.000408614   0.000193428   7.45351e-05   3.72056e-05   1.54240e-05   6.06385e-06
  24  19 3796.9977    1.7289  5.6667 11.3610 -0.0036  0.0776   0.0180   0.2015    0.0386   0.0000   433.4070       4.19353      -1.25709       27.6878      -7.32494      -7.61680      -7.55213       11.6602       17.6571      -3.21808       1.82265      -4.05393      -5.13207      -1.03059       2.09119       1.53585      -1.52802     -0.253968      0.527576     -0.514282      0.116191     0.0530622    -0.0372495     0.0560909     0.0392032    0.00897365   0.000223127    0.00221540   -0.00293659   -0.00145135   0.000788816   0.000195535   9.50350e-05   3.19444e-05   1.66834e-05  -5.82653e-06       5.02855       6.57658       7.08019       7.20466       7.70494       7.31963       6.81970       6.05108       5.41331       4.64696       3.97413       3.25831       2.58548       1.98598       1.51454       1.12318      0.788221      0.576235      0.385299      0.265957      0.174808      0.110752     0.0684463     0.0419543     0.0244202     0.0138740    0.00758512    0.00412802    0.00205956    0.00105513   0.000494440   0.000243680   0.000101635   4.66961e-05   1.78196e-05   7.39135e-06
  24  20 3942.5747    1.4659  7.8033 10.9385 -0.0048  0.0982   0.0138   0.2589    0.0363   0.0000   438.8497       33.9397       29.2930       6.34840     -0.615532       11.8913      -14.6155      -2.64961       17.3140       11.5309       1.11252       5.54073      0.658996      -2.79766       4.37574      -2.33372     -0.382611       1.65454      0.375674     -0.151171     0.0709146      0.101463      0.125797    -0.0149925     0.0594106   -0.00519138    -0.0225431     0.0130843   -0.00122997   0.000307347   0.000774222   0.000401752  -0.000159032  -4.23331e-05   2.37044e-05   2.27203e-05       6.37069       8.21492       9.20274       9.63900       9.68994       9.31350       8.62479       7.80988       7.05373       6.02685       4.99712       4.07775       3.30381       2.54633       1.96878       1.42229      0.998831      0.709266      0.505196      0.334655      0.218674      0.139667     0.0834982     0.0513730     0.0296222     0.0171745    0.00973674    0.00514436    0.00269661    0.00137681   0.000632229   0.000312586   0.000133767   6.19076e-05   2.32807e-05   9.82025e-06
  24  21 4088.6964    1.2670  9.9087 10.5728 -0.0039  0.1199   0.0112   0.3188    0.0364   0.0000   438.5043       28.3840       14.8955       14.1375      -15.8465      -1.90667       7.06122      -5.06622      -7.65897       17.7700       7.97753      -14.5181      -4.53433       5.74857      -1.44835      -2.68273      0.446500      -1.00098      0.320354     -0.169875     -0.135232      0.168358     0.0187177     0.0164884    0.00217915     0.0388506   -0.00932203   -0.00950372    0.00347972  -9.69909e-05   -0.00116366  -0.000132354   8.08043e-05  -0.000131972  -2.39521e-05  -1.74042e-05       7.91043       10.8437       11.6435       11.8748       12.0159       11.2583       10.8890       9.57982       8.68726       7.71669       6.44026       5.33719       4.20153       3.29542       2.44370       1.79801       1.26153      0.886482      0.613376      0.415720      0.272483      0.168853      0.104726     0.0633629     0.0369154     0.0209443     0.0118151    0.00633087    0.00324765    0.00159708   0.000786287   0.000366313   0.000167522   6.98959e-05   2.82073e-05   1.13673e-05
  24  23 4379.6682    0.8927 15.1461 10.2804 -0.0019  0.1949   0.0068   0.4939    0.0259   0.0000   446.1377       18.4287       15.8705       7.96708       11.0357      -4.68328       19.3009      -14.6292      -33.9848      -5.42805      -14.6602      -10.6517      -19.6025       6.54657     -0.922547      -4.05905       1.03674      0.331304      0.392564     -0.254747      -1.27088     -0.565730      0.344525      0.204033    -0.0448844     -0.110365    -0.0428252  -0.000656041    0.00456330   -0.00356081    0.00143968   0.000773970  -0.000649745  -0.000278167   1.19328e-06  -5.85010e-06       12.5762       16.7323       18.3228       19.4579       18.9641       18.9000       17.8547       15.5219       13.9709       11.8833       10.0402       8.24634       6.74631       5.12504       3.93173       2.78900       2.03918       1.43193       1.01931      0.686693      0.455854      0.287849      0.176550      0.106907     0.0616508     0.0357487     0.0196361     0.0106995    0.00539805    0.00287932    0.00132507   0.000640193   0.000293130   0.000124209   4.99894e-05   2.02726e-05
  25   8 2181.7788    0.8057  0.7936 10.2526 -0.0004  0.0276   0.0179   0.0578    0.0564   0.0000   442.2480     -0.884630       14.1610     -0.713970       4.03714       2.33584       2.94630      -1.66865      0.268585       2.69633      -1.41432     -0.612089      0.906708      -1.57103     -0.800048      0.173610      0.276166    0.00855950    -0.0537528    -0.0516848     0.0581990     0.0137351     0.0761514   -0.00937574    -0.0236390   0.000816533     0.0127658  -0.000234852   -0.00120207  -0.000254523   9.43233e-05   0.000118156   2.94036e-05  -2.51673e-05  -5.03723e-06  -1.55575e-07       1.67708       2.42903       2.73270       2.79360       2.95259       2.83146       2.50543       2.33434       1.94915       1.62325       1.37754       1.03657      0.816395      0.716413      0.458233      0.393984      0.277881      0.188162      0.144196     0.0913240     0.0633527     0.0407486     0.0257486     0.0150573    0.00991773    0.00530767    0.00312890    0.00180591   0.000925209   0.000491267   0.000249700   0.000121944   6.03359e-05   2.53730e-05   1.07789e-05   4.23788e-06
  25   9 2340.5505    1.1171  0.8084 11.0212 -0.0121  0.0281   0.0258   0.0574    0.0587   0.0000   443.2627     -0.577674       15.6967       7.52117       2.15177      0.287781      -1.47710     -0.185792       2.13308       1.68441       1.84832       1.39565      0.368668      -1.71850     -0.377360      0.245856      0.441889     -0.124419     -0.145971     0.0596548     0.0322797    -0.0910605    -0.0469809    -0.0238699   0.000130954   -0.00152300   -0.00218493   -0.00100847  -0.000171564    0.00127499  -0.000174682  -0.000334926  -9.85245e-05  -1.18030e-05   1.70883e-05   1.24365e-05       1.86363       2.47204       2.77583       2.79232       2.93453       2.94422       2.67405       2.29484       1.96390       1.67195       1.41497       1.25123      0.957902      0.722557      0.545848      0.405485      0.297389      0.223255      0.150599      0.101337     0.0695360     0.0475814     0.0307883     0.0189579     0.0110007    0.00702246    0.00342864    0.00203171   0.000969934   0.000525869   0.000284630   0.000123547   6.66097e-05   2.50810e-05   1.33927e-05   4.94575e-06
  25  11 2646.3008    2.1821  0.9142 12.0014 -0.0091  0.0262   0.0455   0.0604    0.0738   0.0000   438.9585       4.47573       16.8203       6.56260     -0.921729      -1.25818     -0.861019      -3.18011     -0.701441      -1.01384     -0.436219     -0.488424      0.854475      0.966248       1.09180    -0.0389621      0.425609     -0.391890      0.250990      0.118222    -0.0146920    -0.0220303    0.00798905     0.0113637    0.00595002   -0.00840785  -0.000511551    0.00118405   0.000175013  -0.000307509   0.000220673   7.30165e-05  -8.24624e-05  -1.54378e-05   3.31460e-07   1.33166e-06       1.64555       2.30597       2.35503       2.64128       2.49770       2.46249       2.34996       2.16430       1.78140       1.57576       1.39695       1.11014      0.877004      0.689070      0.535182      0.379744      0.295617      0.211669      0.143252     0.0947126     0.0640697     0.0418450     0.0273750     0.0161307     0.0105486    0.00574520    0.00344952    0.00169210    0.00102497   0.000486860   0.000256685   0.000126992   6.19468e-05   2.55801e-05   1.24269e-05   4.91855e-06
  25  14 3096.2721    3.7094  0.9660 13.0534  0.0002  0.0325   0.0775   0.0630    0.0878   0.0000   439.4111       5.44437       12.6738       2.92265     -0.527323       2.90684      -6.26244      0.745214       3.12557      0.147219       1.70357     -0.612715     -0.497131       1.03206      0.617820      0.199651    0.00197795      0.240132     0.0829904      0.105380     0.0677515    0.00905719    -0.0256166    -0.0346969   -0.00117775  -0.000357312   -0.00205017    0.00280354   -0.00159273   -0.00142058   0.000523222   0.000339206  -0.000172299  -2.42400e-05   2.21740e-05   3.16245e-06       2.48044       3.35961       3.61594       3.51071       3.11755       2.40100       2.20531       2.49621       2.53714       2.44544       2.25605       1.93930       1.57155       1.15563      0.816304      0.594323      0.381460      0.259295      0.155552      0.107531     0.0715935     0.0447504     0.0276582     0.0162014     0.0106397    0.00610394    0.00372409    0.00183886    0.00103967   0.000532197   0.000279180   0.000155599   6.50438e-05   3.17901e-05   1.31444e-05   5.37475e-06
  25  15 3243.9856    3.1982  1.1227 13.1812 -0.0233  0.0348   0.0687   0.0745    0.0797   0.0000   441.2995       11.6032       13.4341      -3.47257     -0.592446       6.64749       1.89735      -9.57196      -6.86130      0.333209      0.403199      -1.27614       1.73108      -1.29028     -0.945068      0.537262      0.513146     -0.133677     -0.525687     -0.100731      0.162448     0.0794317    -0.0101017    -0.0396078     0.0284857    0.00585669   -0.00601800  -0.000141030    0.00258158   -0.00167195  -4.08248e-05  -4.08780e-05   0.000247874   4.01245e-05  -2.42775e-05  -1.26974e-06       2.23152       2.81054       3.29049       3.28797       3.14588       2.93321       3.14681       2.63852       2.35746       2.27994       1.82917       1.56163       1.26029      0.997485      0.739955      0.538735      0.457312      0.287483      0.186566      0.143284     0.0930816     0.0565529     0.0351904     0.0258830     0.0153102    0.00716543    0.00456263    0.00267874    0.00146445   0.000647323   0.000310932   0.000183025   9.30475e-05   3.87256e-05   1.59587e-05   6.68698e-06
  25  16 3391.2853    2.8043  1.8548 12.6825 -0.0087  0.0422   0.0462   0.0982    0.0520   0.0000   437.5979       20.1415       9.06118       1.31113     -0.107188      -1.74592      0.606701      -4.65318      -1.74341       5.81632     -0.728559      -1.93816      -1.38044       1.36599      -1.30900      0.274395     -0.646047      0.283619      0.191630     -0.148272   -0.00234036     0.0252126     0.0347899    -0.0477309   -0.00441424    0.00125823   -0.00194017   -0.00763059   0.000776649    0.00131396  -0.000741961  -0.000305963   0.000303910   9.31491e-05   3.42494e-05  -2.09519e-05       2.79100       3.62338       3.51742       3.64181       3.91366       3.89873       3.99320       3.41868       2.81406       2.50441       2.07383       1.81021       1.57292       1.24834      0.895058      0.654485      0.448842      0.332350      0.243611      0.185335      0.130679     0.0770057     0.0511270     0.0314406     0.0172868    0.00982527    0.00528439    0.00326388    0.00170435   0.000828508   0.000437830   0.000199017   0.000101662   4.76532e-05   1.88284e-05   7.59666e-06
  25  17 3538.3147    2.2950  2.6065 12.3675 -0.0097  0.0485   0.0336   0.1250    0.0410   0.0000   433.4200       14.4562       24.8355      -4.95033      -2.23144      -4.41307       7.22656      0.778420      -3.16911       3.46081      -2.87992      -3.07018       3.25350      0.214210      -2.65885      0.727477      0.228458      0.754358     0.0539067     -0.179536     -0.106080    -0.0454195    -0.0912473     0.0103043     0.0322504   0.000370011    -0.0150389     0.0113002    0.00800002   -0.00166586   -0.00139770   6.89745e-05   9.44797e-05   4.96335e-05   2.13862e-05  -9.91007e-07       3.24973       4.24011       4.52462       4.58836       4.59766       4.54706       4.32337       4.08563       3.60452       3.02816       2.57708       2.02849       1.72613       1.34867       1.03721      0.790801      0.575724      0.422656      0.286206      0.197647      0.130412     0.0836762     0.0511918     0.0322948     0.0185805     0.0110184    0.00607014    0.00342199    0.00190835   0.000939225   0.000495967   0.000244808   0.000114624   5.40950e-05   2.07656e-05   9.57656e-06
  25  18 3685.0287    1.9949  4.4811 11.5121  0.0002  0.0649   0.0221   0.1649    0.0387   0.0000   431.8589       5.49947       16.2807      -1.67512      -9.88500      -8.42850      -3.03916      -10.1538      0.273513       1.14253     -0.492232      -5.69817      -1.12255       2.49617      -1.61148     -0.731578     -0.584444      0.317917     -0.858127     -0.179145     -0.191533    -0.0544927    -0.0216085    -0.0426601     0.0131620     0.0257842    -0.0115763   -0.00165516    0.00430391   0.000393409  -0.000273215  -0.000245691   4.27589e-05   6.17463e-05  -1.65376e-05   4.64236e-06       3.93124       5.42339       5.93093       6.24688       6.40715       5.71568       5.91467       4.99076       4.73287       3.80865       3.38678       2.73045       2.20653       1.74335       1.30473       1.00517      0.710104      0.523224      0.357602      0.244111      0.164855      0.106053     0.0652077     0.0422117     0.0249078     0.0141474    0.00815759    0.00455537    0.00252238    0.00125443   0.000648435   0.000320012   0.000158653   6.84759e-05   3.02977e-05   1.26939e-05
  25  19 3831.4629    1.6584  6.1248 11.0201 -0.0039  0.0799   0.0166   0.2096    0.0381   0.0000   436.5664       16.6722       11.3462       6.62285       4.99668       7.09637       5.11026      -9.86473      -13.0307       2.41540      -1.43806       2.79751       4.57206       1.45577       2.71643       1.50069     -0.654227     -0.493077      0.611770     -0.438413     -0.113279    -0.0503378    -0.0830688     0.0163644    -0.0128624  -0.000953948    -0.0153058    0.00840782    0.00517228    0.00334104   -0.00226718  -0.000336864   0.000489345   9.48883e-05  -8.08467e-05  -2.16706e-05       4.86685       6.37258       7.14886       7.15776       7.53308       7.35528       6.89987       6.19199       5.58886       4.74191       4.10525       3.21373       2.72828       2.12681       1.60321       1.24212      0.906782      0.639436      0.451703      0.314508      0.211257      0.137420     0.0838604     0.0541127     0.0319555     0.0185221     0.0108028    0.00594757    0.00326716    0.00161494   0.000842523   0.000404758   0.000199122   8.85698e-05   3.57275e-05   1.55173e-05
  25  20 3977.7080    1.3765  7.4972 10.7644 -0.0068  0.0973   0.0138   0.2532    0.0353   0.0000   443.4003       14.8007       12.8091       31.6377       12.8615      0.524864      -5.49444      -20.0838      -24.3470       6.73778     0.0927056     -0.417675      -5.03152       1.11849     -0.457798      -2.06797   -0.00295070      -2.21748      0.368232     -0.968393     -0.122302    -0.0118629      0.212574     0.0284705     0.0371523   -0.00268462     0.0129650    -0.0101141   -0.00173684    0.00255995   0.000655977   -0.00109879   0.000275844   1.56911e-05  -8.10859e-05  -1.87815e-05       6.18829       8.11526       9.00424       9.28967       9.64553       9.01564       8.55334       7.82673       7.04549       5.84344       5.12386       4.24546       3.32872       2.65952       2.01052       1.51689       1.12086      0.777821      0.553193      0.384702      0.253580      0.164165      0.103614     0.0653465     0.0383192     0.0231048     0.0126197    0.00745696    0.00385159    0.00200846    0.00103837   0.000488929   0.000239672   0.000110792   4.55771e-05   1.94032e-05
  25  22 4269.8854    0.9331 12.3577 10.2123 -0.0033  0.1591   0.0085   0.4289    0.0299   0.0000   441.9126      -14.1029       9.35588       4.92888       11.1082       15.9007      -28.1444       1.20862       11.3631      -7.12220      -3.44276      -1.77189      -9.67026     -0.440485      -5.52633      -8.97187       1.30943       3.55506    -0.0820571      -1.17710     -0.235191      0.426455      0.137882     -0.223459  -0.000813078     0.0955322   -0.00878459   -0.00222879    0.00609372  -0.000985841  -0.000674364    0.00149273   0.000641103  -0.000368817  -2.57419e-05  -3.53098e-05       9.90768       13.2851       14.6601       15.0949       15.3523       14.9190       14.4081       12.7602       11.1942       9.78146       8.08363       6.87423       5.45726       4.31260       3.26602       2.51744       1.83550       1.29741      0.936689      0.636542      0.425736      0.277501      0.176236      0.111393     0.0660192     0.0386757     0.0223056     0.0123046    0.00651638    0.00351869    0.00174979   0.000861121   0.000404777   0.000190371   7.71960e-05   3.21454e-05
  25  23 4415.8374    0.7324 13.2743 10.0752 -0.0072  0.1956   0.0066   0.4991    0.0269   0.0000   412.5751       18.8053       34.3069      -16.9092       17.1234       9.90359      -15.3701      -20.6433      -7.13281       15.8241       17.6421       4.63987       12.7290      -3.08648       6.31227     -0.299300      -6.15160      -1.70268      0.125724      0.274951     -0.342433      0.238669     -0.320620     0.0227895     -0.134709     0.0251442     0.0687851     0.0121690    -0.0354121   -0.00437520    0.00342815   8.86437e-05  -0.000584628  -0.000736593  -1.72219e-05   0.000165880       12.2562       15.7509       17.6680       18.4827       18.5346       17.7337       17.2292       15.4474       13.7475       11.8739       10.3627       8.39242       6.70651       5.37422       4.14295       3.11414       2.30310       1.64608       1.15965      0.794294      0.535049      0.348138      0.222590      0.140603     0.0843684     0.0500240     0.0288607     0.0162804    0.00883673    0.00453941    0.00245378    0.00111782   0.000562661   0.000258672   0.000103131   4.56665e-05
  26   7 2039.7875    0.6087  0.6140  9.9590 -0.0056  0.0230   0.0149   0.0487    0.0498   0.0000   439.7256     -0.745713       18.3517       3.16931      -5.62309     -0.414520       1.30253     -0.484992       2.27942      -2.00184      0.906689     0.0105590      -1.15008      0.900845      0.887756    -0.0957853    -0.0601072      0.196725      0.176387     -0.179469     0.0353599    -0.0145318    0.00905070    0.00403194   -0.00219244    0.00140659   -0.00226145    0.00122385  -0.000188410  -0.000224283  -0.000216590  -8.71772e-05   1.66450e-05   8.60144e-06   1.71968e-05   1.34788e-06       1.51964       1.76381       2.04713       2.21101       2.09378       2.14238       2.10364       1.75414       1.59578       1.40044       1.14666      0.925325      0.785991      0.627007      0.505084      0.346099      0.251122      0.187702      0.138182     0.0974982     0.0638892     0.0443383     0.0284828     0.0176950     0.0105021    0.00586501    0.00379240    0.00202510    0.00113906   0.000582567   0.000349989   0.000165116   7.45892e-05   3.39783e-05   1.75706e-05   7.15620e-06
  26   8 2206.0628    0.9090  0.7578 10.2895 -0.0024  0.0239   0.0194   0.0518    0.0615   0.0000   439.9740       4.75693       18.8346      0.451289      -3.52945       2.84869       2.19299       2.54427      -2.12756      -2.83586      0.919908       1.89109      0.136889     -0.176720     -0.180144      0.622785      0.386434     0.0617003    -0.0429063     0.0438461      0.134568     0.0241167   -0.00305545    -0.0400421    0.00848885     0.0148060    0.00359445   -0.00194725   -0.00198022   0.000990777   5.56165e-05   0.000106942  -4.78267e-05   2.06653e-06   1.21767e-05  -1.78585e-06       1.33783       1.70847       1.97646       2.04585       2.17096       2.03904       1.88412       1.74953       1.66405       1.37962       1.14683      0.968370      0.770027      0.649710      0.469609      0.383819      0.259158      0.209234      0.143969     0.0987849     0.0691288     0.0410162     0.0290869     0.0187464     0.0118446    0.00708409    0.00341845    0.00252273    0.00124218   0.000732415   0.000393021   0.000175170   9.49130e-05   4.48137e-05   2.05905e-05   8.96809e-06
  26   9 2366.0710    1.2623  0.9079 11.0803 -0.0032  0.0269   0.0259   0.0605    0.0609   0.0000   442.3223       3.06887       19.0751       3.47896      0.144816       1.40050      -3.92308       1.54467       3.16902      -1.01144     -0.360070      -1.95839     -0.791456     -0.414381     -0.266424     -0.191411      0.224772     -0.316881    -0.0355677     0.0141081    0.00622991     0.0261080    -0.0520055    0.00112813    -0.0122603   -0.00150024    0.00445257   6.31752e-05    0.00163119   -0.00164525  -0.000922849   0.000292099  -7.91545e-05  -3.80416e-05  -1.87479e-06   5.40659e-07       1.63733       2.08924       2.28771       2.39594       2.59083       2.36721       2.14505       2.11168       1.77737       1.65063       1.31400       1.13415      0.974875      0.697055      0.584968      0.409095      0.305067      0.227234      0.156654      0.113108     0.0707027     0.0471625     0.0333075     0.0196192     0.0131919    0.00738628    0.00416525    0.00250677    0.00138872   0.000764574   0.000431340   0.000196046   0.000102296   4.65104e-05   2.24275e-05   9.92473e-06
  26  10 2521.1559    1.5803  0.9014 11.6297 -0.0047  0.0262   0.0325   0.0615    0.0620   0.0000   438.9807       6.72515       18.6562       9.10194      -3.55262      -2.14069      0.585120       2.05330      -1.02416      -2.77642       2.54292     -0.645646      -1.83038     -0.326624      0.487865      0.164066     -0.527244      0.162365      0.427453     -0.218881    0.00421132     -0.121633   -0.00504593    0.00566046    0.00727350   -0.00771352   -0.00113381   -0.00379280   -0.00212878   0.000541220   0.000342406  -0.000115002   0.000127590  -2.52101e-05   3.21619e-06   8.27550e-06       1.64985       2.23660       2.37312       2.56103       2.47071       2.28521       2.21435       2.08603       1.87111       1.62158       1.39238       1.16783      0.988853      0.744142      0.568420      0.434922      0.313144      0.221340      0.147920      0.110993     0.0738131     0.0512257     0.0291519     0.0186844     0.0116037    0.00687774    0.00405988    0.00229594    0.00131615   0.000657191   0.000346181   0.000181272   9.05164e-05   4.39828e-05   2.07892e-05   8.24952e-06
  26  11 2674.4697    2.1088  0.8968 12.4400 -0.0090  0.0317   0.0473   0.0638    0.0642   0.0000   438.8648       1.52428       15.3494     -0.844858      0.156514     -0.214969      -2.61647      -4.09561       1.65777     -0.197469       1.45253       1.88542     -0.682633     -0.335742      0.648240      0.501871     -0.121718     -0.146671      0.303824      0.155828     0.0119717      0.194765     0.0356823   -0.00802720   -0.00423582     0.0130116    0.00684145   -0.00665725    0.00270366  -0.000444819   0.000128661   3.38249e-05   0.000201823   7.95488e-05   3.13703e-06   2.08797e-05       2.17470       2.82206       2.88546       3.41340       3.59771       3.25828       2.85894       2.66142       2.60447       2.14369       1.59087       1.17822       1.04329      0.887630      0.676424      0.431595      0.341107      0.258907      0.207709      0.126374     0.0849468     0.0549263     0.0392138     0.0264994     0.0145599    0.00948851    0.00432497    0.00317308    0.00159198    0.00108867   0.000548794   0.000275744   0.000128613   5.33870e-05   2.49485e-05   1.05819e-05
  26  12 2826.6855    2.8302  0.8260 12.7174 -0.0096  0.0251   0.0603   0.0539    0.0684   0.0000   437.5033       5.22456       11.0455       4.88261      -4.31252      0.356852       1.41408      -3.47575      0.558250       1.41143     0.0652031      -1.70367     -0.948702     -0.383829     -0.520588     -0.232793     -0.226774     0.0637326      0.432869     -0.115404    -0.0214695     0.0457197    -0.0678913     0.0359938    0.00906568   -0.00998244    0.00649929    0.00184278    0.00198643   0.000382046  -0.000168644   3.40030e-05   5.72754e-05  -1.71308e-05   1.20366e-06   1.21874e-05       1.65110       2.31700       2.51099       2.66662       2.70409       2.45264       2.35142       2.05813       1.90031       1.62328       1.40852       1.18151      0.978460      0.741234      0.553901      0.402785      0.286576      0.209090      0.146162      0.101646     0.0656194     0.0428031     0.0287535     0.0185444     0.0118696    0.00654667    0.00374251    0.00222658    0.00124191   0.000734850   0.000334620   0.000188613   7.88805e-05   4.40163e-05   1.84333e-05   8.37262e-06
  26  13 2977.5482    3.4902  0.8408 13.1662 -0.0035  0.0229   0.0704   0.0546    0.0626   0.0000   438.4434     -0.761965       18.9474       5.31448      -2.68596      -3.91763      -1.67189      0.670387       2.21620       2.22994      0.696302       1.28106      -1.17951      0.333506     -0.676159      0.839402   -0.00103826     -0.398507      0.174914      0.159710    -0.0457084    -0.0527143    -0.0325330    -0.0312123  -0.000677685     0.0160087    0.00871190   -0.00214562   -0.00196370   0.000860249  -0.000497533   0.000266939   0.000112943   2.05687e-05  -1.60551e-05   1.66524e-06       1.42991       1.94853       2.16566       2.28587       2.30218       2.18481       2.05673       1.87977       1.61079       1.46322       1.19692       1.03044      0.805391      0.615137      0.511346      0.360417      0.270625      0.207547      0.135036     0.0964823     0.0637763     0.0407125     0.0272810     0.0170080     0.0109089    0.00615859    0.00378419    0.00194145    0.00120610   0.000601091   0.000323585   0.000157654   7.83394e-05   3.79434e-05   1.67473e-05   7.49426e-06
  26  15 3275.4392    3.2861  1.5313 13.0607 -0.0066  0.0368   0.0586   0.0866    0.0692   0.0000   437.9039       12.6118       15.9707       10.0294     -0.511736      0.458203       3.46868      0.978763      0.269301      -3.48105       1.88296      0.440703     0.0912528      -1.15705     -0.759595     -0.139016      0.215986     -0.338277     -0.319556      0.237547    -0.0109993     0.0932971     0.0194298    -0.0409302     0.0330206    0.00622190    0.00133688    0.00330445  -0.000829654   -0.00236352  -0.000367356  -2.93906e-05  -0.000300474   1.73762e-05   1.48119e-05  -1.35571e-05       2.21737       3.01443       3.16060       3.39719       3.58899       3.18499       3.16278       2.94692       2.71746       2.31468       1.91827       1.53782       1.22365       1.07820      0.808953      0.614170      0.440603      0.333225      0.251668      0.158745      0.107575     0.0680326     0.0455196     0.0303072     0.0178164     0.0104636    0.00571551    0.00339693    0.00197564    0.00111403   0.000599478   0.000296284   0.000145561   6.94727e-05   3.00662e-05   1.33531e-05
  26  17 3571.0298    2.2199  3.3191 12.2093 -0.0030  0.0524   0.0279   0.1403    0.0373   0.0000   435.3513       14.7651       27.0917      -7.99840      -8.78929       7.88538      0.818867     -0.237464      0.551982     -0.756696      -2.48854       3.42540      -3.00830     -0.874340      0.542119      -2.28185      -1.76275      0.369135     -0.101869     -0.709687     -0.443367    -0.0847393     0.0845529    -0.0188059    -0.0341050    -0.0255401   -0.00164477    0.00891264   -0.00252464   -0.00211228    0.00212996   0.000467616  -0.000102613   0.000163932  -2.33213e-05   1.83352e-05       3.27599       4.31960       4.85307       5.04331       5.26132       4.88665       4.58014       4.20128       3.84225       3.35119       2.75473       2.28665       1.86785       1.52339       1.14566      0.863851      0.624464      0.474248      0.331194      0.226115      0.156529      0.100488     0.0670291     0.0421136     0.0258099     0.0154931    0.00878663    0.00538900    0.00284873    0.00152820   0.000894051   0.000441478   0.000201849   0.000103658   4.32997e-05   1.92676e-05
  26  18 3718.4862    1.8951  4.7608 11.5886 -0.0075  0.0655   0.0201   0.1725    0.0355   0.0000   440.9051       12.0873       8.25184       3.06381      -1.74899       2.67112      0.287897      -10.7932       3.06704      -10.9993     -0.155546       3.82476      -2.16454      -1.03264      -2.59381       1.32933      0.895481      0.148015     -0.419438     0.0655786     0.0807876      0.167745    -0.0314551    0.00291707   -0.00542795   -0.00373866     0.0147387   -0.00525605    0.00285898    0.00300654   -0.00115023  -0.000488746  -0.000395301  -0.000265629  -1.91946e-05  -1.90601e-05       3.90376       5.11429       5.77171       5.78231       6.16242       6.03586       5.55106       5.18216       4.36030       3.94430       3.44138       2.82702       2.27549       1.79868       1.36933       1.08211      0.796282      0.579431      0.414443      0.280342      0.190489      0.126574     0.0813683     0.0541561     0.0321674     0.0200138     0.0115674    0.00648743    0.00364928    0.00188320    0.00100982   0.000492099   0.000247317   0.000116105   5.16093e-05   2.37231e-05
  26  19 3865.4061    1.5846  6.6583 11.0705 -0.0045  0.0835   0.0155   0.2207    0.0363   0.0000   441.5480       23.2297       9.36478       17.7801      -4.54671      -1.96464      -6.31090      -1.55672       3.50846      -12.7772      -4.61467      -2.64336       3.21230      0.523289      -1.15115      -1.65767      0.587775       1.56803      -2.05596      0.141838      0.383947     0.0227713    -0.0300209    -0.0405991    -0.0990206    0.00954340   -0.00281867     0.0221513   -0.00546639  -0.000571993    0.00277406   -0.00118190  -4.49397e-05   0.000498078   0.000126607  -3.09209e-05       5.04938       6.67840       7.32385       7.75951       7.90269       7.51269       7.06297       6.50431       5.98699       5.08068       4.40861       3.64942       2.99931       2.42659       1.81890       1.40943      0.998195      0.732125      0.526163      0.364487      0.246846      0.168138      0.106414     0.0655461     0.0404090     0.0241628     0.0142139    0.00809248    0.00443719    0.00240389    0.00127492   0.000652247   0.000315971   0.000150741   6.72063e-05   3.03674e-05
  26  20 4012.0431    1.3290  9.2709 10.7371 -0.0040  0.1097   0.0120   0.3005    0.0334   0.0000   435.7713       35.3830       46.1245       3.88508     -0.955919       7.00123       15.0137      -3.92526       7.48425       10.8000       11.2888      0.709683      -5.41175      -3.30502       4.79632       2.07159     -0.789499      -1.50350      -1.51458     -0.696681     0.0835454      0.168596    -0.0837191     -0.212011     0.0105151     0.0628915     0.0309754    -0.0251056    0.00888054    0.00145485   -0.00167753   0.000521145   -0.00151498  -9.54504e-05   0.000145004  -4.78557e-06       6.53191       8.46845       9.71243       10.4019       10.0780       10.0793       9.52374       8.52485       7.74623       6.61208       5.64010       4.78088       3.80637       3.08416       2.35026       1.79271       1.33155      0.981859      0.680889      0.479176      0.326486      0.221432      0.139753     0.0894212     0.0544604     0.0331459     0.0193924     0.0111538    0.00597517    0.00328202    0.00171059   0.000893661   0.000434627   0.000211012   9.34000e-05   4.15920e-05
  26  21 4159.0955    1.0996 10.6911 10.5171 -0.0038  0.1323   0.0096   0.3493    0.0306   0.0000   440.0117       20.2519      0.961165       27.6699       17.5457      -22.6281       6.99576      -6.16984       8.92980       17.1078      -1.82686      -16.3038      -4.73981       9.34571      -1.98387      0.948548       1.00266    -0.0114157      0.354332      -1.75497     -0.117859      0.607561      0.289476    -0.0805769    -0.0865250     0.0208473     0.0450062     0.0224702    0.00400062   -0.00375317    0.00400137    0.00289126  -0.000517674  -0.000376472   0.000265337  -2.29763e-05       7.77811       10.4224       11.6400       12.3230       12.2296       11.9249       11.2867       10.2693       9.28969       8.14597       6.91331       5.68083       4.72068       3.64783       2.90821       2.20736       1.61951       1.18269      0.846738      0.581278      0.400315      0.265326      0.170693      0.106602     0.0665235     0.0403146     0.0236305     0.0134204    0.00766470    0.00408566    0.00213533    0.00110541   0.000544104   0.000261977   0.000112303   5.09043e-05
  26  22 4305.6153    0.9050 12.6653 10.3202 -0.0086  0.1634   0.0076   0.4299    0.0277   0.0000   420.1698       37.5844       35.3999      -33.8825      -3.65023       18.4389       22.9744      -1.43082      -23.0947       8.02661      -14.5756       3.65062      -4.55585      -9.38736       7.34030      -2.56689      -6.56871      0.983031      0.138021     -0.863202       1.07134      0.735436    -0.0208355     0.0315790     0.0567848     0.0352196    -0.0297042    -0.0130915   -0.00395214     0.0131024   -0.00252116   -0.00457348  -0.000145188   0.000858985  -0.000430524   4.11008e-05       9.72388       12.8894       14.5451       15.4736       15.4998       14.9167       14.2334       13.0650       11.5283       10.0804       8.45230       7.15228       5.76351       4.61723       3.62450       2.69688       2.02309       1.47097       1.03260      0.740804      0.503033      0.330654      0.209416      0.139200     0.0833153     0.0503054     0.0290579     0.0167310    0.00959457    0.00518405    0.00267698    0.00137060   0.000678435   0.000331486   0.000145473   6.51096e-05
  27   6 1889.8063    0.4358  0.4695  9.6199 -0.0082  0.0293   0.0123   0.0446    0.0430   0.0000   439.4144       2.77889       16.8579      -1.85928      -1.62687     -0.544106      0.949589       1.16726     0.0767948     -0.186144     -0.150240     -0.740554    -0.0762530      0.475495     -0.606822     -0.481377    -0.0946481      0.377881     0.0638253   -0.00157682     0.0957575    -0.0437519    0.00251228    0.00283324    0.00197303   0.000655922    0.00165001  -0.000775620    0.00253156   0.000336671   0.000304560  -0.000319144  -3.01711e-05  -0.000134604  -1.24950e-05   1.95157e-05       1.73512       1.95155       2.40852       2.49907       2.76331       2.24860       2.54663       2.02527       1.87020       1.79983       1.37982       1.51118      0.878938      0.669870      0.719388      0.507642      0.362988      0.193717      0.173466      0.136458     0.0895021     0.0647043     0.0335595     0.0252417     0.0144396    0.00745458    0.00590645    0.00342940    0.00234564    0.00118532   0.000548643   0.000365049   0.000147960   8.99294e-05   3.14592e-05   1.26662e-05
  27   7 2062.0357    0.6044  0.7345  9.8790 -0.0147  0.0271   0.0137   0.0535    0.0539   0.0000   438.3118      0.713863       12.5452      0.840855       1.93278       2.83810      -1.20408       1.33055      0.590938       1.78192     -0.795645      0.848117      0.498799     -0.474418     -0.502688     -0.128352     -0.219326     -0.411120     -0.295462     0.0947391     -0.136974    -0.0969314     0.0232937    0.00390626    -0.0489202   -0.00767333    0.00518002    0.00408109   -0.00226074   -0.00174822  -0.000528532   0.000703431  -9.54186e-05  -9.35575e-05  -4.22226e-05   7.38436e-06       1.68365       2.15752       2.34388       2.40799       2.25555       2.46525       2.12717       1.92345       1.76531       1.67797       1.56092       1.38858       1.10713      0.836620      0.662286      0.474019      0.373387      0.292045      0.182092      0.129362     0.0885553     0.0521367     0.0388153     0.0269647     0.0162825     0.0106523    0.00658407    0.00340209    0.00200765    0.00109069   0.000564143   0.000304786   0.000152914   8.02395e-05   3.27599e-05   1.71321e-05
  27   8 2229.7724    0.9340  0.7899 10.4667 -0.0223  0.0241   0.0203   0.0535    0.0603   0.0000   437.8192      0.809075       18.4949      -1.58882      -2.86069      0.178527     -0.462816       1.61298      -1.24674      -2.27179     -0.189652      0.196335      -1.13077     -0.426466     -0.122602    -0.0950199     -0.804607     -0.104879      0.329815     -0.124510     0.0412317    -0.0477216    0.00107729     0.0132700   -0.00401919    -0.0175525     0.0104721    0.00214221   -0.00245894  -0.000793021   -0.00119904  -0.000376934   3.51878e-05   0.000145203  -4.72378e-05  -2.27722e-05       1.51568       1.82561       2.11228       2.18608       2.16105       1.97296       2.12618       1.95886       1.77427       1.50333       1.22919      0.981145      0.824604      0.666705      0.517903      0.422992      0.335086      0.251786      0.174797      0.123779     0.0819649     0.0562493     0.0354283     0.0216895     0.0139950    0.00812810    0.00517279    0.00299096    0.00165353   0.000849921   0.000474670   0.000273706   0.000135763   6.37881e-05   3.50521e-05   1.63632e-05
  27  10 2547.5186    1.7851  0.9260 11.6744  0.0014  0.0255   0.0348   0.0602    0.0621   0.0000   438.4982       6.52158       12.9453       3.61416       4.54330     -0.508437      -1.05340      -3.92327      0.972644       1.13940    -0.0206889    0.00313545       2.98762     -0.289968    -0.0104459      0.532467      0.938385     -0.266169      0.473379      0.253393     -0.218031    -0.0388516     0.0197771    0.00916964    -0.0418667    -0.0177064    -0.0108055    0.00272319    0.00594658   0.000357661  -0.000829237  -0.000799544   9.15902e-05   3.41257e-05  -9.46006e-05  -3.03345e-05       1.49806       2.03437       2.23030       2.45888       2.43364       2.27197       2.18842       1.86798       1.84195       1.50697       1.36642       1.11808      0.929752      0.762531      0.548902      0.437533      0.313972      0.239118      0.162829      0.110455     0.0846663     0.0582756     0.0357703     0.0214576     0.0155235    0.00894612    0.00506269    0.00358357    0.00195022   0.000936129   0.000544593   0.000319057   0.000149870   6.78631e-05   4.07992e-05   1.76157e-05
  27  11 2702.1526    2.1331  0.7780 12.3729 -0.0152  0.0265   0.0473   0.0537    0.0586   0.0000   440.7368       5.81396       13.9330      -2.05735       1.93782      -3.85037       1.52753     -0.255754       1.67010      -3.89365      -4.03046      0.918921       1.52863      -1.36871     -0.834500    -0.0839826    0.00301212     -0.673999     -0.283757      0.166699      0.165856    -0.0743059     0.0130070     0.0584341   -0.00215668   -0.00292420   -0.00752463   -0.00260261  -0.000641182    0.00291123  -0.000301195  -0.000169402   0.000169134  -0.000109526  -1.22783e-05  -4.49470e-06       1.64724       1.90992       2.28393       2.63668       2.29013       2.24920       2.43076       2.18745       1.66959       1.62552       1.49653       1.06155      0.829842      0.746180      0.571237      0.422746      0.334950      0.259818      0.183990      0.114472     0.0874561     0.0555042     0.0365613     0.0217641     0.0144478    0.00887829    0.00549184    0.00289467    0.00171348   0.000998760   0.000506241   0.000250266   0.000139238   6.34203e-05   3.27049e-05   1.49628e-05
  27  14 3157.3760    3.5354  0.9618 13.6751 -0.0159  0.0301   0.0744   0.0673    0.0575   0.0000   438.7332       9.00112       12.7942     0.0726049      -3.84054      -1.13546       1.96626       3.56691      -7.28197      -3.99896     -0.454168      -1.82326      0.407114      0.341146     -0.624596      -1.02337      0.661274      0.156082    -0.0551408     -0.331257      0.189151     -0.175834     0.0403219     0.0347628   -0.00742617    0.00611956   0.000842053    0.00271045   -0.00200990    0.00141032   0.000505558  -0.000101255  -0.000282507   8.86899e-05   0.000104087   7.96919e-06       1.79262       2.26728       2.55465       2.81419       2.41149       2.68091       2.43160       2.25335       1.91781       1.89128       1.59564       1.34555       1.08847      0.909854      0.633714      0.505955      0.392633      0.281218      0.186775      0.143605     0.0941613     0.0678240     0.0383514     0.0302664     0.0166025     0.0108422    0.00610346    0.00395736    0.00199937    0.00108649   0.000581844   0.000347455   0.000178727   7.12034e-05   4.26451e-05   1.93031e-05
  27  15 3306.6916    3.1983  1.5237 12.8968 -0.0076  0.0348   0.0552   0.0832    0.0690   0.0000   437.9518       5.74425       11.1052       8.09177       4.64037       2.84566     -0.594516      -5.17143    -0.0860220       1.90596     -0.414979      -2.00281      -2.85727       2.15246       1.93387     -0.497639      0.266939      0.369347      0.316850     -0.356549     0.0236227      0.187764   -0.00633711    0.00659952   -0.00282430   -0.00282296   -0.00135151    0.00267404  -0.000486028   0.000659201   -0.00160642  -0.000118216   0.000247653  -3.10681e-05  -7.49316e-05   2.96445e-05       1.90414       2.58686       2.95990       3.06212       3.08120       2.79930       2.87058       2.49676       2.21188       2.14948       1.74557       1.53086       1.23270      0.999903      0.781610      0.577042      0.450050      0.308541      0.223479      0.165773      0.107738     0.0742244     0.0504086     0.0303428     0.0194817     0.0122320    0.00754817    0.00401566    0.00253708    0.00138966   0.000745601   0.000373198   0.000199625   0.000101158   4.39221e-05   2.04013e-05
  27  16 3455.3315    2.7878  2.2530 12.4505 -0.0024  0.0454   0.0404   0.1012    0.0577   0.0000   440.0492       13.3934       8.38682       2.77879       6.62533      -1.00291      -5.05233       3.72896       1.73422      -4.96654      -2.20996      0.676242      -2.28399       1.29751     -0.565688     -0.136994      0.280966      0.421794      0.281996      0.455575     -0.148030     -0.130310     0.0445745    -0.0103244    0.00164538    -0.0299064    0.00840757    0.00702829   5.42564e-05   -0.00108733   -0.00121409  -0.000714712   0.000179202   8.72879e-05  -2.53527e-05  -2.65379e-05       3.02663       4.05853       4.67131       5.20202       5.29875       5.00780       4.65881       4.23739       3.58935       2.93895       2.37680       1.95871       1.65387       1.24734      0.922570      0.699561      0.560331      0.416769      0.287146      0.197119      0.141534      0.100349     0.0621317     0.0411722     0.0246556     0.0163123    0.00943430    0.00587073    0.00307655    0.00168606   0.000900753   0.000483513   0.000256963   0.000132878   6.64497e-05   2.92199e-05
  27  17 3603.6312    2.2159  3.6115 11.9972 -0.0017  0.0547   0.0266   0.1415    0.0404   0.0000   439.4201       4.52555       7.78452       5.65238      -7.51662       2.29537     -0.695011       1.28288      -5.24406      -2.46150       5.42643       3.99862      0.674700       1.12170       1.93872      0.130801       1.27839     -0.445414      0.582168     -0.320159     0.0585762     -0.216884    -0.0195817     0.0115245    -0.0203447     0.0288061    -0.0166507     0.0107493    0.00187001   -0.00466340   0.000919970  -0.000554609   0.000152997  -0.000214183   1.92727e-05  -1.48097e-05       3.35694       4.30278       4.69128       5.03225       5.07824       5.13095       4.67337       4.30814       3.80271       3.37470       2.92737       2.47963       2.06224       1.61313       1.23175      0.940858      0.723515      0.536160      0.374144      0.263742      0.178907      0.120201     0.0821161     0.0526121     0.0329312     0.0211448     0.0123278    0.00700647    0.00412432    0.00212458    0.00116745   0.000616251   0.000305562   0.000159264   7.25616e-05   3.32356e-05
  27  18 3751.6416    1.8357  5.1935 11.3409 -0.0013  0.0657   0.0178   0.1742    0.0359   0.0000   439.9097       22.4368       15.4034       16.8109     0.0398465       11.7249      -4.98051       5.44107       7.03841       2.55020      0.548986       2.25828       2.98974  -0.000110321      -1.70981    -0.0459549     -0.724168       1.24397     -0.147033      0.204215    -0.0777534      0.167671    -0.0736983    -0.0320814      0.158426     0.0376386    -0.0447744   -0.00318285   -0.00306541    0.00214074    0.00119391   0.000397382  -4.43399e-05   0.000136728  -5.90886e-05  -1.83008e-05       4.01873       5.30575       6.01339       6.33330       6.25559       6.26098       5.75052       5.27538       4.80064       4.16437       3.63150       2.98784       2.41315       1.91875       1.52103       1.18571      0.868557      0.641468      0.461796      0.320439      0.215848      0.150689     0.0966389     0.0604628     0.0388061     0.0235505     0.0145307    0.00840259    0.00484000    0.00262771    0.00143342   0.000743931   0.000381771   0.000187873   8.58542e-05   4.06714e-05
  27  19 3899.3788    1.5213  6.7629 11.1034 -0.0025  0.0815   0.0144   0.2263    0.0323   0.0000   441.3065       11.3790       7.12940       7.57574     -0.205875      -19.0755      -1.80440       7.78739       6.50267       4.30533      0.905209       2.72428       4.84899      0.267255       1.96240      -1.97272      0.887464      0.577080      0.240278     -0.797292    -0.0707944     0.0329843      0.161548     0.0421897     0.0479512     0.0620451     0.0243888   -0.00123436    0.00142746   -0.00777628    0.00207592   -0.00121292  -0.000438015   2.37254e-05  -3.06148e-06  -2.52494e-05       4.77227       6.11690       6.93727       7.08879       7.28642       7.04482       6.70015       6.03600       5.65959       5.00297       4.30154       3.66660       2.99261       2.43533       1.90396       1.45281       1.07501      0.783382      0.560033      0.400012      0.280690      0.186972      0.123176     0.0798859     0.0492777     0.0307407     0.0183821     0.0106748    0.00621913    0.00345150    0.00186933   0.000975157   0.000494478   0.000248290   0.000112756   5.32238e-05
  27  20 4046.7818    1.2869  9.5722 10.6641 -0.0030  0.1098   0.0110   0.2972    0.0318   0.0000   455.2402       16.3842       12.4841      -27.0753       13.5377       8.37854     -0.827749       11.1986       7.62334      -2.06040      -6.18535       4.42948       7.25390       3.00052      -2.67591       2.89491     -0.585712      0.659551       1.00710     0.0976146     -0.138127      0.347339    0.00469789     -0.105529     0.0361640    -0.0310086    -0.0241899     0.0150167    -0.0215258    0.00487344    0.00795197    0.00196719   0.000143023   0.000214172   0.000125827  -7.13463e-05       6.45415       8.40283       9.44932       10.0980       9.84599       9.66779       9.38295       8.39038       7.63707       6.84005       5.90092       4.86810       4.10976       3.24723       2.59237       1.94479       1.44524       1.07668      0.764141      0.548302      0.368037      0.258071      0.165787      0.108247     0.0672851     0.0425793     0.0245961     0.0143937    0.00847094    0.00462750    0.00253470    0.00131772   0.000687594   0.000329634   0.000157862   7.04246e-05
  27  21 4193.9580    1.0981 12.1312 10.4467 -0.0047  0.1449   0.0086   0.3796    0.0286   0.0000   442.3143       14.6862       10.9648       4.90837      -17.5766       5.34859       17.6935       5.32749       7.01716      -6.82333      -11.4483      0.440125       5.77765       3.46535      -3.20743       4.92839      -1.46917      -1.89414       1.40991      0.158492      0.244350      0.408174     -0.518578    -0.0902666      0.108131     -0.164586    -0.0784819    0.00373950   -0.00365759   0.000884418   -0.00632281   0.000285674   0.000684861   -0.00119701  -0.000524515   9.02560e-05       8.59703       11.1899       12.7278       13.3367       13.7025       13.0425       12.5579       11.2465       10.4699       8.81082       7.72422       6.50732       5.25824       4.37539       3.37771       2.52020       1.86576       1.38900       1.01107      0.710865      0.490746      0.338196      0.223068      0.143240     0.0910105     0.0551136     0.0326467     0.0193814     0.0108738    0.00611957    0.00338152    0.00177425   0.000922886   0.000445962   0.000209327   9.59322e-05
  27  22 4340.6705    0.9034 14.9864 10.1975 -0.0017  0.1850   0.0064   0.4564    0.0249   0.0000   442.3142      -1.26141       47.9884       25.7613      -28.5782      -20.5806      -11.5370       17.1908       36.6308      -12.7877      -8.48905       8.33219       4.63240      -3.29701       3.30238      -5.81492      -3.16158       2.54765       4.83383    -0.0177414      -1.68589      0.702739     -0.182631     -0.341975     -0.240080     0.0805657   -0.00401038    0.00299038    0.00838197   -0.00928477   -0.00153971  -0.000344679   -0.00172002    0.00131665   0.000490219  -0.000150562       10.3970       13.8501       15.4827       16.4674       16.5974       16.4590       15.2258       14.1582       12.9244       11.0014       9.86379       8.04275       6.75543       5.43137       4.24354       3.19680       2.46833       1.78461       1.32058      0.896706      0.639827      0.436787      0.285959      0.184970      0.116956     0.0719562     0.0433719     0.0254799     0.0146770    0.00801374    0.00439495    0.00234453    0.00118426   0.000597210   0.000275137   0.000126026
  28   9 2415.3590    1.3200  0.9011 11.0508 -0.0190  0.0270   0.0271   0.0587    0.0589   0.0000   444.0547      0.244114       18.7080       3.25718      -2.67444       2.29434      -6.31288       1.03573       1.89605      -3.27270      -1.25608      -2.31693      -1.79530     -0.135882      0.328404      0.686730      0.321338    -0.0514460     -0.108767   -0.00923064      0.271104    -0.0114729    -0.0926348     0.0549395     0.0124786     0.0145982    -0.0145339    0.00941144    0.00187319    0.00258498    0.00177493  -0.000892214   0.000163248  -0.000266249   8.11856e-05   3.24503e-05       1.65592       1.91838       2.00100       2.47428       2.53791       2.35407       2.10563       2.05517       1.93947       1.67114       1.38141       1.17864      0.988589      0.780526      0.665763      0.472112      0.342030      0.253332      0.201858      0.148379      0.101354     0.0587406     0.0402570     0.0306043     0.0207337     0.0122594    0.00744228    0.00402920    0.00242257    0.00143981   0.000886046   0.000504974   0.000269253   0.000134533   6.09090e-05   2.89557e-05
  28  10 2573.4484    1.8726  0.8542 11.8177 -0.0051  0.0310   0.0397   0.0591    0.0560   0.0000   440.7945    0.00435736       19.5888       7.52943      -2.56649     -0.504983      -3.18247     -0.752623       2.67506     -0.459321      -3.62091       1.92893       1.20389     0.0384228      0.537763       1.00108      0.197114     0.0481274      0.194888    -0.0385527      0.108766     0.0819863     0.0890132    -0.0340077    0.00931952    0.00709022    0.00211963   0.000716474   -0.00135240    0.00140339   0.000163711  -6.25516e-05   0.000384870   0.000150312   2.55785e-05  -2.22819e-05       2.38839       3.05364       2.98017       2.49660       2.06430       2.37938       2.94038       3.17662       2.90039       2.46993       1.89494       1.29448      0.918983      0.791419      0.816611      0.740734      0.617763      0.486884      0.361537      0.249378      0.172580      0.109189     0.0679990     0.0390142     0.0227790     0.0127334    0.00734447    0.00418616    0.00231625    0.00130867   0.000725123   0.000376206   0.000192077   9.87145e-05   4.75737e-05   2.28113e-05
  28  12 2883.7797    2.9155  0.8562 12.7141 -0.0060  0.0280   0.0604   0.0568    0.0615   0.0000   438.9011       3.37031       12.0520       1.05263      0.612110      -6.83674       1.60208      0.145118     -0.875000      -1.86404       3.21146     -0.447166      0.679355      0.575498     -0.667323     -0.435585    -0.0263887     -0.285672     0.0400124     -0.287535    -0.0619538     -0.122356    -0.0226413     0.0476372     0.0621936    0.00319907    0.00347000    -0.0136939   -0.00220494    0.00304993   0.000155685   0.000251898  -0.000141603   0.000205321   4.72014e-05   2.85122e-05       1.82552       2.16513       2.09295       2.30964       2.47410       2.52537       2.57462       2.18854       1.70258       1.55089       1.52240       1.40813       1.02928      0.783697      0.598126      0.461922      0.386477      0.340466      0.250421      0.165510     0.0940572     0.0637947     0.0465136     0.0339955     0.0228672     0.0154752    0.00949440    0.00545418    0.00288586    0.00160112   0.000874212   0.000432629   0.000217788   0.000109310   5.45726e-05   2.49033e-05
  28  13 3036.2564    3.5347  1.0154 12.9226 -0.0106  0.0291   0.0662   0.0615    0.0695   0.0000   438.5522       4.91540       12.5403       2.00915     0.0891845       2.07115       3.68328      -2.39667    -0.0638398       1.65998      0.953850     0.0302659       2.92406     0.0315973      0.658087     -0.832151      0.441609    -0.0337922      0.223200    -0.0212062      0.152134    -0.0301391     0.0341420   -0.00515265     0.0254328    0.00901089    -0.0144213   -0.00173753   -0.00424270   0.000373067   0.000537105  -0.000957301  -0.000368962  -3.68534e-05   5.59029e-05  -3.77015e-05       1.46531       2.20584       2.30731       2.38613       2.63157       2.30215       2.37045       2.20131       1.77974       1.77272       1.39083       1.16563       1.04403      0.728691      0.678635      0.447098      0.390921      0.280698      0.206458      0.150810      0.105004     0.0648457     0.0484443     0.0295354     0.0198056     0.0126346    0.00707830    0.00477807    0.00243266    0.00155137   0.000818698   0.000445641   0.000237703   0.000113790   5.59200e-05   2.64542e-05
  28  14 3187.2701    3.3958  1.2511 13.0312 -0.0065  0.0324   0.0604   0.0753    0.0585   0.0000   440.7476       6.00232       16.3167       4.28200      -6.18722      -1.93329       5.04526      -3.28490      -2.04417     -0.536041     -0.997029      0.950992       1.08375       1.09968      -1.41556      0.472252      0.404612      -1.08770     0.0582716     -0.138188    -0.0618227    -0.0196007    -0.0780145     0.0194437     0.0173522    0.00625456     0.0123828    0.00822754   -0.00188049  -0.000372281  -0.000519032   0.000658020  -0.000362397  -0.000108372  -0.000109232   3.03338e-05       1.68858       2.28107       2.50643       2.41788       2.92213       2.56176       2.57469       2.25302       2.03530       1.84737       1.60080       1.38151       1.10471      0.923520      0.695254      0.565929      0.418164      0.318722      0.222938      0.165483      0.114347     0.0814337     0.0528921     0.0344843     0.0238295     0.0144554    0.00911833    0.00523380    0.00321624    0.00177036    0.00103296   0.000546299   0.000274604   0.000142926   6.47090e-05   3.32488e-05
  28  15 3337.4240    2.9947  1.6463 12.7393 -0.0059  0.0348   0.0494   0.0873    0.0556   0.0000   442.3588       14.3903       14.1725    -0.0828715      -1.59893      -5.56332       3.13098       3.80076       1.70112      -1.27464      -2.85055      -2.68304      0.440590      -1.30050      0.552924      0.213802     -0.201317      0.523307      0.193674      0.115334     -0.173652    -0.0629615      0.154591     0.0118967    -0.0310838     0.0348085   -0.00633206   -0.00201729  -0.000476776   -0.00141294   0.000332420  -0.000389142  -0.000169840   0.000151468   0.000106118   6.75137e-05       2.05130       2.60080       2.82247       3.16862       3.17609       3.01700       3.01017       2.74445       2.49877       2.06776       1.79109       1.54624       1.25314      0.979832      0.808476      0.653554      0.471453      0.340632      0.257803      0.188177      0.132364     0.0926103     0.0610625     0.0400840     0.0254917     0.0153638    0.00961961    0.00560402    0.00348186    0.00194491    0.00104261   0.000595952   0.000299084   0.000156109   7.62196e-05   3.74037e-05
  28  16 3486.8540    2.6451  2.6719 12.0288 -0.0077  0.0446   0.0355   0.1133    0.0547   0.0000   439.1083       21.8461       5.26512      -2.42347       3.15048       7.17663      -3.61923      -3.93307       6.94465       5.24677      -3.52735      -1.59710      0.562195       2.42560     -0.748627     -0.696701       1.40072     -0.577067      0.375803      0.224658    -0.0442968     0.0916642    -0.0164761    -0.0654347    0.00567203   0.000910275   -0.00247392     0.0150026    0.00103504   -0.00406358    0.00353417    0.00151615   -0.00147972   0.000144344   1.75821e-05   1.76570e-06       2.51078       3.26102       3.63865       3.59526       3.85789       3.93770       3.62436       3.44487       3.04292       2.68551       2.35453       1.98581       1.66652       1.33006       1.05575      0.811231      0.640073      0.489456      0.353417      0.250205      0.163756      0.123999     0.0784344     0.0539054     0.0331510     0.0206363     0.0136857    0.00788293    0.00468705    0.00255130    0.00134573   0.000771725   0.000395421   0.000208727   0.000101539   4.79498e-05
  28  17 3635.9492    2.1077  3.9039 11.5252 -0.0044  0.0560   0.0243   0.1436    0.0430   0.0000   438.8758       11.6856       13.5829       3.22511       6.24398       1.77849      -4.73049     -0.984435       7.08520       1.62393       1.17727      -3.87202      -1.92007    -0.0302042     -0.819740      -1.42441      0.652682       1.03667     -0.243093     -0.344752      0.218441    -0.0618489      0.130975    -0.0461009     0.0227585    0.00847739   0.000110134    0.00742503   -0.00195587    0.00412100  -0.000655515   0.000550574   0.000320676   0.000322420  -0.000255101   8.56715e-06       3.15572       4.16203       4.59934       4.90410       5.08445       5.05815       4.68698       4.30025       3.79482       3.41519       2.95043       2.49389       2.02946       1.65709       1.26295       1.00459      0.769567      0.573122      0.423458      0.316584      0.195622      0.140861     0.0948253     0.0633303     0.0417724     0.0258641     0.0163835    0.00965913    0.00550653    0.00314586    0.00177420   0.000960704   0.000495840   0.000268142   0.000120311   5.66932e-05
  28  18 3784.7238    1.7457  5.5730 10.9920 -0.0012  0.0702   0.0168   0.1806    0.0358   0.0000   435.0132       8.47490       9.58233       5.65570      -8.21831      -6.08025       9.19949      -4.61435      -3.32507      -1.23446     -0.513307       4.56647       1.48683     -0.548891      -1.24604      0.833007      -2.16778     -0.497176      0.644323    -0.0673430      0.245112      0.149460     0.0264874     -0.124137   -0.00840123     0.0368439    -0.0136698    0.00880278    0.00745295   3.99111e-05    0.00220745    0.00255592    0.00239339   0.000277044   0.000191829  -7.37689e-05       4.00680       5.13101       5.68311       5.78564       6.07213       6.14486       5.78194       5.33686       4.82126       4.20316       3.55158       3.11704       2.61178       2.13801       1.70823       1.28349      0.961676      0.712677      0.512319      0.383294      0.273533      0.193737      0.126656     0.0850590     0.0541951     0.0332257     0.0206632     0.0118429    0.00694790    0.00408335    0.00224427    0.00119548   0.000628640   0.000320019   0.000158245   7.60774e-05
  28  19 3932.6697    1.4347  7.6508 10.6481 -0.0048  0.0905   0.0131   0.2407    0.0328   0.0000   451.1536       14.1115       4.78800       24.0848       22.5957      0.455267      -16.5279       6.57256      -4.13569       7.22182       3.75630       1.10355      -1.98969       1.44353      -2.39864       2.90503       2.42680      0.846179      -1.07109      0.894895     -0.264237     0.0266964     -0.246559     -0.348701     0.0944733   -0.00665878    -0.0385065    -0.0276605    0.00927782   0.000296860   -0.00336061   0.000649993   0.000442502  -9.47521e-05  -0.000384782  -0.000229927       4.96279       6.42388       7.28854       7.73288       7.69891       7.81649       7.27659       6.73753       6.08079       5.29524       4.81962       3.95437       3.28804       2.66991       2.13152       1.63198       1.24236      0.944829      0.685432      0.485117      0.337847      0.236501      0.160332      0.103535     0.0677292     0.0414515     0.0260561     0.0161334    0.00924361    0.00513280    0.00295881    0.00156899   0.000828954   0.000437303   0.000205543   9.66744e-05
  28  20 4080.7040    1.2316 10.5119 10.3721 -0.0052  0.1200   0.0104   0.3175    0.0308   0.0000   449.0663       9.70287       23.3375       2.77405       5.28903      -6.41401       5.07347       11.8852      -4.13511      -13.1866      -17.9471      -2.76826       4.46600       6.70317     -0.319146      -2.06335      -1.52407      -1.68702      0.763145     -0.253693      0.160073     -0.553888      0.277235   -0.00480053      0.326164    0.00671850    -0.0906516    -0.0536653     0.0306661    0.00109864   -0.00797624    0.00138797    0.00155253   -0.00159978   0.000205858   0.000269821       6.57310       8.50154       9.87449       10.2816       10.4105       10.3656       9.78455       8.93500       8.23379       7.25446       6.28320       5.30265       4.38473       3.52191       2.86281       2.19254       1.67825       1.24799      0.912694      0.661893      0.454372      0.320422      0.212223      0.138348     0.0905522     0.0565910     0.0348240     0.0207486     0.0123274    0.00711027    0.00394369    0.00214029    0.00113565   0.000573136   0.000281103   0.000132870
  28  21 4228.3396    1.0059 12.1164 10.1671 -0.0012  0.1457   0.0083   0.3827    0.0281   0.0000   421.1589       18.0161       56.3172      -6.48742      -21.1692     -0.278199       17.4820      -4.58187      0.467287       5.16859      0.645615      -5.15153     -0.360987      -3.12059       1.41156       2.79077       2.71707      0.469847      0.814242     -0.157837     -0.635636      0.194034      0.674356     -0.368760    -0.0974202    -0.0236548     0.0132171     0.0331716   -0.00361228   -0.00594900    -0.0119824    0.00221659    0.00414396    0.00115219   3.38672e-05  -0.000450436       7.98647       10.6733       11.7603       12.6001       12.7503       12.5608       11.7951       11.0112       9.86975       8.80709       7.75573       6.48917       5.36796       4.36742       3.50916       2.69313       2.06050       1.51526       1.08977      0.801081      0.562816      0.392025      0.260128      0.171226      0.109182     0.0691726     0.0427480     0.0252571     0.0153997    0.00860154    0.00500974    0.00262852    0.00137675   0.000724268   0.000336598   0.000165637
  28  22 4375.9486    0.7869 14.5394  9.9560 -0.0007  0.1923   0.0062   0.4915    0.0247   0.0000   458.1427       23.8442       37.6355       13.1282       13.2801     -0.729462      -1.61311      -17.1196      -7.34851       8.33386       12.8374      -11.2258      -17.1542       15.8184      -10.2668      -2.25374       3.82352      -1.55445       1.29696     -0.294079     -0.916344    -0.0305962     0.0360349      0.268678      0.103620    -0.0611222    -0.0466049   -0.00794692     0.0353740   -0.00636683    0.00877720    0.00975632   -0.00415252   0.000540130   1.46386e-05   0.000448309       10.7436       13.6336       15.1744       16.8143       16.5576       16.6254       15.2675       14.6575       13.2388       11.6446       10.1974       8.54718       6.96494       5.77433       4.62225       3.59347       2.74824       2.02345       1.51033       1.07361      0.760257      0.530255      0.350237      0.233137      0.148499     0.0935426     0.0577936     0.0352483     0.0206143     0.0119979    0.00671007    0.00370210    0.00195007    0.00101260   0.000478931   0.000235220
  29   7 2105.3344    0.7165  0.6834  9.9847 -0.0103  0.0228   0.0157   0.0494    0.0510   0.0000   440.4179      0.674379       22.3145    -0.0945802      -1.49649     -0.509250      -3.28169      -1.93680     -0.705963      -4.05998     -0.720903       1.84614      0.331175      0.170913     -0.155975    -0.0494485      0.129610     -0.240508      0.125597      0.104149     -0.131912    -0.0257308     0.0481026   -0.00725332    -0.0350528     0.0101572   -0.00392834   -0.00396235   -0.00240885  -0.000426257    0.00251219   -0.00149184  -0.000852489   3.17662e-05   1.83106e-05  -7.06492e-05       1.32485       1.70958       1.88358       1.98917       1.78845       1.76954       1.84718       1.85922       1.66563       1.52119       1.27847      0.988800      0.743487      0.644112      0.515138      0.456812      0.354308      0.291619      0.210792      0.151140      0.103291     0.0713775     0.0458804     0.0289035     0.0182568     0.0111524    0.00754726    0.00413668    0.00263052    0.00150456   0.000951848   0.000470319   0.000271775   0.000133445   7.61856e-05   3.65765e-05
  29   8 2275.4077    1.0288  0.9161 10.5664 -0.0098  0.0276   0.0196   0.0597    0.0587   0.0000   440.5577    -0.0149235       20.0740       4.34075     -0.746189      -2.23115     -0.563841      -4.85127     -0.221628       2.46337     -0.684663    -0.0601380     -0.639279      0.577892     -0.212587      0.287915      0.375669     -0.522006     -0.150201      0.121815    -0.0750960   -0.00854044     0.0314007    -0.0672127    -0.0300731    -0.0102872   -0.00683386   -0.00215472   -0.00185011   0.000398576  -0.000998600   -0.00104205  -0.000292361   8.33435e-05  -0.000122537  -6.02123e-05       1.58758       1.93018       2.35598       2.56306       2.15507       2.01899       2.20332       1.95852       1.60701       1.80748       1.63684       1.27071       1.11661       1.02193      0.745607      0.512096      0.449933      0.334276      0.202784      0.151099      0.117296     0.0740495     0.0438190     0.0337185     0.0229035     0.0129668    0.00790860    0.00542332    0.00313641    0.00173959   0.000939867   0.000626085   0.000348624   0.000159543   8.41228e-05   4.80834e-05
  29   9 2439.1588    1.4434  0.9430 11.2905 -0.0104  0.0274   0.0289   0.0637    0.0597   0.0000   441.4560       1.02175       17.4948       5.77381      -1.09163       2.81690     -0.115753      -4.60018      0.125013      -1.83912      0.475796      0.896978     -0.330713      -2.16970      0.914334     -0.257801      0.227291     -0.130138      0.219942     0.0811246     0.0472396    -0.0381961     0.0705062     0.0693353    -0.0199697    -0.0139164   -0.00506710   0.000120097    0.00723340   -0.00167434    0.00170504   -0.00100198  -0.000123840  -7.64934e-05   8.02318e-05  -3.50616e-05       1.66014       2.34324       2.61454       2.52392       2.42990       2.10486       1.95616       1.84044       1.84449       1.83600       1.71712       1.59779       1.32047       1.14932      0.843224      0.629182      0.472266      0.336648      0.228039      0.160937      0.108668     0.0742820     0.0465590     0.0334153     0.0206535     0.0140487    0.00849913    0.00498976    0.00330391    0.00167389    0.00107465   0.000543677   0.000320687   0.000160289   7.94500e-05   3.99914e-05
  29  10 2598.7323    1.9989  0.9559 11.7348 -0.0085  0.0251   0.0374   0.0571    0.0635   0.0000   436.5093       3.40776       17.9185      -1.10590      -3.07330      -4.58389      0.969667      -1.39915     -0.634139      -2.78800      -1.20240     -0.557142    -0.0980870     -0.562243       1.56935      0.501660     -0.611268     -0.352338      0.414301   -0.00138998     -0.144341      0.159820    -0.0867029     0.0187570     0.0320288    -0.0158321    -0.0191994    0.00685027    0.00170629   -0.00166475  -0.000774364  -6.87855e-06   8.50309e-05   6.33053e-05   6.06934e-05   2.45303e-05       1.34584       1.75151       1.94405       2.17700       2.20334       2.05042       2.02467       1.87698       1.65941       1.42243       1.32072       1.08799      0.871445      0.711277      0.590146      0.490612      0.328501      0.263936      0.197597      0.142520     0.0986242     0.0647822     0.0510436     0.0316066     0.0197884     0.0126695    0.00857421    0.00511318    0.00301013    0.00177463    0.00100753   0.000588527   0.000315317   0.000160415   8.48410e-05   4.06646e-05
  29  11 2756.1883    2.5362  0.7829 12.5596 -0.0067  0.0236   0.0523   0.0528    0.0546   0.0000   440.0030       7.00544       15.6010      -2.63811      -3.18266       3.30205       2.55976     -0.118734      -1.42946       1.27919       3.19557      -4.93362      -3.10072     -0.716286      0.118763     -0.177956     -0.150505     0.0826658     0.0348405    -0.0427876    -0.0367359     0.0839936     0.0318296   -0.00644412   -0.00772954   -0.00139088    0.00278838    0.00267026  -0.000766675   -0.00284429   0.000660536   0.000473537   8.14547e-05   4.12847e-05  -0.000106683   6.50553e-05       1.17100       1.77856       1.69133       2.15841       1.86448       2.00295       1.77681       1.78907       1.62691       1.34470       1.20054       1.04288      0.879570      0.581974      0.552440      0.400686      0.339798      0.228833      0.181663      0.123635     0.0993438     0.0603482     0.0433700     0.0275225     0.0188799     0.0114724    0.00714502    0.00429114    0.00251944    0.00161041   0.000873243   0.000516406   0.000235647   0.000147222   6.56497e-05   3.86292e-05
  29  12 2911.7482    3.0979  0.8997 12.8761 -0.0006  0.0239   0.0593   0.0541    0.0645   0.0000   440.1148       4.80552       14.1913      -1.40210       2.29380       3.41662      0.380440      -1.00244      0.523054       1.61426       2.62977      0.739980    -0.0870631      0.149028     -0.493489     0.0741612      0.206735    -0.0800508     0.0770661    -0.0343671     0.0813061     0.0417158     0.0813914    0.00723351   -0.00840648    -0.0123311    0.00704628   -0.00422925   0.000795630    0.00249957  -0.000622019  -0.000391032  -2.94698e-05   8.54916e-05   0.000149817  -7.10138e-05       1.49020       1.88010       1.97012       2.04186       2.12873       2.21297       2.22038       2.03018       1.76722       1.39485       1.24002       1.04651      0.898458      0.781734      0.628498      0.496470      0.334077      0.240052      0.171608      0.141745      0.106501     0.0784806     0.0549551     0.0367069     0.0233985     0.0139098    0.00889435    0.00499217    0.00283919    0.00173701   0.000967980   0.000542852   0.000296518   0.000153308   7.47344e-05   3.69563e-05
  29  14 3216.8899    3.3962  1.2499 13.2285 -0.0130  0.0308   0.0619   0.0734    0.0614   0.0000   438.2572       10.9151       13.8950       2.94068      -2.71026       3.25260       6.89281      -1.29700      -2.00302       1.17126      -2.62178      0.110068     -0.528453      -1.77742     -0.370624    -0.0727717      -2.01184     -0.219039     -0.101667    -0.0513428     -0.231609    -0.0590951      0.168608    -0.0321957    -0.0106955    -0.0390215    0.00364078    0.00324400    0.00716527   -0.00226857   -0.00228776   8.84455e-05   0.000187410   0.000117079  -0.000102412  -5.24230e-05       1.68254       2.22821       2.45484       2.53687       2.46537       2.55154       2.64932       2.39975       2.09449       1.85161       1.53405       1.31233       1.10671      0.966537      0.770171      0.585015      0.443985      0.334911      0.246974      0.170507      0.138908     0.0934785     0.0660278     0.0433727     0.0274916     0.0176162     0.0111864    0.00607870    0.00375608    0.00208755    0.00133561   0.000682169   0.000368652   0.000191181   0.000104441   5.02269e-05
  29  15 3367.7970    3.0207  1.9709 12.7030 -0.0016  0.0378   0.0434   0.0948    0.0476   0.0000   434.4775       8.40537       16.0524       5.06823      -1.93584      0.367205      -2.86031     -0.301581       4.17087      -1.10010      -1.07599      -3.05720     -0.864816     -0.126272      0.951126     0.0700423    -0.0471186    -0.0117969     -0.527481      0.234403     0.0572436     0.0918511      0.116149    -0.0757468    -0.0478478   0.000967368    0.00452949    -0.0190834     0.0130037   -0.00409563   -0.00131313  -0.000914011  -0.000109755   1.63905e-05   7.02513e-05  -2.05311e-05       1.94563       2.64552       2.88782       3.02208       2.96472       3.08262       2.90887       2.63479       2.43553       2.26807       1.89319       1.71709       1.42684       1.16841      0.913956      0.716718      0.552736      0.397062      0.312775      0.205487      0.156261      0.107306     0.0744743     0.0491012     0.0320996     0.0204114     0.0129293    0.00789086    0.00487786    0.00272401    0.00160340   0.000843068   0.000472608   0.000240656   0.000123303   6.07190e-05
  29  16 3517.9995    2.5110  2.7660 12.2324 -0.0054  0.0448   0.0327   0.1205    0.0462   0.0000   437.4238       7.14764       11.8758     -0.853728      -1.07651      -3.00439      0.250974       9.64059      -5.29025      -4.81895      -1.74169       1.73405     -0.765392     -0.818089      0.415759      0.740970      -1.51877      -1.16049    -0.0918745      0.181842     -0.101172     0.0121248     -0.137052     0.0662572     0.0902750   0.000336642   -0.00934869   -0.00968978    0.00473784   0.000187504    0.00320363  -0.000165696  -0.000896507  -0.000232317   0.000249274   0.000111789       2.43267       3.12093       3.49206       3.75310       3.75210       3.68383       3.60196       3.28688       3.12833       2.65378       2.31844       1.96778       1.65081       1.41597       1.08648      0.865368      0.642478      0.506363      0.358298      0.258645      0.188336      0.134719     0.0903638     0.0596563     0.0387475     0.0247221     0.0156013    0.00913963    0.00536795    0.00325827    0.00184104    0.00102365   0.000543269   0.000290495   0.000152355   7.84132e-05
  29  17 3667.9729    2.0475  4.5244 11.5373 -0.0034  0.0598   0.0218   0.1593    0.0386   0.0000   432.9406       10.2599       24.1978       11.1649      -10.2171       8.76933      -3.46075     -0.498187       4.86129      -6.43364       7.76177       2.09511       3.36834      0.405111       1.66755      -1.85033      -1.06077      0.775167     -0.152995     0.0903536     -0.249076     -0.203802    -0.0969246   -0.00874036    -0.0411785     0.0319252     0.0105805    0.00105460    -0.0128055     0.0119234  -0.000468399   -0.00112292    0.00159239   7.84521e-05  -1.87674e-05   7.94696e-05       3.25948       4.33790       4.78770       5.02574       5.12091       5.10931       4.83664       4.58305       4.08609       3.55456       3.14913       2.72909       2.31807       1.82818       1.46414       1.15063      0.880592      0.657052      0.483243      0.349548      0.247220      0.179073      0.118236     0.0787234     0.0517737     0.0334385     0.0205634     0.0125400    0.00745253    0.00436806    0.00247465    0.00134427   0.000727133   0.000378348   0.000187832   9.86749e-05
  29  18 3817.0070    1.6938  6.2058 11.0128 -0.0049  0.0743   0.0154   0.1931    0.0346   0.0000   444.2317       5.94384       28.7736       2.51522      -10.2505      -4.84376       13.9647      -17.3908       7.89002       14.1601      -1.42553      -6.98309      -2.04022       6.14293      -2.26361      -1.76079     0.0768479       1.84858      0.655794     -0.468027   0.000812939      0.203540      0.416862    -0.0301838     0.0768019    -0.0633506     0.0164139   -0.00314583    0.00192224   -0.00563983   0.000295405    0.00348662  -0.000883827  -0.000506087  -0.000297231  -0.000324303       3.95682       5.18340       5.90057       6.13336       6.44689       6.08093       5.97889       5.60006       5.00817       4.55372       3.84148       3.27799       2.77150       2.24594       1.80411       1.42611       1.07811      0.821171      0.620235      0.442549      0.310708      0.216556      0.151002      0.100695     0.0643381     0.0409066     0.0255531     0.0162120    0.00951140    0.00546886    0.00310167    0.00176822   0.000934404   0.000517033   0.000261010   0.000129228
  29  19 3965.7293    1.3376  8.3703 10.7941 -0.0042  0.1009   0.0121   0.2654    0.0298   0.0000   445.1847       17.7154       4.41468      -14.9358       10.6054      -10.2289      -18.9944       1.29174       7.04865      -3.72800       11.5057     -0.461836       5.98647      -2.70941      -4.84128       2.34735       3.06816      -1.30211      -1.75641      -1.08502       1.05548      0.275404      0.266758   -0.00800215     -0.201015    -0.0997431     0.0214217    0.00972536    -0.0232451   -0.00873818    0.00180461   -0.00421351    0.00166093  -0.000105025   0.000201133  -0.000126020       5.55808       7.21808       8.02688       8.17272       8.53864       8.32323       8.27122       7.78620       7.00691       5.90396       5.21753       4.44375       3.89297       3.30231       2.59165       1.97571       1.51307       1.06962      0.812524      0.596294      0.435488      0.315558      0.216836      0.144509     0.0952133     0.0584608     0.0362817     0.0217915     0.0127378    0.00754621    0.00420110    0.00236764    0.00128073   0.000681872   0.000341189   0.000174862
  29  20 4114.4023    1.1323 10.9542 10.5109 -0.0040  0.1277   0.0095   0.3510    0.0290   0.0000   437.6815       1.74567       13.9780       8.92554       11.9377       14.2730      -10.4206       15.4947      0.252337       10.0431      -12.1489      -5.40395       13.0871      -1.26820       3.89612      -6.74144      -2.44090       3.17628      0.651618      -1.05505     -0.819052      0.660002     -0.140501     -0.648808     0.0345581      0.237285    -0.0390508    -0.0711282    -0.0121316    0.00677168    0.00337525   -0.00145204  -0.000393691   0.000464813   0.000415949  -0.000371885       6.92102       8.92021       10.1743       10.7454       11.0000       10.6668       10.2468       9.38178       8.64402       7.80992       6.74499       5.75470       4.91174       4.02106       3.17967       2.49385       1.88484       1.43650       1.03792      0.743562      0.545411      0.382539      0.257347      0.174629      0.112771     0.0720217     0.0454223     0.0279033     0.0167549    0.00977795    0.00566016    0.00313159    0.00170482   0.000898158   0.000456116   0.000230203
  29  21 4262.7120    0.9457 12.9773 10.2541 -0.0002  0.1595   0.0074   0.4086    0.0270   0.0000   440.8714       9.55891       12.7072       10.6642       1.75103      -2.87064      -14.3815       18.5205      -15.8771      -21.3028       16.9726       11.0242      -6.40158      0.225353      -6.45423      -6.19646      -4.89074      -3.09983      0.215667       1.92972       1.02883      -1.13393     -0.566740     -0.368537      0.222759     0.0100855     0.0756731    -0.0795596    -0.0583974    -0.0150893     0.0134495   -0.00322578   -0.00280835  -0.000297773  -0.000233175  -0.000427096       8.71493       11.1464       12.2800       13.4877       13.6790       13.2586       13.1729       11.8104       10.9424       9.73792       8.49244       7.09167       5.99267       4.98264       4.00046       3.12882       2.39357       1.78476       1.32376      0.959376      0.695050      0.488192      0.335966      0.227233      0.145290     0.0905035     0.0577892     0.0359926     0.0215882     0.0126883    0.00717322    0.00401474    0.00219966    0.00116584   0.000591091   0.000292219
  29  22 4410.0783    0.7829 15.1319 10.0626 -0.0038  0.1935   0.0058   0.4942    0.0235   0.0000   457.3179       4.08233      -3.42540      -5.34538       2.83871      -5.93118       30.7320      -15.8520      -23.9624      -3.46131       32.7877      -9.00199      -3.53517       11.2244      -2.08581       4.29316       4.23931       3.02324       2.13293       2.62205     0.0273256     -0.651433    -0.0286003     -0.145351     -0.213902     -0.110374      0.156682    -0.0618772    -0.0412573     0.0247863     0.0156665    -0.0152366   -0.00239048   -0.00339233  -0.000213223   0.000302090       10.4837       13.4659       15.3211       15.7871       16.3522       16.0153       15.6237       14.6124       13.0270       11.3874       10.3171       8.70944       7.43692       6.07232       4.87526       3.79345       2.87033       2.19698       1.59991       1.15891      0.838576      0.598622      0.408744      0.273824      0.180187      0.113828     0.0722994     0.0439709     0.0266564     0.0153038    0.00897309    0.00484558    0.00267522    0.00140883   0.000695284   0.000351493
  30   7 2126.3879    0.7653  0.6760 10.1672 -0.0051  0.0227   0.0160   0.0455    0.0528   0.0000   442.3063       1.53154       18.7348       4.51868      -4.90001       1.37078      -1.21656      -1.51036      -1.56230     -0.360416      0.722834      0.166203     -0.206271     -0.513727    0.00637769      0.417907     -0.422640      0.358437     -0.171493      0.274703     0.0669420     -0.141560     0.0246860    -0.0304519    -0.0163006     0.0269229    -0.0186806    -0.0100087   -0.00221746    0.00260940  -0.000575102   0.000399379  -0.000858978   0.000164865   1.81151e-06   9.52231e-06       1.17258       1.65258       1.88532       1.99764       2.07888       1.82806       1.88137       1.61381       1.54522       1.38701       1.23502       1.08263      0.844349      0.772300      0.558664      0.457664      0.335426      0.252245      0.199287      0.129621     0.0936140     0.0694515     0.0438151     0.0295078     0.0202792     0.0134122    0.00840114    0.00523438    0.00328879    0.00182615    0.00113130   0.000645778   0.000362861   0.000197467   0.000106333   5.41736e-05
  30   9 2462.3525    1.4896  0.9933 11.4544 -0.0036  0.0262   0.0281   0.0615    0.0631   0.0000   438.5749    -0.0209336       20.8668      -2.41638      -2.58209      -2.67915      0.434449     -0.653322      -1.98382      -1.45437      -2.46346     -0.391937       2.05356     0.0643591      0.594767     0.0960618      0.402662     -0.290290      0.228445    -0.0898035      0.134215    -0.0379349    0.00424826     0.0586340   -0.00542044     0.0119036     0.0136346    0.00892299   0.000107210   -0.00382444  -0.000473484    0.00137382  -4.35588e-05  -0.000692395  -1.82276e-05  -3.66334e-05       1.41198       1.78855       1.99936       2.12264       2.14705       2.10251       1.95199       1.93464       1.82808       1.59638       1.41415       1.10973      0.982882      0.822975      0.640038      0.503627      0.411374      0.302358      0.237384      0.162344      0.123253     0.0830800     0.0572968     0.0394895     0.0252849     0.0160328     0.0102952    0.00629975    0.00395289    0.00222853    0.00133430   0.000779464   0.000447956   0.000221370   0.000135436   6.39420e-05
  30  10 2623.5546    2.0907  0.9297 12.0461 -0.0022  0.0255   0.0387   0.0556    0.0628   0.0000   440.2295       4.39373       17.1226       1.53602     -0.982063     -0.276708       1.72712      -4.43964      -1.60335      0.142781      -1.98853     -0.369247      -1.55518     -0.613840       1.26381      0.356787     -0.266682     -0.425354      0.388382    -0.0747949     -0.113051     0.0704206     -0.123298   -0.00846142    -0.0135930    0.00256554   -0.00865695   -0.00335511   -0.00287165   0.000507596   0.000445088  -0.000166901   0.000439774   2.86257e-05  -7.05073e-06   1.99211e-05       1.51394       1.75864       1.96978       2.24847       2.40628       2.14666       2.00712       1.98914       1.82293       1.51342       1.24904       1.20725       1.05502      0.799007      0.596002      0.515770      0.408087      0.285001      0.203540      0.147549      0.115184     0.0788556     0.0537788     0.0365503     0.0243534     0.0158960    0.00990919    0.00594073    0.00388080    0.00234045    0.00137540   0.000820202   0.000405836   0.000212971   0.000122783   6.43017e-05
  30  12 2939.2094    3.3103  0.8751 12.9376 -0.0024  0.0229   0.0612   0.0509    0.0632   0.0000   435.4927       2.76608       12.5223      0.730096       1.16183      -3.87889      -2.44904      -1.90013      -1.73240      -1.10268     -0.920019      -1.62945       1.63029      -1.60923     -0.221298      0.115632     0.0307886    -0.0705958      0.215477     0.0421612     0.0153493   -0.00269370     0.0850422    -0.0371006    -0.0159101    0.00780809   -0.00417220     0.0101296    0.00235771   0.000164234   -0.00148773   4.12168e-05  -0.000276183   7.30307e-05  -0.000104860   7.99225e-05       1.32018       1.79697       1.85108       1.86823       1.90944       1.92867       1.86760       1.80159       1.61470       1.42760       1.22135       1.05066      0.945005      0.800396      0.623697      0.498539      0.358838      0.276973      0.195188      0.151289      0.106811     0.0782074     0.0539439     0.0368876     0.0245997     0.0151204    0.00988095    0.00585912    0.00330942    0.00202185    0.00112539   0.000649719   0.000345930   0.000193338   9.86404e-05   5.13205e-05
  30  13 3093.4567    3.7381  0.8475 13.3137 -0.0093  0.0226   0.0754   0.0517    0.0711   0.0000   438.7664       4.44697       14.8399       2.06905     -0.801520     -0.939558     -0.605878      -1.93616      -1.29120      -3.55808       3.57098     -0.829918       2.49614      0.272251     -0.959706     -0.477587      0.235027      0.428507     0.0235393     -0.332757     -0.172758   -0.00832031    -0.0458658     0.0472035    -0.0252505    -0.0292656     0.0208000    0.00374733   -0.00740673   -0.00184629    0.00205957   0.000509637   0.000155990   2.59715e-05   2.86006e-06  -0.000106565       1.25512       1.60019       1.86293       1.99632       2.07798       1.90807       1.92400       1.75145       1.49862       1.40924       1.20713       1.06922      0.848481      0.722358      0.576389      0.417434      0.341911      0.265210      0.191556      0.143498     0.0992674     0.0680468     0.0476909     0.0346401     0.0218405     0.0136291    0.00921611    0.00611841    0.00344057    0.00208551    0.00125565   0.000688789   0.000355098   0.000208789   0.000111968   6.09375e-05
  30  15 3397.7943    2.9242  2.1332 12.6067 -0.0046  0.0370   0.0386   0.0949    0.0476   0.0000   439.9429       7.55557       15.2242       2.29477      -5.55652       5.13209      -1.77202      -1.34824      -3.99604      -1.04010       1.02572     -0.301171      -1.98411      -2.66822     -0.678913      0.372677     -0.267605     -0.605734      0.940654     -0.263441     0.0152433     -0.237811     0.0132128     0.0803895    0.00930121    -0.0280810    -0.0277817    0.00298761    0.00881767   -0.00559405   -0.00282582  -6.64799e-05   5.50258e-05  -7.48156e-05  -1.81618e-05  -0.000391265       1.93390       2.64545       2.89581       3.03470       3.08595       2.97226       2.82164       2.69737       2.48589       2.15799       2.05446       1.73050       1.43392       1.21969      0.996780      0.744603      0.603104      0.423788      0.320387      0.234316      0.164361      0.118483     0.0845811     0.0548730     0.0361617     0.0237961     0.0148245    0.00918397    0.00577169    0.00332481    0.00202451    0.00115759   0.000620085   0.000342264   0.000174580   9.13968e-05
  30  16 3548.8583    2.4191  2.9883 12.2072 -0.0047  0.0473   0.0294   0.1202    0.0436   0.0000   444.8897       17.4949       15.1688       3.19420      -3.71275       2.06595       9.89773       2.70587       8.10639       1.39742       3.85021     -0.169469      -2.66531     -0.317052       1.68837      -1.39362    -0.0580435     -0.882503      0.482131      0.233587      0.199679     -0.175138     -0.135140    -0.0142606     0.0408428    -0.0174551     0.0238966   -0.00885567     0.0159408   -0.00424827   -0.00186232   0.000279751   0.000827784  -0.000568210  -0.000632534   8.71247e-06       2.51084       3.28290       3.96348       4.09612       4.33318       4.20297       3.89612       3.76320       3.22260       2.93757       2.52404       2.11596       1.80761       1.38221       1.18324      0.937185      0.686799      0.550012      0.391369      0.290343      0.212787      0.143746      0.104947     0.0707254     0.0451141     0.0286785     0.0186594     0.0119981    0.00722206    0.00431519    0.00256205    0.00148865   0.000792861   0.000442266   0.000229556   0.000118783
  30  17 3699.2476    1.9799  4.6276 11.6167 -0.0031  0.0615   0.0203   0.1599    0.0370   0.0000   435.4796       21.7503       12.3341       2.55129     0.0803082       1.95399       9.79310      -4.04034       3.35873      0.409525      -4.51122      -1.29657      -2.05910      -1.66072       2.61627       2.82090     -0.981663      -1.15899      0.172609      0.450763     0.0946107     0.0699811      0.149533     0.0102599    -0.0698223     0.0189071   -0.00488898     0.0127576     0.0263452    0.00118547  -0.000171304   0.000418999  -0.000218896   0.000258702  -0.000295094   0.000326963       3.30003       4.28405       4.75432       4.93756       5.14667       5.05179       5.02395       4.63971       4.27388       3.69349       3.23975       2.71144       2.28995       1.97322       1.59277       1.24138      0.960736      0.713714      0.523716      0.395188      0.286269      0.206728      0.146809     0.0994407     0.0636333     0.0407759     0.0259134     0.0158906    0.00961478    0.00571146    0.00335843    0.00188006    0.00106531   0.000570023   0.000295525   0.000159817
  30  18 3849.1730    1.6411  6.7223 11.1022 -0.0026  0.0758   0.0142   0.2089    0.0321   0.0000   430.0373       27.6339       11.4855       4.12160      -1.93488      -5.56057      -6.18539       1.69232       2.48379       6.84676      -3.03801      -3.65727      -1.77426       1.05474       1.40383      -3.66232     -0.211391       2.29875     0.0620516      -1.55408     -0.178982     0.0200269    -0.0142525      0.183114    0.00943060     0.0146819     0.0169805   -0.00572193    0.00660563    0.00781081   -0.00301182   -0.00139586   0.000197485   0.000179410   0.000153952  -0.000111802       4.04745       5.22078       5.85592       6.08083       6.37120       6.26624       5.84177       5.69436       5.12724       4.52170       4.06704       3.40669       2.88601       2.41361       1.93814       1.57698       1.19542      0.880505      0.665197      0.486034      0.360081      0.251467      0.177777      0.117753     0.0796770     0.0501896     0.0320147     0.0198680     0.0120348    0.00720069    0.00426616    0.00243882    0.00134927   0.000735853   0.000376877   0.000197830
  30  19 3998.6186    1.3490  8.7815 10.8285 -0.0048  0.0991   0.0113   0.2633    0.0293   0.0000   450.9500       27.4721       15.0490       1.50310      -7.25829      -1.51346       2.60469      -15.7082       10.3553      0.144576      -9.70116      -9.64648       8.12070     -0.186929      -6.51462       4.33203       5.54455      -1.01172     -0.699072     -0.808854      0.115372    -0.0527745      0.185817     -0.351970     -0.148728     0.0936204     0.0261987     0.0208558    -0.0638202    -0.0102116   -0.00282343   0.000641444   -0.00344281   -0.00182377  -8.94513e-05   0.000263059       5.50334       6.86495       7.60655       7.97287       8.31593       8.22460       7.83105       7.53244       6.64546       5.93365       5.31227       4.58519       4.02665       3.20947       2.63303       2.01589       1.56317       1.21764      0.910997      0.655425      0.472633      0.332654      0.229797      0.159976      0.104914     0.0694794     0.0438663     0.0279561     0.0168585    0.00996134    0.00575660    0.00317397    0.00178557   0.000974116   0.000509839   0.000267117
  30  20 4147.8075    1.1288 11.4113 10.5774 -0.0007  0.1339   0.0086   0.3399    0.0268   0.0000   456.7259       9.38021      -10.8256       5.92591       22.8930       6.82884      -23.5703      -26.3347       22.7994       5.53959     -0.637320      -17.5640      -1.41236       3.05772     -0.663304       2.68535      0.564017      -3.79075      0.365889      0.406882      0.879728     -0.925629      0.316588      0.137464     0.0564359     -0.102907    -0.0711365      0.111664    -0.0642948   -0.00448150   -0.00570387    0.00225570   -0.00426539   -0.00280286    0.00121193    0.00103755       6.99906       9.04699       10.5478       10.9968       11.2056       10.7972       10.4988       9.66851       9.03993       8.25424       7.10514       6.22989       5.10039       4.28901       3.50144       2.74007       2.09840       1.59915       1.23261      0.865363      0.620367      0.449045      0.307394      0.202527      0.140024     0.0893189     0.0567341     0.0355482     0.0219130     0.0128644    0.00766558    0.00438805    0.00246738    0.00131384   0.000703808   0.000362753
  30  21 4296.1308    0.9421 14.5893 10.3182 -0.0012  0.1722   0.0064   0.4345    0.0240   0.0000   462.9927       12.5724       10.3570       30.2197       1.09772      -15.0808       10.6670       6.67744       26.8953     -0.279097      -10.4026      -1.73010      -3.62466       16.7321      -7.34693       5.21769       6.66812       1.17006       2.74046    -0.0430092       1.43276       1.01515     -0.502620     0.0224280     -0.220121     0.0416394     0.0314561     0.0898933   -0.00867849     0.0206170     0.0283047    0.00457912   -0.00230476  -0.000601886   -0.00243396   0.000934730       9.06502       11.7824       13.4797       14.3714       14.2570       14.1267       13.4141       12.7184       11.7111       10.5025       9.41531       8.01063       6.68620       5.49460       4.53465       3.57558       2.74248       2.11669       1.55023       1.16271      0.813234      0.584394      0.403189      0.276087      0.178542      0.116814     0.0734870     0.0474182     0.0288301     0.0172079     0.0101508    0.00582971    0.00321380    0.00178686   0.000913430   0.000482088
  31   5 1788.2321    0.3661  0.4145  9.2666 -0.0109  0.0204   0.0103   0.0390    0.0381   0.0000   439.3381      -1.67786       20.6416      0.392879      -2.92927       1.19202     -0.481121      -1.57112       1.01071    -0.0945665      0.177760    -0.0140335      0.247390     -0.373873      0.841223      0.610644     -0.191007      0.104360     0.0545680     -0.167072     -0.129630     -0.102091    -0.0189471     0.0375832     0.0342994    -0.0248773    0.00103071    0.00133573  -0.000250301   0.000595314   -0.00140499  -0.000136434  -0.000187021  -0.000124601  -0.000132575  -6.79235e-05       1.08729       1.65587       1.32843       1.86676       1.65109       1.59750       1.43420       1.50165       1.31762       1.44393       1.24960      0.895775      0.745129      0.553866      0.544964      0.445646      0.370825      0.240221      0.212799      0.148760      0.118166     0.0711943     0.0522846     0.0307329     0.0236810     0.0139623    0.00927822    0.00596176    0.00390996    0.00210642    0.00128822   0.000748488   0.000464224   0.000261724   0.000173743   9.65417e-05
  31   7 2147.0587    0.7984  0.7315 10.0325 -0.0054  0.0234   0.0166   0.0490    0.0566   0.0000   442.8640      -3.64092       18.2910      -2.01354      -1.09034     -0.870698      0.855442      -1.13869      0.476003       1.44276      0.956603     -0.901139     -0.956809     -0.259954     -0.416208     0.0732854      0.435825     -0.288058     0.0117856      0.216831      0.232892    -0.0194119     0.0783449     0.0519967     0.0274492   -0.00940483     0.0147802   -0.00716182    0.00443883   -0.00588761   0.000616785    0.00191813   0.000780866   6.85869e-05  -6.92910e-05   1.08818e-05       1.47704       1.81760       1.85656       1.74644       1.78461       1.93654       2.16708       2.16156       1.79873       1.38107       1.13962      0.976878      0.965931      0.852563      0.733756      0.553928      0.396906      0.287038      0.199934      0.151395      0.131137      0.101644     0.0767444     0.0533444     0.0366848     0.0228595     0.0145010    0.00863191    0.00481134    0.00278569    0.00158358   0.000869963   0.000484673   0.000244127   0.000133991   6.88955e-05
  31  10 2647.8953    2.1367  1.0103 12.0306 -0.0028  0.0257   0.0380   0.0589    0.0616   0.0000   442.1109       3.61486       16.5973       2.34287       3.09079      -1.60699     -0.663253      0.895908      -2.12733     -0.459623     -0.995862      -1.14809     0.0656281       1.34314     -0.162156      0.277057      0.758791    -0.0281855     -0.101116      0.194383    -0.0346659     -0.174099  -0.000974579   -0.00829340     0.0125127     0.0425906   -0.00862414   0.000995372    0.00782847   -0.00275996   -0.00150264  -0.000787997   0.000824594  -0.000224000   5.48739e-05   1.24413e-05       1.42930       1.83674       1.87643       2.16131       2.26938       2.22576       2.06699       1.86569       1.70433       1.75886       1.48546       1.17295      0.966394      0.816982      0.727572      0.564521      0.438571      0.297438      0.246891      0.176416      0.143644      0.100210     0.0687106     0.0410469     0.0329280     0.0229071     0.0146084    0.00861353    0.00527210    0.00291954    0.00192986    0.00116813   0.000699050   0.000375683   0.000224578   0.000128673
  31  11 2808.4500    2.7106  0.9557 12.5422 -0.0092  0.0235   0.0490   0.0566    0.0596   0.0000   443.3376       6.78347       13.0785       5.97793      -4.31299      -1.61262       1.72452     -0.658752      -1.92942     -0.907008   -0.00667140      -4.55819     -0.317599     -0.405696     -0.952523      0.196815      0.184058     -0.289160     -0.106217     0.0180996     0.0766387    -0.0250632     0.0162897   0.000294333    -0.0584114    0.00602924    0.00987992   -0.00335457   -0.00944572   -0.00561953   9.84610e-05   0.000249289   1.61951e-05   0.000303396   2.28122e-05  -0.000169850       1.20206       1.73644       1.85081       2.10420       2.02184       2.12378       1.89032       1.79813       1.59066       1.46304       1.27159       1.15107      0.888745      0.747376      0.585589      0.488691      0.376540      0.283776      0.212501      0.149104      0.110184     0.0799366     0.0566226     0.0388716     0.0251016     0.0162745     0.0104692    0.00686777    0.00410464    0.00275638    0.00160044   0.000964466   0.000514458   0.000297155   0.000153585   7.79900e-05
  31  12 2966.2266    3.4054  0.9396 12.8005 -0.0063  0.0229   0.0606   0.0520    0.0655   0.0000   438.6263       2.02717       17.2016       3.41552      -7.90666     -0.328567     -0.282732      -2.18032      -1.46615     -0.730292      0.927387      -1.60729     -0.469593      0.226033     -0.842147      0.558102     0.0946248      0.136034    -0.0952001      0.197347     0.0735383     0.0639529    -0.0544868     0.0314092    -0.0638873  -0.000148496    -0.0243318    0.00806228    0.00196314    0.00245250   -0.00256243  -0.000205265   0.000411014   0.000285793   0.000130622  -1.87979e-05       1.22492       1.56092       1.67447       1.86666       1.92810       2.01405       1.81427       1.73942       1.53822       1.39929       1.19355       1.04370      0.855971      0.729067      0.591278      0.444878      0.347858      0.283926      0.221983      0.155485      0.116935     0.0822029     0.0564664     0.0383035     0.0266528     0.0174836     0.0124702    0.00768312    0.00469355    0.00264983    0.00166999   0.000979410   0.000553215   0.000302310   0.000160230   8.27539e-05
  31  13 3121.3952    3.6717  1.1338 13.0598 -0.0026  0.0262   0.0643   0.0658    0.0793   0.0000   437.6192       4.50982       13.1481       2.90082     -0.102866       1.91457      0.724499      -2.46166       1.88369     0.0302515      -1.43548     -0.897488      -1.51070     -0.531579     0.0958905      0.544203     -0.169432     -0.155831     0.0608853    -0.0315196     -0.103187   -0.00447791     0.0274914     0.0577120     0.0211527    -0.0373628   0.000712776   -0.00704382   0.000586677   0.000785624  -0.000951830   0.000614047   -0.00100706   0.000425043   0.000145084  -0.000112346       1.34640       1.82350       1.98663       1.96401       2.04529       1.96953       1.90737       1.93439       1.73800       1.69464       1.38737       1.16223      0.995837      0.809276      0.664049      0.541606      0.446491      0.335409      0.270851      0.191143      0.139602      0.100966     0.0671579     0.0466360     0.0303036     0.0191578     0.0127695    0.00764575    0.00494635    0.00295329    0.00171633    0.00102756   0.000581435   0.000311652   0.000171346   9.12689e-05
  31  14 3274.9380    3.2873  1.4519 13.0615 -0.0064  0.0313   0.0536   0.0771    0.0565   0.0000   442.2569       5.19833       16.2030     -0.789268     -0.287464       4.38514       2.94751      -2.72492      -2.81817      -2.08152       1.17638      0.137897     -0.936429     -0.854835     0.0850127      -1.11629     -0.301320     -0.257198     -0.241930      0.453935     0.0606152     0.0313015    -0.0307592    0.00409814    -0.0138485    -0.0114310    -0.0122510    0.00641472    0.00956093    0.00670214   -0.00329342   0.000620599  -3.15634e-05  -0.000607438  -0.000144605  -9.06078e-05       1.79953       2.29083       2.69749       2.95193       3.02123       2.92731       2.70735       2.55160       2.33757       2.09643       1.78879       1.51757       1.27956       1.00356      0.827606      0.675802      0.528890      0.381374      0.301007      0.219970      0.158602      0.114330     0.0777454     0.0515130     0.0366080     0.0234921     0.0150969    0.00965643    0.00601867    0.00375139    0.00229599    0.00128128   0.000764365   0.000439068   0.000246731   0.000123471
  31  15 3427.5222    2.8662  2.1864 12.5950 -0.0020  0.0377   0.0381   0.0968    0.0438   0.0000   439.8503       14.5088       20.8218       3.24759      -6.65924       4.33960       5.14107     -0.544739      -4.97072      0.177860       4.01291      -1.19949      0.585158     -0.202514      -1.94950      -1.93409     -0.531551      0.594034     -0.706859    -0.0387720     0.0362176    -0.0440002     -0.164967     0.0991307     0.0546774    -0.0134537    -0.0187680   -0.00472469     0.0107445  -0.000969941    0.00189786  -5.83777e-05   -0.00133194   0.000161286   0.000449803   4.01875e-05       2.02707       2.62318       2.79034       3.03778       3.14905       3.14274       3.15128       2.87728       2.48389       2.21296       2.06961       1.77179       1.48151       1.21040      0.967433      0.775377      0.610330      0.479864      0.360768      0.273912      0.193039      0.136469     0.0939865     0.0672019     0.0455456     0.0297262     0.0191696     0.0128526    0.00792071    0.00484903    0.00285710    0.00156366   0.000924185   0.000488067   0.000274359   0.000142283
  31  16 3579.3641    2.3215  3.7026 11.8532 -0.0036  0.0494   0.0243   0.1299    0.0372   0.0000   430.3807       1.25389       20.0649       12.4003      -6.23017      -2.19169       2.51512      -3.23766      -6.29005      -6.84693       4.05721     0.0832921      -1.20803    0.00692804     -0.177063      -1.17680      -1.07454      0.365342      0.703880      0.231058     0.0859615     0.0280573      0.212298     0.0987628    0.00446451     0.0182633     0.0546008     0.0356648    -0.0162296    -0.0130232    0.00171539   0.000242991  -0.000282641  -0.000195477   7.37438e-05  -0.000542314       2.60443       3.36201       3.83384       4.05742       4.10327       4.00303       3.76165       3.60480       3.27243       3.00104       2.69584       2.34674       1.97750       1.66147       1.35500       1.04869      0.820096      0.630988      0.471091      0.344176      0.245617      0.176183      0.122978     0.0836319     0.0561845     0.0375187     0.0243225     0.0153174    0.00952552    0.00594051    0.00339737    0.00205663    0.00113138   0.000641364   0.000348687   0.000182510
  31  17 3730.4111    1.9040  5.1978 11.2598 -0.0014  0.0609   0.0174   0.1637    0.0348   0.0000   443.8855       11.5224       16.8032       8.71252      -7.62204       11.1528      -2.46861      -7.21429      0.153822      -9.15617      -1.20010       2.55063       1.07584       2.79939       1.35374      -1.17185       1.10204      -1.10135    -0.0649631     -0.498081      0.300636     -0.136358      0.169746    -0.0874516    -0.0641543   -0.00811832     0.0291701    -0.0362908   -0.00895943    0.00418280    0.00441817   -0.00276143  -8.19464e-05  -0.000345133  -5.08379e-05  -0.000141576       3.17932       4.16019       4.74806       5.04721       5.09906       5.07806       4.81781       4.42446       4.20999       3.77026       3.29080       2.84473       2.36893       2.03302       1.61065       1.27116      0.999977      0.769349      0.584518      0.436483      0.307705      0.220846      0.150923      0.106053     0.0696430     0.0476392     0.0303154     0.0193758     0.0119598    0.00738352    0.00433793    0.00250218    0.00142494   0.000815849   0.000437919   0.000233248
  31  18 3881.1920    1.5857  7.0299 10.9041 -0.0031  0.0799   0.0134   0.2138    0.0309   0.0000   432.2489       15.2662       9.39187       14.8616      -5.80235       2.93515       6.51550      -12.1243     -0.825683       3.18662      -7.77939      -5.70147      0.735605      -2.13945      -2.18442       3.49971       1.35479     -0.195401       1.34482     0.0817208    -0.0350620     -0.142045    -0.0722770    -0.0322785      0.320169     -0.119081     -0.101325     0.0239936     0.0283156    -0.0120409    0.00407344    0.00613252   0.000386051    0.00144258  -0.000131559   0.000394950       4.04485       5.17045       5.95864       6.08385       6.47195       6.30426       6.13437       5.66978       5.16518       4.75278       4.19907       3.67924       3.01654       2.62773       2.04920       1.67945       1.30486      0.997347      0.742488      0.555665      0.404646      0.284098      0.205850      0.141753     0.0919325     0.0623815     0.0407684     0.0258323     0.0157931    0.00984153    0.00593687    0.00342252    0.00194856    0.00111753   0.000571038   0.000307631
  31  19 4030.9201    1.2792  9.6695 10.6462 -0.0023  0.1068   0.0104   0.2882    0.0278   0.0000   448.8088       7.77048       17.4627      -1.82112      -3.90703      -12.5499      -2.73023       10.1557      -4.76757      -8.76415      -11.9712      -3.24695       7.57927      -5.69255       3.15193      -2.74025    -0.0978153     -0.369484       3.50050       1.36116      -1.86832      0.328637      0.458465     -0.111629     -0.131765    0.00650804     0.0103328    -0.0425243     0.0206525    0.00452794    -0.0136672   -0.00328128    0.00273393    0.00150944  -0.000440077  -0.000111492       5.43761       7.16372       8.19974       8.45022       8.74220       8.68760       8.34451       7.90193       7.27459       6.36977       5.75254       4.92161       4.16801       3.45390       2.81692       2.25524       1.75616       1.36957       1.02289      0.776050      0.557659      0.399608      0.279737      0.193217      0.129741     0.0858981     0.0557536     0.0354148     0.0222596     0.0135972    0.00796341    0.00463203    0.00269369    0.00146670   0.000779786   0.000421341
  31  20 4180.6121    1.0425 11.2130 10.3928 -0.0045  0.1347   0.0083   0.3443    0.0273   0.0000   423.5493       36.2020       11.4052       14.3848       7.19294       3.69179       14.7177      -16.6789      -20.3167      -5.83070       14.2688      -4.84041      -2.35261       3.81451      -6.74825      -5.58911      -2.62961       2.36033     -0.635413       2.74370      0.238084     -0.267073    -0.0526887     -0.180485      0.212220     0.0304286     -0.146814     -0.141567    0.00132077     0.0376745   -0.00122585   0.000688378   -0.00519920  -0.000322413   0.000691624  -0.000174681       6.74992       8.88643       10.1448       10.6587       10.9216       10.6635       10.4517       9.99902       9.08612       7.92811       7.24407       6.06230       5.23255       4.26587       3.56456       2.83916       2.21313       1.69809       1.27675      0.971026      0.697881      0.498731      0.353577      0.244796      0.163776      0.107735     0.0700028     0.0448036     0.0271272     0.0170514     0.0100311    0.00585862    0.00338384    0.00188888   0.000975004   0.000522860
  32   4 1616.4193    0.2111  0.2887  9.1124 -0.0149  0.0196   0.0089   0.0400    0.0297   0.0000   440.3518      -2.85479       14.8374      -1.05867      -2.04381       1.33743      0.897457      0.920099       1.46199      0.685483       1.88313      0.934532      0.212473       1.05418      0.333591    -0.0325627     -0.651551    -0.0543155     0.0207853     0.0523817    -0.0522089    -0.0115239    -0.0180257    -0.0615386   -0.00954019    -0.0138184    -0.0104269   -0.00593812   0.000393639   -0.00119531  -0.000632679  -0.000274795  -0.000152801  -6.40865e-05  -4.60524e-05   1.65940e-05       1.10040       1.40348       1.54587       1.35975       1.70638       1.73507       1.62941       1.58962       1.38135       1.31099       1.19825       1.05863      0.833902      0.625664      0.571495      0.472941      0.457869      0.341339      0.224314      0.155953      0.113868     0.0972546     0.0693110     0.0506932     0.0324656     0.0191373     0.0122424    0.00741966    0.00523845    0.00347084    0.00202060    0.00122112   0.000750315   0.000394503   0.000242852   0.000117009
  32   6 1988.6731    0.5375  0.5831  9.6557 -0.0040  0.0208   0.0121   0.0441    0.0440   0.0000   441.4440     -0.370034       20.3646       5.50702      -1.17741       1.37229     -0.641296       2.33363      0.692176     -0.690183       1.41003     -0.603949     -0.617309     -0.351006     -0.446372    -0.0207952      0.375499      0.445170     -0.311067    -0.0207235    -0.0709138    -0.0121552    -0.0550289     0.0542091     0.0484517     0.0145561     0.0105432   -0.00497757   -0.00567165    0.00219288  -0.000260555   0.000249144   0.000837282   0.000371566   0.000263659   9.49558e-05      0.970100       1.18659       1.47547       1.52091       1.55099       1.50459       1.55962       1.40323       1.16962       1.22679       1.09088      0.835382      0.810668      0.687835      0.496032      0.406465      0.348965      0.271203      0.177619      0.152625      0.115183     0.0722534     0.0486485     0.0393117     0.0272918     0.0156541     0.0106601    0.00741688    0.00487962    0.00285685    0.00183059    0.00113140   0.000581638   0.000315335   0.000202466   0.000125537
  32   7 2167.3921    0.8610  0.7347 10.1749 -0.0040  0.0197   0.0163   0.0445    0.0503   0.0000   441.9851     -0.737197       19.0299       2.45741      -1.75582      0.472605       1.13064      -1.11086      0.517198      0.316051      0.668960       1.77016      0.610162      0.284760     -0.538811    -0.0631999    -0.0751808      0.245745     -0.127510    -0.0225060      0.230964     0.0410490    -0.0324812     0.0241371    -0.0115455    -0.0117590    -0.0101493    0.00842896  -0.000146372   0.000117801   3.95702e-05   -0.00323876  -0.000237373   0.000229808   0.000121425  -6.85802e-05      0.926541       1.26129       1.44420       1.51191       1.53279       1.49721       1.51544       1.39849       1.28624       1.21918      0.973971      0.893192      0.753902      0.613878      0.527597      0.414617      0.326287      0.262061      0.186501      0.149033      0.108224     0.0741875     0.0578628     0.0389057     0.0262496     0.0178899     0.0114681    0.00710350    0.00468203    0.00295537    0.00169856    0.00105517   0.000614693   0.000326745   0.000190145   0.000101750
  32   8 2340.0989    1.2216  0.9349 10.8116 -0.0027  0.0242   0.0218   0.0558    0.0591   0.0000   441.6278      0.790653       18.9510       4.27449      -1.16881      -1.52425     -0.936817      0.251078      -1.21026      -3.44416      0.643898      0.978177     -0.128921     -0.863724      0.555476     -0.224610    -0.0628436      0.194299    0.00131796    -0.0410884     0.0484692    -0.0349466    -0.0999461      0.112054   -0.00318679     0.0130305   -0.00136959   -0.00534332    -0.0110588    0.00226684    0.00161172  -0.000272419  -0.000269873  -1.06472e-05   0.000293749  -1.24544e-05       1.22078       1.63571       1.75579       1.87628       2.02698       2.01634       1.86622       1.74248       1.58598       1.44133       1.38082       1.07673      0.938454      0.775611      0.601553      0.532905      0.412057      0.309549      0.232450      0.172723      0.132195     0.0944100     0.0648439     0.0460428     0.0312975     0.0206529     0.0131334    0.00892537    0.00562320    0.00339906    0.00212187    0.00129127   0.000759840   0.000410774   0.000242484   0.000131675
  32   9 2507.3465    1.6250  0.9272 11.6339 -0.0158  0.0253   0.0311   0.0546    0.0568   0.0000   438.1964       1.18723       20.1833       2.79359       1.05500       1.64511       2.29242       3.28686      0.576380      0.259552       1.66708       2.01493     -0.856121     -0.611069     -0.153927       1.00446      0.623214      -1.21914      0.123949     -0.154029     -0.574081     -0.140113     0.0608846     0.0392835    -0.0626000    -0.0242742    -0.0207685   -0.00866300   -0.00340714    0.00361192   -0.00429956    0.00129970    0.00180458  -0.000477855  -0.000303324  -8.00166e-05       1.38066       1.82800       1.94486       2.13959       2.06015       1.98415       1.89497       1.81713       1.64423       1.61078       1.44647       1.26287       1.09824      0.938737      0.751514      0.594265      0.486756      0.369127      0.260208      0.191261      0.143186     0.0999645     0.0737915     0.0516512     0.0362579     0.0225345     0.0141383    0.00852952    0.00623977    0.00366297    0.00242209    0.00133152   0.000773621   0.000447617   0.000248903   0.000140553
  32  10 2671.7083    2.2225  1.0452 12.0589 -0.0035  0.0252   0.0390   0.0619    0.0642   0.0000   439.9473     -0.401538       21.5885       5.41392      -2.73497      -4.78060     -0.263149       1.56876      0.703673      -4.05821      -1.03077      0.877343      0.931925     -0.591619      0.577575     -0.161061     -0.531156      0.230847      0.370833      0.410703     -0.276097    -0.0273862     0.0653460      0.104216     0.0447733    -0.0159646    -0.0140286    0.00446048    0.00318396    0.00358633  -0.000724528  -0.000816721  -0.000218149   0.000419843   0.000183507   0.000245613       1.37227       1.74991       1.94683       2.04659       2.06937       2.00277       1.94774       1.74183       1.67306       1.50337       1.35399       1.27881       1.14917      0.946455      0.735776      0.574887      0.432256      0.356417      0.271368      0.193435      0.140776     0.0952509     0.0652121     0.0452301     0.0323575     0.0211982     0.0146142    0.00994547    0.00640668    0.00374230    0.00239836    0.00131467   0.000778866   0.000432709   0.000231201   0.000121573
  32  11 2833.7663    2.8423  0.9883 12.3771 -0.0071  0.0255   0.0498   0.0538    0.0635   0.0000   438.8041       5.45321       17.5366       4.91450      -5.10815       5.61713       5.47004       1.00487       1.86423      -3.02138       1.57251      0.327071      -1.01935      0.163358      0.269869      0.715295     -0.182958     -0.254908     -0.166913      0.148403     -0.149408     0.0248644    -0.0521437     -0.127921     0.0188625    -0.0245088    -0.0142218    -0.0150370   -0.00574618    0.00715845  -0.000802351  -0.000297246   0.000264392  -8.93787e-05   9.88152e-06  -0.000205090       1.37970       1.71337       1.65727       1.72307       2.09881       2.25429       2.26165       1.65919       1.47596       1.50115       1.48319       1.31706       1.02849      0.751002      0.613026      0.597556      0.469437      0.372837      0.242232      0.176269      0.127902      0.100437     0.0861581     0.0567256     0.0362896     0.0215515     0.0138645    0.00911642    0.00614555    0.00467098    0.00286840    0.00176961   0.000968286   0.000542557   0.000289980   0.000146034
  32  13 3149.0463    3.6564  1.2544 12.8809 -0.0063  0.0266   0.0575   0.0650    0.0686   0.0000   439.4880       7.32676       15.8946       5.86500      -2.64240      -1.45779       2.45618      -2.96482      -2.35619      -2.68145     -0.959886       1.30077      0.806028      -1.59877      -1.64771      0.583112       1.09269      0.263784     -0.551042     -0.181029      0.374818      0.164692    -0.0331914    0.00138757    -0.0161129   -0.00204969     0.0239059    0.00123446    -0.0132613    0.00815115    0.00329983   -0.00291755  -0.000632562   0.000140155   0.000476970  -3.83062e-05       1.39111       1.80939       2.04089       2.07587       2.19182       2.02030       2.06529       2.04314       1.76532       1.62036       1.38725       1.27752       1.09326      0.859911      0.735463      0.572775      0.472130      0.354547      0.267916      0.209536      0.150253      0.106826     0.0747424     0.0510126     0.0370210     0.0228730     0.0159338    0.00989108    0.00636609    0.00391650    0.00235053    0.00141575   0.000782326   0.000460547   0.000251878   0.000130361
  32  14 3303.4638    3.3173  1.5133 12.8905 -0.0006  0.0311   0.0515   0.0768    0.0599   0.0000   439.4478       3.26006       16.2202       5.76718       3.48654      -2.04061      -5.19992      -7.33418      -1.34712      -2.45322      -1.41653      -2.10830     -0.682973     -0.797633     -0.700269      0.617109       1.38703     -0.702492      0.269502     -0.128812     0.0452561     0.0664651    -0.0722965    -0.0299674    -0.0268187    -0.0384031   -0.00550226    0.00596667     0.0159063    0.00365366   -0.00256922   0.000431775   0.000393937   0.000226706  -0.000347801  -0.000120630       1.48044       2.10306       2.24613       2.43981       2.56592       2.35192       2.42357       2.21802       2.07196       1.87342       1.58775       1.40406       1.18698       1.04235      0.824376      0.657020      0.533870      0.398219      0.301891      0.224054      0.167004      0.118152     0.0874886     0.0606180     0.0416775     0.0278151     0.0178177     0.0118438    0.00708341    0.00469628    0.00280663    0.00164971   0.000946786   0.000543851   0.000296029   0.000163610
  32  15 3456.8431    2.6594  2.3385 12.4082 -0.0081  0.0390   0.0341   0.0997    0.0410   0.0000   443.5299       7.76147       17.2222       2.29608       1.62365     -0.481720     0.0555225      -6.62162       2.83443       2.05990      -4.65630       1.22371       1.23125       2.97519      0.148758       1.58989     -0.927314      0.239733      0.260889      0.278624     -0.581958      0.334538      0.235350      0.158518     -0.183594    -0.0159367     0.0519057    0.00183673    -0.0198497    0.00142464    0.00237199    0.00304229   -0.00298261  -8.89990e-06  -4.41040e-05  -0.000186467       1.89792       2.57521       2.91109       3.02530       3.19965       3.06979       2.82449       2.85587       2.56439       2.35018       2.08484       1.79198       1.50036       1.33954       1.05010      0.846100      0.656124      0.515631      0.386848      0.295395      0.208578      0.150689      0.110780     0.0758892     0.0518334     0.0348876     0.0222505     0.0145934    0.00915596    0.00577357    0.00341879    0.00200192    0.00120225   0.000658413   0.000372180   0.000204041
  32  16 3609.5101    2.2065  3.7162 11.7488 -0.0036  0.0496   0.0226   0.1281    0.0358   0.0000   441.4439       9.84618       8.29083      0.680626      -3.21328      -4.09772       3.16078      -5.50488      -1.04258      -3.40218      -3.83799       3.44947       1.83689      -3.19260      -1.64265       3.22318      -1.00761     -0.723120     -0.832527      0.708390     -0.424039     -0.439561     -0.371475     -0.149373     0.0306683    -0.0741332    0.00874938    -0.0471346    0.00277324   0.000694165   -0.00492729   -0.00303559  -0.000194070   0.000993682   0.000143561  -0.000226470       2.43421       3.18124       3.61780       3.79196       4.02410       3.90346       3.80420       3.61119       3.28923       2.88807       2.67230       2.25889       1.90899       1.60185       1.30643       1.06351      0.834744      0.648332      0.497800      0.366042      0.273451      0.200395      0.136957     0.0983529     0.0668924     0.0448537     0.0293606     0.0187759     0.0120869    0.00746573    0.00457994    0.00268929    0.00154921   0.000897422   0.000493472   0.000272600
  32  17 3761.4511    1.8377  5.8843 11.1435 -0.0034  0.0661   0.0157   0.1807    0.0323   0.0000   438.5577       15.1639       11.3240       8.72960      -4.15987      -6.22003      -4.83857      -3.04865      -2.41832      -4.83743      -3.73751       3.05163       1.76727      -2.27138      0.138572       1.78625     -0.637220     -0.494096      0.800293       1.21555     -0.807116     -0.413876     -0.357067    -0.0237633     0.0152172  -0.000547405    -0.0700774    -0.0335674     0.0119125    -0.0133376    -0.0136242    0.00202977   -0.00276070   0.000717781   0.000252314   0.000532731       3.34824       4.31708       4.91916       5.18748       5.46385       5.19838       5.05416       4.81451       4.41227       4.00627       3.56398       3.05542       2.57521       2.15931       1.84182       1.45005       1.13475      0.867629      0.655683      0.495515      0.365869      0.264452      0.190046      0.131405     0.0884205     0.0610063     0.0390610     0.0253076     0.0158132    0.00971625    0.00586397    0.00356608    0.00208554    0.00119632   0.000675155   0.000365858
  32  18 3912.6796    1.5365  7.6162 10.8051 -0.0016  0.0824   0.0122   0.2236    0.0294   0.0000   445.7017       12.3881       21.4261       23.6830      -15.4524       2.87578       4.55311     -0.227642       5.91413      0.397164      -5.25859      -8.39438     -0.254087     -0.806868      0.203566      -3.28354       2.34290      0.768881     -0.612450     -0.223658    0.00618796      0.747421      0.297839     -0.161013    -0.0876436     0.0404988    -0.0154730    -0.0568154    -0.0178972    0.00101016  -0.000924124   -0.00533060    0.00120967   -0.00184580   -0.00106345   0.000126409       4.24154       5.47046       6.34461       6.52074       6.70442       6.42381       6.30845       6.01055       5.46863       5.02340       4.46218       3.95930       3.41356       2.80426       2.35942       1.89796       1.44432       1.11512      0.852117      0.638633      0.456085      0.337334      0.238347      0.162434      0.114171     0.0751561     0.0493401     0.0317553     0.0202438     0.0123445    0.00751442    0.00441135    0.00264066    0.00144922   0.000822135   0.000439822
  32  19 4063.1847    1.2215  9.6801 10.5913 -0.0032  0.1103   0.0099   0.2942    0.0276   0.0000   423.7614       20.8988       11.1208      -3.73516      -5.31999      -1.33683       4.66968      -3.76919       12.9019     -0.912380      -6.51411       2.30578       1.04129      -4.41432      -1.44581       6.03869     -0.914592     -0.579087     -0.591556       1.17374     -0.828085     -0.100349      0.582496     -0.190278     -0.162355      0.160290     0.0700941     0.0754377    -0.0983839    -0.0410393    0.00989620    0.00888369    0.00577368   -0.00450762   -0.00190613   0.000524196       5.42460       7.05966       8.07800       8.47178       8.93331       8.65863       8.36960       8.06035       7.30972       6.51978       5.89421       5.01416       4.31354       3.66622       2.91069       2.42491       1.87516       1.45902       1.12064      0.818734      0.613482      0.447922      0.313943      0.221498      0.153664      0.101682     0.0670257     0.0427904     0.0275727     0.0170100     0.0104831    0.00617619    0.00358738    0.00207092    0.00111647   0.000615461
  33   8 2360.8343    1.2519  1.0371 10.8892 -0.0116  0.0269   0.0231   0.0614    0.0594   0.0000   439.4802       1.04829       15.4703    -0.0619060       1.70949       2.27248      0.612519      0.518573       1.84533     -0.251967     -0.213125       3.17578       1.25912      0.713804      0.830123     -0.416534     -0.593604     -0.306910      0.636113      0.301811     -0.103719     -0.281667     0.0102017     0.0661296    -0.0822350   -0.00528414     0.0345952    -0.0475688   -0.00463903   0.000807704   -0.00350008    0.00137769    0.00164175   0.000821384   0.000107219  -0.000375039       1.52332       1.98827       2.06556       2.00187       1.87961       1.94595       2.09629       2.22091       2.09263       1.82243       1.54813       1.27367       1.03737      0.898381      0.717998      0.640422      0.518773      0.427026      0.344313      0.258593      0.191250      0.148073      0.105777     0.0715080     0.0479414     0.0328701     0.0209402     0.0137163    0.00788980    0.00483976    0.00296641    0.00173658    0.00102380   0.000592715   0.000315122   0.000180503
  33   9 2529.2468    1.7693  1.0745 11.5538 -0.0043  0.0244   0.0293   0.0626    0.0592   0.0000   439.7408       4.77161       19.8455      -3.76829      -3.20654       5.42335      -2.09173      -2.08543      0.441413       1.24770     -0.826463      -1.13618     -0.590391      0.266405      0.417059      0.648601     -0.863512    -0.0165434      0.123795     -0.130823     -0.168360    -0.0286803    -0.0830779     0.0899696     0.0338917   0.000514579   -0.00511233   -0.00371734    0.00972598   -0.00128902   -0.00113755   -0.00126697  -0.000534999   0.000210694   0.000650989  -0.000114564       1.13833       1.57876       1.83196       1.88240       1.97478       1.95910       1.82408       1.81926       1.64887       1.37360       1.34527       1.09985      0.942196      0.777559      0.632808      0.530853      0.421523      0.315353      0.249209      0.194768      0.130109      0.102980     0.0729339     0.0502775     0.0360915     0.0229993     0.0158275     0.0101527    0.00653964    0.00416832    0.00259118    0.00154867   0.000972438   0.000508387   0.000300810   0.000169965
  33  10 2695.0847    2.3638  0.9835 12.0119 -0.0078  0.0235   0.0400   0.0558    0.0624   0.0000   442.0086       2.69847       16.1425       1.33707      -1.62674      -1.47761      0.110438      0.164449       1.11376      -1.76610      -2.79767      0.423192      0.969849      0.760761      0.414075     -0.558475      0.431059     -0.430934    -0.0523010      0.482826      0.138188     -0.120525     0.0797796     0.0183936     0.0292961     0.0131783    -0.0209260    0.00106977    0.00555606   -0.00784609   -0.00131423    0.00247365  -4.35751e-05   6.61201e-05  -0.000377092   1.71812e-05       1.27665       1.70912       1.81297       1.82302       1.79655       1.79309       1.95338       1.86120       1.72638       1.44422       1.24219       1.10140      0.999881      0.859975      0.766300      0.619983      0.467707      0.341447      0.246374      0.184511      0.130157      0.111912     0.0816871     0.0612602     0.0427209     0.0290998     0.0181923     0.0114555    0.00707881    0.00432967    0.00265203    0.00157750   0.000886031   0.000516316   0.000285953   0.000157515
  33  11 2858.6474    3.0172  0.9859 12.5925 -0.0088  0.0292   0.0541   0.0579    0.0648   0.0000   439.0948       4.27889       17.8099      -2.75426     -0.359492       1.33503      -1.16590      -4.51839      -2.66311       2.52079      0.474410      -4.04048    -0.0887351      0.893309      0.316174      0.806135      0.139067     -0.240294      0.520611     -0.233790      0.319906     0.0169541     -0.141850     0.0645032     0.0206702    -0.0369872     0.0106898    -0.0142129   0.000551816   -0.00891700   -0.00150732    0.00304422   -0.00108169   7.62582e-06  -0.000260112  -0.000237733       1.70034       2.04114       1.84280       1.86191       2.31701       2.54841       2.39476       2.17990       1.58331       1.71392       1.72905       1.63237       1.30633      0.897608      0.604828      0.644466      0.605187      0.509182      0.361898      0.231958      0.150766      0.136312      0.105643     0.0787027     0.0546052     0.0330043     0.0167680     0.0102962    0.00729804    0.00596894    0.00444347    0.00286321    0.00163621   0.000938713   0.000563827   0.000292514
  33  12 3018.9077    3.7872  0.9382 13.0918 -0.0046  0.0223   0.0651   0.0520    0.0613   0.0000   441.0401       3.33227       16.7938       2.34414      0.340696       2.33360      0.908679      -2.50089      -1.85934       1.07705       1.19798      -1.01721      0.137290      0.302381      0.536705     0.0427769     -0.472805     -0.645576     -0.201415   -0.00140758     0.0322438     -0.159193    -0.0524413   -0.00941704     0.0558671   -0.00701142    -0.0223857    -0.0128992     0.0129098    0.00263092  -0.000330291    0.00383275    0.00155203  -0.000481547  -0.000148789   0.000149672       1.17162       1.52040       1.67448       1.81475       1.93066       1.84501       1.77856       1.65795       1.50418       1.39832       1.21401       1.04573      0.895231      0.758971      0.584581      0.464515      0.403442      0.317875      0.241809      0.172652      0.126747     0.0960816     0.0690469     0.0475841     0.0344447     0.0215956     0.0145303    0.00921166    0.00616139    0.00392462    0.00241407    0.00164867   0.000932057   0.000546667   0.000287322   0.000149647
  33  14 3331.5719    3.1925  1.6894 12.8314 -0.0073  0.0334   0.0464   0.0802    0.0528   0.0000   442.0524       9.64629       14.8183       6.13924       1.72007       5.95132      0.806497      -3.01259       2.13894       3.34105     -0.426923     -0.610371     -0.309195       1.40265      0.897134     0.0123484      -1.38534      0.284324      0.292699     -0.436946     -0.177819     -0.229752    -0.0226781    -0.0772523    -0.0826179    -0.0110023     0.0420998   -0.00505978    -0.0231415    0.00958861    0.00146543   -0.00279094    0.00180219  -8.34819e-05  -0.000408302  -0.000244203       1.74181       2.43981       2.96019       3.29755       3.38597       3.38542       3.19625       2.98490       2.61178       2.25770       1.97740       1.62515       1.29660       1.09767      0.855671      0.720983      0.539806      0.402260      0.336023      0.249000      0.171576      0.139814     0.0924909     0.0675995     0.0468910     0.0313756     0.0216562     0.0142805    0.00898716    0.00592196    0.00346236    0.00212989    0.00135142   0.000761785   0.000410296   0.000242477
  33  15 3485.8914    2.7510  2.5453 12.2150 -0.0070  0.0382   0.0321   0.1022    0.0436   0.0000   440.5169       3.82787       14.1146       7.46335       4.03484      -5.07684       2.38808      -6.13123      -1.36149      -2.60579       3.28177     -0.680323       1.17888      -2.84565      -1.19955     -0.961707      0.314851    -0.0626367     0.0759265    0.00254073     -0.170390    -0.0751100      0.144119   -0.00365066     -0.191925    -0.0275663     0.0730643   -0.00811411    -0.0257393     0.0226747    0.00190321    0.00101705   -0.00143026   0.000766136  -0.000434356  -0.000237921       1.82606       2.45436       2.71329       2.88109       3.04239       2.95782       2.87206       2.83188       2.56073       2.28842       2.01933       1.73098       1.43904       1.26857       1.02528      0.843796      0.676245      0.530435      0.399014      0.296456      0.230331      0.167719      0.123868     0.0859844     0.0598987     0.0413784     0.0268961     0.0170696     0.0114475    0.00690994    0.00428960    0.00256672    0.00154572   0.000939680   0.000488667   0.000280773
  33  16 3639.3217    2.1613  4.1572 11.5657 -0.0034  0.0518   0.0202   0.1342    0.0339   0.0000   438.6585       4.55040       13.8157       9.56123      -2.40206      -3.33785       2.55748      -1.91673       1.28757      -5.84302      -2.33795      -1.06310      -3.81181      -3.30575      0.686328     -0.694869     -0.847138     -0.598075     -0.782957      0.405823     -0.358818      0.296511     -0.179168     -0.244754     0.0457245     0.0257652    -0.0423452     0.0391265     0.0354540     0.0135436   -0.00525301   -0.00714248   0.000139824    0.00210097  -0.000236828   0.000400058       2.40732       3.23234       3.71621       3.92515       4.00297       4.06790       3.95925       3.76224       3.39816       3.06475       2.68379       2.34151       1.98866       1.71663       1.37787       1.11676      0.916396      0.683594      0.537523      0.412307      0.299735      0.221999      0.162249      0.112692     0.0788014     0.0536947     0.0359934     0.0238409     0.0148056    0.00949872    0.00587105    0.00347179    0.00209487    0.00123370   0.000647831   0.000371425
  33  17 3791.7806    1.7850  6.3743 11.0457 -0.0020  0.0698   0.0144   0.1909    0.0309   0.0000   442.1051       7.83064       10.4934      0.607438       8.11836      -2.05047      -2.02574       1.33614      -3.07262     -0.402776     -0.238978     -0.235779       4.52486       1.82576      -1.68890      -3.75190     -0.751885      0.845290     -0.464163     -0.108435      0.939164      0.557544      0.287107     -0.172586     0.0319577     0.0114310    -0.0339255    -0.0776111     0.0226923   0.000634305   -0.00269557   0.000824120    0.00220520    0.00345983  -3.54596e-06   2.97910e-05       3.30307       4.30740       5.04674       5.20766       5.51347       5.41575       5.19423       5.05204       4.58770       4.05214       3.70737       3.16727       2.71380       2.30564       1.84964       1.56007       1.22182      0.949030      0.725189      0.546421      0.413699      0.302446      0.215280      0.153830      0.107775     0.0713463     0.0483421     0.0313480     0.0202637     0.0126391    0.00777500    0.00484121    0.00276788    0.00167989   0.000920254   0.000514870
  33  19 4094.7878    1.2762 11.3208 10.4054 -0.0004  0.1192   0.0082   0.3106    0.0259   0.0000   447.4101       23.4865       25.1776      -6.76970       8.33717      -18.2576       4.90532      -6.54798      -9.37973      -5.95778     0.0341405       6.62696      -18.0415      -3.80336       5.86249      -1.83975      -5.98089     -0.710014      0.298412     -0.550918      -1.87571     -0.500045      0.216910   -0.00861252      0.151658     0.0535228    0.00907263     0.0611221      0.117734    0.00176884   -0.00664956   -0.00661504   -0.00121509  -0.000547894   -0.00213323    0.00134734       5.82127       7.44440       8.71633       8.96708       9.33010       9.27031       8.89744       8.34493       7.60715       6.97299       6.54929       5.63922       4.90754       4.16813       3.41357       2.73066       2.16618       1.67585       1.30376      0.985759      0.728041      0.523463      0.366929      0.262662      0.178894      0.123803     0.0839287     0.0561495     0.0361690     0.0223817     0.0139080    0.00838861    0.00502598    0.00292390    0.00164841   0.000918430
  33  21 4396.1408    0.8484 15.7758  9.9514  0.0002  0.1825   0.0050   0.4492    0.0212   0.0000   466.4882       9.05503      0.820335      -5.97924      -2.36573      -19.0618       2.82261      -1.66975       5.14912       13.5391      -3.21016      -6.85211     -0.641742       3.53858      0.896483      -11.2843     -0.608018       2.45345     -0.997840      -3.22647     -0.604029       1.14513     -0.753401     -0.483630     0.0450363     -0.134498    -0.0480145    -0.0415372     0.0267336    -0.0374135   -0.00393048    0.00711330    -0.0211808   -0.00721050    0.00202700    0.00146806       8.51164       11.0176       12.6750       13.2080       13.5240       13.5383       13.5058       12.5833       11.7055       10.4913       9.52093       8.27759       7.15287       6.17056       5.02779       4.05858       3.27447       2.50722       1.97729       1.49622       1.11012      0.818009      0.581507      0.415658      0.291523      0.193822      0.132800     0.0881647     0.0563005     0.0349962     0.0221078     0.0132963    0.00775089    0.00462200    0.00248749    0.00137765
  34   6 2026.3201    0.6300  0.7625  9.6270 -0.0064  0.0242   0.0129   0.0483    0.0519   0.0000   442.8650      -1.34248       21.5784       1.11719     -0.402407      0.341725      -3.23534       1.83428     -0.159072      0.503759     -0.272046       1.00609     -0.768116     -0.299975      0.780073     -0.788443     -0.224067      0.128671      0.371576      0.168090    -0.0871748     0.0115157    -0.0352413    -0.0247628    -0.0901669    -0.0148165    -0.0256955     0.0201871    -0.0224498    0.00819553    0.00686458  -0.000410225   6.86197e-05  -0.000915711   0.000163995   0.000602406       1.11089       1.54137       1.67072       1.75971       1.77384       1.66681       1.86628       1.71927       1.61855       1.38538       1.36554       1.07511      0.881281      0.784936      0.637079      0.539105      0.411290      0.357063      0.260495      0.207357      0.148826      0.118960     0.0849127     0.0573684     0.0414421     0.0281668     0.0185335     0.0124339    0.00810166    0.00511738    0.00301380    0.00185642    0.00114970   0.000730113   0.000374272   0.000218872
  34   7 2207.0660    0.9027  0.9408 10.1413 -0.0043  0.0228   0.0159   0.0557    0.0567   0.0000   442.5636       2.88855       21.3471       1.89728     -0.801158      0.475387       3.91304     -0.347691      -2.39962     -0.721263       1.94876     -0.297352      -1.28031      0.144969      0.992884     -0.407590      0.338861      0.375445   -0.00988198     -0.119028     0.0794741     0.0180594      0.104879    -0.0352309     0.0560474    -0.0463893    0.00738310    0.00865576   -0.00841167   -0.00212642   -0.00445248   0.000838796   6.96036e-05   0.000375171  -0.000258037  -0.000114983       1.13067       1.50309       1.65390       1.67021       1.85435       1.92223       1.84413       1.69361       1.51085       1.35392       1.27229       1.15853      0.905670      0.723327      0.607004      0.502205      0.440960      0.355092      0.257712      0.193124      0.138908      0.105865     0.0805193     0.0606045     0.0426370     0.0277196     0.0177469     0.0108291    0.00736574    0.00507198    0.00336270    0.00214750    0.00124107   0.000724289   0.000427681   0.000238105
  34   8 2381.2689    1.3095  1.0139 10.8262 -0.0075  0.0235   0.0226   0.0554    0.0613   0.0000   443.4128      0.316554       19.4818       2.28514      -1.57278       3.25338       1.74184       2.00737      0.754191     -0.612702      0.202206     -0.474370     -0.897209      0.545985      0.521229      0.347917      0.250600      0.166125    -0.0321377      0.322106      0.232522    -0.0489886     0.0359743     0.0412254     0.0214885     0.0345283   -0.00683571   -0.00590751   0.000978618    0.00783181    0.00656536    0.00220250  -0.000752018  -0.000600709  -0.000347825   0.000427199       1.06323       1.52037       1.58598       1.73626       1.80403       1.79403       1.73614       1.66251       1.53338       1.40187       1.20498       1.06661      0.911998      0.774753      0.624648      0.507017      0.420729      0.320212      0.269389      0.190935      0.150081      0.107043     0.0793170     0.0569235     0.0389192     0.0270837     0.0180809     0.0122768    0.00782404    0.00498147    0.00328687    0.00200227    0.00117956   0.000706190   0.000380388   0.000236650
  34   9 2550.7179    1.8142  1.0516 11.5129 -0.0013  0.0232   0.0300   0.0587    0.0572   0.0000   442.1837       4.11721       16.5863       1.52850      -1.67309     -0.429288      -2.76565     -0.517494     -0.393699    -0.0743251      -2.14525     -0.267069      0.977047       1.18271     -0.237735     0.0421977     -0.649160     -0.120903      0.216222    -0.0202267     0.0893745     0.0484772     -0.151072    -0.0254273     -0.131697     0.0230765    0.00301234    0.00448056     0.0119971    -0.0100592   -0.00270393    0.00328626    0.00188636  -0.000608685  -0.000590139  -0.000644674       1.06680       1.40401       1.54157       1.66743       1.74916       1.71327       1.69512       1.58314       1.53798       1.36280       1.18589       1.02500      0.915241      0.783538      0.636653      0.533264      0.427651      0.323136      0.257166      0.196480      0.148516      0.104641     0.0827189     0.0558549     0.0440838     0.0281807     0.0196322     0.0120392    0.00801122    0.00516597    0.00341071    0.00206319    0.00125415   0.000712894   0.000395045   0.000258678
  34  10 2718.0295    2.4541  1.0840 11.8821 -0.0026  0.0239   0.0395   0.0569    0.0692   0.0000   439.3837       4.72961       18.9008       1.44990      -3.15955       2.50701     -0.771232      -1.15745     0.0193883     -0.109649     -0.276774       1.26148      0.666534      0.726582     -0.402636       1.22968      0.617613     -0.116172    -0.0431871     0.0794010    0.00549876     -0.148768     0.0237938    -0.0523056    0.00790865    -0.0559947    0.00385530    -0.0159283   0.000898671    0.00328581   -0.00255674  -8.98595e-05   -0.00100161   0.000498050    0.00112738  -0.000221233       1.18970       1.67936       1.92825       2.03456       2.19434       2.17822       2.07554       1.96882       1.74409       1.54600       1.37632       1.14779      0.998510      0.794890      0.647214      0.552358      0.425040      0.349507      0.256547      0.191990      0.148504      0.100288     0.0820482     0.0581927     0.0405436     0.0279197     0.0181200     0.0120258    0.00777170    0.00483894    0.00329172    0.00208916    0.00116951   0.000726237   0.000413265   0.000235476
  34  11 2883.0215    3.1390  1.0512 12.5486 -0.0024  0.0219   0.0507   0.0570    0.0606   0.0000   438.1728       5.79759       18.4508       3.55238     -0.169260     -0.949644     -0.281541      0.613484      -1.04307      -1.25025     -0.862299    -0.0820669      -1.57143     -0.215204     -0.171204      -1.47878    -0.0941847      0.399919     -0.239123     -0.314571      0.289274     0.0453709     -0.158172     0.0357612      0.102518    -0.0537411    -0.0306131    0.00548832     0.0124966     0.0124734   -0.00168631  -0.000869868  -0.000921839  -0.000832896   2.73960e-05   1.50126e-05       1.01092       1.31087       1.49952       1.61286       1.63554       1.60308       1.57348       1.44050       1.41428       1.29195       1.13986       1.00508      0.889263      0.748473      0.613692      0.512784      0.403030      0.319586      0.253667      0.185895      0.140560      0.100887     0.0774989     0.0544863     0.0365809     0.0259126     0.0177874     0.0113574    0.00765996    0.00502119    0.00296272    0.00195685    0.00117013   0.000703988   0.000407685   0.000215850
  34  12 3044.5082    3.5914  0.9549 13.0512 -0.0058  0.0237   0.0627   0.0522    0.0573   0.0000   442.4858       6.54774       16.0090       4.07571       1.06012      0.948855      0.317714      -1.55503       2.32408     -0.708681      -1.10587      -2.27605     -0.676222      -1.26322      0.880033     -0.254618      0.643659      0.262999     -0.208379     -0.135524    -0.0506811    -0.0480113     -0.133896     0.0968634   -0.00901437   -0.00538379    -0.0159653    -0.0204162     0.0159121   -0.00272623   -0.00304428    0.00351179    0.00254093  -0.000360168  -0.000585723   6.83129e-05       1.12861       1.53502       1.85252       1.78852       2.07240       1.96983       1.85149       1.87581       1.57478       1.45440       1.30379       1.08066      0.964987      0.787914      0.652537      0.538682      0.400335      0.319093      0.257783      0.187376      0.148907      0.102192     0.0742772     0.0536394     0.0354624     0.0257137     0.0175504     0.0115330    0.00777403    0.00480371    0.00309451    0.00186239    0.00109008   0.000684094   0.000361046   0.000216652
  34  13 3202.9263    3.6747  1.2590 12.8511 -0.0021  0.0257   0.0548   0.0636    0.0604   0.0000   435.5578       4.34994       15.6544       3.34697     -0.414378       2.29932      0.190355      -3.57374       1.42286     -0.246735      -1.47161   -0.00970705      0.885241      -1.30028     -0.539303      0.335709     -0.282384    -0.0527631     -0.168197     -0.274689    -0.0997728      0.236312    -0.0363294     0.0800824     0.0864140    -0.0382913    -0.0130530     0.0359180     0.0158849    -0.0114750   -0.00223841    0.00542191   -0.00231051  -0.000910973   0.000111749   2.33179e-05       1.14731       1.58539       1.70161       1.82068       1.85166       1.87243       1.87311       1.82757       1.65327       1.44392       1.37662       1.09107      0.976245      0.847531      0.708155      0.571229      0.451941      0.353314      0.282281      0.208096      0.164294      0.119644     0.0882965     0.0604872     0.0470425     0.0304197     0.0208594     0.0138034    0.00887508    0.00593993    0.00346305    0.00218018    0.00133486   0.000781132   0.000411957   0.000246665
  34  14 3359.2868    3.1110  1.8750 12.4790 -0.0059  0.0329   0.0416   0.0811    0.0527   0.0000   438.7509       8.99161       8.33200       7.10544     -0.264970      0.178446      -2.36103       1.16165    -0.0524060      -7.71603      0.205869     -0.514660       2.47268      0.512364      -1.81569     -0.856099     -0.327090       1.22831      0.319069     -0.251283     -0.299273     0.0869467     -0.136610     -0.161879    -0.0580977     0.0429347    -0.0121797   -0.00969649     0.0192163     0.0228326   -0.00688594    0.00116682   0.000198441   -0.00218205   0.000523969   0.000135338       1.46603       1.97938       2.17828       2.33248       2.54657       2.42577       2.37688       2.25864       2.01179       1.90242       1.70155       1.48271       1.28156       1.07902      0.931220      0.722810      0.588660      0.450259      0.363901      0.272179      0.207644      0.156772      0.106637     0.0779492     0.0535391     0.0377597     0.0267036     0.0170942     0.0116646    0.00762601    0.00449055    0.00283465    0.00171951    0.00105684   0.000592830   0.000334568
  34  15 3514.5105    2.5736  2.7834 11.9787 -0.0039  0.0403   0.0282   0.1043    0.0424   0.0000   441.2069       12.2796       3.21227       9.93849       5.24074       6.51611       2.13442      -1.97848     -0.634693      0.172595       3.43264      -1.55009      -2.72402      -1.53525       1.36524     0.0268332     -0.973953      0.137484     -0.385441     -0.791360     -0.341507    -0.0405807    -0.0180125    -0.0156867    -0.0410826    -0.0298376    0.00135666     0.0302705     0.0347177    0.00988774    0.00689693   -0.00673918   -0.00162767  -0.000529603   0.000297472   0.000115763       1.86048       2.42073       2.67030       2.95852       2.95730       3.01081       2.85715       2.76515       2.54483       2.35817       2.10329       1.87684       1.51918       1.34745       1.09339      0.875162      0.723721      0.588662      0.464889      0.343845      0.255880      0.192336      0.138894     0.0973418     0.0709174     0.0460230     0.0320230     0.0206331     0.0132085    0.00886396    0.00575762    0.00348873    0.00209209    0.00127199   0.000693249   0.000416816
  34  16 3668.8307    2.0273  4.6927 11.4245 -0.0008  0.0565   0.0182   0.1481    0.0309   0.0000   436.1288       9.24045       10.6678       12.2720      -6.13284       4.32423       4.99503       5.64640      -2.46789      -6.37673       1.59090      0.708808      -2.45213      0.789391      0.875578      -1.03994     -0.213336      0.925667      0.266129      0.143812      0.398469      0.110808     -0.277624     -0.110126    -0.0448719   -0.00573350     0.0671592     0.0547096   -0.00887417    -0.0127596    0.00925670    0.00436556    0.00444097   0.000796093   -0.00134788   0.000315765       2.74061       3.55223       4.13419       4.15957       4.33823       4.18255       4.07526       3.95100       3.74745       3.46840       3.15262       2.67961       2.27902       1.96850       1.56993       1.31862       1.08895      0.849534      0.668268      0.512296      0.381547      0.284383      0.201632      0.141980     0.0987207     0.0656684     0.0459010     0.0294762     0.0189886     0.0124494    0.00749853    0.00473372    0.00288751    0.00168287   0.000994996   0.000564175
  34  17 3822.1579    1.6891  6.5959 10.9898 -0.0055  0.0721   0.0136   0.1938    0.0284   0.0000   441.4327       2.93675       16.8078      -12.0549      -5.38251      -6.62042      0.449204      -2.29134       10.1171      -14.1449       4.28351       1.16802       8.44128       1.55706       3.88648       2.05923       1.58895      0.930407      0.551317      0.978363      0.412775     -0.233432      0.517974    -0.0308090     -0.142693     0.0821100    -0.0118047    -0.0234944     0.0353421    -0.0138973   -0.00910076   -0.00389191   0.000191281   -0.00134147  -0.000649357    0.00108737       3.46100       4.32408       5.07396       5.34650       5.41920       5.44892       5.34298       5.02707       4.69678       4.20694       3.80283       3.41340       2.88515       2.50242       2.07967       1.68417       1.34857       1.04622      0.816915      0.624147      0.458931      0.335735      0.254731      0.176059      0.125561     0.0859838     0.0589552     0.0382922     0.0254167     0.0162947     0.0102619    0.00621330    0.00388616    0.00223460    0.00127798   0.000735650
  34  18 3974.9286    1.4632  8.8794 10.5797 -0.0004  0.0923   0.0103   0.2440    0.0268   0.0000   433.2209      -4.58094       20.4682       11.0968      -21.7081       2.89341       9.70266       1.15676       8.15590      -8.81689       2.20756      -9.66809      -6.81717      -2.78086       3.62534      0.832493    -0.0768469      -1.60092     -0.395939     -0.731955    -0.0613118      0.901942     -0.208293     -0.492330     -0.146827      0.104368      0.115707     0.0422821     0.0181685    -0.0141717    0.00437308    0.00330423    0.00294093    0.00270681   -0.00101685  -0.000123920       4.17293       5.38431       6.15528       6.58997       6.86817       6.86178       6.63608       6.27272       5.78851       5.43688       4.74577       4.15817       3.61528       3.01997       2.51728       2.06503       1.68977       1.29539       1.03073      0.784614      0.582706      0.440403      0.310570      0.226560      0.160104      0.110023     0.0734175     0.0482938     0.0325170     0.0208273     0.0128636    0.00812268    0.00497954    0.00289723    0.00166316   0.000946647
  34  19 4126.5679    1.1703 11.3481 10.3481 -0.0040  0.1290   0.0076   0.3228    0.0244   0.0000   439.1991       19.0976       3.70151     -0.884697       12.8266       11.0921       1.77854       6.84381      -15.2114      -11.2092       2.68646       2.83478       12.0490      -1.42361      -1.65399       7.01180       2.95149      -5.35125      0.824383      0.413547      -2.04652      0.875550       1.07365      0.358533     -0.237996     -0.314474      0.405198    -0.0690121   -0.00800382    -0.0564309     0.0352496    -0.0100126    -0.0199529    0.00202025    0.00552654   -0.00239996       5.61093       7.50603       8.50319       9.14969       9.48098       9.48016       9.06161       8.79173       8.09472       7.32083       6.59460       5.84887       5.03299       4.18672       3.47768       2.90857       2.30157       1.81900       1.44973       1.07460      0.828574      0.606741      0.444078      0.309308      0.220530      0.151753      0.103434     0.0685841     0.0446253     0.0288248     0.0185291     0.0112068    0.00684458    0.00403356    0.00230745    0.00129919
  34  20 4277.8270    0.9555 13.3088 10.0503 -0.0024  0.1506   0.0058   0.3833    0.0232   0.0000   431.5179       37.7098       36.0424      -5.17790      -9.21712       18.8968      -6.28463      -7.66386       3.19217       16.2054       14.6567      -4.41437      -5.05208     -0.779532       12.4121       1.16737      -7.93694     -0.131401       2.58563     -0.316904     -0.726047       1.64182      0.750525    -0.0623430     -0.206615     -0.175879     0.0731617     0.0551560    -0.0292744     0.0914431   -0.00902709   -0.00592907   -0.00590393    0.00132394    0.00705245   -0.00337985       6.80661       8.81031       10.2868       10.7937       11.3993       11.2147       10.9741       10.5825       9.69247       8.77176       7.85158       6.81091       5.84181       5.02212       4.12578       3.36387       2.77339       2.15194       1.69057       1.30433      0.946788      0.720399      0.532783      0.374223      0.266938      0.181408      0.123784     0.0822483     0.0545418     0.0342074     0.0214971     0.0137111    0.00822680    0.00488611    0.00275361    0.00154798
  35   5 1858.4525    0.4172  0.5174  9.2965 -0.0108  0.0208   0.0096   0.0375    0.0407   0.0000   441.6025    -0.0578361       20.4986      0.300763      -2.90670     -0.536577      -2.15850      0.575897      0.119108      0.405892       1.32371      -2.27021     -0.328595     -0.366395    -0.0688453      0.300023    -0.0557491      0.119690     -0.180861    -0.0102501   -0.00510792     0.0394460    -0.0850309     0.0219931    -0.0273631    -0.0197560   -0.00629462    0.00296787     0.0138777    0.00168382    0.00409715    0.00241557  -7.86848e-05   0.000498202  -0.000172050  -0.000105781      0.868666       1.18487       1.35643       1.44721       1.56743       1.56280       1.49153       1.40207       1.28934       1.17967       1.02814      0.933330      0.668607      0.704082      0.529681      0.425701      0.357896      0.279223      0.217277      0.169772      0.127570     0.0943583     0.0698912     0.0489613     0.0374098     0.0257339     0.0158629     0.0115203    0.00809557    0.00514475    0.00318619    0.00193356    0.00125992   0.000771262   0.000474955   0.000250244
  35   6 2044.8669    0.6317  0.6233  9.7986 -0.0031  0.0190   0.0131   0.0414    0.0452   0.0000   441.4017       3.08669       19.4342       3.17493      -2.06911      0.339265       3.07724     -0.286557     -0.177106     -0.984092      0.224581      0.785400      0.619281      0.509697     -0.570973     -0.338975     -0.100087     0.0993217     -0.162551    -0.0811982     0.0581695     0.0194451     0.0588851    0.00505990    -0.0639366     0.0347895    0.00639806    -0.0186521   -0.00475696    0.00766023    0.00176993  -0.000250321   -0.00197862   -0.00147948   0.000263620  -6.85846e-05      0.907583       1.28704       1.42013       1.52780       1.58298       1.48976       1.43089       1.38882       1.18240       1.17764       1.04998      0.999297      0.809589      0.734707      0.589467      0.492202      0.377497      0.309531      0.231886      0.172010      0.120693     0.0956653     0.0658704     0.0479422     0.0331241     0.0240748     0.0152891     0.0100959    0.00699528    0.00446606    0.00278053    0.00188356    0.00107186   0.000727624   0.000397942   0.000238179
  35   7 2226.4513    0.9721  0.9973 10.1913 -0.0009  0.0242   0.0163   0.0536    0.0612   0.0000   440.7811     -0.703666       20.8650      0.842634      -3.36003      0.877704      0.620109      -1.82920     0.0498001     0.0167304     -0.912544     -0.539914    -0.0857054     -0.138624     -0.101266     -0.226534      0.245078     -0.675098     0.0821180      0.121811     -0.147091     -0.121305      0.118833    -0.0173371    0.00172086     0.0219733   -0.00595984    0.00635489   -0.00122987   -0.00148892   -0.00246549   0.000140392   0.000138111   0.000136117  -8.40385e-05  -0.000194546       1.03231       1.39796       1.53067       1.62549       1.69718       1.70663       1.56750       1.55225       1.44026       1.35304       1.22903       1.03162      0.967104      0.795162      0.674278      0.529109      0.458775      0.353568      0.285291      0.213942      0.165216      0.119925     0.0855244     0.0633780     0.0465125     0.0318417     0.0202224     0.0139769    0.00941569    0.00619449    0.00394942    0.00265902    0.00144280   0.000967053   0.000531041   0.000315437
  35   8 2401.3409    1.3971  1.0876 10.9220  0.0008  0.0248   0.0228   0.0598    0.0636   0.0000   441.4030      0.842670       16.7614       1.16038      -1.77625     -0.399627      0.509439      0.126869     -0.626099      0.563394      0.698852     -0.336057      -1.24127      0.543451       1.25883     -0.761201      0.768127     -0.769586     -0.114697     0.0238232     0.0947378     0.0376244    -0.0195569    -0.0614102   -0.00912059    -0.0342126    0.00750297     0.0188241    0.00953562    -0.0102083  -5.67435e-05    0.00390323    0.00330589   0.000131328  -0.000772141   7.51194e-05       1.03729       1.50949       1.56488       1.78524       1.83025       1.77853       1.68559       1.59563       1.53989       1.40474       1.27846       1.09209      0.982842      0.815140      0.696111      0.575017      0.462020      0.353876      0.282146      0.206384      0.158591      0.120042     0.0870527     0.0621898     0.0433487     0.0301369     0.0212999     0.0140833    0.00932008    0.00580951    0.00377011    0.00229785    0.00145295   0.000903269   0.000511419   0.000314915
  35   9 2571.9228    1.9477  1.1459 11.6232 -0.0036  0.0246   0.0309   0.0605    0.0615   0.0000   439.2129       1.59830       16.3648      0.782202      -3.57173      -2.15104      -1.76116     -0.170237       2.21424      -2.74339  -0.000629510      -3.13081      0.981597      0.159165      0.955303    -0.0233760    -0.0423899      0.105592     -0.387032     -0.383217     -0.124706     0.0407580    -0.0891727    -0.0522981    -0.0176269    -0.0730833   -0.00624935     0.0148602   -0.00218335   -0.00396214    0.00388764   -0.00176281   -0.00115024  -0.000761540   0.000910516  -0.000174305       1.08663       1.48162       1.70096       1.73551       1.82633       1.81093       1.73062       1.72850       1.55007       1.41754       1.25404       1.10646      0.975513      0.809248      0.671959      0.527332      0.462271      0.356447      0.270541      0.217273      0.158179      0.125350     0.0885784     0.0603076     0.0459461     0.0321571     0.0219469     0.0141003    0.00935592    0.00630551    0.00420164    0.00239167    0.00153254   0.000975135   0.000535891   0.000310644
  35  10 2740.5955    2.5400  1.0274 12.1999 -0.0054  0.0230   0.0407   0.0529    0.0619   0.0000   441.2993       4.31322       16.9972       2.88197      -3.53265      0.988705       1.23586      -3.85517      -5.10280      0.295806      0.462861     -0.318732      0.758990     -0.339535     -0.452080     -0.507658      0.498427      0.135782    -0.0717757    -0.0393293    0.00596581    -0.0508975    -0.0376728     0.0552782    -0.0548853    -0.0589390   0.000470656    0.00854306     0.0121826    0.00509122   -0.00129894    0.00372188    0.00161234    0.00100660  -0.000283902   0.000300598       1.06377       1.49531       1.59923       1.67001       1.74725       1.78378       1.72077       1.67821       1.54677       1.35959       1.19990       1.08233      0.946391      0.839445      0.693128      0.562917      0.450456      0.354625      0.270562      0.209242      0.155416      0.119716     0.0888955     0.0637088     0.0429422     0.0316577     0.0218058     0.0152813     0.0100748    0.00632015    0.00407051    0.00254831    0.00153811   0.000864973   0.000522740   0.000313783
  35  12 3069.7396    3.7044  1.0922 13.0817 -0.0020  0.0239   0.0597   0.0570    0.0633   0.0000   439.0803       5.90417       18.8504       3.10859      -2.67464       3.15665      -1.15093      0.373609      -1.66222      -1.20997     -0.211635     -0.986668      -3.80645     -0.406345    -0.0619561     -0.458958      0.442538     -0.445688     -0.369997      0.297378      0.197016     -0.186531    -0.0476853      0.101238     0.0617466    -0.0265076    0.00144979    -0.0213413     0.0201385    0.00268944   -0.00803908   0.000574355    0.00248006  -4.94902e-05   8.68803e-06   5.71106e-05       1.11237       1.51349       1.66046       1.73319       1.76585       1.76748       1.72886       1.68876       1.61152       1.42618       1.34044       1.13782      0.982565      0.763816      0.632287      0.553457      0.452599      0.372227      0.293471      0.224791      0.171514      0.129133     0.0921715     0.0686084     0.0468996     0.0322854     0.0211415     0.0142403    0.00927169    0.00596088    0.00387149    0.00242109    0.00155312   0.000890551   0.000554046   0.000315472
  35  13 3229.2634    3.5993  1.4443 12.9338 -0.0012  0.0264   0.0519   0.0707    0.0528   0.0000   439.2146       9.12131       14.1373      -1.16735     -0.438094     -0.294576      -1.83436      0.710736      -1.91903     -0.179890       1.60233      -2.56403      -1.28202      0.463736     -0.298279       1.16804      0.213483     -0.666090     -0.536721    -0.0431700      0.305790     -0.160384      0.120940     0.0970857    -0.0377912     -0.101181   -0.00438031   -0.00777885    0.00560703  -0.000398686   -0.00265797   -0.00517983    0.00251656   0.000246460   0.000256650  -0.000211587       1.22248       1.69288       1.86777       1.95358       2.03810       2.04571       2.00444       1.86339       1.81574       1.60445       1.43217       1.23741       1.04883      0.925031      0.801081      0.650964      0.526542      0.406154      0.315095      0.227915      0.186052      0.129529      0.101104     0.0748696     0.0522659     0.0382195     0.0254939     0.0162429     0.0109164    0.00682820    0.00447353    0.00277476    0.00170288    0.00103418   0.000563344   0.000349060
  35  14 3386.7735    3.0474  2.0336 12.5737 -0.0009  0.0335   0.0380   0.0889    0.0443   0.0000   440.8438       8.61485       13.1618       4.78687     -0.533289      -1.81786      -2.24179      -1.41720      0.602150      -2.55917      -2.77132     -0.629298    -0.0135209     -0.392160       1.28042     0.0127561     -0.181394      0.313816      0.128027     -0.667161     -0.168160      0.245230      0.123713     -0.125013     -0.118314     0.0843026     0.0105004    -0.0115251   0.000930498    0.00394503    0.00590943   -0.00405900   -0.00219396    0.00108577   0.000737887  -0.000172223       1.40796       1.89420       2.20140       2.30420       2.38431       2.32597       2.40347       2.24795       2.00340       1.94899       1.67844       1.46958       1.24896       1.11837      0.891128      0.723135      0.609757      0.478364      0.372438      0.288490      0.228836      0.162664      0.119964     0.0876609     0.0604794     0.0423987     0.0298725     0.0196701     0.0133243    0.00854708    0.00541883    0.00353125    0.00215791    0.00123579   0.000727273   0.000435579
[truncated: 1,223,228 more chars]
