# Supplementary material for: Global-Mode Analysis of Full-Disk Data from the Michelson Doppler Imager and the Helioseismic and Magnetic Imager
Source: Sol Phys. 2018 Jan 31;293(2):29. doi: 10.1007/s11207-017-1201-5 (PMC6566312; doi:10.1007/s11207-017-1201-5)
Supplement: Supplementary file 3 — (TAR 230.0 MB) [file 11207_2017_1201_MOESM3_ESM.tar › MDI/mdivwcomm.1238]

   0  15 2228.7127    0.9069  0.6719  9.6695 -0.0032  0.1280   0.1729   0.7004    1.1019   0.0000     0.0000       0.00000       0.00000       0.00000       0.00000       0.00000       0.00000       0.00000       0.00000       0.00000       0.00000       0.00000
   0  20 2898.8283    3.1212  0.8628 11.8357  0.0000  0.1718   0.5243   0.5860    1.6909   0.0000     0.0000       0.00000       0.00000       0.00000       0.00000       0.00000       0.00000       0.00000       0.00000       0.00000       0.00000       0.00000
   1  14 2156.6220    0.9044  0.9183  8.5922  0.0000  0.1175   0.0723   0.2014    0.9259   0.0000   263.7525       73.6153       0.00000       0.00000       0.00000       0.00000       174.715       69.7639       0.00000       0.00000       0.00000       0.00000
   1  17 2559.0947    1.8676  1.1921 10.7026  0.0222  0.1187   0.1524   0.2646    0.8547   0.0000   455.2206      -61.6832       0.00000       0.00000       0.00000       0.00000       152.312       80.5517       0.00000       0.00000       0.00000       0.00000
   1  20 2963.2387    3.5820  0.9432 10.9551  0.0000  0.1252   0.2578   0.2257    1.9164   0.0000   499.8948       83.0588       0.00000       0.00000       0.00000       0.00000       153.842       72.0234       0.00000       0.00000       0.00000       0.00000
   1  21 3098.2882    4.1897  1.0757  1.7919  0.0000  0.1112   0.3016   0.2574 1000.0000   0.0000   453.8429       26.6228       0.00000       0.00000       0.00000       0.00000       124.187       91.9596       0.00000       0.00000       0.00000       0.00000
   2  13 2081.9589    0.7792  0.8124  7.4830  0.0000  0.1908   0.0575   0.2336    1.3314   0.0000   420.7317       28.4885       17.4599      -10.9558       0.00000       0.00000       82.5871       63.7781       80.3745       21.7899       0.00000       0.00000
   2  14 2217.5775    1.0998  0.8740  2.9826  0.0000  0.0663   0.0697   0.1724  298.3546   0.0000   441.2104       12.4478       27.2551      -2.40291       0.00000       0.00000       55.8005       41.5187       22.9653       7.13849       0.00000       0.00000
   2  17 2619.7556    2.1375  1.0825  9.6512  0.0000  0.0877   0.1181   0.1844    1.6141   0.0000   376.3635       66.3932      -1.60326       4.03075       0.00000       0.00000       73.8310       55.3758       27.3550       8.19166       0.00000       0.00000
   2  18 2754.4663    2.9486  0.8899  3.9836  0.0000  0.0599   0.1811   0.1780  881.1885   0.0000   441.4323      -51.2362       25.3933      -4.43655       0.00000       0.00000       46.1464       36.4218       22.5618       7.17327       0.00000       0.00000
   2  20 3024.7338    3.9398  0.7674 11.2932  0.0000  0.0545   0.2565   0.1507    1.0973   0.0000   424.2320      -6.08593      -9.56827       8.12770       0.00000       0.00000       39.4961       31.7912       20.8533       6.89116       0.00000       0.00000
   2  21 3159.8443    4.0644  1.0603 -0.7978  0.0000  0.0780   0.2312   0.1880 1000.0000   0.0000   380.9150      -73.1898       48.9980      -6.16963       0.00000       0.00000       64.2056       50.7652       25.3993       9.10486       0.00000       0.00000
   2  23 3430.5046    3.2897  2.4107  9.7501  0.0000  0.1095   0.1274   0.3043    2.2237   0.0000   357.2379       144.317      -15.1332       14.7849       0.00000       0.00000       72.1656       61.3736       39.3533       14.4402       0.00000       0.00000
   2  24 3566.5685    2.8130  3.4823  3.1340  0.0000  0.1356   0.0905   0.3573 1000.0000   0.0000   415.2086      -68.9788       39.9560      -29.1087       0.00000       0.00000       98.7606       84.9385       44.8782       18.0396       0.00000       0.00000
   3  12 2001.1557    0.4550  0.6847  9.4152  0.0000  0.0565   0.0296   0.1751    0.2032   0.0000   482.7724      -5.44058      -3.40082       14.9981      -7.31644       1.47099       27.2961       26.2290       20.4692       11.7716       5.78830       1.57047
   3  13 2137.6085    0.8245  0.4396  9.6594  0.0000  0.0593   0.0649   0.1056    0.2221   0.0000   423.3933       31.2938       26.9681       10.0014      0.394066      -3.79062       35.6953       36.4646       20.9371       10.5915       4.13072       1.53264
   3  14 2273.3124    1.0665  0.7853  9.7112  0.0000  0.0635   0.0658   0.1582    0.3967   0.0000   473.1275       44.9746      -30.5250       8.80656       1.29195      -3.86341       28.5556       26.9015       23.2846       13.3413       6.93094       1.90256
   3  15 2407.5619    1.4576  1.0194  9.7793  0.0000  0.0710   0.0952   0.2108    1.1713   0.0000   406.6892      -5.63044       8.16332       11.2581      -11.6886      0.834900       36.2826       33.0741       27.1397       12.7923       7.47948       1.97755
   3  17 2676.1526    2.2670  0.7268 11.1314  0.0000  0.0773   0.1331   0.1328    0.5980   0.0000   439.1260      -22.2586      -23.4446       3.20763       5.89155      -1.29358       45.4689       45.6312       29.8631       13.7095       6.14401       1.89128
   3  18 2811.3939    3.0770  0.9660 -0.2490  0.0000  0.0752   0.1793   0.2023 1000.0000   0.0000   455.6898      -1.43550       9.15473      -13.5609       2.66083      -1.05310       34.4780       32.8762       23.5761       14.4309       5.78596       1.77635
   3  20 3082.1923    3.8373  0.8690 11.8404  0.0000  0.0571   0.2108   0.1417    0.7733   0.0000   404.7956       2.09762      -3.34473      -2.95918      -4.43538     -0.715659       30.8463       29.2368       21.3053       11.5908       5.36708       1.58071
   3  21 3217.6813    4.0560  0.9780 11.7069  0.0000  0.0630   0.2125   0.1436    0.8697   0.0000   408.5926       7.16774       21.3903       11.3483       5.18001      -1.02630       30.9959       31.9778       22.1989       11.8188       5.95114       1.91553
   3  22 3353.4306    3.1966  1.4796 11.8564  0.0135  0.0805   0.1567   0.2174    0.4754   0.0000   434.5507       85.0109      -20.2138       9.67681       1.23416      -1.25636       41.0532       35.5143       29.8806       18.6318       8.07204       2.16734
   3  23 3489.5328    2.8178  2.5549 11.2496  0.0000  0.1088   0.1068   0.2708    0.3365   0.0000   408.1030      -35.1025       13.8088      0.277751      -17.2350      -6.22365       56.0021       54.5348       40.0094       21.4351       10.9585       3.11666
   3  24 3626.0503    2.4173  3.1694 11.2261  0.0014  0.1223   0.0856   0.3490    0.2398   0.0000   591.8108      -115.027      -7.48365       35.9790      -9.65595       2.61918       63.8190       62.9590       45.0592       25.6390       11.8374       3.63203
   4  12 2051.6308    0.6772  0.5579  9.0084  0.0000  0.0678   0.0433   0.1165    0.2257   0.0000   439.2077      -8.33701      -19.4148       11.8316      0.274714       2.01372       33.0883       35.2494       25.4039       14.4702       6.63094       2.62595
   4  13 2188.2494    0.7926  0.8851  8.6974  0.0000  0.0746   0.0412   0.1625    0.5637   0.0000   471.3318       53.2558      -4.95566       10.8242       9.83281       7.51786       24.7497       32.7714       20.3783       16.5355       7.80553       3.58976
   4  14 2324.1550    1.2139  0.8328  9.3112  0.0011  0.0756   0.0663   0.1736    0.8790   0.0000   443.1091      -37.5894       7.66197      -14.5988      -1.78527      -4.93365       28.4522       22.4229       19.6379       23.7073       13.7433       5.73582
   4  16 2592.8599    2.0589  0.9020 10.1761  0.0000  0.0572   0.0943   0.1550    1.0217   0.0000   452.0822      -28.2196      -15.6038      -1.96812      -7.51871      -6.96698       22.9381       24.0454       19.4648       12.8651       7.29991       3.87302
   4  17 2728.3941    2.5840  1.0767  9.9151 -0.0011  0.0672   0.1164   0.2116    3.5087   0.0000   420.2637      -7.37292      -3.25274       16.5910       16.8574       2.90744       20.2346       23.4963       19.2581       14.3986       8.49290       4.43906
   4  18 2864.1814    3.0344  0.7993 11.5877  0.0000  0.0479   0.1519   0.1399    0.5203   0.0000   396.0987       27.1298       26.4351      0.132123      -5.31717       3.00726       17.2142       19.0087       16.7798       10.7896       7.08644       3.22306
   4  20 3135.9099    4.1962  1.0678 10.0536 -0.0000  0.0642   0.2059   0.1581    4.5769   0.0000   427.5396      -19.4132       38.3317      -7.24246      -4.67011       5.99152       29.6826       29.3542       22.8549       15.5472       8.45199       3.91032
   4  21 3271.6721    3.7111  1.4314 10.4138 -0.0173  0.0671   0.1704   0.1965    4.5325   0.0000   414.4080       20.1502       9.07979      -8.87206      -11.6674      -2.34055       26.0547       29.9599       22.6972       15.9731       8.65616       4.54911
   4  22 3408.0361    3.1097  1.9430 11.5468  0.0097  0.0898   0.1347   0.2569    0.4646   0.0000   424.8111      -19.4419       48.8558       12.7585       16.4516      -5.65642       30.3862       37.3206       27.9106       21.7721       11.8726       5.89190
   5  11 1960.4936    0.5272  0.5756  9.1195  0.0000  0.0547   0.0300   0.1019    0.1370   0.0000   440.5296     -0.429708      -8.30067      -8.98271       3.86790       4.44713       12.7975       17.3508       12.4509       12.0358       7.64358       4.60890
   5  12 2098.3986    0.6934  0.7187  9.6082  0.0000  0.0479   0.0359   0.1079    0.1466   0.0000   420.2771      -12.3215       2.43571       17.5858      -7.59879      -3.10915       13.9227       16.8958       13.3779       12.5461       6.96706       4.51994
   5  13 2235.2432    0.9249  0.6300  9.8791  0.0000  0.0406   0.0511   0.1050    0.1738   0.0000   434.8493       30.3260      -2.66649      -8.20214      -8.84720     0.0699930       13.7634       15.8302       13.8782       10.0270       5.69566       3.47706
   5  14 2371.1459    1.2983  0.6507 10.1918  0.0000  0.0440   0.0652   0.0942    0.2407   0.0000   434.5814      -6.43136      -5.10187      -1.15872      -8.32455      0.912982       12.5757       15.5241       13.2540       9.55388       6.39318       3.75524
   5  15 2506.1039    1.7383  0.7342 10.2835 -0.0009  0.0408   0.0861   0.1070    0.3446   0.0000   416.4849       1.75625       20.4576       9.11294      0.272255      -2.88634       13.0296       14.2053       13.5889       9.41371       6.15000       3.78508
   5  16 2641.0792    2.4219  0.9714  9.9690  0.0009  0.0461   0.1109   0.1338    0.9872   0.0000   428.9825       24.1806       5.58691      -2.18001      -7.71567       6.91578       14.8308       17.3172       13.7476       11.2366       7.35924       4.05853
   5  17 2777.2901    2.7900  0.9889  9.8521  0.0000  0.0508   0.1145   0.1356    2.0844   0.0000   427.9219      -22.1134       1.36286       4.51485      -7.00168      0.280806       16.7637       18.7305       16.8339       12.2960       8.09587       4.77356
   5  20 3186.1920    4.0319  1.0554 10.9907 -0.0041  0.0601   0.1651   0.1528    3.1249   0.0000   421.6144       20.0882      -18.4007      -20.4622       12.1895      -1.31814       16.4784       22.6366       17.8977       15.0669       9.29838       5.37113
   5  21 3322.4070    3.5112  1.7024 11.2586  0.0000  0.0885   0.1249   0.2252    0.8980   0.0000   422.2681       17.3544      -4.64791       5.71549      -5.68376       14.1764       28.1963       32.8907       29.1477       20.8558       13.2203       7.51078
   5  22 3459.2725    3.1024  2.0071  2.4509  0.0000  0.0793   0.0959   0.2110 1000.0000   0.0000   454.3992      -32.9380      -12.7728       14.5871       40.9579      -9.63550       23.2898       27.1889       23.7612       18.8361       13.1521       7.77265
   6  10 1866.1002    0.3779  0.4629  8.9091  0.0000  0.0491   0.0230   0.1031    0.0978   0.0000   422.8091      -27.7057       14.8045       23.6367       8.45015       7.74645       11.5909       15.4188       11.8727       10.0514       9.54684       7.84699
   6  11 2004.0616    0.5761  0.5335  9.1243  0.0000  0.0468   0.0322   0.0889    0.1346   0.0000   431.0251      -14.6241       4.22021       18.4309       6.69116       5.07614       12.3932       13.6175       10.3609       9.04851       7.19878       6.74423
   6  12 2142.4576    0.7771  0.7036  9.2764  0.0000  0.0401   0.0369   0.0974    0.1564   0.0000   424.2922       8.18718       6.36713      -18.5213      -8.37234      -2.73276       11.0138       12.9638       11.9734       9.85063       6.69127       4.40642
   6  13 2279.8276    1.0456  0.8061  9.6008  0.0000  0.0561   0.0455   0.1015    0.2046   0.0000   425.2268       13.2502       15.5693      -7.48461      -4.16617      -1.28702       14.8692       16.0064       19.8708       13.2172       8.27506       5.47976
   6  14 2415.5212    1.5471  0.7377 10.4201  0.0000  0.0418   0.0691   0.1031    0.2066   0.0000   421.0601      -2.55516      -11.2040       9.96763      -1.26645       1.89067       10.8964       11.3323       12.2663       8.96315       6.61856       4.35358
   6  15 2551.0490    1.8484  0.9570 10.7951  0.0000  0.0472   0.0746   0.1196    0.2166   0.0000   436.7423      -23.9384       14.7698      -3.71246       7.85051      -2.38992       11.3372       14.2304       13.0152       9.76501       8.22511       5.01776
   6  16 2687.0390    2.2605  0.9774 11.1321  0.0000  0.0446   0.0920   0.1285    0.2523   0.0000   422.4053      -13.2313       19.6489       16.2548      -2.51798     -0.452694       11.6381       12.7378       11.6927       10.9821       7.67953       4.78110
   6  17 2823.6759    2.8930  0.7920 11.4778  0.0000  0.0422   0.1253   0.0976    0.2546   0.0000   422.2664      -11.5332      -2.04714      -5.69328      -4.99650       10.3064       10.6591       12.8059       12.0416       8.83337       7.03468       4.12562
   6  18 2960.6163    3.6958  0.7634 11.6019 -0.0006  0.0428   0.1576   0.0991    0.3827   0.0000   454.4298      -5.64237       1.46288      -11.1213      -3.53821      0.357734       10.2262       12.1035       12.3023       8.56995       6.57916       4.32134
   6  19 3097.2020    4.1734  1.0062  9.8100  0.0000  0.0404   0.1607   0.1182    2.6506   0.0000   445.1636      -8.45513       36.4615      -13.0353       2.30251       5.11537       10.9753       12.5582       11.8487       9.56274       7.18180       4.88731
   6  20 3233.8490    3.6033  1.2597 11.6760  0.0000  0.0568   0.1363   0.1435    0.5291   0.0000   449.1445       4.69188       12.2970       25.3960       12.9637      -3.23574       13.9933       17.1070       15.5130       12.3299       9.14195       6.33847
   6  21 3370.7007    3.3112  2.0096 10.6798 -0.0008  0.0749   0.0944   0.2114    0.7378   0.0000   467.2954       26.7345      -5.10242      -25.9934      -4.21487       2.11430       17.9205       22.1174       18.6925       18.5546       12.1011       8.54373
   6  22 3508.1055    2.7481  2.8499 11.0069 -0.0038  0.0969   0.0739   0.2533    0.3217   0.0000   444.2766      -7.79478       31.2562     -0.445972      -8.34278       8.48414       23.7140       28.1223       26.9975       22.3156       16.7697       11.0866
   6  23 3645.8872    2.3456  3.4794 10.6014  0.0000  0.1134   0.0593   0.3062    0.2935   0.0000   448.7885      -3.11522      -8.04169      -3.22356       23.5405       14.0559       26.0113       30.9558       31.7136       24.8371       19.0533       12.4016
   7   9 1767.6248    0.3427  0.2902  8.9177  0.0000  0.0383   0.0229   0.0600    0.0807   0.0000   435.7215      0.841382      0.299071       5.03836       2.08094       9.12905       5.47153       9.09493       6.09634       6.91109       5.12424       3.79586
   7  10 1906.7771    0.4302  0.4412  9.0884  0.0000  0.0419   0.0245   0.0781    0.0875   0.0000   432.4786      -10.9557       13.9725       6.12778     -0.611682      -6.19240       10.4118       9.04798       8.37629       8.93137       6.73525       4.84851
   7  11 2045.7736    0.6786  0.4909  9.1443  0.0000  0.0318   0.0346   0.0745    0.1256   0.0000   439.3857       14.5882       18.1935      -23.4693      -2.19575       4.29465       8.12813       9.48297       8.51091       7.75962       5.79464       3.83334
   7  12 2184.5017    0.8445  0.6645  9.3605  0.0000  0.0361   0.0362   0.0844    0.1473   0.0000   427.8286       3.66021       12.1524      -16.3669       4.86651       11.6801       7.49068       9.21513       8.77902       7.24638       5.63874       4.21755
   7  13 2322.1344    1.0862  0.8381  9.9967  0.0000  0.0437   0.0426   0.1009    0.1708   0.0000   443.1903       11.8508       17.5461       12.3650       6.39228      -1.54565       9.54737       10.5403       10.8110       8.52421       7.49900       5.69198
   7  14 2458.1464    1.6234  1.1459  8.6488  0.0000  0.0461   0.0538   0.1104    0.7264   0.0000   432.5865      -11.2311      -2.15166     -0.123755       12.8191       3.21385       10.8532       13.2201       12.0405       10.6397       8.56920       5.18096
   7  15 2594.2927    1.8549  1.0752 10.3211  0.0000  0.0498   0.0655   0.1210    0.2821   0.0000   439.5204       11.4118       3.16505       6.25117       3.39253       1.79583       10.8155       12.7189       11.7471       10.6839       7.95871       6.06340
   7  16 2731.0941    2.4487  0.9924 11.2737  0.0000  0.0421   0.0899   0.1148    0.2026   0.0000   438.5557      -3.70236       15.2067       4.55817       5.48048      -8.87982       9.39639       11.0455       11.2901       9.85718       6.87636       4.70366
   7  17 2868.2790    3.1123  0.7102 12.2604  0.0000  0.0366   0.1322   0.0963    0.1475   0.0000   435.8580     0.0291452      -1.60311      -4.41916       3.36521      0.768019       7.04379       9.16348       8.11020       7.01760       5.90947       4.23271
   7  18 3005.6000    3.9801  0.6628 12.3052  0.0000  0.0339   0.1724   0.0792    0.1883   0.0000   426.5551     -0.175926       7.07910      -6.22734       5.88749       10.2426       7.89788       8.63588       8.28503       7.01077       5.93805       4.05192
   7  19 3142.7821    3.8887  0.9608 11.7085  0.0000  0.0389   0.1435   0.1054    0.3170   0.0000   433.0558      -7.86404      -8.63641       1.84997       10.2142      -5.61805       8.12597       9.58056       9.07510       8.38860       6.29152       4.67774
   7  20 3279.7490    3.7078  1.3886 10.7270 -0.0161  0.0480   0.1075   0.1217    0.7528   0.0000   447.2412      -15.0427       15.6723       2.01979      -6.50493       2.16055       10.8452       12.5048       11.3528       10.5661       7.88466       6.21292
   7  21 3417.3456    3.3861  1.9930 10.1219  0.0000  0.0607   0.0892   0.1585    0.6321   0.0000   437.2140      -25.8330      -12.1291       18.4915       10.0355       6.01098       13.9585       15.5185       14.6146       14.3481       10.4577       7.14581
   7  22 3555.0306    2.5727  3.1989 10.2218  0.0000  0.0842   0.0531   0.2211    0.2942   0.0000   422.4084       12.6447       29.7817       11.1085      -6.65222      -6.37322       18.5937       21.4456       22.2951       18.2157       14.4967       10.4261
   7  23 3693.4034    2.1382  4.0011 10.1026  0.0051  0.1041   0.0440   0.2668    0.2445   0.0000   425.5849       7.03169       2.62409       39.2826       12.9309       14.9141       21.1329       27.3785       25.0569       22.5304       17.3289       12.5066
   7  24 3831.7695    1.8560  5.3211 10.0090  0.0008  0.1315   0.0350   0.3494    0.1627   0.0000   471.3816       10.7402      -2.87388      -30.8730       7.91517       20.7863       27.0060       32.6195       33.2920       28.4477       21.7488       15.6512
   7  25 3970.3769    1.4868  7.2165  9.5868  0.0050  0.1521   0.0256   0.4564    0.1380   0.0000   420.9663       19.8529       50.1466      -37.6566     -0.713241       10.3164       33.7769       42.3125       39.4352       34.5601       27.1950       19.3150
   7  26 4109.4946    1.2078  9.3817  9.4630  0.0000  0.2031   0.0204   0.5844    0.1049   0.0000   409.5575      -57.8002       46.1326      -54.1712      -6.66334       15.9053       40.6600       51.9824       50.6490       43.9695       33.4309       24.1642
   7  28 4387.0803    0.8416 11.6969  9.4536 -0.0031  0.2649   0.0171   0.8131    0.0739   0.0000   518.6694      -26.8841      -29.8484       32.0113       50.2876      -14.0751       56.2388       69.7499       68.1630       60.1526       45.0063       32.1799
   8   8 1665.7670    0.2345  0.1594  8.8460  0.0000  0.0225   0.0237   0.0598    0.0569   0.0000   441.0862      -1.64250       3.42604      -4.60424      -1.83495     -0.228402       5.55600       4.65889       3.30355       4.48582       4.05194       2.83637
   8   9 1806.1758    0.3221  0.2752  9.0076  0.0000  0.0553   0.0203   0.0489    0.0786   0.0000   437.8266      -4.54104       11.6407       5.83328    -0.0283223      -5.64706       9.22214       8.82298       6.11934       7.84708       7.79958       6.60562
   8  11 2086.1208    0.7091  0.6660  9.4132  0.0000  0.0422   0.0329   0.0955    0.1262   0.0000   431.1974      -6.46038       10.5512      -10.6434      -3.16270       6.90908       9.42871       12.3192       10.6411       9.83368       7.22699       5.66791
   8  12 2225.1405    0.9588  0.7032  9.4955  0.0000  0.0345   0.0398   0.0879    0.1599   0.0000   439.9608       2.91097       10.3206       4.61641      -3.57652      -2.26135       6.30334       8.48228       7.49203       7.05889       6.06702       3.93668
   8  13 2362.8980    1.2467  0.8721  9.8170  0.0000  0.0401   0.0468   0.0922    0.1974   0.0000   447.9333      -6.74288       21.7836       5.66036      -13.4866      -5.16279       7.12453       8.80550       9.17893       7.56361       6.26110       5.07897
   8  14 2499.3725    1.6470  1.0289  9.7849  0.0002  0.0433   0.0543   0.0936    0.2679   0.0000   436.8709      -6.58683       7.27665       8.38524       4.28479      -1.74745       8.27414       11.1199       10.3805       9.35653       7.20700       5.01960
   8  15 2636.0464    2.0675  1.1380 10.6640 -0.0002  0.0464   0.0672   0.1139    0.2334   0.0000   452.1916      -16.7670       12.0272      -6.92834      -9.66749       4.80094       8.78150       11.5718       10.9727       9.57209       8.04739       5.32752
   8  16 2773.6639    2.7541  0.7935 11.2365  0.0000  0.0338   0.1039   0.0872    0.2275   0.0000   432.7577       3.23616       11.1778       6.20707      -6.22180      0.650593       6.87200       8.67669       8.83941       7.55151       5.69422       4.48340
   8  17 2911.4978    3.2193  0.8918 11.8506  0.0000  0.0380   0.1093   0.0950    0.1895   0.0000   434.8392      -20.2986       11.6399       11.5679       2.04823       3.24446       7.93228       8.55459       8.52651       7.99122       6.12522       4.92170
   8  18 3049.1744    3.9211  0.8072 12.3195  0.0000  0.0396   0.1448   0.0934    0.1719   0.0000   432.2978       4.49956       21.0931       14.0283     -0.991439      -4.64170       8.87756       11.3461       11.2109       9.17974       6.96978       4.97401
   8  19 3186.7163    3.5417  1.0299 12.4229 -0.0004  0.0433   0.1252   0.1157    0.1796   0.0000   438.3854       10.3578       8.98255      -9.27040      -3.80746      -5.18991       8.70300       9.33173       9.57350       8.39819       7.55243       5.55985
   8  20 3324.2825    3.4987  1.4083 11.7729 -0.0017  0.0517   0.1025   0.1253    0.2002   0.0000   429.3804       9.30544       2.97401      -7.26779       6.81829      -1.57737       9.81659       11.9435       12.3299       10.4818       8.72667       6.26045
   8  21 3462.3412    2.8472  2.0577 11.3837  0.0000  0.0647   0.0699   0.1658    0.1515   0.0000   449.9277      -33.7488      0.860498       14.2162       5.62816      -15.0915       11.3629       15.0776       14.0769       12.6242       10.7252       7.59665
   8  22 3600.6936    2.4451  3.1654 10.6798  0.0000  0.0803   0.0516   0.2082    0.1655   0.0000   450.1687      -52.2864      -9.54637      -5.69517      -2.16611       12.2685       15.8699       18.9584       18.4067       16.9216       13.3694       10.9985
   8  23 3739.2323    1.9984  4.4065 10.4931  0.0000  0.1059   0.0368   0.2825    0.1238   0.0000   440.8310      -1.10008      -10.6205       7.39834      -15.4816      -12.1389       19.5454       24.9576       24.4222       21.8841       17.6449       12.5276
   8  25 4017.1306    1.4425  7.4475  9.7991  0.0000  0.1554   0.0234   0.4396    0.0981   0.0000   439.6071       19.2021       21.1669       2.50115       26.2154      -16.4677       29.0019       37.5650       36.8057       31.8970       25.8627       19.5251
   8  26 4156.6087    1.1260  9.2098  9.6597  0.0016  0.1998   0.0191   0.5353    0.0810   0.0000   414.2276      -37.0099       45.3082      -21.6487       37.6022      -13.2836       36.0017       44.0039       45.3855       41.5017       31.9923       25.4106
   9   8 1702.4231    0.2926  0.1647  8.9537  0.0000  0.0211   0.0230   0.0371    0.0557   0.0000   433.5304      -9.06176       17.4422       1.43911      -3.14390   -0.00348588       3.65622       4.08780       4.26691       4.09091       3.18473       2.37382
   9   9 1843.5770    0.4146  0.4098  8.8978  0.0000  0.0341   0.0201   0.0588    0.0842   0.0000   439.2320      -14.8547      -3.05264      -6.97967      -8.62248       6.20960       5.03733       7.80792       6.37120       6.02431       4.54138       4.17047
   9  10 1984.1808    0.5678  0.4781  9.0564  0.0000  0.0280   0.0266   0.0710    0.1273   0.0000   431.2795       5.77472       11.0521      -10.2524      -3.77993       1.48322       4.44519       6.38045       6.44000       4.53336       5.04130       3.89648
   9  11 2125.0305    0.7764  0.7089  8.9799  0.0000  0.0370   0.0305   0.0880    0.2192   0.0000   439.2386       9.81119       8.38300       2.26096      -1.51948       2.72589       5.77057       7.03174       7.22615       6.59863       5.39313       4.02053
   9  12 2264.4348    0.9577  0.6872  9.8834  0.0000  0.0361   0.0377   0.0790    0.1289   0.0000   436.8312      -1.96559       8.78723      -7.62174      -3.05779       4.39858       5.84042       8.23904       7.49418       7.12200       6.17889       4.42342
   9  13 2402.2885    1.4077  0.9761 10.0160  0.0000  0.0363   0.0475   0.0970    0.1789   0.0000   436.0149     -0.144416       16.5499      -11.4949      -4.48439       6.15138       6.48980       7.34062       7.87585       7.31178       5.94818       4.60476
   9  14 2539.5462    1.7567  0.9907 10.3507 -0.0004  0.0425   0.0585   0.1100    0.2120   0.0000   446.0730      -3.10757       17.8090       2.32417       9.82365       1.99396       7.16694       8.20663       8.63341       8.15768       6.45489       5.03741
   9  15 2676.9795    2.5012  0.9044 10.2000  0.0006  0.0324   0.0804   0.0816    0.2887   0.0000   427.7720       14.0653       12.6128      -5.90311      -2.30491       3.02191       6.03950       7.09814       7.01906       6.75037       5.21843       4.21158
   9  16 2815.1939    3.1008  0.7567 11.1591 -0.0018  0.0288   0.1147   0.0841    0.2136   0.0000   424.9764      -5.99738       9.04690       7.96242      -3.04065       4.25885       5.33456       6.22831       5.78322       5.65943       4.61803       3.96170
   9  17 2953.4490    3.7062  0.7528 11.2962  0.0000  0.0307   0.1301   0.0753    0.2490   0.0000   432.9700      -5.70676     -0.496869       12.7859      -11.4021      -3.50099       5.65263       7.06120       7.06136       6.30578       5.16680       3.92767
   9  18 3091.3969    4.0564  0.8629 11.2862 -0.0008  0.0317   0.1347   0.0809    0.3240   0.0000   433.1054      -13.1048      0.884848       4.64581       4.53571       8.66845       5.46641       6.66992       6.35371       5.78673       5.51217       4.30177
   9  19 3229.4607    3.7726  0.9844 12.5699  0.0000  0.0425   0.1293   0.1015    0.1642   0.0000   429.9580     -0.376244       12.7580       5.72287      -6.60424       6.32479       6.27876       8.93622       7.35328       7.80759       6.33004       4.79142
   9  20 3367.6846    3.1581  1.5850 12.1239  0.0000  0.0556   0.0875   0.1403    0.1330   0.0000   432.4512      -13.2982       6.31228       22.1124      -4.92146      -4.79970       8.78797       11.2224       10.2316       10.3263       8.41625       7.21996
   9  21 3506.0503    2.5893  2.2991 11.6555  0.0012  0.0688   0.0623   0.1759    0.0970   0.0000   433.5340       3.26226      0.400427       8.55577       9.88993      -7.43197       11.4503       14.9040       14.7325       13.1165       11.3361       8.69281
   9  22 3645.2245    2.1958  3.3561 10.9481  0.0000  0.0818   0.0453   0.2248    0.0997   0.0000   463.9827      -18.9800      -21.7326       20.1389      -6.70449       1.35425       13.4031       16.7812       16.7677       15.5757       13.0139       10.2654
   9  23 3783.8522    1.7837  5.0804 10.5361  0.0000  0.1093   0.0310   0.3157    0.0867   0.0000   480.3795       44.0652      -26.1938      -1.28593       1.68722       21.6762       17.4249       23.1443       22.5046       21.0441       17.0981       13.9152
   9  24 3923.4357    1.4734  6.6299 10.1044  0.0000  0.1360   0.0248   0.3737    0.0892   0.0000   447.3208      -50.6700       23.6479       21.0916       3.12745      -29.3044       22.8722       27.4090       28.7513       25.8521       22.6505       17.2097
   9  25 4063.1083    1.2746  8.0401  9.8165  0.0000  0.1537   0.0202   0.4458    0.0796   0.0000   445.3394      -3.74668       24.5128       55.8173       28.0395      -24.9087       25.6878       32.7556       32.6121       29.9613       25.3922       20.1495
   9  26 4202.6717    1.0438 10.1569  9.6686  0.0000  0.2011   0.0182   0.5802    0.0715   0.0000   462.3191      -75.5224       41.3448      -5.34078       37.0331      -9.70248       33.6195       42.0059       40.9931       39.2680       33.6291       26.1294
  10   6 1443.4540    0.1294  0.1019  8.8766  0.0000  0.0207   0.0150   0.0358    0.0442   0.0000   438.9614      -7.11054       15.4201       3.20479      -4.81800     -0.811402       3.18131       4.22162       4.51876       3.24691       3.44097       3.26982
  10   7 1592.9279    0.2154  0.1118  8.7755  0.0051  0.0243   0.0224   0.0372    0.0480   0.0000   442.3077      -4.43486       7.35066       3.20120      0.549348      -2.30071       2.45772       5.33969       3.29801       3.90590       4.56504       1.87169
  10   8 1737.7824    0.3046  0.2126  8.9080  0.0005  0.0232   0.0205   0.0453    0.0577   0.0000   437.8045       9.16577      0.505687      -1.71384      -1.21785      -2.00825       4.12812       4.21825       3.62904       4.14821       3.64260       3.45617
  10   9 1879.9848    0.4252  0.3633  8.9102  0.0000  0.0263   0.0226   0.0618    0.0759   0.0000   437.6741      -7.10987       25.2497       2.98849      -1.50935      -1.15845       5.18319       7.09641       7.26889       6.54997       4.67579       3.62469
  10  10 2021.4514    0.5626  0.5064  8.9738  0.0000  0.0282   0.0231   0.0598    0.1184   0.0000   437.4477      -2.22312       8.87320      -7.14959     -0.966932      -4.65882       4.33721       5.58448       5.90526       4.81324       4.77335       3.64780
  10  11 2162.8918    0.8348  0.6375  9.0805  0.0000  0.0308   0.0334   0.0660    0.2526   0.0000   429.4477      -1.55888       23.2620       6.64568       1.66072       5.26756       4.78538       5.51360       5.52804       5.46628       4.76520       3.82600
  10  12 2302.7158    1.1407  0.9102  9.0465  0.0000  0.0340   0.0388   0.0930    0.4252   0.0000   440.5169       1.93825       10.1209       10.1602       3.89928      0.315740       5.51278       6.35642       6.83104       5.79269       5.60788       4.43692
  10  13 2440.8370    1.4597  0.9415 10.3407  0.0000  0.0366   0.0496   0.0984    0.1880   0.0000   440.7515      -2.86454       12.3232      -4.89046       6.96145       3.53684       5.44929       6.97423       7.46493       5.97780       6.26656       4.61630
  10  14 2578.5649    1.8976  0.9117 10.6248  0.0000  0.0364   0.0610   0.0808    0.1790   0.0000   432.3722      -4.77593       6.91456       3.65183     -0.897353      -4.18604       5.46732       6.48322       7.20508       6.25793       5.33760       4.61125
  10  15 2716.9283    2.5423  0.8207 10.7360  0.0000  0.0295   0.0829   0.0782    0.2114   0.0000   449.4826       17.4440       17.6704       7.38194      -2.52522       5.49073       4.87044       6.22098       6.01822       5.94311       4.96798       3.90403
  10  16 2855.6354    3.1578  0.8420 11.6273  0.0014  0.0328   0.1085   0.0835    0.1761   0.0000   434.3841       8.56302       15.6671      -2.01696       3.55093       4.23863       5.23328       5.67794       5.89425       5.77457       4.90625       4.18150
  10  17 2994.4235    3.7266  0.8967 11.5994  0.0000  0.0325   0.1165   0.0786    0.2229   0.0000   432.6574     -0.723600      -3.63849       3.22886       3.58770       1.92329       5.11969       6.53026       6.27087       6.22778       5.08404       4.20493
  10  18 3132.8341    3.8965  0.9728 11.3851  0.0004  0.0334   0.1169   0.0851    0.2747   0.0000   435.0659      -8.00048       8.19218      0.618760      -2.68644       1.19689       5.39988       6.57241       6.51283       5.87959       5.32523       4.24403
  10  19 3271.2222    3.5567  1.4186 11.2496 -0.0004  0.0437   0.0905   0.1071    0.2130   0.0000   443.6966       12.0746       11.2676       2.07088      -1.78815       15.7732       7.66441       8.99479       9.14896       8.92083       7.36129       5.81106
  10  20 3409.9385    3.1391  1.9956 11.3674 -0.0010  0.0539   0.0698   0.1358    0.1269   0.0000   436.5064       11.0488       14.1199      -7.53893       11.9425      -2.81652       8.27640       10.4845       10.3680       9.89590       8.64817       6.74007
  10  21 3549.0307    2.5606  2.8766 11.1541  0.0002  0.0656   0.0530   0.1875    0.0999   0.0000   427.5995      0.559980       4.39530       28.6762       12.3224      -12.2725       10.2827       12.7130       13.1941       12.5774       10.7149       8.52391
  10  22 3688.2598    2.0526  4.3149 10.7907  0.0000  0.0905   0.0372   0.2488    0.0811   0.0000   465.1307       30.3061       24.5616       26.6341     -0.693359       2.21865       13.6311       16.6078       16.3972       16.5685       13.6565       11.8422
  10  25 4107.5093    1.2045  8.9665  9.7582  0.0000  0.1630   0.0191   0.4621    0.0740   0.0000   428.5313       17.7695       52.0462       55.6238      -22.3373      -14.7173       24.4158       31.0110       31.4928       29.7479       26.3606       21.2296
  10  27 4387.2885    0.7945 13.2374  9.5091  0.0000  0.2565   0.0153   0.7934    0.0609   0.0000   390.2029       40.7787       57.9123      -7.94343      -40.2549      -35.8782       39.2310       48.7394       50.8068       48.1255       40.3937       33.8974
  11   7 1627.0861    0.2110  0.2215  8.8223  0.0000  0.0262   0.0145   0.0513    0.0517   0.0000   439.6854      -6.39530       9.47587       4.55103      -6.23520       3.62815       3.50471       3.75752       4.64346       3.68502       4.02022       2.86563
  11   8 1772.2100    0.3122  0.2705  8.9599  0.0000  0.0218   0.0181   0.0549    0.0593   0.0000   434.4734      -3.81423       13.8544      -2.78215      -1.64790     -0.758982       3.62569       4.95807       4.98736       5.04043       4.50546       3.55268
  11  10 2057.9374    0.6602  0.5072  9.3171  0.0000  0.0273   0.0265   0.0571    0.0935   0.0000   434.8965       7.94258       4.54603       2.54220       4.66714      -2.70188       4.11408       5.05829       5.26274       4.78585       4.26006       3.48366
  11  11 2199.7878    0.9153  0.7163  9.3241  0.0000  0.0311   0.0312   0.0729    0.1872   0.0000   442.3153      -7.97825       24.0601       2.26978      -10.1981       6.31293       4.72647       4.99625       5.07771       5.00800       4.73812       3.71912
  11  12 2339.9723    1.2673  0.8713  9.3544  0.0012  0.0347   0.0432   0.0814    0.4259   0.0000   435.0385      -4.15561       10.8697       2.25195      -2.54348       1.02733       4.89291       5.81375       5.39844       5.80291       4.98585       4.29491
  11  13 2478.4645    1.5929  0.8859 10.2274 -0.0002  0.0339   0.0501   0.0832    0.3116   0.0000   438.5195      -2.05850       1.52263       2.93155      -3.80035      -1.61091       4.42256       5.59075       5.87775       5.67861       5.03911       4.04023
  11  14 2616.8861    2.0955  1.0053 10.6413  0.0000  0.0318   0.0631   0.0977    0.2662   0.0000   437.1556      -2.28952       5.42890      -3.86360      -6.85190       3.79139       4.55401       5.73991       5.62496       5.37642       4.81999       3.95373
  11  15 2755.9985    2.6453  0.9494 10.7063  0.0000  0.0390   0.0781   0.0797    0.2412   0.0000   422.5148       2.96383       12.6755      -6.67555      -7.63316       2.16733       6.30517       9.89399       8.63846       8.81706       8.07680       6.38410
  11  16 2895.3183    3.3434  0.8029 11.7690 -0.0003  0.0308   0.1076   0.0726    0.1560   0.0000   443.5741       3.74418       9.48291       7.90028      -2.59567      -6.35275       3.87563       5.43202       5.08850       5.28250       4.16959       3.75594
  11  17 3034.4640    3.9203  0.8495 11.6391  0.0010  0.0293   0.1206   0.0749    0.2067   0.0000   429.7383      -5.75261       13.2724       8.82640       5.84162      -5.50149       4.18362       5.42750       5.29544       5.03088       4.60114       3.78064
  11  18 3173.3677    4.0562  1.0488 11.4234 -0.0000  0.0334   0.1128   0.0888    0.2885   0.0000   437.4913  -0.000464500       9.37260      -2.36913      -1.40549       4.44625       4.83866       6.10472       6.33558       6.02259       5.48439       4.29240
  11  19 3312.1480    3.5000  1.4660 11.6430 -0.0007  0.0454   0.0856   0.1010    0.1502   0.0000   427.3406      -4.42410       15.0398      -7.13386     -0.208329       1.04946       6.13198       7.82523       8.32570       7.44690       6.97684       5.55823
  11  20 3451.5536    2.9440  2.2136 11.0443  0.0000  0.0541   0.0603   0.1338    0.1273   0.0000   441.6782      -11.3881       3.41490      -4.03415      -1.91422      0.668661       7.37628       9.50378       9.62181       9.38551       8.29154       6.75672
  11  21 3590.9204    2.3843  3.2956 10.9207  0.0000  0.0686   0.0435   0.1829    0.0899   0.0000   430.9492      -8.25461       25.9812       10.0337       12.7209      -10.0241       10.0728       12.2657       12.5163       11.7918       10.5414       9.29363
  11  22 3730.6210    1.8978  4.4781 10.7055  0.0000  0.0918   0.0330   0.2328    0.0774   0.0000   413.6156       1.32562      -9.34696       8.78198       14.1849      -6.52545       12.6934       16.4771       16.3841       16.1340       13.9910       11.5051
  11  23 3870.4822    1.5860  6.2144 10.1987  0.0000  0.1144   0.0253   0.3061    0.0800   0.0000   458.0924      0.466606      -10.6758       3.32646       10.1675      0.364386       15.7932       19.7901       20.7841       19.7569       17.6964       14.1975
  11  24 4010.8674    1.3464  7.9177  9.9108  0.0000  0.1377   0.0205   0.3875    0.0760   0.0000   464.1449      -35.4975       14.1554       34.1442      -15.2151      -24.8280       18.4420       24.0511       24.2098       23.4735       20.8340       17.3629
  11  25 4151.0369    1.0991  9.2212  9.8328  0.0000  0.1652   0.0178   0.4787    0.0653   0.0000   450.5444       11.4432       8.88400       18.3859      -1.42364       4.77335       23.2211       28.4939       29.7514       28.8029       24.9127       21.7696
  11  28 4574.3445    0.6304 18.6807  9.3475 -0.0067  0.4013   0.0102   1.0332    0.0480   0.0000   463.8278      -2.49187       23.8983       3.82367       22.8178      -32.0605       53.1423       68.4046       71.4344       68.2938       59.0404       51.7276
  12   6 1509.7188    0.1715  0.1467  8.8084  0.0000  0.0177   0.0140   0.0371    0.0436   0.0000   433.9167      -1.69410       15.3291      -2.79960       1.04926       1.25578       2.61231       2.98869       3.12549       2.97277       3.00539       2.22623
  12   8 1805.7361    0.3636  0.3626  8.9370  0.0000  0.0235   0.0168   0.0492    0.0604   0.0000   435.3982       1.48603       9.93298      -2.70285      -4.80916      -2.31272       3.06746       4.08749       4.00005       3.83609       3.48622       2.81028
  12   9 1949.9559    0.4983  0.5511  8.9127  0.0000  0.0260   0.0193   0.0674    0.0863   0.0000   435.7785      -11.4042       22.0914       1.72882      -1.90666       2.60415       3.54188       4.06502       4.28691       4.28824       3.91007       3.44578
  12  10 2093.6203    0.7199  0.6655  9.0538  0.0000  0.0277   0.0242   0.0647    0.1109   0.0000   442.8936      -3.48866       10.3496       1.44759      -2.79021      0.631519       3.80360       4.37965       4.99241       4.82460       4.11110       3.42495
  12  11 2235.8398    0.9249  0.7522  9.4523  0.0000  0.0301   0.0296   0.0680    0.1332   0.0000   437.1757       2.40319       10.5419      -1.99180      -5.50025       1.72400       3.92416       4.76263       4.96519       4.78522       4.22065       3.71035
  12  12 2376.2646    1.3357  0.8510  9.7717  0.0000  0.0335   0.0413   0.0754    0.2701   0.0000   437.4367       9.43262       3.00897       3.68301       5.04704       1.14007       4.19200       5.26248       4.65825       4.88263       4.79878       4.11497
  12  13 2515.4699    1.6810  0.9405 10.2885  0.0000  0.0348   0.0550   0.0847    0.3651   0.0000   435.0987     -0.827335       26.0011      -8.17563      -3.01477       5.54020       4.23808       5.69325       5.73370       5.67115       5.11467       4.04962
  12  14 2654.5307    2.2466  0.9460 11.0786  0.0000  0.0356   0.0701   0.0862    0.2826   0.0000   439.0747      -3.40791       11.6364     0.0381491      -3.66927     -0.469169       4.14840       6.12149       5.43075       5.50639       5.16503       4.27194
  12  15 2794.4160    2.9775  0.7451 11.6914  0.0000  0.0288   0.0946   0.0697    0.1774   0.0000   435.7010       8.80102       15.8924      -9.49885      -1.50428       7.48011       3.60094       4.91015       4.51684       4.87471       4.04369       3.61457
  12  16 2934.2858    3.6058  0.8011 11.6596 -0.0003  0.0264   0.1124   0.0721    0.1848   0.0000   439.4104      -5.60548       10.2058       4.22027      -2.97085      -3.58551       3.62539       4.54684       4.63329       4.59930       4.02702       3.29759
  12  17 3073.7554    3.7199  0.8567 12.1432  0.0000  0.0303   0.1106   0.0746    0.1469   0.0000   428.6114       7.98225       7.75855       4.70256      -1.34665       3.81729       4.10934       5.24562       5.49366       5.60410       4.75057       4.02057
  12  18 3213.1167    3.9466  1.1279 11.7348 -0.0005  0.0358   0.1042   0.0876    0.2491   0.0000   448.1438       3.88318       17.0538       3.25086      -1.12893      -2.77016       4.64927       6.13135       6.28529       6.14419       5.15156       4.46473
  12  19 3352.4947    3.2936  1.5245 11.7110  0.0000  0.0419   0.0782   0.1120    0.1340   0.0000   433.7097       17.6261       7.04074      -8.89050      -5.50638      -6.68624       5.19605       6.32159       7.00444       6.58154       5.94121       4.90783
  12  20 3492.1899    2.7791  2.4704 11.0968  0.0001  0.0544   0.0529   0.1401    0.0992   0.0000   427.2416      -4.15443       1.72592       2.54380      -8.68738       6.77584       7.11124       9.18655       9.29988       8.93997       8.44716       7.16617
  12  21 3632.2229    2.2213  3.6363 10.5467  0.0005  0.0682   0.0366   0.1876    0.0885   0.0000   427.4959      -7.04180       7.68631       8.74441      -1.43696      -7.59839       8.55421       11.1657       11.2520       10.8401       10.1563       8.34556
  12  22 3772.4033    1.8498  5.1778 10.3734  0.0000  0.0908   0.0285   0.2416    0.0799   0.0000   423.0349       14.2918       29.8186      -6.75297      -10.8351      -24.6400       11.3975       14.9901       15.0502       14.7351       12.8383       11.6709
  12  23 3912.7935    1.5357  6.7773  9.9996  0.0000  0.1093   0.0225   0.2993    0.0820   0.0000   431.1239      -10.8234       1.91981       20.8553       19.2389      -1.33153       14.2093       17.9242       18.8372       18.0525       16.7399       13.8857
  12  24 4053.2630    1.2596  8.0224  9.8639  0.0000  0.1294   0.0186   0.3697    0.0716   0.0000   405.1079      -28.8432       30.3283       7.30773       19.7033       19.1217       16.7111       21.0917       22.4780       21.7452       19.6798       16.4969
  12  25 4194.0640    1.0347  9.8278  9.6658  0.0000  0.1650   0.0165   0.4725    0.0675   0.0000   424.3740      -49.3668      -7.01844       5.55987       5.01726      -19.9832       20.1497       26.4431       26.7220       26.8873       23.4624       20.1013
  13   6 1541.1281    0.1728  0.1385  8.7636  0.0000  0.0258   0.0142   0.0374    0.0429   0.0000   433.6336       2.25435       15.8563      0.427326      -2.94577     0.0175194       3.51478       3.14092       2.52852       3.56362       3.11498       3.25081
  13   8 1838.6653    0.4319  0.3034  8.8667  0.0000  0.0195   0.0207   0.0433    0.0686   0.0000   438.9415       1.36935       8.22390      -1.99633       1.51329     -0.910857       2.17169       3.00115       3.03518       2.56764       2.81740       2.44515
  13   9 1983.8003    0.5707  0.5178  8.9228  0.0014  0.0247   0.0210   0.0581    0.0856   0.0000   434.8803      -6.99695       8.67435      -6.73670      -8.73171      -6.17148       3.37241       4.27898       4.44055       4.25574       3.98344       3.12453
  13  10 2128.4475    0.7716  0.6728  9.2646  0.0000  0.0282   0.0256   0.0693    0.1059   0.0000   435.3069       8.26234       9.25338      -5.13636       3.81903      0.851907       3.11586       4.46109       4.31131       4.21690       3.79221       3.15033
  13  11 2271.0627    1.0401  0.9280  8.9892  0.0000  0.0305   0.0287   0.0743    0.1777   0.0000   436.2258      -1.73578       7.42353       7.12646       4.61469       2.70291       3.69009       4.86469       4.75692       4.67006       4.45639       3.80650
  13  12 2411.7972    1.4048  0.9914  9.8009  0.0000  0.0341   0.0390   0.0814    0.1949   0.0000   440.4223       5.34458       11.9762       5.47670      0.723770       2.89850       3.72534       5.13989       5.09611       5.12803       4.50910       3.94143
  13  13 2551.6357    1.9931  0.8509 10.6933  0.0000  0.0310   0.0581   0.0705    0.2349   0.0000   438.0057       2.38655       17.7241      -3.10197      -3.20331      0.499653       3.53321       4.82721       4.86013       4.65050       4.29366       3.70569
  13  14 2691.6628    2.3644  0.7779 11.3433  0.0012  0.0301   0.0780   0.0719    0.2357   0.0000   439.9505      -4.85264       16.4188       6.31814       1.13671      -1.57675       3.51584       4.61797       4.53751       4.42175       4.20026       3.58602
  13  15 2832.0913    3.0873  0.8193 11.1632  0.0000  0.0302   0.0927   0.0681    0.3799   0.0000   438.8308      -3.31476       19.8439      0.813277      -5.34484      -2.72648       3.56233       5.06313       4.98199       4.94016       4.58585       3.77376
  13  16 2972.5426    3.5332  0.8489 11.8448 -0.0004  0.0276   0.1017   0.0699    0.2279   0.0000   432.9735      -1.55598       14.4934       8.55730      -1.19909       5.17268       3.47612       4.52735       4.47030       4.52106       4.03854       3.39846
  13  17 3112.4626    3.9507  0.9935 11.4240  0.0000  0.0297   0.1082   0.0788    0.3068   0.0000   440.2887      0.864104       5.44089      0.159650      -4.32981      -3.77933       3.71355       4.62271       4.69019       4.55977       4.29620       3.73256
  13  18 3252.2464    3.8035  1.3131 11.6774  0.0000  0.0391   0.0931   0.0858    0.2065   0.0000   436.3337      -4.70962       25.0793       4.67974      -16.5450       3.60263       4.55968       5.87224       6.07912       5.80806       5.29561       4.63062
  13  19 3392.2099    3.1046  1.9223 11.2421  0.0001  0.0448   0.0636   0.1182    0.1300   0.0000   438.9289       1.79108       16.6030      -7.56858      -16.1912       1.85329       5.25526       6.89119       6.94878       6.84644       6.32749       5.46149
  13  20 3532.3468    2.7421  2.5867 10.7365  0.0000  0.0529   0.0486   0.1350    0.1159   0.0000   433.6801      -5.55719       3.60141      -5.87558      -1.53058      -6.41935       6.59095       8.14100       8.82873       8.40033       7.94894       6.50968
  13  21 3673.0308    2.1494  4.0895 10.3125  0.0000  0.0692   0.0321   0.1864    0.0896   0.0000   440.4434     -0.684644       22.4838      -7.08973       19.5675      -4.93928       7.95213       10.3691       10.6927       10.4296       9.89827       8.52738
  13  22 3813.6119    1.7496  5.8355 10.1881  0.0000  0.0951   0.0244   0.2464    0.0749   0.0000   459.5919      -38.1441       12.3653      -9.49959      -2.90843       17.5406       10.6543       13.6131       14.9700       14.3099       12.8951       11.1974
  13  23 3954.1632    1.4529  7.5904  9.9037  0.0000  0.1140   0.0207   0.3207    0.0809   0.0000   401.2148     -0.981294     -0.307606       39.2128      -6.00169      -18.4065       13.5458       16.6583       18.1571       17.7130       16.4198       14.0636
  13  24 4094.7992    1.1600  9.2567  9.6917  0.0005  0.1389   0.0170   0.4036    0.0733   0.0000   426.2439      -2.61126      -8.57073       22.4195       57.5881      -14.7038       16.6270       20.9650       22.2375       21.5565       19.5928       17.5314
  13  25 4236.2285    0.9858 11.5635  9.5168  0.0000  0.1801   0.0154   0.5131    0.0684   0.0000   436.9146      -23.5887       4.47526       42.0647    -0.0508823      -13.8196       20.6785       26.5611       27.5525       27.5903       25.2557       21.4051
  13  26 4377.5825    0.7825 12.3025  9.5743  0.0000  0.2229   0.0145   0.6376    0.0564   0.0000   413.8578       37.9313       19.0236       10.0652      -10.4792      -4.29647       24.9890       33.1956       34.4158       34.3737       30.9317       26.5538
  13  28 4660.0773    0.5551 19.3087  9.1920  0.0202  0.3896   0.0089   1.0258    0.0426   0.0000   483.5295       37.1768       34.5568      -31.3210      -21.2197       4.36160       45.0756       57.3607       61.1132       60.6689       54.0270       48.6465
  14   7 1723.4579    0.2792  0.2024  8.9346  0.0000  0.0189   0.0159   0.0324    0.0473   0.0000   434.2548       1.19148       8.47102      -4.23528       1.18869     -0.229545       2.09377       2.72316       2.86341       2.35380       2.65456       2.11907
  14   8 1870.8128    0.4357  0.3501  9.0336  0.0000  0.0188   0.0196   0.0466    0.0628   0.0000   437.5534      -6.64129       12.0196      -1.38475       8.22293      -1.37347       2.07465       2.52873       2.70659       2.63668       2.53008       2.32063
  14   9 2017.0258    0.6054  0.5108  9.2516 -0.0010  0.0234   0.0223   0.0569    0.0799   0.0000   439.4094      -1.05620       18.9055      -3.07350     -0.901343       1.18055       2.47616       3.27709       3.11199       3.46289       3.09515       2.78269
  14  10 2162.4679    0.8464  0.7772  8.8275  0.0003  0.0265   0.0249   0.0699    0.1472   0.0000   435.8281      -2.82814       20.1811       2.25697     -0.652097      -1.93988       3.20944       3.70673       3.97766       3.95075       3.68091       3.21096
  14  11 2305.6427    1.1362  0.7666  9.7246  0.0000  0.0268   0.0333   0.0699    0.1246   0.0000   441.8216      -4.08718       12.7989      -2.93134       5.57825      -1.56171       2.79590       3.56260       3.95379       3.66634       3.54477       3.06510
  14  12 2446.6744    1.6012  0.8784  9.7096  0.0000  0.0286   0.0432   0.0669    0.1994   0.0000   441.3293     -0.676131       9.69800       4.50558     -0.891132      -2.23164       3.31108       3.99417       4.52911       4.37672       4.23505       3.56642
  14  13 2587.2367    1.9454  0.9808 10.6801  0.0000  0.0300   0.0530   0.0823    0.1697   0.0000   437.5886       1.27629       13.6474      -7.72353      0.682682       4.77932       3.37471       4.31866       4.52845       4.70722       4.21948       3.62096
  14  14 2728.0868    2.5100  0.9084 10.7386  0.0000  0.0281   0.0698   0.0738    0.3432   0.0000   443.4817      0.918264       13.5343      0.316614      -2.01345       5.70612       3.10610       3.88440       3.85180       3.99248       3.72933       3.18016
  14  15 2869.1279    3.2275  0.8726 11.4889  0.0000  0.0303   0.0979   0.0730    0.3688   0.0000   433.3805       7.50842       8.42473      -1.31347     -0.943184       4.05013       3.34906       4.62937       4.64698       4.92316       4.18944       3.75715
  14  16 3010.0560    3.6821  1.0020 11.6321  0.0000  0.0312   0.1081   0.0789    0.4397   0.0000   438.7492       6.18528       7.71470       5.25622       2.08514       2.04233       3.29858       4.40657       4.64546       4.50787       4.11820       3.63505
  14  17 3150.4587    3.7682  1.0593 12.4663  0.0000  0.0321   0.1034   0.0880    0.1928   0.0000   432.2179       1.51706       13.6836       11.1060      -4.14457       5.03529       3.68776       4.72636       4.88155       5.13765       4.59009       4.18367
  14  18 3290.7499    3.4826  1.4405 12.1374  0.0000  0.0400   0.0845   0.1011    0.1526   0.0000   438.8620      -12.0088       8.84336      -2.88658       10.1866     -0.126365       4.16177       5.82243       5.51179       6.30153       5.41341       4.64752
  14  19 3431.2337    2.9649  2.0282 11.6321  0.0102  0.0491   0.0605   0.1217    0.1129   0.0000   436.1373      -8.67932      0.842212      -4.76215      -2.49315      -1.60956       5.01600       7.13997       7.01479       7.05853       6.24231       5.64189
  14  20 3572.1158    2.3667  3.2208 10.9886  0.0000  0.0598   0.0399   0.1599    0.0881   0.0000   436.5448      -1.56320       31.3675       1.68440       4.57043       7.60924       6.86329       8.53282       8.90125       8.76700       8.34599       7.42555
  14  21 3712.9437    1.9866  4.6101 10.3870  0.0000  0.0763   0.0288   0.1995    0.0844   0.0000   437.9846      -30.5412       27.2454       1.18700      -8.13607      -19.5326       8.16100       10.8684       11.5779       11.1854       10.4117       8.96166
  14  22 3854.0616    1.6158  5.8951 10.2672  0.0000  0.0939   0.0232   0.2553    0.0707   0.0000   431.3148      -10.6134       32.9386      -12.6787      -5.08228      -13.1465       10.0127       13.1255       13.6554       13.9991       12.3753       11.1469
  14  23 3994.8289    1.3468  7.9642  9.9816  0.0000  0.1172   0.0195   0.3417    0.0719   0.0000   435.2520       27.5829       28.8724      -19.2188      -10.6407       24.0819       12.5908       16.4203       17.3048       17.2860       15.8192       14.2354
  14  24 4136.2833    1.1508  9.6015  9.7492  0.0003  0.1394   0.0169   0.4080    0.0688   0.0000   477.9449      -11.6115      -7.78540       15.6573       33.5935       16.7680       14.8779       19.3966       20.3202       19.9872       19.3065       16.5663
  14  25 4278.0543    0.9387 12.3336  9.5992  0.0000  0.1924   0.0154   0.5534    0.0642   0.0000   402.1314       52.0922       7.48724      -14.0428       33.1066       27.4192       20.2989       26.3462       28.2492       28.3160       26.1008       22.5490
  14  26 4419.0184    0.7686 14.2760  9.5211  0.0031  0.2400   0.0135   0.6982    0.0561   0.0000   455.9830      -3.91955       26.4647      -42.1555       57.7075       2.23780       25.6327       32.8343       35.5314       35.0441       32.8012       28.5833
  15   5 1440.0292    0.1237  0.0764  8.7592 -0.0010  0.0145   0.0211   0.0548    0.0367   0.0000   438.5491     -0.256352       16.6152      -1.55292      -2.27329     -0.304331       2.16324       2.20075       3.48839       2.56382       2.23512       2.56576
  15   6 1600.9915    0.1988  0.1523  8.8258  0.0000  0.0151   0.0142   0.0359    0.0400   0.0000   439.7697      0.234784       16.9335       3.62258      -4.23597      0.631729       2.05311       2.59016       2.88446       2.49712       2.07097       1.76919
  15   8 1902.3374    0.4644  0.3802  9.0486  0.0000  0.0218   0.0188   0.0453    0.0629   0.0000   439.4888      -3.54263       15.3227      -1.25322      -3.42525      -1.73330       2.29340       2.54920       3.07419       3.04706       2.80574       2.34305
  15   9 2049.6140    0.6506  0.5094  9.1926  0.0000  0.0223   0.0219   0.0502    0.0927   0.0000   436.4662       1.90808       13.1803       1.81643      -1.43275       1.79145       2.41808       3.22748       3.17002       3.49032       3.29802       3.25593
  15  10 2195.8083    0.9268  0.7163  9.3977  0.0000  0.0263   0.0273   0.0649    0.1115   0.0000   437.5835       2.03515       11.4917     -0.911432       1.16886      -3.82214       2.77410       3.37529       3.86189       3.58234       3.42251       3.02241
  15  11 2339.4201    1.1535  0.9629  9.6603  0.0000  0.0317   0.0303   0.0756    0.1447   0.0000   437.8918      -7.11474       2.30509      -2.44414      -1.95479      -4.18144       3.17661       4.20852       3.99849       4.27762       4.04746       3.56221
  15  12 2480.9991    1.7082  0.9946  9.8980  0.0000  0.0294   0.0423   0.0760    0.1871   0.0000   437.7051       2.44290       12.7837       1.77523      -10.2880       3.67129       2.94750       4.12202       3.98994       4.16517       3.73168       3.39506
  15  13 2622.2910    2.1106  0.9590 10.7867  0.0000  0.0296   0.0550   0.0724    0.1517   0.0000   439.3378      -4.25998       11.8948     -0.294985     -0.976590      0.390337       3.00440       4.09108       4.03309       4.24035       3.77839       3.44520
  15  14 2764.0735    2.7110  0.8766 11.1812  0.0002  0.0265   0.0713   0.0687    0.1893   0.0000   433.2342      -1.06699       14.7723      -9.78979      -3.49784      0.930103       2.96191       3.70120       4.00707       3.91826       3.52406       3.31328
  15  15 2905.7666    3.2384  0.8064 11.7121  0.0000  0.0262   0.0892   0.0664    0.2373   0.0000   436.0943      -4.16942       14.2257       5.38691      0.710721       4.76303       2.69939       3.57195       3.84288       3.81199       3.74970       3.11285
  15  16 3047.0395    3.7293  0.9415 12.0122  0.0000  0.0309   0.1079   0.0735    0.3321   0.0000   440.4871      -1.54905       7.82914      -4.02962       6.58429       5.63896       3.08263       4.03524       4.34307       4.12430       3.80045       3.45961
  15  17 3187.9908    3.8352  1.2432 11.6369  0.0000  0.0349   0.1007   0.0933    0.4615   0.0000   440.3751      -6.14494       4.71147       5.90176       3.63491      -1.64100       3.38495       4.55497       4.68287       4.70546       4.18423       3.87885
  15  18 3328.7703    3.3324  1.4590 11.9395  0.0000  0.0384   0.0790   0.1007    0.2014   0.0000   430.7722       3.65521       12.4775       11.1133      -4.18842       4.29906       3.71857       5.11221       5.26753       5.43040       4.69294       4.33701
  15  19 3469.9352    2.7188  2.1204 11.4681  0.0000  0.0455   0.0535   0.1237    0.1276   0.0000   439.2538     0.0719542       16.5930       13.4848      -3.36605      -4.10129       4.79887       6.10049       6.63004       6.62319       6.26421       5.56420
  15  20 3611.0430    2.1978  3.1636 11.0582  0.0000  0.0605   0.0378   0.1516    0.0886   0.0000   431.1254      -2.62592       3.10236       1.49982       7.20637       1.65535       6.55716       8.13283       8.73331       8.80963       8.33017       7.49187
  15  21 3752.4110    1.9292  4.8949 10.3288  0.0000  0.0748   0.0270   0.2038    0.0857   0.0000   443.2362      -5.69348       1.46024      -28.8151       1.93610       21.6331       7.68047       10.0479       10.6694       10.8028       10.0841       9.14624
  15  22 3893.9232    1.5899  6.7942  9.9649  0.0000  0.0947   0.0205   0.2646    0.0766   0.0000   441.5012      -4.43357      -19.1426       6.24494      -2.41654       12.9744       9.70665       12.4149       13.5553       13.2470       12.5254       11.4201
  15  23 4035.3744    1.2749  8.9120  9.8288  0.0000  0.1240   0.0176   0.3582    0.0701   0.0000   438.2971       18.5121       10.6656       4.34017     -0.244798      -18.4631       12.4635       16.2633       17.1929       17.5013       15.8935       14.4373
  15  24 4177.0552    1.0094 10.1107  9.8047  0.0000  0.1493   0.0160   0.4600    0.0609   0.0000   481.6298      -23.5673       6.24133       55.0601       27.9870     -0.143397       15.0624       19.3802       20.4007       20.6111       19.0888       17.5369
  15  26 4460.8106    0.7353 16.1120  9.4487 -0.0036  0.2608   0.0109   0.7276    0.0476   0.0000   439.1021       3.55857       7.23116       46.3075      0.412815      -28.1399       25.8353       33.4897       35.8075       36.3032       33.2765       29.8888
  16   4 1293.7657    0.0798  0.0829  8.8189  0.0000  0.0265   0.0105   0.0395    0.0341   0.0000   430.3185       11.1425       13.0794       6.89761      -11.2913       6.88651       2.44803       3.44497       3.15407       2.90344       3.37825       2.64796
  16   6 1629.5343    0.2216  0.1778  8.8679  0.0019  0.0138   0.0132   0.0339    0.0404   0.0000   438.3549      -1.54373       14.1112       2.76084      -1.89609      -1.21906       1.55357       1.93438       1.98663       2.06625       1.82644       1.73471
  16   7 1783.2123    0.3279  0.2830  8.9869  0.0000  0.0179   0.0151   0.0384    0.0494   0.0000   437.9236       1.75093       15.6204      0.200437      -2.31651       3.59864       1.70868       2.33791       2.21913       2.15273       2.12624       2.10278
  16   8 1933.1634    0.4858  0.4320  9.1955  0.0000  0.0225   0.0188   0.0517    0.0624   0.0000   440.1574     -0.474938       12.3279       3.23693       2.45836     -0.391680       2.77646       3.79933       3.77591       3.69054       3.60713       2.77475
  16   9 2081.5579    0.6696  0.6357  9.0479 -0.0002  0.0246   0.0203   0.0592    0.1062   0.0000   437.0744     -0.960710       13.3474       5.81083      -2.56853       4.98253       2.32702       2.75233       3.18053       3.22387       2.97194       2.61366
  16  11 2372.5591    1.2817  0.8818 10.0550  0.0000  0.0271   0.0337   0.0698    0.1185   0.0000   442.9667     -0.281476       11.2265       7.77208      -2.73763      -4.61477       2.64418       3.15920       3.47208       3.61968       3.37100       2.96233
  16  12 2514.7650    1.6770  1.0056 10.1799  0.0000  0.0315   0.0408   0.0720    0.1556   0.0000   438.5232      -2.29495       16.6418       4.51160       3.24485      -4.62932       3.13134       4.55195       4.52413       4.91527       4.87315       3.99936
  16  13 2656.9225    2.2779  0.9760 10.5966 -0.0000  0.0279   0.0558   0.0726    0.1737   0.0000   433.1686      -4.40562       7.55026       7.16790       2.37512      -5.98337       2.76204       3.84388       3.79432       3.88221       3.63092       3.16915
  16  14 2799.4409    2.8695  0.8684 11.2395  0.0008  0.0253   0.0754   0.0672    0.1610   0.0000   439.3055       1.41637       13.1738       1.31328      -1.87431      -1.65854       2.58384       3.28022       3.50054       3.63187       3.34042       2.96938
  16  15 2941.6927    3.5735  0.8260 11.6729  0.0000  0.0248   0.0960   0.0624    0.2001   0.0000   436.7715      0.932856       11.3515       3.78845      -1.69832     -0.359652       2.61217       3.61470       3.56562       3.72053       3.54853       3.25646
  16  16 3083.4758    3.6058  0.9300 11.9795  0.0000  0.0278   0.0943   0.0732    0.2645   0.0000   443.5388      -5.28826       24.7158       5.29916      -5.54284      -3.91101       2.65270       3.57865       3.58654       3.64792       3.27525       3.10076
  16  17 3224.8480    4.0578  1.2651  4.0308  0.0000  0.0322   0.1005   0.0843  853.2615   0.0000   440.0310       1.46260       12.7760       2.78356      -1.70584       9.51803       3.23996       4.32012       4.53501       4.70182       4.28967       3.79164
  16  18 3366.2551    3.2238  1.7847 11.7313 -0.0002  0.0434   0.0721   0.1106    0.2190   0.0000   438.5019       3.15179       11.1054       9.11469      -4.65542       2.28797       4.12581       5.27837       5.85955       5.63032       5.45781       4.75304
  16  19 3507.8333    2.5536  2.5420 11.4506  0.0000  0.0519   0.0479   0.1418    0.1222   0.0000   443.1631      -2.43610      -5.31236      -2.96352       2.81212     -0.258867       5.04704       6.70558       7.10961       7.13862       6.88493       6.06533
  16  20 3649.5953    2.1643  3.9702 10.7848  0.0000  0.0653   0.0323   0.1772    0.0878   0.0000   441.4039      0.302565       12.8593       6.73284      -11.1158       5.39158       6.18264       8.16014       8.72087       8.62487       8.36522       7.56317
  16  21 3791.4982    1.7716  5.3809 10.2343  0.0000  0.0803   0.0238   0.2131    0.0827   0.0000   437.9638      -13.5075       4.54131       24.0405       4.97630      -18.9623       7.32488       10.0501       10.5038       10.4318       9.98751       9.10952
  16  22 3933.3316    1.4770  7.5645  9.8750  0.0000  0.0996   0.0184   0.2824    0.0738   0.0000   428.1771       1.28264       12.7554      -18.2832      -23.1754       3.05259       9.35332       12.3477       13.1677       13.4678       12.4403       11.3381
  16  23 4075.4290    1.2231  8.7426  9.8069  0.0000  0.1156   0.0166   0.3538    0.0668   0.0000   458.6939      -24.4463      -11.2069      -29.1595       6.38382       18.4482       10.9688       14.1591       15.1355       15.4492       14.7350       13.2625
  16  24 4217.2910    0.9673 11.2187  9.8040 -0.0003  0.1636   0.0155   0.4804    0.0581   0.0000   418.8590      -5.68551       30.7745       22.6270       6.55149       14.0410       15.3708       19.8755       21.5064       21.4686       20.6044       18.7695
  16  25 4359.5500    0.7714 13.0119  9.7064  0.0000  0.2073   0.0141   0.6302    0.0535   0.0000   408.7848       22.7971      -7.24883       43.1613       37.4250      -27.7543       19.7154       25.4656       27.7216       27.4380       26.4079       23.3213
  16  26 4502.4046    0.6496 15.2852  9.4688 -0.0086  0.2675   0.0105   0.7263    0.0454   0.0000   395.8781       20.0192       13.2966      -6.74963       18.8773      -22.9640       24.6199       32.0516       35.2178       35.1655       32.6132       29.6874
  17   4 1318.0531    0.1041  0.0660  8.7560  0.0000  0.0183   0.0129   0.0208    0.0332   0.0000   439.8748     -0.205232       16.5563      -5.41335      -5.71871      0.127924       1.81274       2.05397       2.75358       2.52012       2.56855       2.20918
  17   6 1657.0504    0.2492  0.2027  8.7814  0.0000  0.0149   0.0129   0.0309    0.0412   0.0000   438.2030      -3.27728       13.6297       1.68478       1.08317      0.938147       1.31401       1.74304       1.94735       1.89136       2.29426       1.81082
  17   7 1811.9740    0.3820  0.2934  8.8620  0.0000  0.0152   0.0169   0.0411    0.0520   0.0000   435.3029     -0.910182       14.7714     -0.625029       1.58100     -0.600760       1.62403       1.89645       2.10045       1.87070       1.95258       1.86797
  17   8 1963.2572    0.5238  0.5107  9.1055  0.0000  0.0218   0.0178   0.0539    0.0684   0.0000   439.9858       2.31438       17.9466    -0.0616371      -1.31786       4.80196       1.93060       2.33991       2.61037       2.48815       2.62935       2.29944
  17   9 2112.9516    0.7400  0.6252  9.2949  0.0000  0.0241   0.0219   0.0534    0.0899   0.0000   437.7281      -1.16325       11.5457       2.50411      0.845127      -1.17458       2.28499       2.81860       2.88400       2.77214       2.82929       2.67829
  17  10 2260.3005    0.9976  0.8770  9.4287  0.0000  0.0279   0.0260   0.0683    0.1685   0.0000   437.1615      -2.76765       8.03055       3.15321      -9.46223      -4.90761       2.65936       3.44709       3.65977       3.41631       3.47750       3.16616
  17  11 2404.9409    1.4278  1.0552  9.6748  0.0000  0.0295   0.0336   0.0724    0.1860   0.0000   442.0127      -2.13722       11.8967     -0.474310      -6.41904      -4.45882       2.57047       3.24875       3.78069       3.80028       3.41052       3.12540
  17  12 2548.0175    1.8643  0.9656 10.6371  0.0000  0.0292   0.0452   0.0691    0.1387   0.0000   436.4268      -4.17767       2.19015       3.29090      -1.36739       2.59097       2.49475       3.27236       3.59516       3.60877       3.50686       3.16464
  17  13 2691.0202    2.3880  0.9274 10.7754  0.0001  0.0268   0.0573   0.0680    0.1528   0.0000   439.1528      -1.81553       11.4779      -2.40947      -7.70079      -6.55803       2.37032       3.10725       3.27255       3.38059       3.11455       2.81975
  17  14 2834.2652    3.0910  0.8827 10.7999 -0.0009  0.0236   0.0753   0.0654    0.2326   0.0000   439.1903      -3.67899       10.4846      -4.30488      0.556923      -7.25670       2.26715       2.94544       3.09817       3.18837       3.13104       2.70659
  17  15 2977.1804    3.5162  0.9634 11.2990  0.0000  0.0271   0.0840   0.0667    0.2247   0.0000   439.9026     0.0303604       13.6057       2.50564      -10.6719      0.436392       2.35580       3.22233       3.10082       3.38321       3.16999       2.86421
  17  16 3119.2443    3.7574  1.1480 11.5316 -0.0004  0.0286   0.0864   0.0794    0.3241   0.0000   438.9386       4.78522       14.4903      -2.55787      0.284912       6.34241       2.77670       3.56181       3.98122       4.14375       3.92683       3.58938
  17  17 3261.3084    3.6036  1.3275 11.5636 -0.0011  0.0356   0.0856   0.0856    0.3540   0.0000   441.7987       2.14235       10.8949       5.09018       2.10849       2.08940       3.09304       4.32696       4.47320       4.51353       4.27790       3.90262
  17  18 3403.3502    3.2254  2.0215 10.4800  0.0000  0.0398   0.0630   0.1174    0.5465   0.0000   445.1195       1.35523       7.90439       1.29837       1.57197       5.43266       3.68861       4.66047       4.95418       5.05052       5.05733       4.44261
  17  19 3545.3565    2.5135  3.1386 10.8764  0.0000  0.0537   0.0397   0.1492    0.1381   0.0000   434.2708       1.54577       11.6405       7.89265     0.0531324      0.950380       4.84742       6.49777       6.83501       7.02226       6.55771       5.91962
  17  20 3687.5967    2.0729  4.7402 10.3360  0.0000  0.0668   0.0274   0.1930    0.0970   0.0000   435.3100      -5.50619       11.9621      -1.85397       4.16178       8.19224       6.05189       7.91228       8.43158       8.43826       8.07206       7.42899
  17  21 3829.7376    1.7002  6.1316 10.0037  0.0000  0.0813   0.0213   0.2287    0.0836   0.0000   438.3250      -15.0883       30.1548       6.67898       1.37778      -1.47080       7.41604       9.42590       10.4275       10.1283       9.71579       9.27009
  17  23 4114.9824    1.1289  9.9109  9.7248  0.0000  0.1283   0.0155   0.3835    0.0629   0.0000   426.0208      -23.5776       65.9158       19.3620      -11.8557       8.05291       11.4594       14.9856       16.0370       16.4547       15.3733       14.3287
  17  24 4257.4578    0.9503 13.5303  9.6070  0.0009  0.1821   0.0138   0.5357    0.0581   0.0000   449.8660      -12.4973       31.4386       19.0227      -25.8904      -7.96405       16.1884       20.7531       22.7826       22.9063       21.7969       20.4162
  17  25 4399.4663    0.7811 15.6498  9.5656 -0.0020  0.2375   0.0114   0.6637    0.0473   0.0000   424.0404       43.4137       4.06369      -48.0143       17.1261       24.3369       20.9938       27.2648       29.4947       30.3182       28.4752       25.8819
  17  26 4542.5611    0.6083 15.9963  9.4700  0.0024  0.2796   0.0102   0.7667    0.0415   0.0000   438.0518      -47.7571      -7.74918       72.7892       43.0441      -14.6128       24.7584       31.9322       35.2478       35.0840       33.9421       30.9672
  18   4 1341.5095    0.0860  0.0301  8.7687  0.0000  0.0150   0.0176   0.0161    0.0313   0.0000   436.7926       1.48499       17.3745      -3.43421      -4.04890     -0.423888       1.46008       1.67585       1.54049       1.61638       1.53026       1.98109
  18   5 1518.7191    0.1599  0.0900  8.8007  0.0016  0.0200   0.0142   0.0241    0.0343   0.0000   439.5487      -2.11197       17.0215     0.0404692      -3.71440      0.746769       2.03713       1.58534       1.74429       2.48841       2.16860       1.56639
  18   7 1839.9633    0.3806  0.4187  8.9017  0.0000  0.0240   0.0145   0.0509    0.0578   0.0000   440.4546     -0.179404       11.1689       1.28987      -1.00233       1.03017       2.40391       3.40409       3.63553       3.90001       3.28759       2.83033
  18   8 1992.8077    0.5795  0.5828  8.9415  0.0000  0.0226   0.0176   0.0519    0.0809   0.0000   437.4828       1.21228       13.3813      -1.45876      0.246577      -4.52173       1.82486       2.37221       2.60461       2.78124       2.38547       2.39964
  18   9 2143.6762    0.8346  0.6866  9.1935  0.0000  0.0236   0.0225   0.0548    0.0987   0.0000   437.0509      0.681679       15.8280     -0.756825      -4.48360     -0.776074       1.87295       2.48010       2.71788       2.78365       2.71414       2.52944
  18  10 2291.6148    1.0708  0.9750  9.4971  0.0000  0.0275   0.0253   0.0734    0.1585   0.0000   440.7647      -4.67060       15.7099       1.82796      0.991156       1.11970       2.44660       3.15446       3.59127       3.79305       3.69431       3.30620
  18  11 2436.8162    1.4660  1.0443 10.0696  0.0000  0.0279   0.0351   0.0759    0.1892   0.0000   432.9871      -1.91733       12.9254      -1.40248      -2.32632     -0.705959       2.56041       3.20351       3.44524       3.64586       3.52313       3.27438
  18  12 2580.8020    1.9478  0.9448 10.9350  0.0000  0.0268   0.0479   0.0692    0.1144   0.0000   434.4662       1.51119       16.5121      0.904243       3.61988      -6.38838       2.32099       2.83239       2.95222       3.40318       3.09865       2.70316
  18  13 2724.6573    2.5417  0.9462 10.7994  0.0000  0.0264   0.0583   0.0622    0.1796   0.0000   436.7208      -2.70752       9.13311      -2.75758       5.07485       3.18052       2.21219       2.91671       2.96493       3.02102       2.92881       2.69194
  18  14 2868.6279    3.3862  0.7497 11.3018  0.0000  0.0219   0.0864   0.0541    0.1617   0.0000   437.6035      -1.54604       11.4446      -2.45356       3.86088      -2.78231       1.97385       2.62885       2.96771       2.74342       2.75601       2.89935
  18  15 3012.0725    3.7643  0.8781 11.9155 -0.0003  0.0242   0.0910   0.0643    0.1412   0.0000   439.6468       4.95400       12.3907       3.63895       1.12756      0.326587       2.06562       2.65006       2.90799       3.00098       2.75134       2.55009
  18  16 3154.7915    3.8122  1.2203 11.7620  0.0006  0.0321   0.0825   0.0768    0.2027   0.0000   435.2457      -2.27185       14.7754       2.92273      -2.88030      -4.46969       2.67637       3.80425       3.88032       4.10219       3.92764       3.63568
  18  17 3297.2972    3.3756  1.5170 11.5338  0.0000  0.0348   0.0680   0.0903    0.2228   0.0000   440.3150       1.44964       16.6115      -2.42390     -0.721898     0.0561533       2.86342       3.83921       4.14599       4.18308       4.02812       3.64964
  18  18 3439.8457    2.9188  2.2451 11.0298  0.0000  0.0423   0.0525   0.1176    0.2300   0.0000   436.4265       2.50681      -9.51264       6.78544       6.69470     -0.744659       3.58892       4.61500       5.14185       5.08929       5.01415       4.72940
  18  19 3582.4724    2.3454  3.4629 10.8465  0.0000  0.0553   0.0355   0.1570    0.1199   0.0000   442.3186      -2.08729       7.40867      -1.18604     -0.463465      -1.42747       4.60426       6.09706       6.39266       6.67374       6.24044       5.98191
  18  20 3725.0779    1.9486  4.8628 10.3240  0.0000  0.0680   0.0252   0.1902    0.0936   0.0000   440.9314       7.99971       21.8642      -6.87359       1.75288      -4.24090       5.84443       7.77085       8.03530       8.82626       8.30197       7.72522
  18  21 3868.0057    1.5965  6.5206 10.0611  0.0000  0.0833   0.0194   0.2401    0.0717   0.0000   427.0862       10.8542       14.3480      -4.74800      -10.5999      -6.22271       7.26710       9.37071       10.1702       10.5448       10.1338       9.48709
  18  22 4010.8556    1.3048  8.4630  9.7912  0.0000  0.1046   0.0159   0.3014    0.0643   0.0000   462.6976      0.360565       10.1591       3.24412       9.52260      -6.56427       8.93151       11.5668       12.7439       13.0747       12.6475       11.7442
  18  23 4153.5677    1.0664 10.4861  9.7590  0.0000  0.1341   0.0145   0.4071    0.0565   0.0000   450.2110      -10.5267       44.2914      -26.8270      -11.1135       17.3145       11.2844       14.8558       16.3440       16.2128       15.8254       14.5876
  18  24 4296.7018    0.8807 12.0955  9.6775 -0.0008  0.1664   0.0132   0.4996    0.0516   0.0000   413.0551       11.0843       1.18724       3.46775       22.8348       14.9076       13.8876       17.8398       19.8436       20.1048       18.8198       17.8672
  18  25 4439.5217    0.7088 14.9887  9.5776 -0.0008  0.2303   0.0111   0.6568    0.0451   0.0000   416.3203       2.05156       19.1381      -46.5681       40.4582       18.6821       19.4239       24.9861       27.3928       28.2281       27.1567       24.8316
  18  26 4582.4209    0.5631 19.2383  9.4700  0.0000  0.3487   0.0083   0.9029    0.0340   0.0000   457.2539       37.2123       5.60476       18.0822       7.62537      -41.9769       29.0646       37.1100       41.6974       41.3681       39.8376       36.8074
  19   5 1543.0300    0.2044  0.1374  8.7210  0.0000  0.0145   0.0121   0.0229    0.0353   0.0000   437.8416      -1.65183       16.5126      0.708976      -1.06061       1.71383       1.24732       1.37296       1.47059       1.59615       1.58057       1.43215
  19   6 1709.3612    0.2808  0.3090  8.8324  0.0000  0.0179   0.0119   0.0407    0.0434   0.0000   437.1700      -2.03111       16.9098     -0.108374      -1.00596    -0.0719583       1.36983       1.75078       1.87069       2.06431       1.76847       1.66292
  19   7 1867.2718    0.4194  0.4444  8.9161  0.0000  0.0192   0.0146   0.0507    0.0575   0.0000   438.9819      -3.51566       15.6405       1.78710      -5.84899      -1.22292       1.67950       1.89678       2.24170       2.47218       2.49163       2.03893
  19   8 2021.7098    0.6034  0.6418  9.0550 -0.0001  0.0235   0.0168   0.0512    0.0866   0.0000   434.8709     -0.631684       17.9384      -1.43281      0.973372       2.58387       2.02223       2.52420       2.77037       2.81178       2.75577       2.54063
  19   9 2173.7665    0.8627  0.6879  9.3779 -0.0011  0.0232   0.0231   0.0548    0.0894   0.0000   438.9990      -3.40311       12.2843       2.33696      -2.34894      -1.18899       1.78794       2.50002       2.45917       2.58629       2.58114       2.30090
  19  10 2322.2829    1.2053  0.8424  9.8035 -0.0001  0.0241   0.0293   0.0600    0.1125   0.0000   442.4264     -0.396763       11.7737       1.18782      -3.33652      0.793961       2.06808       2.74620       2.92333       3.08926       3.00190       2.56691
  19  11 2468.0660    1.6480  1.0774  9.9030  0.0000  0.0281   0.0379   0.0749    0.2513   0.0000   439.9400       5.13786       7.03490      0.943689      -2.19388      -1.27962       2.30948       2.82384       3.19674       3.28747       3.10156       2.83667
  19  12 2613.0440    2.1201  0.9685 10.6761  0.0000  0.0274   0.0489   0.0650    0.1922   0.0000   440.3405     -0.242046       12.4398     -0.653193      0.763328     -0.113579       2.24735       3.07089       3.10893       3.22066       2.99905       2.79242
  19  13 2757.8790    2.6858  0.9663 11.1274 -0.0000  0.0251   0.0607   0.0646    0.1422   0.0000   433.8348      -1.00745       12.8437       3.76363      -4.70742       1.56163       2.05894       2.71762       2.90651       2.97257       2.96324       2.79311
  19  14 2902.4610    3.3722  0.7664 11.7179  0.0000  0.0225   0.0821   0.0524    0.1334   0.0000   439.0380      0.270131       14.5112       2.06863      -1.63797       2.30841       1.93517       2.51221       2.70445       2.73249       2.51575       2.37244
  19  15 3046.4578    3.8852  0.9290 11.7076  0.0000  0.0235   0.0904   0.0677    0.1688   0.0000   436.9989       2.42998       6.25843       3.34474      -3.88485       3.30501       2.03626       2.71483       2.85279       2.99008       2.89767       2.51117
  19  16 3189.7340    3.8141  1.2013 11.5653  0.0008  0.0298   0.0793   0.0750    0.1987   0.0000   438.4892      -4.29523       9.10820      -2.30751      0.565294      -2.82389       2.67937       3.81527       3.94771       4.32202       4.17120       3.73045
  19  17 3332.7956    3.2660  1.5819 11.8095 -0.0003  0.0370   0.0640   0.0883    0.1408   0.0000   440.9222       1.01429       15.4632      -4.10718       4.79007     -0.871309       2.93561       3.96009       4.24625       4.29186       4.06688       3.93505
  19  18 3476.0387    2.7636  2.3891 11.2859  0.0000  0.0439   0.0470   0.1164    0.1361   0.0000   438.6292      -2.08651      0.854829      -1.91255       6.91869      0.834321       3.52086       4.61819       5.02232       5.11448       4.84186       4.59283
  19  19 3619.1265    2.2253  3.7540 10.5933  0.0000  0.0574   0.0314   0.1539    0.1174   0.0000   443.7633      -1.29755       7.28185      -5.72504      0.149664       5.40124       4.65402       5.75034       6.58802       6.64306       6.55621       6.04597
  19  20 3762.3729    1.8435  5.5717 10.1423  0.0000  0.0720   0.0220   0.2050    0.0866   0.0000   440.5277       6.19561       4.05167      0.792171      -13.7168       1.81045       5.83277       7.57154       8.37353       8.39546       8.29393       7.66018
  19  21 3905.6480    1.5450  6.8980  9.8604  0.0000  0.0858   0.0180   0.2342    0.0760   0.0000   430.8693      -16.4363       8.07213       3.89126    -0.0558939      0.509420       6.92213       9.00533       9.94332       10.1951       9.74258       9.13848
  19  23 4192.0604    1.0103 10.7547  9.7547  0.0000  0.1367   0.0138   0.4124    0.0518   0.0000   441.5611      -20.5114       18.0633      -1.75235       10.7672       8.75632       11.0274       14.2763       15.7360       16.2963       15.5914       14.4214
  19  24 4335.2825    0.7840 12.5220  9.7083 -0.0004  0.1842   0.0126   0.5471    0.0476   0.0000   424.6283       1.76192      -39.9906      -8.00190       34.8278       7.30579       14.4674       18.9897       20.7272       21.6094       20.7905       19.4911
  19  25 4478.9453    0.6338 15.2645  9.5817 -0.0032  0.2478   0.0100   0.6955    0.0399   0.0000   372.3278      -20.2305       79.5476       24.4021       18.3735       13.4593       19.8872       25.2341       28.2835       28.8739       27.1897       25.6480
  20   4 1386.4901    0.1119  0.0751  8.7273  0.0000  0.0177   0.0112   0.0207    0.0308   0.0000   438.6011      -3.63163       16.5533      -1.55094      -3.45782      -3.49866       1.64511       2.04472       1.90783       1.81799       2.42255       2.18998
  20   6 1734.1655    0.3076  0.2937  8.8168  0.0000  0.0164   0.0128   0.0378    0.0439   0.0000   437.6004      -1.95698       16.3461     -0.436894      -1.78592      0.523759       1.36299       1.79081       1.86948       2.11188       2.14965       1.60129
  20   7 1893.9023    0.4623  0.4205  8.9792  0.0000  0.0171   0.0158   0.0451    0.0545   0.0000   436.4718     -0.329104       11.2089       1.12177       1.54013      0.585351       1.33990       1.71533       1.75252       2.07861       1.89428       1.67602
  20   8 2050.0102    0.6839  0.6388  8.8003  0.0000  0.0209   0.0182   0.0524    0.0888   0.0000   438.3386      0.572660       14.3596      0.236677      -3.30444       5.00524       1.65634       2.17862       2.35397       2.44659       2.30088       2.15978
  20   9 2203.0858    0.9317  0.8568  9.1672 -0.0007  0.0247   0.0228   0.0653    0.1321   0.0000   436.2073      -1.67825       14.8443      -1.48698      -6.51963       3.74339       1.91784       2.59520       2.76592       2.79015       2.79487       2.68552
  20  10 2352.4123    1.2881  0.9177  9.7045  0.0000  0.0254   0.0296   0.0627    0.1270   0.0000   436.3453      -1.95203       13.6957       4.22380      -1.71055       1.20286       1.87431       2.52307       2.66735       2.78338       2.62217       2.43491
  20  11 2498.9285    1.7377  1.0099 10.1357 -0.0001  0.0264   0.0408   0.0704    0.1930   0.0000   440.9450     0.0222529       14.9783      0.197370       5.13548      0.619467       2.04461       2.61948       2.87977       2.88589       2.90644       2.79299
  20  12 2644.7933    2.2581  0.8791 10.8090 -0.0000  0.0251   0.0541   0.0608    0.1892   0.0000   441.5310      -1.27502       15.0519      -3.70457      -6.29007       2.95717       1.90500       2.55872       2.59377       2.72185       2.77765       2.60099
  20  13 2790.6103    2.8746  0.9494 11.3033 -0.0001  0.0248   0.0654   0.0658    0.1414   0.0000   436.5315      -4.62384       19.1653       3.47747      -2.51859       2.38416       1.96949       2.66618       2.79168       2.87118       2.74409       2.46174
  20  14 2935.9024    3.5817  0.8893 11.3170  0.0000  0.0228   0.0791   0.0573    0.1799   0.0000   441.7640      -2.73479       10.9181      -5.63510       1.81192      -1.00442       1.87418       2.52132       2.69380       2.78530       2.58265       2.46428
  20  15 3080.3440    3.7001  0.9899 11.8218  0.0000  0.0262   0.0817   0.0651    0.1501   0.0000   435.7631      0.961881       8.21660     -0.957086       1.52216       1.09679       1.97698       2.60747       2.57672       2.83680       2.71431       2.65934
  20  16 3224.3631    3.7252  1.3109 11.6363 -0.0056  0.0304   0.0718   0.0802    0.1455   0.0000   433.2342       2.89793       13.4036      0.331159      0.245933      0.759466       2.19938       3.00305       3.05838       3.23300       3.12195       2.87165
  20  17 3367.9541    3.1680  1.7874 11.6350  0.0000  0.0369   0.0556   0.0934    0.1085   0.0000   439.3167      0.732204       5.29704       3.16093     -0.546548      -5.89560       2.89183       3.81205       4.05514       4.18988       4.13502       3.84026
  20  18 3511.6490    2.6246  2.7299 11.1601 -0.0009  0.0447   0.0398   0.1263    0.0976   0.0000   440.2215      -3.37904       8.61957       2.68307       5.62649       1.52390       3.41710       4.48994       4.85584       4.92301       4.88315       4.53733
  20  19 3655.3637    2.0908  4.2941 10.6200  0.0000  0.0608   0.0279   0.1672    0.0883   0.0000   442.0537       7.89723       26.6876      -1.80342     -0.275338      -6.12960       4.65424       6.13326       6.80367       6.74884       6.83923       6.37869
  20  20 3799.1002    1.7723  5.6400 10.0565  0.0000  0.0705   0.0202   0.1974    0.0801   0.0000   438.2899      -3.52078       12.3131       18.2206       5.69355      -10.4725       5.34365       6.99587       7.68632       8.10497       7.83447       7.15434
  20  21 3942.8866    1.4149  7.7077  9.9049  0.0000  0.0923   0.0162   0.2718    0.0606   0.0000   442.8313       1.26462       15.9801      -15.2840       2.95937      -15.9735       7.01433       9.24081       10.1824       10.6540       9.78688       9.63760
  20  23 4230.2689    0.9417 11.6563  9.6657  0.0000  0.1494   0.0128   0.4392    0.0509   0.0000   440.1546      -9.08671       34.6157      -7.22471       24.8261      -15.9128       11.0984       14.6112       16.2611       16.6173       15.7029       15.2448
  20  25 4517.7044    0.6380 17.3136  9.5144  0.0025  0.2688   0.0087   0.7363    0.0342   0.0000   384.4194       9.01820      -17.3785       5.09683       22.0626       10.9648       19.5555       26.0804       28.7202       29.5196       27.6281       26.3733
  21   4 1408.0714    0.1166  0.1012  8.6517  0.0000  0.0136   0.0095   0.0261    0.0305   0.0000   438.9461      -1.06980       18.7846     -0.793923     -0.204759     -0.789222       1.02284       1.36547       1.48666       1.43047       1.42017       1.33875
  21   5 1589.2777    0.2071  0.1872  8.7782  0.0000  0.0170   0.0111   0.0321    0.0350   0.0000   437.7586      0.732750       20.2653      -3.51424    -0.0384853      0.395265      0.869747       1.70121       1.13050       1.77765       1.46260       1.46263
  21   6 1758.1940    0.3427  0.3080  8.8344  0.0000  0.0152   0.0134   0.0372    0.0446   0.0000   436.6172       1.98207       18.4779      0.833632      -3.84255     -0.918913       1.13416       1.53948       1.69412       1.74839       1.78549       1.50817
  21   7 1919.7979    0.4763  0.5254  8.9086  0.0000  0.0212   0.0146   0.0515    0.0611   0.0000   437.9517      -2.64807       13.0394      -5.62192     -0.904245      -3.77918       1.81406       2.40465       2.70656       2.75244       2.52427       2.41838
  21   8 2077.7487    0.7314  0.5650  9.1130  0.0000  0.0196   0.0196   0.0438    0.0818   0.0000   442.5198      -2.59966       14.4792       3.78765      -4.18576      -1.59400       1.48327       1.76824       1.95712       2.03789       2.00933       1.80218
  21   9 2231.8391    0.9846  0.8411  9.3664  0.0010  0.0231   0.0231   0.0615    0.1221   0.0000   440.1546       5.31283       16.4854     -0.429324      -5.36837     0.0623407       1.78061       2.22424       2.44392       2.44324       2.49868       2.24805
  21  10 2381.8720    1.3563  1.0251  9.7247  0.0000  0.0244   0.0291   0.0697    0.1309   0.0000   435.1928      -1.17102       14.7172       2.42147      -3.06493      0.418777       1.87669       2.39469       2.66235       2.72689       2.77788       2.52353
  21  11 2529.2640    1.7561  1.0300 10.4048  0.0000  0.0265   0.0372   0.0646    0.1298   0.0000   440.5672      -1.95294       20.1020      -1.44553      -3.45857       1.17689       2.11573       2.55385       2.87203       3.07415       3.10198       2.78390
  21  12 2676.1404    2.3875  0.9091 10.9220  0.0000  0.0256   0.0535   0.0593    0.1883   0.0000   440.9958      -4.57798       10.7880       5.22558     -0.948888    -0.0315948       1.84061       2.52273       2.67514       2.73216       2.80478       2.43444
  21  13 2822.8814    3.0338  0.9516 11.1216 -0.0003  0.0239   0.0686   0.0641    0.2355   0.0000   436.3438      -1.13254       13.5920      -3.37788      -4.10897      -1.04016       1.86666       2.48719       2.56402       2.72219       2.75909       2.57662
  21  14 2968.8395    3.7466  0.8336 11.5251 -0.0013  0.0219   0.0844   0.0533    0.1524   0.0000   439.2134      0.130355       16.3514      -3.37521      -1.94334     -0.793049       1.62889       2.26509       2.28569       2.47618       2.49741       2.22266
  21  15 3113.8619    3.9544  0.9560 11.8427 -0.0046  0.0251   0.0837   0.0571    0.1573   0.0000   435.9190     -0.210971       12.4705       3.46392     -0.451758     -0.453784       1.75817       2.35795       2.52161       2.64687       2.47242       2.46309
  21  16 3258.3937    3.5930  1.3858 11.3920  0.0000  0.0313   0.0660   0.0749    0.1731   0.0000   438.9347       3.99977       12.4627       6.69433    -0.0509012       3.22013       2.17342       3.06459       3.11835       3.30288       3.21736       2.92166
  21  17 3402.8217    3.0722  1.9207 11.4568  0.0000  0.0367   0.0510   0.0959    0.1007   0.0000   443.4227       1.17805       11.9559       3.11904       12.1797       5.48220       2.78444       3.69813       3.97611       4.14390       4.36572       3.99949
  21  18 3546.9929    2.4490  3.0304 11.1362 -0.0000  0.0484   0.0352   0.1328    0.0819   0.0000   449.6397      -3.62960       1.71494       6.49419       4.90326      0.451793       3.41205       4.69580       5.01594       5.17279       5.01284       4.64859
  21  19 3691.4153    2.0211  4.6688 10.3341  0.0000  0.0606   0.0236   0.1641    0.0823   0.0000   442.5646      -10.7753       3.87292       2.48325       4.49370       5.75941       4.44224       5.88878       6.39850       6.70427       6.68399       6.13104
  21  20 3835.3546    1.6808  6.6271  9.9652  0.0000  0.0771   0.0178   0.2092    0.0680   0.0000   431.0272     -0.132635       9.25852      -14.3215      -1.43263       5.20313       5.72515       7.26070       8.19343       8.35581       8.07087       7.73514
  21  21 3979.6634    1.3792  8.2832  9.8471  0.0000  0.0944   0.0154   0.2757    0.0587   0.0000   425.4599      -1.26919       40.6830       5.66893      -13.4794     -0.259290       6.95295       9.10482       10.2571       10.2674       10.1971       9.63138
  21  22 4123.8147    1.1460 10.2461  9.7263  0.0000  0.1182   0.0131   0.3430    0.0497   0.0000   441.3230       36.7653       12.2599      -20.0568      -10.8902       7.58355       8.54359       11.0208       12.3434       12.6447       12.4224       11.7485
  22   3 1233.0991    0.0760  0.0783  8.7906  0.0000  0.0322   0.0099   0.0271    0.0289   0.0000   441.2991      0.175264       21.4823       2.09655      -2.49261       1.79361       1.74717       3.08961       2.65113       2.44244       2.98694       2.64327
  22   4 1429.1278    0.1160  0.1465  8.7224  0.0000  0.0182   0.0090   0.0455    0.0311   0.0000   441.0892    -0.0946955       19.3846       2.88231      -5.08984      -1.61257       1.63924       2.38076       2.10349       2.05160       2.14678       1.69703
  22   5 1611.3294    0.2284  0.1733  8.8491  0.0000  0.0150   0.0123   0.0298    0.0345   0.0000   438.8100     -0.637801       18.7542      -2.48663      -5.06941     -0.450981       1.34265       1.82702       2.08430       2.35753       2.02386       1.90822
  22   6 1781.5027    0.3474  0.3708  8.8674  0.0000  0.0174   0.0124   0.0433    0.0465   0.0000   441.3131     -0.953624       14.9371     -0.681386      -1.47565       1.58605       1.44242       1.77564       1.79304       1.92848       1.88302       1.78033
  22   7 1945.0385    0.5579  0.5402  8.9865  0.0000  0.0187   0.0158   0.0471    0.0648   0.0000   438.7176      -4.84202       15.3182       3.20296     -0.566476      0.930198       1.41464       1.98405       2.35133       2.48494       2.51873       2.26313
  22   8 2104.6770    0.7253  0.7103  9.2425  0.0000  0.0224   0.0183   0.0535    0.0812   0.0000   438.8286       1.54178       18.8581      0.314029     -0.297043      -1.44085       1.66782       2.03760       2.17970       2.47412       2.36269       2.17279
  22   9 2259.9709    1.0454  0.7991  9.6006  0.0000  0.0229   0.0241   0.0559    0.0995   0.0000   437.6294      -5.04214       16.9112       1.85765      0.136119       1.66358       1.61138       2.09669       2.17728       2.30612       2.31172       2.34813
  22  10 2410.7789    1.4587  1.0269 10.1021  0.0000  0.0266   0.0314   0.0657    0.1437   0.0000   438.9926       1.14439       15.3809      -5.14446      -3.98896      0.812714       1.83512       2.65733       2.64987       2.71123       2.78174       2.62957
  22  11 2559.1533    1.9430  0.9332 10.4097 -0.0000  0.0235   0.0420   0.0607    0.1342   0.0000   438.7593      -4.62063       13.1469      -1.42661      -2.64705       1.31381       1.73239       2.22712       2.53234       2.72344       2.71126       2.57115
  22  12 2707.0721    2.5075  0.9053 11.1267  0.0000  0.0240   0.0558   0.0582    0.1504   0.0000   435.7666      -6.22764       15.6261      0.539527      -5.65056     -0.938913       1.85453       2.39844       2.67944       2.73363       2.72470       2.52654
  22  13 2854.6475    3.1820  0.8995 11.2606 -0.0003  0.0235   0.0695   0.0578    0.2381   0.0000   438.7617      -4.05468       13.6672      0.674357       4.34432       3.33646       1.71326       2.30464       2.25809       2.44407       2.50027       2.35715
  22  14 3001.3054    3.6810  0.9091 11.9340 -0.0001  0.0226   0.0809   0.0591    0.1448   0.0000   440.2562      0.958918       17.4510      -1.30545      -1.07168     -0.204575       1.71478       2.18174       2.36773       2.67274       2.68543       2.51711
  22  15 3146.9279    3.8745  1.1741 12.0454  0.0000  0.0265   0.0780   0.0752    0.1466   0.0000   438.8866      -5.74794       14.8997       5.61076      0.539000     -0.393491       1.88985       2.43830       2.67365       2.86349       2.71162       2.59955
  22  16 3292.0890    3.6322  1.3697 11.5463  0.0000  0.0308   0.0659   0.0723    0.1667   0.0000   437.2479      -5.69623       10.6675       2.13885      -3.38521      -2.72361       2.07584       2.89963       2.97535       3.23867       2.99899       2.90350
  22  17 3437.1239    2.9405  2.0540 11.3521 -0.0012  0.0382   0.0446   0.0928    0.0899   0.0000   437.7435      -1.21617       7.96029       5.71530       1.39476       3.17880       2.59689       3.51519       3.90508       3.89194       3.87505       3.59404
  22  18 3581.9939    2.3499  3.5531 10.7438 -0.0005  0.0498   0.0292   0.1328    0.0788   0.0000   441.3352      -4.03278       8.94062      -5.81203       3.75060       5.33216       3.52497       4.59899       5.11779       5.18892       5.17511       4.89610
  22  19 3726.6974    1.9341  4.8541 10.4177 -0.0001  0.0612   0.0227   0.1694    0.0744   0.0000   435.6179     -0.250649       10.5326       4.08146       6.39137     -0.999512       4.41645       5.59933       6.39753       6.45493       6.61749       6.34943
  22  20 3871.4288    1.5413  6.2856 10.1363  0.0000  0.0753   0.0173   0.2140    0.0611   0.0000   441.7704      -11.9216       14.9312       21.4877      -7.81349      -4.68520       5.24318       6.84168       7.60558       7.69081       7.60496       7.42503
  22  21 4016.2385    1.2843  8.7521  9.8699  0.0022  0.0991   0.0142   0.2881    0.0524   0.0000   444.2243      -9.60888       13.9510       6.53649       2.41733       8.90633       6.83128       8.94932       9.97216       10.0956       10.0879       9.51207
  22  22 4160.6002    1.0347 10.5693  9.7965  0.0000  0.1291   0.0130   0.3718    0.0477   0.0000   437.7650       10.8569       1.98482      -11.7534      -11.5146      -4.60157       8.80651       11.3979       13.2092       13.1267       13.0007       12.2861
  22  23 4305.4629    0.8295 12.3953  9.7834 -0.0034  0.1655   0.0120   0.4877    0.0429   0.0000   430.7774       9.00344      0.461248      -1.84177       35.1102       14.3602       11.2151       14.7447       16.5716       17.0044       16.4562       15.5392
  23   3 1252.2317    0.0832  0.0575  8.7969  0.0000  0.0164   0.0094   0.0190    0.0278   0.0000   438.9502      0.937325       17.1320     -0.760720     -0.195160       1.09039       1.09391       1.52237       1.62804       1.52403       1.69101       1.62356
  23   5 1632.7872    0.2448  0.1896  8.7825  0.0006  0.0117   0.0117   0.0281    0.0351   0.0000   440.5193      -1.43087       18.9702      -1.71343      0.416645     -0.227261      0.885740       1.06180       1.14356       1.15335       1.35424       1.23615
  23   6 1804.1930    0.4071  0.3952  8.8310  0.0000  0.0177   0.0132   0.0381    0.0498   0.0000   438.8930      -3.53869       19.6991       1.86475     -0.950846      -1.41208       1.11272       1.45791       1.60823       1.63903       1.60919       1.49277
  23   7 1969.6022    0.5633  0.5543  8.8989  0.0000  0.0189   0.0155   0.0459    0.0681   0.0000   438.6568      -3.62863       16.0827      -1.41518      -3.95058      -2.30579       1.27683       1.76022       1.81256       2.00430       1.91203       1.77376
  23   8 2131.0822    0.7916  0.8373  9.1289  0.0000  0.0229   0.0181   0.0599    0.0965   0.0000   434.9652       1.17181       20.0683       3.00690      -1.29008    -0.0782303       1.57260       1.99904       2.16239       2.27557       2.28051       2.24122
  23   9 2287.4200    1.1604  0.9694  9.2805  0.0000  0.0246   0.0237   0.0589    0.1457   0.0000   436.7428      -2.49840       13.1135       3.88461      -2.94351      0.728376       1.78461       2.26753       2.51761       2.65359       2.58565       2.46709
  23  10 2439.1435    1.5186  1.0681 10.0325  0.0000  0.0260   0.0314   0.0677    0.1594   0.0000   438.8201     -0.162310       10.7027       4.39329      -1.33881      -2.65344       1.84217       2.24180       2.44148       2.66667       2.64966       2.44024
  23  11 2588.6300    2.1736  0.9623 10.3512  0.0000  0.0225   0.0443   0.0595    0.1566   0.0000   437.2800      -6.22633       9.35976     -0.133326      -4.10300      -1.00889       1.54818       2.07338       2.26146       2.40064       2.39524       2.26018
  23  12 2737.5166    2.6822  0.9057 10.9978 -0.0000  0.0230   0.0555   0.0540    0.1422   0.0000   440.9710      -1.73343       16.7899       4.80075     -0.725262      -1.97013       1.51797       1.95059       2.13963       2.16612       2.23788       2.08912
  23  13 2885.9802    3.3926  1.0121 10.7511  0.0000  0.0248   0.0687   0.0610    0.4326   0.0000   440.3238       2.45253       12.0263       2.50088      -3.51244      -2.80756       1.69163       2.41743       2.59649       2.73499       2.59375       2.42763
  23  14 3033.3606    3.8331  0.8444 12.2679  0.0000  0.0230   0.0852   0.0555    0.1391   0.0000   440.5031     -0.864098       11.1562       4.62394       4.31853     -0.320892       1.45453       2.06349       2.19020       2.38018       2.23287       2.24641
  23  15 3179.6005    3.6098  1.1668 12.0707 -0.0065  0.0290   0.0696   0.0712    0.1314   0.0000   439.7949      -1.25358       10.5770       5.08329     -0.938967    -0.0791715       1.79224       2.63941       2.65529       2.89957       2.81064       2.75102
  23  16 3325.4231    3.3849  1.6902 11.4699  0.0078  0.0320   0.0556   0.0846    0.1168   0.0000   439.4493      -1.31722       13.5931       6.62493      -5.96377       3.10829       2.11224       2.75127       3.09176       3.19996       3.02842       2.97120
  23  17 3471.1426    2.7892  2.3977 11.2214  0.0000  0.0386   0.0384   0.1031    0.0779   0.0000   438.5361      -1.71343       12.2590      0.166500       5.72267       4.26271       2.53386       3.36296       3.68235       3.76796       3.88455       3.58218
  23  18 3616.4827    2.2766  3.8854 10.7952  0.0000  0.0520   0.0276   0.1432    0.0693   0.0000   442.2460       2.94896       18.2373      0.600699       3.30883      -5.17467       3.50225       4.51209       5.23376       5.15093       5.19200       4.91577
  23  19 3761.8680    1.8715  5.3538 10.2981  0.0000  0.0645   0.0210   0.1768    0.0716   0.0000   442.9386      -2.56375       10.6496       4.01773       7.94183       3.19238       4.31332       5.86773       6.27383       6.69746       6.66890       6.40967
  23  20 3907.1365    1.5142  7.4467  9.9334  0.0001  0.0828   0.0159   0.2307    0.0615   0.0000   437.2638      0.619928       7.36233       1.88512      -3.95648      -4.95847       5.44545       7.30624       8.07422       8.26308       8.33218       7.86828
  23  21 4052.3670    1.1882  9.4196  9.9473  0.0000  0.1078   0.0139   0.3121    0.0478   0.0000   442.8587      -8.12246       1.40806       16.9836      -8.29753      -24.7800       7.22086       9.31828       10.5690       10.7114       10.6638       10.1653
  23  22 4197.3099    0.9925 10.7035  9.8058  0.0000  0.1280   0.0127   0.3794    0.0462   0.0000   425.4744      -20.6435       25.2423      -3.64623      -3.92736      -4.18009       8.42991       10.9886       12.4905       12.7439       12.6644       12.0724
  23  24 4487.8505    0.6015 14.1085  9.7288  0.0029  0.2276   0.0106   0.6418    0.0367   0.0000   444.8851       25.4448       52.7119      -45.8544       28.2805      -36.5648       14.7997       18.9752       21.8947       22.4629       22.2092       20.9056
  24   3 1271.0263    0.0833  0.0529  8.7689  0.0000  0.0203   0.0103   0.0222    0.0272   0.0000   439.3272     -0.144572       17.4913      0.266252     -0.593786     -0.758344      0.917219       1.52904       1.58007       1.87982       1.38375       1.21057
  24   4 1469.7917    0.1337  0.1146  8.7525  0.0000  0.0152   0.0103   0.0330    0.0294   0.0000   438.5440      -2.94888       19.5317      -2.86162      -4.45123     -0.142585       1.13802       1.37305       1.41644       1.55382       1.48840       1.54846
  24   5 1653.6775    0.2545  0.2714  8.8156  0.0000  0.0169   0.0104   0.0333    0.0363   0.0000   439.9055      -2.34502       19.6845       1.53349      -2.99356       1.05199       1.24648       1.33499       1.32109       1.55526       1.85331       1.65078
  24   6 1826.2932    0.4208  0.3881  8.8585  0.0000  0.0156   0.0134   0.0371    0.0487   0.0000   438.3920     -0.142123       19.7624       1.86946      -3.70997     0.0654167      0.962780       1.28066       1.44354       1.46319       1.46210       1.44814
  24   7 1993.4815    0.6095  0.6502  8.9663  0.0000  0.0205   0.0153   0.0508    0.0722   0.0000   438.3230     -0.919831       16.8269       1.10521      0.623725     -0.749820       1.29462       1.66421       1.83685       1.96644       2.03763       1.94901
  24   8 2156.7280    0.8593  0.8956  9.1994  0.0000  0.0246   0.0187   0.0584    0.0972   0.0000   437.7735      -2.43301       15.0748      -1.23177     -0.836616      0.700483       1.56959       2.27295       2.33519       2.51686       2.48531       2.33460
  24   9 2314.2282    1.1624  0.9754  9.8134 -0.0001  0.0256   0.0242   0.0607    0.1040   0.0000   442.3217     -0.686631       14.0809       1.55669     -0.806874     -0.405134       1.57829       2.14552       2.41440       2.44769       2.53784       2.33766
  24  10 2466.9706    1.6722  1.0664 10.0182  0.0001  0.0258   0.0327   0.0623    0.1704   0.0000   438.7663      -4.25184       11.1612       1.80455     -0.538905       1.95473       1.64366       2.24749       2.52452       2.67896       2.70812       2.49138
  24  11 2617.6125    2.1708  1.0345 10.5106  0.0000  0.0239   0.0435   0.0614    0.1796   0.0000   437.7044      -2.05061       13.5255     -0.900784      -1.72317      -1.49479       1.53229       2.13175       2.22514       2.42927       2.40105       2.40063
  24  12 2767.6017    2.7685  0.9992 10.7065  0.0000  0.0237   0.0540   0.0560    0.1819   0.0000   439.8355      -3.15830       12.2784     -0.696434      -4.99046       1.26489       1.64915       2.22615       2.49814       2.58396       2.58233       2.44966
  24  13 2916.8719    3.5462  0.8602 11.1821 -0.0000  0.0201   0.0740   0.0531    0.2129   0.0000   436.2765      0.555180       12.8523       2.51364      -1.23158      -3.80059       1.38425       1.86850       1.97056       2.06573       2.08551       1.99167
  24  14 3064.9497    3.9250  1.0028 11.4589 -0.0001  0.0232   0.0802   0.0620    0.2838   0.0000   437.5453       2.53704       10.8047       3.45613      -3.93923      -1.00444       1.56019       2.11676       2.34280       2.33170       2.30940       2.17286
  24  15 3211.8671    3.7880  1.3138 11.4511 -0.0011  0.0273   0.0682   0.0716    0.2446   0.0000   437.8530     -0.460083       14.0694      -2.17597      -4.19237       1.17822       1.84795       2.47703       2.76740       2.82070       2.76288       2.67738
  24  16 3358.4092    3.3283  1.7374 11.4388  0.0001  0.0321   0.0524   0.0828    0.1072   0.0000   441.1099      -1.70446       13.0950       2.10946      -1.08967      0.291146       1.98093       2.70883       2.92364       3.06835       3.05136       2.83847
  24  17 3504.7206    2.6315  2.8463 11.0542  0.0000  0.0422   0.0333   0.1096    0.0730   0.0000   442.4911      0.360455      0.917604       5.47233      -1.27712       6.20654       2.76694       3.70247       4.04216       4.08218       4.19690       3.92103
  24  18 3650.7568    2.1477  4.2744 10.4533  0.0000  0.0531   0.0237   0.1433    0.0711   0.0000   434.6418       1.63440       17.8739       7.75172       1.71411     -0.982543       3.39342       4.51893       5.05744       5.20214       5.26524       5.09536
  24  19 3796.5110    1.7179  5.9046 10.3213 -0.0004  0.0679   0.0189   0.1950    0.0597   0.0000   438.6502       15.5943       7.77379      -4.46547      -5.53838      -1.84931       4.36786       5.68159       6.33030       6.56131       6.53796       6.21908
  24  20 3942.3548    1.4136  7.7728  9.9862  0.0000  0.0844   0.0151   0.2456    0.0548   0.0000   440.7956       6.71191       25.6151      -6.25312      -12.6955      -10.3279       5.36781       6.89411       7.90280       8.07423       7.91245       7.71395
  24  21 4088.1517    1.1604  9.7554  9.9008  0.0000  0.1075   0.0132   0.3166    0.0458   0.0000   435.2343      -1.62330       20.4937       12.0989      -15.3138      -11.4447       6.94155       8.86056       10.1918       10.4933       10.2594       9.78734
  24  22 4233.4584    0.9430 12.3295  9.7713  0.0000  0.1500   0.0116   0.4254    0.0436   0.0000   441.1333       22.3724       28.8890       31.9743      -26.8810      -20.6718       9.20633       12.2489       13.8832       14.1348       13.9359       13.3701
  24  24 4524.2362    0.5659 15.5160  9.6394  0.0000  0.2560   0.0088   0.6768    0.0334   0.0000   432.7560      -20.8168      -9.98203       17.1087       17.6129      -36.1430       15.8753       21.2417       23.4829       24.6395       24.0423       23.1885
  25   4 1489.4603    0.1577  0.2000  8.6790  0.0000  0.0142   0.0084   0.0352    0.0316   0.0000   439.7565      -2.29113       20.0639       2.07261      -3.45898       1.53368      0.956875       1.20279       1.65537       1.72329       1.79807       1.74331
  25   5 1674.0771    0.2844  0.2425  8.6986  0.0000  0.0130   0.0114   0.0295    0.0360   0.0000   439.9984      -1.54033       20.2362      -1.36884      -2.30715     -0.548701      0.798015       1.05571       1.17440       1.21560       1.23167       1.16556
  25   6 1847.8588    0.4434  0.4122  8.8767  0.0000  0.0151   0.0137   0.0394    0.0492   0.0000   439.1116      -1.60276       19.5582       3.44574      -3.48838      -3.20819       1.02596       1.25419       1.42735       1.35983       1.54579       1.50283
  25   7 2016.9095    0.6386  0.5933  9.0649  0.0000  0.0186   0.0161   0.0447    0.0677   0.0000   438.1409      -2.48683       19.8975       3.54379      -2.80100      0.740378       1.11883       1.49674       1.64530       1.73494       1.74798       1.51852
  25   8 2181.7193    0.9101  0.7511  9.3458  0.0000  0.0219   0.0205   0.0474    0.0889   0.0000   438.9092       2.20697       17.4218      -2.51219       1.32871       1.65892       1.28189       1.78308       1.84248       2.07263       1.84625       1.92782
  25   9 2340.4155    1.2831  0.9541  9.7369  0.0001  0.0231   0.0259   0.0569    0.1170   0.0000   439.3022      -3.17348       15.6828      -5.73922      -3.93540      -4.03875       1.55303       1.97539       2.17621       2.32988       2.28836       2.19976
  25  10 2494.3019    1.7570  1.0632 10.0134  0.0000  0.0238   0.0337   0.0617    0.1573   0.0000   441.0989      -1.35626       17.7147      -2.78233     -0.332667       1.80482       1.49560       2.01349       2.14623       2.30089       2.29294       2.13496
  25  11 2646.1707    2.2050  1.0896 10.7596  0.0006  0.0258   0.0439   0.0643    0.1618   0.0000   439.2601      -3.33928       12.5029       3.23338      -3.05511      -4.22833       1.60427       2.19106       2.30793       2.43044       2.36757       2.28227
  25  12 2797.3090    2.9773  0.8518 11.4804  0.0000  0.0204   0.0630   0.0545    0.1133   0.0000   438.9922      -1.02636       15.0538       3.55549      -3.03488      0.702957       1.31291       1.79481       1.93480       2.06433       1.99200       1.95899
  25  13 2947.3636    3.5036  0.9337 11.7509  0.0000  0.0216   0.0713   0.0575    0.1235   0.0000   439.3159      0.953051       12.2575       4.00913      -2.87352     -0.523590       1.38223       1.75418       1.93710       2.07625       1.98218       1.97939
  25  14 3096.0926    3.9833  1.0667 11.8272  0.0001  0.0243   0.0785   0.0637    0.2152   0.0000   441.3350      -1.13204       12.7767      0.594988      -1.78138      -2.99579       1.50624       2.04487       2.10545       2.32552       2.31266       2.17556
  25  15 3243.7815    3.5960  1.4073 11.9006  0.0000  0.0293   0.0646   0.0761    0.1512   0.0000   439.3812       2.70403       12.8685       1.00190      -2.33073       3.75666       1.79253       2.41442       2.66250       2.85204       2.92663       2.79244
  25  16 3390.9752    3.0188  1.8664 11.8255 -0.0000  0.0339   0.0480   0.0909    0.0846   0.0000   438.2061      -5.53936       12.5861       2.53205      -4.75051      -1.80012       2.18106       2.85412       3.13225       3.32722       3.22342       2.93654
  25  17 3537.9163    2.5515  3.1590 11.0424  0.0034  0.0431   0.0308   0.1187    0.0668   0.0000   440.6701     -0.212638       12.3602       8.09527       2.85151      0.535285       2.69775       3.57463       3.99564       4.12334       4.23910       4.07092
  25  18 3684.6180    1.9878  4.5657 10.5845  0.0018  0.0556   0.0215   0.1530    0.0563   0.0000   434.4052       5.94155       10.9267      -3.81625      -2.00603       1.26494       3.38001       4.52877       4.98952       5.21619       5.34903       5.10059
  25  19 3831.1613    1.6515  6.5197 10.1096  0.0002  0.0703   0.0169   0.1995    0.0592   0.0000   432.6645       6.23214       18.7148      -4.32205       2.92074      -1.10621       4.33764       5.65159       6.36632       6.65790       6.83504       6.42780
  25  20 3977.3114    1.3639  8.3713  9.9106  0.0000  0.0867   0.0141   0.2583    0.0520   0.0000   432.8264      -1.97521       18.3626      -3.81593      -2.52384       6.17472       5.32207       6.89914       7.81579       8.09574       8.19940       7.80520
  25  21 4123.6185    1.0438 10.5006  9.9365  0.0000  0.1198   0.0128   0.3563    0.0424   0.0000   446.5150       5.17038       11.3317       2.46791      -11.7654      0.127441       7.35751       9.54012       10.9035       11.3681       10.9796       10.8537
  25  22 4269.5445    0.9102 13.6483  9.7386  0.0008  0.1608   0.0100   0.4605    0.0378   0.0000   445.7912       20.8951       33.9085      -25.7787       4.45213       3.85709       9.63737       12.5431       14.3039       14.5910       14.7199       14.2587
  25  24 4560.9274    0.5968 18.2330  9.5023 -0.0008  0.2655   0.0080   0.6957    0.0306   0.0000   469.4717       13.8684       42.9508      -17.7964       27.9012      -12.1840       16.0760       20.6134       23.6244       24.4848       24.0524       23.8139
  26   3 1307.4966    0.0937  0.0703  8.7007  0.0000  0.0121   0.0104   0.0303    0.0266   0.0000   440.5937      -1.12599       19.3049       2.71758      -3.41025      -1.34425      0.761576       1.07461       1.35799       1.23437       1.17827       1.03169
  26   5 1694.0170    0.2886  0.2816  8.8140  0.0000  0.0142   0.0109   0.0330    0.0369   0.0000   441.7357      0.298607       18.3927      0.554523      -2.52718       1.19721      0.935620       1.21868       1.41344       1.40208       1.43631       1.28046
  26   6 1868.9859    0.4549  0.4286  8.9851  0.0000  0.0175   0.0133   0.0358    0.0497   0.0000   437.0369      -1.48719       16.9837      0.697225      -2.96377     0.0381794       1.13377       1.40820       1.46293       1.63464       1.73291       1.56093
  26   7 2039.7159    0.7030  0.6373  9.0754 -0.0003  0.0191   0.0166   0.0442    0.0700   0.0000   442.6032     -0.980257       16.6660       1.05165      -2.94115      0.112381       1.16623       1.63277       1.78498       1.95681       1.96539       1.89959
  26   8 2206.0327    0.9579  0.8229  9.5404  0.0001  0.0224   0.0209   0.0525    0.0938   0.0000   439.7021     -0.580344       16.0382    -0.0770670      -3.28876      -1.95237       1.44540       2.00808       2.17458       2.33362       2.40127       2.26198
  26   9 2365.9821    1.3751  1.0366  9.6584  0.0000  0.0227   0.0260   0.0621    0.1228   0.0000   438.7216      -1.70089       17.4739       4.62141      -5.63228      -1.26783       1.42714       1.88829       2.12115       2.12388       2.17715       2.12489
  26  10 2521.1904    1.7732  1.0875 10.2857 -0.0001  0.0238   0.0336   0.0628    0.1257   0.0000   437.0788     -0.831037       15.4231       2.45947      -2.21223      0.584369       1.48083       1.88750       2.09553       2.18622       2.21565       2.17288
  26  11 2674.2991    2.4123  0.8858 11.1621  0.0000  0.0217   0.0498   0.0536    0.1260   0.0000   438.9024     -0.139862       11.6604      -1.09537       2.34391      -1.56799       1.38831       1.86541       1.92875       2.07918       2.09471       2.03600
  26  12 2826.4924    3.1150  0.9612 11.0601  0.0014  0.0208   0.0608   0.0583    0.1814   0.0000   438.4745       1.30592       15.0324       1.80902       1.50526       1.34233       1.28718       1.73414       1.85773       1.98672       1.97353       1.86596
  26  13 2977.3505    3.8897  0.9251 11.2280  0.0000  0.0210   0.0734   0.0505    0.1846   0.0000   438.5669       1.92666       11.9184       2.17789       1.16784      -2.14393       1.22898       1.65734       1.74802       1.93422       1.98006       1.83429
  26  14 3126.8087    4.0164  1.0306 12.0210  0.0000  0.0235   0.0777   0.0586    0.1560   0.0000   439.0619      0.210312       17.4500       3.28431      -2.63334      -1.45829       1.40806       1.80971       2.04570       2.11287       2.11925       2.10167
  26  15 3275.3170    3.6663  1.4990 11.6612  0.0000  0.0287   0.0636   0.0779    0.1857   0.0000   438.3415     -0.565248       12.2210       3.34855      -2.13613      0.957564       1.78293       2.40088       2.58007       2.67613       2.75821       2.65210
  26  16 3423.1142    2.9139  2.2342 11.5369  0.0000  0.0375   0.0416   0.0955    0.0885   0.0000   439.2515       4.30247       8.95422     -0.544307       1.48570      0.122603       2.16046       2.85863       3.12723       3.28311       3.28809       3.11803
  26  17 3570.8163    2.3273  3.5299 10.9190 -0.0004  0.0474   0.0268   0.1232    0.0633   0.0000   439.5232      0.265937       11.2474      0.347892       6.54835      -1.40520       2.74346       3.61570       4.04557       4.16728       4.23842       4.07179
  26  18 3718.1420    1.9498  5.1088 10.3730  0.0000  0.0582   0.0196   0.1550    0.0593   0.0000   432.1272      -5.63481       13.0319      -3.31907      0.604830       4.22580       3.45475       4.55603       5.10498       5.30334       5.36200       5.16595
  26  19 3865.2166    1.5862  6.7641 10.1349  0.0000  0.0721   0.0163   0.2017    0.0563   0.0000   435.5915      -4.11156       16.9359       9.94639      -4.44675       6.03821       4.30590       5.62077       6.24768       6.58578       6.63547       6.48780
  26  20 4011.9751    1.2786  8.7250 10.0053  0.0001  0.0939   0.0141   0.2674    0.0486   0.0000   432.9353       1.14210       5.93852       2.49280       7.46839     -0.680125       5.49708       7.14487       8.15437       8.51306       8.20234       8.10999
  26  21 4158.6880    1.0311 10.4356  9.8973  0.0000  0.1149   0.0121   0.3533    0.0418   0.0000   438.6617      -9.84005       9.93459       5.65974      -7.00255      -14.9507       6.75429       8.85040       9.83041       10.2889       10.1748       9.83912
  26  22 4305.1238    0.8135 12.9757  9.7784 -0.0010  0.1612   0.0099   0.4718    0.0371   0.0000   428.3750      -13.3226       45.2859      -10.3331      -12.0243      -17.0200       9.43607       12.1413       13.8946       14.5578       14.4850       14.0323
  27   3 1325.2269    0.0886  0.0763  8.6766  0.0021  0.0262   0.0090   0.0246    0.0264   0.0000   439.5103     -0.639943       19.0680      0.135596      -1.77721     -0.702407       1.67982       1.72221       2.08959       1.86257       1.77937       1.98682
  27   4 1527.5428    0.1788  0.1403  8.7705  0.0000  0.0124   0.0102   0.0255    0.0293   0.0000   439.1275     -0.171893       22.1717      -1.07127      -4.16248       2.48944      0.844755       1.11721       1.39350       1.38479       1.41017       1.21630
  27   5 1713.5667    0.3274  0.2916  8.7656  0.0000  0.0126   0.0116   0.0313    0.0382   0.0000   439.9645     -0.588151       20.2747     -0.374832      -3.10565     -0.115217      0.850626       1.04281       1.15245       1.31891       1.32780       1.26273
  27   6 1889.7207    0.4860  0.5197  8.8034 -0.0010  0.0181   0.0129   0.0404    0.0583   0.0000   440.7109     -0.624663       20.2808      0.224796      -1.94665       1.05019       1.13115       1.54833       1.64521       1.71824       1.70130       1.77289
  27   7 2062.0330    0.7135  0.6929  8.9783  0.0000  0.0195   0.0161   0.0480    0.0756   0.0000   441.7241      -1.23316       21.8441      0.984765      -3.62704       1.48220       1.07027       1.59691       1.61023       1.79685       1.78683       1.91533
  27   8 2229.6824    1.0238  0.8928  9.3862  0.0000  0.0211   0.0206   0.0547    0.0986   0.0000   439.9716     -0.593502       18.2185      -4.15483      -3.00962      -3.04535       1.23881       1.63132       1.83952       1.93322       1.88855       1.88440
  27   9 2390.9064    1.3992  0.9921 10.1618  0.0000  0.0235   0.0274   0.0593    0.0965   0.0000   440.2964     -0.731749       18.4698      -3.82599      -2.41114      -2.52463       1.35781       1.80955       1.93881       2.04140       2.08421       2.01097
  27  10 2547.5202    1.9319  1.0230 10.3710  0.0000  0.0247   0.0357   0.0551    0.1267   0.0000   440.5650       2.15303       15.7465      0.147947      -3.68286       3.05338       1.31998       1.91382       1.88659       2.15575       2.04481       2.02229
  27  11 2701.9911    2.5169  0.9105 11.1607  0.0001  0.0215   0.0494   0.0537    0.1223   0.0000   440.2501     -0.716674       13.2921      -4.00860      -1.52402      -2.19019       1.29038       1.73856       1.87585       1.94303       2.04235       1.96165
  27  12 2855.3066    3.3543  0.8860 11.3587  0.0000  0.0203   0.0648   0.0537    0.1604   0.0000   438.5186      -2.60890       14.1290       3.07130      -1.64133      -3.35696       1.18812       1.63150       1.81489       1.81708       1.83783       1.81009
  27  13 3006.9507    3.7819  0.9180 11.8543  0.0008  0.0207   0.0738   0.0523    0.1245   0.0000   438.2414      -3.26201       16.4605       2.27811      -5.24885      0.834650       1.21778       1.66409       1.82097       1.87565       1.86576       1.79227
  27  14 3157.1224    4.0010  1.0748 11.8378  0.0000  0.0238   0.0736   0.0565    0.1525   0.0000   440.5904     -0.721537       13.7626       4.07866       5.26900      -4.16664       1.34716       1.72997       1.93541       2.08158       1.99074       1.97402
  27  15 3306.4105    3.5076  1.6066 11.5377  0.0000  0.0288   0.0557   0.0777    0.1536   0.0000   440.2659       1.29698       12.1978       1.95192      0.841055       2.33230       1.70355       2.20220       2.49069       2.58596       2.62896       2.50586
  27  16 3455.0036    2.7746  2.3790 11.4944 -0.0000  0.0387   0.0398   0.0991    0.0915   0.0000   442.0647       2.33169       15.7489     -0.273408       4.10274       3.29501       2.17423       2.92619       3.26260       3.40448       3.43881       3.33675
  27  17 3603.3209    2.2746  3.7811 10.8066  0.0000  0.0484   0.0256   0.1310    0.0665   0.0000   445.3644      -5.84500       17.2257      -6.72579      -4.74919      0.767044       2.72589       3.59577       4.10933       4.26563       4.33584       4.09525
  27  18 3751.3492    1.8480  5.6088 10.3990  0.0000  0.0627   0.0185   0.1672    0.0540   0.0000   440.1144      -7.43452       7.67188      -2.76418      -8.17373      -8.32195       3.62379       4.74309       5.40062       5.71851       5.71438       5.57773
  27  19 3898.9043    1.4922  7.3809 10.1098  0.0000  0.0769   0.0149   0.2140    0.0506   0.0000   437.0737      -5.98716       6.88640      -3.75300     -0.887204     0.0203831       4.34758       5.78926       6.43322       6.74827       6.80400       6.77225
  27  20 4046.4339    1.1602  9.4104 10.0598  0.0000  0.1038   0.0135   0.3048    0.0439   0.0000   450.0571      -3.64823      -5.67453       20.6461       9.49466      -7.65025       5.69929       7.76472       8.53597       9.01347       8.99258       8.71433
  27  21 4193.4867    0.9712 12.5699  9.9059  0.0018  0.1445   0.0110   0.4155    0.0383   0.0000   448.1784       4.23708       12.1877      -1.27191      -9.26023       2.72186       7.87860       10.8068       11.6339       12.7146       12.6208       12.1821
  27  22 4340.3650    0.8006 14.7576  9.7253  0.0019  0.1791   0.0086   0.5019    0.0332   0.0000   446.0842      -10.2419      -4.91371      -7.34025       3.88889       10.1283       10.0240       13.1264       14.8153       15.6859       15.5357       15.0231
  27  23 4486.8174    0.6329 16.5691  9.6139 -0.0027  0.2350   0.0076   0.6100    0.0298   0.0000   429.6044      -3.74304       27.3459      -16.9165       24.6332      -30.2190       12.9911       17.2980       19.4030       20.4598       20.1068       19.8456
  28   4 1546.0021    0.1970  0.2043  8.7052  0.0000  0.0120   0.0088   0.0280    0.0312   0.0000   440.5874      -1.84676       20.4882       1.01505      -1.01472     -0.463819      0.739219      0.903187       1.01204       1.01647       1.07526       1.10192
  28   5 1732.6999    0.3206  0.4595  8.8343  0.0000  0.0189   0.0100   0.0461    0.0439   0.0000   439.8234     -0.741172       21.7456       1.50938      -4.83991       1.76740       1.00069       1.28630       1.44889       1.52556       1.52179       1.51366
  28   6 1910.0996    0.5202  0.4968  8.9087  0.0000  0.0165   0.0136   0.0381    0.0543   0.0000   439.5353       1.70487       20.5612      -2.15333      -5.10160       1.42529      0.867764       1.22347       1.31490       1.31533       1.37305       1.37924
  28   7 2083.8597    0.7555  0.7455  9.2277  0.0000  0.0198   0.0166   0.0493    0.0756   0.0000   439.4596      -1.44788       17.1557       1.38536      -3.57777       2.38430       1.16991       1.56675       1.65557       1.68897       1.78611       1.79727
  28   8 2252.7639    1.0794  0.9774  9.5558 -0.0003  0.0231   0.0210   0.0592    0.1015   0.0000   438.8089      -2.69721       20.4609       5.81913      -1.33786      -2.57885       1.29658       1.70400       1.83976       1.96382       1.99733       2.04247
  28   9 2415.2924    1.4696  1.1839  9.9609  0.0068  0.0244   0.0265   0.0679    0.1246   0.0000   438.8087      0.444573       18.5350      -1.08183      -1.59046       1.10487       1.34432       1.86566       1.96472       2.12438       2.14771       2.12022
  28  10 2573.3327    2.0638  1.1286 10.3695  0.0000  0.0229   0.0364   0.0605    0.1428   0.0000   439.1947      -4.37932       15.4014       4.96718      -1.00247       4.32053       1.31417       1.74363       1.91740       2.03149       2.07315       1.98459
  28  11 2729.2576    2.6437  1.0174 10.7675  0.0001  0.0222   0.0480   0.0516    0.1597   0.0000   440.5382      0.623631       17.3732       1.30182      -1.57287      -1.32263       1.25326       1.69221       1.80660       2.00082       1.86441       1.83819
  28  12 2883.6063    3.4725  0.9095 11.1907  0.0000  0.0213   0.0653   0.0497    0.2076   0.0000   437.5818      -1.44051       13.4903     0.0522134      -5.04777      -1.14200       1.14991       1.63312       1.70839       1.88729       1.87291       1.75360
  28  13 3036.1583    3.7939  0.9899 11.8984  0.0000  0.0219   0.0704   0.0561    0.1373   0.0000   439.7734      -3.66297       17.2858      0.162501      0.340326      0.483032       1.22216       1.67450       1.80055       1.86218       1.97358       1.84287
  28  14 3187.0568    3.8863  1.2100 11.5120 -0.0001  0.0236   0.0658   0.0619    0.1661   0.0000   439.0042      -1.22496       11.6744       2.09467       4.15028     -0.339457       1.33724       1.79325       1.91975       2.05739       2.09586       2.01357
  28  15 3337.1481    3.4077  1.5471 11.7530  0.0000  0.0279   0.0536   0.0773    0.1118   0.0000   441.1757       3.38883       16.8581     -0.393838      -1.05904      -1.16402       1.52328       2.05743       2.31879       2.39706       2.39518       2.38647
  28  16 3486.6576    2.7181  2.5803 11.2543  0.0000  0.0384   0.0359   0.1011    0.0931   0.0000   440.0605      -6.68811       12.0859       8.60801       8.48579       8.29550       2.14962       2.77720       3.23412       3.16544       3.36498       3.25330
  28  17 3635.6552    2.1529  4.1313 10.8714  0.0000  0.0509   0.0237   0.1378    0.0582   0.0000   437.5565      -5.79492       15.4110      -1.73823     -0.784951       10.2117       2.82741       3.75346       4.21415       4.37970       4.48141       4.41029
  28  18 3784.2024    1.7600  5.6828 10.3519  0.0000  0.0614   0.0175   0.1722    0.0539   0.0000   437.5589      -2.95329       18.2351      -1.43005      0.585936       7.59159       3.44779       4.50859       5.09423       5.27734       5.48482       5.24725
  28  19 3932.4166    1.4147  7.8807 10.1382  0.0000  0.0808   0.0144   0.2318    0.0473   0.0000   443.0485       3.99247       3.08540      -1.13039       4.09803      -1.92771       4.49897       5.97372       6.67474       6.90707       7.07889       6.82928
  28  20 4080.0535    1.1170 10.3386 10.0920  0.0000  0.1097   0.0132   0.3369    0.0418   0.0000   444.4787       10.4472       8.47100      -9.40105       2.60916       8.43490       6.02619       7.85290       8.96867       9.41211       9.14275       8.96841
  28  21 4227.8208    0.9095 11.4578  9.9488 -0.0019  0.1381   0.0119   0.3961    0.0403   0.0000   429.7390       12.6682      -4.14813      -30.9260      -5.04028       12.8508       7.39202       9.86610       11.2403       11.8323       11.8909       11.6625
  28  22 4375.2802    0.7401 14.6109  9.7702 -0.0005  0.1871   0.0087   0.5131    0.0330   0.0000   421.4088      -12.4932      -16.0825      0.337937       4.92569       13.1387       10.0482       13.0844       15.1926       15.7230       15.8120       15.5272
  28  23 4522.4453    0.6061 16.7649  9.6121  0.0000  0.2336   0.0076   0.6147    0.0293   0.0000   451.3030      -3.87024       33.6565       14.1358       28.4426      -50.8010       12.7038       16.8756       18.9854       20.0365       19.9760       19.6522
  29   2 1135.1382    0.0561  0.0387  8.8338  0.0021  0.0224   0.0085   0.0275    0.0245   0.0000   436.6783       1.25900       20.7163       1.33201      -4.07508      -5.88565       1.30798       1.93041       1.87349       1.28442       1.97174       2.66202
  29   4 1564.1334    0.2016  0.1763  8.7289  0.0000  0.0104   0.0092   0.0257    0.0292   0.0000   440.3933     -0.351983       20.4235     -0.796424      -3.23129      -1.11548      0.569653      0.731316      0.822527      0.925224      0.899811       1.01597
  29   5 1751.5401    0.3444  0.3436  8.8303 -0.0003  0.0142   0.0110   0.0344    0.0397   0.0000   440.7653     -0.787576       20.5693       1.40982      -3.28424       1.60390      0.788557       1.01770      0.992611       1.17868       1.23098       1.14454
  29   6 1930.1737    0.5225  0.5146  8.9528  0.0000  0.0172   0.0133   0.0390    0.0554   0.0000   440.2183      0.550993       18.3894      -2.27677     -0.292271      -1.08680      0.864773       1.23669       1.28447       1.44419       1.40342       1.38702
  29   7 2105.3119    0.7866  0.8232  9.1370 -0.0000  0.0206   0.0161   0.0513    0.0835   0.0000   440.0045      -1.89671       19.0176     -0.805729      -1.15156      -2.02284       1.16264       1.55410       1.73895       1.86649       1.81167       1.85450
  29   8 2275.2882    1.1528  0.9201  9.7342 -0.0001  0.0212   0.0223   0.0551    0.0942   0.0000   439.4715       3.02279       16.9232      -2.72060      -2.83793      -1.11527       1.12867       1.55856       1.65089       1.84115       1.75712       1.76549
  29   9 2439.0254    1.6105  1.1000  9.8525  0.0001  0.0220   0.0284   0.0604    0.1465   0.0000   441.4296      -1.64047       15.2688      -2.51322      -4.86910      -1.10294       1.23113       1.62264       1.76298       1.91630       1.92256       1.92152
  29  10 2598.5736    2.1536  0.9699 10.7752  0.0000  0.0213   0.0401   0.0543    0.1143   0.0000   441.2049       3.17677       15.1722       2.28088      -1.25335      -2.87597       1.14313       1.53771       1.69109       1.80847       1.91806       1.79200
  29  11 2756.1103    2.7627  0.9320 11.5647  0.0000  0.0209   0.0531   0.0536    0.1009   0.0000   440.0447      -1.98002       16.1250     -0.892569      -1.67241       1.54360       1.14249       1.53681       1.63604       1.71593       1.82514       1.71108
  29  12 2911.5791    3.3719  0.9777 11.7108  0.0000  0.0209   0.0623   0.0543    0.1444   0.0000   438.8487      0.828600       18.3858      -1.25782      0.632889     -0.905644       1.14139       1.59469       1.68302       1.89020       1.91003       1.77491
  29  13 3064.8606    3.8080  1.0677 11.9136 -0.0000  0.0228   0.0671   0.0570    0.1603   0.0000   439.3558      -1.85490       13.1095     -0.601666      0.312837      -1.62763       1.25285       1.60996       1.78937       1.85410       1.93485       1.85987
  29  14 3216.6465    3.9302  1.2943 11.6543  0.0000  0.0254   0.0638   0.0620    0.1573   0.0000   440.8061     -0.571332       15.6929       3.41496       1.69888      -1.01493       1.31426       1.89333       1.95809       2.23407       2.25132       2.14245
  29  15 3367.5663    3.2726  1.7652 11.6866  0.0033  0.0296   0.0479   0.0780    0.0902   0.0000   441.0712       1.05927       15.1513       1.38258      -1.32310     -0.809652       1.56607       2.08411       2.31137       2.46745       2.49346       2.43303
  29  16 3517.7084    2.6217  2.8799 11.2656  0.0000  0.0394   0.0321   0.1071    0.0743   0.0000   441.6837      -2.65751       12.5443      -5.53758       2.32134      -2.56199       2.13146       2.78353       3.02473       3.26906       3.31631       3.22542
  29  17 3667.3744    2.0851  4.2513 10.7708  0.0000  0.0515   0.0227   0.1409    0.0604   0.0000   438.5561      -5.58109       21.0827       2.16891      -5.69112      -4.30657       2.67880       3.54778       4.05175       4.18438       4.29848       4.19859
  29  18 3816.6805    1.6677  6.2711 10.3272  0.0000  0.0665   0.0162   0.1853    0.0489   0.0000   439.3351      -8.51489       11.4573     -0.588618      -1.05393     -0.893871       3.42286       4.68449       5.20494       5.44858       5.48394       5.42831
  29  19 3965.5171    1.3387  8.0413 10.1825 -0.0002  0.0826   0.0138   0.2422    0.0435   0.0000   449.5636      -9.73094       24.1222      -1.82882       8.22418      -10.4816       4.42774       5.78684       6.52436       6.90024       6.94201       6.79954
  29  20 4114.1588    1.0537 10.0735 10.1155 -0.0005  0.1118   0.0131   0.3356    0.0407   0.0000   432.8626      -9.71540       10.0558       20.3071      -2.54265      -6.05697       5.77203       7.70548       8.68045       9.20816       9.22370       9.08923
  29  21 4262.1521    0.8643 12.7975  9.9461  0.0018  0.1512   0.0107   0.4407    0.0369   0.0000   430.6525       4.95048       18.5340      -14.1657       10.4750       12.1446       7.75178       10.2843       11.9613       12.1809       12.3345       12.2478
  29  22 4409.3517    0.6877 14.6455  9.8121 -0.0014  0.1929   0.0089   0.5324    0.0321   0.0000   444.2160      -9.28181       26.7974       11.9776      -6.29315     -0.210952       9.99108       13.1865       15.1357       15.7195       15.5478       15.3661
  30   3 1376.5856    0.1192  0.1031  8.7589  0.0000  0.0127   0.0091   0.0264    0.0258   0.0000   438.2917      -3.03005       19.7594      -1.64804      -3.68044      -5.07307      0.877076       1.15457       1.07881       1.52679       1.58950       1.69820
  30   4 1581.8790    0.2097  0.2003  8.7343  0.0000  0.0108   0.0090   0.0284    0.0295   0.0000   440.6260     -0.664370       20.1364      -1.06899      -3.42124     0.0435361      0.570488      0.724693      0.772748      0.868313      0.897688      0.800857
  30   5 1770.0415    0.3812  0.3502  8.7933  0.0000  0.0173   0.0118   0.0327    0.0406   0.0000   440.2077     -0.582517       18.6209      0.241948      -1.10268      -1.42133      0.939406       1.60204       1.57671       2.09522       1.67325       1.95123
  30   6 1949.9425    0.5656  0.5896  8.9483  0.0000  0.0174   0.0133   0.0425    0.0594   0.0000   440.2764     -0.262730       16.0879      -2.18369      -3.00129      0.431709      0.957323       1.26416       1.46893       1.44894       1.51823       1.61476
  30   7 2126.3541    0.8374  0.7468  9.1650  0.0002  0.0181   0.0172   0.0465    0.0798   0.0000   440.6269       2.26699       20.0407       1.30101      -2.10596       1.50440      0.979788       1.24497       1.35897       1.46958       1.53662       1.43725
  30   8 2297.3229    1.1857  1.1313  9.3772  0.0000  0.0238   0.0205   0.0618    0.1318   0.0000   440.8186      -3.16152       18.8273      0.249264     -0.984732     -0.587469       1.18939       1.63226       1.80082       1.84087       1.88788       1.99324
  30   9 2462.1891    1.6830  1.2234  9.9510  0.0000  0.0230   0.0282   0.0646    0.1367   0.0000   439.0861       1.38539       17.4111      0.672158    -0.0102150      -4.12172       1.24225       1.58047       1.76862       1.85419       1.91792       1.85528
  30  10 2623.4455    2.2744  1.0695 10.5268  0.0000  0.0231   0.0392   0.0542    0.1535   0.0000   440.2562       3.13872       14.3214     -0.214220      -2.95007       1.25457       1.17236       1.57050       1.63561       1.87097       1.82705       1.79971
  30  11 2782.4354    2.9272  0.9370 11.2714  0.0000  0.0211   0.0539   0.0499    0.1234   0.0000   441.1889    -0.0876091       13.6689       1.36781       1.19436       2.26866       1.10133       1.64320       1.62993       1.88275       1.93855       1.82545
  30  12 2939.0317    3.6264  0.9253 11.7592 -0.0000  0.0192   0.0670   0.0510    0.1167   0.0000   439.5390       2.13406       18.1117      0.751100     -0.704249       1.86570       1.02905       1.30762       1.43899       1.62469       1.59512       1.58950
  30  13 3093.2561    3.8504  1.0734 11.7151  0.0000  0.0222   0.0677   0.0566    0.1923   0.0000   439.6731     -0.544077       16.7489      0.974701      -1.80385       4.80812       1.19386       1.56733       1.75052       1.90528       1.95100       1.84742
  30  14 3245.8852    3.6712  1.3183 12.0682  0.0000  0.0250   0.0614   0.0704    0.1133   0.0000   439.4864       4.13106       11.5684       1.56004      -2.45282       5.05398       1.32481       1.85102       1.89250       2.10704       2.08843       2.09523
  30  15 3397.5433    3.2202  1.9912 11.3733  0.0003  0.0299   0.0421   0.0802    0.0872   0.0000   442.1869       3.32670       10.8484       3.06179       3.10554       2.64524       1.55796       2.06405       2.27253       2.36045       2.59053       2.37978
  30  16 3548.5418    2.4827  3.2161 11.0965  0.0000  0.0414   0.0278   0.1100    0.0655   0.0000   441.6071       2.97422       12.9108       2.27385      -2.45059       7.85338       2.18138       2.85038       3.26007       3.31912       3.39203       3.34433
  30  17 3698.9024    1.9956  4.8989 10.4885  0.0000  0.0538   0.0197   0.1458    0.0591   0.0000   441.2736      -5.16456       21.2149       2.88304     -0.651106      -2.70855       2.75639       3.64002       4.11588       4.32371       4.41515       4.33153
  30  18 3848.7898    1.6220  6.6368 10.2203  0.0000  0.0679   0.0153   0.1860    0.0492   0.0000   434.4232      -1.31303       33.9294     -0.368716      -2.44303       12.9785       3.48590       4.57376       5.28161       5.40177       5.54107       5.51694
  30  19 3998.2139    1.2867  9.0080 10.0879  0.0000  0.0895   0.0132   0.2652    0.0437   0.0000   439.1741       1.60339       11.1759      -2.42971      -3.35043       11.8476       4.60458       6.07307       6.91049       7.15436       7.32119       7.14341
  30  20 4147.3412    1.0094 10.5466 10.1287 -0.0000  0.1180   0.0127   0.3498    0.0385   0.0000   430.9064       2.49046       17.5545      -2.98205       19.0784       1.58255       5.94499       7.92962       8.94647       9.48406       9.59077       9.43970
  30  21 4296.0567    0.8180 13.6673  9.9630 -0.0015  0.1654   0.0098   0.4696    0.0328   0.0000   433.4194     -0.598435       34.8844       1.64002      -9.77064      -2.67288       8.30095       10.9398       12.6879       12.9579       13.1899       12.8638
  31   3 1393.1525    0.1206  0.1344  8.6532  0.0000  0.0132   0.0074   0.0254    0.0258   0.0000   440.8531      -1.02347       20.9200     -0.760188      -3.10023     -0.206574      0.683344      0.933764       1.11770       1.15192       1.09856       1.15448
  31   4 1599.3472    0.2363  0.1892  8.7227  0.0000  0.0128   0.0100   0.0244    0.0297   0.0000   441.1103     -0.126564       20.9978      0.377288      -4.43438      0.232178      0.904345       1.18438       1.39918       1.43627       1.43760       1.09007
  31   5 1788.2370    0.3972  0.3553  8.7686  0.0000  0.0135   0.0116   0.0300    0.0417   0.0000   440.1544     -0.882529       19.7704      -1.16901      -1.54868       1.97130      0.708881      0.949192       1.03743       1.12040       1.12462       1.09532
  31   6 1969.3904    0.5842  0.6529  8.8280 -0.0000  0.0179   0.0128   0.0444    0.0623   0.0000   440.0346     -0.255982       20.1718       1.44406      -2.06274      -2.01769      0.907160       1.24645       1.30191       1.45611       1.56710       1.57183
  31   7 2147.0039    0.8670  0.8921  9.0943  0.0000  0.0213   0.0165   0.0504    0.0910   0.0000   439.2265      -1.29764       21.5739       2.34612      -2.80601       1.13332       1.01885       1.44724       1.55715       1.66404       1.72018       1.66201
  31   8 2318.9124    1.2912  0.9263  9.5836  0.0000  0.0200   0.0236   0.0523    0.1123   0.0000   439.6148     -0.701359       18.4955      0.527372      -1.83304     -0.504385       1.03784       1.35868       1.51940       1.54057       1.71918       1.58359
  31   9 2484.9337    1.7616  1.1028 10.2711  0.0000  0.0220   0.0311   0.0600    0.1181   0.0000   438.8750      -1.91564       19.9817      0.905536     -0.886748      0.523984       1.11391       1.50574       1.63424       1.81238       1.89265       1.87618
  31  10 2647.7595    2.3468  1.0203 10.7946  0.0002  0.0213   0.0413   0.0538    0.1261   0.0000   438.9779     -0.290765       17.3301      -1.83713      0.152875     -0.339503       1.04880       1.43342       1.53986       1.69310       1.73277       1.74118
  31  11 2808.2737    3.1390  1.0027 10.9497  0.0001  0.0201   0.0547   0.0523    0.1623   0.0000   439.2300     -0.802633       18.1072      0.650828      -2.30553      0.347117       1.05341       1.45968       1.56285       1.67177       1.75908       1.74150
  31  12 2966.0430    3.7686  0.9216 11.8929  0.0000  0.0201   0.0689   0.0496    0.1169   0.0000   438.6516     -0.554495       13.7757     -0.695609      -3.23572      0.413475       1.02137       1.41966       1.43771       1.62411       1.66046       1.68965
  31  13 3121.2024    4.0273  1.1096 11.5629  0.0000  0.0214   0.0689   0.0588    0.2198   0.0000   440.0993     -0.439012       16.2638    -0.0719996     -0.897361      -1.78511       1.11420       1.51596       1.67239       1.81126       1.89971       1.88517
  31  14 3274.6455    3.5972  1.5161 11.8769  0.0000  0.0266   0.0545   0.0711    0.1053   0.0000   438.3149       1.65396       18.4205     -0.696644      -3.15954      0.290381       1.35190       1.82713       1.96917       2.15858       2.09819       2.11429
  31  15 3427.1905    3.0146  2.2305 11.2483  0.0000  0.0317   0.0369   0.0840    0.0780   0.0000   437.0851      -1.80678       7.92628     -0.828644       4.43205      -4.78067       1.59006       2.13598       2.38705       2.51969       2.62046       2.47608
  31  16 3579.0612    2.3915  3.6118 10.9573  0.0000  0.0433   0.0249   0.1160    0.0576   0.0000   439.6942       2.36202       11.1140       4.39341      0.825367      -6.92741       2.19181       2.90164       3.28167       3.45972       3.58431       3.61325
  31  17 3730.1373    1.9105  5.4028 10.3540  0.0000  0.0561   0.0181   0.1565    0.0566   0.0000   433.1719      0.988664       16.1404      -6.35602       4.31986      -1.68440       2.83887       3.65367       4.22151       4.35209       4.55103       4.44571
  31  18 3880.6716    1.5485  7.4447 10.0417  0.0000  0.0725   0.0139   0.2056    0.0485   0.0000   439.8103      -1.13509       20.5583      -1.74255      -10.8354       8.15854       3.57659       4.77332       5.30950       5.59706       5.66092       5.62670
  31  19 4030.7761    1.1997  8.9499 10.1325  0.0000  0.0935   0.0129   0.2729    0.0396   0.0000   439.8741      -5.11586       13.3899       8.01200       15.2896       12.0892       4.61907       6.24221       7.05649       7.37732       7.79663       7.44083
  31  20 4180.5803    0.9660 11.8024 10.0771  0.0000  0.1325   0.0116   0.3943    0.0361   0.0000   431.5977       1.53706      0.270788       1.56316       3.84145      -4.08509       6.43365       8.43001       9.60811       10.1695       10.2677       10.1605
  31  21 4329.4207    0.7328 13.1933  9.9509 -0.0017  0.1738   0.0098   0.4882    0.0319   0.0000   444.0768      -6.68886       16.4089       8.40999       18.5962      0.733090       8.45940       11.2212       12.6923       13.5737       13.7893       13.4200
  32   2 1179.5181    0.0710  0.0978  8.8079  0.0000  0.0190   0.0074   0.0383    0.0240   0.0000   440.6942      0.421771       20.5729      0.931083      -1.39884      -1.19780      0.951911       1.25573       1.40310       1.38112       1.39698       1.55924
  32   3 1409.4099    0.1312  0.1216  8.6998  0.0000  0.0133   0.0076   0.0222    0.0258   0.0000   440.2134     -0.128914       20.1866      0.259928      -1.17257      -2.00870      0.610591      0.788001       1.01881      0.957356       1.03350      0.970415
  32   4 1616.4188    0.2432  0.2236  8.7337  0.0000  0.0116   0.0092   0.0254    0.0309   0.0000   440.8794      -1.61894       20.0385      0.625042      -1.32939     -0.944570      0.553549      0.673030      0.825580      0.808073      0.854094      0.809416
  32   5 1806.1673    0.3973  0.4171  8.9031  0.0004  0.0146   0.0111   0.0368    0.0424   0.0000   441.3618    -0.0980910       21.1775      0.576119      -1.03206     -0.728091      0.819102       1.02967       1.22024       1.26896       1.32398       1.22657
  32   6 1988.5952    0.6102  0.6735  8.9966  0.0000  0.0183   0.0133   0.0455    0.0628   0.0000   440.2755       3.88161       20.8447     0.0704813      -2.39013      -2.96206      0.872098       1.14916       1.29155       1.30226       1.39374       1.38008
  32   7 2167.3172    0.8997  0.8958  9.1873  0.0000  0.0203   0.0167   0.0502    0.0906   0.0000   440.6192       1.56086       19.1553      -2.40333      -4.18994       2.95850      0.993992       1.32286       1.48145       1.58703       1.67442       1.62384
  32   8 2339.9781    1.3363  1.0368  9.8362  0.0000  0.0218   0.0233   0.0568    0.1037   0.0000   441.9133     -0.909673       16.8790     -0.102292      -2.45151      -1.45457       1.03155       1.43725       1.57435       1.70909       1.76629       1.73842
  32   9 2507.2406    1.8778  1.0198 10.3222  0.0000  0.0211   0.0329   0.0540    0.1277   0.0000   440.0093     -0.683343       17.1826       2.54170     -0.343010      -1.13558       1.02728       1.43234       1.49843       1.61409       1.64645       1.59095
  32  10 2671.5661    2.4106  1.0639 11.1026  0.0000  0.0223   0.0426   0.0550    0.1185   0.0000   441.5304      -1.86819       15.1698       1.75463      -2.41038       1.72931       1.06557       1.51442       1.59768       1.75289       1.82822       1.77691
  32  11 2833.6495    3.2210  0.9507 11.4152  0.0000  0.0190   0.0573   0.0513    0.1231   0.0000   438.9276       1.48416       15.0771       3.05440      -1.19652     -0.342236      0.943953       1.23511       1.32789       1.41381       1.49523       1.45070
  32  12 2992.6285    3.8111  1.0449 11.5044  0.0000  0.0203   0.0637   0.0534    0.1550   0.0000   439.1796       1.83040       14.0150      -1.73346      -1.47670     0.0853660      0.979955       1.33039       1.46490       1.60755       1.63696       1.64057
  32  13 3148.7706    4.0437  1.1099 11.9681  0.0000  0.0217   0.0692   0.0579    0.1478   0.0000   438.5600      0.340265       16.8227    -0.0212081      -2.45321      -1.36300       1.07667       1.46813       1.59761       1.66676       1.75224       1.68943
  32  14 3303.2388    3.5548  1.6182 11.6137  0.0095  0.0271   0.0509   0.0713    0.1232   0.0000   441.7167      -1.41475       15.0709       1.26863      -2.03322     -0.420344       1.21686       1.76699       1.83695       2.01994       2.03906       2.00067
  32  15 3456.4803    2.7944  2.4872 11.4653 -0.0000  0.0357   0.0333   0.0911    0.0630   0.0000   437.5515      0.397931       14.0944    -0.0811826      -2.24695       4.71908       1.64965       2.24439       2.47061       2.65528       2.66484       2.60475
  32  16 3609.1599    2.2418  3.8426 11.0755  0.0000  0.0453   0.0230   0.1243    0.0482   0.0000   437.5278      -1.97233       14.7984      -2.24605       1.95580      0.815270       2.19344       2.92955       3.30991       3.49823       3.53097       3.43131
  32  17 3760.9932    1.7892  5.5448 10.5028  0.0000  0.0584   0.0168   0.1632    0.0477   0.0000   439.0417      0.214600       24.8302       4.06366     -0.755950     -0.285452       2.77547       3.68453       4.12288       4.38900       4.39328       4.35926
  32  18 3912.1110    1.4964  7.8286 10.0982 -0.0000  0.0753   0.0131   0.2093    0.0442   0.0000   437.9269       1.16983       10.3122       4.39365      -6.86496       6.06109       3.54232       4.78527       5.33094       5.68200       5.74714       5.70487
  32  19 4062.5650    1.1665  9.7353 10.1525  0.0000  0.1000   0.0125   0.2956    0.0383   0.0000   439.9547       1.47425       20.9423      -8.70108      -7.11187       11.1447       4.78817       6.30599       7.23164       7.55487       7.74622       7.68645
  32  20 4213.0649    0.9123 11.0282 10.0847  0.0000  0.1286   0.0114   0.3772    0.0359   0.0000   446.0093      -4.10883       8.30375       26.5811       6.44981      -6.55385       6.06614       8.08958       9.10246       9.96202       10.0298       9.85897
  32  21 4362.8442    0.7166 13.9109  9.9431 -0.0051  0.1792   0.0090   0.5008    0.0309   0.0000   442.7595      -24.3814       62.9987       6.31837      -28.8229       4.68972       8.44675       11.0438       12.8976       13.2898       13.7887       13.3824
  33   3 1425.3998    0.1389  0.1495  8.6533  0.0000  0.0127   0.0073   0.0238    0.0256   0.0000   441.2879      -1.22822       21.8564      0.736585      -2.47320     0.0610718      0.704954      0.924357      0.961210       1.07474      0.966421       1.17611
  33   4 1633.2305    0.2643  0.2512  8.7540  0.0000  0.0136   0.0095   0.0276    0.0315   0.0000   440.7838     -0.643142       20.9411      0.401039      -2.01972     -0.488765      0.748416       1.05209       1.20670       1.30613       1.28349       1.19204
  33   5 1823.8356    0.4412  0.4183  8.8601  0.0000  0.0146   0.0117   0.0332    0.0438   0.0000   440.9227      -1.50052       21.0581      0.795498      -2.57480      -2.19428      0.690806      0.970131       1.03080       1.08754       1.06046       1.09727
  33   6 2007.6242    0.6533  0.6717  8.9722 -0.0003  0.0183   0.0139   0.0432    0.0666   0.0000   441.1064     0.0365093       21.1335      0.785318      -2.92122      0.345069      0.821976       1.08869       1.28640       1.25920       1.31114       1.29972
  33   7 2187.2675    0.9660  0.8591  9.2256  0.0000  0.0194   0.0180   0.0481    0.0953   0.0000   439.3782     -0.483293       20.1440      0.715583      -4.82173      0.527733      0.895504       1.22314       1.38140       1.46933       1.51176       1.47581
  33   8 2360.7646    1.3946  1.1141  9.5596 -0.0000  0.0220   0.0231   0.0568    0.1385   0.0000   440.9569      -1.31078       20.7439       1.93536      -3.66973      0.155639       1.01108       1.37395       1.48037       1.63807       1.61772       1.64152
  33   9 2529.1097    1.9497  1.1803  9.9826  0.0000  0.0220   0.0309   0.0560    0.1475   0.0000   440.6477      -2.38289       22.5550      -1.52233     0.0980751     -0.214249       1.04807       1.36313       1.51923       1.60375       1.59256       1.58311
  33  10 2694.9497    2.5027  1.1185 11.2550  0.0000  0.0227   0.0430   0.0567    0.1133   0.0000   438.9823      0.463852       18.4420      0.460015      -3.79617     -0.537555       1.09343       1.45404       1.64766       1.72789       1.83035       1.78972
  33  11 2858.4687    3.3609  0.9718 11.4162  0.0000  0.0194   0.0578   0.0493    0.1404   0.0000   441.6620       2.30364       15.3366      0.381567      -3.59514       1.09081      0.953849       1.29532       1.40169       1.56583       1.62190       1.60828
  33  12 3018.7190    3.9706  0.9806 11.6771 -0.0000  0.0197   0.0670   0.0514    0.1459   0.0000   440.0249       1.17164       15.1266    -0.0318051     -0.853440      0.221137      0.943443       1.33796       1.44312       1.55339       1.54692       1.46556
  33  13 3175.9366    4.0116  1.1704 12.0438 -0.0011  0.0225   0.0645   0.0573    0.1125   0.0000   438.0450     -0.329344       14.5350       1.14022      -4.46362       2.55043       1.07163       1.49868       1.53866       1.78701       1.76932       1.74592
  33  14 3331.3007    3.4211  1.7372 11.3691  0.0002  0.0267   0.0466   0.0739    0.1383   0.0000   440.3646      -1.46955       14.1823       3.27419      -2.52168     -0.672382       1.27478       1.68190       1.86837       1.99187       2.09437       2.01624
  33  15 3485.5451    2.6490  2.6945 11.4879  0.0001  0.0360   0.0310   0.0967    0.0581   0.0000   440.2865       2.39961       10.8488      0.492325       3.32990       6.54803       1.74478       2.30156       2.58096       2.69361       2.75223       2.73932
  33  16 3638.9796    2.1535  4.3942 10.6586  0.0000  0.0461   0.0199   0.1290    0.0526   0.0000   438.5386      0.365070       17.4322     -0.137305      -1.11485       2.26631       2.19931       2.95415       3.23139       3.53501       3.65458       3.57232
  33  17 3791.3343    1.7499  6.2392 10.3892  0.0000  0.0613   0.0156   0.1747    0.0452   0.0000   438.4295       3.80177       23.4373       1.30048      -7.26489      0.875837       2.84640       3.78834       4.33784       4.43023       4.76478       4.59353
  33  18 3943.2588    1.3980  7.9815 10.1909 -0.0003  0.0786   0.0130   0.2231    0.0403   0.0000   437.2600       4.60293       25.6830       2.28888     0.0599410      -1.01451       3.68748       4.78993       5.54020       5.77356       5.91481       5.81758
  33  19 4094.8623    1.1236 10.1094 10.0796  0.0000  0.1038   0.0113   0.2991    0.0366   0.0000   427.3065      -11.6161       19.9845      0.984013      -9.77338     -0.639718       4.78481       6.38095       7.17020       7.68935       7.68640       7.57816
  33  20 4245.4480    0.8948 12.9870 10.0073 -0.0000  0.1456   0.0094   0.4079    0.0318   0.0000   433.4178      -3.25725       28.5033       20.9859       9.75559      -1.63195       6.71487       8.91055       10.0945       10.7937       11.0364       10.8758
  34   3 1441.1307    0.1269  0.1213  8.7608  0.0035  0.0124   0.0076   0.0237    0.0249   0.0000   441.7493     -0.918222       22.2050     -0.384589      -3.50172   -0.00664552      0.658461      0.884827       1.10551      0.934113      0.917674      0.932605
  34   4 1649.7220    0.2670  0.2569  8.7923  0.0001  0.0115   0.0091   0.0265    0.0316   0.0000   441.0272      -1.11528       19.8453      0.107234      -3.21412     -0.773745      0.556945      0.694439      0.795309      0.900063      0.849336      0.870453
  34   5 1841.2400    0.4401  0.5085  8.9114  0.0000  0.0154   0.0108   0.0389    0.0457   0.0000   441.1781      -2.79375       19.8747      0.572956      -4.39653       1.32368      0.726981      0.914993       1.02521       1.18114       1.13888       1.14163
  34   6 2026.3382    0.6821  0.6840  9.0674  0.0000  0.0172   0.0140   0.0417    0.0664   0.0000   441.8837      -1.34342       22.1519      -2.32684      -3.77226     -0.930733      0.848723       1.08545       1.24672       1.30517       1.30535       1.29900
  34   7 2206.9882    1.0191  0.8462  9.5237  0.0000  0.0196   0.0187   0.0458    0.0885   0.0000   440.2957      0.647961       18.3158     -0.234022      -1.14609      0.273185      0.883676       1.19106       1.32122       1.38571       1.45212       1.45168
  34   8 2381.1751    1.4669  1.0769 10.0662 -0.0000  0.0216   0.0249   0.0553    0.1111   0.0000   439.8697      -3.19231       18.9598       2.50698      -2.89759     -0.293945      0.969649       1.35760       1.41730       1.59030       1.52265       1.57029
  34   9 2550.5819    2.0255  1.2046 10.7178 -0.0002  0.0229   0.0328   0.0588    0.1073   0.0000   439.9733      -1.46265       16.7001     -0.449922      0.612089      -1.31586       1.02444       1.40953       1.51033       1.65368       1.68865       1.61845
  34  10 2717.9082    2.6374  1.0561 11.1014  0.0000  0.0210   0.0441   0.0530    0.1296   0.0000   440.3293      -1.68226       18.7453      0.681629      -3.00436     -0.764193      0.950697       1.32181       1.42836       1.55741       1.54988       1.57403
  34  11 2882.8577    3.4946  1.0407 11.4325  0.0001  0.0196   0.0581   0.0543    0.1521   0.0000   439.2627       2.19383       18.3549    -0.0100186     -0.875726       2.08420      0.940539       1.29629       1.41052       1.49351       1.49614       1.52018
  34  12 3044.3280    4.1158  0.9865 11.7583  0.0000  0.0194   0.0689   0.0477    0.1530   0.0000   439.1282    -0.0545065       16.2323       2.35928      -1.97607     -0.308850      0.973293       1.31768       1.49153       1.60312       1.67467       1.63618
  34  13 3202.7335    4.0157  1.2496 11.8168  0.0086  0.0221   0.0634   0.0605    0.1478   0.0000   439.4074       1.35056       13.1396       1.11629      -4.38880     -0.831683       1.03002       1.38064       1.48309       1.61059       1.64216       1.62944
  34  14 3359.0916    3.2656  1.7500 11.9889 -0.0000  0.0287   0.0459   0.0745    0.0837   0.0000   438.2366     -0.135012       13.3520       1.91454       1.75560     -0.778413       1.25822       1.81248       1.91422       2.12583       2.09147       2.06839
  34  15 3514.2269    2.5640  3.0818 11.2926 -0.0003  0.0392   0.0275   0.1014    0.0604   0.0000   440.0113      -2.27417       9.18315      -4.64635      0.951867      0.329504       1.73277       2.37185       2.65828       2.79846       2.92374       2.82774
  34  16 3668.4182    2.0485  4.7623 10.6994  0.0000  0.0494   0.0187   0.1348    0.0484   0.0000   439.0137      -2.25795       19.2555       1.51071      0.919254       4.89703       2.22564       2.91101       3.29145       3.50057       3.57901       3.58131
  34  17 3821.6753    1.6666  6.5332 10.4357  0.0000  0.0623   0.0147   0.1778    0.0424   0.0000   439.5895       1.68024       16.5391       1.68560       3.85579     -0.819690       2.86843       3.83770       4.26440       4.56993       4.64593       4.58036
  34  18 3974.3332    1.3499  9.1375 10.1844  0.0000  0.0862   0.0122   0.2478    0.0397   0.0000   443.5932      0.460180       21.6267       5.84391     -0.517278       8.87348       3.91672       5.16148       5.87389       6.18367       6.38699       6.34576
  34  19 4125.9730    1.0853 10.3991 10.1229  0.0000  0.1075   0.0110   0.3084    0.0365   0.0000   431.6752       14.7649       8.70292       1.16216       12.9269      -8.60896       4.87808       6.47257       7.28003       7.78360       7.83206       7.87725
  34  20 4277.5982    0.8396 13.0089 10.0707  0.0000  0.1523   0.0092   0.4213    0.0313   0.0000   438.9083      -1.39788       11.0000      -3.07414      -17.0918      -1.75035       6.77936       8.90249       10.2298       10.8481       10.8926       10.7759
  34  21 4428.8512    0.6453 14.3542  9.9262 -0.0029  0.1943   0.0080   0.5189    0.0285   0.0000   426.2892      -2.99125       3.57131      -35.3369       12.4401       15.0767       8.57292       11.2947       12.9974       13.7561       13.7801       13.6443
  34  22 4578.4044    0.4322 13.4306  9.8805 -0.0423  0.2634   0.0083   0.6716    0.0279   0.0000   408.6726       32.6794       33.1886      -32.2490       14.5288       16.6783       11.6172       15.2914       17.3844       19.0574       18.5948       18.7955
  35   2 1221.9216    0.0759  0.0955  8.6964  0.0000  0.0192   0.0072   0.0282    0.0231   0.0000   440.0984     -0.548760       22.4035      0.211238      -4.47890     -0.769449      0.964932       1.01612      0.997927       1.38507       1.49555       1.25853
  35   3 1456.6008    0.1558  0.1448  8.6766  0.0000  0.0107   0.0079   0.0251    0.0253   0.0000   441.9910     -0.990579       20.5942     -0.231353      -3.98478       1.70966      0.504555      0.636316      0.684350      0.655649      0.728660      0.920548
  35   4 1665.9333    0.2975  0.2892  8.7216  0.0000  0.0115   0.0094   0.0287    0.0327   0.0000   440.7034     -0.339478       20.4155     -0.307896      -4.13737      0.406472      0.528357      0.663058      0.765080      0.826899      0.852261      0.838325
  35   5 1858.4513    0.4588  0.4714  8.8874  0.0000  0.0159   0.0112   0.0339    0.0447   0.0000   441.8891     -0.324785       21.2761     0.0906955      -2.97858     -0.952784      0.617628      0.918532      0.945570       1.07866       1.13552       1.13719
  35   6 2044.8195    0.6970  0.6679  9.1974 -0.0005  0.0168   0.0143   0.0427    0.0598   0.0000   440.2255      0.934594       20.8111       1.32660      -1.76194    -0.0187087      0.799782       1.10190       1.23524       1.25590       1.34568       1.27804
  35   7 2226.3671    1.0400  0.9704  9.5244 -0.0001  0.0207   0.0182   0.0522    0.0907   0.0000   441.0471      0.613164       21.0548       3.06701      -1.29462      -2.64154      0.917481       1.20326       1.35899       1.43615       1.47518       1.43497
  35   8 2401.2989    1.5234  1.1723  9.6705  0.0015  0.0220   0.0238   0.0545    0.1250   0.0000   441.6519      0.896833       19.7088       1.56676      -1.94435      -1.22034      0.970393       1.31944       1.45624       1.51269       1.58122       1.60498
  35   9 2571.7658    2.0645  1.2581 10.2392  0.0000  0.0224   0.0308   0.0567    0.1231   0.0000   441.0671      -3.15536       20.2874       2.87703      -4.07861      0.914309       1.00654       1.37508       1.49110       1.61873       1.70520       1.71170
  35  10 2740.4614    2.7655  1.1546 11.0714  0.0000  0.0220   0.0442   0.0554    0.1321   0.0000   439.2728      -1.39512       20.9886     -0.135615      -1.28585      0.694145      0.950876       1.33645       1.41744       1.51935       1.59096       1.53056
  35  11 2906.7254    3.5491  1.0173 11.4160  0.0000  0.0193   0.0581   0.0519    0.1453   0.0000   440.5393     -0.371479       20.3173       1.42905     -0.547131     -0.298215      0.856994       1.21598       1.29959       1.44746       1.48413       1.42393
  35  12 3069.5036    4.0030  1.0870 11.6675  0.0000  0.0204   0.0634   0.0522    0.1534   0.0000   439.1629     -0.268565       20.3691       1.59769      -3.06765      0.199968      0.880322       1.20785       1.29941       1.46176       1.41579       1.42032
  35  13 3229.0322    3.7627  1.3304 12.0440  0.0000  0.0236   0.0569   0.0617    0.0936   0.0000   442.1341       1.46224       15.0645       2.17228      0.374701      -1.64021       1.06562       1.47986       1.54708       1.69533       1.80927       1.78212
  35  14 3386.5140    3.2432  2.0701 11.3706  0.0000  0.0287   0.0387   0.0753    0.0820   0.0000   440.6273      -3.29359       15.1696       1.39832      0.346699      0.933537       1.29402       1.74815       1.91429       2.01609       2.14210       2.13852
  35  15 3542.5800    2.4779  3.2290 11.1761  0.0000  0.0386   0.0259   0.1066    0.0580   0.0000   440.3940       1.24711       7.53669      -1.12481       3.48835      -4.48488       1.66513       2.24881       2.52993       2.66918       2.75628       2.79478
  35  16 3697.5281    1.9853  5.1705 10.5403  0.0000  0.0517   0.0173   0.1388    0.0459   0.0000   438.2305       4.02840       12.8438       5.26915      -2.88132     0.0500200       2.28386       3.05991       3.46028       3.68751       3.80206       3.79357
  35  17 3851.6335    1.5703  6.8289 10.3085  0.0000  0.0656   0.0137   0.1849    0.0411   0.0000   446.6129       5.61615       17.4801      -4.96388       3.40302       3.02920       2.85644       3.89061       4.30119       4.60762       4.79464       4.72306
  35  18 4004.8715    1.2878  9.1394 10.1003  0.0000  0.0874   0.0116   0.2480    0.0382   0.0000   436.5931     -0.848931       16.9032      -3.41556      0.174386       5.51793       3.87086       5.13966       5.82516       6.26974       6.30000       6.39263
  35  19 4157.4443    1.0435 11.4492 10.0076  0.0000  0.1161   0.0098   0.3290    0.0345   0.0000   442.3715       8.80302       15.9770       22.3033      -1.64873      -1.44078       5.07212       6.60309       7.68493       7.99062       8.13860       8.15595
  35  20 4309.0655    0.7725 12.9084  9.9925 -0.0018  0.1595   0.0089   0.4392    0.0303   0.0000   445.6477       19.2787       20.7455      -10.0150      -4.49247       25.1711       6.79367       9.07004       10.2361       11.0520       11.0857       11.1571
  36   2 1235.6467    0.0856  0.0740  8.6908  0.0000  0.0127   0.0070   0.0219    0.0226   0.0000   441.4092     0.0126705       21.6317      0.407714      -3.28718      0.701405      0.643624      0.719768      0.945938       1.00040      0.949410       1.06689
  36   3 1471.8273    0.1476  0.1672  8.6517  0.0000  0.0114   0.0072   0.0315    0.0255   0.0000   441.3236     -0.804343       21.3818     -0.128069      -2.65842      0.119277      0.598529      0.812247      0.943696      0.847928      0.916729      0.913134
  36   4 1681.8936    0.2900  0.3276  8.7228  0.0000  0.0127   0.0088   0.0317    0.0332   0.0000   441.1897     0.0991033       19.9212      0.936163      -1.87602     -0.263849      0.531322      0.722484      0.773871      0.843232      0.877958      0.920202
  36   5 1875.3664    0.4908  0.5639  8.7529  0.0000  0.0159   0.0109   0.0386    0.0517   0.0000   439.1357     -0.833430       20.9481     -0.961846      -4.28638     -0.765891      0.693193      0.930374       1.04992       1.09157       1.15818       1.12470
  36   6 2063.0540    0.7480  0.8027  8.9590 -0.0000  0.0181   0.0140   0.0447    0.0763   0.0000   439.1194     -0.206233       20.0583      0.578362      -3.18475      0.776829      0.791386       1.09481       1.19106       1.30144       1.38463       1.34633
  36   7 2245.4674    1.1190  1.0568  9.1674 -0.0000  0.0208   0.0182   0.0518    0.1175   0.0000   440.9920     0.0393823       19.6148    -0.0932016      -1.83031    -0.0937702      0.909950       1.20897       1.36226       1.45229       1.51274       1.61757
  36   8 2421.0669    1.5673  1.2360  9.8108 -0.0091  0.0224   0.0231   0.0564    0.1097   0.0000   439.7140      0.166915       20.4999      -1.16630      -2.37991     -0.914650      0.919597       1.27017       1.42730       1.45136       1.60490       1.54203
  36   9 2592.6981    2.1718  1.1608 10.4109  0.0000  0.0212   0.0342   0.0551    0.1490   0.0000   440.2259       1.76511       19.5291      0.991790      -2.02810      0.405485      0.962408       1.29669       1.42687       1.51045       1.60585       1.56988
  36  10 2762.6353    2.9916  0.9860 11.0627 -0.0000  0.0193   0.0484   0.0475    0.1310   0.0000   441.3833    -0.0294834       20.0097      -4.66258     -0.693642      0.141739      0.811095       1.15327       1.18789       1.36103       1.39338       1.41337
  36  11 2930.1837    3.7350  1.1329 11.0851  0.0000  0.0201   0.0572   0.0528    0.1979   0.0000   441.4711       1.04788       18.0241       2.89041      -1.98868      0.667602      0.857269       1.19787       1.27391       1.41713       1.45209       1.42867
  36  12 3094.2087    4.1984  1.1054 11.2549 -0.0000  0.0207   0.0638   0.0505    0.2162   0.0000   438.4990      -1.51695       19.0546       2.69894      -3.88631     -0.868330      0.859105       1.26279       1.32854       1.46683       1.47017       1.44613
  36  13 3254.9279    3.7416  1.4408 11.7349  0.0000  0.0239   0.0529   0.0625    0.1027   0.0000   440.8886       1.74026       15.2714      -2.13236     -0.772910      0.212812       1.00213       1.37526       1.49679       1.60805       1.70680       1.67535
  36  14 3413.5529    3.1254  2.1911 11.3460  0.0000  0.0295   0.0360   0.0754    0.0709   0.0000   442.6849      -2.21923       11.7110       2.17917      -2.14922       2.67163       1.29050       1.74251       1.98265       2.04110       2.15009       2.16618
  36  15 3570.6576    2.3472  3.4930 11.1128 -0.0001  0.0404   0.0240   0.1098    0.0540   0.0000   440.1114      -2.82506       12.5415       4.25353     -0.125646     -0.567439       1.70494       2.31225       2.55107       2.76269       2.78700       2.77468
  36  16 3726.3524    1.9351  5.4249 10.4458 -0.0015  0.0516   0.0161   0.1438    0.0449   0.0000   442.3684     -0.466131       16.2427      -3.52949       1.50718       2.50318       2.22553       2.95656       3.38404       3.51861       3.66520       3.65815
  36  17 3881.3695    1.5175  7.4627 10.3626  0.0000  0.0700   0.0132   0.2019    0.0373   0.0000   438.4721      -4.92007       15.9827      -3.89337       4.87332      -5.87312       2.96682       4.03462       4.57773       4.81784       4.93004       4.89188
  36  18 4035.1434    1.1901  9.2087 10.1913 -0.0006  0.0933   0.0116   0.2619    0.0364   0.0000   442.1560       1.95743       24.2268      -2.06249      -5.09687      -9.40620       3.88408       5.17455       5.91349       6.21482       6.42692       6.30044
  36  19 4188.1764    1.0039 11.9701  9.9817  0.0003  0.1235   0.0092   0.3432    0.0336   0.0000   436.8542       11.4663       21.6715       2.93311      -4.36796      -12.8838       5.28915       6.95728       8.02879       8.54057       8.77121       8.69770
  36  20 4340.5877    0.7585 13.9769  9.9556 -0.0014  0.1657   0.0085   0.4617    0.0293   0.0000   443.9042      -3.75646       27.6739       11.6016       5.58910       2.54115       6.97487       9.18904       10.7141       11.2287       11.8139       11.5562
  36  21 4492.7446    0.6028 15.6297  9.7870  0.0061  0.2148   0.0078   0.5604    0.0265   0.0000   418.5142      -5.81246       23.8850      -33.3209      -13.7453       30.6935       8.72240       11.7331       13.3192       14.2523       14.4051       14.3713
  37   2 1249.2308    0.0760  0.0915  8.7443  0.0000  0.0144   0.0068   0.0289    0.0225   0.0000   443.5328       1.53404       24.8443       4.56834      -1.30290      -1.12213      0.664253      0.819196      0.988698       1.13402       1.25677       1.40117
  37   3 1486.7979    0.1641  0.1566  8.7462  0.0000  0.0111   0.0073   0.0219    0.0249   0.0000   442.1911      0.170349       19.7682     -0.672261      -2.23063      -1.55737      0.417003      0.626574      0.660488      0.767917      0.693786      0.680938
  37   4 1697.5652    0.2932  0.3278  8.7930  0.0000  0.0137   0.0088   0.0313    0.0327   0.0000   440.9980      -1.40560       22.2403     -0.531993      -4.31717     -0.257243      0.649730      0.840622      0.986735      0.985950       1.07447       1.07780
  37   5 1892.1942    0.5126  0.5206  8.8636  0.0002  0.0145   0.0115   0.0345    0.0504   0.0000   440.8338    -0.0855564       20.2781     -0.511836      -2.90626       1.10612      0.647903      0.852055      0.968270       1.07822       1.11046       1.09609
  37   6 2081.1020    0.7716  0.6832  9.2338  0.0000  0.0160   0.0150   0.0411    0.0658   0.0000   440.9003     -0.204006       21.6563   -0.00568386      -2.57337     -0.800267      0.709730      0.954652       1.08284       1.14700       1.15657       1.12560
  37   7 2264.2665    1.1557  1.0854  9.3459 -0.0002  0.0208   0.0184   0.0530    0.1193   0.0000   440.2520       1.38382       20.7136     -0.345103      -1.33556      -2.03243      0.891829       1.20337       1.33194       1.40364       1.46219       1.46777
  37   8 2440.5907    1.6426  1.1671 10.0959  0.0000  0.0214   0.0257   0.0564    0.1172   0.0000   440.1147       1.63698       19.9217     -0.792223      -1.14384      -1.48120      0.869317       1.21323       1.29475       1.43756       1.47183       1.43866
  37   9 2613.2858    2.2171  1.1466 10.9615  0.0004  0.0215   0.0355   0.0556    0.1073   0.0000   441.6840      0.516130       21.6115      0.361655      -1.40943      -3.64299      0.888268       1.17465       1.31420       1.41201       1.43727       1.42264
  37  10 2784.4973    3.0294  1.0129 11.3883  0.0001  0.0191   0.0497   0.0494    0.1139   0.0000   439.1234     0.0617783       18.5152     -0.358925      -3.54323       2.58695      0.801596       1.11358       1.18490       1.31468       1.40373       1.37552
  37  11 2953.2035    3.8335  1.0381 11.3176  0.0005  0.0184   0.0599   0.0493    0.1718   0.0000   440.9431       2.22559       16.1585      0.913231      0.904216       1.42775      0.806106       1.05866       1.19312       1.28213       1.32484       1.37165
  37  12 3118.4451    4.0747  1.2564 11.8539 -0.0003  0.0213   0.0596   0.0575    0.1198   0.0000   439.6589     -0.577261       16.0009       1.62320      -1.82224       1.01311      0.862825       1.21203       1.30705       1.37817       1.42378       1.45963
  37  13 3280.4787    3.6915  1.5674 11.6611 -0.0017  0.0240   0.0495   0.0652    0.1017   0.0000   439.8313       2.26185       16.6949       3.02639     0.0739345     -0.398342       1.03017       1.41954       1.54559       1.66628       1.70716       1.64726
  37  14 3440.2609    2.9508  2.4672 11.3713  0.0000  0.0309   0.0320   0.0847    0.0618   0.0000   445.7842      -1.92011       13.5861       3.45406       3.78254      0.966727       1.29834       1.71499       1.99960       2.08765       2.19907       2.13262
  37  15 3598.3570    2.2803  3.8855 11.0246 -0.0024  0.0414   0.0212   0.1135    0.0468   0.0000   442.7887       1.08081       16.8440       4.53542      0.378359       1.03377       1.77050       2.29064       2.61149       2.84160       2.86077       2.88896
  37  16 3754.9629    1.8474  5.6438 10.4824 -0.0002  0.0546   0.0154   0.1460    0.0432   0.0000   438.0608     0.0523913       16.6440     0.0645904      -6.39061      -3.00199       2.24746       3.05710       3.45251       3.65325       3.84829       3.81032
  37  17 3910.5467    1.4679  7.8773 10.3378  0.0000  0.0727   0.0128   0.2100    0.0380   0.0000   442.2348     -0.739330       13.0036      -1.63979       4.57414       4.55240       3.06388       4.07858       4.64421       4.90601       5.05465       5.09387
  37  18 4065.0769    1.2009 10.4290 10.1736  0.0014  0.1023   0.0107   0.2840    0.0349   0.0000   435.1687      -2.52144       20.5869       2.38064      -6.38902       6.99437       4.10902       5.63126       6.37249       6.72906       6.99573       6.92258
  37  19 4218.8767    0.9353 12.3287 10.0160  0.0000  0.1323   0.0086   0.3589    0.0318   0.0000   449.5294      0.692444      -2.74934       6.82394      -6.97196       3.91381       5.38634       7.28235       8.18729       8.94337       8.88993       8.96626
  38   2 1262.5442    0.0875  0.1347  8.7948  0.0000  0.0183   0.0067   0.0343    0.0230   0.0000   440.6666      -1.23580       20.1222      0.170475      -1.80876      0.514790       1.01171       1.31940       1.42863       1.31822       1.28218       1.29076
  38   3 1501.5458    0.1829  0.1655  8.7470  0.0000  0.0090   0.0077   0.0228    0.0253   0.0000   441.3941     -0.563682       20.1801     -0.350890      -2.13140      0.919009      0.391297      0.500924      0.544781      0.619524      0.582433      0.575108
  38   4 1713.0281    0.3094  0.3615  8.8543  0.0000  0.0134   0.0086   0.0321    0.0337   0.0000   440.0185      -1.86238       21.2848     -0.495292      -2.54622     -0.761558      0.542995      0.665853      0.840919      0.829436      0.900718      0.929904
  38   5 1908.7973    0.5387  0.5454  8.9495 -0.0000  0.0147   0.0115   0.0350    0.0501   0.0000   439.6183      -1.11419       20.7846      0.766752      -3.47500       1.49804      0.583300      0.795364      0.857214      0.947099      0.992181      0.970776
  38   6 2098.9368    0.8252  0.7674  9.2175  0.0000  0.0166   0.0153   0.0440    0.0731   0.0000   442.4608     -0.986827       21.1569      0.510646      -3.57533     0.0786515      0.673081      0.873445      0.998632       1.06637       1.10411       1.09889
  38   7 2282.8749    1.1845  1.0115  9.6829  0.0000  0.0199   0.0194   0.0497    0.1017   0.0000   439.9933     -0.593650       19.6107      -2.38003      -4.77135       1.16959      0.812809       1.10993       1.18719       1.31778       1.34716       1.35221
  38   8 2459.9202    1.7416  1.1530 10.2154  0.0000  0.0204   0.0272   0.0559    0.1277   0.0000   441.1439       2.35596       20.0801       1.44540      -1.27027       2.37633      0.893717       1.16927       1.27622       1.40094       1.50731       1.47121
  38   9 2633.6741    2.3336  1.2426 10.7028 -0.0000  0.0209   0.0344   0.0571    0.1244   0.0000   440.3868      -1.33324       18.8067      0.376989      -1.44345      -1.52216      0.876902       1.19933       1.30315       1.42213       1.52589       1.48596
  38  10 2805.9183    3.1847  1.0081 11.3234  0.0000  0.0188   0.0499   0.0476    0.1290   0.0000   441.6984       1.90357       18.9675      -1.35600      -2.23689       1.92630      0.750570       1.04725       1.16704       1.29760       1.24045       1.33740
  38  11 2975.7982    3.9444  1.0141 11.7692 -0.0000  0.0186   0.0620   0.0485    0.1351   0.0000   441.3238      0.110503       18.6484      -1.30931      -3.60875     -0.773769      0.801621       1.06701       1.23475       1.25948       1.31734       1.34278
  38  12 3142.2080    4.3103  1.1745 11.6212  0.0000  0.0208   0.0634   0.0519    0.1963   0.0000   440.6598     -0.933134       15.5500      0.505313      -2.28099       1.93417      0.849593       1.22266       1.27974       1.42108       1.44971       1.42406
  38  13 3305.5831    3.5813  1.7263 11.9003  0.0000  0.0260   0.0455   0.0674    0.0779   0.0000   441.4841     -0.449540       15.1347      -1.11676     -0.210881     -0.543887       1.04444       1.46637       1.60217       1.71338       1.80018       1.79270
  38  14 3466.5275    2.7757  2.8390 11.5058  0.0000  0.0339   0.0285   0.0903    0.0507   0.0000   443.5304       2.31540       13.3946      0.921841       2.36982       4.70554       1.40161       1.85147       2.12003       2.28181       2.41464       2.42025
  38  15 3625.6353    2.2222  4.2296 10.9504  0.0001  0.0434   0.0196   0.1176    0.0445   0.0000   442.3292       3.09282       14.6279       6.10207       4.76190      -8.48317       1.71212       2.35506       2.62488       2.85156       2.96766       2.97171
  38  16 3783.2447    1.7842  6.1572 10.4932  0.0000  0.0568   0.0143   0.1567    0.0403   0.0000   436.0587      -4.24819       19.9549       8.88639      -3.58335      0.869076       2.26389       3.09089       3.44837       3.74774       3.90665       3.86389
  38  17 3939.3078    1.3953  8.3263 10.4343  0.0000  0.0792   0.0123   0.2218    0.0352   0.0000   435.5909      -4.29051       20.3536       7.36181      -7.47768      -7.61106       3.15110       4.18132       4.85848       5.06976       5.28445       5.32439
  38  18 4094.9327    1.1041 10.8538 10.2354  0.0007  0.1089   0.0097   0.3032    0.0333   0.0000   441.6789      -1.83226       30.0817      -8.98642      -8.98823       13.4466       4.37447       5.89684       6.68318       7.11811       7.27659       7.42649
  39   2 1275.7642    0.0884  0.0739  8.7601  0.0000  0.0134   0.0070   0.0174    0.0219   0.0000   441.2769     0.0577500       20.5023      0.721043      -3.37154     -0.906151      0.527164      0.690726      0.799179      0.896877      0.831379      0.797253
  39   3 1516.0301    0.1766  0.2282  8.7356  0.0000  0.0121   0.0068   0.0286    0.0263   0.0000   440.8948      0.755546       20.0211     -0.448839      -3.93995      0.525411      0.532072      0.742995      0.789605      0.837545      0.893796      0.999352
  39   4 1728.2591    0.3359  0.2973  8.8899  0.0000  0.0110   0.0097   0.0252    0.0324   0.0000   441.2507     -0.470523       21.3528     -0.259914      -3.94758     -0.263568      0.458485      0.618576      0.694035      0.695230      0.758177      0.731079
  39   5 1925.1809    0.5674  0.5564  8.9655  0.0000  0.0147   0.0120   0.0353    0.0531   0.0000   441.5014     -0.489801       20.3568      0.818608      -2.75483      0.557493      0.591058      0.775873      0.912103      0.936367      0.975905       1.03048
  39   6 2116.5489    0.8438  0.8139  9.2416 -0.0001  0.0176   0.0150   0.0447    0.0781   0.0000   440.7350      0.239878       20.0077      -1.08174      -2.31624     -0.837701      0.689825      0.955216       1.01267       1.12113       1.13909       1.14357
  39   7 2301.2045    1.2612  1.0012  9.6174 -0.0000  0.0193   0.0203   0.0487    0.1066   0.0000   441.6175     -0.452146       22.8453       1.95110      -4.84104      0.322277      0.729678       1.05147       1.13595       1.22895       1.25021       1.23037
  39   8 2479.0285    1.8331  1.1895  9.8750  0.0024  0.0201   0.0271   0.0546    0.1557   0.0000   441.4491      -1.37488       19.4325       1.79703     -0.840248      -1.26330      0.774354       1.08707       1.19554       1.30812       1.33031       1.32864
  39   9 2653.7799    2.4788  1.1707 10.8176  0.0000  0.0203   0.0379   0.0548    0.1413   0.0000   441.0407      0.336828       18.5490    -0.0514129      -2.25642      0.480215      0.830820       1.14233       1.20988       1.34652       1.37177       1.39057
  39  10 2827.2410    3.2871  1.0508 11.3174  0.0000  0.0182   0.0510   0.0514    0.1433   0.0000   440.1201      -1.13548       17.1203      -2.15482      -1.49127     -0.866501      0.758664       1.01972       1.13110       1.20983       1.27956       1.21486
  39  11 2998.0551    4.1260  1.0416 11.4441  0.0000  0.0182   0.0627   0.0479    0.1720   0.0000   439.9216     -0.443119       20.7768      0.169569      -2.81373       1.18757      0.735358      0.982596       1.04434       1.17045       1.26378       1.25536
  39  12 3165.5670    4.0208  1.3454 11.6957 -0.0000  0.0214   0.0554   0.0576    0.1116   0.0000   441.0271      -2.71735       14.9630       1.22304      0.969947     -0.299830      0.831250       1.18222       1.24938       1.40755       1.45204       1.47121
  39  13 3330.2643    3.5732  1.8432 11.6010  0.0054  0.0255   0.0427   0.0689    0.0857   0.0000   442.1231    -0.0258507       14.6348       1.06058      -1.12746      0.745290       1.04048       1.38185       1.55621       1.60870       1.74394       1.67602
  39  14 3492.4336    2.7078  3.0493 11.3941  0.0000  0.0349   0.0261   0.0973    0.0470   0.0000   439.9836     -0.758794       14.0889       1.37752      0.995214       4.36628       1.32381       1.86688       2.01902       2.19226       2.24709       2.27188
  39  15 3652.5530    2.1479  4.5154 10.8179  0.0000  0.0455   0.0179   0.1200    0.0421   0.0000   438.9825      -2.12091       11.5146      -2.40856      -5.42025       4.07181       1.71980       2.39679       2.68867       2.83453       2.93028       2.91861
  39  16 3811.0431    1.6965  6.5048 10.5117  0.0000  0.0609   0.0140   0.1660    0.0384   0.0000   441.2369      -7.74445       23.0917       3.78041     -0.841413       2.16330       2.35502       3.26385       3.69680       3.95867       4.04204       4.04039
  39  17 3968.0948    1.3249  8.6381 10.3573  0.0001  0.0833   0.0117   0.2317    0.0351   0.0000   435.5801      -1.27977       28.9545       7.41332      -9.21923       7.49015       3.21365       4.41259       4.93369       5.27315       5.52468       5.46006
  39  18 4124.1924    1.0876 11.8493 10.1534  0.0006  0.1160   0.0089   0.3261    0.0325   0.0000   443.4370      -12.2674       13.5304       16.4044      -6.66796      -14.8118       4.50125       5.97802       6.86304       7.42461       7.49293       7.59437
  39  20 4434.3129    0.6347 14.2813  9.9260  0.0000  0.1869   0.0074   0.4916    0.0265   0.0000   432.9869      -2.45466       34.8277       8.01647      -31.3307      -2.79891       7.21743       9.65335       11.1237       11.8336       12.2307       12.3400
  40   2 1288.7383    0.0902  0.1140  8.7516  0.0000  0.0141   0.0065   0.0271    0.0221   0.0000   441.4599      0.295737       21.7605     -0.249141      -2.66439      0.387573      0.557176      0.735957      0.840551      0.777324      0.899827      0.935023
  40   3 1530.3065    0.1935  0.1748  8.7141  0.0014  0.0095   0.0076   0.0225    0.0251   0.0000   441.4206     -0.284946       21.6227      0.716625      -4.07600     -0.446480      0.371196      0.521337      0.629902      0.729579      0.739434      0.754374
  40   4 1743.2599    0.3533  0.3745  8.8544  0.0000  0.0127   0.0092   0.0303    0.0352   0.0000   440.7212     -0.112332       21.0339    0.00942136      -2.94364      -1.28292      0.510147      0.686316      0.747691      0.786087      0.858693      0.801614
  40   5 1941.3877    0.5753  0.6285  8.8753 -0.0000  0.0160   0.0116   0.0389    0.0580   0.0000   440.4638      -1.69335       18.4122      0.512168      -1.07226      -1.12451      0.603827      0.764014      0.951733      0.948120       1.02306      0.985950
  40   6 2133.9342    0.8586  0.8411  9.3234  0.0000  0.0184   0.0151   0.0446    0.0739   0.0000   441.1368     -0.640679       21.6963       1.04785      -1.31437     0.0388290      0.673228      0.921518      0.998652       1.12116       1.09449       1.12328
  40   7 2319.2800    1.3095  1.1028  9.6796  0.0000  0.0201   0.0201   0.0519    0.1068   0.0000   440.4478     -0.265340       18.0743      0.250565      -3.28148      0.406095      0.788771       1.07200       1.18010       1.28467       1.34486       1.33080
  40   8 2497.8812    1.8891  1.2165 10.2078 -0.0000  0.0214   0.0275   0.0530    0.1191   0.0000   441.3708      -1.52654       20.5085       2.27437      -2.69368      -1.72126      0.783548       1.12637       1.18825       1.32865       1.34682       1.34085
  40   9 2673.7263    2.5514  1.1718 10.9357  0.0000  0.0207   0.0383   0.0526    0.1269   0.0000   440.7917      -1.26700       19.8228       1.26553      -1.83771       1.85900      0.824505       1.19000       1.26761       1.40359       1.43066       1.41268
  40  10 2848.1901    3.3843  1.1145 10.9903  0.0000  0.0194   0.0499   0.0485    0.1781   0.0000   439.5263      -1.39827       21.4101      0.391344      -2.11664      -1.91185      0.812602       1.12370       1.22993       1.28668       1.39035       1.29392
  40  11 3019.9673    4.0486  1.0940 11.8954  0.0000  0.0185   0.0617   0.0508    0.1255   0.0000   440.6273     -0.678783       19.3550       2.67532     -0.770231      0.826645      0.769091      0.980068       1.11963       1.21574       1.28476       1.26490
  40  12 3188.5998    4.0769  1.2565 12.1935  0.0000  0.0216   0.0593   0.0544    0.0986   0.0000   442.2152     -0.178126       18.2103      0.236683      0.916472     -0.117679      0.849448       1.14603       1.27235       1.34627       1.43823       1.43087
  40  13 3354.5117    3.4286  1.9714 11.6379 -0.0002  0.0271   0.0399   0.0693    0.0766   0.0000   441.8325     -0.345755       14.2804      0.629643      -1.11389       2.59111       1.03885       1.42056       1.58212       1.68275       1.78003       1.76520
  40  14 3517.9876    2.5668  3.4021 11.2697  0.0000  0.0365   0.0233   0.1028    0.0423   0.0000   444.2362      -2.37698       7.77823       1.74561       3.87976       2.20025       1.40685       1.94315       2.15723       2.32009       2.44088       2.37458
  40  15 3679.2212    2.0582  5.1666 10.7263  0.0000  0.0487   0.0163   0.1303    0.0382   0.0000   441.1481       2.74552       17.9100      -1.73409      -4.43742       4.32473       1.86974       2.51867       2.85449       2.95795       3.08671       3.03774
  40  16 3838.4618    1.6067  6.9417 10.4867 -0.0003  0.0648   0.0132   0.1764    0.0367   0.0000   442.4160      0.800115       11.7495       1.43824      -5.03434      0.205516       2.40687       3.30576       3.70377       3.96526       4.06404       4.12604
  40  18 4153.5080    1.0720 12.3177 10.0970  0.0012  0.1209   0.0086   0.3284    0.0319   0.0000   440.2624      -5.18348       27.8293      -7.66011      -6.74377       9.77674       4.53758       6.15338       6.97313       7.53389       7.63131       7.76479
  40  19 4309.1824    0.8481 14.6471  9.9400  0.0003  0.1545   0.0074   0.4153    0.0283   0.0000   438.0628       7.19508       18.6833       7.69447      -11.7484       2.71140       5.88629       7.87888       8.91607       9.69436       9.87250       9.97991
  41   3 1544.3567    0.2050  0.2055  8.7277  0.0000  0.0090   0.0077   0.0272    0.0257   0.0000   441.5249      0.235292       21.5843      0.767853      -3.72915      -1.05865      0.397847      0.469720      0.499472      0.526143      0.575201      0.593081
  41   4 1758.0169    0.3759  0.3707  8.8602  0.0000  0.0118   0.0097   0.0292    0.0355   0.0000   441.1415     -0.788664       22.0580      0.895937      -3.08678     -0.522559      0.485056      0.592291      0.695256      0.753116      0.759516      0.794438
  41   5 1957.4159    0.5798  0.6387  9.0415  0.0000  0.0166   0.0114   0.0374    0.0529   0.0000   441.4439      -1.53136       20.4624       1.09013      -3.97253      0.617852      0.608477      0.796529      0.943901       1.01266       1.06629       1.08720
  41   6 2151.0958    0.8927  0.9641  9.2662  0.0000  0.0186   0.0146   0.0492    0.0837   0.0000   440.4046     -0.685040       21.2117      0.647177      -4.16537     -0.354802      0.708821      0.948051       1.06865       1.15942       1.21123       1.21542
  41   7 2337.1967    1.3950  1.0335  9.7118  0.0000  0.0195   0.0215   0.0470    0.1163   0.0000   439.5371     -0.103282       22.6266      -1.45465      -3.68117     -0.584082      0.767749       1.04290       1.09640       1.25884       1.31305       1.29962
  41   8 2516.4987    1.9667  1.2174 10.3733 -0.0000  0.0202   0.0284   0.0555    0.1100   0.0000   440.7348     -0.891162       20.9728      0.410797      -2.07169     -0.356286      0.773581       1.05138       1.12723       1.27871       1.29165       1.30319
  41   9 2693.4603    2.6485  1.2430 10.9016 -0.0001  0.0204   0.0380   0.0546    0.1229   0.0000   440.5259      -1.37629       19.7229     -0.177646      -2.78789      -1.01349      0.804997       1.07354       1.14157       1.26330       1.30666       1.33484
  41  10 2868.8403    3.5498  1.0934 11.0169  0.0009  0.0187   0.0517   0.0471    0.1906   0.0000   441.5790     -0.751935       18.9713      0.307282      -2.52232      0.726565      0.709942      0.962117       1.07972       1.14620       1.23123       1.21331
  41  11 3041.5373    4.1225  1.0890 12.0079 -0.0002  0.0190   0.0623   0.0502    0.1262   0.0000   440.9738     -0.527473       19.3727       2.11336     -0.805940     -0.783692      0.715513      0.983023       1.06303       1.18639       1.21676       1.22753
  41  12 3211.2273    3.9962  1.4483 11.5715 -0.0000  0.0216   0.0525   0.0580    0.1220   0.0000   440.2443      0.277938       14.5270       1.57854       3.40362      -4.03081      0.860498       1.12685       1.21710       1.32875       1.41486       1.37073
  41  13 3378.3644    3.3639  2.0361 11.5830  0.0001  0.0270   0.0376   0.0700    0.0711   0.0000   442.8881      -1.53509       11.8481      0.244699       1.93002    -0.0316433      0.999932       1.37536       1.52340       1.65318       1.71814       1.71664
  41  14 3543.0969    2.5486  3.7900 11.0100  0.0000  0.0381   0.0212   0.1022    0.0429   0.0000   442.1747       1.13504       17.7875       2.65368     -0.636554      -1.10438       1.41861       1.94279       2.16901       2.32331       2.44045       2.47158
  41  15 3705.4850    2.0087  5.2770 10.6699  0.0000  0.0489   0.0154   0.1327    0.0372   0.0000   439.3948     -0.229866       14.5214       6.53937      -4.35724       8.24529       1.83066       2.47494       2.82076       3.00506       3.21220       3.26236
  41  16 3865.6773    1.6059  7.6503 10.4114  0.0000  0.0671   0.0123   0.1856    0.0358   0.0000   442.6998       6.15876       13.6196       6.44717      -5.70044      -5.26630       2.50652       3.33668       3.89036       4.11708       4.23934       4.32269
  41  17 4024.6893    1.2453  9.7842 10.2665 -0.0009  0.0923   0.0099   0.2595    0.0335   0.0000   435.1978       1.23443       22.5008       5.14335      -11.6988      -3.38656       3.39218       4.64644       5.23194       5.69531       5.75298       5.88973
  41  18 4181.9275    0.9682 12.1804 10.1452 -0.0023  0.1268   0.0079   0.3452    0.0294   0.0000   442.8857      -2.63144       13.2180      -12.7157      -5.05849      0.411327       4.66067       6.15238       7.21679       7.59258       7.90519       8.00171
  42   2 1314.2105    0.1076  0.1136  8.7608 -0.0000  0.0120   0.0066   0.0233    0.0218   0.0000   441.6330     0.0497416       21.9044    0.00742095      -4.80231      0.313062      0.520961      0.739000      0.806675      0.974613       1.04397      0.974564
  42   3 1558.1811    0.2065  0.2244  8.6972  0.0000  0.0103   0.0071   0.0245    0.0259   0.0000   441.7974      0.174719       20.8681      0.245005      -2.99541      -1.35428      0.367307      0.490395      0.542783      0.576919      0.594858      0.622268
  42   4 1772.6248    0.3737  0.3877  8.9700  0.0000  0.0132   0.0094   0.0301    0.0349   0.0000   440.9578     -0.890745       19.7675     0.0723862      -2.52364       2.21687      0.446687      0.691943      0.691966      0.798578      0.804434      0.834027
  42   5 1973.3018    0.6159  0.6577  9.0260 -0.0001  0.0158   0.0118   0.0382    0.0570   0.0000   441.3524      0.170054       20.6995     0.0245339      -3.91839     -0.637397      0.567915      0.729476      0.870139      0.935549      0.972272      0.947996
  42   6 2168.0784    0.9523  0.9842  9.1156  0.0000  0.0183   0.0148   0.0472    0.0969   0.0000   441.6833      0.855297       20.9688     -0.571123      -3.18182      0.281383      0.697659      0.974261       1.04626       1.17649       1.29936       1.29352
  42   8 2534.9808    2.0139  1.3148 10.2767 -0.0064  0.0212   0.0269   0.0553    0.1039   0.0000   440.9868      0.881800       20.6743     -0.902739      -2.00733      0.663183      0.786945       1.11514       1.22284       1.32044       1.40491       1.37028
  42   9 2712.9710    2.6950  1.1763 10.6675  0.0000  0.0189   0.0380   0.0513    0.1464   0.0000   442.3076      -1.12090       22.3685      0.922783      -1.60746       1.44371      0.735237      0.965665       1.06000       1.19621       1.24011       1.25635
  42  10 2889.3420    3.5917  1.1108 11.5999  0.0000  0.0191   0.0523   0.0494    0.1291   0.0000   440.7987      -1.22620       21.1703      0.828442     -0.746342     -0.290001      0.722640      0.953555       1.06464       1.16033       1.23054       1.22902
  42  11 3062.8146    4.2593  1.0660 11.8056 -0.0001  0.0185   0.0626   0.0468    0.1490   0.0000   440.1186      -1.48475       19.2790       2.13836      -1.63069     -0.750177      0.712631       1.00768       1.07890       1.17670       1.21887       1.15373
  42  12 3233.5394    4.0033  1.4157 11.9489 -0.0000  0.0221   0.0532   0.0579    0.0987   0.0000   441.5931      -1.31148       19.4970       1.89960      -1.36426      -2.31143      0.799834       1.16997       1.25264       1.37578       1.45583       1.46555
  42  13 3401.8392    3.2671  2.2602 11.5455  0.0000  0.0273   0.0341   0.0750    0.0647   0.0000   441.2973      0.924244       14.6364      -1.42910       1.93687      0.619993       1.03107       1.39097       1.58711       1.65665       1.81816       1.76219
  42  14 3567.8864    2.3858  3.7322 11.2871  0.0002  0.0393   0.0210   0.1068    0.0388   0.0000   440.6817      -1.56204       14.5220    -0.0880094       2.74420      0.520823       1.42508       1.99745       2.18784       2.37641       2.48731       2.54913
  42  15 3731.3494    1.9255  5.7514 10.6913  0.0000  0.0523   0.0144   0.1415    0.0344   0.0000   438.4536      -1.00270       15.1217       1.94360      -5.12716     -0.744235       1.91381       2.61672       2.93725       3.12697       3.26278       3.29421
  42  16 3892.5928    1.5431  8.2921 10.4407 -0.0001  0.0735   0.0116   0.2037    0.0349   0.0000   438.5144      -3.10123       22.1649      0.368883      -3.36516       3.51976       2.62963       3.57302       4.12168       4.32609       4.50880       4.60180
  42  17 4052.0564    1.2159 10.2110 10.2935  0.0017  0.0977   0.0096   0.2671    0.0328   0.0000   436.1737       5.24628       19.2605       1.47173      -16.0750       7.18873       3.50513       4.79660       5.40902       5.86477       5.98966       6.04413
  42  18 4210.5347    0.9845 13.1655 10.1313  0.0024  0.1317   0.0075   0.3514    0.0282   0.0000   441.7996       1.21806       30.7249       3.22885      -9.36346       15.0361       4.75515       6.38391       7.21385       7.85018       8.06293       8.11979
  43   2 1326.7183    0.1058  0.0871  8.7548  0.0000  0.0157   0.0073   0.0191    0.0213   0.0000   441.7783     -0.181786       21.0213     -0.390116      -4.07840      0.215141      0.704860      0.760155      0.891143       1.08781       1.33601       1.18840
  43   3 1571.8170    0.2071  0.1804  8.7371  0.0000  0.0093   0.0076   0.0204    0.0249   0.0000   441.2991     -0.503926       21.0158      0.444249      -2.88309      0.370237      0.314571      0.422858      0.488148      0.506247      0.555814      0.531112
  43   4 1787.0260    0.4108  0.3956  8.9237  0.0000  0.0122   0.0099   0.0286    0.0373   0.0000   441.5804     -0.526661       22.1214       1.33676      -2.93283     -0.433760      0.446877      0.585519      0.669083      0.674700      0.713293      0.695857
  43   5 1989.0315    0.6297  0.6862  9.1071  0.0000  0.0163   0.0117   0.0386    0.0568   0.0000   441.6028     -0.930172       21.4004      0.545498      -1.03343     -0.125866      0.580635      0.785413      0.941242      0.985735       1.04005       1.02908
  43   6 2184.8464    0.9959  0.9475  9.2964  0.0000  0.0174   0.0158   0.0462    0.0915   0.0000   440.0925      -1.98330       23.0704     -0.375216      -4.53540       2.69477      0.629349      0.890028      0.952387       1.06961       1.08153       1.13221
  43   7 2372.1449    1.4955  1.1617  9.9051 -0.0000  0.0199   0.0219   0.0522    0.1221   0.0000   440.1416       1.03611       21.9371       2.21637      -3.06651     -0.507007      0.745920       1.02641       1.12202       1.22960       1.28575       1.31164
  43   8 2553.2889    2.0475  1.2328 10.6482 -0.0001  0.0207   0.0290   0.0538    0.1046   0.0000   440.0684      -1.13046       21.1744     -0.352936      -3.25214     -0.345788      0.732200       1.00222       1.09476       1.19334       1.24204       1.24457
  43   9 2732.2999    2.8771  1.1118 10.9593 -0.0000  0.0189   0.0415   0.0486    0.1486   0.0000   441.8698       1.51158       20.4730     -0.538632      -1.44602     -0.701725      0.656391      0.946946       1.00660       1.13442       1.15056       1.15195
  43  10 2909.5492    3.7154  1.0549 11.5339  0.0002  0.0177   0.0544   0.0474    0.1424   0.0000   441.3135     -0.920989       21.3908      0.213170      -2.17703      0.975751      0.662579      0.885033      0.975446       1.07152       1.09852       1.07325
  43  11 3083.8763    4.2202  1.1737 11.8526 -0.0003  0.0196   0.0607   0.0504    0.1506   0.0000   441.4737      0.253360       19.6487       2.66425      -2.84461       1.77072      0.681967      0.970844       1.04494       1.18099       1.25167       1.23142
  43  12 3255.5439    3.8757  1.4962 11.9406  0.0000  0.0226   0.0494   0.0589    0.0939   0.0000   442.3443     0.0509139       20.1359    -0.0818955      -3.26461    -0.0223479      0.806500       1.12928       1.24825       1.34322       1.37751       1.40606
  43  13 3424.9931    3.0710  2.4696 11.6662  0.0000  0.0291   0.0313   0.0824    0.0528   0.0000   441.3229      0.131491       15.8958       5.16040     -0.867745     -0.546839       1.03970       1.49362       1.59671       1.77120       1.85322       1.85719
  43  14 3592.1530    2.3705  4.2111 10.9709  0.0000  0.0408   0.0188   0.1089    0.0402   0.0000   442.0884      0.322082       17.0166      -1.28732      -5.74729     -0.999797       1.42402       1.96215       2.20723       2.35139       2.46275       2.41707
  43  15 3756.9443    1.8113  6.1511 10.7149 -0.0001  0.0559   0.0137   0.1535    0.0326   0.0000   439.4227      -9.35386       23.8627       5.42853      -1.49316      -1.74347       1.99643       2.65192       3.10883       3.21107       3.44957       3.39043
  43  16 3919.2177    1.4867  8.4563 10.4358 -0.0008  0.0764   0.0110   0.2093    0.0341   0.0000   437.7955       6.34035       14.4668      -2.02237      -2.26239       6.06991       2.61986       3.65341       4.12544       4.38278       4.56351       4.63652
  43  17 4079.7280    1.1686 10.9377 10.2741  0.0000  0.1037   0.0088   0.2809    0.0314   0.0000   428.6972      0.499384       16.9456       3.20727       5.25053      0.335102       3.67300       4.94347       5.60022       6.10845       6.17528       6.26495
  43  18 4238.7236    0.9455 12.7231 10.1048  0.0027  0.1319   0.0077   0.3407    0.0286   0.0000   441.8477       3.88269       20.6604      -26.2622       10.1908       11.1293       4.57238       6.27305       7.01193       7.77837       7.74656       8.04549
  44   2 1339.0775    0.1127  0.1055  8.6861  0.0007  0.0112   0.0063   0.0185    0.0212   0.0000   441.3636     -0.212032       22.1931      0.186148      -4.10670     0.0856424      0.388435      0.515065      0.526182      0.668060      0.592711      0.632030
  44   3 1585.2061    0.2390  0.2442  8.7638  0.0000  0.0098   0.0077   0.0256    0.0260   0.0000   441.4538     -0.604127       21.4431      0.374078      -4.22665       2.01199      0.358042      0.464016      0.490568      0.567411      0.562827      0.629129
  44   4 1801.2142    0.4178  0.4567  8.7824 -0.0001  0.0129   0.0092   0.0317    0.0391   0.0000   441.2663      0.506118       20.5049     -0.440158      -3.93150     -0.768664      0.453258      0.627116      0.701946      0.752941      0.797142      0.780065
  44   5 2004.5742    0.6605  0.7404  8.9963  0.0000  0.0154   0.0117   0.0413    0.0581   0.0000   441.1151      -1.32509       20.3918      0.881255      -2.32922    -0.0528762      0.568185      0.776284      0.831859      0.908941      0.963895      0.932026
  44   6 2201.4161    1.0253  0.9842  9.3224  0.0000  0.0183   0.0158   0.0477    0.0929   0.0000   440.7919      -1.59601       21.0489      -1.19088      -4.79319      -1.27625      0.654942      0.905571       1.01401       1.09444       1.14335       1.16707
  44   7 2389.3942    1.5547  1.1869  9.7585  0.0091  0.0196   0.0222   0.0508    0.1318   0.0000   441.0159     -0.417203       19.4291     -0.462404      -3.28375      -1.63757      0.719879      0.987986       1.08406       1.19202       1.23766       1.25290
  44   8 2571.4051    2.1614  1.2364 10.5333 -0.0109  0.0202   0.0294   0.0506    0.1074   0.0000   440.2446     -0.835270       18.7288      -1.45728     -0.712500       1.09238      0.717195       1.03366       1.08295       1.22757       1.31182       1.35188
  44   9 2751.4759    2.8858  1.1601 11.2418  0.0001  0.0196   0.0416   0.0510    0.1225   0.0000   441.6251     -0.389500       18.5627      0.525231      -2.53475     -0.632336      0.676426      0.966884       1.02093       1.13356       1.20543       1.20115
  44  10 2929.5715    3.8415  1.1965 10.9975  0.0125  0.0189   0.0530   0.0498    0.1955   0.0000   440.5788      -1.38112       19.8040     -0.669568      -1.66237      0.194726      0.673290      0.946153       1.00322       1.07134       1.12694       1.13523
  44  11 3104.6791    4.2636  1.1920 12.0195  0.0000  0.0195   0.0589   0.0493    0.1126   0.0000   441.7621      -2.61171       20.2323       1.40258      -4.65133      -2.97398      0.714506      0.973835       1.05930       1.16987       1.20126       1.17902
  44  12 3277.2220    3.8236  1.6220 11.8320  0.0000  0.0229   0.0462   0.0608    0.0811   0.0000   441.5262      -1.79231       18.6953      -1.29128       1.23272       1.43522      0.798271       1.09957       1.21706       1.29029       1.40528       1.38407
  44  13 3447.7872    2.9497  2.7095 11.4907 -0.0001  0.0316   0.0281   0.0811    0.0506   0.0000   441.9771      0.135760       15.9204      -2.88929       7.08555      0.361514       1.07141       1.49875       1.66855       1.80830       1.87227       1.90918
  44  14 3616.1855    2.3345  4.5189 10.9159  0.0000  0.0429   0.0178   0.1114    0.0379   0.0000   440.4638       3.91829       11.2000      -2.28656      -2.23071       1.93921       1.46990       2.03213       2.29183       2.47249       2.62280       2.61734
  44  15 3782.0041    1.8197  6.4244 10.5764  0.0000  0.0575   0.0131   0.1548    0.0332   0.0000   440.9246      -5.07373       22.3619      0.330197     -0.376378       4.45707       1.93162       2.70492       2.98776       3.24269       3.36401       3.40427
  44  16 3945.4567    1.4736  9.3580 10.3284  0.0044  0.0840   0.0101   0.2263    0.0332   0.0000   433.0847       2.29077       13.8554       4.15290      -11.6205      -11.6875       2.80904       3.93365       4.39528       4.67074       4.81982       4.93930
  44  17 4106.6153    1.1421 11.5344 10.1826  0.0016  0.1113   0.0080   0.2899    0.0297   0.0000   436.4590       5.82890       13.6758      -3.07495       8.13022       7.89982       3.75995       5.10865       5.85974       6.27381       6.49466       6.61116
  45   2 1351.2418    0.1065  0.1045  8.6608  0.0006  0.0116   0.0061   0.0185    0.0209   0.0000   441.7770     -0.153130       21.6176      -1.52274      -2.66202      0.313011      0.392487      0.587043      0.557831      0.709473      0.816755      0.936121
  45   3 1598.4026    0.2450  0.2241  8.7091  0.0000  0.0094   0.0080   0.0231    0.0260   0.0000   441.5040     -0.532279       21.0672     0.0939624      -4.06301      0.184358      0.333115      0.402875      0.488506      0.520528      0.562235      0.587469
  45   4 1815.2898    0.4169  0.4798  8.8324  0.0000  0.0143   0.0091   0.0314    0.0379   0.0000   441.5235     -0.458718       21.3703     0.0869126      -3.00736       1.19421      0.475013      0.683477      0.760744      0.817338      0.878450      0.862091
  45   5 2019.9615    0.6966  0.7473  8.9220 -0.0000  0.0156   0.0120   0.0407    0.0651   0.0000   441.8213      -1.29808       19.5266     -0.234458      -2.70508      0.193457      0.525291      0.713763      0.784730      0.852453      0.893067      0.915437
  45   6 2217.7570    1.0282  1.0287  9.4588  0.0002  0.0189   0.0157   0.0480    0.0882   0.0000   442.0373      -1.09389       21.7848      -1.30996      -1.59255      0.837738      0.647105      0.901960       1.00934       1.08159       1.19034       1.12853
  45   7 2406.4515    1.6017  1.2820  9.4808 -0.0003  0.0199   0.0212   0.0518    0.1365   0.0000   440.0414      -1.49988       21.4072     -0.209446      -2.77195       2.23410      0.709160      0.965859       1.08882       1.16476       1.21397       1.20869
  45   8 2589.4030    2.2118  1.1978 10.6486  0.0000  0.0190   0.0310   0.0507    0.1053   0.0000   440.3370     -0.440926       19.8890      0.429904      -4.23177      -1.60517      0.681939      0.904825       1.03605       1.07892       1.16986       1.18218
  45   9 2770.4585    3.0818  1.1234 10.7549  0.0004  0.0180   0.0432   0.0479    0.1725   0.0000   441.8336     -0.474142       21.8365      0.488645      -1.75974      -1.19860      0.619336      0.859336      0.916004       1.02718       1.08649       1.05870
  45  10 2949.3538    3.9222  1.0840 11.6345  0.0000  0.0177   0.0556   0.0472    0.1339   0.0000   440.7157      0.745109       20.4191      0.781607      -3.79883      -1.39330      0.636031      0.892429      0.968306       1.08340       1.11870       1.08293
  45  11 3125.2586    4.1789  1.2425 11.9617 -0.0000  0.0194   0.0571   0.0533    0.1110   0.0000   442.5861     -0.851587       22.0102     -0.370551      -1.66413     -0.522616      0.662341      0.919807       1.01015       1.11907       1.11451       1.12789
  45  12 3298.6716    3.7241  1.7369 11.8204  0.0000  0.0232   0.0433   0.0629    0.0712   0.0000   441.2121     -0.896370       19.0909       1.65725      -1.54565      0.106387      0.805385       1.10592       1.23449       1.37288       1.39174       1.37927
  45  13 3470.2750    2.8713  3.1113 11.3765  0.0000  0.0329   0.0253   0.0902    0.0445   0.0000   441.9732      -1.01234       12.3932       1.29301       7.04848       1.03544       1.09223       1.52088       1.66064       1.84439       1.89273       1.92165
  45  14 3639.7618    2.2182  4.8213 10.8567  0.0000  0.0449   0.0167   0.1177    0.0362   0.0000   439.0172      -6.18748       16.9696       2.96240      -3.57859       1.03938       1.52131       2.06317       2.37457       2.51923       2.68148       2.68490
  45  15 3806.8968    1.7513  7.2391 10.4842  0.0005  0.0631   0.0122   0.1723    0.0335   0.0000   440.9631      -6.01302       20.7126    -0.0925814      -1.77647       2.04405       2.10670       2.89412       3.29407       3.54693       3.62703       3.73422
  45  16 3971.2157    1.3723  9.7625 10.3503 -0.0014  0.0900   0.0092   0.2437    0.0306   0.0000   431.9638      -11.2842       23.0910      -6.44091      -8.64837      -7.56136       2.98141       4.10641       4.60760       5.05227       5.11129       5.19863
  45  17 4133.7872    1.1226 11.9721 10.0996  0.0007  0.1130   0.0076   0.2968    0.0291   0.0000   440.4136     -0.823154       28.7394      -8.36969      -12.7735       3.43131       3.77158       5.08270       5.78475       6.23921       6.50261       6.58049
  46   2 1363.3105    0.1177  0.1355  8.6584  0.0009  0.0133   0.0058   0.0200    0.0212   0.0000   441.3341      -1.07554       21.8097      0.899637      -3.83071     -0.896258      0.377898      0.586887      0.552603      0.717048      0.605464      0.634607
  46   3 1611.4104    0.2453  0.2969  8.7321  0.0000  0.0114   0.0072   0.0280    0.0271   0.0000   441.8499     -0.611895       21.9778     -0.505024      -2.41871     0.0934266      0.363096      0.477722      0.587916      0.599497      0.593551      0.570718
  46   4 1829.1797    0.4510  0.5128  8.7685  0.0000  0.0136   0.0093   0.0320    0.0428   0.0000   440.9532     -0.474576       21.3218     -0.767188      -3.83156     -0.489211      0.463368      0.655816      0.716768      0.772184      0.818140      0.813777
  46   5 2035.2173    0.7118  0.7764  9.0791 -0.0000  0.0157   0.0119   0.0415    0.0616   0.0000   442.3989      0.375191       21.1958     0.0330296      -4.10869     -0.289235      0.527573      0.745495      0.773011      0.844250      0.896685      0.932886
  46   6 2233.8770    1.1068  1.0933  9.4395  0.0000  0.0185   0.0161   0.0504    0.0937   0.0000   441.7276     -0.133378       19.3098     -0.373845      -1.21546      0.887931      0.622106      0.850869      0.942992       1.04430       1.14031       1.07961
  46   7 2423.2719    1.6356  1.2478 10.0746  0.0000  0.0201   0.0225   0.0532    0.1046   0.0000   440.7471     -0.822568       20.4546      0.233771      -1.44744     -0.954483      0.675796      0.932057       1.02678       1.13336       1.18097       1.21712
  46   8 2607.1807    2.2504  1.2539 10.8198 -0.0017  0.0193   0.0307   0.0532    0.0986   0.0000   440.2255     -0.693583       19.8080       1.81657      -3.73403      0.393354      0.668315      0.894102      0.943470       1.08464       1.11570       1.11734
  46   9 2789.2681    3.1586  1.1843 10.9312  0.0000  0.0182   0.0424   0.0493    0.1429   0.0000   441.9658      0.292292       22.1706       1.42646      -2.60306      0.784100      0.636454      0.880139      0.954747       1.06778       1.15842       1.15082
  46  10 2968.9606    3.9692  1.1126 11.4658 -0.0000  0.0186   0.0547   0.0447    0.1537   0.0000   441.2631     -0.943776       20.3226       2.79939      -1.75767      -1.27948      0.608336      0.880640      0.912118       1.03677       1.06551       1.06877
  46  11 3145.6126    4.2207  1.2045 11.9451 -0.0000  0.0189   0.0573   0.0506    0.1197   0.0000   440.1564      0.100084       20.3445       1.07648      -2.32854    -0.0458551      0.640713      0.873945      0.936485       1.04997       1.13023       1.16506
  46  12 3319.9136    3.7032  1.8590 11.6251  0.0000  0.0238   0.0401   0.0630    0.0728   0.0000   440.7741     -0.128731       17.3791       1.18167     -0.432484    -0.0701121      0.793639       1.10830       1.23526       1.36604       1.42536       1.43954
  46  13 3492.5154    2.7564  3.1734 11.4081  0.0002  0.0341   0.0239   0.0895    0.0413   0.0000   443.8901      0.234520       13.1447       2.06879       5.60007      -1.59320       1.08331       1.55797       1.70658       1.89562       1.94024       1.94826
  46  14 3663.0894    2.1380  5.0996 10.8766  0.0000  0.0468   0.0159   0.1244    0.0347   0.0000   439.2790      -4.03366       18.5367       3.52975      -1.72354      -4.36402       1.56822       2.11919       2.45223       2.59979       2.77716       2.80652
  46  15 3831.1747    1.6897  7.1493 10.5176  0.0000  0.0632   0.0120   0.1751    0.0344   0.0000   441.5632       3.27481       22.8427      0.733503      -5.19294       1.55575       2.09914       2.85349       3.25024       3.54620       3.69926       3.73876
  46  16 3996.7525    1.3652 10.3780 10.2846  0.0000  0.0928   0.0086   0.2515    0.0307   0.0000   435.9879     -0.403691       21.0953      -11.8440      -8.99514      -3.75919       3.01951       4.15902       4.67796       5.03247       5.32553       5.40516
  46  17 4160.5420    1.0724 12.8072 10.0918  0.0000  0.1227   0.0071   0.3194    0.0280   0.0000   438.7800      0.190238       33.7294       4.01706      -2.55033      -8.43848       4.02614       5.46738       6.24436       6.75775       7.06290       7.19203
  47   1 1081.9110    0.0574  0.0300  8.7943  0.0008  0.0134   0.0081   0.0151    0.0192   0.0000   440.1675     -0.616198       21.4422      0.319404      -1.21665      -1.74524      0.428866      0.560079      0.680137      0.857344      0.683187      0.757366
  47   2 1375.1686    0.1158  0.1332  8.6774  0.0000  0.0102   0.0059   0.0225    0.0210   0.0000   441.6723  -0.000230230       21.4149    -0.0310839      -2.46225    -0.0640367      0.359158      0.464137      0.542949      0.588915      0.655295      0.657377
  47   3 1624.2414    0.2663  0.2582  8.7215  0.0001  0.0102   0.0077   0.0221    0.0270   0.0000   441.5253     -0.512038       21.2457     -0.265976      -3.22878      0.621798      0.352461      0.413342      0.485326      0.552523      0.552966      0.559175
  47   4 1842.8976    0.4528  0.5742  8.8179  0.0000  0.0144   0.0090   0.0360    0.0433   0.0000   441.7702     -0.215863       19.6451     -0.566506      -4.27383     -0.793886      0.482126      0.665147      0.756595      0.831961      0.874881      0.926523
  47   5 2050.2773    0.7607  0.8568  8.8468  0.0000  0.0165   0.0121   0.0417    0.0778   0.0000   439.5182    -0.0421439       21.3160     -0.568043      -4.14076     -0.594894      0.546231      0.739981      0.839211      0.939514      0.984320      0.967867
  47   6 2249.8754    1.1531  1.0891  9.4310  0.0000  0.0190   0.0166   0.0477    0.1036   0.0000   440.7974      0.699956       20.4241    -0.0303613      -2.33217       2.65467      0.626129      0.874116      0.965390       1.09698       1.21852       1.19980
  47   7 2439.9123    1.6974  1.2881  9.9850  0.0000  0.0196   0.0223   0.0533    0.1015   0.0000   442.8348     -0.555861       21.4066    -0.0194113      -3.50210     -0.291429      0.662789      0.904399      0.988477       1.09593       1.14424       1.14623
  47   8 2624.8095    2.3386  1.2312 10.5750  0.0001  0.0190   0.0313   0.0501    0.1193   0.0000   441.5297      0.522324       20.7035     -0.730261     -0.979245     -0.270735      0.656899      0.881391      0.968098       1.09777       1.15485       1.18439
  47   9 2807.8950    3.2079  1.1561 10.8231  0.0002  0.0184   0.0430   0.0463    0.1863   0.0000   441.7099       1.40553       20.8913     -0.209336      -4.89869       1.44197      0.613610      0.834839      0.906139       1.04186       1.05388       1.07829
  47  10 2988.3890    4.0227  1.0728 11.5200  0.0003  0.0170   0.0559   0.0456    0.1493   0.0000   441.1143     -0.789726       22.8970      0.970031      -2.69631     -0.820265      0.567596      0.757660      0.862620      0.962940      0.979622       1.00750
  47  11 3165.7584    4.1888  1.3247 12.0802 -0.0000  0.0201   0.0542   0.0520    0.0902   0.0000   440.5661      0.250889       19.8287      0.421529      -3.94538      0.486679      0.672401      0.926836       1.03237       1.10023       1.21119       1.19930
  47  12 3340.9745    3.6562  1.9641 11.4572 -0.0000  0.0243   0.0374   0.0622    0.0745   0.0000   443.4863      -1.68687       18.6145       3.53682       1.00612      -1.96021      0.799519       1.11334       1.20664       1.32727       1.36295       1.38078
  47  13 3514.4626    2.7275  3.6227 11.1273 -0.0000  0.0353   0.0216   0.0933    0.0426   0.0000   441.2756      0.104893       18.1179     -0.108123      -1.75561      0.993381       1.13735       1.58784       1.73213       1.89017       2.00480       2.03102
  47  14 3685.8812    2.0975  5.5631 10.7157  0.0000  0.0490   0.0145   0.1316    0.0350   0.0000   438.7800       1.03945       18.8309       5.98956      -10.3273      -7.06512       1.56132       2.17540       2.45731       2.60515       2.73012       2.74000
  47  15 3855.2586    1.6766  8.1327 10.3904  0.0000  0.0696   0.0107   0.1896    0.0351   0.0000   438.7683     -0.100373       28.3209     -0.507847      -4.86205      -7.31570       2.26451       3.08803       3.48190       3.78726       3.98688       3.98692
  47  16 4022.1666    1.3296 10.5083 10.1858  0.0009  0.0951   0.0080   0.2486    0.0312   0.0000   438.7788      -5.94324       31.8688      -8.51642      -11.7562       5.99364       3.06215       4.18343       4.77836       5.11734       5.40933       5.49242
  48   3 1636.8542    0.2744  0.3196  8.6494  0.0000  0.0115   0.0073   0.0270    0.0281   0.0000   441.7511     -0.194637       20.8351     -0.148740      -2.83102      0.684382      0.371648      0.493196      0.592704      0.614286      0.633727      0.649505
  48   4 1856.5179    0.5050  0.5324  8.7095 -0.0000  0.0129   0.0099   0.0314    0.0452   0.0000   441.4904     -0.242557       19.9138      0.710276      -2.75623     -0.193266      0.418133      0.552381      0.645599      0.719728      0.701200      0.766437
  48   5 2065.2153    0.7651  0.8918  8.9263  0.0000  0.0167   0.0119   0.0430    0.0709   0.0000   442.1762      -1.73833       19.7258      0.533794      -1.91272     -0.114945      0.532704      0.738013      0.807326      0.931900      0.901229      0.933264
  48   6 2265.6883    1.1920  1.1605  9.2564  0.0000  0.0190   0.0165   0.0502    0.1169   0.0000   442.2089      -1.14944       20.0417       2.30124      -4.32328     0.0677911      0.597159      0.827590      0.915104      0.987211       1.00758       1.01543
  48   7 2456.4549    1.7652  1.3120  9.9827  0.0000  0.0199   0.0230   0.0519    0.1061   0.0000   441.8112     -0.525634       21.6911       1.03190      -3.14774      -1.38133      0.649356      0.897944       1.01374       1.11679       1.15494       1.14181
  48   8 2642.3401    2.4654  1.2129 10.4847 -0.0001  0.0182   0.0323   0.0503    0.1250   0.0000   441.4130     -0.714706       20.4912       2.36133      -2.47851      0.821120      0.586724      0.818198      0.893346      0.977893       1.03765       1.04157
  48   9 2826.4016    3.2870  1.1184 11.3035 -0.0000  0.0179   0.0453   0.0468    0.1230   0.0000   441.7221     -0.203581       21.1723      0.265927      -4.04621       1.28380      0.578178      0.805760      0.874540      0.986496       1.06261       1.06598
  48  10 3007.6429    4.2408  1.1187 11.3922  0.0003  0.0175   0.0570   0.0459    0.1661   0.0000   441.1985     -0.989820       19.8471       1.21151      -3.47480     0.0120209      0.549556      0.786578      0.836262      0.918617      0.961765      0.942781
  48  11 3185.6818    4.2322  1.4102 11.8487  0.0000  0.0200   0.0520   0.0537    0.0939   0.0000   440.5494      -1.14272       21.9858       1.73167      -2.70894      0.741394      0.643582      0.901802      0.999870       1.07934       1.13686       1.14895
  48  12 3361.7361    3.4023  2.1020 11.6708  0.0000  0.0257   0.0347   0.0674    0.0575   0.0000   442.1080     -0.987217       17.6515       1.65636       1.45689       1.06732      0.815724       1.15231       1.24391       1.39724       1.50513       1.50938
  48  13 3536.1796    2.6358  3.7688 10.9950  0.0000  0.0357   0.0203   0.0960    0.0415   0.0000   441.4176      -1.80932       17.9718      0.559910       1.28200       5.19970       1.12197       1.54540       1.74473       1.87943       1.96708       1.98338
  48  14 3708.6426    2.0695  6.0891 10.5500  0.0000  0.0513   0.0137   0.1398    0.0360   0.0000   441.3318       3.51074       28.1387       3.16819      -8.04426      -7.98456       1.62988       2.18704       2.53530       2.67458       2.85583       2.86077
  48  15 3878.8342    1.6554  8.7823 10.2906  0.0014  0.0759   0.0095   0.2020    0.0325   0.0000   440.1700     -0.144470       25.2041      -1.64987      -6.12722      -2.78023       2.32992       3.34208       3.64935       4.04266       4.10537       4.23961
  48  16 4046.9617    1.2853 11.6367 10.0953 -0.0012  0.1038   0.0072   0.2781    0.0288   0.0000   437.6412       2.84176       14.5230       3.62899      -10.4101      -9.18238       3.22799       4.47876       4.96698       5.44649       5.59196       5.68971
  49   1 1101.2378    0.0624  0.0565  8.7607  0.0000  0.0180   0.0071   0.0187    0.0191   0.0000   439.9013      0.639797       21.2724      -2.02042      -3.44506       1.43481      0.718462      0.823823      0.857475      0.814756      0.956852      0.964606
  49   2 1398.5231    0.1358  0.1526  8.6401  0.0000  0.0100   0.0061   0.0236    0.0216   0.0000   441.5795     -0.187573       22.2916      0.356933      -3.30467     -0.676083      0.343540      0.445743      0.446288      0.465018      0.595334      0.612670
  49   3 1649.3370    0.2779  0.3192  8.7532  0.0000  0.0115   0.0074   0.0271    0.0278   0.0000   441.4623     -0.248892       21.4195     -0.152864      -3.97162      0.279713      0.380358      0.542401      0.595499      0.634016      0.691766      0.667187
  49   4 1869.9435    0.4979  0.5658  8.8028 -0.0001  0.0140   0.0096   0.0332    0.0447   0.0000   441.2786     -0.497581       21.4833       1.85178      -4.48396     -0.106834      0.441011      0.637173      0.688145      0.785235      0.861623      0.892370
  49   5 2080.0147    0.8060  0.8530  9.0411  0.0000  0.0165   0.0125   0.0404    0.0700   0.0000   441.2047     -0.421820       22.5901     0.0223284      -4.34882      0.390550      0.505826      0.690582      0.781637      0.855572      0.874516      0.860154
  49   6 2281.3285    1.2592  1.0679  9.5583  0.0000  0.0182   0.0178   0.0459    0.1010   0.0000   441.5330      0.135381       21.0515      0.173834      -3.99302      -1.33706      0.571877      0.798536      0.867501      0.968990       1.04686       1.07842
  49   7 2472.7481    1.8247  1.2153 10.0364 -0.0000  0.0189   0.0240   0.0485    0.1128   0.0000   441.8575       1.16990       19.7307      -1.49981      -1.95162    -0.0402696      0.603518      0.843943      0.925675       1.02689       1.07014       1.10157
  49   8 2659.7488    2.5335  1.2544 10.5604  0.0058  0.0182   0.0330   0.0508    0.1306   0.0000   440.8461      0.412132       20.0792       1.11813      -1.76401      -1.52096      0.590285      0.806416      0.868588      0.962329       1.02314       1.02738
  49   9 2844.7347    3.4126  1.1134 11.5413  0.0000  0.0174   0.0472   0.0476    0.1087   0.0000   440.7743     -0.507852       22.0938       2.76298      -1.40096     -0.719020      0.563319      0.782939      0.843220      0.934024      0.988992      0.993675
  49  10 3026.6336    4.1114  1.1928 11.7192 -0.0002  0.0178   0.0539   0.0479    0.1183   0.0000   441.0036      0.803541       21.8820      0.550521      -2.84859      0.742959      0.579347      0.800646      0.881351      0.961273       1.03212       1.04586
  49  11 3205.5071    4.1841  1.5226 11.4776 -0.0000  0.0210   0.0480   0.0532    0.1122   0.0000   441.1368      -1.08930       19.0788       2.35588     -0.937587     -0.389126      0.649211      0.919200      0.980113       1.09900       1.15356       1.13697
  49  12 3382.3259    3.3523  2.1633 11.6681  0.0001  0.0260   0.0334   0.0674    0.0573   0.0000   442.8124      -2.50754       17.5683       3.62308       2.16379      -1.19528      0.805207       1.09381       1.22399       1.35849       1.37276       1.40475
  49  13 3557.6102    2.5622  3.9670 11.0597  0.0000  0.0372   0.0193   0.0996    0.0389   0.0000   444.3751      -4.33264       16.0422       6.37254      0.108152      -2.70193       1.14409       1.56184       1.80686       1.92561       2.04404       2.11535
  49  14 3731.0462    1.9847  6.2259 10.6019 -0.0007  0.0539   0.0132   0.1443    0.0354   0.0000   439.1048       1.38169       24.4224       4.16536      -13.2761      -3.49857       1.64206       2.31267       2.53969       2.80881       2.94302       2.97436
  49  15 3902.3821    1.5384  8.5758 10.3566 -0.0028  0.0758   0.0092   0.2046    0.0324   0.0000   438.1144      -2.70874       23.0378       7.01167      -12.3783       1.85359       2.34097       3.12885       3.66855       3.88083       4.04260       4.16930
  49  16 4071.4845    1.2460 11.9735 10.1086  0.0009  0.1100   0.0069   0.2830    0.0282   0.0000   438.0288    -0.0403810       25.2747      -4.22551      -10.8190      0.263202       3.30088       4.69579       5.14300       5.66742       5.82557       5.98904
  50   2 1409.9650    0.1465  0.1493  8.6540  0.0006  0.0088   0.0061   0.0206    0.0212   0.0000   442.0596      0.171517       21.3214      0.675425      -2.89683     0.0762939      0.301990      0.361942      0.438173      0.511180      0.449730      0.520773
  50   3 1661.5995    0.2823  0.2992  8.7603  0.0000  0.0108   0.0075   0.0237    0.0271   0.0000   441.6456      0.535878       22.1168     -0.304928      -3.39044     -0.474090      0.360422      0.462992      0.532284      0.566538      0.605465      0.601478
  50   4 1883.2563    0.5305  0.6114  8.7456  0.0000  0.0138   0.0096   0.0348    0.0485   0.0000   441.9833     -0.909267       22.1585     -0.663012      -4.39538     -0.115182      0.422576      0.587174      0.662983      0.707987      0.763059      0.777139
  50   5 2094.6444    0.8418  0.8965  9.0475  0.0000  0.0169   0.0128   0.0414    0.0771   0.0000   440.9606      0.183476       20.7100    -0.0903441      -2.63114      0.406693      0.522396      0.725771      0.829699      0.887778      0.912204      0.924965
  50   6 2296.7169    1.2928  1.0786  9.6672  0.0000  0.0181   0.0183   0.0457    0.0988   0.0000   442.7290     -0.461306       19.6674     -0.211464      -3.53475     -0.371619      0.560914      0.777561      0.837917      0.964569       1.02932       1.02815
  50   7 2488.9478    1.8553  1.3431 10.2081  0.0000  0.0202   0.0230   0.0519    0.0886   0.0000   442.1422     -0.854099       20.1084      0.457561      -2.38572     -0.798461      0.586861      0.859433      0.908602       1.03654       1.02796       1.06726
  50   8 2676.9541    2.6736  1.2357 10.8095  0.0002  0.0185   0.0341   0.0484    0.1170   0.0000   441.9932     -0.851585       19.0298      0.589126      -1.81112       1.77201      0.577536      0.772889      0.878922      0.922298       1.00039       1.02004
  50   9 2862.9114    3.5258  1.0736 11.5037  0.0000  0.0170   0.0481   0.0444    0.1199   0.0000   442.0032      -1.51732       20.3795       2.52264      -2.87314     -0.261494      0.535251      0.747060      0.805997      0.906515      0.970779      0.957533
  50  10 3045.5341    4.1868  1.2663 11.5123  0.0000  0.0187   0.0519   0.0481    0.1317   0.0000   441.5951     -0.556162       19.8296      0.884857     -0.993866       1.66163      0.559787      0.805049      0.854444      0.960743      0.993583       1.00018
  50  11 3225.1728    4.1706  1.4558 11.8599  0.0000  0.0198   0.0498   0.0534    0.0963   0.0000   440.5432      0.539046       21.2288     -0.347140      -1.77921      0.131499      0.639130      0.859701      0.946372       1.06263       1.09095       1.11041
  50  12 3402.7750    3.1751  2.5685 11.6565 -0.0000  0.0283   0.0291   0.0749    0.0481   0.0000   442.6654     -0.230744       17.0417       2.44708       2.57773      0.977486      0.873625       1.19146       1.35058       1.47480       1.58276       1.60980
  50  13 3578.8182    2.4848  4.3355 10.9730  0.0000  0.0400   0.0179   0.1027    0.0383   0.0000   441.1118      0.303032       20.2309       1.28898      -4.27684       4.18603       1.17392       1.68770       1.84989       2.03397       2.12253       2.12144
  50  14 3753.1946    1.9308  6.6236 10.6609  0.0000  0.0569   0.0123   0.1534    0.0333   0.0000   440.6756      -3.82148       24.6103      0.747808      -5.91597       1.64709       1.72894       2.38825       2.66665       2.91359       3.08554       3.09561
  50  15 3925.2969    1.5683  9.9963 10.3173  0.0024  0.0852   0.0081   0.2260    0.0304   0.0000   437.7500      -1.98550       26.9071       1.97889      -2.23746      -2.80947       2.52478       3.51396       3.94910       4.31525       4.50137       4.54023
  51   2 1421.2739    0.1447  0.1715  8.7294  0.0000  0.0100   0.0059   0.0233    0.0214   0.0000   441.8204     -0.861018       21.5926      0.444439      -3.33826       1.02905      0.317958      0.388710      0.469422      0.519781      0.593705      0.548719
  51   3 1673.7249    0.3019  0.2987  8.7973  0.0000  0.0104   0.0078   0.0227    0.0280   0.0000   441.8639     -0.396375       20.8952     -0.126841      -3.92992    -0.0616862      0.336100      0.465731      0.510408      0.579627      0.633170      0.657864
  51   4 1896.4461    0.5471  0.6717  8.7716  0.0000  0.0147   0.0095   0.0357    0.0529   0.0000   441.7998      -1.01510       21.4389      0.268933      -3.92379      -1.03459      0.444534      0.597084      0.623369      0.742934      0.756547      0.796279
  51   5 2109.1786    0.8545  0.9622  9.1150  0.0000  0.0171   0.0125   0.0441    0.0818   0.0000   440.4498     -0.575606       20.5494      0.334693      -3.47427     -0.402100      0.522831      0.736854      0.789312      0.907129      0.973733      0.991168
  51   6 2311.9765    1.3096  1.1830  9.6876  0.0000  0.0183   0.0174   0.0485    0.0917   0.0000   440.7285       1.20834       21.8774      0.416859      -2.95447       1.04667      0.563537      0.761077      0.837838      0.937877      0.969277      0.946390
  51   7 2504.9808    1.9880  1.3294 10.1674 -0.0001  0.0196   0.0244   0.0497    0.1050   0.0000   441.6091     -0.534079       21.1160    0.00390830      -2.86390      0.616843      0.568376      0.811162      0.879227      0.995690       1.02959       1.04141
  51   8 2694.0400    2.6608  1.2622 10.7659  0.0000  0.0186   0.0333   0.0473    0.1102   0.0000   441.4074     -0.634332       23.3656       1.65717      -3.78535      0.978665      0.560625      0.783910      0.848477      0.936538       1.00105       1.00432
  51   9 2880.8631    3.5910  1.0678 11.6371 -0.0000  0.0172   0.0488   0.0435    0.1185   0.0000   441.1674     -0.167968       20.3501      0.914644      -2.65435     -0.677991      0.522161      0.726360      0.830618      0.885554      0.939132      0.935744
  51  10 3064.2520    4.2864  1.3005 11.0610  0.0000  0.0182   0.0513   0.0471    0.2049   0.0000   441.8034      -1.16506       19.9331       1.36639     -0.660782       2.05024      0.574565      0.789872      0.870755      0.939459       1.00706       1.01139
  51  11 3244.6234    4.0033  1.5297 12.0166  0.0000  0.0210   0.0468   0.0557    0.0818   0.0000   441.2905     -0.345496       20.0017      0.144551      -1.22742      -1.10306      0.640546      0.899827      0.981073       1.06739       1.15382       1.13905
  51  12 3422.9912    3.0938  2.7547 11.5056 -0.0000  0.0290   0.0267   0.0751    0.0488   0.0000   442.3706       1.65830       17.0794      -1.27708       7.00192       3.45815      0.873079       1.20651       1.36841       1.47795       1.59863       1.59680
  51  13 3599.8524    2.3402  4.5468 11.0562 -0.0000  0.0421   0.0169   0.1092    0.0363   0.0000   441.2556      -3.45521       18.8322       1.65570      0.201391       2.37294       1.23007       1.72655       1.94036       2.12159       2.20331       2.25780
  51  14 3775.0769    1.8620  6.9619 10.7361  0.0011  0.0600   0.0119   0.1625    0.0325   0.0000   438.8695      -1.80633       26.5308      0.697210      -2.27788      0.302446       1.78149       2.46959       2.78779       3.00469       3.22686       3.23456
  51  15 3948.3446    1.4815  9.8387 10.3616 -0.0004  0.0862   0.0079   0.2284    0.0306   0.0000   439.0940      -4.84675       24.8144       8.06685      -5.39785      -3.95612       2.53158       3.57160       3.94718       4.42933       4.46679       4.59491
  52   2 1432.4351    0.1554  0.1845  8.6251  0.0000  0.0099   0.0058   0.0228    0.0214   0.0000   441.7733      0.533800       20.9746     -0.165714      -4.63954    -0.0266464      0.282964      0.445834      0.480010      0.583758      0.541616      0.569769
  52   3 1685.6706    0.3323  0.3380  8.7064 -0.0006  0.0103   0.0080   0.0249    0.0298   0.0000   441.6618     -0.342305       21.7901     0.0934195      -2.75391   -0.00628906      0.319576      0.433183      0.484917      0.470459      0.557886      0.571530
  52   4 1909.5150    0.5679  0.7069  8.7015  0.0000  0.0145   0.0095   0.0366    0.0545   0.0000   442.2054     -0.466741       21.9067      0.187763      -4.27557       1.10977      0.429002      0.578199      0.663296      0.698908      0.730431      0.766556
  52   5 2123.4448    0.9049  0.9371  8.9698 -0.0001  0.0163   0.0131   0.0427    0.0852   0.0000   441.6411     -0.503694       22.2357      0.713441      -4.04785     -0.302500      0.465565      0.636687      0.708950      0.776981      0.815633      0.821755
  52   6 2327.0379    1.3774  1.2843  9.5297 -0.0000  0.0190   0.0174   0.0501    0.1005   0.0000   441.0963    -0.0774670       21.8415      0.288679      -4.71252      0.956679      0.590841      0.794838      0.883787       1.00341       1.04676       1.05917
  52   7 2520.9120    2.0275  1.2751 10.3008  0.0001  0.0194   0.0254   0.0483    0.1040   0.0000   440.8985     -0.448908       19.9929     -0.738667      -3.48964       1.79743      0.564538      0.775956      0.843706      0.929450      0.957302      0.973617
  52   8 2710.9909    2.8093  1.2003 10.8029  0.0001  0.0172   0.0360   0.0478    0.1212   0.0000   442.0144      0.359305       21.3681     -0.691635      -2.32292       2.14873      0.530580      0.710788      0.806455      0.884228      0.954492      0.967690
  52   9 2898.7386    3.8276  1.1163 11.1870  0.0000  0.0166   0.0496   0.0430    0.1593   0.0000   441.2778     -0.169504       20.9716       1.15186      -3.21635    -0.0826043      0.512129      0.706652      0.785191      0.869737      0.925005      0.915498
  52  10 3082.8578    4.2843  1.1846 12.0742  0.0030  0.0183   0.0565   0.0475    0.1096   0.0000   441.3003     0.0559116       21.4847       2.67702      -2.67865     0.0907052      0.531714      0.783263      0.837752      0.952595       1.00364       1.02029
  52  11 3263.8726    3.9793  1.6679 11.5631  0.0000  0.0212   0.0432   0.0555    0.0942   0.0000   441.6188     -0.878251       20.1288      0.292878      -3.42343       1.04502      0.653637      0.909176      0.989730       1.09537       1.18031       1.15803
  52  12 3443.1242    3.0548  2.8627 11.4171  0.0000  0.0292   0.0257   0.0768    0.0464   0.0000   443.2554      -2.87624       17.4457       1.24157       1.71461     -0.490862      0.865698       1.18755       1.33390       1.41984       1.53713       1.55008
  52  13 3620.7897    2.3432  5.1894 10.8669  0.0001  0.0442   0.0158   0.1180    0.0360   0.0000   440.2051      -3.18941       22.0115       1.60040      -1.21382      -1.24023       1.31319       1.79451       2.05340       2.17666       2.36303       2.40052
  52  14 3796.6940    1.7896  7.2900 10.5800 -0.0009  0.0629   0.0108   0.1722    0.0336   0.0000   440.4901       3.00017       22.3341       1.38166      -4.85429      -2.45744       1.82732       2.52011       2.87367       3.07068       3.21378       3.28595
  52  15 3970.8465    1.4363  9.9788 10.2691  0.0000  0.0903   0.0077   0.2312    0.0313   0.0000   435.9198      -7.45635       19.1684       5.06006      -13.0452      -2.33502       2.57632       3.61306       4.01792       4.42771       4.53655       4.70358
  53   1 1138.8023    0.0606  0.0521  8.6899 -0.0040  0.0162   0.0063   0.0197    0.0184   0.0000   440.2869     -0.755966       22.1045     -0.143715      -3.38072      0.613479      0.507113      0.743880      0.761500      0.880144       1.02669      0.957328
  53   2 1443.4653    0.1665  0.1791  8.5610  0.0000  0.0092   0.0060   0.0194    0.0212   0.0000   441.8293      0.425862       21.5755     -0.356918      -3.24282      0.497559      0.258470      0.329973      0.414003      0.403662      0.476840      0.512042
  53   3 1697.4622    0.3248  0.3738  8.6493  0.0000  0.0112   0.0075   0.0266    0.0299   0.0000   441.7606   -0.00767796       21.0385     -0.914651      -4.02963      0.937186      0.316707      0.435425      0.499145      0.503700      0.573400      0.598261
  53   4 1922.4646    0.5783  0.6318  8.8106  0.0000  0.0134   0.0099   0.0331    0.0475   0.0000   442.2027     -0.783121       20.4853     0.0857252      -3.25647     0.0738975      0.385612      0.519660      0.605971      0.639895      0.670275      0.675121
  53   5 2137.6589    0.9277  0.9631  9.1283  0.0000  0.0169   0.0134   0.0425    0.0802   0.0000   442.4779     -0.489979       21.7120     0.0364667      -5.88115      0.661672      0.493375      0.694247      0.741713      0.848012      0.877011      0.893305
  53   6 2341.9494    1.4163  1.2819  9.3631  0.0000  0.0185   0.0175   0.0495    0.1092   0.0000   441.8610     -0.879141       20.0608     -0.625663      -4.28516       2.17376      0.549263      0.754028      0.835559      0.923376      0.989195      0.972416
  53   7 2536.6886    2.0669  1.3426 10.0129 -0.0001  0.0188   0.0247   0.0497    0.1137   0.0000   442.3320      0.442362       19.8727     -0.167571      -1.63764     -0.490289      0.565516      0.765739      0.827707      0.934675      0.996922       1.00664
  53   8 2727.8504    2.9871  1.2460 10.3143 -0.0002  0.0176   0.0363   0.0461    0.1914   0.0000   441.7353     -0.161330       22.7431       1.20949      -3.83648     -0.282333      0.523251      0.720839      0.770252      0.874323      0.942137      0.940579
  53   9 2916.3528    3.8086  1.1913 10.9201  0.0000  0.0170   0.0468   0.0446    0.1722   0.0000   441.6506      0.996298       20.6066      0.420967      -1.19118     -0.615311      0.503106      0.699422      0.771528      0.856470      0.892229      0.895863
  53  10 3101.2195    4.2232  1.2123 12.0667  0.0011  0.0183   0.0544   0.0476    0.0961   0.0000   441.6039      -1.07046       19.1438      0.330003      -2.18243      0.802066      0.525658      0.748882      0.786208      0.911074      0.911959      0.934313
  53  11 3283.0402    3.8773  1.6399 11.8339  0.0000  0.0208   0.0427   0.0576    0.0701   0.0000   441.7581       2.08147       17.9605     -0.343224      -2.51309      0.471358      0.605551      0.835832      0.924235       1.01027       1.09527       1.07853
  53  12 3463.0641    2.9399  3.1257 11.2347 -0.0000  0.0305   0.0233   0.0818    0.0442   0.0000   442.8905      -1.44713       15.2762       4.47232       1.70320      -1.62407      0.848518       1.21440       1.31970       1.45723       1.49254       1.51481
  53  13 3641.5010    2.2507  5.0051 10.8863 -0.0003  0.0434   0.0148   0.1176    0.0326   0.0000   438.9450       1.16181       21.9305      -3.66941      -4.55489     -0.478181       1.25741       1.67436       1.95824       2.11720       2.20875       2.26550
  53  14 3818.0796    1.8715  8.4805 10.3927 -0.0013  0.0717   0.0085   0.1829    0.0281   0.0000   439.2028      0.406295       28.9862      -2.74462      -11.5441      -2.77235       2.03404       2.79441       3.14489       3.43762       3.58077       3.65504
  54   1 1147.8862    0.0666  0.0513  8.7613  0.0000  0.0121   0.0066   0.0158    0.0182   0.0000   441.1268     -0.465063       21.8919      0.405849      -4.21663      0.404230      0.395646      0.474335      0.521734      0.580019      0.651181      0.749869
  54   2 1454.3748    0.1605  0.1907  8.6504  0.0001  0.0108   0.0058   0.0231    0.0212   0.0000   441.8128     -0.272930       21.6581     -0.229430      -3.78820     -0.473571      0.424979      0.647464      0.757451      0.773437      0.858467      0.705860
  54   3 1709.1258    0.3477  0.3674  8.7541  0.0001  0.0113   0.0079   0.0254    0.0310   0.0000   441.6596      -1.39312       21.1343     -0.746883      -3.59645     -0.212552      0.314955      0.432852      0.507721      0.513020      0.556929      0.557772
  54   4 1935.2770    0.6019  0.7079  8.9221  0.0000  0.0145   0.0099   0.0353    0.0524   0.0000   442.7917      -1.25312       21.3109     -0.363592      -3.10515       1.68501      0.439396      0.581875      0.637829      0.705753      0.704151      0.744051
  54   5 2151.6994    0.9375  1.0127  9.2477  0.0000  0.0176   0.0131   0.0436    0.0810   0.0000   441.5000     -0.480149       21.1263     -0.489216      -4.01049      -1.20772      0.482066      0.701248      0.729075      0.851013      0.863079      0.931798
  54   6 2356.6961    1.4734  1.2120  9.8355 -0.0000  0.0183   0.0189   0.0476    0.0978   0.0000   441.3116    -0.0470458       21.4969      0.206562      -3.26509    0.00235830      0.544272      0.732121      0.818778      0.905743      0.947419      0.992875
  54   7 2552.3248    2.1290  1.3202 10.5072 -0.0032  0.0191   0.0256   0.0493    0.0880   0.0000   441.6715      0.226443       21.0676    -0.0932174      -2.54634     -0.235801      0.548768      0.751500      0.839653      0.901114      0.951709      0.964205
  54   8 2744.5328    2.9389  1.2307 11.0642  0.0000  0.0181   0.0369   0.0472    0.1161   0.0000   440.6589      -1.48376       21.7264     -0.174879      -3.13872      0.575982      0.515686      0.746866      0.765582      0.879790      0.952405      0.949062
  54   9 2933.9567    3.9386  1.1289 11.4586  0.0000  0.0169   0.0509   0.0434    0.1555   0.0000   441.0192     -0.601814       20.4754      0.746915      -1.57664      0.351958      0.511828      0.692277      0.757711      0.834191      0.913410      0.908522
  54  10 3119.4738    4.3389  1.2494 11.7595 -0.0001  0.0178   0.0525   0.0458    0.1187   0.0000   441.5211     -0.607129       20.2856      0.453424      -1.56524     -0.797097      0.509398      0.704557      0.765964      0.842901      0.925941      0.936221
  54  11 3302.0560    3.7621  1.8237 11.6257 -0.0000  0.0222   0.0384   0.0574    0.0788   0.0000   442.2052     -0.522580       18.9449      0.857761      -1.52111      -1.03839      0.626181      0.878405      0.979691       1.05499       1.12767       1.12046
  54  12 3482.8401    2.8052  3.3931 11.3892 -0.0001  0.0326   0.0219   0.0862    0.0394   0.0000   443.8521      -1.87738       18.5620      0.949522     -0.288243     -0.348074      0.906790       1.27832       1.40471       1.55113       1.59731       1.66421
  54  13 3662.0434    2.2213  5.6254 10.8216  0.0004  0.0482   0.0137   0.1234    0.0341   0.0000   438.9865      -2.59987       22.4842      -1.71198      -5.06654       1.47528       1.35455       1.91360       2.09263       2.29464       2.44723       2.47253
  54  14 3839.5124    1.7887  8.4570 10.5409  0.0052  0.0704   0.0083   0.1854    0.0274   0.0000   439.8226       2.03827       19.3314       4.34590      -9.15495    -0.0283594       1.98629       2.71793       3.11100       3.33609       3.56063       3.60794
  55   2 1465.1285    0.1531  0.1969  8.7740  0.0000  0.0100   0.0056   0.0225    0.0210   0.0000   442.1937      0.211365       21.7758     -0.163154      -3.40159      0.780645      0.310468      0.358318      0.391655      0.469996      0.464049      0.497578
  55   3 1720.6240    0.3710  0.3626  8.7794 -0.0002  0.0097   0.0083   0.0258    0.0311   0.0000   441.5832      0.166195       21.7849      0.853186      -4.23162     -0.918315      0.281396      0.380597      0.423419      0.483724      0.488961      0.513399
  55   4 1948.0354    0.6343  0.7578  8.8340 -0.0000  0.0146   0.0099   0.0361    0.0586   0.0000   441.5532      -1.05038       21.9318      0.967018      -4.60101     -0.174691      0.406973      0.564431      0.618802      0.698763      0.718188      0.749664
  55   5 2165.6235    0.9889  1.0528  8.9601 -0.0000  0.0170   0.0130   0.0426    0.1069   0.0000   441.8365     -0.695382       21.2460      0.234360      -3.37315      -1.00328      0.473515      0.661427      0.729131      0.805776      0.847851      0.879084
  55   6 2371.3414    1.5012  1.2957  9.7422  0.0000  0.0189   0.0184   0.0489    0.1056   0.0000   441.0080     -0.329528       22.1249      0.828767      -2.54375     -0.729545      0.533756      0.732286      0.826650      0.919995      0.964451      0.966223
  55   7 2567.8499    2.1711  1.4205 10.3222 -0.0000  0.0189   0.0248   0.0511    0.1007   0.0000   441.0649      -1.22237       20.4360       1.49938      -3.49284     -0.119034      0.544848      0.763953      0.851121      0.938994       1.04337       1.04103
  55   8 2761.1268    3.0843  1.1789 11.0391  0.0000  0.0171   0.0383   0.0440    0.1237   0.0000   441.7526     -0.108290       19.4005    -0.0271237      -3.31653       1.01711      0.487245      0.683279      0.750805      0.821025      0.861028      0.904894
  55   9 2951.3233    4.0749  1.1585 11.5081  0.0001  0.0165   0.0509   0.0446    0.1482   0.0000   442.1314     -0.674789       19.6014     -0.618601      -2.15852      0.637696      0.470173      0.651023      0.714052      0.816327      0.868696      0.843587
  55  10 3137.5720    4.2818  1.2661 12.0078  0.0001  0.0181   0.0522   0.0471    0.1059   0.0000   441.8630      0.184746       21.1461      0.810317      -2.02535      0.252238      0.516841      0.728116      0.809280      0.869740      0.914574      0.930851
  55  11 3320.8623    3.6711  1.9607 11.8598  0.0002  0.0226   0.0362   0.0616    0.0601   0.0000   442.6868      -1.03286       17.8828       1.49664       1.36044    -0.0787607      0.630877      0.878698      0.960933       1.06098       1.12515       1.12248
  55  12 3502.4571    2.7308  3.5376 11.3796 -0.0000  0.0337   0.0206   0.0887    0.0386   0.0000   443.2607       1.13738       18.4473       2.83733       1.26994     0.0164069      0.899740       1.27699       1.43264       1.54719       1.63042       1.64613
  55  13 3682.3851    2.0686  5.4122 10.9219 -0.0012  0.0474   0.0133   0.1283    0.0356   0.0000   442.5786      -3.34188       17.5124       1.33519      -4.27665     -0.851861       1.28419       1.80540       2.00939       2.19333       2.30252       2.35732
  55  14 3860.3390    1.5772  7.3978 10.6804 -0.0032  0.0687   0.0095   0.1813    0.0334   0.0000   442.6267       3.18626       21.5768       5.24114      -4.04616       1.18196       1.86523       2.59579       2.92412       3.22535       3.28557       3.44011
  56   2 1475.7808    0.1706  0.1574  8.6751 -0.0002  0.0084   0.0061   0.0171    0.0206   0.0000   441.6241     -0.542825       21.6304      0.549594      -3.16527      0.732698      0.242606      0.325853      0.383271      0.402269      0.426590      0.454180
  56   3 1731.9634    0.3692  0.4339  8.7657  0.0000  0.0114   0.0077   0.0287    0.0314   0.0000   442.2205      0.269484       21.2498      0.135046      -4.04647       1.08123      0.319567      0.408409      0.466846      0.532467      0.549411      0.561768
  56   4 1960.6056    0.6347  0.7832  8.7700 -0.0001  0.0154   0.0097   0.0373    0.0608   0.0000   441.9960     -0.400865       21.3887     -0.670709      -3.35469    -0.0724979      0.395549      0.573098      0.631653      0.669333      0.721385      0.771859
  56   5 2179.3552    1.0041  1.0842  9.2344  0.0000  0.0174   0.0134   0.0447    0.0898   0.0000   442.2763     -0.847275       20.0947     -0.320712      -3.11588    -0.0552113      0.475472      0.637874      0.714825      0.793814      0.829534      0.856718
  56   6 2385.7348    1.5632  1.3073  9.8528 -0.0059  0.0189   0.0185   0.0478    0.0901   0.0000   440.6525      -1.42114       21.9101     -0.740954      -2.57191     -0.842506      0.524330      0.737269      0.827607      0.883794      0.981993      0.958818
  56   7 2583.2231    2.2395  1.3358 10.5655  0.0000  0.0188   0.0263   0.0481    0.0945   0.0000   442.7393      -1.12876       21.3647       1.47238      -3.65273      -1.68415      0.532495      0.737353      0.844621      0.934380       1.01243       1.01926
  56   8 2777.5632    3.1325  1.2123 11.2648 -0.0000  0.0170   0.0388   0.0462    0.1080   0.0000   442.3043     -0.136323       20.6085       1.78001      -3.13156     -0.760328      0.485646      0.647633      0.720644      0.801957      0.846257      0.863577
  56   9 2968.5686    4.0248  1.2331 11.4421 -0.0000  0.0172   0.0483   0.0459    0.1391   0.0000   441.5587      -1.16375       21.6761       1.72106      -3.55524     -0.777060      0.473781      0.657868      0.712947      0.803700      0.875590      0.870090
  56  10 3155.5752    4.2306  1.3294 12.2143  0.0001  0.0183   0.0505   0.0504    0.0779   0.0000   442.2076      -2.14651       21.0057       1.26475      -2.32730      0.668201      0.500626      0.708349      0.773150      0.862539      0.914106      0.947259
  56  11 3339.6197    3.5811  1.9671 11.8943 -0.0000  0.0228   0.0353   0.0617    0.0565   0.0000   442.0004     -0.192722       19.2101      0.524659      -2.08408      -1.22246      0.638451      0.892704      0.981620       1.08332       1.14665       1.16756
  56  12 3521.9461    2.6950  3.7245 11.2703  0.0000  0.0346   0.0198   0.0914    0.0383   0.0000   438.8647     -0.663597       18.8923       2.49007      -1.34380       1.13724      0.903280       1.32425       1.44853       1.59421       1.64972       1.68285
  56  13 3702.4535    2.3977  7.6789 10.3624  0.0060  0.0580   0.0086   0.1493    0.0184   0.0000   437.6044       2.12782       29.5753      -4.46370      -11.6272       6.45043       1.69023       2.21212       2.55765       2.81401       2.93676       3.11120
  57   1 1174.7645    0.0776  0.1037  8.6328  0.0000  0.0134   0.0055   0.0246    0.0183   0.0000   440.5861     -0.354247       20.8255      0.120296      -3.15868      0.544319      0.368442      0.463171      0.502704      0.609544      0.652007      0.690833
  57   2 1486.3057    0.1861  0.1922  8.5755  0.0000  0.0076   0.0062   0.0220    0.0212   0.0000   441.5462     -0.592143       22.0539    -0.0868333      -4.69956     -0.340388      0.222269      0.264926      0.332835      0.359589      0.413405      0.395479
  57   3 1743.2183    0.3845  0.3950  8.7545 -0.0003  0.0106   0.0082   0.0264    0.0307   0.0000   441.5968   -0.00167092       20.9857      0.467819      -2.08679     -0.562165      0.285230      0.362259      0.423951      0.452034      0.521762      0.515164
  57   4 1973.1121    0.6561  0.7681  8.8479  0.0000  0.0142   0.0101   0.0370    0.0568   0.0000   441.9135      0.495779       20.7792     -0.921760      -4.01219     -0.522628      0.398985      0.524888      0.618862      0.642764      0.683397      0.715846
  57   5 2192.9980    1.0564  1.0244  9.2196  0.0000  0.0169   0.0142   0.0420    0.0921   0.0000   442.0498     -0.465346       21.4683     -0.522298      -3.25933       1.98612      0.439437      0.625467      0.684982      0.768441      0.775118      0.795727
  57   6 2400.0581    1.6082  1.2862  9.6924 -0.0001  0.0182   0.0190   0.0468    0.1026   0.0000   442.1512    -0.0953363       21.1643     -0.425185      -2.30174      0.440374      0.504846      0.681526      0.758797      0.836255      0.891354      0.913350
  57   7 2598.5035    2.3354  1.3699 10.2797  0.0000  0.0183   0.0265   0.0484    0.1074   0.0000   442.0425     -0.327590       20.5133     -0.286463      -4.10536     -0.929026      0.501323      0.673622      0.732076      0.820756      0.873386      0.885162
  57   8 2793.8941    3.2900  1.1214 11.3351  0.0000  0.0164   0.0417   0.0430    0.1099   0.0000   442.6149      -1.01362       21.9946       2.20374      -2.57116      0.171926      0.464420      0.636730      0.697257      0.766344      0.819697      0.834700
  57   9 2985.6826    4.1980  1.2407 11.0154  0.0000  0.0165   0.0492   0.0439    0.1872   0.0000   441.2358      0.511099       21.2511     0.0595308      -2.91523     -0.701635      0.472970      0.627282      0.703961      0.784354      0.851985      0.873420
  57  10 3173.3660    4.2269  1.3308 11.8449  0.0002  0.0178   0.0495   0.0479    0.0962   0.0000   441.9934     -0.754522       20.6039       1.01887      -2.89880       1.58010      0.494497      0.661326      0.728558      0.822705      0.847667      0.878066
  57  11 3358.2456    3.4696  2.1648 11.6874 -0.0000  0.0237   0.0321   0.0636    0.0541   0.0000   442.6978     0.0133557       17.6911       1.47566      0.269987       1.24462      0.644349      0.906736      0.978696       1.08866       1.15867       1.19310
  57  12 3541.2414    2.5739  3.9374 11.1959 -0.0001  0.0352   0.0184   0.0947    0.0358   0.0000   443.1306      -1.43194       18.8778       3.82867      0.963441      -2.58137      0.945013       1.30529       1.46381       1.59108       1.67894       1.71070
  58   1 1183.5358    0.0739  0.0760  8.6033  0.0000  0.0145   0.0057   0.0180    0.0178   0.0000   441.1026     -0.468576       21.8276      0.782670      -4.80134     -0.142841      0.336719      0.438993      0.588944      0.537775      0.620644      0.648676
  58   2 1496.7026    0.1780  0.1781  8.5749  0.0000  0.0083   0.0060   0.0188    0.0208   0.0000   442.3048     -0.977080       21.9443     0.0673241      -4.23491     -0.332349      0.223937      0.340978      0.371184      0.424112      0.432647      0.458233
  58   3 1754.2837    0.3800  0.4625  8.6597  0.0000  0.0115   0.0075   0.0284    0.0328   0.0000   441.9688     -0.499786       20.9111     -0.676834      -3.03688     -0.272935      0.335648      0.427051      0.499759      0.530255      0.555655      0.608453
  58   4 1985.5616    0.7000  0.7592  8.7050  0.0000  0.0137   0.0105   0.0353    0.0619   0.0000   441.6014     -0.379477       21.7349      0.276131      -3.60385    -0.0530260      0.381611      0.496423      0.586887      0.635550      0.706728      0.736748
  58   5 2206.4816    1.0904  1.1615  9.0369 -0.0001  0.0173   0.0138   0.0459    0.1081   0.0000   441.9254      0.632950       20.5628      -1.23083      -4.03765      0.713858      0.463330      0.635034      0.703835      0.807577      0.853555      0.869405
  58   6 2414.2526    1.6947  1.2972  9.6858  0.0000  0.0182   0.0197   0.0469    0.1078   0.0000   441.9726      0.306088       20.8120     -0.443408      -2.91739      0.427121      0.476777      0.664313      0.737317      0.800370      0.836806      0.837970
  58   7 2613.6740    2.3632  1.2804 10.6399  0.0000  0.0181   0.0283   0.0462    0.0954   0.0000   441.8598     -0.914728       19.9564    -0.0274071      -2.91773       1.57916      0.497345      0.695977      0.768655      0.835733      0.892441      0.904357
  58   8 2810.0795    3.3880  1.2438 10.7063 -0.0084  0.0171   0.0386   0.0427    0.1565   0.0000   441.6517     -0.335669       20.9726      0.338032      -2.20563      0.186142      0.463612      0.655176      0.701739      0.799362      0.875069      0.870448
  58   9 3002.6515    4.2555  1.2463 11.4026 -0.0001  0.0172   0.0503   0.0441    0.1463   0.0000   441.1287      -1.06152       21.1174    -0.0429380      -3.40953     0.0705382      0.470900      0.653183      0.713720      0.791048      0.835992      0.871469
  58  10 3191.0379    4.1932  1.4681 11.8387  0.0085  0.0185   0.0465   0.0508    0.0837   0.0000   441.0515    -0.0701691       22.0213      0.721571      -3.02933      0.973541      0.507440      0.685222      0.775793      0.834710      0.907776      0.915167
  58  11 3376.7527    3.3798  2.4168 11.5542  0.0000  0.0249   0.0296   0.0691    0.0531   0.0000   442.8993      -1.88067       17.3440       2.88666       2.44301      0.879950      0.655150      0.903880       1.02854       1.12967       1.20670       1.23115
  59   1 1192.2482    0.0778  0.0840  8.6070  0.0001  0.0147   0.0056   0.0191    0.0179   0.0000   440.7776     -0.158695       20.2244     -0.369349      -3.26212      0.615495      0.459995      0.613211      0.661237      0.779145      0.973593      0.882075
  59   2 1506.9518    0.2007  0.2253  8.5195  0.0000  0.0088   0.0060   0.0224    0.0218   0.0000   441.9539     -0.695896       21.7889     -0.138730      -3.76318     -0.183608      0.252905      0.295719      0.362584      0.411794      0.404310      0.439526
  59   3 1765.2404    0.3986  0.4871  8.6774  0.0000  0.0121   0.0077   0.0287    0.0338   0.0000   442.1174      0.562481       21.6785     -0.159685      -3.61505       1.25483      0.323331      0.419224      0.483930      0.522214      0.553939      0.582043
  59   4 1997.8256    0.7024  0.8244  8.7026 -0.0001  0.0149   0.0102   0.0365    0.0640   0.0000   442.2139     -0.637950       21.4954     -0.577289      -3.79391      0.292493      0.382464      0.537603      0.587792      0.646469      0.718315      0.720513
  59   5 2219.8238    1.1239  1.0743  9.3641  0.0000  0.0165   0.0146   0.0428    0.0850   0.0000   442.5106      0.128599       21.3073       1.54371      -3.57482       1.58478      0.444109      0.607207      0.670804      0.750287      0.806657      0.818146
  59   6 2428.2753    1.6956  1.3942  9.8698  0.0000  0.0185   0.0195   0.0509    0.0930   0.0000   443.4163      0.964453       19.1715     -0.850082      -2.21720       1.35731      0.506044      0.686689      0.773403      0.861475      0.936691      0.928856
  59   7 2628.7677    2.4625  1.3145 10.3266 -0.0000  0.0177   0.0282   0.0467    0.1182   0.0000   442.1727     -0.520321       20.7789      0.830468      -1.72321     -0.440458      0.466311      0.657222      0.722119      0.791124      0.825920      0.875528
  59   8 2826.1509    3.3064  1.2814 10.8225  0.0000  0.0174   0.0378   0.0447    0.1297   0.0000   442.4488     0.0415564       20.8242     -0.161376      -4.86962      0.741215      0.455490      0.649072      0.705036      0.788558      0.829064      0.832733
  59   9 3019.4633    4.2041  1.1630 11.7589 -0.0009  0.0169   0.0511   0.0429    0.1047   0.0000   442.0296      0.172831       19.4660       1.20743      -2.63631     0.0434311      0.431939      0.606018      0.674754      0.733248      0.778407      0.780459
  59  10 3208.6394    4.2413  1.3838 12.0481 -0.0095  0.0190   0.0470   0.0469    0.0749   0.0000   441.9321      -1.89304       21.8073       2.37260      -1.51882     -0.228155      0.487970      0.697753      0.767400      0.844256      0.915764      0.914041
  59  11 3395.0957    3.2426  2.5452 11.5403 -0.0000  0.0260   0.0272   0.0691    0.0470   0.0000   442.5918      -2.43529       19.4538       2.32214     -0.318371      -1.21782      0.667169      0.929277       1.04358       1.15372       1.22104       1.23526
  60   1 1200.8752    0.0768  0.1145  8.5773  0.0000  0.0138   0.0055   0.0259    0.0180   0.0000   440.5773     -0.410675       21.6569     -0.208961      -5.12452     -0.112790      0.441624      0.508108      0.533416      0.651790      0.741753      0.723504
  60   2 1517.0917    0.2132  0.2392  8.5166 -0.0001  0.0091   0.0060   0.0207    0.0220   0.0000   442.0618     -0.540630       21.1973      0.478288      -3.97784     0.0220853      0.249202      0.305378      0.350856      0.387481      0.368271      0.412781
  60   3 1776.1232    0.4183  0.5142  8.5945  0.0000  0.0123   0.0077   0.0288    0.0364   0.0000   441.8709     -0.353098       21.6305     -0.557127      -4.04926     -0.413000      0.323794      0.432664      0.510336      0.552866      0.578118      0.595291
  60   4 2010.0108    0.7106  0.8926  8.7455 -0.0001  0.0157   0.0100   0.0386    0.0648   0.0000   442.4329     -0.599164       22.1205       1.25073      -4.49468      0.828258      0.385036      0.543614      0.600533      0.675798      0.705671      0.726212
  60   5 2232.9992    1.1409  1.1419  9.4163  0.0000  0.0176   0.0147   0.0455    0.0879   0.0000   442.9013     -0.697344       20.7718      0.292582      -3.87168     -0.367519      0.440196      0.632040      0.681454      0.765963      0.817666      0.842930
  60   6 2442.1664    1.7595  1.3936  9.7991 -0.0067  0.0186   0.0193   0.0476    0.0873   0.0000   442.6555     -0.983737       20.8553     -0.114182      -2.97928      0.276597      0.485510      0.676223      0.749458      0.851777      0.885031      0.930277
  60   7 2643.6741    2.5146  1.3162 10.5769 -0.0053  0.0180   0.0284   0.0453    0.0950   0.0000   442.5148      0.743989       20.6829    -0.0397477      -2.52343      -1.18307      0.490913      0.678707      0.757808      0.829286      0.871685      0.906448
  60   8 2842.0778    3.5140  1.2392 11.0306  0.0000  0.0167   0.0410   0.0440    0.1346   0.0000   441.4805     -0.878799       20.9099      0.377785      -2.64442      0.790137      0.439899      0.604764      0.671275      0.743749      0.787361      0.787953
  60   9 3036.1321    4.3280  1.2434 11.5338 -0.0001  0.0168   0.0501   0.0437    0.1287   0.0000   441.6486     -0.433540       20.5707      0.236123      -2.75011      0.194502      0.441184      0.605938      0.677153      0.757175      0.794188      0.828945
  60  10 3226.0124    4.1334  1.5703 11.6117 -0.0002  0.0188   0.0431   0.0520    0.0835   0.0000   440.7331     -0.788008       22.4546     -0.195980      -2.20224     -0.340561      0.484933      0.676175      0.737397      0.828222      0.876976      0.905051
  60  11 3413.2940    3.2243  2.7076 11.3978 -0.0000  0.0263   0.0258   0.0704    0.0472   0.0000   442.9675     -0.445856       17.2881     -0.300789       2.66898      -1.64521      0.667105      0.927959       1.03572       1.12533       1.21350       1.24989
  61   1 1209.3961    0.0786  0.1000  8.5818 -0.0006  0.0189   0.0054   0.0232    0.0178   0.0000   441.1415     -0.342872       21.2862      0.184196      -4.29731     -0.372121      0.733453       1.20985       1.39590       3.17059      0.898720       4.35058
  61   2 1527.1167    0.2137  0.2300  8.5204  0.0000  0.0081   0.0061   0.0215    0.0219   0.0000   442.2877     -0.509607       21.7433     -0.146591      -3.85644      0.129362      0.222783      0.275477      0.333864      0.335086      0.351345      0.353687
  61   3 1786.8535    0.4212  0.5452  8.6837 -0.0000  0.0123   0.0076   0.0308    0.0359   0.0000   441.8643     -0.154061       21.7749     -0.277883      -4.51022     -0.164391      0.311537      0.425743      0.467966      0.535817      0.538182      0.564107
  61   4 2022.1206    0.7276  0.8543  8.9199  0.0000  0.0150   0.0103   0.0375    0.0607   0.0000   442.6480      0.452227       21.3980     -0.301234      -2.57567       1.48334      0.373617      0.519052      0.593200      0.651724      0.723064      0.713598
  61   5 2246.0781    1.1820  1.1917  9.3028  0.0132  0.0170   0.0148   0.0463    0.0963   0.0000   441.8646     -0.540553       23.1812    -0.0716127      -4.84726      -1.84393      0.442176      0.574525      0.663297      0.726628      0.777863      0.798323
  61   6 2456.0389    1.7876  1.3869 10.0970  0.0000  0.0186   0.0202   0.0493    0.0816   0.0000   442.0094     -0.584744       20.8513      0.152129      -4.70544     -0.668572      0.458860      0.652581      0.707068      0.795691      0.831216      0.851530
  61   7 2658.5263    2.5395  1.3375 10.8746 -0.0011  0.0176   0.0286   0.0473    0.0760   0.0000   442.3921      0.960970       19.8203       1.62558      -2.71619      -1.85840      0.449978      0.620824      0.687873      0.737385      0.790408      0.832776
  61   8 2857.9057    3.5506  1.1956 11.2620 -0.0000  0.0162   0.0415   0.0438    0.1126   0.0000   442.8097      0.462333       21.0142      0.436049      -1.25394       1.20081      0.421664      0.590838      0.651125      0.745113      0.805996      0.797615
  61   9 3052.7284    4.3165  1.2622 11.4541 -0.0002  0.0165   0.0488   0.0444    0.1255   0.0000   442.0415      0.748486       21.8279       1.68623      -3.04741       1.13347      0.417795      0.573358      0.638895      0.707829      0.755463      0.762722
  61  10 3243.3494    4.0849  1.6023 11.7764  0.0000  0.0193   0.0421   0.0518    0.0749   0.0000   442.0357     -0.259797       18.2247      0.769600      -1.14639      0.128084      0.486251      0.678930      0.756359      0.844931      0.909057      0.912463
  61  11 3431.3465    3.0891  3.0609 11.3162 -0.0000  0.0283   0.0234   0.0761    0.0449   0.0000   441.8474      0.514057       16.1494       2.55965     -0.905876      0.908894      0.701929      0.986570       1.08417       1.23796       1.28359       1.31825
  61  12 3617.4246    2.4003  4.8609 10.8046  0.0000  0.0405   0.0150   0.1083    0.0394   0.0000   442.9974     -0.517418       19.0634       4.45874       5.80753     -0.549850       1.00982       1.40561       1.60150       1.74904       1.84353       1.89034
  61  13 3801.4462    1.7880  7.4780 10.5846 -0.0116  0.0656   0.0093   0.1705    0.0340   0.0000   443.6075      -2.24033       21.2788       1.22064      -1.74150       2.11851       1.61555       2.26035       2.54106       2.81818       2.89047       3.03845
  62   1 1217.8544    0.0837  0.1295  8.5426 -0.0022  0.0146   0.0052   0.0291    0.0179   0.0000   440.2586      0.286186       21.6513     -0.423965      -3.92701      0.966791      0.350721      0.383153      0.552723      0.739658      0.912253      0.911438
  62   2 1537.0149    0.2045  0.2373  8.5466 -0.0003  0.0095   0.0058   0.0209    0.0215   0.0000   441.6870     -0.454202       21.1880    -0.0238763      -3.50689     -0.799685      0.248180      0.294367      0.400495      0.444470      0.432984      0.457675
  62   3 1797.4768    0.4487  0.5313  8.6838  0.0000  0.0120   0.0080   0.0290    0.0367   0.0000   441.8340     -0.356884       21.2910      0.160447      -3.07965       1.03345      0.306669      0.409070      0.482496      0.533640      0.538007      0.575989
  62   4 2034.1256    0.7598  0.8658  8.9735  0.0000  0.0148   0.0107   0.0380    0.0613   0.0000   442.8188     -0.329506       21.7577      0.277895      -3.65453      0.824388      0.382980      0.521273      0.601687      0.667964      0.723805      0.723316
  62   5 2259.0269    1.2282  1.2403  9.2072  0.0000  0.0175   0.0145   0.0454    0.1009   0.0000   443.2440     -0.946083       21.0693       1.33916      -2.93877     -0.931024      0.431723      0.600532      0.667172      0.729640      0.803019      0.797206
  62   6 2469.6602    1.8134  1.4511 10.1795  0.0000  0.0188   0.0198   0.0501    0.0736   0.0000   442.3869      0.235770       20.9300     -0.872425      -3.71362      0.413775      0.474603      0.644966      0.724965      0.792234      0.828108      0.858946
  62   7 2673.3279    2.7103  1.2407 10.8048  0.0000  0.0169   0.0316   0.0445    0.1052   0.0000   442.0976      0.955940       21.2190      0.174341      -3.13831     -0.579926      0.431679      0.590601      0.632990      0.713751      0.755434      0.764281
  62   8 2873.6096    3.7106  1.2072 11.2445  0.0000  0.0164   0.0427   0.0421    0.1216   0.0000   442.0785      -1.02202       22.4100     -0.259717      -3.32412     -0.167663      0.406960      0.570823      0.622287      0.695871      0.730304      0.760106
  62   9 3069.1788    4.3100  1.3173 11.5918 -0.0043  0.0175   0.0474   0.0451    0.1052   0.0000   442.3171      0.242214       21.7142      0.147867      -1.43147      -1.22591      0.432127      0.618184      0.667014      0.749511      0.802490      0.807931
  62  10 3260.5882    3.9189  1.6996 11.8627  0.0000  0.0197   0.0393   0.0543    0.0611   0.0000   442.8655     0.0421266       21.3035       1.74117      -1.73483       1.15617      0.492449      0.681418      0.756804      0.828489      0.884559      0.906566
  62  11 3449.3921    3.0550  2.9693 11.3906  0.0000  0.0277   0.0234   0.0753    0.0428   0.0000   442.9184     -0.101576       18.7001    -0.0727053     -0.138824     -0.992078      0.676967      0.946018       1.06195       1.16854       1.21837       1.24693
  62  12 3636.1737    2.3662  5.6039 10.7813  0.0004  0.0453   0.0115   0.1148    0.0253   0.0000   441.8288       1.32100       22.5152     -0.716512      -5.07542     -0.811635       1.10192       1.53485       1.74167       1.92119       1.99708       2.09024
  62  13 3820.7014    1.9600  9.2850 10.3354  0.0188  0.0713   0.0065   0.1821    0.0192   0.0000   439.2603       4.25031       23.0687      -4.50504      -7.46541       2.74549       1.72353       2.44062       2.68627       2.98243       3.13103       3.28465
  63   1 1226.2400    0.0751  0.0947  8.6500  0.0000  0.0115   0.0052   0.0255    0.0173   0.0000   440.9753     -0.386561       21.6444     -0.608533      -3.22420     -0.319748      0.298115      0.430048      0.462921      0.568156      0.639839      0.654539
  63   2 1546.7913    0.2154  0.2533  8.6138 -0.0008  0.0093   0.0059   0.0218    0.0221   0.0000   441.6418     -0.270414       21.6615     0.0487733      -3.80963     0.0785185      0.230748      0.292970      0.366813      0.380823      0.438346      0.411291
  63   3 1808.0279    0.4618  0.5313  8.7290 -0.0007  0.0118   0.0082   0.0289    0.0383   0.0000   441.9337     -0.673016       22.3119      0.337226      -4.19519     -0.408208      0.303818      0.408755      0.475175      0.522345      0.542969      0.553810
  63   4 2046.0007    0.7743  1.0302  8.7842  0.0000  0.0161   0.0101   0.0429    0.0780   0.0000   441.3190      0.272948       21.8900      0.744019      -3.39631      -2.12160      0.394339      0.529545      0.615890      0.643774      0.706721      0.729569
  63   5 2271.8317    1.2282  1.2821  9.2682  0.0000  0.0176   0.0140   0.0477    0.0949   0.0000   443.0239      0.155364       21.0749      -1.11929      -3.65679       1.18873      0.419347      0.597100      0.662949      0.727504      0.794032      0.810072
  63   6 2483.2644    1.9058  1.3942 10.2006  0.0000  0.0185   0.0208   0.0468    0.0833   0.0000   442.6177     -0.636918       21.3774       1.97708      -2.41235      0.857007      0.449610      0.632661      0.696691      0.785529      0.834007      0.834848
  63   7 2687.9634    2.7419  1.3702 10.7019  0.0000  0.0172   0.0297   0.0470    0.0978   0.0000   441.3311     -0.473339       20.9561      0.916794      -3.15390      -1.07419      0.414633      0.574505      0.633111      0.693110      0.732915      0.738919
  63   8 2889.1802    3.7249  1.2342 11.2250  0.0000  0.0162   0.0423   0.0430    0.1296   0.0000   442.3491     -0.907447       20.5386       1.36275      -2.72599     -0.825196      0.401364      0.555669      0.620816      0.690319      0.721544      0.744149
  63   9 3085.4819    4.3330  1.3254 11.7940 -0.0000  0.0171   0.0475   0.0448    0.0943   0.0000   442.1578      0.402643       20.1890    -0.0596463      -1.98281      0.131013      0.415869      0.587519      0.638292      0.721983      0.767835      0.771105
  63  10 3277.6614    4.0283  1.7639 11.5794  0.0000  0.0193   0.0381   0.0531    0.0746   0.0000   441.2152      -1.97047       20.6791       1.15370      -3.53186      -1.64805      0.478672      0.666614      0.738356      0.804943      0.871648      0.880385
  63  11 3467.2378    2.9750  3.3674 11.2773 -0.0000  0.0293   0.0212   0.0803    0.0423   0.0000   443.3480      -2.65020       19.6003     -0.739772      -2.08947       3.73680      0.713694      0.987066       1.11194       1.22254       1.26890       1.31241
  63  12 3654.7743    2.2516  5.4326 10.7587 -0.0017  0.0446   0.0126   0.1174    0.0376   0.0000   441.5417     -0.672128       23.2554       2.12197      -5.35137      -2.47002       1.04474       1.50551       1.64910       1.83500       1.90211       1.97208
  64   1 1234.5427    0.0851  0.1177  8.6304  0.0000  0.0120   0.0050   0.0233    0.0176   0.0000   439.9398     -0.491557       20.9611      0.839398      -3.67331     -0.180304      0.285348      0.461051      0.513631      0.678934      0.790585      0.956881
  64   2 1556.4590    0.2269  0.2453  8.6185  0.0000  0.0085   0.0060   0.0206    0.0219   0.0000   441.8407     -0.350602       22.0520      0.396172      -3.41404      0.303052      0.212012      0.292860      0.310713      0.350579      0.372454      0.378572
  64   3 1818.4074    0.4675  0.6237  8.7511  0.0000  0.0129   0.0077   0.0327    0.0404   0.0000   442.0649     -0.191739       22.1485      -1.29418      -4.24481      0.305350      0.338185      0.443454      0.534283      0.568305      0.601780      0.624418
  64   4 2057.8107    0.8121  0.9060  9.0154  0.0000  0.0144   0.0109   0.0378    0.0664   0.0000   442.5681      -1.42733       22.5872      0.129615      -5.28571      0.396664      0.358279      0.497835      0.554362      0.615480      0.642759      0.691303
  64   5 2284.4601    1.3017  1.3196  9.3161 -0.0008  0.0177   0.0147   0.0462    0.1021   0.0000   442.0008     -0.594811       21.6236     0.0657728      -3.08332     -0.344980      0.427080      0.594966      0.658030      0.733248      0.787904      0.814591
  64   6 2496.7448    2.0087  1.4574 10.1070  0.0000  0.0179   0.0211   0.0489    0.0922   0.0000   442.3619     -0.261283       21.1463     0.0310762      -3.90021       1.76052      0.439088      0.603179      0.675231      0.744682      0.800863      0.825353
  64   7 2702.5237    2.8082  1.3636 10.6669  0.0000  0.0172   0.0300   0.0452    0.1118   0.0000   442.1349      0.121194       20.8516      0.132331      -1.74691      -1.31047      0.420796      0.569055      0.639507      0.708298      0.760853      0.770123
  64   8 2904.6326    3.8186  1.2034 11.3743  0.0000  0.0156   0.0439   0.0430    0.1267   0.0000   442.3046     -0.383017       21.2135      0.751342      -3.61712     -0.505384      0.397462      0.553441      0.610787      0.683616      0.745916      0.758855
  64   9 3101.7028    4.3764  1.3429 11.5704 -0.0001  0.0170   0.0469   0.0446    0.1135   0.0000   441.1906      0.637562       21.2264      0.739846      -2.55363     -0.509931      0.408965      0.591877      0.629109      0.695259      0.759100      0.791820
  64  10 3294.6697    3.8817  1.9157 11.7662 -0.0000  0.0210   0.0352   0.0547    0.0604   0.0000   442.5940      -1.04212       19.7430      0.788106      -1.17065      -1.38901      0.495596      0.706025      0.773597      0.862137      0.917615      0.956775
  64  11 3484.9806    2.8897  3.5857 11.3340  0.0000  0.0309   0.0200   0.0835    0.0395   0.0000   443.3171     -0.532717       19.7890      0.980375     -0.343744      -1.00163      0.736766       1.03633       1.13604       1.26031       1.35824       1.39252
  64  12 3673.2378    2.4819  6.9144 10.5145  0.0055  0.0522   0.0086   0.1324    0.0152   0.0000   440.6784       1.51012       24.2364       1.14430      -7.86625       1.57286       1.26278       1.71947       1.96367       2.12155       2.26899       2.30955
  65   2 1565.9988    0.2362  0.2754  8.5357 -0.0001  0.0090   0.0059   0.0210    0.0224   0.0000   441.4009      0.104243       21.8350     -0.162090      -4.28041     0.0976849      0.228763      0.295239      0.351969      0.361119      0.403145      0.425193
  65   3 1828.7496    0.4895  0.6027  8.6788 -0.0001  0.0124   0.0079   0.0294    0.0395   0.0000   441.6535    -0.0904241       21.9790      0.451034      -4.74323     -0.356673      0.300880      0.395012      0.468133      0.513041      0.554962      0.558949
  65   4 2069.5238    0.8447  0.9514  8.8030  0.0000  0.0148   0.0109   0.0382    0.0765   0.0000   441.8044     -0.824192       21.0804     -0.590422      -4.11280     -0.434021      0.350011      0.468310      0.526943      0.587278      0.625410      0.647413
  65   5 2297.0722    1.3120  1.3158  9.4836 -0.0001  0.0175   0.0148   0.0472    0.0858   0.0000   442.0607     -0.277799       20.2091      0.152995      -3.23872      -1.45335      0.425772      0.569402      0.632387      0.708752      0.739668      0.756407
  65   6 2510.1112    2.0193  1.3614 10.2270  0.0000  0.0176   0.0219   0.0453    0.0847   0.0000   442.8111     -0.674633       21.1028      -1.19489      -2.17796      -1.72297      0.432271      0.593967      0.668789      0.742500      0.818088      0.825306
  65   7 2716.9094    2.8991  1.3410 10.6255  0.0003  0.0172   0.0304   0.0434    0.1035   0.0000   442.1435      0.569471       21.7564     -0.112771      -2.46963      -1.39977      0.401018      0.564737      0.622683      0.688851      0.750772      0.745228
  65   8 2919.9543    3.8322  1.1791 11.6085  0.0003  0.0159   0.0438   0.0414    0.0980   0.0000   442.1018      0.395603       21.5209     0.0510605      -2.89987      -1.20570      0.388324      0.535283      0.601530      0.660431      0.705859      0.735990
  65   9 3117.7906    4.3647  1.3841 11.7008 -0.0000  0.0176   0.0459   0.0457    0.0978   0.0000   441.3265      -1.06753       21.0608      0.427970      -3.13637      0.455370      0.404161      0.579942      0.641324      0.716647      0.754073      0.761024
  65  10 3311.5058    3.8282  1.8688 11.7215  0.0000  0.0207   0.0355   0.0547    0.0624   0.0000   443.1308     0.0279173       18.4455      0.416548      -2.26984     -0.298270      0.484914      0.673339      0.772433      0.825566      0.901722      0.923016
  65  11 3502.5985    2.8335  3.7200 11.1871 -0.0001  0.0322   0.0193   0.0852    0.0403   0.0000   441.9831    -0.0640026       18.8191       2.26084    -0.0345068       2.70951      0.744187       1.07196       1.16589       1.30808       1.38795       1.41427
  65  12 3691.5247    2.0425  5.4474 10.6845 -0.0055  0.0467   0.0119   0.1244    0.0414   0.0000   441.9065      0.389147       23.0906       2.15478      -3.42288       1.68615       1.05574       1.52110       1.68634       1.88050       1.93547       1.98055
  66   2 1575.4708    0.2504  0.3025  8.4384  0.0000  0.0098   0.0060   0.0229    0.0237   0.0000   441.9633     -0.105052       21.8523      0.272722      -4.48572      0.496752      0.238557      0.328635      0.383533      0.395191      0.431330      0.469271
  66   3 1839.0008    0.5051  0.5689  8.6267  0.0000  0.0114   0.0084   0.0303    0.0399   0.0000   441.9615     -0.199170       22.3292      0.735693      -4.17926      0.846351      0.279107      0.366487      0.418560      0.446124      0.487297      0.509457
  66   4 2081.1275    0.8217  1.0094  9.0127 -0.0000  0.0158   0.0108   0.0416    0.0668   0.0000   443.3294      0.353934       21.3869     -0.125412      -2.64488      0.212175      0.372663      0.508802      0.584262      0.629643      0.678876      0.688393
  66   5 2309.4854    1.3626  1.3645  9.2451 -0.0000  0.0175   0.0146   0.0466    0.0899   0.0000   442.1595     -0.548885       21.1365      0.724620      -2.07201     0.0205732      0.414262      0.579394      0.644766      0.703305      0.752184      0.801925
  66   6 2523.3331    2.0315  1.4454 10.2187  0.0000  0.0182   0.0216   0.0470    0.0816   0.0000   441.8202      -1.35179       20.5503      0.590092      -3.47297      0.498029      0.433917      0.587628      0.666628      0.723757      0.798662      0.820635
  66   7 2731.3232    2.9611  1.3422 10.5821  0.0115  0.0167   0.0319   0.0453    0.1119   0.0000   442.3030     -0.520942       22.0220     0.0581233      -4.02292      0.548644      0.381126      0.545295      0.595371      0.663323      0.702799      0.713194
  66   8 2935.2141    3.9876  1.1689 11.6066 -0.0003  0.0155   0.0464   0.0418    0.1081   0.0000   442.0697     -0.776681       21.9396      0.547585      -1.54176     -0.370070      0.372359      0.511592      0.557131      0.616428      0.673268      0.689530
  66   9 3133.7308    4.3983  1.3675 11.7216  0.0005  0.0166   0.0469   0.0455    0.0900   0.0000   442.4380     -0.423684       21.6992       1.08998      -3.09376     -0.413233      0.415798      0.557776      0.613628      0.690125      0.726487      0.774179
  66  10 3328.2364    3.7438  1.9533 11.6067  0.0000  0.0212   0.0335   0.0555    0.0591   0.0000   442.5556     -0.960909       20.5753       2.03668      0.389190      0.985459      0.481489      0.684083      0.765229      0.841183      0.908567      0.944575
  66  11 3520.1673    2.8147  4.2402 10.8747  0.0001  0.0346   0.0174   0.0903    0.0420   0.0000   442.4126     -0.803471       19.3406       1.35633      -3.64263       2.16355      0.781838       1.12010       1.23898       1.37335       1.45997       1.50705
  66  12 3709.6234    2.3292  7.5460 10.1996  0.0062  0.0566   0.0076   0.1451    0.0187   0.0000   439.9582     -0.843093       27.2116      0.688576      -8.22740       2.26711       1.33701       1.83596       2.07550       2.22747       2.43843       2.46342
  67   1 1259.0524    0.0971  0.1095  8.4934 -0.0003  0.0099   0.0050   0.0192    0.0172   0.0000   440.5924     -0.401614       21.3185      0.154178      -3.64109      0.508033      0.233287      0.295579      0.379242      0.412334      0.449070      0.493416
  67   2 1584.7985    0.2520  0.2968  8.4732  0.0000  0.0087   0.0060   0.0235    0.0229   0.0000   441.6699     -0.231254       21.4904     0.0207088      -3.64946      0.731569      0.209286      0.271198      0.336616      0.351517      0.381214      0.405609
  67   3 1849.1308    0.5210  0.6175  8.6768  0.0000  0.0124   0.0083   0.0297    0.0403   0.0000   441.9642     -0.690095       22.3019     0.0418894      -2.59746      0.533344      0.285542      0.399871      0.429630      0.482291      0.532459      0.531658
  67   4 2092.6504    0.8656  1.1172  8.7570 -0.0000  0.0163   0.0106   0.0423    0.0851   0.0000   442.5095     -0.421471       21.5403     -0.562295      -3.28832     0.0479791      0.380128      0.529762      0.594671      0.663968      0.718656      0.742934
  67   5 2321.8171    1.4169  1.2945  9.3432 -0.0001  0.0173   0.0155   0.0440    0.0966   0.0000   442.7678     -0.181360       21.2122      0.233145      -2.12887     -0.254720      0.396275      0.572584      0.628016      0.705054      0.740005      0.768917
  67   6 2536.4902    2.0900  1.5131 10.0487 -0.0001  0.0180   0.0209   0.0479    0.0857   0.0000   441.8598      0.492574       20.8906    -0.0822921      -2.88435     -0.192730      0.421269      0.582254      0.653257      0.702854      0.761781      0.784588
  67   7 2745.5380    3.0464  1.3306 10.6826  0.0000  0.0166   0.0321   0.0434    0.1024   0.0000   442.2343     -0.896650       21.2397    -0.0160260      -2.76748      0.206276      0.370038      0.528244      0.576410      0.655005      0.694312      0.706124
  67   8 2950.3310    3.9875  1.2808 11.1860 -0.0000  0.0163   0.0432   0.0419    0.1312   0.0000   442.2471      0.576314       20.4667      0.978112      -3.69846     -0.178223      0.383152      0.526203      0.587715      0.628074      0.693274      0.708131
  67   9 3149.5877    4.3398  1.4127 11.7591  0.0000  0.0172   0.0448   0.0457    0.0812   0.0000   442.7432      0.970915       20.6587       1.04665      -2.16662      0.161402      0.396476      0.553669      0.612400      0.676930      0.725239      0.749524
  67  10 3344.8876    3.6175  2.1633 11.5692  0.0000  0.0223   0.0308   0.0583    0.0560   0.0000   443.4187     -0.349687       17.8137      0.427600     -0.604504      -1.23225      0.506927      0.718144      0.797811      0.880008      0.928242      0.966110
  67  11 3537.5704    2.6769  4.0944 10.9798 -0.0007  0.0341   0.0171   0.0922    0.0404   0.0000   441.6802     -0.835117       20.6300      0.839352      -2.93883      -1.41374      0.773071       1.09314       1.22126       1.36152       1.44378       1.49343
  67  12 3727.9379    2.1949  7.4195 10.1401 -0.0008  0.0562   0.0070   0.1417    0.0145   0.0000   437.6482      0.469426       30.4375      -2.52357      -9.86201       7.52473       1.27891       1.78869       1.97665       2.19536       2.29647       2.40595
  68   1 1267.0419    0.0919  0.1078  8.5085  0.0000  0.0100   0.0048   0.0177    0.0170   0.0000   440.5729    -0.0437918       20.9355      0.784955      -3.13360     0.0125981      0.252868      0.375128      0.419440      0.465419      0.457669      0.517632
  68   2 1594.0033    0.2684  0.3188  8.4880  0.0000  0.0096   0.0060   0.0214    0.0237   0.0000   441.7979      -1.07729       21.3942     -0.162507      -3.60815     -0.139658      0.229528      0.308691      0.357642      0.401039      0.430652      0.449900
  68   3 1859.1840    0.5328  0.6542  8.7201 -0.0000  0.0128   0.0082   0.0310    0.0423   0.0000   441.8102     -0.372061       21.9069      0.886041      -3.35877     -0.859710      0.299286      0.393684      0.446344      0.473856      0.513592      0.530203
  68   4 2104.0537    0.8782  1.1521  8.8203  0.0000  0.0170   0.0107   0.0433    0.0877   0.0000   441.9414      0.128726       20.9183      0.358719      -3.14030     -0.282570      0.375976      0.523867      0.591945      0.665663      0.697683      0.727328
  68   5 2334.0181    1.4189  1.4678  9.2255  0.0000  0.0180   0.0144   0.0478    0.0957   0.0000   442.4505     -0.974275       21.5977      0.188461      -3.31684      0.486219      0.414211      0.576836      0.641110      0.710207      0.759530      0.798318
  68   6 2549.5544    2.1245  1.5167 10.2200 -0.0003  0.0183   0.0212   0.0478    0.0791   0.0000   442.4176     -0.627118       20.8222      0.276402      -3.57250      0.854407      0.409893      0.570156      0.644946      0.714900      0.751445      0.795078
  68   7 2759.6846    3.0656  1.3278 10.7807  0.0000  0.0167   0.0321   0.0420    0.1014   0.0000   442.4216     0.0905600       21.5386      0.916705      -2.92756     -0.458645      0.390282      0.529772      0.588781      0.653114      0.702484      0.708450
  68   8 2965.3134    4.0151  1.2249 11.6420  0.0000  0.0158   0.0449   0.0426    0.1015   0.0000   441.5088     -0.694564       20.7480     0.0599926      -3.29979     -0.119118      0.360382      0.499199      0.553431      0.608088      0.657535      0.677770
  68   9 3165.3611    4.3184  1.4175 11.8920  0.0000  0.0174   0.0444   0.0449    0.0760   0.0000   442.4147     -0.239110       21.9782       1.22900      -3.59728      0.223635      0.393519      0.544488      0.599934      0.676349      0.703350      0.738174
  68  10 3361.3788    3.4799  2.6257 11.4183 -0.0000  0.0240   0.0265   0.0655    0.0512   0.0000   442.1112      -1.12964       17.6413       1.03822      0.916570      -1.89814      0.548391      0.763655      0.866457      0.933247       1.00998       1.04868
  68  11 3554.8312    2.7214  4.9929 10.6559  0.0023  0.0378   0.0115   0.0966    0.0177   0.0000   443.1877     -0.954971       19.4895       1.53849      -2.13221      0.251476      0.869175       1.19357       1.35868       1.47015       1.58023       1.61142
  68  12 3746.1540    2.0989  6.9876 10.4134  0.0000  0.0393   0.0066   0.0906    0.0075   0.0000   438.1404      -6.36353       27.7234       6.57539      -10.5495       6.62144       1.18670       1.27226       1.63799       1.79464       1.56391       1.79319
  69   1 1275.0039    0.1026  0.1333  8.4718  0.0004  0.0098   0.0048   0.0205    0.0172   0.0000   440.6747     -0.104494       21.3801     -0.830957      -3.67808      0.562894      0.218647      0.299715      0.368687      0.456896      0.390143      0.479469
  69   2 1603.1322    0.2559  0.3030  8.5294  0.0000  0.0090   0.0060   0.0225    0.0231   0.0000   441.8093     -0.440407       21.2541      0.441672      -4.70320     -0.423143      0.221347      0.284803      0.339592      0.369208      0.392762      0.454423
  69   3 1869.1647    0.5374  0.6644  8.6994  0.0000  0.0126   0.0082   0.0314    0.0412   0.0000   441.9377     -0.143153       21.7938     -0.499884      -3.47008     -0.272625      0.286459      0.385016      0.431502      0.481272      0.535470      0.549919
  69   4 2115.4235    0.8962  1.0463  8.8808  0.0000  0.0154   0.0111   0.0409    0.0811   0.0000   442.5458     -0.351257       20.6940     -0.189715      -3.83067      0.513418      0.349473      0.469459      0.554028      0.566766      0.630463      0.645334
  69   5 2346.1161    1.4807  1.3871  9.4289 -0.0030  0.0173   0.0153   0.0461    0.0830   0.0000   442.6776     -0.211586       22.3149      0.155879      -4.59352       1.17402      0.394415      0.542899      0.610131      0.666347      0.732511      0.747989
  69   6 2562.5317    2.1825  1.5290 10.0834 -0.0094  0.0180   0.0210   0.0467    0.0853   0.0000   443.1839     0.0336730       20.9597      0.640258      -3.56652       1.37497      0.417413      0.565567      0.647702      0.692878      0.756517      0.782677
  69   7 2773.7470    3.1900  1.2778 10.8841  0.0000  0.0160   0.0340   0.0426    0.1043   0.0000   443.0670      0.877886       20.5404       1.24906      -3.32820     -0.347660      0.357350      0.497989      0.551041      0.620074      0.657990      0.668174
  69   8 2980.2045    4.1792  1.3176 11.1507 -0.0075  0.0162   0.0427   0.0416    0.1261   0.0000   442.0678      -1.29442       21.2504     0.0641248      -3.87927      -1.76142      0.364512      0.513554      0.565029      0.625378      0.697785      0.688830
  69   9 3180.9696    4.2664  1.5786 11.6362 -0.0001  0.0178   0.0409   0.0474    0.0754   0.0000   442.6223     -0.281575       22.0771      0.275874      -2.84964    -0.0871363      0.416431      0.571292      0.653796      0.690798      0.755713      0.771742
  69  10 3377.8683    3.4672  2.6083 11.3843  0.0000  0.0238   0.0261   0.0654    0.0493   0.0000   443.6342      -1.05823       18.6071      0.671084       1.35988     -0.777452      0.521971      0.727475      0.817804      0.921724      0.946338      0.992629
  69  11 3572.1081    2.6161  4.8135 10.7416 -0.0004  0.0385   0.0148   0.0994    0.0428   0.0000   442.4975      0.116855       20.4229      -1.06872      -3.66145      0.606960      0.840855       1.19885       1.33740       1.46829       1.56931       1.62789
  69  12 3763.8715    1.9413  7.3607 10.3587 -0.0028  0.0590   0.0067   0.1502    0.0204   0.0000   439.2998      -1.34679       28.0929      -1.31970      -9.76816      0.192777       1.29404       1.81323       2.03959       2.26247       2.38848       2.51857
  70   2 1612.1443    0.2739  0.3439  8.5487  0.0000  0.0100   0.0059   0.0226    0.0242   0.0000   441.5896     -0.236751       21.5067     -0.411004      -4.69204      0.153814      0.227609      0.334145      0.376718      0.430649      0.453664      0.476831
  70   3 1879.0510    0.5597  0.6919  8.7443  0.0001  0.0128   0.0082   0.0322    0.0441   0.0000   442.2480     -0.222276       21.8834      0.385064      -3.69755     -0.552288      0.288338      0.361174      0.425334      0.479613      0.498290      0.497443
  70   4 2126.6500    0.9521  1.1153  8.8956  0.0000  0.0161   0.0113   0.0419    0.0904   0.0000   442.3427     -0.640779       21.4114      0.470567      -2.80969     0.0689985      0.343058      0.494507      0.547978      0.597420      0.648431      0.652679
  70   5 2358.0582    1.5394  1.4079  9.6173 -0.0002  0.0175   0.0156   0.0455    0.0796   0.0000   442.9004     -0.108999       21.4599     -0.391748      -2.50586      0.635936      0.383192      0.537457      0.601337      0.688793      0.709724      0.743293
  70   6 2575.4844    2.2551  1.4901 10.3704 -0.0003  0.0175   0.0222   0.0465    0.0786   0.0000   442.0720      0.178937       20.7499    -0.0205323      -1.95576     -0.888577      0.409492      0.560481      0.626745      0.698064      0.758674      0.746926
  70   7 2787.7526    3.2395  1.3143 11.0014  0.0000  0.0164   0.0345   0.0438    0.1101   0.0000   442.7639      0.139959       22.1400    -0.0618909      -2.30703      -1.52494      0.365584      0.511741      0.559077      0.618121      0.656586      0.671077
  70   8 2995.0050    4.2690  1.2703 11.5738  0.0112  0.0158   0.0464   0.0427    0.1139   0.0000   442.2390     -0.492008       21.5797       1.16689      -2.08505      0.862960      0.344230      0.485602      0.532102      0.593800      0.657198      0.657888
  70   9 3196.5362    4.2258  1.6238 11.8265  0.0070  0.0179   0.0405   0.0487    0.0721   0.0000   443.0059     -0.667143       19.5273      0.994395      -1.25078      0.547052      0.398614      0.554662      0.615620      0.671033      0.742377      0.753785
  70  10 3394.1827    3.2704  2.6937 11.7467  0.0000  0.0249   0.0250   0.0685    0.0388   0.0000   442.9713       1.19534       18.6736       1.62495    -0.0599507     -0.513085      0.548125      0.761944      0.856979      0.961088       1.02407       1.05633
  70  11 3589.0795    2.5202  4.8904 10.8381  0.0005  0.0337   0.0099   0.0954    0.0081   0.0000   442.5394      0.422146       20.1496      -3.02515     -0.992502       3.84354      0.834193      0.991314       1.31563       1.29022       1.55999       1.52367
  71   1 1290.7319    0.1005  0.1464  8.5610  0.0000  0.0097   0.0047   0.0228    0.0171   0.0000   440.2617     -0.238177       21.7258     -0.172769      -4.10791      0.787987      0.247856      0.292678      0.354815      0.375221      0.406340      0.454324
  71   2 1621.0602    0.2871  0.3328  8.6198 -0.0005  0.0095   0.0062   0.0220    0.0241   0.0000   441.7199     -0.323068       21.7264    -0.0113597      -3.99968       1.13257      0.208046      0.307650      0.315734      0.356954      0.362066      0.381428
  71   3 1888.8662    0.5610  0.7583  8.7326  0.0000  0.0133   0.0080   0.0344    0.0476   0.0000   441.9941     0.0347198       22.0817     -0.215978      -4.20877      0.958939      0.298575      0.401849      0.452376      0.506546      0.543022      0.564191
  71   4 2137.7501    0.9766  1.1907  8.8914 -0.0000  0.0164   0.0112   0.0418    0.0904   0.0000   442.3704      0.156055       21.9847     -0.216312      -3.40069      -1.03153      0.362255      0.505998      0.552572      0.603618      0.660538      0.672952
  71   5 2369.9214    1.5697  1.5225  9.4690  0.0000  0.0179   0.0154   0.0489    0.0933   0.0000   442.4681       1.24888       21.2017     -0.920142      -3.28071      0.936095      0.382061      0.544763      0.592694      0.656974      0.700946      0.734889
  71   6 2588.2815    2.3028  1.3916 10.7806  0.0000  0.0175   0.0242   0.0462    0.0727   0.0000   442.2697     -0.898951       22.1126      0.855469      -3.42098    -0.0650473      0.378037      0.538114      0.598376      0.656456      0.698791      0.720588
  71   7 2801.5809    3.2989  1.3166 11.0714 -0.0077  0.0161   0.0339   0.0414    0.1000   0.0000   442.3460      0.954781       20.4391      0.590271      -2.34621     -0.676606      0.367097      0.500745      0.561633      0.640092      0.682202      0.694386
  71   8 3009.6866    4.2016  1.3296 11.6972  0.0002  0.0162   0.0431   0.0427    0.0866   0.0000   441.5413    -0.0519619       21.1939       1.17232      -3.10171      0.321092      0.342977      0.490643      0.544912      0.599850      0.651402      0.662764
  71   9 3211.9636    4.0736  1.6271 11.9778  0.0000  0.0185   0.0385   0.0487    0.0606   0.0000   442.1894      -1.34723       21.6313       1.36742      -1.96643     0.0777459      0.401968      0.568436      0.621867      0.697840      0.761507      0.791429
  71  10 3410.4738    3.1961  2.8613 11.6300  0.0000  0.0258   0.0235   0.0713    0.0413   0.0000   442.6423      -1.71643       19.6538       1.99205      -1.11546     -0.863430      0.548199      0.761382      0.862579      0.951942       1.01056       1.04039
  72   1 1298.4810    0.1029  0.1428  8.4995  0.0000  0.0102   0.0047   0.0211    0.0170   0.0000   440.5727      0.323944       21.3771     -0.438065      -3.98569     0.0480139      0.253367      0.316554      0.349151      0.357100      0.399961      0.464675
  72   2 1629.8949    0.2856  0.3625  8.5492  0.0000  0.0101   0.0059   0.0231    0.0244   0.0000   441.4728    -0.0795097       21.3718      0.408463      -3.39912     0.0249769      0.227927      0.323846      0.355166      0.406621      0.442305      0.470472
  72   3 1898.6373    0.5770  0.7393  8.8033  0.0000  0.0130   0.0083   0.0345    0.0452   0.0000   442.0906     -0.291432       21.7636      0.444610      -3.79280     -0.177570      0.279844      0.369713      0.419341      0.469731      0.524610      0.533342
  72   4 2148.8267    0.9716  1.1866  9.1445  0.0000  0.0165   0.0114   0.0441    0.0739   0.0000   442.2547     -0.701176       21.6416     0.0494568      -3.10284     -0.101548      0.347406      0.490455      0.531285      0.589679      0.645243      0.655977
  72   5 2381.7157    1.5941  1.3961  9.8300 -0.0075  0.0173   0.0162   0.0455    0.0733   0.0000   442.1360     -0.177469       21.0137      0.256636      -2.61775      0.482934      0.369629      0.516551      0.574454      0.621841      0.675532      0.701557
  72   6 2600.9892    2.3429  1.4627 10.6695 -0.0069  0.0179   0.0233   0.0455    0.0674   0.0000   442.0333      0.195965       21.5397       1.52349      -3.57671     -0.627772      0.382917      0.545269      0.592775      0.664452      0.702894      0.729123
  72   7 2815.3752    3.3155  1.3091 11.3512 -0.0053  0.0161   0.0343   0.0427    0.0767   0.0000   442.7694     -0.180249       21.7571       1.66018      -3.46826      0.414071      0.357854      0.493959      0.546835      0.606989      0.650028      0.663638
  72   8 3024.2653    4.3182  1.3156 11.6490  0.0000  0.0158   0.0450   0.0428    0.1033   0.0000   441.9804     -0.239795       20.8974      0.557237      -2.65294     -0.251830      0.355062      0.481442      0.554005      0.612068      0.658008      0.673941
  72   9 3227.3000    4.2183  1.6871 11.7161  0.0000  0.0185   0.0385   0.0484    0.0701   0.0000   442.4262     0.0632331       21.2510      0.651427      -1.72959     -0.151529      0.385382      0.552843      0.600300      0.670199      0.715420      0.734665
  72  10 3426.5110    3.1389  3.1203 11.4485  0.0000  0.0271   0.0219   0.0725    0.0404   0.0000   442.1779       1.05724       19.5221       2.76704      -1.98869      -1.10079      0.569045      0.799692      0.900497      0.978812       1.03810       1.08784
  72  11 3623.1034    2.7129  6.2981  9.9141  0.0013  0.0451   0.0090   0.1157    0.0126   0.0000   441.5231      -2.07797       26.7857      -1.11937      -8.68423      0.510903      0.997936       1.34110       1.53559       1.67834       1.84886       1.87678
  73   2 1638.5907    0.2903  0.3658  8.5046  0.0001  0.0102   0.0060   0.0235    0.0250   0.0000   441.2964     -0.313182       22.1696      0.260778      -4.81080    -0.0391096      0.215298      0.271568      0.344859      0.354367      0.390177      0.406142
  73   3 1908.2972    0.5933  0.7656  8.6838 -0.0000  0.0131   0.0083   0.0344    0.0482   0.0000   441.1463     -0.647255       21.9170     -0.191068      -3.86948      0.171952      0.283431      0.396665      0.451715      0.519304      0.539755      0.539907
  73   4 2159.7778    1.0014  1.1918  9.1603 -0.0000  0.0165   0.0117   0.0439    0.0732   0.0000   442.0480     -0.191186       21.7483      -1.11038      -4.33028       1.28188      0.339799      0.478001      0.530411      0.592312      0.628874      0.644024
  73   5 2393.3733    1.6370  1.4616  9.7104 -0.0000  0.0180   0.0164   0.0459    0.0812   0.0000   442.6384      0.349380       21.4029     0.0832220      -2.76848     -0.464322      0.364404      0.521600      0.586376      0.617656      0.679061      0.694375
  73   6 2613.6473    2.4299  1.5045 10.3631 -0.0012  0.0176   0.0236   0.0458    0.0867   0.0000   442.6390      0.562712       21.5066    -0.0184309      -2.35257       2.13424      0.367839      0.520115      0.577203      0.641068      0.699265      0.720175
  73   7 2829.1471    3.4502  1.3491 11.2206 -0.0002  0.0163   0.0350   0.0429    0.0840   0.0000   442.4112     0.0794422       22.2217     -0.476130      -2.92444      0.690899      0.347957      0.494683      0.540512      0.597893      0.634531      0.658759
  73   8 3038.7403    4.3879  1.2907 11.6847  0.0000  0.0157   0.0458   0.0417    0.0992   0.0000   443.0718      0.574007       21.3257       1.96821      -2.87301     -0.144331      0.333397      0.467643      0.513010      0.575026      0.622386      0.649436
  73   9 3242.5108    4.1025  1.7502 11.7642 -0.0000  0.0189   0.0375   0.0518    0.0656   0.0000   442.5545     -0.571934       21.8510      0.680162      -2.35957      0.158277      0.388564      0.563065      0.605243      0.704147      0.710874      0.752225
  73  10 3442.6728    3.0648  3.2558 11.4448 -0.0001  0.0279   0.0211   0.0759    0.0373   0.0000   442.5012      0.715559       20.7662      0.146956      -2.11085      -1.71953      0.577002      0.815286      0.908785      0.995465       1.08198       1.11360
  74   2 1647.2196    0.2992  0.3831  8.5067  0.0000  0.0099   0.0060   0.0242    0.0251   0.0000   441.1208     -0.555839       22.0900      0.388710      -3.98219      0.252716      0.212443      0.276160      0.339881      0.363463      0.395879      0.402560
  74   3 1917.8958    0.5965  0.7940  8.7189  0.0000  0.0132   0.0082   0.0353    0.0479   0.0000   442.1644     0.0293181       21.7302       1.13481      -3.60935     -0.817125      0.281819      0.383720      0.428783      0.477185      0.507874      0.525854
  74   4 2170.6540    1.0353  1.1445  9.0888  0.0000  0.0157   0.0120   0.0423    0.0872   0.0000   442.1490     -0.675620       21.8904      0.549363      -3.19599      0.383256      0.332397      0.456952      0.514082      0.560640      0.594969      0.624005
  74   5 2404.9565    1.6505  1.5194  9.7975 -0.0000  0.0179   0.0161   0.0473    0.0738   0.0000   442.4183     -0.275783       21.3388    -0.0832305      -3.92258     -0.327075      0.374149      0.523521      0.580131      0.644666      0.676425      0.711813
  74   6 2626.2312    2.4662  1.5301 10.4645 -0.0001  0.0176   0.0235   0.0462    0.0813   0.0000   441.8501     -0.102886       21.1986      0.222596      -3.03912     -0.599888      0.371313      0.511729      0.584721      0.627893      0.680397      0.705570
  74   7 2842.6715    3.5362  1.3158 11.2680  0.0004  0.0158   0.0370   0.0424    0.0953   0.0000   441.7678      0.312130       22.8095     -0.282581      -3.39747      0.326740      0.340758      0.466406      0.527567      0.587297      0.627942      0.645295
  74   8 3053.1209    4.3799  1.3171 11.6432 -0.0056  0.0157   0.0439   0.0418    0.0953   0.0000   442.2501     -0.296068       21.0034      0.634904      -2.86733      0.442193      0.330989      0.458936      0.503858      0.572684      0.600936      0.617895
  74   9 3257.6513    4.0673  1.8320 11.6539 -0.0087  0.0189   0.0350   0.0500    0.0621   0.0000   442.5407     0.0588264       20.2547       2.15957      -2.12837      -1.08503      0.393406      0.546088      0.619350      0.683363      0.713574      0.736894
  74  10 3458.5567    3.0430  3.5018 11.2415  0.0000  0.0290   0.0199   0.0780    0.0408   0.0000   442.9827      0.486892       19.1319      0.147481     -0.833606      -2.42508      0.586956      0.844975      0.916445       1.05199       1.06780       1.14447
  75   1 1321.4309    0.1238  0.1642  8.4927  0.0000  0.0089   0.0046   0.0201    0.0172   0.0000   440.2834    -0.0303284       21.6920      0.327968      -4.13407     -0.405880      0.177430      0.239087      0.270445      0.319003      0.318806      0.332414
  75   2 1655.7440    0.3085  0.4162  8.5372 -0.0000  0.0103   0.0059   0.0244    0.0259   0.0000   441.5591    0.00749379       21.1272    -0.0267770      -4.13046     -0.256066      0.224887      0.290637      0.338266      0.362724      0.402773      0.418030
  75   3 1927.3897    0.6074  0.8633  8.8074 -0.0000  0.0140   0.0081   0.0366    0.0491   0.0000   441.8011     -0.241433       21.6807     -0.219302      -4.05603      0.517659      0.292378      0.383154      0.451104      0.499940      0.539732      0.555955
  75   4 2181.4049    1.0597  1.1966  9.2574  0.0000  0.0163   0.0120   0.0424    0.0772   0.0000   443.0083     -0.954778       20.9692    -0.0734607      -4.12618     -0.337184      0.333880      0.463369      0.519910      0.595930      0.610224      0.654424
  75   5 2416.4333    1.7074  1.4518 10.1136  0.0000  0.0176   0.0172   0.0465    0.0697   0.0000   442.4977      0.492758       20.6633     -0.708496      -3.22435    -0.0996696      0.361687      0.496136      0.567210      0.627237      0.666659      0.686521
  75   6 2638.7139    2.5457  1.4808 10.6142  0.0000  0.0165   0.0246   0.0465    0.0781   0.0000   442.6230     -0.567234       21.4282     -0.475077      -2.52780      0.486460      0.351422      0.488818      0.545213      0.604151      0.660786      0.673568
  75   7 2856.2033    3.5977  1.3431 11.2600  0.0000  0.0160   0.0361   0.0412    0.0958   0.0000   443.3299     -0.388512       21.7415      0.602785      -2.70349     -0.575502      0.344166      0.468518      0.530548      0.558167      0.637056      0.644751
  75   8 3067.3797    4.3174  1.4135 11.8149 -0.0001  0.0165   0.0427   0.0432    0.0814   0.0000   442.4907      0.146463       21.5271      0.192438      -2.11849       2.80536      0.343725      0.475509      0.531439      0.594268      0.615489      0.623772
  75   9 3272.7330    3.9173  1.8905 11.9167 -0.0001  0.0196   0.0340   0.0532    0.0538   0.0000   442.0057     -0.182488       20.7181       2.89089      -2.37685      0.728006      0.402761      0.567057      0.632675      0.701070      0.739326      0.759288
  75  10 3474.3917    2.9166  3.6845 11.3545  0.0000  0.0299   0.0186   0.0827    0.0368   0.0000   441.8821     -0.611461       21.2138       1.45597      -3.45514      -1.35580      0.595682      0.831428      0.935094       1.04703       1.10837       1.15915
  75  11 3673.1922    2.2562  6.2281 10.4546 -0.0040  0.0492   0.0078   0.1263    0.0209   0.0000   442.2254     -0.802754       22.4678       3.40970      -8.40049      -1.82348       1.00016       1.37855       1.57434       1.71382       1.83704       1.89153
  76   1 1328.9489    0.1178  0.1886  8.4726  0.0000  0.0089   0.0045   0.0265    0.0172   0.0000   440.7232      0.180933       21.5156     -0.202483      -4.28404      0.487222      0.204424      0.261662      0.305895      0.305779      0.340662      0.355071
  76   2 1664.1800    0.3221  0.4069  8.5658 -0.0003  0.0105   0.0062   0.0252    0.0255   0.0000   441.3074    -0.0160044       22.0455     -0.331063      -4.03888      0.952805      0.196223      0.292966      0.310375      0.346114      0.377097      0.404909
  76   3 1936.8847    0.6446  0.8475  8.6951  0.0000  0.0139   0.0084   0.0345    0.0523   0.0000   441.9311     -0.451157       21.8839      0.242725      -3.95469      0.192063      0.279880      0.379411      0.440655      0.478537      0.507108      0.523294
  76   4 2192.0865    1.0644  1.2671  9.1211 -0.0000  0.0165   0.0116   0.0435    0.0775   0.0000   442.4160     -0.445995       20.7034     0.0560262      -4.68103       1.34359      0.339432      0.474689      0.532522      0.594038      0.638211      0.656619
  76   5 2427.7740    1.7403  1.5345 10.0324  0.0000  0.0181   0.0170   0.0485    0.0685   0.0000   442.5341     0.0241059       21.1338      0.901945      -3.24043     0.0791970      0.367033      0.507629      0.577979      0.632949      0.674958      0.682688
  76   6 2651.1590    2.5655  1.4796 10.7210  0.0000  0.0170   0.0246   0.0445    0.0703   0.0000   442.1957     -0.212121       21.3271     -0.631833      -3.25409      0.764690      0.353427      0.474386      0.536256      0.595784      0.620657      0.669219
  76   7 2869.6151    3.7481  1.2877 11.4500  0.0003  0.0158   0.0386   0.0402    0.0888   0.0000   442.6441     -0.322738       21.5260     -0.155993      -3.60385      0.206565      0.322550      0.443382      0.482861      0.559661      0.591003      0.609555
  76   8 3081.5589    4.3656  1.4291 11.7768  0.0000  0.0166   0.0422   0.0433    0.0773   0.0000   443.3819    -0.0202523       20.8585      0.462243      -2.74072      0.206410      0.331249      0.477610      0.533508      0.588966      0.631029      0.651544
  76   9 3287.6690    3.8898  1.9743 11.7052  0.0000  0.0203   0.0326   0.0530    0.0577   0.0000   443.0615      0.714769       20.5467       1.10442      -2.04498      0.900182      0.396085      0.570082      0.628166      0.700607      0.737559      0.763680
  76  10 3490.1924    2.9543  3.9703 11.1267 -0.0003  0.0315   0.0178   0.0838    0.0400   0.0000   442.3404      -1.46564       22.3254     -0.873875     -0.173560      0.316222      0.632785      0.885938       1.00411       1.10790       1.19059       1.20220
  77   1 1336.4179    0.1292  0.1635  8.3465  0.0000  0.0088   0.0047   0.0204    0.0170   0.0000   440.5669   -0.00616180       21.7558      0.127436      -4.24718    -0.0972219      0.204070      0.229183      0.328370      0.384417      0.402421      0.391323
  77   2 1672.5250    0.3430  0.4190  8.4023  0.0000  0.0096   0.0062   0.0240    0.0270   0.0000   441.5240    -0.0540974       21.3194     -0.135139      -4.19902      0.601080      0.197826      0.263221      0.312190      0.321722      0.355833      0.366605
  77   3 1946.2900    0.6417  0.8705  8.6435 -0.0002  0.0138   0.0083   0.0358    0.0530   0.0000   441.3866     -0.643540       22.0989     -0.648093      -4.45140    -0.0729349      0.286638      0.392092      0.448717      0.508741      0.552914      0.564246
  77   4 2202.6619    1.1022  1.3293  9.0431  0.0000  0.0167   0.0116   0.0448    0.0750   0.0000   442.1455    -0.0980766       21.2874     -0.725562      -3.70202       1.36423      0.336771      0.480870      0.541922      0.603717      0.663289      0.686815
  77   5 2439.0683    1.7689  1.5097  9.9278  0.0000  0.0174   0.0172   0.0468    0.0720   0.0000   442.7136      0.144725       21.0737     -0.785514      -3.46992     0.0200026      0.357787      0.488573      0.558589      0.608956      0.650208      0.678025
  77   6 2663.4736    2.6761  1.4941 10.6027  0.0000  0.0169   0.0254   0.0449    0.0769   0.0000   442.6473     0.0479016       21.0959    -0.0681679      -2.92484     -0.124389      0.339296      0.464519      0.531092      0.574673      0.620703      0.654306
  77   7 2882.9221    3.6722  1.3754 11.2703 -0.0001  0.0160   0.0362   0.0432    0.0854   0.0000   442.9460     0.0339620       20.5672      0.336028      -2.62161      0.624731      0.330905      0.467353      0.516686      0.568538      0.612219      0.626809
  77   8 3095.6750    4.4166  1.3411 12.0538  0.0045  0.0155   0.0454   0.0437    0.0718   0.0000   442.2743      -1.60504       21.6680      0.187874      -2.41534      -1.00202      0.320065      0.441526      0.484698      0.546423      0.586509      0.599110
  77   9 3302.5958    3.8738  2.0539 11.5429  0.0000  0.0201   0.0314   0.0537    0.0582   0.0000   443.5941     -0.542159       19.8111      0.966948      -1.96487     -0.883196      0.399963      0.562444      0.632442      0.683162      0.744262      0.775551
  77  10 3505.9327    2.8560  4.0065 11.1303  0.0001  0.0326   0.0178   0.0864    0.0393   0.0000   441.7500      0.226331       19.4201      0.163160      -2.58195     -0.518925      0.630415      0.902392       1.00221       1.12215       1.21949       1.25338
  77  11 3706.2297    1.8473  5.4666 10.9135 -0.0134  0.0502   0.0104   0.1338    0.0346   0.0000   442.7139     -0.486349       21.7021      0.447956      -4.54765       2.10450      0.956335       1.37649       1.54056       1.68214       1.79708       1.88273
  78   1 1343.8251    0.1238  0.1578  8.3793  0.0000  0.0080   0.0045   0.0193    0.0167   0.0000   440.4390     -0.367598       21.5157      0.189192      -4.09554      0.172135      0.160634      0.225964      0.261693      0.293007      0.330817      0.356477
  78   2 1680.7644    0.3389  0.4504  8.4510  0.0000  0.0105   0.0060   0.0253    0.0265   0.0000   441.4042     -0.534956       22.2412     -0.351184      -4.27767       1.13877      0.204500      0.270276      0.319364      0.339439      0.397493      0.394480
  78   3 1955.6028    0.6641  0.9064  8.6171  0.0000  0.0140   0.0083   0.0356    0.0540   0.0000   441.2802     0.0998877       21.6025     -0.196562      -4.02614      0.330023      0.279831      0.392293      0.440625      0.486493      0.533309      0.531820
  78   4 2213.1977    1.1502  1.3203  8.9781 -0.0000  0.0163   0.0120   0.0442    0.0892   0.0000   441.8924     -0.756172       21.7752     -0.224026      -4.28455       1.17819      0.333218      0.451602      0.511788      0.572709      0.602148      0.639997
  78   5 2450.2941    1.7909  1.5099 10.2452  0.0000  0.0176   0.0177   0.0478    0.0584   0.0000   442.1279     -0.406550       21.4833    -0.0819794      -2.90499       1.02583      0.352752      0.488833      0.554278      0.612966      0.657557      0.675742
  78   6 2675.7882    2.7566  1.4410 10.5437  0.0000  0.0163   0.0263   0.0434    0.0875   0.0000   442.8341    -0.0877221       21.7239       1.22771      -3.16532      -1.09002      0.328944      0.460039      0.506695      0.563821      0.605231      0.630820
  78   7 2896.1680    3.8131  1.3644 11.2991  0.0003  0.0156   0.0374   0.0421    0.0867   0.0000   442.7169     -0.334033       20.8331      0.251303      -1.89038      0.518734      0.317258      0.438851      0.484411      0.542847      0.580819      0.594169
  78   8 3109.6254    4.3293  1.5033 11.5150  0.0002  0.0166   0.0398   0.0435    0.0830   0.0000   442.4893      0.415644       20.3984    -0.0692347      -3.82101     -0.666997      0.330521      0.453698      0.507276      0.569737      0.621356      0.635544
  78   9 3317.3944    3.7725  2.2406 11.5351 -0.0001  0.0210   0.0288   0.0558    0.0513   0.0000   443.1694      0.490593       20.9727       2.46264      -3.66622     -0.147800      0.408756      0.581653      0.644113      0.715476      0.776979      0.814072
  78  10 3521.5324    2.8033  4.3186 11.1151 -0.0000  0.0343   0.0157   0.0906    0.0341   0.0000   441.6585     -0.729134       22.7760      0.591709      -3.09936      -1.44058      0.659352      0.931040       1.04284       1.16071       1.22181       1.28131
  79   1 1351.1696    0.1340  0.1627  8.3028 -0.0005  0.0087   0.0046   0.0172    0.0169   0.0000   440.5167     -0.462757       21.4579      0.256399      -4.35531     -0.204332      0.161939      0.231702      0.255919      0.294998      0.303439      0.313049
  79   2 1688.9445    0.3515  0.4374  8.3652  0.0002  0.0102   0.0062   0.0238    0.0268   0.0000   441.4061     -0.647450       21.1944      0.133202      -3.86862     -0.909101      0.195108      0.265876      0.312951      0.348641      0.373382      0.377277
  79   3 1964.8778    0.6804  0.9386  8.5731  0.0000  0.0142   0.0084   0.0369    0.0581   0.0000   441.6006    -0.0426649       21.8832     0.0164276      -3.48385      0.587868      0.281401      0.395697      0.433918      0.490925      0.528453      0.547927
  79   4 2223.6016    1.1747  1.3635  8.9967 -0.0001  0.0165   0.0119   0.0445    0.0796   0.0000   443.0068     -0.631657       20.4833    -0.0628917      -3.53932      0.151832      0.326198      0.455260      0.513837      0.561609      0.597773      0.621303
  79   5 2461.3876    1.8310  1.5664 10.0498 -0.0001  0.0175   0.0170   0.0485    0.0607   0.0000   441.8163     -0.359014       21.1275       1.44192      -3.69004    -0.0501267      0.344271      0.469164      0.537679      0.592944      0.649555      0.651347
  79   6 2687.9801    2.7569  1.4271 10.6978 -0.0001  0.0163   0.0262   0.0434    0.0746   0.0000   442.3658     -0.302750       21.4269     -0.770443      -3.83810     -0.933493      0.327247      0.444335      0.501718      0.569086      0.587582      0.610556
  79   7 2909.3451    3.8572  1.3363 11.4790  0.0047  0.0155   0.0386   0.0421    0.0824   0.0000   443.0858     -0.196128       21.1246    -0.0534952      -3.58531     -0.590153      0.311037      0.432682      0.484461      0.545823      0.592915      0.607036
  79   8 3123.5314    4.4374  1.5179 11.3408  0.0000  0.0163   0.0404   0.0439    0.0933   0.0000   442.7924     -0.276988       20.7052    -0.0123909      -1.90188     -0.786654      0.322321      0.449828      0.502943      0.552106      0.589603      0.617692
  79   9 3332.0229    3.6403  2.3461 11.6384  0.0000  0.0219   0.0281   0.0594    0.0466   0.0000   443.5690     -0.187903       19.1711       1.09964     -0.168798     -0.396299      0.422642      0.595753      0.665712      0.745565      0.779315      0.822182
  80   1 1358.4519    0.1388  0.1747  8.3395  0.0000  0.0077   0.0046   0.0194    0.0170   0.0000   440.4111      0.153714       21.5787    -0.0838530      -4.64885      0.268461      0.154242      0.205207      0.221640      0.255688      0.281552      0.275225
  80   2 1697.0307    0.3599  0.4541  8.4069  0.0000  0.0099   0.0062   0.0246    0.0280   0.0000   441.1362     -0.395666       21.9544     -0.342716      -3.67101      0.374712      0.198509      0.263117      0.304064      0.325827      0.358577      0.387596
  80   3 1974.1315    0.7110  0.8854  8.7129  0.0000  0.0135   0.0088   0.0343    0.0547   0.0000   441.6998     -0.297694       22.1499      0.156926      -4.33406      0.172269      0.261104      0.346583      0.385551      0.445768      0.459849      0.484897
  80   4 2233.8718    1.1815  1.4204  9.1023  0.0000  0.0170   0.0117   0.0451    0.0734   0.0000   441.3091     0.0941221       21.8368      0.100027      -3.62175      0.345187      0.326767      0.451619      0.499440      0.562068      0.595480      0.619358
  80   5 2472.4599    1.8693  1.6683 10.0403  0.0000  0.0181   0.0170   0.0492    0.0652   0.0000   442.6864     0.0470741       20.0461      0.700077      -2.42661     -0.640658      0.358090      0.481436      0.556435      0.604771      0.655069      0.672366
  80   6 2700.1152    2.8747  1.5433 10.4755 -0.0055  0.0167   0.0260   0.0444    0.0889   0.0000   442.3906     0.0623276       20.9338      0.313446      -2.39907      0.438021      0.328437      0.453280      0.520447      0.566626      0.607981      0.624589
  80   7 2922.3529    3.8709  1.3317 11.6281  0.0014  0.0156   0.0387   0.0418    0.0789   0.0000   442.2670      0.173590       22.4266      0.855908      -3.97530     -0.856273      0.299279      0.419102      0.465651      0.522616      0.555308      0.560490
  80   8 3137.3897    4.4405  1.5409 11.5289  0.0000  0.0169   0.0405   0.0435    0.0888   0.0000   442.7839     -0.152940       20.8929     -0.927534      -2.75576      0.599926      0.324924      0.453174      0.497962      0.554035      0.603420      0.633462
  80   9 3346.7059    3.6406  2.3427 11.5676  0.0001  0.0216   0.0275   0.0573    0.0498   0.0000   443.2888     -0.181876       20.0847       1.55301     -0.670756     -0.697669      0.421351      0.583217      0.665077      0.723826      0.781262      0.828745
  81   1 1365.6812    0.1428  0.1586  8.3625  0.0000  0.0075   0.0047   0.0160    0.0168   0.0000   440.4502     -0.542567       21.5026      0.488834      -3.79176     0.0384776      0.164633      0.202285      0.219183      0.260727      0.251925      0.293875
  81   2 1705.0239    0.3689  0.4499  8.4697 -0.0002  0.0099   0.0063   0.0242    0.0279   0.0000   441.1526     -0.136111       21.5900     0.0350330      -3.63007     0.0239988      0.188002      0.255627      0.302083      0.314762      0.354806      0.363691
  81   3 1983.2572    0.6952  0.9723  8.8086  0.0000  0.0146   0.0086   0.0383    0.0552   0.0000   441.3971     -0.128421       21.6432     0.0208694      -5.15688      0.142741      0.281104      0.391432      0.438098      0.487253      0.526400      0.543473
  81   4 2244.1290    1.2235  1.3944  9.2324  0.0000  0.0166   0.0123   0.0459    0.0770   0.0000   442.3462      0.635811       20.9366      0.431041      -2.65320     -0.193837      0.317588      0.437057      0.497009      0.543155      0.586435      0.603379
  81   5 2483.4348    1.9851  1.5652  9.9991 -0.0000  0.0170   0.0180   0.0467    0.0739   0.0000   442.6864      0.150516       21.3306       1.58275      -3.94024      0.463854      0.323643      0.443682      0.510901      0.555810      0.606281      0.627970
  81   6 2712.1707    2.9158  1.4889 10.7402  0.0000  0.0166   0.0268   0.0441    0.0798   0.0000   442.4578     -0.818780       21.2765      0.664735      -3.86311       1.18071      0.309019      0.440572      0.489026      0.535319      0.592918      0.621398
  81   7 2935.3741    4.0481  1.3456 11.2749  0.0003  0.0153   0.0385   0.0393    0.0989   0.0000   441.9598     -0.876111       21.9490       2.06469      -4.08716     -0.635694      0.299688      0.420286      0.471586      0.532717      0.570056      0.598182
  81   8 3151.1069    4.3394  1.5755 11.6757  0.0002  0.0170   0.0387   0.0445    0.0743   0.0000   443.3691     -0.106179       20.6078      0.175787      -2.09181      -1.35114      0.320942      0.456629      0.509169      0.553659      0.598420      0.614800
  81   9 3361.2485    3.4507  2.6820 11.6104 -0.0001  0.0237   0.0245   0.0632    0.0411   0.0000   442.8271      -1.01092       19.5791      0.406759      -1.75789      -1.44177      0.445530      0.636174      0.709411      0.788590      0.848701      0.875541
  82   1 1372.8855    0.1379  0.2035  8.2836  0.0000  0.0091   0.0044   0.0195    0.0172   0.0000   440.1678     -0.276881       21.5388     -0.522517      -4.69700     0.0432066      0.176072      0.233815      0.282339      0.313244      0.312278      0.339568
  82   2 1712.9632    0.3753  0.4699  8.3958  0.0000  0.0099   0.0063   0.0245    0.0282   0.0000   441.5034     -0.342628       21.6398      0.814278      -3.84834      0.166566      0.194479      0.265164      0.299712      0.336436      0.367869      0.392365
  82   3 1992.3858    0.7249  0.9965  8.6050  0.0000  0.0142   0.0086   0.0378    0.0626   0.0000   442.0730      0.102530       21.7177     -0.129449      -3.17187     0.0476339      0.265782      0.363840      0.415860      0.457379      0.506330      0.519617
  82   4 2254.2375    1.2273  1.4294  9.1875  0.0000  0.0167   0.0119   0.0457    0.0709   0.0000   442.0708      0.189147       21.5151      0.147194      -3.19904      0.597411      0.320893      0.448795      0.495674      0.559576      0.598089      0.636598
  82   5 2494.2677    1.9654  1.6282 10.2368  0.0000  0.0178   0.0179   0.0484    0.0599   0.0000   442.4444     -0.377749       22.1590     -0.523447      -2.60656      0.690624      0.339978      0.457312      0.529597      0.570947      0.636145      0.653367
  82   6 2724.1590    2.9729  1.4980 10.6090 -0.0000  0.0164   0.0270   0.0430    0.0860   0.0000   442.4527     -0.501053       20.9553      0.749792      -2.98287      0.544393      0.308847      0.436232      0.473750      0.536238      0.566348      0.589370
  82   7 2948.2633    4.0856  1.3367 11.4069  0.0079  0.0154   0.0405   0.0406    0.0980   0.0000   442.3324     0.0102035       21.2040     -0.360171      -3.39906      0.338329      0.290471      0.406850      0.446260      0.492240      0.537854      0.537663
  82   8 3164.7748    4.4505  1.5435 11.6481  0.0074  0.0165   0.0406   0.0444    0.0792   0.0000   443.0103     -0.321395       21.1843       2.05397      -2.76988     -0.687521      0.309315      0.434983      0.483097      0.525331      0.573542      0.585780
  82   9 3375.7086    3.4212  2.8203 11.5825  0.0000  0.0242   0.0238   0.0662    0.0392   0.0000   443.4359     -0.317143       20.0322      0.889540     -0.860037     -0.212858      0.452092      0.627052      0.718618      0.782459      0.842477      0.879865
  83   1 1379.9977    0.1406  0.1652  8.3552 -0.0001  0.0073   0.0046   0.0178    0.0165   0.0000   440.3497      0.102643       21.5622     -0.272107      -3.81458     0.0444895      0.152034      0.200295      0.247481      0.274071      0.301231      0.281894
  83   2 1720.7925    0.3738  0.5280  8.5067 -0.0000  0.0109   0.0061   0.0277    0.0291   0.0000   441.2203     0.0160876       21.8221     -0.370416      -4.10255      0.218056      0.204040      0.275873      0.325089      0.358815      0.385586      0.391389
  83   3 2001.4302    0.7346  0.9602  8.8466  0.0000  0.0143   0.0090   0.0365    0.0574   0.0000   442.0551     -0.302070       21.0645      0.128152      -4.09347     -0.324027      0.262951      0.374332      0.416177      0.465009      0.495277      0.509608
  83   4 2264.3215    1.2629  1.4070  9.3552  0.0051  0.0165   0.0126   0.0450    0.0737   0.0000   442.5576      0.176862       21.3102     -0.986588      -2.83797     0.0602278      0.312812      0.420927      0.476587      0.525245      0.576749      0.585375
  83   5 2505.1167    1.9906  1.6407 10.3352 -0.0003  0.0179   0.0181   0.0479    0.0585   0.0000   441.5123     0.0666094       21.4351      0.800927      -3.15982      -1.15991      0.335158      0.462685      0.523969      0.583130      0.623455      0.630406
  83   6 2736.0847    2.9524  1.4745 11.0135  0.0000  0.0164   0.0274   0.0439    0.0670   0.0000   442.3022      0.212669       21.9174      -1.22038      -2.31455      0.780630      0.303337      0.426126      0.472443      0.533675      0.574790      0.591534
  83   7 2961.0788    4.1560  1.3954 11.2584  0.0000  0.0153   0.0393   0.0413    0.1104   0.0000   442.9022     -0.121063       21.9254      0.617989      -4.33122      0.300441      0.294755      0.407471      0.458446      0.515014      0.549306      0.561563
  83   8 3178.3185    4.3672  1.5962 11.7186  0.0002  0.0170   0.0387   0.0444    0.0730   0.0000   442.9232     -0.464866       20.6638      0.134919      -2.82819      0.566914      0.319276      0.446682      0.498959      0.557271      0.591463      0.625297
  83   9 3390.0960    3.3565  2.8512 11.5413 -0.0000  0.0244   0.0232   0.0662    0.0411   0.0000   442.8547      -1.67603       19.9294     -0.426421      -2.60806      0.898206      0.450490      0.623072      0.697141      0.783821      0.820352      0.850366
  84   1 1387.0956    0.1432  0.1901  8.4511  0.0000  0.0076   0.0045   0.0199    0.0170   0.0000   440.1684     -0.465436       21.2297     -0.117224      -3.56316      0.489095      0.156111      0.200439      0.242778      0.262138      0.281452      0.312650
  84   2 1728.5686    0.4062  0.5658  8.4898 -0.0000  0.0110   0.0063   0.0273    0.0330   0.0000   440.8858     -0.319922       21.1439      0.506287      -4.32648      0.387268      0.218022      0.283535      0.324782      0.354898      0.382045      0.414267
  84   3 2010.3831    0.7588  1.0249  8.9094 -0.0001  0.0145   0.0090   0.0381    0.0614   0.0000   441.7129     -0.168063       21.6454     -0.401517      -3.56768      0.672043      0.274704      0.388230      0.431239      0.480189      0.537734      0.554090
  84   4 2274.2975    1.3191  1.4612  9.3716  0.0000  0.0168   0.0125   0.0446    0.0763   0.0000   442.1948     -0.614488       21.9847      0.418983      -3.38793      0.506750      0.318712      0.441500      0.488022      0.535359      0.574667      0.597829
  84   5 2515.8792    2.0253  1.5390 10.5500 -0.0055  0.0175   0.0189   0.0464    0.0590   0.0000   442.5423     -0.685669       21.9456       1.53398      -3.38328       1.36453      0.324457      0.449494      0.512232      0.547123      0.617564      0.620939
  84   6 2747.9336    3.0330  1.4562 11.1662 -0.0076  0.0165   0.0279   0.0426    0.0675   0.0000   442.7116     -0.651058       21.3621       1.34818      -3.03992     -0.827272      0.299308      0.417672      0.464634      0.519407      0.557484      0.574139
  84   7 2973.7773    4.1199  1.3804 11.6975  0.0000  0.0154   0.0394   0.0415    0.0826   0.0000   442.3783     -0.491787       20.6820      0.784154      -2.31002     0.0804247      0.287868      0.403795      0.443176      0.510905      0.545555      0.568448
  84   8 3191.7882    4.3365  1.7041 11.8504  0.0000  0.0173   0.0366   0.0467    0.0617   0.0000   442.7106     -0.692324       20.8027       1.80849      -1.99555    -0.0692260      0.316782      0.448588      0.508735      0.556271      0.583342      0.614264
  84   9 3404.3460    3.2659  3.0406 11.7808 -0.0000  0.0255   0.0222   0.0703    0.0353   0.0000   443.0281       1.25589       21.0101    -0.0983556      -2.32941     0.0570791      0.469787      0.635672      0.734075      0.809995      0.867494      0.913664
  85   1 1394.1263    0.1494  0.2162  8.4531 -0.0004  0.0080   0.0044   0.0223    0.0171   0.0000   439.9204     -0.144199       21.7346    -0.0209153      -4.54183      0.162341      0.146010      0.194680      0.236904      0.263798      0.274836      0.289685
  85   2 1736.2623    0.3967  0.5078  8.5835 -0.0004  0.0105   0.0063   0.0250    0.0302   0.0000   440.6190    -0.0143317       21.5176     -0.313666      -4.36739     -0.385592      0.197321      0.269914      0.297607      0.359462      0.395558      0.413194
  85   3 2019.3011    0.7566  1.0598  8.9533  0.0001  0.0148   0.0088   0.0392    0.0589   0.0000   441.6445      0.351711       21.1725      0.673653      -2.97987      0.495715      0.279333      0.375050      0.416785      0.464932      0.499618      0.507066
  85   4 2284.2123    1.3184  1.4540  9.5355 -0.0003  0.0171   0.0127   0.0459    0.0702   0.0000   441.9684     -0.457949       20.6226     0.0511741      -3.18939   -0.00704694      0.306092      0.437066      0.480826      0.527799      0.582987      0.607749
  85   5 2526.5381    2.0618  1.6303 10.4105 -0.0000  0.0176   0.0180   0.0461    0.0596   0.0000   442.2969      0.298113       20.9554     -0.396849      -3.58576    -0.0504531      0.325205      0.445750      0.509437      0.552681      0.621490      0.635424
  85   6 2759.7416    3.1251  1.5627 10.8397  0.0000  0.0159   0.0271   0.0437    0.0760   0.0000   443.1953     -0.275183       21.4321      0.911971      -2.66682      0.256841      0.295029      0.404242      0.455194      0.504613      0.549233      0.563046
  85   7 2986.4274    4.1383  1.4763 11.4857 -0.0000  0.0156   0.0369   0.0417    0.0780   0.0000   442.3364     -0.172144       21.7428     -0.329234      -2.96414     -0.666214      0.290085      0.403440      0.450937      0.488592      0.543425      0.560308
  85   8 3205.1825    4.3273  1.7442 11.7026  0.0000  0.0175   0.0356   0.0460    0.0684   0.0000   442.8040    -0.0217125       20.4185       1.09212      -3.56114     -0.137090      0.315133      0.438965      0.487768      0.545151      0.593307      0.616335
  85   9 3418.6134    3.2362  3.3401 11.5167  0.0002  0.0271   0.0206   0.0731    0.0393   0.0000   443.6932     -0.583934       19.6250       1.02015      -2.83881     -0.506489      0.485082      0.677427      0.778761      0.851506      0.930992      0.974048
  86   1 1401.1172    0.1570  0.2120  8.2587 -0.0002  0.0080   0.0045   0.0193    0.0172   0.0000   440.2997     -0.555444       21.1430      0.235947      -4.10093    -0.0658910      0.154933      0.212094      0.236640      0.243140      0.272398      0.302608
  86   2 1743.8658    0.4040  0.5527  8.4264  0.0002  0.0107   0.0062   0.0273    0.0309   0.0000   440.7901      0.433441       21.2643    -0.0447686      -4.36348      0.458316      0.198412      0.263368      0.316307      0.343461      0.378386      0.387458
  86   3 2028.1681    0.7916  1.0445  8.6778  0.0000  0.0145   0.0091   0.0379    0.0681   0.0000   442.0542    -0.0961894       20.8569     -0.159505      -2.93653       1.48227      0.259015      0.360246      0.405080      0.456979      0.483481      0.510582
  86   4 2293.9665    1.3745  1.5173  9.2310 -0.0000  0.0166   0.0127   0.0461    0.0752   0.0000   441.9855      0.685001       21.9974      -1.10777      -2.98562      -1.04404      0.304396      0.417317      0.478772      0.531435      0.568904      0.584754
  86   5 2537.1286    2.1207  1.6225 10.2626  0.0000  0.0176   0.0183   0.0468    0.0600   0.0000   442.6908     -0.242564       21.0105    -0.0902775      -2.89092       1.02669      0.308563      0.426066      0.486587      0.537947      0.566983      0.584244
  86   6 2771.4810    3.1534  1.4699 10.9228 -0.0041  0.0157   0.0284   0.0430    0.0700   0.0000   442.4316     -0.556759       22.1265      0.122181      -3.02419      0.640254      0.295750      0.401891      0.448663      0.506595      0.541010      0.565460
  86   7 2998.9989    4.1680  1.4423 11.5255  0.0000  0.0155   0.0378   0.0416    0.0723   0.0000   441.8948     -0.155747       21.3923      0.390928      -4.19198     -0.570330      0.286517      0.397460      0.439912      0.497624      0.536996      0.559205
  86   8 3218.5271    4.1851  1.7918 11.6126  0.0001  0.0177   0.0341   0.0475    0.0589   0.0000   442.9948     -0.178248       20.3282      0.898080      -2.26615      -1.12003      0.311920      0.445388      0.486476      0.546484      0.595134      0.622208
  86   9 3432.8085    3.2216  3.4177 11.1917  0.0000  0.0275   0.0197   0.0738    0.0430   0.0000   442.7134      -1.14145       20.9950       1.35773     -0.895398       1.21682      0.469181      0.677331      0.748332      0.850441      0.885030      0.932064
  87   1 1408.0287    0.1670  0.2548  8.2193  0.0000  0.0086   0.0044   0.0231    0.0176   0.0000   439.9194     -0.405522       21.4334      0.218036      -4.02868    -0.0801633      0.173926      0.248727      0.278447      0.313471      0.344067      0.371342
  87   2 1751.4154    0.4177  0.5840  8.3637 -0.0001  0.0111   0.0062   0.0277    0.0319   0.0000   440.9506     -0.408514       21.6088     -0.370672      -3.63239      0.314256      0.194607      0.273183      0.305191      0.330764      0.374273      0.375776
  87   3 2037.0241    0.8036  1.1472  8.6993  0.0000  0.0152   0.0089   0.0408    0.0666   0.0000   442.0202     -0.470172       21.1885     -0.107335      -3.47151      0.573140      0.266592      0.367278      0.413273      0.461867      0.498408      0.520700
  87   4 2303.7070    1.3534  1.4910  9.5116  0.0000  0.0173   0.0126   0.0452    0.0614   0.0000   442.3794     -0.390254       21.7826       1.20002      -4.45100      0.225796      0.306936      0.425837      0.472301      0.539610      0.583598      0.592808
  87   5 2547.7231    2.2159  1.7458 10.0156  0.0000  0.0175   0.0181   0.0480    0.0717   0.0000   442.2310     -0.228520       20.7277      0.756809      -2.49155    -0.0550112      0.312572      0.433240      0.488864      0.535443      0.589801      0.599523
  87   6 2783.1380    3.2885  1.4648 10.9141  0.0001  0.0160   0.0294   0.0416    0.0787   0.0000   442.0981      0.200705       21.2345      0.109746      -3.27761     -0.243447      0.280567      0.398100      0.439680      0.487681      0.518662      0.546519
  87   7 3011.4672    4.3147  1.4691 11.3573  0.0000  0.0157   0.0386   0.0413    0.0905   0.0000   442.8692     -0.289074       21.3733      0.612197      -3.07780       1.71534      0.276878      0.387237      0.429859      0.479663      0.528457      0.545197
  87   8 3231.8199    4.1813  1.9624 11.5527  0.0001  0.0186   0.0323   0.0489    0.0588   0.0000   442.7044     -0.229956       21.4528     -0.154461      -3.55596     -0.289076      0.326082      0.458574      0.505712      0.565762      0.608851      0.639913
  87   9 3446.8684    3.2486  3.7961 10.9987 -0.0027  0.0285   0.0156   0.0749    0.0311   0.0000   443.6516      0.309868       19.5120      0.556560      -2.46433      0.453090      0.506397      0.714537      0.806594      0.895569      0.963953       1.00701
  88   2 1758.9171    0.4311  0.5748  8.4853 -0.0002  0.0109   0.0064   0.0266    0.0326   0.0000   440.8180     -0.155770       21.9775      0.730326      -4.11106      0.216905      0.196233      0.269817      0.307456      0.326854      0.348792      0.356426
  88   3 2045.7573    0.8089  1.1688  8.8888 -0.0074  0.0158   0.0089   0.0400    0.0626   0.0000   441.6251     -0.313486       20.9834      0.330441      -2.90981      0.444555      0.279508      0.381389      0.444362      0.487463      0.516898      0.557311
  88   4 2313.3617    1.3835  1.5509  9.5606  0.0000  0.0172   0.0125   0.0461    0.0632   0.0000   442.4044     -0.532826       21.3463      0.556522      -3.84409      0.433379      0.303029      0.422925      0.471154      0.530782      0.584389      0.598948
  88   5 2558.2067    2.2385  1.6645 10.4839  0.0000  0.0174   0.0194   0.0474    0.0627   0.0000   442.8846      0.421235       21.6375     -0.416086      -3.11217      0.338428      0.305669      0.423110      0.476857      0.524011      0.586988      0.603012
  88   6 2794.6859    3.3639  1.4790 11.0786  0.0055  0.0156   0.0303   0.0428    0.0795   0.0000   442.6958    -0.0162928       21.6262      0.627708      -3.81807     -0.261754      0.269873      0.384331      0.423281      0.475128      0.518633      0.544497
  88   7 3023.8867    4.2482  1.4348 11.7680  0.0002  0.0155   0.0387   0.0422    0.0695   0.0000   442.4128     -0.244387       22.6486      0.637516      -2.90157     -0.711170      0.275906      0.391823      0.433065      0.493269      0.516497      0.550944
  88   8 3244.9817    4.0754  1.9744 11.7510  0.0000  0.0189   0.0316   0.0500    0.0543   0.0000   443.5963    -0.0610872       20.8814       2.14852      -1.97248     -0.277394      0.334755      0.476073      0.533501      0.585501      0.640376      0.668545
  88   9 3460.8953    3.0983  3.8233 11.2407  0.0026  0.0292   0.0149   0.0800    0.0274   0.0000   444.1965      0.621974       19.4800     -0.843250       1.34370       1.81558      0.505046      0.717203      0.804266      0.901098      0.979228       1.01612
  89   1 1421.7278    0.1621  0.2001  8.2751  0.0003  0.0079   0.0045   0.0160    0.0169   0.0000   439.7572     -0.161449       21.3907      0.323232      -4.02216     -0.457737      0.150959      0.198626      0.221802      0.252087      0.273081      0.293147
  89   2 1766.3207    0.4346  0.6385  8.4545  0.0000  0.0116   0.0062   0.0295    0.0333   0.0000   440.7340    -0.0515305       21.4685      0.179559      -3.84596     -0.396109      0.197219      0.269085      0.312735      0.337791      0.372044      0.392403
  89   3 2054.4942    0.8411  1.0658  8.8112  0.0000  0.0147   0.0094   0.0379    0.0679   0.0000   442.0768      0.106939       21.8801     -0.143913      -3.58605      0.297128      0.245215      0.350253      0.380731      0.427836      0.458818      0.482105
  89   4 2322.9738    1.4059  1.5673  9.6617  0.0000  0.0173   0.0129   0.0479    0.0586   0.0000   441.5123     -0.431871       21.8275     -0.473121      -4.29088      0.472343      0.302964      0.411222      0.475896      0.523830      0.562879      0.584062
  89   5 2568.6511    2.2657  1.6308 10.4868  0.0000  0.0171   0.0196   0.0464    0.0602   0.0000   442.7915     -0.173706       20.8248      0.173719      -3.67669      0.455530      0.304284      0.424327      0.484537      0.530602      0.582847      0.600106
  89   6 2806.2165    3.3119  1.4856 11.3186  0.0003  0.0159   0.0296   0.0429    0.0590   0.0000   442.6902     -0.742241       21.5452     0.0653628      -3.33254      0.973796      0.278954      0.389597      0.432796      0.488005      0.517468      0.535071
  89   7 3036.1961    4.3800  1.4702 11.7145  0.0037  0.0156   0.0393   0.0420    0.0726   0.0000   443.1229    -0.0120557       22.2423      0.824358      -2.88279      0.667966      0.268154      0.381740      0.426984      0.477790      0.514400      0.528709
  89   8 3258.0409    4.0680  1.9385 11.6701  0.0000  0.0185   0.0315   0.0494    0.0556   0.0000   442.2987     -0.110025       21.2989       1.12237      -2.76116      -1.08373      0.315265      0.453193      0.498385      0.550936      0.588323      0.620141
  90   1 1428.5103    0.1643  0.2366  8.2194 -0.0001  0.0079   0.0044   0.0205    0.0172   0.0000   440.1904    -0.0801900       21.4111    -0.0668473      -4.48825      0.272111      0.155217      0.200960      0.238551      0.255114      0.293651      0.334397
  90   2 1773.6564    0.4458  0.5932  8.4102  0.0000  0.0113   0.0065   0.0270    0.0333   0.0000   440.9402     0.0948834       21.9377     -0.542712      -4.19586     -0.642458      0.183431      0.259736      0.298993      0.320569      0.347730      0.363318
  90   3 2063.1414    0.8496  1.1677  8.8710  0.0000  0.0150   0.0094   0.0414    0.0646   0.0000   441.3420     -0.779619       20.8738     0.0358440      -4.25657     -0.341363      0.264055      0.361536      0.413973      0.447282      0.496742      0.512612
  90   4 2332.4325    1.4461  1.5311  9.6969  0.0000  0.0169   0.0132   0.0473    0.0577   0.0000   441.9695     -0.545507       21.1414    -0.0682847      -3.31305      0.236946      0.294645      0.396268      0.459196      0.509339      0.538733      0.575813
  90   5 2578.9892    2.3104  1.6238 10.6012  0.0000  0.0170   0.0199   0.0469    0.0521   0.0000   442.6177      0.782151       21.1743     -0.245699      -3.84150      0.163636      0.294222      0.403260      0.465465      0.513887      0.569178      0.593425
  90   6 2817.6681    3.3969  1.4829 11.1490  0.0000  0.0158   0.0300   0.0423    0.0667   0.0000   442.7626     -0.641989       21.4993      0.925612      -3.61828       1.36221      0.271085      0.382097      0.431143      0.466608      0.504203      0.534617
  90   7 3048.4888    4.3253  1.4875 11.6446  0.0000  0.0157   0.0381   0.0417    0.0684   0.0000   442.8572      0.112397       21.2196      0.388175      -2.85827       1.27015      0.267894      0.372352      0.406943      0.464204      0.491283      0.520211
  90   8 3271.1480    3.9563  2.2323 11.5557 -0.0001  0.0197   0.0286   0.0536    0.0499   0.0000   443.6547     -0.583792       20.6235      0.896311      -2.35963     -0.122189      0.330559      0.472781      0.527279      0.581017      0.639483      0.655330
  90   9 3488.6857    2.8924  3.8873 11.2186  0.0021  0.0307   0.0171   0.0842    0.0407   0.0000   443.3336    -0.0750813       21.6098     -0.118813      -1.40421       1.06046      0.524810      0.725370      0.820758      0.917674      0.972665       1.03942
  91   1 1435.2504    0.1694  0.2629  8.3157 -0.0001  0.0083   0.0043   0.0225    0.0176   0.0000   440.0302     -0.425233       21.6225    -0.0971333      -4.34418    -0.0776261      0.150540      0.198836      0.231705      0.251557      0.280235      0.281549
  91   2 1780.9665    0.4582  0.5866  8.5563 -0.0001  0.0108   0.0066   0.0269    0.0324   0.0000   441.0721     -0.448477       21.5035      0.255741      -4.41619    -0.0576406      0.175876      0.253977      0.272504      0.313304      0.330674      0.346959
  91   3 2071.7634    0.8422  1.2019  8.8805  0.0000  0.0156   0.0090   0.0422    0.0647   0.0000   441.7871      0.196519       21.2831     -0.839303      -4.10031     -0.157351      0.257603      0.352853      0.416787      0.449746      0.489975      0.508707
  91   4 2341.8527    1.4497  1.5736  9.7800  0.0000  0.0172   0.0132   0.0482    0.0584   0.0000   441.6447     -0.619627       21.5594      0.963584      -3.36620     -0.118679      0.290213      0.398824      0.450301      0.501486      0.554545      0.566354
  91   5 2589.2952    2.3234  1.6776 10.6791  0.0000  0.0176   0.0200   0.0476    0.0573   0.0000   442.0263      -1.01246       21.5273     -0.665802      -3.96439     -0.748690      0.298858      0.411965      0.473849      0.509815      0.560359      0.576425
  91   6 2829.0717    3.5586  1.4546 11.1025  0.0000  0.0153   0.0315   0.0410    0.0843   0.0000   443.1030      0.509696       21.3879      0.289692      -3.28390     -0.481955      0.264945      0.356511      0.400262      0.451297      0.498481      0.509152
  91   7 3060.6479    4.4185  1.5071 11.7579 -0.0001  0.0156   0.0388   0.0419    0.0705   0.0000   442.7479     -0.605728       21.0329      0.225501      -2.92516    -0.0660419      0.276705      0.381702      0.438108      0.489109      0.526030      0.553489
  91   8 3284.1108    3.9489  2.0935 11.6793  0.0000  0.0188   0.0291   0.0517    0.0520   0.0000   443.2846     -0.479307       20.9715      0.543529      -1.33494      0.559302      0.330751      0.453931      0.519929      0.567501      0.620931      0.651686
  92   1 1441.9217    0.1799  0.2557  8.3594 -0.0000  0.0080   0.0044   0.0208    0.0175   0.0000   439.8768     -0.161166       21.8864     -0.479877      -4.01237     0.0419640      0.136989      0.182067      0.211192      0.227443      0.251738      0.267543
  92   2 1788.2097    0.4535  0.6182  8.6125 -0.0000  0.0112   0.0064   0.0274    0.0333   0.0000   440.9600     -0.141204       21.6616      0.155927      -4.21616    -0.0361375      0.190329      0.260958      0.285613      0.326508      0.356819      0.368783
  92   3 2080.3223    0.8965  1.1550  9.0241  0.0001  0.0148   0.0098   0.0398    0.0703   0.0000   441.5459      0.168634       22.0819      0.145754      -3.55428      0.533014      0.255717      0.350463      0.400116      0.450370      0.482922      0.499047
  92   4 2351.1728    1.4971  1.6212  9.7844  0.0000  0.0172   0.0133   0.0470    0.0615   0.0000   442.4534   0.000448963       22.0499      0.750957      -3.44670      0.408406      0.296508      0.406390      0.454697      0.510361      0.555319      0.575812
  92   5 2599.5540    2.3774  1.6795 10.7278  0.0000  0.0176   0.0202   0.0472    0.0589   0.0000   442.3151     -0.430983       21.3650      0.252071      -2.95010      0.237546      0.292636      0.402679      0.453186      0.501261      0.545017      0.577128
  92   6 2840.4091    3.5586  1.4524 11.3672 -0.0001  0.0151   0.0314   0.0426    0.0695   0.0000   442.5449     0.0810965       22.2195      0.491526      -3.22423      0.211431      0.260200      0.360737      0.402228      0.449516      0.484998      0.500023
  92   7 3072.7299    4.3541  1.5378 11.9465 -0.0054  0.0157   0.0377   0.0440    0.0593   0.0000   443.0514      0.216485       22.3768      0.771895      -2.55855     -0.119736      0.272150      0.367856      0.422008      0.468498      0.500415      0.519676
  92   8 3297.0034    3.8291  2.3193 11.8252  0.0000  0.0208   0.0279   0.0560    0.0471   0.0000   443.3900      0.137704       21.1064     0.0768871      -1.79474     -0.703378      0.343095      0.486611      0.537481      0.598920      0.639770      0.677824
  93   1 1448.5541    0.1794  0.2320  8.2583 -0.0001  0.0072   0.0044   0.0189    0.0173   0.0000   439.8028      0.110329       21.8912     -0.516259      -3.96508      0.293918      0.128425      0.162321      0.187195      0.212979      0.234725      0.256366
  93   2 1795.3353    0.4652  0.6655  8.4983  0.0004  0.0117   0.0064   0.0284    0.0352   0.0000   440.9398     -0.163174       21.9717      0.286027      -4.13684     -0.214392      0.192567      0.262462      0.304714      0.325753      0.362391      0.388547
  93   3 2088.8242    0.9074  1.1945  8.8709 -0.0000  0.0152   0.0096   0.0393    0.0699   0.0000   441.5832    -0.0890626       21.9348      0.637294      -3.95724      0.411544      0.253188      0.349283      0.397411      0.444198      0.470650      0.495429
  93   4 2360.4425    1.5215  1.6785  9.8290  0.0000  0.0178   0.0133   0.0494    0.0573   0.0000   442.5080    -0.0568917       21.5579     -0.795137      -1.85738     -0.529480      0.293670      0.409448      0.452021      0.511519      0.555948      0.585269
  93   5 2609.7706    2.3846  1.7068 10.6629 -0.0000  0.0174   0.0198   0.0482    0.0562   0.0000   442.9355     -0.307570       21.3616       1.02564      -1.97844    -0.0925815      0.285652      0.400021      0.454827      0.501814      0.545343      0.556674
  93   6 2851.6948    3.5642  1.4662 11.2413 -0.0083  0.0155   0.0308   0.0410    0.0724   0.0000   442.9563     -0.224079       21.5243      0.642602      -3.19945     0.0708203      0.260236      0.363607      0.416524      0.447387      0.492170      0.505354
  93   7 3084.8239    4.4140  1.5604 11.6606  0.0004  0.0157   0.0372   0.0424    0.0696   0.0000   442.4788     -0.154241       21.1473       1.09152      -3.34356     -0.475676      0.259236      0.366376      0.407666      0.448755      0.496175      0.511004
  93   8 3309.8487    3.7472  2.3942 11.8511  0.0000  0.0213   0.0268   0.0574    0.0410   0.0000   443.1982     -0.857130       19.4597       1.35387      -1.57078      0.407168      0.345655      0.493213      0.548461      0.609095      0.653679      0.688878
  94   1 1455.1431    0.1773  0.2683  8.1665 -0.0001  0.0088   0.0043   0.0204    0.0176   0.0000   440.0679     -0.415736       21.6882      0.314437      -4.53707     -0.113887      0.156137      0.208101      0.224933      0.250264      0.262753      0.293767
  94   2 1802.4400    0.4912  0.6618  8.3543 -0.0001  0.0111   0.0066   0.0283    0.0364   0.0000   440.5525     -0.107434       21.9071     0.0622545      -3.47430     -0.884468      0.183497      0.246976      0.286629      0.319532      0.341321      0.369039
  94   3 2097.2203    0.9189  1.2659  8.6848  0.0000  0.0156   0.0092   0.0407    0.0690   0.0000   441.6043    0.00276054       21.8891      0.137891      -4.15987       1.06984      0.250114      0.352420      0.386533      0.446650      0.479030      0.498303
  94   4 2369.6483    1.5377  1.7058  9.7789  0.0000  0.0179   0.0132   0.0494    0.0545   0.0000   442.3950      0.103953       19.9878     -0.452214      -2.62669      0.476625      0.297127      0.410357      0.463689      0.503250      0.556584      0.566794
  94   5 2619.9264    2.4989  1.7481 10.5885 -0.0000  0.0179   0.0206   0.0478    0.0586   0.0000   442.2964      0.122557       20.7901      0.180854      -2.02545     -0.303297      0.286290      0.409404      0.453560      0.498324      0.541922      0.554762
  94   6 2862.8671    3.6417  1.5612 10.9962 -0.0004  0.0157   0.0305   0.0420    0.0760   0.0000   442.0643      -1.00476       22.0416      0.589935      -3.20896      0.229749      0.257954      0.363260      0.403209      0.456129      0.485411      0.504774
  94   7 3096.7563    4.3842  1.5706 11.5653 -0.0000  0.0155   0.0368   0.0435    0.0684   0.0000   442.5888     -0.216731       22.5267     0.0640966      -3.40669     -0.137547      0.259565      0.355735      0.397928      0.445113      0.477468      0.502479
  94   8 3322.5843    3.7922  2.5505 11.4878 -0.0000  0.0216   0.0260   0.0578    0.0485   0.0000   442.7973     0.0290209       20.5292       1.53559      -2.32019     -0.971481      0.350504      0.494577      0.557832      0.611628      0.655544      0.693201
  95   0  990.5068    0.0453  0.0683  8.3346  0.0000  0.0181   0.0055   0.0252    0.0138   0.0000   436.9337      0.680664       22.7186      0.131431      -5.48176      -1.41463      0.285345      0.412451      0.467832      0.473088      0.614302      0.769900
  95   1 1461.6910    0.1888  0.2606  8.1249  0.0000  0.0081   0.0044   0.0191    0.0177   0.0000   440.0609     -0.128444       21.4041      0.257043      -4.69506     -0.333628      0.149737      0.192188      0.205705      0.229535      0.262264      0.255308
  95   2 1809.4938    0.4880  0.6873  8.3689  0.0000  0.0117   0.0065   0.0283    0.0377   0.0000   440.5187     -0.100646       22.0226     -0.250121      -3.71817     -0.348482      0.191547      0.257406      0.291250      0.331253      0.353312      0.375419
  95   3 2105.6679    0.9264  1.3701  8.7277  0.0000  0.0161   0.0090   0.0438    0.0658   0.0000   441.4340     -0.682699       22.7226      0.925559      -4.47769     -0.754569      0.257416      0.355510      0.409627      0.447027      0.493338      0.510089
  95   4 2378.7851    1.6006  1.6533  9.7997  0.0000  0.0179   0.0139   0.0470    0.0589   0.0000   442.4856    -0.0331675       20.7389      0.649188      -3.74763     -0.503285      0.286801      0.399402      0.455929      0.497717      0.539204      0.562861
  95   5 2630.0702    2.5056  1.7280 10.6962 -0.0000  0.0175   0.0206   0.0477    0.0542   0.0000   442.0076     -0.223938       22.2567      0.234345      -2.83345     -0.117777      0.281718      0.395830      0.450734      0.497610      0.535742      0.561349
  95   6 2873.9788    3.7279  1.4860 11.3532 -0.0001  0.0153   0.0321   0.0416    0.0616   0.0000   442.5436    -0.0208501       21.9586      0.441843      -2.86151      0.397860      0.245126      0.343515      0.376621      0.430228      0.457105      0.477816
  95   7 3108.6182    4.4000  1.6366 11.6387  0.0000  0.0162   0.0360   0.0437    0.0613   0.0000   442.6954      0.863397       20.9421      0.360342      -3.37699     -0.569824      0.258535      0.368862      0.409470      0.454545      0.490375      0.510268
  95   8 3335.2920    3.6764  2.7142 11.5467  0.0000  0.0224   0.0246   0.0619    0.0439   0.0000   443.0112     -0.248391       20.3618       1.35978      -2.28329    -0.0892300      0.358852      0.505459      0.562489      0.633126      0.680955      0.715969
  96   0  995.5748    0.0286  0.0127  8.3512 -0.0050  0.0119   0.0055   0.0104    0.0132   0.0000   436.5569      -1.04575       21.9061       1.21188      -4.31529     -0.943655      0.161925      0.245245      0.303598      0.282071      0.336698      0.288185
  96   1 1468.1832    0.1865  0.2985  8.1531 -0.0001  0.0094   0.0042   0.0216    0.0180   0.0000   439.8777     -0.273688       21.1649      0.311072      -4.10172     -0.155049      0.140756      0.203949      0.226875      0.257862      0.290266      0.318020
  96   2 1816.4865    0.5110  0.7387  8.2932  0.0000  0.0117   0.0065   0.0298    0.0410   0.0000   440.7895     -0.427250       20.9516     -0.184056      -3.50319      0.355915      0.191203      0.254846      0.286698      0.322185      0.360774      0.369645
  96   3 2113.9895    0.9477  1.3436  8.7895 -0.0000  0.0162   0.0092   0.0421    0.0643   0.0000   441.4974     -0.164408       21.9263     -0.324180      -4.79494     -0.286490      0.246591      0.356167      0.392023      0.440894      0.467962      0.492615
  96   4 2387.8531    1.6377  1.7139  9.7225  0.0000  0.0176   0.0140   0.0493    0.0649   0.0000   442.1080     -0.162375       21.5132     -0.613684      -3.82388      0.466115      0.282642      0.398110      0.436638      0.498415      0.534660      0.558686
  96   5 2640.0859    2.5914  1.6963 10.5621  0.0000  0.0173   0.0210   0.0456    0.0611   0.0000   442.5372     0.0630553       22.0016     -0.207186      -3.51095     -0.472145      0.265923      0.382143      0.418556      0.469137      0.508068      0.514656
  96   6 2885.0418    3.7059  1.5032 11.3983  0.0001  0.0154   0.0322   0.0427    0.0634   0.0000   442.8053    -0.0410975       21.3502      0.549034      -3.19525    -0.0516388      0.250978      0.349241      0.393813      0.435097      0.472084      0.486975
  96   7 3120.4803    4.3790  1.6202 11.7842  0.0002  0.0164   0.0361   0.0435    0.0569   0.0000   443.2201     -0.372450       21.5668      0.102979      -2.72217     -0.642830      0.256974      0.371727      0.404263      0.455502      0.488207      0.512171
  96   8 3347.9366    3.5695  2.8165 11.6276 -0.0000  0.0236   0.0238   0.0634    0.0398   0.0000   443.9891     -0.543742       19.7924       2.36652      -1.49873      0.119886      0.372443      0.527551      0.588077      0.651738      0.706507      0.737226
  97   1 1474.6408    0.1900  0.2958  8.0893  0.0000  0.0089   0.0043   0.0211    0.0179   0.0000   439.9769     -0.243966       21.2982      0.436823      -3.95740     -0.199961      0.138851      0.198157      0.217659      0.245565      0.254243      0.288994
  97   2 1823.4098    0.5108  0.7640  8.3338  0.0000  0.0123   0.0065   0.0306    0.0395   0.0000   440.4882     -0.367357       21.7427      0.427402      -4.75526      0.513366      0.190821      0.274871      0.306548      0.350386      0.385216      0.412046
  97   3 2122.2963    0.9768  1.2911  8.8572 -0.0000  0.0156   0.0097   0.0409    0.0630   0.0000   441.2668     -0.865573       21.8602      0.343169      -3.02676     -0.748759      0.242358      0.340365      0.378311      0.427868      0.450691      0.473911
  97   4 2396.8077    1.6265  1.7504  9.7890  0.0000  0.0182   0.0137   0.0495    0.0579   0.0000   442.2133     -0.233256       20.6644      0.521958      -2.56324     -0.125874      0.292705      0.401641      0.457697      0.506157      0.546614      0.571368
  97   5 2650.1084    2.6333  1.6474 10.6625  0.0000  0.0168   0.0219   0.0456    0.0586   0.0000   442.2901     -0.604607       20.7454     0.0520139      -3.42108      0.133857      0.264904      0.368277      0.418241      0.459421      0.489733      0.507589
  97   6 2896.0322    3.8026  1.5116 11.1439 -0.0000  0.0154   0.0318   0.0411    0.0720   0.0000   443.2609     -0.291619       21.4265     -0.190150      -2.30879       1.27852      0.244246      0.346586      0.386812      0.433617      0.461462      0.483235
  97   7 3132.2594    4.3347  1.6961 11.6208  0.0045  0.0163   0.0346   0.0442    0.0586   0.0000   443.2969      -1.07905       20.7444      0.871681      -2.04723     -0.471817      0.266264      0.372747      0.421470      0.466337      0.507399      0.526958
  97   8 3360.5573    3.5524  2.9044 11.5129 -0.0000  0.0236   0.0230   0.0648    0.0399   0.0000   443.2469     -0.681186       20.0664     0.0251413      -2.47545      0.860265      0.371847      0.516895      0.584620      0.646613      0.688442      0.724455
  98   1 1481.0474    0.1968  0.2703  8.2392 -0.0011  0.0078   0.0044   0.0205    0.0177   0.0000   439.7828     -0.371904       21.6863     0.0349963      -4.51235     -0.130745      0.133790      0.165558      0.176109      0.204553      0.232882      0.232466
  98   2 1830.3260    0.5179  0.7866  8.4420  0.0000  0.0118   0.0065   0.0329    0.0407   0.0000   440.4291     -0.344505       21.9415      0.335147      -4.00256      0.805572      0.194247      0.259953      0.292794      0.343799      0.370664      0.386627
  98   3 2130.5168    0.9815  1.2731  9.0633  0.0000  0.0155   0.0098   0.0408    0.0619   0.0000   441.4281     0.0334468       21.7618     -0.231537      -3.86088     -0.215199      0.242730      0.340945      0.384188      0.430029      0.470332      0.474683
  98   4 2405.7531    1.7181  1.7379  9.9412 -0.0000  0.0181   0.0140   0.0481    0.0575   0.0000   441.7303     0.0893336       21.0684      0.314058      -3.83003      0.234026      0.273741      0.391338      0.431210      0.493566      0.520715      0.552524
  98   5 2660.0277    2.6519  1.7368 10.7592 -0.0000  0.0172   0.0210   0.0453    0.0562   0.0000   442.3333     -0.371692       22.1236      0.770052      -3.29123     -0.128459      0.275428      0.373948      0.434112      0.476862      0.511686      0.530751
  98   6 2906.9577    3.8071  1.5413 11.4394  0.0000  0.0158   0.0321   0.0423    0.0656   0.0000   442.7999     0.0638112       21.9139     0.0770284      -3.10312     -0.317175      0.242352      0.348158      0.383729      0.435390      0.456922      0.489738
  98   7 3143.9312    4.2866  1.7350 11.9461  0.0001  0.0169   0.0347   0.0456    0.0519   0.0000   443.1293     -0.920833       22.5819      0.722719      -3.63297    -0.0246822      0.270807      0.371950      0.417969      0.462621      0.513286      0.522423
  98   8 3373.0336    3.5129  3.1287 11.5374  0.0000  0.0250   0.0220   0.0675    0.0419   0.0000   442.7472      0.126538       20.9595       1.10864      -1.79870       1.23426      0.387915      0.548393      0.615318      0.688131      0.746275      0.778504
  99   0 1010.6326    0.0361  0.0161  8.4311  0.0000  0.0176   0.0045   0.0068    0.0131   0.0000   436.6761      0.206228       21.7798     -0.532220      -3.59751     -0.112559      0.279510      0.273212      0.360289      0.358407      0.583498      0.394722
  99   1 1487.3853    0.1964  0.2874  8.2857 -0.0001  0.0085   0.0043   0.0195    0.0178   0.0000   439.9444    -0.0364861       21.3556      0.189875      -3.78419    -0.0263238      0.139854      0.179365      0.211930      0.233745      0.258858      0.266072
  99   2 1837.1582    0.5322  0.8231  8.5163  0.0000  0.0121   0.0065   0.0335    0.0413   0.0000   440.6332     -0.490499       21.8314      0.182761      -4.40778     0.0497299      0.189616      0.255347      0.295772      0.331107      0.340865      0.365612
  99   3 2138.6994    0.9828  1.3749  9.0838 -0.0000  0.0158   0.0095   0.0437    0.0611   0.0000   441.6214     -0.600402       21.6900     0.0545057      -3.81983      0.658051      0.252963      0.346428      0.399201      0.438623      0.478778      0.500782
  99   4 2414.6540    1.7073  1.7509 10.0650 -0.0005  0.0178   0.0139   0.0491    0.0555   0.0000   442.1720      0.175381       21.2747      0.478258      -2.96750     0.0406768      0.278975      0.388570      0.433510      0.491781      0.528214      0.549255
  99   5 2669.9309    2.6846  1.6599 10.9008  0.0000  0.0168   0.0224   0.0454    0.0599   0.0000   442.0364     -0.250785       21.8704      0.874069      -3.03763      0.341905      0.266215      0.370855      0.414803      0.467481      0.495607      0.516415
  99   6 2917.8680    3.9448  1.5709 11.4742  0.0000  0.0154   0.0324   0.0423    0.0655   0.0000   443.0582     -0.330045       21.4084       1.13382      -3.80668     -0.312937      0.240656      0.340711      0.378085      0.428993      0.453810      0.475925
  99   7 3155.5953    4.3134  1.7317 11.9079  0.0000  0.0168   0.0345   0.0456    0.0555   0.0000   443.1187     -0.359648       21.4160       1.80518      -3.29652      0.480717      0.256295      0.366731      0.407991      0.454317      0.485651      0.506307
  99   8 3385.5316    3.4349  3.3642 11.6059  0.0000  0.0261   0.0212   0.0731    0.0404   0.0000   443.7545      0.554387       19.6496    -0.0380302      -2.30308      0.719056      0.397231      0.560628      0.630057      0.710800      0.761203      0.800750
 100   0 1015.5702    0.0390  0.0333  8.3678  0.0043  0.0119   0.0052   0.0130    0.0131   0.0000   436.5079     -0.306615       21.8272      0.588908      -3.38250     0.0206056      0.188869      0.249769      0.281106      0.349900      0.419308      0.387636
 100   1 1493.7219    0.1977  0.2645  8.2367  0.0000  0.0078   0.0044   0.0191    0.0177   0.0000   439.7556    -0.0655508       21.7489     -0.300263      -4.60073    -0.0810170      0.126441      0.174924      0.208913      0.227772      0.247252      0.246283
 100   2 1843.9545    0.5254  0.8188  8.4965 -0.0002  0.0126   0.0066   0.0322    0.0424   0.0000   440.7425     -0.160159       21.3025      0.117972      -4.17841     -0.201446      0.195876      0.266027      0.308029      0.342273      0.366258      0.376657
 100   3 2146.8227    1.0146  1.3678  9.0705 -0.0003  0.0159   0.0097   0.0425    0.0621   0.0000   441.8218      0.410749       20.8382      0.161430      -4.46517       1.14506      0.246814      0.337375      0.383113      0.437642      0.468923      0.488585
 100   4 2423.4630    1.7468  1.8307  9.9047 -0.0107  0.0186   0.0139   0.0485    0.0642   0.0000   441.3331     -0.217176       21.3372     -0.679816      -2.90509      0.368529      0.281635      0.387155      0.445030      0.486858      0.525907      0.541013
 100   5 2679.8106    2.7047  1.8044 10.8487 -0.0000  0.0175   0.0214   0.0480    0.0564   0.0000   442.1874     -0.578662       21.8074      0.265238      -2.80630     -0.764843      0.269810      0.375323      0.422925      0.473583      0.506862      0.526339
 100   6 2928.6621    3.9625  1.4723 11.6194  0.0048  0.0153   0.0343   0.0407    0.0666   0.0000   442.9280      0.874793       21.5148      0.444666      -3.58825      0.291058      0.236763      0.335704      0.370567      0.415206      0.450672      0.464403
 100   7 3167.1600    4.3696  1.7610 11.9251 -0.0001  0.0169   0.0345   0.0460    0.0523   0.0000   443.4233      0.157087       21.3075       1.36789      -3.87261     -0.130294      0.255208      0.360410      0.404796      0.450273      0.487530      0.508995
 100   8 3397.9449    3.3695  3.1863 11.6277  0.0000  0.0253   0.0213   0.0708    0.0386   0.0000   443.3366       1.52757       20.8983     -0.347058      -1.78108       1.43274      0.386016      0.546480      0.608611      0.674698      0.733087      0.762153
 101   1 1500.0147    0.2075  0.3256  8.0849  0.0000  0.0089   0.0043   0.0208    0.0187   0.0000   439.7280     -0.112059       21.3381     0.0955772      -4.07270     -0.302030      0.144687      0.183313      0.211311      0.237428      0.258664      0.282201
 101   2 1850.7064    0.5524  0.7856  8.4248  0.0000  0.0119   0.0067   0.0308    0.0417   0.0000   440.2364     0.0213006       20.9687      0.274241      -3.64006     -0.177795      0.181469      0.246644      0.289973      0.314929      0.345539      0.366316
 101   3 2154.8850    1.0075  1.4672  8.9953 -0.0038  0.0168   0.0093   0.0450    0.0573   0.0000   441.7601     -0.476355       21.5067    -0.0529491      -4.20166      0.265506      0.251542      0.348518      0.401249      0.432578      0.464687      0.480390
 101   4 2432.1852    1.7330  1.8466 10.0219 -0.0006  0.0186   0.0142   0.0508    0.0560   0.0000   442.2185     -0.234281       21.8595     -0.163192      -4.74341     -0.871714      0.285614      0.392628      0.437726      0.503089      0.545000      0.566620
 101   5 2689.5861    2.7825  1.6676 10.8924  0.0000  0.0167   0.0229   0.0456    0.0557   0.0000   442.7687      0.503525       22.1055      0.132608      -3.16961      0.526123      0.255252      0.352294      0.403610      0.440499      0.486462      0.503574
 101   6 2939.4118    4.0074  1.5364 11.4656  0.0002  0.0155   0.0335   0.0418    0.0659   0.0000   442.6206     -0.325906       21.7073       1.04008      -3.57665      0.225546      0.232226      0.326000      0.366902      0.404911      0.438667      0.459557
 101   7 3178.6971    4.3461  1.8327 11.6954  0.0000  0.0171   0.0334   0.0462    0.0569   0.0000   442.7896      0.141930       21.5977       1.53977      -2.67575      0.545938      0.257927      0.363877      0.407734      0.449943      0.491048      0.516143
 101   8 3410.3217    3.2464  3.5010 11.5406  0.0000  0.0278   0.0203   0.0768    0.0378   0.0000   443.5500     -0.714026       20.5080       1.32159      -2.27761      0.707818      0.418089      0.584178      0.665737      0.734245      0.797112      0.831903
 102   0 1025.3851    0.0472  0.0800  8.2508  0.0000  0.0185   0.0052   0.0281    0.0134   0.0000   436.8433     0.0842256       20.9657     -0.362241      -3.76419    0.00789319      0.266076      0.373141      0.482941      0.613503      0.789633      0.738525
 102   1 1506.2293    0.2135  0.3117  8.0895  0.0000  0.0085   0.0043   0.0203    0.0185   0.0000   439.7324     -0.260151       21.5894      0.276017      -4.54182     0.0377733      0.125124      0.172321      0.190830      0.218260      0.244532      0.240075
 102   2 1857.4206    0.5657  0.7893  8.3628  0.0000  0.0116   0.0068   0.0305    0.0449   0.0000   440.2953      0.260251       22.3378      0.115066      -4.28309     0.0701633      0.182052      0.242195      0.282129      0.320016      0.337903      0.357854
 102   3 2162.9210    1.0197  1.4619  9.1065 -0.0070  0.0168   0.0095   0.0448    0.0533   0.0000   441.3998     -0.416451       21.4724      0.303520      -3.36649      0.431284      0.255549      0.358168      0.409051      0.452155      0.499688      0.518267
 102   4 2440.8843    1.8017  1.8298  9.9267  0.0000  0.0183   0.0146   0.0496    0.0615   0.0000   441.8891     -0.221131       20.8013      0.315207      -3.53811     -0.356669      0.269983      0.374862      0.424977      0.474443      0.510869      0.530602
 102   5 2699.3155    2.8246  1.7064 10.9693 -0.0003  0.0169   0.0226   0.0470    0.0511   0.0000   442.9438     -0.638968       21.5929       1.21241      -3.21046     -0.317776      0.250841      0.348189      0.391109      0.442603      0.473360      0.498352
 102   6 2950.1170    4.0560  1.4949 11.6288  0.0000  0.0149   0.0339   0.0408    0.0563   0.0000   442.2633      -1.15322       21.1842      0.755402      -2.91189    -0.0793647      0.229361      0.316976      0.363477      0.393509      0.437467      0.446276
 102   7 3190.1350    4.2970  1.8974 11.7711  0.0000  0.0175   0.0326   0.0475    0.0513   0.0000   443.0266     -0.610666       21.2542       1.00919      -1.91820     -0.641471      0.261278      0.367343      0.414445      0.454806      0.500884      0.520078
 102   8 3422.5446    3.1880  3.5796 11.5613 -0.0005  0.0285   0.0198   0.0798    0.0372   0.0000   443.3028    -0.0785807       19.8429      0.456542      -2.66566    -0.0580289      0.421613      0.595104      0.679128      0.752501      0.814816      0.854163
 103   0 1030.2969    0.0416  0.0519  8.2751  0.0000  0.0161   0.0049   0.0190    0.0132   0.0000   436.6616     -0.103930       21.9237      0.169348      -4.39025     0.0986869      0.244716      0.241113      0.332092      0.439825      0.338890      0.444468
 103   1 1512.4221    0.2210  0.3116  8.1466  0.0000  0.0080   0.0044   0.0201    0.0186   0.0000   439.7561     -0.428990       21.8153      0.145322      -4.39652     -0.342390      0.126645      0.165442      0.195476      0.211590      0.233962      0.243539
 103   2 1864.0476    0.5567  0.9271  8.4827  0.0000  0.0135   0.0066   0.0354    0.0446   0.0000   440.5997      0.129943       21.7423      0.139871      -4.53795     -0.316225      0.196419      0.278154      0.306668      0.340696      0.364495      0.383203
 103   3 2170.9181    1.0469  1.4600  9.1704  0.0000  0.0167   0.0098   0.0453    0.0583   0.0000   441.2861     -0.343024       22.3834      0.142960      -3.89313     -0.501411      0.242173      0.345211      0.388781      0.431686      0.447955      0.478029
 103   4 2449.5384    1.8110  1.8241 10.2202  0.0001  0.0183   0.0147   0.0511    0.0525   0.0000   442.1130      0.303557       21.5318      0.524841      -2.75679     -0.799435      0.275002      0.384125      0.440801      0.486764      0.512332      0.554065
 103   5 2709.0272    2.8663  1.7631 10.8684 -0.0052  0.0169   0.0221   0.0465    0.0545   0.0000   442.9522     -0.454567       21.0595      0.167857      -3.03941    -0.0887283      0.252430      0.353764      0.402046      0.445402      0.483119      0.501261
 103   6 2960.7164    4.0932  1.5127 11.5935 -0.0000  0.0151   0.0342   0.0411    0.0634   0.0000   442.3849      0.216625       21.4462      0.802514      -2.84405      0.175112      0.228577      0.323053      0.364152      0.409714      0.436141      0.458355
 103   7 3201.5370    4.2282  1.8881 12.0081  0.0000  0.0174   0.0322   0.0490    0.0440   0.0000   442.4496     0.0106800       20.7253      0.486776      -2.39902      0.269934      0.260844      0.359162      0.416007      0.452888      0.480299      0.514583
 104   0 1035.1630    0.0479  0.0472  8.2094 -0.0012  0.0123   0.0049   0.0134    0.0131   0.0000   437.0537     -0.275991       21.2269      0.209977      -3.88304     -0.190472      0.223919      0.275353      0.314582      0.309095      0.349942      0.448256
 104   1 1518.6011    0.2191  0.3256  8.1065 -0.0003  0.0085   0.0043   0.0212    0.0184   0.0000   439.6659     -0.301816       21.3980     0.0995336      -4.57981      0.209130      0.124633      0.176099      0.202705      0.222885      0.242263      0.252470
 104   2 1870.6592    0.5685  0.8534  8.4639  0.0000  0.0125   0.0068   0.0325    0.0442   0.0000   440.6459     -0.563761       21.9224     -0.160010      -5.20899      0.232968      0.191158      0.255473      0.281800      0.327671      0.356073      0.360057
 104   3 2178.8358    1.0941  1.4393  9.0152  0.0000  0.0161   0.0101   0.0430    0.0660   0.0000   441.3592    0.00983688       21.3511      0.234772      -4.12471      0.702964      0.239563      0.329013      0.376867      0.418872      0.450733      0.482524
 104   4 2458.0646    1.8359  1.9073 10.1229  0.0000  0.0187   0.0148   0.0525    0.0563   0.0000   441.7175     -0.980253       20.8865     -0.503839      -3.35230     -0.143819      0.280331      0.379431      0.441413      0.484927      0.516902      0.539941
 104   5 2718.7192    2.9157  1.7605 10.8856 -0.0000  0.0171   0.0233   0.0461    0.0600   0.0000   442.2976     -0.725285       21.9064      -1.06345      -3.80362      0.844392      0.258629      0.354424      0.404779      0.445987      0.480639      0.518224
 104   6 2971.2981    4.1616  1.6146 11.3782  0.0000  0.0155   0.0336   0.0419    0.0727   0.0000   442.7667     -0.729011       22.2169      0.654170      -3.75205    -0.0862259      0.238005      0.330051      0.367708      0.414956      0.458033      0.474846
 104   7 3212.8226    4.1960  1.9946 11.7911  0.0000  0.0180   0.0307   0.0486    0.0475   0.0000   442.6963     -0.409609       21.3117     -0.317447      -3.68360     0.0801714      0.265816      0.377354      0.421789      0.479208      0.504494      0.546842
 104   8 3446.9523    2.9165  3.5195 11.4950  0.0011  0.0290   0.0176   0.0823    0.0382   0.0000   443.0975      -1.00235       21.0986      0.555745      -3.51712     -0.438559      0.412925      0.592288      0.668228      0.745954      0.784865      0.829093
 105   0 1040.0245    0.0495  0.0790  8.1891  0.0000  0.0190   0.0051   0.0230    0.0133   0.0000   436.8995     -0.627560       21.4442      0.837806      -4.45716     -0.337905      0.248069      0.377039      0.411328      0.427842      0.500752      0.551446
 105   1 1524.6975    0.2223  0.3572  8.0347  0.0001  0.0087   0.0043   0.0230    0.0193   0.0000   439.5932     -0.205789       21.7012     0.0464341      -4.28991    -0.0211272      0.133698      0.176723      0.205617      0.230332      0.264161      0.274384
 105   2 1877.2452    0.5722  0.8491  8.4038  0.0000  0.0124   0.0067   0.0319    0.0441   0.0000   440.2281     -0.347417       21.5396      0.395723      -4.19751      0.211205      0.180533      0.252443      0.284107      0.318860      0.338842      0.341003
 105   3 2186.7034    1.0888  1.5343  9.0695  0.0007  0.0169   0.0099   0.0461    0.0607   0.0000   441.7770      0.311623       21.4193      0.237274      -3.02669     -0.443288      0.245774      0.338722      0.393823      0.432588      0.475209      0.500364
 105   4 2466.6154    1.8627  1.9204 10.1819  0.0006  0.0192   0.0149   0.0516    0.0531   0.0000   441.7153      0.206786       21.2713     -0.214457      -2.39042     -0.684848      0.277105      0.389274      0.443970      0.496675      0.540870      0.564902
 105   5 2728.3527    2.9603  1.6707 11.0090 -0.0006  0.0165   0.0242   0.0453    0.0561   0.0000   442.2148    -0.0776979       21.3743      0.301814      -2.83795      0.539776      0.245635      0.336667      0.381485      0.425265      0.463690      0.486272
 105   6 2981.8215    4.1867  1.4692 11.7219  0.0000  0.0153   0.0359   0.0407    0.0606   0.0000   442.2583    -0.0748738       21.9556     -0.379148      -3.73106    -0.0228967      0.222286      0.315271      0.343840      0.389044      0.418851      0.435830
 105   7 3224.1374    4.1934  2.0691 11.6438 -0.0000  0.0182   0.0300   0.0499    0.0504   0.0000   443.0444     -0.776010       20.9914      0.543100      -3.10770     -0.836840      0.262748      0.374199      0.411777      0.461671      0.494838      0.519048
 106   0 1044.8120    0.0415  0.0551  8.2061  0.0000  0.0174   0.0049   0.0226    0.0131   0.0000   436.3578    -0.0840069       21.7363    -0.0456016      -4.05988      0.530358      0.356573      0.567218      0.759353      0.758065      0.748090      0.678086
 106   1 1530.7786    0.2279  0.3653  8.0679  0.0000  0.0088   0.0043   0.0227    0.0193   0.0000   439.6790     -0.342350       21.4678     -0.121237      -4.29169      0.398933      0.127742      0.165878      0.198047      0.223710      0.231603      0.258559
 106   2 1883.7405    0.5760  0.9167  8.4651  0.0000  0.0129   0.0068   0.0350    0.0457   0.0000   440.6415     -0.297356       21.2804      0.271777      -4.71739     -0.226864      0.189563      0.263206      0.299154      0.329220      0.352506      0.370298
 106   3 2194.5271    1.1003  1.5411  9.1726 -0.0013  0.0169   0.0098   0.0455    0.0547   0.0000   441.5898     -0.191729       21.8792     -0.314341      -3.32783     0.0262272      0.246038      0.344984      0.387532      0.434414      0.475469      0.489639
 106   4 2475.0854    1.9293  1.8407 10.2573  0.0105  0.0187   0.0159   0.0508    0.0554   0.0000   441.8988     -0.373833       20.9520     -0.539277      -2.39575    -0.0279230      0.265671      0.375459      0.418880      0.468892      0.500145      0.533140
 106   5 2737.9158    2.9864  1.7939 10.9823 -0.0000  0.0171   0.0235   0.0469    0.0559   0.0000   442.5300    -0.0331085       21.9168      0.439160      -3.24695     -0.173989      0.246851      0.343449      0.386428      0.434951      0.457491      0.485689
 106   6 2992.2582    4.1981  1.6725 11.4497 -0.0000  0.0159   0.0327   0.0426    0.0632   0.0000   443.0531      0.405745       21.1334      0.175973      -3.67816      0.600905      0.230334      0.323209      0.372817      0.411065      0.444336      0.456291
 106   7 3235.3496    4.1310  2.0882 11.8302  0.0000  0.0186   0.0295   0.0502    0.0439   0.0000   443.0055      0.240762       21.4185      0.936394      -3.23013      -1.03850      0.262829      0.373606      0.413731      0.472807      0.491800      0.514644
 107   0 1049.6160    0.0469  0.0724  8.1707  0.0000  0.0161   0.0047   0.0237    0.0130   0.0000   436.6635     -0.207099       21.6784    -0.0338956      -4.20690    -0.0247235      0.214360      0.262592      0.382526      0.362770      0.331874      0.373880
 107   1 1536.7751    0.2286  0.3710  8.0348 -0.0002  0.0090   0.0042   0.0221    0.0195   0.0000   439.6613     0.0973886       21.4914    -0.0148491      -3.94595     -0.322439      0.132910      0.176530      0.202902      0.218918      0.238069      0.249599
 107   2 1890.2429    0.5893  0.9266  8.4472  0.0000  0.0133   0.0068   0.0337    0.0467   0.0000   440.2318     -0.546095       22.0324    -0.0514121      -4.26533      0.558296      0.188843      0.255425      0.297489      0.326866      0.348368      0.360655
 107   3 2202.3273    1.1275  1.4676  9.2985 -0.0110  0.0164   0.0102   0.0448    0.0545   0.0000   441.6249     -0.649168       20.9008      0.110238      -3.67604     -0.340007      0.228569      0.322287      0.364734      0.403573      0.440643      0.452300
 107   4 2483.5237    1.9064  1.9647 10.2820  0.0006  0.0193   0.0152   0.0530    0.0529   0.0000   442.2717     -0.219794       21.8140      0.107971      -3.12526     0.0529580      0.274984      0.386631      0.437182      0.485724      0.525457      0.548063
 107   5 2747.4494    3.0324  1.7016 11.0062 -0.0000  0.0166   0.0239   0.0445    0.0563   0.0000   442.5844     -0.743498       21.8754   -0.00869059      -3.97860      0.619333      0.242411      0.334952      0.383704      0.426806      0.456522      0.485146
 107   6 3002.6712    4.2677  1.5590 11.6263  0.0000  0.0155   0.0344   0.0412    0.0595   0.0000   442.2262      0.278652       21.5599      0.186003      -4.14919      0.339181      0.217421      0.312759      0.348674      0.384319      0.411447      0.430949
 107   7 3246.5651    4.0517  2.2555 11.8888  0.0001  0.0199   0.0287   0.0537    0.0415   0.0000   443.2173      0.318593       21.4973      0.198599      -2.98087     -0.316167      0.274809      0.392918      0.442161      0.494735      0.517019      0.555127
 108   0 1054.4188    0.0507  0.0575  8.1454  0.0000  0.0144   0.0046   0.0155    0.0129   0.0000   436.4981     -0.438482       21.9749      0.638983      -3.90428      0.173291      0.198031      0.263138      0.300158      0.303190      0.353428      0.323414
 108   1 1542.7790    0.2403  0.3757  8.0340  0.0000  0.0088   0.0044   0.0216    0.0201   0.0000   439.7278      0.127582       21.8273      0.102613      -4.39040     -0.212336      0.130156      0.174662      0.208098      0.225656      0.251484      0.276843
 108   2 1896.6865    0.6102  0.9522  8.4162 -0.0000  0.0134   0.0069   0.0352    0.0507   0.0000   440.4656     -0.557566       21.9566    -0.0944763      -3.91617      0.114787      0.182358      0.255758      0.288552      0.322403      0.341194      0.353854
 108   3 2210.0014    1.1428  1.5552  9.2323 -0.0005  0.0161   0.0101   0.0469    0.0553   0.0000   441.5034      0.734701       21.8260     -0.982916      -2.77542      0.327758      0.234045      0.317980      0.367923      0.412916      0.445258      0.457990
 108   4 2491.8846    1.9658  1.9066 10.3834  0.0000  0.0187   0.0157   0.0528    0.0512   0.0000   441.8641     -0.127557       21.6072     -0.160412      -2.45142       1.00585      0.263947      0.364825      0.428034      0.467858      0.493715      0.515615
 108   5 2756.9049    3.1412  1.8355 10.7600  0.0000  0.0166   0.0236   0.0473    0.0672   0.0000   442.5045      0.380964       21.3262     0.0855803      -4.21384      0.483219      0.239424      0.325639      0.373370      0.408432      0.449455      0.469665
 108   6 3012.9606    4.3173  1.5757 11.5363  0.0000  0.0153   0.0345   0.0414    0.0649   0.0000   442.9654     -0.354030       21.3548      0.647194      -2.97740     -0.359290      0.215630      0.301988      0.344724      0.378878      0.408306      0.433976
 108   7 3257.6187    3.9974  2.2772 11.8903 -0.0000  0.0203   0.0285   0.0537    0.0417   0.0000   443.1280     -0.420863       21.2344    -0.0331002      -2.38990      0.966816      0.279479      0.401344      0.447835      0.507668      0.525720      0.554132
 108   8 3495.1792    2.9501  4.3302 11.2060  0.0000  0.0249   0.0097   0.0476    0.0067   0.0000   444.8089     -0.831635       20.9675       3.99514      -2.03864      -2.79741      0.462385      0.483340      0.702180      0.656680      0.800213      0.611403
 109   1 1548.7469    0.2475  0.3571  8.0764 -0.0003  0.0086   0.0045   0.0201    0.0196   0.0000   439.3738     -0.607607       21.7016      0.309155      -4.06569    -0.0152142      0.121493      0.169215      0.189723      0.214073      0.224538      0.237657
 109   2 1903.0827    0.6227  0.9655  8.4327 -0.0000  0.0132   0.0069   0.0344    0.0508   0.0000   440.1337     -0.240297       21.7414      0.590132      -4.45873      0.377016      0.181107      0.251130      0.291985      0.318218      0.349328      0.356431
 109   3 2217.6567    1.1344  1.5291  9.4288 -0.0001  0.0169   0.0104   0.0465    0.0521   0.0000   441.9023     0.0271892       21.3897     -0.395832      -4.07646     -0.330847      0.245854      0.331450      0.388568      0.416907      0.454007      0.483380
 109   4 2500.1868    2.0465  1.9465 10.2959 -0.0002  0.0186   0.0158   0.0517    0.0552   0.0000   441.6333      0.791715       21.5034      0.451007      -3.13794    -0.0420091      0.262575      0.361068      0.410912      0.462111      0.498149      0.518152
 109   5 2766.3967    3.1916  1.8001 10.9197 -0.0000  0.0168   0.0242   0.0458    0.0617   0.0000   442.5797     -0.287988       20.2784      0.211780      -2.64311     -0.514716      0.233020      0.330284      0.365409      0.406175      0.446065      0.461433
 109   6 3023.2785    4.3082  1.5390 11.9299 -0.0000  0.0156   0.0365   0.0422    0.0550   0.0000   442.9654     -0.585347       22.3351     -0.401614      -4.17377   -0.00994964      0.221139      0.304754      0.345741      0.391736      0.419600      0.438153
 109   7 3268.7120    3.9156  2.5393 11.7699 -0.0001  0.0212   0.0264   0.0575    0.0420   0.0000   442.8054      0.535129       20.6354      0.693009      -2.64465     -0.267029      0.293410      0.411956      0.467522      0.521234      0.550932      0.600328
 110   0 1063.8853    0.0548  0.0794  8.1633  0.0000  0.0150   0.0045   0.0199    0.0130   0.0000   436.9162      0.229143       20.8186      0.316381      -4.14151     0.0375323      0.216422      0.259825      0.329657      0.339158      0.341966      0.336111
 110   1 1554.6423    0.2375  0.4288  8.1063  0.0000  0.0102   0.0042   0.0247    0.0203   0.0000   440.0493     -0.416192       21.3693      0.431208      -3.97044      0.148117      0.148069      0.200723      0.231872      0.254761      0.291043      0.289075
 110   2 1909.4670    0.6309  0.9941  8.4939  0.0000  0.0132   0.0070   0.0354    0.0525   0.0000   439.8585      0.317665       21.4257    0.00296219      -4.26196      0.382885      0.189468      0.262679      0.296309      0.330905      0.365983      0.387112
 110   3 2225.2955    1.1776  1.6021  9.4634 -0.0001  0.0170   0.0103   0.0473    0.0513   0.0000   441.0980     -0.965366       21.2592      0.318755      -4.11311      0.723549      0.240063      0.331234      0.383992      0.427380      0.465201      0.486510
 110   4 2508.5024    2.0206  1.8926 10.4534  0.0000  0.0185   0.0160   0.0518    0.0522   0.0000   441.7364      0.221003       22.3434    -0.0562467      -3.09364      0.735685      0.261590      0.364716      0.412523      0.455583      0.509501      0.536284
 110   5 2775.7729    3.1430  1.6601 11.2134 -0.0000  0.0165   0.0250   0.0443    0.0538   0.0000   442.3630      0.107946       21.5199       1.09505      -2.94996      -1.59029      0.228447      0.326217      0.359724      0.406000      0.437049      0.459220
 110   6 3033.5039    4.2841  1.7415 11.5042 -0.0000  0.0158   0.0325   0.0442    0.0652   0.0000   443.4426    -0.0352639       21.4522      0.942272      -3.92585     -0.437509      0.223888      0.311246      0.357253      0.391456      0.427314      0.442841
 110   7 3279.7366    3.8505  2.5129 11.8401 -0.0001  0.0214   0.0257   0.0575    0.0399   0.0000   442.7606      0.379680       20.7189       1.07162      -2.88654     -0.602735      0.289321      0.415536      0.461442      0.528035      0.565613      0.596267
 111   0 1068.5785    0.0567  0.0830  8.1292  0.0000  0.0131   0.0045   0.0235    0.0131   0.0000   436.9142     -0.427216       22.1061      0.258047      -4.10475      0.749479      0.203052      0.247515      0.299942      0.320194      0.291110      0.352230
 111   1 1560.5139    0.2483  0.3811  8.0621 -0.0004  0.0084   0.0044   0.0224    0.0201   0.0000   439.6474     -0.358241       21.6112     0.0595036      -4.14060     0.0241377      0.119274      0.159375      0.188437      0.200614      0.221657      0.224685
 111   2 1915.8008    0.6447  1.0072  8.4903  0.0003  0.0133   0.0071   0.0358    0.0517   0.0000   440.0644     0.0953410       21.7679    -0.0195445      -3.74666      0.266939      0.185742      0.257096      0.291585      0.331618      0.343999      0.376488
 111   3 2232.8503    1.1834  1.7059  9.2903  0.0000  0.0176   0.0102   0.0495    0.0578   0.0000   441.0649     -0.438054       21.2199    -0.0202605      -4.09838     -0.247325      0.244989      0.333919      0.390989      0.421376      0.466200      0.481410
 111   4 2516.7108    2.0368  1.9536 10.5238  0.0000  0.0191   0.0164   0.0541    0.0506   0.0000   442.0439      0.483356       21.2108      0.867522      -3.19765       1.22927      0.261943      0.362286      0.414497      0.470984      0.503743      0.542732
 111   5 2785.0911    3.2384  1.7465 11.1074 -0.0006  0.0167   0.0252   0.0460    0.0578   0.0000   441.9846      0.220174       20.8873      0.449245      -3.47431     -0.282475      0.224457      0.322758      0.357964      0.403256      0.434991      0.468897
 111   6 3043.6580    4.3310  1.7274 11.6856 -0.0004  0.0158   0.0329   0.0442    0.0551   0.0000   443.1501     0.0878392       21.7865      0.506150      -3.92607      0.419245      0.222043      0.306527      0.349429      0.385117      0.421328      0.444609
 111   7 3290.6959    3.8619  2.7423 11.7260  0.0001  0.0221   0.0252   0.0611    0.0417   0.0000   443.2679     -0.292417       20.2236       1.11545      -2.23980     -0.869486      0.299888      0.421300      0.478044      0.530437      0.571214      0.606641
 112   0 1073.2908    0.0548  0.0858  8.0728  0.0000  0.0128   0.0044   0.0231    0.0129   0.0000   436.9919     -0.429829       21.7081      0.518602      -4.51407     -0.613956      0.180981      0.247975      0.290504      0.307426      0.342196      0.350345
 112   1 1566.3410    0.2594  0.4191  7.9590  0.0000  0.0092   0.0043   0.0225    0.0210   0.0000   439.4135     -0.282389       21.7930     -0.199454      -4.25084    -0.0968028      0.123559      0.168552      0.192625      0.219507      0.241706      0.245955
 112   2 1922.1026    0.6508  1.0734  8.3901  0.0000  0.0141   0.0072   0.0375    0.0567   0.0000   439.8877      0.326037       21.7482     -0.226267      -3.83234      0.532988      0.190341      0.272104      0.297245      0.340981      0.364435      0.387312
 112   3 2240.3628    1.2004  1.6173  9.3871 -0.0010  0.0172   0.0104   0.0477    0.0523   0.0000   441.1018     -0.414193       21.9299      0.908544      -4.81862     -0.187961      0.236069      0.332637      0.376104      0.418839      0.445998      0.475156
 112   4 2524.9065    2.0790  1.9471 10.4690 -0.0000  0.0190   0.0166   0.0535    0.0520   0.0000   441.9083      0.222251       20.8688     -0.651539      -3.72016      0.785073      0.260560      0.364723      0.416487      0.457478      0.502253      0.536852
 112   5 2794.3799    3.2295  1.7521 11.0981 -0.0096  0.0165   0.0248   0.0458    0.0548   0.0000   442.2041     -0.299562       22.0357     -0.132091      -3.36782     -0.377575      0.225676      0.315281      0.359470      0.405741      0.438143      0.456230
 112   6 3053.7945    4.3246  1.6838 11.7045 -0.0062  0.0157   0.0337   0.0438    0.0541   0.0000   443.0371     -0.167603       21.3977      0.411643      -4.11018       1.60176      0.222450      0.305408      0.353908      0.384401      0.421196      0.446555
 112   7 3301.6128    3.7345  2.6046 11.7631 -0.0001  0.0218   0.0255   0.0609    0.0410   0.0000   443.0851     -0.380965       20.2354       1.90004      -1.65556     -0.436369      0.297387      0.412091      0.472181      0.526010      0.559909      0.603107
 113   0 1077.9675    0.0532  0.1042  8.0816  0.0000  0.0148   0.0046   0.0291    0.0130   0.0000   436.9905     -0.217483       21.1037      0.462193      -4.02770     -0.171571      0.207609      0.272918      0.370247      0.404596      0.508912      0.521039
 113   1 1572.1270    0.2579  0.4503  7.9979  0.0000  0.0097   0.0043   0.0243    0.0214   0.0000   439.6062     -0.151047       21.2431     -0.100820      -4.69208     0.0976080      0.131194      0.177739      0.209541      0.222343      0.242947      0.253491
 113   2 1928.4020    0.6517  1.0617  8.4789  0.0000  0.0140   0.0072   0.0366    0.0546   0.0000   440.3409      0.124106       21.9495     -0.163396      -3.61319      0.507652      0.190037      0.259597      0.298903      0.338641      0.363953      0.371559
 113   3 2247.8428    1.2141  1.6885  9.4555 -0.0101  0.0176   0.0102   0.0492    0.0526   0.0000   441.3572     -0.219563       21.6833      0.489618      -4.94752      0.230985      0.235206      0.331845      0.382302      0.413018      0.454984      0.466574
 113   4 2533.0624    2.1258  2.0162 10.4986  0.0000  0.0192   0.0166   0.0539    0.0522   0.0000   442.1143     -0.428310       20.6101     -0.270975      -2.33839      0.413224      0.263729      0.356092      0.411895      0.463035      0.504540      0.531266
 113   5 2803.6939    3.2998  1.8291 11.2269 -0.0004  0.0172   0.0250   0.0466    0.0513   0.0000   442.6241     -0.522620       21.9402     0.0168247      -4.06948      0.908273      0.229312      0.326593      0.368388      0.411331      0.450537      0.468048
 113   6 3063.8697    4.3255  1.6899 11.7721 -0.0079  0.0160   0.0331   0.0438    0.0504   0.0000   442.4861     -0.179865       22.0238      0.175954      -3.60617     -0.716667      0.209667      0.302834      0.332621      0.379008      0.399713      0.425829
 113   7 3312.4116    3.8202  3.0786 11.6357  0.0001  0.0243   0.0242   0.0664    0.0442   0.0000   444.1036     -0.345601       19.8510    0.00304261      -1.47114      0.119948      0.328320      0.454864      0.520252      0.583172      0.629639      0.655060
 114   0 1082.5653    0.0495  0.0661  8.1029  0.0000  0.0129   0.0045   0.0205    0.0128   0.0000   437.3890     -0.852577       21.5267       1.17783      -3.89216      -1.03369      0.165391      0.246684      0.255891      0.320220      0.308176      0.358362
 114   1 1577.8807    0.2604  0.4315  8.0311  0.0000  0.0096   0.0043   0.0228    0.0216   0.0000   439.4662     -0.131689       21.7280   -0.00593027      -4.09117     -0.339820      0.122793      0.178066      0.194000      0.223287      0.233650      0.244170
 114   2 1934.6415    0.6475  1.0300  8.6000  0.0000  0.0138   0.0071   0.0369    0.0510   0.0000   439.9937     -0.394515       22.3126      0.885902      -4.44277      0.280114      0.181799      0.252908      0.287845      0.323651      0.344983      0.366217
 114   3 2255.2383    1.2509  1.7617  9.3910 -0.0006  0.0183   0.0107   0.0499    0.0610   0.0000   441.0945     -0.411573       20.8693     -0.139380      -3.50653      0.500314      0.243561      0.336081      0.391622      0.431561      0.465423      0.487243
 114   4 2541.1743    2.1248  1.9563 10.6216 -0.0000  0.0191   0.0167   0.0526    0.0494   0.0000   442.0430     -0.396648       21.1688      0.346442      -3.11021     -0.119999      0.258743      0.358091      0.406634      0.453550      0.494972      0.519287
 114   5 2812.8801    3.3872  1.7073 11.2885 -0.0001  0.0161   0.0260   0.0446    0.0524   0.0000   442.7182    -0.0964359       21.2897      0.765349      -3.72820     -0.447867      0.215756      0.303822      0.343178      0.385607      0.409147      0.433536
 114   6 3073.8717    4.4030  1.7122 11.8101 -0.0004  0.0158   0.0333   0.0432    0.0522   0.0000   442.5976     -0.652690       22.5893       1.38928      -3.83269      0.528054      0.216191      0.298602      0.344252      0.374022      0.406665      0.429427
 114   7 3323.3404    3.6652  3.0450 11.7837 -0.0002  0.0244   0.0233   0.0676    0.0391   0.0000   443.0400     -0.365659       20.6119      0.378959      -1.82780      0.460209      0.324102      0.458988      0.518376      0.577597      0.618642      0.658170
 115   0 1087.2432    0.0508  0.0543  8.0960  0.0004  0.0126   0.0044   0.0144    0.0126   0.0000   436.8253     -0.208243       21.4470      0.750351      -4.64757      -1.23493      0.159010      0.227637      0.255077      0.293316      0.308596      0.344538
 115   1 1583.5981    0.2704  0.4747  7.9930  0.0000  0.0097   0.0044   0.0245    0.0225   0.0000   439.2711     0.0998386       21.5467      0.381619      -4.12640      0.554387      0.139266      0.189689      0.222590      0.244775      0.263957      0.282265
 115   2 1940.8183    0.6669  1.0685  8.5909  0.0000  0.0141   0.0073   0.0374    0.0527   0.0000   440.5551     -0.288428       21.9002    -0.0188868      -3.83401     0.0722054      0.188043      0.254149      0.301408      0.344159      0.356773      0.381305
 115   3 2262.6270    1.2521  1.7264  9.5148 -0.0001  0.0179   0.0108   0.0505    0.0556   0.0000   441.3082     -0.272585       21.5970      0.421094      -3.51756     -0.561066      0.237447      0.338325      0.383537      0.431994      0.458881      0.486868
 115   4 2549.2236    2.1763  1.9543 10.5960  0.0003  0.0187   0.0171   0.0527    0.0515   0.0000   442.1090     -0.323681       22.0709      0.662075      -3.61706      0.914267      0.249374      0.345897      0.394835      0.442555      0.472731      0.506641
 115   5 2822.0443    3.4066  1.7443 11.3144  0.0000  0.0163   0.0259   0.0458    0.0509   0.0000   442.2984    -0.0391010       21.0398      0.199760      -3.75492     -0.524877      0.216081      0.303914      0.343792      0.381919      0.414830      0.433466
 115   6 3083.8292    4.3203  1.8537 11.6874  0.0000  0.0167   0.0315   0.0449    0.0532   0.0000   443.1986     0.0295987       21.3402      0.457493      -3.20767     -0.756180      0.221938      0.313991      0.352310      0.390586      0.419509      0.435963
 115   7 3334.0821    3.6360  3.0265 11.8108 -0.0004  0.0245   0.0232   0.0687    0.0382   0.0000   443.4330      0.484362       20.0355      0.199268      -2.49729      0.199331      0.321564      0.450137      0.525598      0.572474      0.617564      0.645390
 116   0 1091.8568    0.0490  0.0672  7.9586 -0.0031  0.0126   0.0044   0.0182    0.0127   0.0000   436.4105    -0.0970408       21.1885    -0.0853728      -3.52388      0.440436      0.183642      0.222923      0.248864      0.255278      0.340405      0.330106
 116   1 1589.2633    0.2775  0.4924  7.9017  0.0000  0.0097   0.0044   0.0250    0.0233   0.0000   439.4885     0.0816135       21.4362      0.112931      -4.24546     -0.139999      0.133710      0.177903      0.214177      0.235929      0.252075      0.265493
 116   2 1947.0000    0.6742  1.1083  8.4916  0.0000  0.0145   0.0073   0.0388    0.0553   0.0000   440.2055     0.0917066       21.8407     -0.778694      -3.99658      0.326422      0.189710      0.261964      0.309952      0.335742      0.362049      0.383517
 116   3 2269.9352    1.2728  1.7058  9.4984 -0.0001  0.0179   0.0109   0.0496    0.0530   0.0000   441.2769     -0.771620       21.5204      0.280974      -4.04603      0.126693      0.231105      0.322771      0.373684      0.405231      0.444382      0.461570
 116   4 2557.2922    2.2133  1.9827 10.4768  0.0079  0.0190   0.0175   0.0529    0.0545   0.0000   441.8229      0.509936       22.0015      0.123513      -3.68138     -0.159774      0.247267      0.351596      0.401877      0.446572      0.482365      0.509100
 116   5 2831.1717    3.4204  1.8011 11.1648  0.0001  0.0167   0.0260   0.0456    0.0552   0.0000   442.5253      0.483519       21.4365      0.529551      -3.60845      0.193245      0.222799      0.311322      0.353882      0.397767      0.427382      0.448102
[truncated: 135,446 more chars]
