# Supplementary material for: Global-Mode Analysis of Full-Disk Data from the Michelson Doppler Imager and the Helioseismic and Magnetic Imager
Source: Sol Phys. 2018 Jan 31;293(2):29. doi: 10.1007/s11207-017-1201-5 (PMC6566312; doi:10.1007/s11207-017-1201-5)
Supplement: Supplementary file 3 — (TAR 230.0 MB) [file 11207_2017_1201_MOESM3_ESM.tar › MDI/mdifdvwap.1563]

   0  14 2093.4299    0.7563  0.9288  9.7059  0.0000  0.1518   0.1148   0.4168    0.7777   0.0000    -0.0000       0.00000       0.00000       0.00000       0.00000       0.00000       0.00000       0.00000       0.00000       0.00000       0.00000       0.00000
   0  19 2764.2024    2.6904  0.6987  0.4475  0.0000  0.0871   0.3601   0.3158 1000.0000   0.0000    -0.0000       0.00000       0.00000       0.00000       0.00000       0.00000       0.00000       0.00000       0.00000       0.00000       0.00000       0.00000
   0  20 2899.0615    3.1594  1.1917  9.4267  0.0182  0.1441   0.4393   0.5546    4.4506   0.0000    -0.0000       0.00000       0.00000       0.00000       0.00000       0.00000       0.00000       0.00000       0.00000       0.00000       0.00000       0.00000
   0  21 3033.8076    3.6048  0.6613 12.6339  0.0000  0.1817   0.5359   0.5841    1.3487   0.0000    -0.0000       0.00000       0.00000       0.00000       0.00000       0.00000       0.00000       0.00000       0.00000       0.00000       0.00000       0.00000
   0  22 3168.6798    4.3575  0.7872 12.3699  0.0000  0.0917   0.6593   0.6453    1.8398   0.0000    -0.0000       0.00000       0.00000       0.00000       0.00000       0.00000       0.00000       0.00000       0.00000       0.00000       0.00000       0.00000
   0  24 3438.9221    3.4652  2.1917  3.2078  0.0000  0.2440   0.3172   0.6986 1000.0000   0.0000    -0.0000       0.00000       0.00000       0.00000       0.00000       0.00000       0.00000       0.00000       0.00000       0.00000       0.00000       0.00000
   0  25 3574.9887    2.7504  2.7087  4.2514  0.0000  0.2780   0.2109   0.7636 1000.0000   0.0000    -0.0000       0.00000       0.00000       0.00000       0.00000       0.00000       0.00000       0.00000       0.00000       0.00000       0.00000       0.00000
   1  14 2156.8263    0.7663  1.0866 10.2864  0.0000  0.1030   0.0543   0.2138    0.3017   0.0000   437.5706    -0.0728804       0.00000       0.00000       0.00000       0.00000       140.977       62.6661       0.00000       0.00000       0.00000       0.00000
   1  15 2291.9809    1.3425  0.8386  9.4009  0.0000  0.0721   0.0870   0.1464    0.9908   0.0000   478.8173       41.2742       0.00000       0.00000       0.00000       0.00000       87.7664       50.1996       0.00000       0.00000       0.00000       0.00000
   1  17 2559.0151    2.0112  1.2337 -3.5584  0.0000  0.0775   0.1222   0.2375 1000.0000   0.0000   531.9000       11.5255       0.00000       0.00000       0.00000       0.00000       89.6238       56.7261       0.00000       0.00000       0.00000       0.00000
   1  18 2693.4568    2.5976  0.8357  0.4153  0.0000  0.0720   0.1721   0.1637 1000.0000   0.0000   397.1200      -36.9495       0.00000       0.00000       0.00000       0.00000       90.7345       50.7477       0.00000       0.00000       0.00000       0.00000
   1  19 2828.0387    3.3293  1.2057  5.0576  0.0000  0.0804   0.1893   0.2498  759.8613   0.0000   508.4243      -34.5689       0.00000       0.00000       0.00000       0.00000       104.004       53.6438       0.00000       0.00000       0.00000       0.00000
   1  20 2963.3474    4.0936  0.6122  6.5607  0.0000  0.0726   0.3141   0.1440  151.2420   0.0000   528.1839       29.1199       0.00000       0.00000       0.00000       0.00000       103.825       46.5293       0.00000       0.00000       0.00000       0.00000
   1  22 3232.9599    4.4787  1.0020 -1.6188  0.0000  0.0701   0.2710   0.2551 1000.0000   0.0000   645.6947      -33.9838       0.00000       0.00000       0.00000       0.00000       81.0997       52.0742       0.00000       0.00000       0.00000       0.00000
   1  23 3368.2200    3.6144  1.7414  4.6496  0.0000  0.1312   0.1660   0.2853 1000.0000   0.0000   620.2828       21.9164       0.00000       0.00000       0.00000       0.00000       176.184       76.3945       0.00000       0.00000       0.00000       0.00000
   1  25 3640.1760    2.5943  3.9622 -2.0439  0.0000  0.1828   0.0791   0.5965 1000.0000   0.0000   429.1959       4.72637       0.00000       0.00000       0.00000       0.00000       197.282       137.076       0.00000       0.00000       0.00000       0.00000
   2  12 1945.8198    0.6400  1.1266  8.6507  0.0000  0.0891   0.0316   0.1937    0.6384   0.0000   390.3289      -110.147      -9.22804      -4.56372       0.00000       0.00000       59.5947       48.9303       30.6161       10.7881       0.00000       0.00000
   2  13 2081.9584    0.8006  0.9018  9.3183  0.0000  0.0692   0.0424   0.1496    0.4600   0.0000   376.8343       31.5416       71.3483       8.69560       0.00000       0.00000       44.0206       38.2456       19.9609       8.58141       0.00000       0.00000
   2  14 2217.5822    1.0816  1.1269  7.6304  0.0000  0.0672   0.0518   0.1683    3.7955   0.0000   487.3441       20.7990       4.15889      -12.0832       0.00000       0.00000       50.4048       39.8597       20.7166       7.28605       0.00000       0.00000
   2  15 2352.2455    1.3491  0.6845 10.4127  0.0000  0.0558   0.0783   0.1124    0.4302   0.0000   443.3381       52.0461       23.7892       3.78583       0.00000       0.00000       36.6657       28.9016       23.2384       7.40271       0.00000       0.00000
   2  16 2485.7946    1.7034  1.2539  3.6438  0.0000  0.0620   0.0738   0.1652  483.3636   0.0000   457.1711       53.2584      -23.3269       9.97395       0.00000       0.00000       42.1286       35.4026       23.2550       8.37449       0.00000       0.00000
   2  17 2619.5702    2.3581  1.0156  9.7471  0.0000  0.0546   0.1166   0.1579    2.3594   0.0000   393.8117      -17.2171       15.9325       2.46665       0.00000       0.00000       42.6553       36.2909       17.5737       7.23642       0.00000       0.00000
   2  18 2754.3062    2.9840  1.1292  4.3758  0.0000  0.0649   0.1362   0.1496  856.0109   0.0000   435.4684      -44.9643      -15.7923       12.9257       0.00000       0.00000       47.2841       41.9826       20.5858       8.75943       0.00000       0.00000
   2  19 2889.5719    3.6552  1.0802  8.8673  0.0000  0.0598   0.1673   0.1461   14.4428   0.0000   402.4568      -37.2998      -10.3792       12.0844       0.00000       0.00000       44.7367       36.0088       20.5813       7.20970       0.00000       0.00000
   2  20 3024.6587    4.5804  0.6543 11.0027  0.0000  0.0429   0.2622   0.1048    1.8516   0.0000   445.9187      -31.4819       7.13420       7.99317       0.00000       0.00000       30.4064       27.2616       13.9918       5.93957       0.00000       0.00000
   2  21 3159.7481    3.9557  1.1346  9.7883  0.0000  0.0735   0.1774   0.1510    7.2396   0.0000   429.1674       33.6134      -2.97824       6.38438       0.00000       0.00000       56.0237       42.7237       24.8657       7.59891       0.00000       0.00000
   2  22 3294.8932    3.6973  1.8791 10.9598  0.0000  0.0792   0.1408   0.2544    1.4404   0.0000   422.4759       35.0168       7.11126      -11.7493       0.00000       0.00000       54.1005       44.4769       26.9149       9.81441       0.00000       0.00000
   2  23 3430.7653    3.3955  2.6434  0.7505  0.0000  0.0912   0.1019   0.2598 1000.0000   0.0000   492.3747       87.9003      -8.88003       26.3863       0.00000       0.00000       65.0658       53.8760       32.9361       12.0262       0.00000       0.00000
   2  24 3566.7967    2.9408  3.7279 -3.5950  0.0000  0.1191   0.0756   0.3395 1000.0000   0.0000   474.5129      -96.2372      -10.0675       11.2068       0.00000       0.00000       84.9474       71.3447       40.9567       15.4421       0.00000       0.00000
   3  12 2001.1196    0.6190  0.5147 10.0044  0.0000  0.0473   0.0374   0.1055    0.1944   0.0000   410.8326      -15.9249      -3.38781       3.04393      -2.34808     -0.252273       23.4034       21.8741       17.1842       8.14137       4.83976       1.14175
   3  13 2137.6567    0.8140  0.6920 10.0404  0.0000  0.0457   0.0450   0.1240    0.2730   0.0000   427.7341      -11.3364      -17.1796       4.98004    -0.0547982       3.06116       25.5279       24.0720       16.9013       9.08516       4.09076       1.14441
   3  14 2273.4104    1.1403  1.0805  9.5764 -0.0016  0.0582   0.0510   0.1360    0.7194   0.0000   463.1903      -5.81255       5.89503       2.28959      -3.20401      0.545201       28.9648       25.0889       20.8549       13.6561       5.50630       1.47697
   3  15 2407.5092    1.3995  0.9519 10.9200  0.0000  0.0540   0.0666   0.1418    0.3504   0.0000   398.2071      -57.0982       25.7918      -10.8986      -4.98985      0.810100       27.1228       24.4991       19.8845       12.6329       5.37989       1.46322
   3  16 2541.5169    2.0442  1.0021 10.5785  0.0000  0.0531   0.0983   0.1432    1.0372   0.0000   433.6696      -25.1512       20.4133       14.1112       8.55014      -1.73965       28.1185       26.9420       19.6667       10.7123       5.19099       1.48286
   3  17 2676.0843    2.5786  0.9397 10.8449  0.0000  0.0568   0.1173   0.1305    1.2214   0.0000   446.1884       9.93701       26.9134      -12.1514       3.62699      -1.28552       26.1717       30.4672       18.1567       11.6350       4.78973       1.93464
   3  18 2811.3333    2.9478  0.8937 10.5582 -0.0012  0.0462   0.1251   0.1243    1.4929   0.0000   454.2888       24.6879       20.4711      -20.9762      0.333427       1.20550       22.2377       20.3454       16.9416       9.78026       4.91816       1.29455
   3  19 2946.9428    3.6390  0.9280 12.1955  0.0000  0.0471   0.1698   0.1191    0.5816   0.0000   469.8308       33.3706       19.3714      -10.2015       5.19779       1.21466       24.3588       23.1184       17.6057       9.58447       4.76103       1.30957
   3  20 3082.2848    4.1867  0.8863 10.7869  0.0000  0.0439   0.1910   0.1334    2.3350   0.0000   441.9198       22.4718       2.99527       12.5655     0.0851502      -1.39316       23.1032       22.6276       16.2754       7.84840       3.91911       1.18687
   3  21 3217.6659    3.9786  1.0268 13.1184  0.0000  0.0514   0.1805   0.1467    0.3794   0.0000   448.2490      0.709247      -47.0100       2.16210      -2.18503     -0.780378       23.4912       23.0035       18.5566       12.0984       5.34072       1.62224
   3  22 3353.4788    3.3200  1.6664 12.8821  0.0101  0.0686   0.1331   0.2033    0.2494   0.0000   412.6798       32.8769      -2.60905       16.6928       4.70879      -1.32420       36.3258       33.7554       25.3422       14.4137       6.69893       1.95235
   3  23 3489.4517    2.7875  2.5209 12.2081  0.0000  0.0950   0.0996   0.2372    0.2318   0.0000   381.7614       63.0301       15.5659       34.2358       3.50256      -3.83756       49.8260       46.0420       34.0204       20.3984       8.79635       2.72010
   3  24 3626.1612    2.5175  3.6936 11.5987  0.0012  0.1126   0.0719   0.3055    0.2116   0.0000   410.6712      -63.8536      -36.5483       45.9119      -4.79475       1.33544       61.3359       58.7005       40.9533       22.5090       10.0544       3.06063
   3  25 3762.5455    1.9492  5.0488 11.4296  0.0000  0.1494   0.0552   0.4339    0.1733   0.0000   542.5439      -76.4041       51.9036      -26.6742       9.75680      -2.97838       79.5834       76.3018       55.8074       30.8618       14.5371       4.32893
   4  11 1914.7260    0.4714  0.4957  9.5833  0.0000  0.0358   0.0269   0.0916    0.1075   0.0000   423.3091       2.25119       24.7080      -1.23407      -2.22194       1.95642       12.0050       13.3298       11.3594       7.59351       5.07300       2.25997
   4  12 2051.5986    0.6669  0.6575  9.5629  0.0000  0.0406   0.0326   0.0963    0.1682   0.0000   466.3488       30.6896      -21.3327     -0.713070       4.00961     -0.311060       14.9310       15.8795       13.3184       9.17560       5.60499       2.46199
   4  13 2188.3488    0.9804  0.7023  9.4725 -0.0012  0.0416   0.0435   0.1006    0.3347   0.0000   433.5161      -5.80193       28.7086       5.35240      0.177838      -2.97643       16.9770       18.3080       15.2427       8.97599       4.99208       2.65382
   4  16 2592.9693    2.2475  0.7347 10.6870  0.0000  0.0428   0.0890   0.1078    0.8466   0.0000   450.2136      -16.3704       18.9273       3.18565      -3.60095      -2.74206       15.5263       18.6529       15.3080       9.81492       5.96039       2.91980
   4  17 2728.3754    3.0320  0.6668 11.4874  0.0000  0.0452   0.1288   0.0902    0.5130   0.0000   428.6494       17.6057      -8.66747      -27.3158      -4.45131     -0.471668       17.9534       14.9627       13.5897       11.8338       7.02226       2.94058
   4  18 2864.1255    3.2426  0.8359 12.3283  0.0000  0.0434   0.1354   0.1141    0.3715   0.0000   450.4235       18.6300      0.845417      -2.59466      -10.3935      -2.18084       17.8938       17.4883       14.6184       10.5166       6.18078       3.05012
   4  19 3000.0713    3.9348  0.9017 11.1872  0.0000  0.0406   0.1604   0.1034    1.4792   0.0000   434.3691      -23.7085       9.82165    -0.0588880       9.61654      0.216727       14.6854       16.3399       13.0670       9.57004       5.60037       2.74890
   4  20 3135.8270    4.1719  1.0187  0.5659  0.0000  0.0441   0.1610   0.1183 1000.0000   0.0000   435.6111       7.30301      0.771603       3.44906      -3.62410       4.07989       16.4891       17.0137       16.1445       11.0987       6.66580       3.60322
   4  21 3271.6481    3.6385  1.2450 12.4198  0.0000  0.0568   0.1519   0.1420    0.5527   0.0000   445.4460       39.7675       1.63018       20.4989       5.54232       1.50386       20.0677       22.1246       18.2760       13.2396       7.81102       4.01233
   4  22 3408.0377    3.1881  2.1381 12.0300  0.0000  0.0809   0.1031   0.2033    0.3254   0.0000   414.1965       20.2541       46.5578      -9.63625       11.5306      -4.33880       26.0133       30.8603       26.4989       17.9543       11.0073       5.72918
   4  23 3544.4314    2.8074  2.9069 11.6447  0.0031  0.0920   0.0782   0.2369    0.2379   0.0000   487.9505       66.6575      -24.5769      -30.4221      -7.39105      -9.68793       31.6346       36.6184       28.1559       21.7699       12.8529       6.18971
   4  24 3681.5894    2.3093  3.8580 11.0810  0.0000  0.1042   0.0530   0.2756    0.2034   0.0000   502.2001       81.9293       49.7018      -23.1987      -30.4049       4.79521       38.5792       43.7034       34.7958       25.0761       14.3895       7.37714
   4  25 3818.7722    1.9334  5.8982 10.3867  0.0000  0.1491   0.0371   0.3800    0.2012   0.0000   410.9243       103.934       48.2159       24.4225       10.0426       8.03792       59.5859       63.9986       51.2569       33.7708       19.4540       9.65346
   4  26 3955.8466    1.5930  7.3813 10.2924  0.0000  0.1682   0.0303   0.4585    0.1650   0.0000   502.8882     0.0378909       30.2139       14.4041       22.1650       10.0575       60.1440       65.2131       55.6225       40.1899       24.2284       12.2488
   5   9 1685.8520    0.2454  0.2356  9.6909  0.0000  0.0318   0.0191   0.0560    0.0588   0.0000   444.3943       3.02780       12.8999      -5.93457     -0.983444     -0.244824       11.2715       12.0931       9.98001       7.63623       4.57528       2.39054
   5  10 1823.3271    0.3701  0.2901  9.7180  0.0000  0.0338   0.0234   0.0493    0.0705   0.0000   431.3890      -6.54215      -5.24402      -4.95418     -0.416609       4.66697       11.3616       9.50399       8.56587       8.49091       5.74135       2.89514
   5  11 1960.5689    0.6022  0.3919  9.5547  0.0000  0.0292   0.0335   0.0623    0.1026   0.0000   438.9259      0.429071       12.9982      -1.11832      -1.59745       1.89574       7.84357       8.09230       8.02647       5.33479       5.15287       2.79513
   5  12 2098.4231    0.7108  0.5958  9.9426  0.0000  0.0541   0.0330   0.0824    0.1222   0.0000   448.0412       4.78081       11.8871       3.59082      -3.44928     -0.825018       23.5066       27.2276       21.5561       13.4248       7.00738       3.51195
   5  13 2235.3594    1.0107  0.6316 10.4453  0.0000  0.0307   0.0446   0.0794    0.1308   0.0000   433.4981      -19.3301       10.2540      -2.80690      -2.95004     -0.437209       9.77980       11.2355       9.34955       7.37725       4.93237       2.93080
   5  14 2371.0529    1.3825  0.6680 10.8690  0.0000  0.0316   0.0584   0.0833    0.1643   0.0000   442.3186       10.6786       10.4388      -9.96449      -6.32978       3.17339       10.1699       10.6469       9.33972       7.98023       5.15198       3.18068
   5  15 2506.0305    1.7611  1.0345 10.2759  0.0000  0.0385   0.0631   0.1066    0.4679   0.0000   455.8228       17.0852       2.79369      0.427001       9.91720       1.07193       11.7126       12.8787       11.8696       9.03070       6.13136       3.61591
   5  16 2641.1455    2.4482  0.8423 11.1552  0.0000  0.0384   0.0940   0.0953    0.4384   0.0000   448.2935       20.1090       26.6641     -0.700964      -11.6432      0.577276       12.0033       14.4461       11.5037       8.77116       5.98453       3.43729
   5  17 2777.3078    2.9075  0.9532  4.7189  0.0000  0.0413   0.0959   0.0963  361.8859   0.0000   420.0385      -21.7383       15.8747       10.1900     -0.344669      -1.54081       11.8037       14.0859       12.4886       9.86467       5.95757       3.75862
   5  18 2913.6148    3.9800  0.7986 10.6839  0.0013  0.0495   0.1420   0.0979    2.4033   0.0000   430.8254      -4.83793       28.1737       5.86482      -5.80450      -5.61991       16.5483       16.4920       12.7333       13.6066       10.7861       6.15749
   5  21 3322.5495    3.5599  1.3927 12.6300  0.0008  0.0641   0.1210   0.1676    0.4984   0.0000   460.8108       6.47972       7.86703      -5.28905       2.23563       4.71093       19.6990       22.0516       19.7674       15.8099       9.69721       6.38656
   5  22 3459.2625    3.3358  2.1239  3.3573  0.0000  0.0700   0.0853   0.1863 1000.0000   0.0000   430.1424       33.1082       17.7261       32.4870       2.05782     -0.173142       19.4549       23.9490       20.3562       17.0767       10.5661       6.73799
   5  23 3596.5220    2.6512  3.2865 11.0844 -0.0111  0.0920   0.0556   0.2480    0.3986   0.0000   437.3521       1.36929       8.54683      -5.24201       40.6368     -0.543113       25.2943       30.1340       27.7642       21.4001       14.5000       8.69651
   5  24 3733.6259    2.2092  5.0908 10.0959 -0.0034  0.1167   0.0365   0.3089    0.3346   0.0000   417.0589       10.4953       6.17852      0.363165      -15.3654     -0.665476       33.2713       39.7645       35.0281       28.1777       19.1133       11.4035
   5  25 3871.1847    1.8215  6.4928 10.3225  0.0000  0.1440   0.0294   0.3699    0.1681   0.0000   368.4542       9.51902       72.5032       45.0009       13.0749       12.8163       40.5951       48.2947       44.8365       34.7886       23.2501       14.1024
   6  10 1866.1044    0.3946  0.4323  9.5638  0.0000  0.0381   0.0195   0.0701    0.0762   0.0000   437.4260      0.337035       6.90429      -1.55444       2.98171       2.56553       13.5623       15.3614       13.5972       9.89546       6.37692       4.05372
   6  11 2004.0172    0.6004  0.4346  9.6999  0.0000  0.0252   0.0285   0.0628    0.0898   0.0000   441.0117      -15.2100       16.6229       5.29390       4.87703       3.57568       7.16208       8.31451       6.81478       5.98028       4.44267       2.93719
   6  12 2142.4226    0.7213  0.8084  9.8508  0.0000  0.0369   0.0270   0.0929    0.1304   0.0000   422.5392      -10.5386       18.5630       3.09155      -7.64672      -2.06746       9.67635       11.1509       11.1275       8.20805       6.27867       3.73004
   6  13 2279.7823    1.0979  0.7092 10.0896  0.0000  0.0334   0.0399   0.0751    0.1720   0.0000   424.0824      -2.62221       13.1939       3.70707      -5.37490      -7.56714       9.45658       11.7474       10.3657       8.13116       5.45158       3.22913
   6  14 2415.4931    1.4884  0.8755 10.9657  0.0000  0.0356   0.0527   0.0952    0.1595   0.0000   447.0247      -2.58269       8.82240      0.239215       9.65279      -2.50910       9.29241       10.3392       9.15758       8.57687       5.89539       3.83200
   6  15 2550.9741    1.9453  0.7609 11.6081  0.0000  0.0322   0.0712   0.0821    0.1367   0.0000   435.0558      -12.6634       31.7426      -10.3038      -2.34815       5.39484       8.15270       9.59505       8.47610       7.20366       5.36102       3.72537
   6  16 2687.0346    2.5906  0.8020 11.6890  0.0000  0.0321   0.0897   0.0809    0.1880   0.0000   426.7381       8.82461       4.89530     0.0338536      -1.94983       1.81593       8.12193       9.52312       9.01999       7.15077       5.29869       3.48825
   6  17 2823.6885    3.2495  0.8099 11.7820  0.0000  0.0304   0.1133   0.0765    0.2405   0.0000   434.9289      -10.4936       5.77784      -13.9722       1.91412      -7.61885       7.90224       8.68733       8.14927       6.64933       5.39241       3.42427
   6  18 2960.6313    4.0429  0.7938 11.4656  0.0000  0.0295   0.1404   0.0743    0.4864   0.0000   437.8278      -3.39152       3.02407       5.91974       4.94948       5.22029       7.69535       9.05822       8.01551       6.72295       5.43650       3.54552
   6  19 3097.2416    4.1563  1.0606 11.4077  0.0000  0.0388   0.1327   0.0877    0.8982   0.0000   444.6937      -4.66597       8.84947      -1.03722       21.3135       3.15383       10.0978       11.2780       10.7540       8.56374       7.04010       4.59521
   6  20 3233.9419    4.1243  1.1016 12.1868 -0.0024  0.0402   0.1341   0.1109    0.5567   0.0000   424.6691      -24.2138      -5.32140      -11.6004      -4.31188      -3.53755       11.4770       13.3888       12.3178       9.60745       6.65980       4.45747
   6  21 3370.9545    3.5362  1.6858 11.8414  0.0000  0.0565   0.0957   0.1452    0.4780   0.0000   438.2619      -4.48464       16.6338      -3.23162      -19.9223       2.84759       14.0209       16.6299       15.6371       13.1292       9.61696       6.44855
   6  22 3508.2754    2.9681  2.3992 11.9034  0.0000  0.0722   0.0722   0.1985    0.2522   0.0000   442.4650      -42.7822       41.2717       20.0576       14.4743       1.77791       16.9426       21.6020       19.3042       16.8462       11.6658       7.82811
   6  23 3645.7975    2.5347  3.8764 10.1762 -0.0040  0.0869   0.0467   0.2381    0.5410   0.0000   458.2317       1.49997       14.8222      -42.9803       6.56887       10.4191       21.0641       26.1484       24.3453       19.5037       15.0950       9.78512
   6  25 3921.7483    1.6766  6.7520 10.4912  0.0000  0.1402   0.0287   0.3942    0.1324   0.0000   482.4088      -27.6262      -17.7148      -15.5557      -32.3215       26.8769       33.9217       40.7632       40.3021       32.4111       23.9089       16.5337
   6  29 4477.2437    0.8319 15.2554  9.9976  0.0007  0.3016   0.0152   0.8941    0.0656   0.0000   560.7706       213.139       112.855      -9.52140       17.1073       10.4534       78.2728       93.8547       89.5113       73.5237       53.1074       35.7696
   7   8 1627.4956    0.2258  0.1077  9.3265  0.0000  0.0181   0.0229   0.0338    0.0474   0.0000   433.1811      -6.76937       2.21749     0.0717632      -2.28392      0.183324       5.23794       5.31091       4.66164       4.09412       3.08980       2.78270
   7   9 1767.6697    0.2773  0.2692  9.4895  0.0000  0.0261   0.0178   0.0617    0.0550   0.0000   446.3305       9.34825       2.51976     -0.142879      0.660683      -4.88954       5.47347       6.36027       5.61533       4.61256       3.71187       3.41421
   7  10 1906.8243    0.4609  0.3688  9.6279  0.0000  0.0270   0.0234   0.0583    0.0696   0.0000   442.0776      -2.40573       5.18928      -5.28009      0.816254       3.23586       6.88497       8.71255       8.06488       6.19529       4.36954       2.82693
   7  11 2045.8160    0.6272  0.4617  9.8134  0.0000  0.0276   0.0275   0.0598    0.0823   0.0000   440.6142      -13.1369       20.1323       6.15125       1.47565      -4.68278       5.80338       5.77671       6.73129       5.50059       4.06900       3.20646
   7  12 2184.5505    0.8833  0.6210 10.1618  0.0000  0.0281   0.0317   0.0710    0.1041   0.0000   439.9394      -9.13130       4.21791      -3.12440       1.30198      0.146599       6.03604       7.16163       6.28947       5.67871       4.57103       3.61706
   7  13 2322.0563    1.2756  0.8230 10.0975  0.0000  0.0312   0.0400   0.0780    0.1831   0.0000   428.7111       3.10902       2.32875       6.57425       4.59273     -0.902441       7.24169       7.83951       7.17138       6.89128       5.36843       3.93328
   7  14 2458.1691    1.6035  0.8710 10.6974  0.0000  0.0318   0.0496   0.0854    0.1646   0.0000   422.2465      -7.38800       10.2350      -10.3278      -3.09460       2.75292       7.05338       8.34859       8.05975       6.45954       5.49295       3.80507
   7  15 2594.2376    2.0982  0.8387 11.0212  0.0000  0.0336   0.0658   0.0761    0.1922   0.0000   428.1117      -10.8253     -0.584762       3.11249      -7.84525      -2.29982       7.96688       10.0782       8.74721       8.07971       5.88960       3.83590
   7  16 2731.1289    2.5844  0.7328 12.1318  0.0000  0.0282   0.0879   0.0773    0.1268   0.0000   431.9009       15.6625       11.7107      -2.75110     -0.922871      -1.84199       5.90714       7.40861       6.89984       6.27219       4.47988       3.33188
   7  17 2868.2769    3.4013  0.7034 12.3206  0.0000  0.0285   0.1129   0.0661    0.1544   0.0000   445.7605      -4.90299       6.74242       6.73011      -1.68643       6.02427       6.38769       7.29127       6.49156       5.92232       5.06316       3.75813
   7  18 3005.6281    4.0344  0.7260 12.9020  0.0000  0.0291   0.1380   0.0713    0.1364   0.0000   438.9850       7.05946       20.6952      -1.37331       8.16215       4.14507       7.33394       8.63690       8.39841       6.48564       5.00155       3.56436
   7  19 3142.7426    4.2701  0.9079 12.4989  0.0000  0.0341   0.1300   0.0760    0.2055   0.0000   436.6851      -5.36496       13.2626       10.4834     -0.965613      -5.67296       7.16609       9.26970       7.88120       7.48220       5.49700       3.81669
   7  20 3279.8680    3.6644  1.4157 12.1767  0.0000  0.0441   0.0973   0.1046    0.2242   0.0000   429.9806      -37.9362      -1.29123      -7.90070      -11.1410      -8.58958       9.01202       10.9569       10.7190       8.71577       7.47354       5.42782
   7  21 3417.3488    3.1843  1.8734 11.9621  0.0000  0.0529   0.0796   0.1304    0.2043   0.0000   441.3723      -15.2205       35.8794       9.35522      -9.91414      -3.47593       11.3399       13.5919       13.2212       11.4527       8.93991       6.47557
   7  22 3555.0342    2.7185  2.7790 11.4959  0.0000  0.0676   0.0549   0.1830    0.1833   0.0000   469.5517       26.9703       2.11377       6.20251     -0.626544      -4.28430       14.9626       18.3353       17.7621       14.9917       11.4983       8.08284
   7  23 3693.3324    2.2325  4.0303 11.0264  0.0000  0.0870   0.0383   0.2429    0.1442   0.0000   481.7242      -16.5422       39.7444       3.81600       6.86709       4.60844       19.9712       21.7424       21.3156       19.8968       15.4097       11.1625
   7  24 3831.6829    1.8912  5.1650 10.7272  0.0000  0.1102   0.0312   0.2899    0.1264   0.0000   462.1105      -3.99980       8.56397      -2.09900       6.54823      -25.3993       21.8687       27.9834       26.6466       23.7261       17.7398       13.3450
   7  25 3970.2894    1.5566  7.5498 10.2610  0.0000  0.1309   0.0219   0.3796    0.0966   0.0000   427.4902     -0.884101      -41.7471       15.8465      -6.47608      -10.1557       29.0863       34.9340       33.4657       29.4997       23.1802       16.9840
   8   9 1806.1977    0.3642  0.3441  9.5135  0.0000  0.0233   0.0171   0.0494    0.0665   0.0000   433.3168      -3.10913       15.3130      -1.70781      -2.87844     -0.342075       4.70118       5.74083       5.63058       4.32034       3.97256       3.42841
   8  10 1946.0123    0.5174  0.4779  9.5851  0.0000  0.0274   0.0210   0.0600    0.0854   0.0000   450.7154      -5.72379       10.2862     -0.379852       1.76985     -0.717305       4.31419       5.97294       5.04627       5.19125       3.85975       3.28814
   8  11 2086.0941    0.7172  0.5540  9.9145  0.0000  0.0259   0.0272   0.0614    0.0868   0.0000   430.6702       2.69692       2.02367      -7.67307       7.32775       2.27582       4.94269       6.95735       6.23525       4.50567       4.98101       4.05004
   8  12 2225.1288    0.9756  0.6124 10.2917  0.0000  0.0291   0.0340   0.0593    0.0955   0.0000   425.8540      -5.57742       8.59541       1.62982       2.06254      -2.83281       5.06830       7.01734       5.86871       6.05497       4.50726       3.51822
   8  13 2362.8439    1.3532  0.8286 10.3554  0.0000  0.0304   0.0416   0.0735    0.1513   0.0000   436.2735       2.36916       21.2208      -15.4186      -1.76852       6.38993       6.04631       7.78281       7.40554       6.64915       4.97179       3.86152
   8  14 2499.3871    1.7034  0.8532 10.9008  0.0000  0.0320   0.0517   0.0753    0.1452   0.0000   423.2653       4.36653       14.8196      -4.46835      -1.66964      -1.94204       5.62876       7.36356       6.70226       5.73265       5.26253       4.05619
   8  15 2636.0961    2.2688  0.9432 11.1678  0.0000  0.0315   0.0638   0.0773    0.1750   0.0000   444.6033      -13.1819       6.77480       12.1560       2.55141     -0.372047       5.83349       6.88183       7.32363       6.04488       5.14672       3.71424
   8  16 2773.7826    2.7313  0.8179 12.0042 -0.0006  0.0276   0.0814   0.0748    0.1372   0.0000   448.8863      -7.34745       6.46991      0.182974      -5.42110     -0.791107       5.36576       6.32215       6.05290       5.89146       4.66102       3.31359
   8  17 2911.5117    3.6396  0.7401 12.4868  0.0000  0.0266   0.1097   0.0695    0.1357   0.0000   436.0081      -1.74548       18.6982       8.53201       3.74295      -2.46085       5.19477       6.33569       6.41819       5.42571       4.49971       3.15675
   8  18 3049.1454    4.0102  0.7314 13.0291  0.0000  0.0276   0.1277   0.0734    0.1180   0.0000   438.0795       4.75704       3.50584      -6.47866      -7.07571       4.06050       5.29605       6.43581       6.08430       5.43015       4.71025       3.54757
   8  19 3186.6948    4.0071  1.0052 13.2896 -0.0016  0.0352   0.1200   0.0980    0.1348   0.0000   440.8040       3.41196       9.92619       16.0337      -10.1469      -1.45643       7.30377       8.18376       7.98724       7.33223       6.20487       4.48645
   8  20 3324.2824    3.7263  1.3164 12.8075  0.0135  0.0433   0.1034   0.1078    0.1645   0.0000   437.2093       11.0511       7.76975      -8.93576      -10.5799       6.31354       8.49839       10.5328       10.5299       9.06281       7.34208       5.32169
   8  21 3462.3466    3.0833  1.9705 12.1068  0.0000  0.0525   0.0679   0.1293    0.1296   0.0000   451.1232      -17.7969      -22.1467      -5.59243      0.649340     -0.297016       10.1497       12.3028       11.2130       11.4717       8.88316       6.39758
   8  22 3600.8145    2.4317  3.0187 11.5550  0.0000  0.0675   0.0454   0.1867    0.1068   0.0000   417.7550      -22.8967       29.4618       14.0495      -7.04500      -9.92634       12.0267       14.8875       14.7554       13.6438       10.7878       8.23965
   8  23 3739.2826    2.0501  4.2612 11.0105  0.0000  0.0857   0.0326   0.2311    0.1074   0.0000   458.1080       10.4362       30.2208      -21.8031       10.0332       17.1502       16.5892       19.8208       20.0133       17.2668       14.8863       10.9529
   8  24 3878.1326    1.7062  5.6585 10.7036  0.0000  0.1040   0.0246   0.2899    0.0877   0.0000   391.4581      -59.0921       24.8857       5.04389       21.1383      -18.2419       19.1856       24.5208       23.4588       21.1050       17.5637       13.0697
   8  25 4017.2570    1.4668  7.2710 10.4575  0.0000  0.1278   0.0202   0.3681    0.0736   0.0000   421.6812       3.64475       10.4295      -12.2780      -29.8120       37.9943       23.5174       28.7794       29.2627       26.0713       21.2876       15.9511
   8  27 4296.2472    0.9975 12.1271 10.0514  0.0000  0.2150   0.0149   0.6101    0.0580   0.0000   425.6041      -59.0015       31.4705      -4.74038       1.74191       13.9021       38.6349       49.2565       47.4271       44.9492       34.9629       28.0484
   9   8 1702.4350    0.2897  0.1730  9.4347  0.0000  0.0142   0.0185   0.0325    0.0445   0.0000   436.5105      -3.01626       10.2125       4.29329      -1.13657      0.156041       2.80800       2.83331       3.14911       2.87713       2.32180       1.76453
   9   9 1843.6190    0.3753  0.3165  9.6161  0.0000  0.0223   0.0178   0.0446    0.0553   0.0000   438.7510      -8.08029       8.23075       1.81636      -1.34004      -5.04337       4.19214       5.26096       5.06239       4.58027       3.67854       2.69431
   9  10 1984.1944    0.5542  0.5109  9.5680  0.0000  0.0223   0.0208   0.0608    0.0974   0.0000   432.9355      -5.79133       8.60625       2.93270      -1.33345      -1.98372       3.67865       4.66062       4.22151       4.24713       3.52278       2.68762
   9  11 2125.0603    0.7700  0.6490  9.9457  0.0000  0.0281   0.0256   0.0628    0.1210   0.0000   437.2103       4.19101       7.02675      -4.76957      -5.11937      -3.33420       4.46333       5.57379       5.65785       5.14080       4.41463       3.18119
   9  12 2264.5270    0.9924  0.8317 10.1884  0.0000  0.0328   0.0302   0.0706    0.1212   0.0000   431.8353       8.41487       22.3321       4.09966      -8.80134       2.80689       5.09425       6.77429       6.61560       5.90843       4.82324       4.05826
   9  13 2402.2851    1.4035  0.9082 10.9762  0.0000  0.0340   0.0415   0.0741    0.1152   0.0000   440.2340      -9.83820       18.3239      -5.73911       4.38911      -1.09038       6.42183       8.06650       7.98252       7.26120       5.55203       4.38610
   9  14 2539.4897    1.8926  0.9431 11.0855  0.0000  0.0309   0.0519   0.0745    0.1493   0.0000   440.8791      -10.0269       7.88483       1.18766       2.23268      -2.92211       5.70504       6.51689       6.66683       6.20389       5.14863       4.07885
   9  15 2676.9715    2.4417  0.9300 11.3321  0.0000  0.0306   0.0672   0.0753    0.1661   0.0000   444.6584    -0.0945919       10.8504      -7.18480       10.4008       2.53842       4.93175       6.41707       6.21384       5.40858       4.78215       3.51472
   9  16 2815.1763    3.2752  0.7687 11.9021  0.0000  0.0265   0.0949   0.0620    0.1552   0.0000   436.8199      -12.1992       4.44863      -1.93818       2.77961      -3.24477       4.19814       5.62383       5.17346       5.15455       4.03286       3.19817
   9  17 2953.5142    3.6449  0.8922 12.2766  0.0000  0.0284   0.1010   0.0697    0.1596   0.0000   437.5179       2.57603       7.27250     -0.783521       3.76926     -0.278760       4.80061       5.96189       5.50264       5.62944       4.32992       3.73797
   9  18 3091.4498    4.1313  0.9531 12.2087 -0.0023  0.0286   0.1099   0.0728    0.2052   0.0000   445.1477      -5.36388       9.79015    -0.0571206      -4.79585      -9.35698       4.96957       5.98867       5.97894       5.45630       4.59624       3.75491
   9  19 3229.4855    3.7768  1.1455 13.0476  0.0000  0.0389   0.1006   0.0884    0.1344   0.0000   440.0294      -13.2534       5.43607       22.1168      -5.80781      -2.17346       6.17924       8.15171       7.53500       7.17963       6.01533       4.82933
   9  20 3367.6388    3.1707  1.6980 12.7051  0.0000  0.0481   0.0715   0.1206    0.0916   0.0000   431.8297      -19.1430       3.91964       14.6735       4.00262      -4.15688       7.88968       10.4738       10.1950       9.25327       7.71021       5.92999
   9  21 3506.1227    2.6672  2.2164 12.4685  0.0000  0.0589   0.0571   0.1482    0.0762   0.0000   431.9274       14.8995       23.0670     -0.813644     -0.330738      -3.39163       10.0410       12.9396       12.8608       11.7943       9.98606       7.44619
   9  22 3645.0682    2.2976  3.6741 11.6315  0.0005  0.0715   0.0387   0.2008    0.0690   0.0000   429.9862       1.04392     -0.407648       8.25535       9.64710       10.4738       12.4843       15.1174       14.9214       13.9915       11.8414       9.33412
   9  23 3784.0172    1.9552  4.8888 11.1074 -0.0010  0.0873   0.0287   0.2379    0.0732   0.0000   425.9932      -8.25373      -7.07519       15.4572      -14.0583     -0.877122       14.3242       18.4888       18.2443       16.6202       14.2788       10.8548
   9  24 3923.2544    1.6088  6.2240 10.8190  0.0000  0.1094   0.0229   0.2936    0.0656   0.0000   398.0505       40.1696      -9.37659       4.00937     -0.503105     -0.574436       18.0677       22.8549       23.2873       20.9059       17.9666       13.8626
  10   7 1592.9106    0.2130  0.0995  9.3356  0.0000  0.0190   0.0213   0.0332    0.0376   0.0000   435.6183     -0.618572       10.7548       1.26422      -3.43880      0.380329       2.91701       2.79921       3.15001       3.88143       2.10254       1.89439
  10   9 1879.9538    0.4756  0.3232  9.4652  0.0000  0.0202   0.0203   0.0385    0.0589   0.0000   438.4358      -5.03643       10.5834      -5.47585       4.49552     -0.432150       3.54711       4.59890       4.55886       4.18858       3.47430       2.57597
  10  10 2021.4978    0.6227  0.4808  9.7112  0.0000  0.0218   0.0224   0.0487    0.0827   0.0000   436.2062      -5.78910       15.5198       3.33712      -6.62257      0.501568       3.21884       4.12647       3.83154       3.70804       3.18215       2.70566
  10  11 2162.9716    0.8372  0.7034  9.7927  0.0000  0.0254   0.0267   0.0696    0.1578   0.0000   440.1311      -8.88469       8.31838       5.87418      -2.74362       2.82753       4.10206       4.61640       4.85808       4.59605       4.09837       3.24102
  10  12 2302.7754    1.1724  0.9337  9.8902  0.0000  0.0286   0.0312   0.0738    0.2527   0.0000   442.1000      -7.53138       15.9649       1.25305      -1.62445      -1.02264       4.52909       5.33787       5.27287       5.03779       4.59896       3.80965
  10  13 2440.7686    1.5577  0.8502 10.8144  0.0000  0.0279   0.0440   0.0665    0.1426   0.0000   449.3236       6.41189       9.23177       5.29893     -0.769650      -6.92966       4.26383       5.57692       5.14798       4.97509       4.28859       3.57699
  10  14 2578.5952    1.9780  0.9763 11.2536  0.0000  0.0290   0.0535   0.0825    0.1345   0.0000   440.6404       3.05694       3.61162       11.0165       2.94343       5.09418       4.21397       5.62523       5.48637       5.23433       4.63055       3.56873
  10  15 2716.9740    2.6269  0.9254 11.3163  0.0000  0.0270   0.0675   0.0696    0.1619   0.0000   432.7713      -8.02863       23.9018     -0.859145      -2.23925      -3.85749       4.07790       5.23909       5.03376       4.86660       4.34803       3.50047
  10  16 2855.6528    3.2468  0.8395 11.7805  0.0000  0.0252   0.0862   0.0612    0.1523   0.0000   441.5250       1.16384       12.0684     -0.660263       7.91300      -2.37611       4.10374       4.91057       5.02272       4.64133       4.07183       3.24145
  10  17 2994.4199    3.9729  0.8687 12.1773  0.0000  0.0264   0.1035   0.0627    0.1546   0.0000   433.1913       1.53994       5.28899       3.95230       6.69270       8.81991       3.95867       4.81612       4.73920       4.66213       3.95332       3.27137
  10  18 3132.8783    4.2074  0.8597 12.6915  0.0000  0.0268   0.1113   0.0647    0.1404   0.0000   434.2762       1.01482       11.2270       5.22792       1.55053     -0.455659       4.39368       5.39125       5.16736       4.99480       4.21840       3.65220
  10  19 3271.2394    3.8446  1.3529 11.9271  0.0002  0.0370   0.0822   0.0812    0.1780   0.0000   436.3702      -6.28747       16.8569      -15.1437      -1.44104       1.60421       5.36519       6.91093       6.62610       6.71798       5.32661       4.85754
  10  20 3409.9614    3.2115  1.9667 12.3259  0.0000  0.0455   0.0632   0.1224    0.0857   0.0000   439.3083       4.80925       23.5549      -8.88641      -1.79896      -10.5988       6.61094       8.48575       8.55380       7.66235       7.19426       5.89081
  10  21 3549.0418    2.6182  2.5661 12.1201  0.0000  0.0547   0.0479   0.1491    0.0707   0.0000   445.0931      -13.4677      -2.18468       1.62373      0.806610       8.89735       8.58374       10.5544       10.9001       9.80951       8.89100       7.04087
  10  22 3688.1917    2.1378  3.7711 11.6313  0.0000  0.0734   0.0345   0.1910    0.0593   0.0000   421.5377       1.42102       9.75370      -22.9301      -14.6865      -7.91125       10.7254       14.0030       14.0553       12.8139       11.4125       9.23709
  10  23 3827.8018    1.7627  5.1395 11.1410 -0.0004  0.0904   0.0267   0.2428    0.0617   0.0000   446.0541      -23.5028       7.36020      -11.4223      -12.0081       18.5024       13.8113       16.7679       17.6544       16.2288       14.4689       11.6959
  10  24 3967.5694    1.4618  6.7842 10.5669  0.0000  0.1090   0.0193   0.2989    0.0621   0.0000   450.4874       27.0964       43.8192       25.7424      -31.8474      -4.17143       15.9791       20.3940       21.3703       19.9499       17.0082       13.5883
  10  26 4247.7682    1.0361 10.4617 10.1613  0.0000  0.1607   0.0145   0.4848    0.0521   0.0000   455.2404      -30.7450       61.1001       49.0638       36.6937      -22.5449       24.0533       29.3760       29.9278       29.7542       24.7636       20.4654
  11   6 1477.1639    0.1499  0.0635  9.2712  0.0000  0.0125   0.0181   0.0225    0.0333   0.0000   434.9268      0.153525       9.73803       2.84019      -4.13252     -0.960445       1.53777       2.30909       1.92849       1.92116       1.79379       1.44804
  11   7 1627.1229    0.2444  0.1350  9.3512  0.0000  0.0135   0.0154   0.0248    0.0383   0.0000   438.8872      -4.00699       17.6189      -2.94445       1.11523       3.25835       2.11585       2.99541       2.94386       2.64554       2.18205       1.71800
  11   8 1772.1905    0.3169  0.2696  9.4872  0.0000  0.0180   0.0154   0.0406    0.0445   0.0000   437.7427      0.835009       8.24982       2.61728     -0.349343       4.03693       3.06595       3.06684       3.24003       3.00993       3.13326       2.50630
  11   9 1915.4112    0.5536  0.3828  9.5134  0.0000  0.0180   0.0212   0.0429    0.0626   0.0000   437.2779      -2.90933       6.91392       3.01515       1.93401      -2.77596       2.86394       3.63270       3.78261       3.52019       3.14856       2.42493
  11  10 2057.9357    0.6448  0.6391  9.4015  0.0000  0.0237   0.0198   0.0599    0.0845   0.0000   436.5869       4.41136       7.83407     -0.965290      -2.17955      -4.44605       2.95252       3.81837       4.01416       3.90798       3.23919       2.70142
  11  11 2199.7502    0.9392  0.6855  9.7446  0.0000  0.0242   0.0272   0.0570    0.1372   0.0000   437.7826      -4.48281       13.5409       5.00445      -3.65034      -2.96785       3.52685       4.81470       4.88511       5.18443       4.52328       3.27131
  11  12 2339.9937    1.2750  0.9175 10.0881  0.0000  0.0282   0.0354   0.0772    0.2675   0.0000   439.4677      -4.08042       13.5256       2.00711      -4.22683      -2.26404       3.74926       4.83016       4.63433       4.46542       3.94771       3.38876
  11  13 2478.4881    1.7118  1.0666  9.7509  0.0000  0.0313   0.0437   0.0745    0.6289   0.0000   436.0998      -4.38364       9.12835      -4.54741       12.8820       1.74452       4.16597       5.02319       5.43586       5.11705       4.36132       3.51749
  11  14 2616.8760    2.1334  0.9907 11.2333  0.0000  0.0278   0.0527   0.0746    0.1672   0.0000   440.8185      0.731919       12.6910      -2.85493     0.0808289      -3.98922       3.78800       4.73508       4.36758       4.78136       3.98267       3.47131
  11  15 2756.0537    2.7951  0.7917 11.7892  0.0000  0.0235   0.0750   0.0614    0.1270   0.0000   443.7949      -1.07397       17.4626      -8.91288      -6.93006      -5.34835       3.48429       4.02014       4.11052       4.18692       3.66796       2.91841
  11  16 2895.3572    3.4800  0.8132 12.3337  0.0000  0.0254   0.0907   0.0587    0.1239   0.0000   440.3700      0.855318       3.11990      -4.45359     -0.208220       7.65811       3.55742       4.60983       4.59786       4.57437       3.80690       3.11735
  11  17 3034.4807    4.1921  0.7461 12.5619  0.0000  0.0239   0.1111   0.0531    0.1345   0.0000   436.7555     -0.274105       6.35248      0.958902       2.17210      -2.14762       3.46147       4.10756       4.24443       4.01654       3.80906       3.15145
  11  18 3173.4199    4.0001  1.0871 12.5316  0.0000  0.0292   0.0930   0.0719    0.1363   0.0000   440.3934    -0.0819142       10.7620       3.03365      -1.85570      -2.18373       4.13969       5.24484       5.28688       5.02742       4.46860       3.80497
  11  19 3312.2286    3.6460  1.5460 11.8666  0.0053  0.0354   0.0726   0.0886    0.1400   0.0000   434.8095      -19.1295       5.40091       6.07519      -5.23728       5.28289       5.06641       6.23772       6.44717       6.09102       5.28192       4.73621
  11  20 3451.5234    3.0534  2.2224 11.9100  0.0000  0.0452   0.0544   0.1159    0.0865   0.0000   445.8673       12.4227       13.4972       5.32859       1.58428      -4.29164       6.46883       8.20602       8.01501       7.87944       6.93297       5.74902
  11  21 3591.0369    2.5110  3.0998 11.6237  0.0000  0.0579   0.0397   0.1535    0.0668   0.0000   440.6603      -4.11634       10.2497       19.2268      -10.4008      -9.84135       7.38932       9.71747       9.81883       9.55341       8.46086       6.86551
  11  22 3730.7202    2.0307  4.2563 11.3003  0.0000  0.0737   0.0297   0.1921    0.0600   0.0000   428.6054      -6.22515       11.6075      -9.51788      -16.7526       9.43413       9.72612       12.6083       13.0436       12.3840       10.8141       9.09955
  11  23 3870.5087    1.7222  5.8743 10.7766  0.0000  0.0872   0.0228   0.2477    0.0616   0.0000   441.9733      -24.4820      -12.0993       21.0481       16.9235       7.90769       12.0502       15.5287       15.8677       15.1736       13.5397       11.2980
  11  24 4010.5597    1.4239  7.3637 10.5588  0.0000  0.1086   0.0184   0.3002    0.0568   0.0000   465.0393       3.98301       15.1100       6.22176       6.88975      -26.6164       14.8986       18.3448       19.4248       18.2866       16.6046       13.6088
  11  25 4150.7108    1.1861  8.9161 10.2430  0.0000  0.1291   0.0155   0.3702    0.0564   0.0000   456.8431      -2.15812      -20.9514       9.12942       13.8403      -2.65734       17.7996       22.5352       23.0712       22.2276       20.1758       16.3965
  12   7 1660.2331    0.2602  0.1815  9.3331  0.0000  0.0147   0.0141   0.0278    0.0399   0.0000   436.4085      -2.84394       11.6390      -1.13281      -5.29543      -3.07710       1.92661       2.14773       2.63222       2.56382       2.22608       1.78163
  12   8 1805.7971    0.3634  0.3386  9.3354  0.0000  0.0189   0.0150   0.0452    0.0500   0.0000   435.2307     -0.750663       4.97412      -1.21573       3.12862      0.573962       2.56101       2.81708       2.60354       2.78562       2.59120       2.26790
  12   9 1949.9696    0.5477  0.4349  9.3580  0.0000  0.0182   0.0192   0.0458    0.0629   0.0000   437.2647      -5.48050       15.6277       1.01901      -2.79945      -1.44595       2.46457       3.01741       3.10516       2.77024       2.72761       2.26935
  12  10 2093.6084    0.6535  0.6141  9.7317  0.0000  0.0249   0.0197   0.0543    0.0781   0.0000   438.5625       4.75017       7.59559      -2.06298   -0.00827301      -1.21615       2.96559       3.85587       3.80895       3.68619       3.44654       2.73237
  12  11 2235.8256    1.0375  0.6629 10.0695  0.0000  0.0233   0.0288   0.0491    0.0965   0.0000   437.7714      -2.49146       11.6678      -1.60846      -3.15490    -0.0480532       2.90549       3.89896       3.93247       3.76803       3.31439       2.98563
  12  12 2376.2765    1.3083  0.9296 10.2432  0.0000  0.0286   0.0320   0.0659    0.1907   0.0000   443.8925      -1.67113       8.35938       2.33902       2.61625      -1.76939       3.31340       4.49909       4.19784       4.32968       3.73963       3.43899
  12  13 2515.4374    1.7932  1.0211 10.8981  0.0000  0.0297   0.0491   0.0787    0.2862   0.0000   437.3778      -1.13841       20.4752       1.56667      -2.73012     -0.877958       3.72263       5.22187       4.71012       5.05227       4.49455       3.73972
  12  14 2654.5375    2.3876  0.8049 11.6034  0.0000  0.0247   0.0624   0.0580    0.2078   0.0000   445.2086      0.248213       7.48993      -1.38007      -8.35637      0.968095       3.16898       3.92183       4.00057       4.00930       3.50377       2.99375
  12  15 2794.4389    2.9141  0.9237 11.9382 -0.0016  0.0267   0.0682   0.0596    0.1627   0.0000   437.8597    -0.0714686       14.9868      0.957285     -0.515818      -1.16585       3.33780       4.24128       4.45060       4.13122       3.69995       3.24604
  12  16 2934.3466    3.7882  0.6894 12.3891  0.0000  0.0201   0.1050   0.0543    0.1236   0.0000   442.9154     0.0154589       10.4662      -3.39332      0.108384     -0.673859       2.76642       3.26633       3.37936       3.40361       2.96727       2.48816
  12  17 3073.7412    4.0414  0.8826 12.5297 -0.0006  0.0237   0.0997   0.0630    0.1310   0.0000   439.2351      -4.21341       12.2269       2.01169      0.424878       2.25976       3.31554       3.96267       3.98320       4.14374       3.70016       3.11559
  12  18 3213.1686    3.9566  1.2153 12.1327  0.0000  0.0290   0.0839   0.0727    0.1637   0.0000   442.3290      -4.98501       16.6157       9.04548      -3.16499      -3.32331       3.89615       4.84294       5.05528       4.49755       4.17562       4.02680
  12  19 3352.5511    3.4963  1.6862 12.0394 -0.0010  0.0372   0.0643   0.0908    0.1095   0.0000   436.7588      -2.83639       12.6253      -5.53672      -6.52440      -1.51511       4.45811       5.94388       6.00601       5.75180       5.14273       4.49349
  12  20 3492.3253    2.9554  2.3618 11.5151  0.0000  0.0428   0.0472   0.1135    0.0884   0.0000   435.2189      -1.75127       26.9500      -2.80846       1.08945       1.33021       5.45456       6.75924       7.10315       6.99867       6.12485       5.27170
  12  21 3632.3413    2.4032  3.7534 11.2639  0.0000  0.0579   0.0325   0.1530    0.0631   0.0000   430.6509      -4.54510       9.99343      0.516157      -7.62598      -4.34938       7.47970       9.40760       9.99361       9.52911       8.72718       7.42076
  12  22 3772.4309    1.9270  5.1706 10.9389  0.0000  0.0744   0.0241   0.2008    0.0582   0.0000   438.4389      -1.82724       22.2998       2.54469       4.33918       14.8478       9.08567       11.8147       12.3698       11.8540       10.6541       9.07691
  12  23 3912.7253    1.5481  6.0951 10.8763  0.0000  0.0910   0.0211   0.2525    0.0546   0.0000   444.0198       21.4684       16.8502       32.0488      -5.68692      -27.5454       11.3465       14.6170       15.1790       14.6439       13.5347       11.2587
  12  24 4053.2087    1.3411  8.0062 10.3980  0.0000  0.1075   0.0166   0.3095    0.0581   0.0000   452.6735       40.1337       21.6134      -12.5882       1.79249       31.5680       13.6295       17.0885       18.3498       17.3813       15.6216       13.8606
  12  25 4194.1518    1.1083 10.1991 10.1736 -0.0001  0.1370   0.0143   0.4058    0.0543   0.0000   430.2976     -0.794849       39.0274      -20.1308       16.7963      -22.9930       16.8501       21.7208       22.5842       22.2966       19.8446       16.8575
  12  26 4334.9626    0.9247 12.0568 10.1108  0.0000  0.1744   0.0137   0.5102    0.0496   0.0000   477.0036       4.04920      -46.2959       24.7956       19.4900      -19.6172       21.8699       27.2308       29.6121       27.9983       25.6728       22.1495
  12  28 4617.6004    0.6062 17.3417  9.9169 -0.0002  0.3076   0.0093   0.8731    0.0352   0.0000   471.1002      -19.4456       29.5830      -29.3762      -7.40711       32.1604       37.4945       48.0542       51.7096       49.5421       44.2120       37.9657
  13   4 1215.3852    0.0659  0.0403  9.3392  0.0000  0.0235   0.0118   0.0217    0.0294   0.0000   435.7034      -4.97138       11.5009      -1.69003      -6.82656      -1.89302       2.10325       4.42232       3.47545       5.02027       3.60237       2.40027
  13   6 1541.1367    0.1752  0.1302  9.2251  0.0000  0.0114   0.0129   0.0358    0.0335   0.0000   435.3524      0.559200       12.1245       2.23576      -2.61397      -1.48701       1.38842       1.60777       1.88521       1.74987       1.55825       1.22808
  13   7 1692.3484    0.3056  0.1886  9.2654  0.0000  0.0133   0.0153   0.0274    0.0396   0.0000   435.9599       2.79395       13.7033     -0.504008      -3.87729      -2.89399       1.50327       1.74047       1.88617       1.77647       1.66060       1.54804
  13   8 1838.6263    0.3968  0.4266  9.3899  0.0000  0.0189   0.0140   0.0489    0.0556   0.0000   436.6460      0.907651       17.8291      0.813790      0.520441   -0.00580777       2.25294       2.84268       2.85865       2.89230       2.45096       2.42210
  13   9 1983.7939    0.5476  0.5484  9.5252  0.0000  0.0233   0.0165   0.0474    0.0658   0.0000   436.5039      -2.97848       9.94444      -1.29630      -2.73436      -1.02409       2.45607       3.27631       3.13744       3.48895       2.76399       2.61489
  13  10 2128.4660    0.8042  0.6503  9.6002  0.0000  0.0211   0.0219   0.0500    0.0864   0.0000   438.5861       2.63593       6.81067     -0.571769       3.44609      -1.22406       2.64469       3.28823       3.36252       3.28483       2.99134       2.60049
  13  11 2271.1293    1.0865  0.8410 10.0790  0.0000  0.0249   0.0265   0.0620    0.1054   0.0000   441.7463      -1.94749       9.08245      0.484443       2.54253      0.355763       2.83039       3.76888       3.95031       3.81280       3.51776       2.93881
  13  12 2411.7858    1.4994  0.8585 10.6468  0.0000  0.0251   0.0366   0.0605    0.1209   0.0000   432.5151      0.232754       9.48245    -0.0632186      -5.24298       1.03392       3.10260       4.02150       3.91153       3.98298       3.71140       3.06071
  13  13 2551.6923    1.9493  1.0186 10.8283 -0.0015  0.0275   0.0455   0.0662    0.2473   0.0000   439.6360       2.05850       12.6522       4.12023      -7.45987     -0.681889       2.94108       4.18293       3.99110       4.18053       3.70952       3.15760
  13  14 2691.6177    2.4973  0.8877 10.9824  0.0000  0.0253   0.0608   0.0586    0.3988   0.0000   435.5763      0.998734       15.6820    -0.0622076       3.80856      -1.72834       2.88956       3.75116       3.85706       3.98839       3.24100       3.02865
  13  15 2832.1186    3.1484  0.8556 11.7047  0.0000  0.0244   0.0753   0.0548    0.2888   0.0000   434.6642       3.97169       14.0487     -0.160367       1.81862     -0.476979       2.89207       3.66313       3.71846       3.78015       3.10296       3.21443
  13  16 2972.5984    3.7367  0.9159 12.2776  0.0049  0.0247   0.0850   0.0575    0.2006   0.0000   444.7283     -0.112603       10.1414       7.07038       5.19197      -3.07439       3.05681       3.82775       3.84328       3.89635       3.57362       3.11133
  13  17 3112.4013    3.9878  0.9086 12.5247  0.0000  0.0245   0.0931   0.0606    0.1471   0.0000   443.5300      -4.16024       13.1245       9.90330     -0.396130     -0.891467       2.90817       3.64363       3.42651       3.68669       3.34598       3.00137
  13  18 3252.2311    3.8887  1.2084 12.5393  0.0000  0.0296   0.0826   0.0722    0.1367   0.0000   437.7116      -2.80265       15.2525     -0.320982     -0.302610       3.03562       3.57435       4.33076       4.75995       4.50695       4.29381       3.74428
  13  19 3392.2778    3.3597  1.5701 12.4063 -0.0001  0.0351   0.0648   0.0886    0.0992   0.0000   440.6020      -8.84383       7.89103       7.17675       3.24690      -5.29348       4.32279       5.77157       5.79722       5.94881       5.14994       4.35513
  13  20 3532.4512    2.6741  2.7967 11.6753  0.0000  0.0483   0.0397   0.1238    0.0693   0.0000   443.1248       11.7006       9.02843      -5.52625      -12.0534      -3.59940       5.62578       7.08986       7.70868       7.12675       6.84586       5.92144
  13  21 3672.9358    2.2121  3.9867 11.1873 -0.0001  0.0598   0.0289   0.1538    0.0619   0.0000   443.4889      0.643814      -1.08077      -3.69217      -2.35037      -3.52875       7.11412       8.72974       9.27847       9.21409       8.31024       7.20836
  13  22 3813.4686    1.8060  5.9347 10.7741 -0.0001  0.0770   0.0211   0.2104    0.0574   0.0000   427.6255      -5.80958       11.8461       2.99589      -8.88954      -3.91217       8.99774       11.1146       12.3721       11.9100       10.7063       9.43265
  13  23 3954.3505    1.4703  7.4133 10.5766  0.0000  0.0952   0.0181   0.2669    0.0574   0.0000   461.6312      -11.6286       31.1151       14.1550       20.3647      -9.67931       11.1275       14.2509       14.9820       14.7994       13.5260       11.6822
  13  24 4095.4977    1.2434  8.8150 10.4192  0.0000  0.1118   0.0157   0.3395    0.0536   0.0000   454.1003      0.368157      -14.2276       9.64301      -2.65495       7.27542       13.0599       16.3333       17.4653       17.0001       15.7286       13.5098
  13  25 4236.4240    1.0245 10.4587 10.1785  0.0000  0.1369   0.0137   0.4092    0.0515   0.0000   421.5116      -12.9228       14.0372       36.0991      -1.24597      -18.1812       15.9287       20.3555       21.3965       21.6179       19.7789       17.0635
  13  26 4377.5117    0.8679 13.1771 10.0765 -0.0021  0.1881   0.0126   0.5311    0.0471   0.0000   406.5542       28.6823       13.0366       24.0606       38.0130      -25.7585       21.3252       27.8064       28.9025       29.0580       26.3579       22.7185
  13  27 4519.0316    0.6928 15.3182  9.9973  0.0000  0.2473   0.0110   0.6980    0.0408   0.0000   422.9590      -5.57811       49.4658       26.5114      -2.54327       24.5692       28.1214       36.4296       38.6742       38.3923       34.5438       29.9404
  14   7 1723.4864    0.2924  0.2563  9.3646  0.0000  0.0143   0.0127   0.0327    0.0382   0.0000   435.0793      -3.85787       9.56638      -5.10588      -2.59078       2.07814       1.68156       2.06424       2.10193       2.07699       2.09497       1.66260
  14   8 1870.8388    0.4373  0.3175  9.3858  0.0000  0.0167   0.0169   0.0339    0.0501   0.0000   434.7390      0.130004       9.66766      -2.90091      0.324854      -1.40581       1.82748       2.07129       2.62824       2.30318       2.33186       2.00717
  14   9 2017.0284    0.6047  0.4869  9.6316  0.0000  0.0185   0.0180   0.0421    0.0631   0.0000   435.9945      -3.33910       19.4205      0.967303      0.238488       1.51342       1.98602       2.71469       2.81331       2.85125       2.62124       2.24696
  14  10 2162.4817    0.8071  0.8055  9.7319 -0.0008  0.0248   0.0200   0.0621    0.0844   0.0000   434.0797       5.15900       7.75825      -6.45204      0.360147       3.78282       2.54667       3.57231       3.50143       3.67579       3.30900       2.79321
  14  11 2305.6458    1.1562  0.9125 10.1610  0.0000  0.0253   0.0259   0.0600    0.1013   0.0000   441.8206       3.38579       12.5257       1.78574       2.30252      0.169104       2.84127       3.54072       3.63823       3.67823       3.38601       2.95192
  14  12 2446.6728    1.5618  0.8904 10.7861  0.0000  0.0248   0.0355   0.0582    0.1090   0.0000   437.5085       3.20509       15.7250       6.45028     -0.168311      0.686269       2.71861       3.43516       3.70834       3.69786       3.30570       2.85756
  14  13 2587.2406    1.9845  0.9398 11.3789  0.0000  0.0252   0.0464   0.0652    0.1217   0.0000   444.1848       10.6698       1.87524      -6.26570       5.81328       3.60275       2.88175       3.70693       3.63477       3.70583       3.51307       3.03584
  14  14 2728.1831    2.6601  0.9271 11.0715  0.0000  0.0238   0.0591   0.0592    0.3005   0.0000   443.1577      -4.33002       8.36003       6.50398     -0.291071     -0.528194       2.67858       3.51372       3.71150       3.71267       3.46985       2.95534
  14  15 2869.1508    3.3192  0.8426 11.8384  0.0000  0.0236   0.0840   0.0563    0.3171   0.0000   440.3343       1.99516       16.6110      -2.22199      -1.76575      -2.48244       2.67432       3.32095       3.82275       3.47707       3.40934       2.81276
  14  16 3010.1041    4.0002  0.8564 11.9823  0.0000  0.0232   0.0924   0.0541    0.3398   0.0000   436.7827      -3.26664       15.0157     -0.982125       1.16479      -3.16291       2.53722       3.23141       3.40183       3.29400       3.04343       2.87626
  14  17 3150.4762    4.0288  1.1406 12.7455  0.0000  0.0277   0.0869   0.0723    0.1762   0.0000   437.2069      -1.62166       14.6806      -3.00511      -7.09489      0.490637       2.92750       3.82685       3.84585       4.07494       3.67922       3.15533
  14  18 3290.7914    3.6472  1.4471 12.2701  0.0000  0.0311   0.0691   0.0801    0.1430   0.0000   440.0576      -7.42586       5.84877       7.56304       4.47611      -3.01998       3.34497       4.28313       4.38337       4.53241       4.16103       3.52095
  14  19 3431.3176    3.1753  2.0277 12.0310  0.0000  0.0373   0.0525   0.0993    0.0930   0.0000   437.1976      -6.05393       17.0920       3.87565       1.49028      -8.45053       4.09693       5.03816       5.53442       5.42725       4.97790       4.43692
  14  20 3572.0190    2.5047  3.0294 11.5924  0.0001  0.0488   0.0357   0.1289    0.0693   0.0000   429.6103      -3.26695       14.5679       3.38913      0.523656      -5.01618       5.48642       6.60417       7.18443       7.27292       6.68323       5.86052
  14  21 3713.0013    2.1106  4.3894 11.0002  0.0000  0.0601   0.0261   0.1604    0.0653   0.0000   437.9692     -0.212793       7.95690      -15.1122       12.3315       2.92585       6.68025       8.50768       9.04660       8.88243       8.23225       7.41985
  14  22 3853.9436    1.7379  5.8053 10.7009  0.0000  0.0752   0.0204   0.2011    0.0595   0.0000   442.7365       17.1537       15.1111      -10.0429       3.22892      -16.2966       8.06877       10.3811       11.1955       10.9663       10.1317       8.84867
  14  23 3995.2668    1.4122  7.5742 10.5505 -0.0001  0.0973   0.0173   0.2784    0.0547   0.0000   443.0510      -16.7513       6.96589       2.06012       6.39134      -11.0234       9.99760       13.3197       13.9013       14.1320       12.7701       11.3153
  14  24 4136.5792    1.1763  9.6247 10.3011  0.0000  0.1184   0.0148   0.3528    0.0536   0.0000   453.4509       22.9134      -23.0172      0.145335       14.3434      -8.84555       12.6657       16.6430       17.7567       17.3382       16.0260       14.1840
  14  26 4419.5671    0.8210 14.0499 10.0552  0.0018  0.1945   0.0120   0.5753    0.0439   0.0000   470.6560      -21.1379      -58.0040      -26.4990       34.1033       6.87785       20.5548       26.5133       28.3234       28.4598       26.0299       22.9658
  15   7 1753.7653    0.3393  0.2719  9.3187  0.0000  0.0137   0.0131   0.0305    0.0409   0.0000   439.4963      -3.19443       12.1032       3.47866      -1.34618       1.90281       1.36365       1.73978       1.92125       1.76801       1.67710       1.53705
  15   8 1902.3307    0.4860  0.3834  9.4936  0.0014  0.0162   0.0161   0.0368    0.0494   0.0000   438.8404      0.928637       12.2953      0.297422      -5.12756      0.831655       1.79882       2.38190       2.44620       2.47519       2.42600       1.93699
  15   9 2049.5979    0.6773  0.4807  9.6628  0.0000  0.0179   0.0191   0.0395    0.0716   0.0000   436.9147       2.51858       13.8120      -2.32159      -6.20127      -5.47259       2.10578       2.49199       2.83862       2.91079       2.96242       2.39773
  15  10 2195.8122    0.8989  0.6920 10.0021  0.0000  0.0213   0.0221   0.0494    0.0795   0.0000   439.8330      -1.75553       12.4540      -6.30212       1.21640       2.52526       2.19246       2.84532       2.94727       2.86995       2.84986       2.48103
  15  11 2339.4723    1.2410  0.9527 10.0014  0.0000  0.0237   0.0262   0.0601    0.1116   0.0000   440.3727      -2.01590       11.8612      -3.43862      -3.54300       4.51701       2.61237       3.26741       3.31260       3.39467       3.36460       2.95735
  15  12 2480.9580    1.7050  0.9667 10.4503  0.0000  0.0234   0.0357   0.0620    0.1277   0.0000   440.5785       1.35587       12.2300       5.75328      -1.11421     -0.876428       2.26184       3.15010       3.11750       3.11100       3.04401       2.66238
  15  13 2622.3648    2.1924  0.8108 11.4910  0.0000  0.0221   0.0501   0.0517    0.0979   0.0000   438.2482      -1.22613       11.6878      -2.03158       4.42519      0.581137       2.27674       2.92419       3.10693       3.15538       2.85948       2.58143
  15  14 2764.0957    2.7033  0.8250 11.9234  0.0005  0.0210   0.0615   0.0557    0.1161   0.0000   435.9665      -3.90234       9.97745      -1.13591      -1.76548      -1.32557       2.27860       2.87431       3.01401       2.91047       2.74637       2.43804
  15  15 2905.7150    3.4796  0.8912 12.0761  0.0000  0.0231   0.0765   0.0567    0.2187   0.0000   439.6488       3.27447       11.0576    0.00510274     -0.671438       2.81162       2.14589       3.11840       2.97622       3.18162       2.75025       2.52436
  15  16 3047.0706    3.8436  0.9116 12.4254  0.0000  0.0250   0.0918   0.0604    0.2625   0.0000   438.1827     -0.100492       5.28703      -5.04302       1.39478      -2.18063       2.53251       3.29669       3.62111       3.37599       3.40955       2.83633
  15  17 3187.9414    4.2110  1.1135 11.8972  0.0000  0.0271   0.0938   0.0666    0.5099   0.0000   439.1575     -0.456450       11.1450     -0.199361     -0.641553      -2.57331       2.60843       3.45371       3.65200       3.65525       3.44085       2.95719
  15  18 3328.7863    3.4298  1.4723 12.6871  0.0000  0.0328   0.0690   0.0837    0.1330   0.0000   439.5910      0.597697       8.32025       2.55204      0.728717       2.90173       3.43866       4.65014       4.71735       4.81558       4.51501       3.84991
  15  19 3469.8745    2.9193  2.2904 12.0942  0.0000  0.0417   0.0465   0.1021    0.0890   0.0000   437.9571      -9.80612       2.74318      -5.90146    -0.0934546      -11.0593       4.38785       5.67319       6.07732       5.95289       5.58086       4.92668
  15  20 3611.0887    2.3973  3.3311 11.5860  0.0017  0.0517   0.0323   0.1353    0.0664   0.0000   441.3438      -18.1660       16.7948       9.27656      -5.07337       4.83610       5.06347       6.68354       6.76662       7.09859       6.51140       5.98610
  15  21 3752.4223    1.9443  5.1015 10.9649  0.0000  0.0665   0.0229   0.1780    0.0605   0.0000   438.2846       1.75116       19.8338      0.136724      -12.0452       7.39588       6.64195       8.45749       9.25433       9.14561       8.44107       7.65824
  15  22 3893.9253    1.6383  6.7236 10.5067  0.0000  0.0785   0.0180   0.2212    0.0612   0.0000   442.1544       4.52518       7.99713      -5.21138      -16.6457      -10.4791       7.79754       10.2497       10.9744       10.8751       10.1843       9.10530
  15  23 4035.4995    1.3764  8.3141 10.4714  0.0000  0.0969   0.0161   0.2843    0.0533   0.0000   447.5297       9.21012      0.506508      -4.90024      -6.60816      -1.96217       9.63738       12.4428       13.5790       13.1392       12.4778       11.3788
  15  25 4318.8709    0.9153 12.6305 10.1910 -0.0000  0.1603   0.0130   0.4818    0.0451   0.0000   411.8751       35.7990       32.3413      -12.9159      -20.5607       7.21253       15.7958       20.5449       22.1552       22.1187       20.7125       18.4739
  15  27 4603.0167    0.5770 16.3720  9.9948  0.0053  0.2841   0.0094   0.7630    0.0335   0.0000   467.0357       41.9083       20.6635      -52.1727       28.1937       56.6852       27.9389       35.8717       39.1665       39.2305       35.9545       32.7980
  16   6 1629.5081    0.2372  0.1833  9.2519  0.0000  0.0109   0.0114   0.0281    0.0332   0.0000   436.7524       1.03916       14.4660      0.922312      -1.65895      -2.40275       1.14251       1.32940       1.55913       1.50207       1.43646       1.24213
  16   7 1783.2264    0.3561  0.3165  9.3442  0.0000  0.0156   0.0132   0.0359    0.0415   0.0000   436.6444      -1.09095       12.5576     -0.906729      -3.59950      -2.71355       1.31562       1.76638       1.82337       1.88960       1.67405       1.55951
  16   8 1933.1666    0.5029  0.4405  9.5206  0.0000  0.0181   0.0151   0.0376    0.0502   0.0000   436.8974      0.654491       14.6320       1.47668      -1.89343      -2.36528       1.77400       2.45184       2.41996       2.64672       2.66332       2.28473
  16   9 2081.5659    0.7167  0.5876  9.6666  0.0000  0.0200   0.0188   0.0455    0.0776   0.0000   438.3463       1.46728       11.9924     -0.703129     -0.304605       1.47414       1.85735       2.75180       2.65063       2.79184       2.48625       2.48536
  16  10 2228.3721    0.9936  0.6752 10.2009  0.0000  0.0196   0.0248   0.0496    0.0909   0.0000   437.2775      -1.23746       10.3607      -4.91936     0.0245191      -1.69943       2.16431       2.84660       2.96438       3.17676       2.83219       2.65941
  16  11 2372.5492    1.3170  0.9105 10.4322 -0.0002  0.0230   0.0278   0.0571    0.0981   0.0000   441.3767      -2.47936       19.6310      0.394006      -4.54014      0.594918       2.26753       2.75831       2.94040       2.95463       2.80367       2.56853
  16  12 2514.8178    1.7369  1.0254 11.0038  0.0000  0.0255   0.0354   0.0600    0.1053   0.0000   438.9496     -0.977299       18.1338       4.03226      -6.16318       3.08020       2.42860       3.23960       3.37955       3.62125       3.38968       2.87701
  16  13 2656.8806    2.4240  0.8495 11.3865 -0.0002  0.0217   0.0511   0.0507    0.1126   0.0000   439.6233       1.28323       15.7908     -0.383448     -0.721312      -1.57271       2.17634       2.72289       2.97762       2.95078       2.71578       2.47874
  16  14 2799.4805    2.9612  0.8589 11.9794  0.0002  0.0224   0.0641   0.0509    0.1128   0.0000   437.6614      0.283947       11.4782      -2.54636       2.41551      -4.51753       2.08468       2.78095       2.84278       2.88914       2.66351       2.43628
  16  15 2941.7012    3.6943  0.8080 12.0141  0.0000  0.0195   0.0802   0.0489    0.1721   0.0000   439.5986      -5.24056       7.95107      -3.00989     -0.966492      -3.28875       2.01573       2.52768       2.72521       2.65927       2.66402       2.33780
  16  16 3083.4413    4.0936  0.9339 12.5062  0.0000  0.0229   0.0881   0.0588    0.2254   0.0000   437.7198      -4.88180       10.6046      -1.09931      -1.25501       4.62391       2.26919       2.85015       2.78790       2.92337       2.91170       2.46759
  16  17 3224.9191    3.9680  1.1354 12.6316  0.0000  0.0286   0.0917   0.0725    0.2684   0.0000   433.7922     -0.218948       19.5590     -0.872067       2.21445      -2.80988       2.44222       3.53780       3.42899       3.62551       3.31660       3.15056
  16  18 3366.2431    3.5121  1.8148 11.5439  0.0000  0.0339   0.0616   0.0848    0.3232   0.0000   440.2482       6.55547       17.0516       4.92902       1.35977       2.91459       3.27233       4.20193       4.39517       4.46569       4.27043       3.97269
  16  19 3507.7584    2.6743  2.5546 12.0181  0.0000  0.0435   0.0427   0.1185    0.0939   0.0000   443.4814       4.39605      -2.14928      -1.27166      -7.76251      -10.7342       4.13134       5.73076       5.80095       5.98919       5.46161       4.92071
  16  20 3649.6640    2.2686  3.9665 11.2571  0.0000  0.0528   0.0274   0.1455    0.0721   0.0000   441.4766      -2.56529       11.3254       5.81176      -11.8562      -1.90447       5.09678       6.49633       7.09553       7.08563       6.80173       5.91148
  16  21 3791.4068    1.8445  5.1727 10.8770  0.0000  0.0650   0.0215   0.1796    0.0633   0.0000   455.4173       1.91523       23.2727       5.08393       22.1492     -0.528280       6.10641       8.17340       8.54228       8.72409       8.27008       7.51498
  16  22 3933.2341    1.5340  7.2117 10.5673  0.0000  0.0818   0.0171   0.2350    0.0557   0.0000   450.1563       10.0942       2.93438      -14.7068      -20.2732       5.28462       7.99667       10.3271       11.1278       11.1756       10.5346       9.66665
  16  25 4359.8619    0.8355 12.9890 10.1738  0.0000  0.1707   0.0123   0.5064    0.0448   0.0000   430.8932       5.27357       5.44902       4.34112       14.4842      -11.1614       15.7395       20.6568       22.3421       22.2111       20.8862       19.1532
  16  27 4644.5646    0.5551 17.4319  9.9858  0.0002  0.2995   0.0086   0.7748    0.0303   0.0000   476.1636      -14.1052       18.9844      -42.6881       39.1792       5.90915       27.0589       36.0606       38.7467       39.4123       36.8243       33.5323
  17   6 1657.0546    0.2451  0.2155  9.2131  0.0000  0.0136   0.0108   0.0301    0.0337   0.0000   436.5978      -1.18811       13.1212      0.448429      -2.16662       3.74402       1.26412       1.76357       1.96291       2.06707       1.89340       1.71820
  17   7 1811.9484    0.3810  0.2836  9.4201  0.0000  0.0125   0.0138   0.0305    0.0385   0.0000   438.2533      -1.10639       17.4532       1.50585      -3.27173     -0.100504       1.19027       1.56980       1.72933       1.63950       1.51402       1.44190
  17   8 1963.2696    0.5333  0.5190  9.5213  0.0000  0.0175   0.0149   0.0442    0.0536   0.0000   436.9021      -2.85226       10.7023      -4.47987      -2.05985      -1.33525       1.50660       1.98673       2.12317       2.06377       2.02309       1.91766
  17   9 2112.9702    0.7547  0.6251  9.8452  0.0000  0.0198   0.0189   0.0450    0.0656   0.0000   437.8568     -0.711546       13.6425    -0.0385215      -4.31829      0.244141       1.96119       2.50289       2.75133       2.68343       2.49425       2.34463
  17  10 2260.2914    1.0863  0.8800  9.9474  0.0000  0.0218   0.0233   0.0570    0.1279   0.0000   441.2837      -1.36288       13.5537      0.104656     -0.935620      -4.99266       1.93681       2.59853       2.66287       2.72865       2.69199       2.46672
  17  11 2405.0104    1.4451  0.8998 10.6855  0.0000  0.0225   0.0303   0.0565    0.1060   0.0000   436.8944     -0.410672       9.43399     -0.613035      -2.51651      -4.32979       2.09066       2.66503       2.79501       2.90934       2.79996       2.41621
  17  12 2548.1012    1.9776  0.9929 10.6675 -0.0000  0.0222   0.0381   0.0566    0.1329   0.0000   439.8331       1.82231       9.47015       4.68083       2.22015     -0.591792       2.01858       2.64334       2.64863       2.73274       2.69119       2.40161
  17  13 2690.9991    2.4885  0.9680 11.5169  0.0000  0.0223   0.0498   0.0570    0.1072   0.0000   438.5863       1.16863       10.8680       2.65148      -1.64500      -4.68190       2.04392       2.72381       2.89173       2.93866       2.80490       2.52418
  17  14 2834.2800    3.1399  0.8258 12.0049  0.0000  0.0202   0.0656   0.0485    0.1021   0.0000   438.1508      -1.37614       15.8742      -7.64743      -2.50697       2.20055       1.86308       2.37888       2.55590       2.70841       2.49815       2.27370
  17  15 2977.1478    3.8311  0.8193 12.1925  0.0000  0.0201   0.0816   0.0503    0.1267   0.0000   436.1189      0.507969       13.9741   -0.00989004      -2.21036     0.0179132       1.70770       2.34742       2.21753       2.41656       2.27764       2.15330
  17  16 3119.3161    3.9990  0.9761 12.5122  0.0000  0.0223   0.0816   0.0555    0.1688   0.0000   441.6799      -2.69202       16.9079      0.914737      -2.84875       2.75542       2.11473       2.84976       2.91806       3.10153       2.86004       2.66848
  17  17 3261.3409    3.8105  1.3380 12.3239  0.0000  0.0272   0.0737   0.0754    0.2344   0.0000   440.1291       2.55903       11.1053       1.61243      -3.10475     -0.576330       2.50300       3.30272       3.56839       3.42479       3.31113       3.05067
  17  18 3403.2966    3.2440  1.9760 11.6551  0.0000  0.0350   0.0556   0.0961    0.2489   0.0000   434.8158      -8.78249       15.8475       1.35712   -0.00773647      -3.44171       3.16498       4.19008       4.43693       4.50397       4.39203       4.03971
  17  19 3545.3722    2.6688  2.9300 11.6404  0.0000  0.0436   0.0374   0.1202    0.1047   0.0000   441.5969      -2.86506       6.24834      0.320509       7.34395      -4.16443       3.98659       5.14320       5.56901       5.59459       5.37891       4.94192
  17  20 3687.6694    2.1618  4.2175 11.0923  0.0000  0.0546   0.0255   0.1480    0.0764   0.0000   439.3646       9.06221       7.45631      -1.99822      -2.34187      -2.33699       4.87173       6.33270       6.78255       6.97166       6.35156       6.13289
  17  21 3829.8601    1.8183  5.8588 10.7072  0.0000  0.0671   0.0196   0.1898    0.0621   0.0000   436.1641     -0.812606       25.5037     -0.583907       6.74099      -5.71450       5.98578       7.95077       8.43409       8.64223       8.11720       7.68443
  17  22 3972.2483    1.4736  7.7493 10.4036 -0.0005  0.0834   0.0155   0.2415    0.0547   0.0000   437.8914      -17.4898       13.1700      -1.34479       2.08002      -16.4405       7.39521       9.49414       10.7350       10.4985       9.88653       9.10652
  17  23 4114.8331    1.2228  9.6598 10.2838  0.0000  0.1046   0.0136   0.3085    0.0489   0.0000   440.7028      -19.5143       26.2398      -8.90591      -5.22448      -9.41586       9.33353       12.1646       13.2641       13.0722       12.7370       11.7564
  17  24 4257.2163    1.0201 12.2528 10.1718  0.0000  0.1365   0.0123   0.4080    0.0441   0.0000   440.9554      0.427168       23.8713      -23.7347      -4.23622       14.7219       12.2678       15.7403       17.3538       17.4077       16.6978       14.8847
  17  25 4399.9418    0.8240 14.6647 10.0887  0.0024  0.1816   0.0106   0.5252    0.0394   0.0000   427.2073      -43.5362       16.9624      -4.61671       17.5140       5.25455       16.0982       20.5655       22.8415       23.3026       21.9142       20.2125
  17  26 4542.8142    0.6343 15.2640 10.0610  0.0000  0.2345   0.0095   0.6357    0.0324   0.0000   444.2471      -57.2400      -29.8536      -20.9249       59.0334      -1.26174       20.1315       26.2341       28.9937       29.4798       27.5034       25.2923
  18   4 1341.5238    0.1088  0.1007  9.2402  0.0000  0.0141   0.0088   0.0303    0.0264   0.0000   437.8546     -0.564039       17.5357      0.972622      -3.28749     -0.787310       1.44069       1.38912       2.00116       2.64233       2.10431       1.94019
  18   5 1518.7254    0.1710  0.1156  9.2297  0.0000  0.0113   0.0108   0.0245    0.0280   0.0000   437.6055      -2.27747       18.3366      0.707396      -3.58488      -1.19501       1.38447       1.59010       1.60944       1.82286       1.67744       1.43130
  18   6 1683.6678    0.2748  0.2388  9.3204  0.0000  0.0180   0.0114   0.0309    0.0329   0.0000   437.5434      -2.15821       14.8872       1.68618      -2.70245      -1.47510       1.69465       2.86072       2.72249       3.87933       2.97282       2.87062
  18   7 1839.9796    0.3895  0.4134  9.3600  0.0000  0.0163   0.0118   0.0386    0.0424   0.0000   438.4000      -2.14000       16.3210     -0.148814      -4.29553      0.560431       1.31073       1.71622       1.93899       1.89051       1.76893       1.74519
  18   8 1992.8367    0.5818  0.5124  9.5895  0.0000  0.0166   0.0159   0.0423    0.0573   0.0000   437.5503      -2.43359       14.0042      0.623766      -2.26488      -2.11073       1.47724       1.90075       2.05795       1.98677       1.96456       1.85130
  18   9 2143.6543    0.8320  0.6990  9.6608  0.0000  0.0191   0.0185   0.0453    0.0752   0.0000   438.2365      -2.50811       11.0937      0.707629      0.291241     -0.902704       1.54376       2.09890       2.22858       2.14923       2.20572       1.94136
  18  10 2291.5934    1.1322  0.9136 10.0294  0.0000  0.0229   0.0234   0.0548    0.1218   0.0000   437.4856      -1.32992       15.9803       1.48877      0.703155       2.45714       2.03932       2.72758       2.82793       2.77464       2.74619       2.44392
  18  11 2436.8179    1.5388  1.0087 10.5851  0.0000  0.0239   0.0306   0.0589    0.1424   0.0000   441.8337       2.83399       12.7819      -6.66938      0.846098      0.658119       1.89865       2.64828       2.63491       2.86989       2.58554       2.37464
  18  12 2580.8121    2.1124  0.8700 11.1868  0.0000  0.0207   0.0420   0.0506    0.1014   0.0000   442.1083      -3.89307       12.0402       3.79160      0.641754      -1.86636       1.70594       2.27354       2.48591       2.64889       2.41644       2.21368
  18  13 2724.6652    2.6401  0.9150 11.4350  0.0000  0.0213   0.0510   0.0500    0.1157   0.0000   436.9406       1.65026       14.6939       3.86634      -4.69756      0.340080       1.87997       2.59431       2.55166       2.73239       2.57137       2.29972
  18  14 2868.6141    3.3313  0.9307 11.8199 -0.0000  0.0205   0.0643   0.0524    0.1225   0.0000   438.4813      -5.22900       16.8331       4.29788      -5.45874      -1.42545       1.76955       2.28437       2.32318       2.51251       2.40284       2.10611
  18  15 3012.0920    3.8413  0.7922 12.7665  0.0001  0.0189   0.0819   0.0497    0.0859   0.0000   438.6535      0.544043       13.7231    -0.0469041      -1.83990      -3.68527       1.58477       2.06403       2.21751       2.28207       2.07792       2.08580
  18  16 3154.7596    3.9192  1.1767 12.2861  0.0006  0.0243   0.0721   0.0635    0.1543   0.0000   438.3816      -2.39831       8.92674       2.66690      -2.09122      -1.37026       2.15763       2.87368       2.95386       3.09500       2.95250       2.69425
  18  17 3297.2763    3.6768  1.4450 12.2650  0.0000  0.0274   0.0624   0.0702    0.1552   0.0000   433.0758      -1.19935       15.4204      -7.02348       2.79555      0.583052       2.48232       3.30746       3.38160       3.62712       3.48282       3.13350
  18  18 3439.8758    3.0214  2.2863 11.7292 -0.0000  0.0354   0.0451   0.0969    0.1486   0.0000   444.4706      -4.68767       16.2669       1.13421     -0.165344      0.791136       3.07033       3.94615       4.23381       4.29446       4.22922       3.78360
  18  19 3582.5185    2.4313  3.3558 11.4099  0.0000  0.0453   0.0315   0.1283    0.0974   0.0000   436.0496      -2.09825       8.10263      -6.24716       7.19304      -3.01447       4.06856       5.13875       5.71160       5.75291       5.57039       5.15455
  18  20 3725.1964    2.0826  4.7503 10.9324  0.0000  0.0562   0.0228   0.1559    0.0740   0.0000   441.7234      -13.7123       8.53810      -1.37758      -2.38587      -10.6680       4.71488       6.27873       6.59237       6.96239       6.62239       6.20116
  18  21 3867.9640    1.6906  6.3062 10.6210  0.0000  0.0687   0.0172   0.1924    0.0570   0.0000   428.4889      -16.8286       41.1346       1.46753       12.4430      -11.3544       5.83624       7.65656       8.18605       8.43775       8.02845       7.43092
  18  22 4010.7464    1.4077  8.1990 10.3694  0.0000  0.0855   0.0144   0.2482    0.0515   0.0000   433.2400      -2.54503       24.5301      -3.24559       15.3239      -14.2049       7.31583       9.48992       10.4700       10.4977       10.2599       9.14208
  18  23 4153.7464    1.1483 10.4025 10.2623 -0.0000  0.1110   0.0128   0.3239    0.0459   0.0000   435.3406      -30.9240       27.8401      -6.13163      -16.7702       2.73133       9.30032       12.0557       13.2139       13.3653       12.8085       11.9245
  18  24 4296.8433    0.9025 11.6254 10.2367 -0.0023  0.1399   0.0116   0.4088    0.0402   0.0000   442.6162      -43.6416       13.7100      -3.01341      -6.07981       1.73508       11.4970       14.9128       16.4331       17.1103       15.4362       14.7082
  18  25 4439.8390    0.7508 14.7967 10.1429 -0.0021  0.1944   0.0098   0.5433    0.0349   0.0000   467.2000      -29.6284       12.4842       64.3714       22.9440      -61.8960       16.1355       20.5068       23.3580       22.9116       22.2307       20.5511
  19   4 1364.2801    0.1004  0.1142  9.1937  0.0000  0.0181   0.0075   0.0244    0.0259   0.0000   436.2144       5.53651       19.9167      -2.57168      -4.17419     -0.100870       1.10005       1.87022       1.92450       1.88278       1.97355       1.67532
  19   6 1709.3345    0.3077  0.2371  9.3259  0.0000  0.0123   0.0121   0.0274    0.0337   0.0000   438.3902      0.253517       16.5528      0.460989      -2.73926       1.11942       1.06370       1.36949       1.43091       1.39687       1.31902       1.33661
  19   7 1867.2524    0.4183  0.4291  9.4469  0.0000  0.0167   0.0119   0.0350    0.0435   0.0000   439.3283      0.758029       14.9507      -2.17754      -2.30415       1.76164       1.29434       1.64594       1.85434       1.81109       1.85557       1.68956
  19   8 2021.7320    0.6065  0.5625  9.5657  0.0000  0.0165   0.0149   0.0417    0.0612   0.0000   436.9413     -0.755096       13.1212      -2.60263      -3.70690      -1.44098       1.36922       1.74296       1.80858       1.97241       1.79212       1.69315
  19   9 2173.7163    0.8758  0.7605  9.9077  0.0000  0.0198   0.0190   0.0474    0.0725   0.0000   438.8927      -2.47605       19.9485      -1.56068      -2.47546     -0.962041       1.54886       2.07253       2.15802       2.30739       2.09303       1.98915
  19  10 2322.3022    1.2514  0.8014 10.2236 -0.0000  0.0195   0.0255   0.0474    0.0885   0.0000   439.7659     -0.899015       15.3190       1.99067      -1.13708      -1.18192       1.48532       2.02900       2.16936       2.17026       2.23972       1.98362
  19  11 2468.0689    1.6521  0.9709 10.7732  0.0000  0.0223   0.0330   0.0573    0.1376   0.0000   433.9155      -3.85888       14.4897    0.00472895       1.70320      -1.85868       1.79586       2.43016       2.48272       2.59826       2.59389       2.43694
  19  12 2613.0319    2.1000  1.0197 11.1517  0.0000  0.0220   0.0396   0.0561    0.1400   0.0000   436.1868     0.0476026       12.6884       7.99304      -2.97277     -0.664698       1.85585       2.39006       2.66776       2.62627       2.62045       2.40618
  19  13 2757.8937    2.8147  0.8293 11.7886  0.0000  0.0189   0.0561   0.0481    0.0979   0.0000   440.3619      0.596191       12.9653       1.41185      -1.67460       4.55529       1.54331       1.97521       2.02315       2.29962       2.13472       1.96603
  19  14 2902.4838    3.4935  0.8162 12.1275  0.0000  0.0185   0.0691   0.0463    0.1050   0.0000   438.7670      0.288942       12.3013       6.24492      -1.75223      -1.92687       1.59412       2.15006       2.15911       2.37127       2.30904       2.04724
  19  15 3046.4607    3.9423  0.8886 12.5016  0.0000  0.0199   0.0755   0.0491    0.0995   0.0000   437.8384      -5.25850       18.1060      -1.35804      0.919819      0.930065       1.69482       2.24161       2.37593       2.50465       2.45150       2.23511
  19  16 3189.7676    3.9388  1.1028 12.7312  0.0000  0.0245   0.0731   0.0595    0.1121   0.0000   438.5267      -2.35909       11.8007       3.32058       3.19202      0.398577       1.99655       2.76283       2.78820       3.00831       2.85994       2.70921
  19  17 3332.8231    3.4027  1.6383 12.2179 -0.0073  0.0298   0.0526   0.0732    0.1072   0.0000   435.0775      0.348182       13.7982      -3.32982      0.419984       2.38039       2.41131       3.18851       3.40268       3.37338       3.38826       3.06515
  19  18 3475.9885    2.8682  2.4119 11.8232 -0.0001  0.0369   0.0398   0.0960    0.1048   0.0000   437.5179      -8.28456       11.3425      0.867274      -4.68461      -7.32172       2.93840       3.73287       4.27586       4.22416       4.01212       3.79261
  19  19 3619.2079    2.3628  3.7802 11.0655  0.0000  0.0461   0.0272   0.1303    0.0994   0.0000   443.3952       3.78687       16.6219      -6.50195      -1.65307       5.35864       3.75334       4.81419       5.32300       5.34387       5.33689       4.87490
  19  20 3762.3576    1.9624  5.5664 10.7599  0.0000  0.0601   0.0196   0.1691    0.0654   0.0000   429.3721       6.83419       5.02809      0.151035     -0.383037      -6.59395       4.79182       6.16925       7.00044       7.07834       6.78210       6.40835
  19  21 3905.6609    1.6198  6.9710 10.4930  0.0000  0.0714   0.0155   0.2020    0.0542   0.0000   444.2622      -2.55348       8.65987       3.50392      -5.57692      -10.2093       5.75153       7.48057       8.17215       8.25629       8.11467       7.48367
  19  22 4048.7138    1.3293  9.3573 10.2951 -0.0001  0.0926   0.0130   0.2703    0.0473   0.0000   448.6303       3.20097       46.1847       6.62232      -25.4761       5.38973       7.32234       9.52238       10.5727       10.6435       10.3877       9.56751
  19  23 4192.0786    1.0807 11.0464 10.2619  0.0000  0.1164   0.0120   0.3459    0.0424   0.0000   416.4046       12.3814       26.8643      -1.29982      -9.50370      -8.55990       9.16083       12.4285       13.2193       13.8457       13.1202       12.2613
  19  24 4335.5701    0.8666 12.8468 10.2193 -0.0019  0.1503   0.0109   0.4464    0.0376   0.0000   438.8483       5.03314       16.2392      -46.9438       9.71701       35.1223       11.7804       15.1918       17.0740       17.4780       16.5052       15.5743
  19  25 4479.2456    0.7057 15.0392 10.1570  0.0038  0.1994   0.0092   0.5588    0.0305   0.0000   422.7163       3.94626       8.87684      -2.67409       11.3314      -19.7218       15.7220       20.4533       22.4492       23.1759       22.2079       20.9238
  19  26 4621.7961    0.5912 19.0160  9.9923  0.0052  0.2779   0.0072   0.7125    0.0248   0.0000   413.2629       47.8262       29.7992       2.58722      -4.39724       19.0835       21.4662       28.4279       31.5916       31.6638       30.4819       28.1370
  20   3 1193.6647    0.0794  0.0441  9.3246  0.0000  0.0259   0.0099   0.0164    0.0239   0.0000   438.9586     -0.196673       17.1263      0.485153     -0.966895     -0.974308       1.51351       1.41510       1.35432       1.57729       2.95084       2.36273
  20   5 1566.5314    0.2062  0.1558  9.2563  0.0000  0.0105   0.0098   0.0220    0.0282   0.0000   440.5345      -2.14744       19.2015      -1.15070      -1.62970    -0.0901276      0.944598       1.13519       1.18753       1.25760       1.07956       1.01897
  20   6 1734.1602    0.3115  0.2840  9.3476  0.0000  0.0138   0.0109   0.0299    0.0343   0.0000   440.9109     -0.482227       16.8159     -0.264059      0.708963      -2.56742       1.11426       1.63382       1.67694       1.86256       1.83279       1.79958
  20   7 1893.8819    0.4849  0.4509  9.4572  0.0000  0.0159   0.0133   0.0378    0.0453   0.0000   438.8528     -0.354718       11.4072       1.56645      -4.45068     -0.301094       1.19960       1.38604       1.67311       1.81403       1.60594       1.68252
  20   8 2050.0315    0.6809  0.5325  9.6958  0.0000  0.0151   0.0166   0.0391    0.0546   0.0000   439.1281      -1.29905       12.8729       1.29352     -0.705217      0.478458       1.26098       1.60796       1.82820       1.82816       1.80334       1.60678
  20   9 2203.1044    0.9772  0.7375  9.8409  0.0000  0.0185   0.0200   0.0430    0.0862   0.0000   439.3565     -0.199397       10.8342     -0.441341      -4.33856     -0.731189       1.39650       1.76261       2.04074       2.06558       1.96463       1.80385
  20  10 2352.4057    1.3126  0.8190 10.3537  0.0000  0.0193   0.0260   0.0462    0.0904   0.0000   440.2129       1.85973       12.6233      0.926486      -4.12651      -2.46655       1.53817       1.96268       2.01461       2.11164       2.00406       1.98541
  20  11 2498.9191    1.7767  0.9443 10.8286  0.0005  0.0207   0.0332   0.0504    0.1237   0.0000   437.7422     -0.630729       11.7135       1.81800      -7.43336      -1.18848       1.71674       2.24680       2.40387       2.49773       2.39762       2.18960
  20  12 2644.7918    2.2595  0.9658 11.3931  0.0000  0.0214   0.0436   0.0542    0.1408   0.0000   435.3803       1.23096       15.4396      0.475878       2.47735      -1.54591       1.66010       2.21873       2.21442       2.49209       2.30402       2.13952
  20  13 2790.6118    2.8308  0.9679 11.8827  0.0000  0.0212   0.0525   0.0518    0.1050   0.0000   438.3114      -4.33488       10.0866      -2.13388      -2.00948      0.253846       1.59272       2.13169       2.26726       2.31357       2.30206       2.15686
  20  14 2935.8526    3.6931  0.8568 11.9285 -0.0001  0.0182   0.0693   0.0454    0.1286   0.0000   438.0796      -1.24161       10.5621      -2.18038       1.63738       3.92831       1.48183       1.93924       2.03650       2.08656       2.09699       1.92932
  20  15 3080.4228    3.9763  0.9772 12.6433  0.0000  0.0217   0.0727   0.0515    0.1019   0.0000   437.7856      0.707327       11.5241     -0.387365      -1.80651      -2.89313       1.71308       2.15135       2.44924       2.47940       2.33445       2.27201
  20  16 3224.3496    3.9220  1.2156 12.5337  0.0000  0.0231   0.0670   0.0643    0.1060   0.0000   437.4903     -0.986914       9.05032     -0.906468      0.387559     -0.757034       1.82226       2.37776       2.51292       2.59102       2.58110       2.47389
  20  17 3367.9601    3.3809  1.6521 12.2625  0.0000  0.0300   0.0513   0.0744    0.0906   0.0000   437.8150       1.08047       14.7108      -1.65368      -1.23606      0.912183       2.12701       3.01034       3.14132       3.24623       3.04126       2.89892
  20  18 3511.7306    2.7339  2.8801 11.5822  0.0000  0.0386   0.0334   0.1040    0.0851   0.0000   441.4888    -0.0812006    -0.0448964      -1.84726       2.20317      -3.33250       2.99380       3.84057       4.39746       4.24959       4.23411       4.01692
  20  19 3655.5449    2.2373  4.1094 11.0465  0.0000  0.0486   0.0240   0.1309    0.0786   0.0000   436.8090      -4.39919       9.54865       4.35032      0.928070       3.31094       3.67762       4.78789       5.35915       5.32987       5.10710       4.91662
  20  20 3799.0747    1.8423  5.9554 10.7511  0.0000  0.0622   0.0181   0.1787    0.0579   0.0000   433.8423      -7.86258       9.12547       13.3835      -5.18589      -11.2136       4.82093       6.23184       7.02064       7.33866       7.00063       6.58668
  20  21 3942.7307    1.5113  7.9548 10.4302  0.0000  0.0784   0.0141   0.2244    0.0494   0.0000   441.1905      -1.50875       17.2970       7.73069       16.3443      -4.42100       5.98761       7.88243       8.72962       8.84434       8.53723       8.11755
  20  22 4086.5726    1.2628  9.8178 10.2688  0.0000  0.0951   0.0121   0.2833    0.0435   0.0000   441.4356      -5.56969       18.4946       10.5039      -12.7968      -10.1832       7.18997       9.44943       10.1991       10.8177       9.93149       9.65271
  20  23 4230.2299    0.9949 11.5019 10.3166  0.0005  0.1242   0.0116   0.3735    0.0382   0.0000   440.7145       8.98194      -8.91129      -15.3814       31.0335     -0.438610       9.24760       12.1810       13.5819       13.8012       13.3728       12.5573
  20  24 4374.3921    0.8544 13.8086 10.1581  0.0022  0.1569   0.0098   0.4580    0.0349   0.0000   430.0026       12.5237       17.4813      -4.91464       15.0605       7.00535       11.6431       15.3780       16.8657       17.6356       16.6771       15.8167
  20  25 4518.0013    0.6199 15.2920 10.1881 -0.0068  0.2235   0.0086   0.6125    0.0281   0.0000   446.1879       31.1828      -18.2085       25.7626      -13.1034      -22.5834       16.5725       21.5597       24.1930       24.6277       23.6040       22.2529
  21   3 1213.5981    0.0655  0.0525  9.3144  0.0000  0.0135   0.0096   0.0213    0.0234   0.0000   439.9362      -1.14557       19.5845      -1.07129      0.639432      -2.20080       1.15983       1.57654       1.75148       1.80135       1.65807       1.66671
  21   6 1758.1828    0.3371  0.3053  9.3793  0.0000  0.0123   0.0111   0.0313    0.0353   0.0000   437.9674     -0.342625       17.5247      0.336539      -3.61933     0.0764022      0.972835       1.16906       1.26469       1.35068       1.29845       1.34600
  21   7 1919.8100    0.5294  0.4075  9.5640  0.0000  0.0134   0.0145   0.0321    0.0445   0.0000   438.3791      0.480145       18.9149     -0.909749     -0.993414      0.133128       1.05239       1.28560       1.43263       1.47414       1.37307       1.30042
  21   8 2077.7361    0.7154  0.6297  9.7090  0.0000  0.0170   0.0157   0.0411    0.0611   0.0000   437.9494      0.307279       13.0401     -0.183692      -4.36414       1.68983       1.31524       1.78086       1.95473       2.06290       1.97662       1.81062
  21   9 2231.8475    1.0215  0.8383 10.0311  0.0000  0.0202   0.0204   0.0482    0.0910   0.0000   439.5308      -2.83459       16.5784      -1.71379      0.603660     -0.409810       1.66857       2.08116       2.28967       2.22304       2.24702       2.17422
  21  10 2381.8955    1.3861  0.9394 10.3039  0.0000  0.0207   0.0249   0.0493    0.0956   0.0000   438.6176      -4.87168       12.2379       3.51033      -1.99765      -3.51124       1.46640       1.97498       2.04332       2.25032       2.10132       2.01345
  21  11 2529.2754    1.8932  1.0310 10.6972  0.0000  0.0213   0.0325   0.0505    0.1181   0.0000   436.9387      -5.77053       13.3485       1.24882       2.06974      -1.08655       1.53892       2.09019       2.16804       2.25287       2.25055       2.15008
  21  12 2676.1569    2.4943  0.9718 11.3024  0.0000  0.0206   0.0461   0.0521    0.1747   0.0000   439.5643       1.46760       14.2105      -2.40280      -4.99364      -1.77763       1.55293       1.93562       2.27272       2.22151       2.26719       2.00620
  21  13 2822.8992    3.1800  0.8283 12.0041  0.0000  0.0181   0.0609   0.0457    0.1282   0.0000   440.1979     -0.701473       16.1074     -0.402005     -0.995525     -0.896273       1.41132       1.71438       1.78544       2.03888       1.95471       1.78129
  21  14 2968.8385    3.8514  0.8865 12.3977  0.0000  0.0193   0.0713   0.0479    0.1052   0.0000   439.4255     -0.225709       11.2522      0.952951      0.171868      -1.77926       1.43574       1.96286       2.11026       2.16556       2.14825       1.94129
  21  15 3113.8619    4.0063  1.0226 12.4574  0.0000  0.0207   0.0701   0.0538    0.1175   0.0000   438.6297      -2.92769       11.7594      0.788580      -5.43113      0.815890       1.54010       1.96156       2.11333       2.17133       2.20403       2.02847
  21  16 3258.4994    3.7813  1.2457 12.6659  0.0000  0.0246   0.0636   0.0621    0.0990   0.0000   439.7119      -2.13942       18.0875       4.75861      -3.23257      -2.98962       1.78122       2.37118       2.57443       2.61722       2.55204       2.38632
  21  17 3402.6954    3.2172  1.9614 12.0375 -0.0000  0.0302   0.0429   0.0812    0.0749   0.0000   440.3211      -1.16769       12.5857      -1.42336      -3.72178      -1.44906       2.28948       3.02334       3.31911       3.38385       3.43982       3.07965
  21  18 3547.0768    2.5795  2.8829 11.7752  0.0000  0.0391   0.0315   0.1053    0.0637   0.0000   441.6836      0.758238      0.573423     -0.735402       5.68466       3.80117       2.84560       3.76709       4.10300       4.23695       4.21704       3.95882
  21  19 3691.3278    2.1371  4.5253 11.0942  0.0000  0.0508   0.0222   0.1396    0.0647   0.0000   443.5545      -2.51926       9.46871       6.66781      -2.89779      -3.71536       3.71061       4.94001       5.37316       5.60948       5.54432       5.17799
  21  20 3835.5141    1.7238  6.1092 10.7637  0.0001  0.0636   0.0170   0.1786    0.0535   0.0000   441.9937       4.96549       10.1259      -17.5350       6.55486       6.89252       4.65798       5.97472       6.78047       6.89256       6.79969       6.47109
  21  21 3979.6452    1.4537  8.5563 10.4076  0.0000  0.0813   0.0131   0.2313    0.0449   0.0000   445.6296       1.78087       23.5201       11.3320      -3.25602      -13.3679       5.89766       7.69980       8.48953       8.80943       8.41131       8.05449
  21  22 4123.7387    1.1345  9.9161 10.3981  0.0000  0.0994   0.0119   0.3005    0.0389   0.0000   434.0995      -12.3374       23.8063       3.22997       3.26209       4.93618       7.32820       9.57207       10.7391       10.9455       10.5530       10.0066
  21  23 4268.1059    0.9298 11.7660 10.3814  0.0000  0.1283   0.0114   0.3938    0.0350   0.0000   450.4971       4.81451      -11.3060       19.7983       34.9144      -4.70435       9.37591       11.9642       13.5145       13.8478       13.1221       12.9599
  21  24 4412.4860    0.7555 14.1193 10.2178  0.0001  0.1735   0.0092   0.4983    0.0319   0.0000   459.7688      -30.4620       14.6786      -2.30400      -15.2754       13.1075       12.4113       16.1073       18.1160       18.4670       17.6949       17.0336
  21  26 4700.9227    0.4236 15.5402 10.0441 -0.0001  0.3022   0.0081   0.7914    0.0270   0.0000   487.3020      -15.4383      -14.4368     -0.606854       61.3201      -8.39190       21.0426       27.6711       31.0950       31.8442       30.4804       28.8152
  22   3 1233.0930    0.0671  0.0689  9.2805  0.0000  0.0126   0.0076   0.0260    0.0231   0.0000   438.5330      0.541497       20.4693      -1.28206      -3.49114      -1.01059       1.01063       1.35953       1.47166       1.28798       1.53709       1.47358
  22   4 1429.1284    0.1050  0.1306  9.2528  0.0000  0.0115   0.0071   0.0312    0.0244   0.0000   438.9168      -1.58534       17.5761      -1.85118      -4.94364      0.199986      0.822994       1.15829       1.25796       1.16576       1.16084       1.16816
  22   5 1611.3194    0.2089  0.2085  9.3335  0.0000  0.0119   0.0087   0.0278    0.0278   0.0000   440.5462    -0.0429376       19.0217       1.27189      -4.63604       1.05550      0.826541       1.17783       1.10804       1.31032       1.28220       1.34223
  22   6 1781.5412    0.3656  0.3113  9.4449  0.0000  0.0134   0.0114   0.0281    0.0355   0.0000   439.7088      -4.27882       16.8955      -2.91563      -2.61766     -0.950623      0.983709       1.26273       1.41959       1.50453       1.60200       1.33311
  22   7 1945.0438    0.5448  0.4853  9.5417  0.0000  0.0159   0.0133   0.0340    0.0474   0.0000   438.2263      -3.10944       16.9330      0.391179      -2.84363       1.98309       1.15267       1.48053       1.67612       1.75891       1.73249       1.62295
  22   8 2104.7442    0.7652  0.6551  9.7635  0.0000  0.0167   0.0163   0.0418    0.0615   0.0000   439.2106       2.66374       16.4171      -1.46205     -0.453336       1.68201       1.12648       1.55524       1.62951       1.68627       1.70813       1.57901
  22   9 2259.9411    1.1152  0.7787 10.0597 -0.0000  0.0178   0.0215   0.0458    0.0800   0.0000   437.0787      -2.80392       15.6157       1.07090      -2.74832     0.0890083       1.28007       1.75770       1.84508       2.05165       2.04164       1.92328
  22  10 2410.7563    1.4264  0.9972 10.5761  0.0000  0.0208   0.0259   0.0527    0.1123   0.0000   437.3996      -2.83890       14.1954       1.01896      0.671354      -1.57964       1.51792       2.06577       2.14663       2.29910       2.28765       2.13957
  22  11 2559.1449    2.0155  1.0457 10.7632  0.0000  0.0205   0.0337   0.0508    0.1164   0.0000   441.3934     -0.344623       16.1088      0.962778      -1.39802       1.89679       1.50690       2.08136       2.20350       2.33178       2.26107       2.15070
  22  12 2707.0403    2.6409  0.9064 11.6036  0.0000  0.0192   0.0481   0.0458    0.1201   0.0000   439.1660     -0.686848       13.4787      0.857112     -0.547966       1.49576       1.36989       1.74390       1.94751       2.01617       1.99848       1.90429
  22  13 2854.6941    3.2129  0.9512 11.8115  0.0000  0.0195   0.0579   0.0482    0.1735   0.0000   438.6601      -2.38386       11.6576     -0.539761      -4.22624      -6.34767       1.45211       1.82239       2.00774       2.11436       2.04100       2.00084
  22  14 3001.3389    3.8080  0.8836 12.5405  0.0000  0.0186   0.0693   0.0463    0.1058   0.0000   438.5808      0.405949       11.8687       2.10512      -1.43597      -1.54235       1.28339       1.68388       1.84627       1.93742       1.95030       1.91251
  22  15 3146.9383    4.1814  1.0416 12.3718 -0.0000  0.0207   0.0713   0.0511    0.1278   0.0000   441.2525      -2.39926       12.5311      0.487954     -0.957963      -3.82424       1.48200       2.06635       2.14240       2.25555       2.24129       2.03405
  22  16 3292.1268    3.7218  1.5017 11.8811  0.0046  0.0250   0.0539   0.0640    0.1283   0.0000   440.1276      -2.25597       14.1865       3.05528      0.345928       2.73730       1.85272       2.44252       2.59787       2.67935       2.59504       2.47222
  22  17 3437.1117    3.0505  2.1496 11.9660  0.0000  0.0315   0.0380   0.0825    0.0657   0.0000   444.6130       4.76180       6.92750      -1.37575     -0.626587      -2.77463       2.17528       2.87369       3.14155       3.30524       3.16744       2.95773
  22  18 3581.9346    2.4238  3.4336 11.5356  0.0005  0.0426   0.0268   0.1119    0.0575   0.0000   437.7574      -6.10456       11.2126       3.64476      -2.73809       4.32755       2.97402       3.98073       4.32135       4.46518       4.41813       4.28434
  22  19 3726.8379    2.0116  5.1527 10.9910  0.0000  0.0550   0.0195   0.1495    0.0559   0.0000   434.6429      -2.94031       17.8710       3.01123      -1.50045      -1.85823       3.74716       5.09021       5.43700       5.67307       5.49941       5.25704
  22  20 3871.6273    1.6259  6.6431 10.7018  0.0000  0.0652   0.0151   0.1872    0.0463   0.0000   439.5231      -1.29092       13.1769     -0.358732      0.372161      -2.89572       4.58998       5.96240       6.49096       6.83494       6.63330       6.52127
  22  21 4016.0711    1.3437  8.8876 10.4779  0.0000  0.0846   0.0126   0.2468    0.0408   0.0000   434.1693      -1.17452       23.0494       1.32352       9.68475       8.56770       5.96133       7.63889       8.43122       8.80290       8.54486       8.09620
  22  22 4160.6534    1.0904 10.4907 10.4601  0.0000  0.1076   0.0117   0.3210    0.0350   0.0000   433.2620       4.66882       16.3199      -1.20801       20.4441       8.19613       7.35430       9.69800       10.6890       11.0330       10.7199       10.3183
  22  23 4305.5400    0.8785 12.3809 10.3581  0.0008  0.1415   0.0108   0.4143    0.0335   0.0000   451.5636       5.43322       35.4704       6.96098      -15.8676      -11.0642       9.34410       12.5702       13.8944       14.2945       13.9631       13.4589
  22  24 4450.1656    0.7117 14.7046 10.2666  0.0019  0.1851   0.0094   0.5268    0.0295   0.0000   452.5209      -11.4137       14.8386      -4.72567       27.5821      -37.5315       12.4488       16.5934       18.2076       19.1861       18.3977       17.7073
  22  25 4594.9164    0.5340 15.9505 10.1486 -0.0013  0.2481   0.0083   0.6642    0.0264   0.0000   447.5349      -48.9302       39.3514       11.4901      -10.3991       15.8120       16.6471       22.1400       24.4830       25.5749       24.6226       23.6107
  23   4 1449.7010    0.1417  0.0835  9.2122  0.0000  0.0076   0.0119   0.0259    0.0237   0.0000   440.1503   -0.00835643       20.0993      -2.05661      -2.03548      0.605658      0.597069      0.797256       1.00047      0.948811      0.695850      0.762592
  23   5 1632.7831    0.2527  0.1998  9.3202  0.0000  0.0100   0.0098   0.0236    0.0277   0.0000   439.9443     -0.437520       19.7581      0.240586      -2.37255      0.663934      0.665873      0.875891      0.844202      0.958654      0.981296      0.911612
  23   6 1804.1959    0.3994  0.3638  9.3919  0.0000  0.0132   0.0111   0.0295    0.0367   0.0000   440.2821     -0.446203       15.6374     0.0573947      -2.08435      0.909151      0.914822       1.17340       1.29043       1.27659       1.29833       1.34021
  23   7 1969.6312    0.6114  0.5501  9.5407  0.0000  0.0155   0.0140   0.0372    0.0517   0.0000   439.2975     -0.904727       17.6835     -0.590973      -1.78056       1.60105       1.14799       1.56007       1.62987       1.60933       1.62706       1.54762
  23   8 2131.0695    0.8200  0.7053  9.8193  0.0000  0.0171   0.0167   0.0434    0.0652   0.0000   439.3064      -1.80451       15.9552      -2.12560      -2.37570      -1.08293       1.18081       1.62622       1.70344       1.77823       1.71788       1.64309
  23   9 2287.4452    1.1366  0.9882  9.9676  0.0000  0.0201   0.0196   0.0508    0.0955   0.0000   439.2428      -2.00796       14.8638       2.09443      0.182452      0.381741       1.34363       1.78430       1.87074       2.02336       2.03104       1.89159
  23  10 2439.1320    1.6218  1.0324 10.3411  0.0000  0.0206   0.0271   0.0520    0.1339   0.0000   438.4329       1.91138       15.3258      0.593887      -1.92108      -2.70832       1.36486       1.79887       2.03827       2.10666       2.00547       2.03109
  23  11 2588.5823    2.2095  0.9939 11.1516  0.0000  0.0201   0.0371   0.0492    0.1066   0.0000   438.7394      -3.97137       13.5885      -2.14632      -5.40709       1.68182       1.37277       1.88351       2.01362       2.19627       2.27362       2.13528
  23  12 2737.5100    2.7574  0.9263 11.5768  0.0000  0.0186   0.0477   0.0469    0.0983   0.0000   438.6004       2.12069       14.8970       1.12829      -3.98001      0.512212       1.24678       1.73474       1.78122       1.94469       1.90697       1.79651
  23  13 2886.0404    3.4137  0.8861 12.1439  0.0004  0.0187   0.0611   0.0455    0.1345   0.0000   440.1991      -1.21802       16.0059      -2.29046      -3.42393      -1.30751       1.25146       1.68793       1.71309       1.84625       1.87207       1.81329
  23  14 3033.3492    3.9421  0.8880 12.5142  0.0000  0.0180   0.0700   0.0470    0.1315   0.0000   439.3558    -0.0240448       13.3709       3.71149      0.168874       2.73703       1.25460       1.66617       1.77815       1.94605       1.86088       1.80285
  23  15 3179.6077    3.9273  1.1451 12.6829  0.0000  0.0225   0.0659   0.0577    0.1079   0.0000   441.4349      -3.39547       13.8637      0.325155      -7.02847      0.848596       1.46803       2.05354       2.04420       2.21192       2.22369       2.10103
  23  16 3325.4679    3.5753  1.5648 12.1946  0.0000  0.0263   0.0508   0.0645    0.0930   0.0000   437.8974      -4.11979       10.3569       1.57787      0.926946      -1.89875       1.72732       2.31088       2.46541       2.59998       2.60599       2.39477
  23  17 3471.1698    2.8775  2.6260 11.8250  0.0000  0.0345   0.0321   0.0931    0.0571   0.0000   442.9638      -7.51647       9.97377      -2.19244       5.75530       1.10229       2.32697       3.12492       3.41691       3.44870       3.51075       3.29550
  23  18 3616.4995    2.3391  3.9213 11.3578  0.0001  0.0445   0.0234   0.1182    0.0514   0.0000   446.2229     -0.780914       5.80394      -12.2501       11.3995      -3.27315       2.91206       3.88708       4.17565       4.38946       4.33467       4.13505
  23  19 3761.8321    1.9176  5.5130 10.8839  0.0000  0.0555   0.0176   0.1542    0.0520   0.0000   430.5894       8.85069       17.6964      -11.1629      -11.3748      -2.00795       3.59052       4.76450       5.27753       5.52870       5.30611       5.11989
  23  20 3907.2494    1.5751  7.3493 10.6117  0.0000  0.0698   0.0142   0.1959    0.0448   0.0000   442.2444      -10.9326       16.6859       1.49215       9.62540      -12.7348       4.52414       6.09744       6.61843       7.10596       6.72745       6.49375
  23  21 4052.2328    1.3034  9.7052 10.4405  0.0000  0.0897   0.0119   0.2649    0.0380   0.0000   440.4753       3.80417       5.26341       1.19047      -6.48781       1.42505       5.78573       7.71020       8.53987       8.97020       8.73224       8.20887
  23  22 4197.3731    1.0522 11.4090 10.4369  0.0001  0.1148   0.0111   0.3401    0.0331   0.0000   416.2664       3.29534       28.7615      -7.01030      -12.4497      -11.8261       7.57983       9.79347       11.1086       11.4049       11.2235       10.7016
  23  23 4342.1460    0.8550 13.7307 10.3191  0.0015  0.1506   0.0095   0.4374    0.0307   0.0000   446.7686       22.0616       4.35339      -51.1586       12.9936       12.1279       9.76325       13.0190       14.3274       14.9986       14.3160       13.9285
  23  24 4487.5967    0.6301 15.1784 10.3006  0.0000  0.2068   0.0088   0.5814    0.0268   0.0000   404.7888       19.3871       40.6991      -21.6735      -3.19996      -3.38255       13.2556       17.8436       19.4576       20.3689       19.7310       18.9193
  23  25 4632.2715    0.5102 16.4745 10.1119  0.0085  0.2527   0.0081   0.6908    0.0252   0.0000   440.0520      -15.7622       30.1530       8.81312       44.2925       1.81133       16.3641       21.3807       24.0532       24.8959       24.2866       23.1933
  24   3 1271.0096    0.0888  0.0686  9.2301  0.0000  0.0100   0.0080   0.0229    0.0222   0.0000   440.4096     -0.767159       19.7423     -0.453573      -2.17214    -0.0511065      0.867217      0.821281      0.982578       1.23413       1.01223       1.15999
  24   4 1469.7889    0.1426  0.0967  9.1856  0.0000  0.0093   0.0082   0.0163    0.0234   0.0000   438.8720     -0.169000       19.1950      0.989132      -2.72003      -1.14193      0.625298      0.853577      0.822432      0.819122      0.812248      0.837237
  24   5 1653.6883    0.2760  0.2056  9.2662  0.0000  0.0091   0.0104   0.0235    0.0281   0.0000   439.3446      0.855763       18.7445     -0.445735      -2.35820      0.289446      0.677075      0.814083      0.998606       1.01178      0.948289      0.900159
  24   6 1826.2878    0.4445  0.3835  9.3459  0.0000  0.0138   0.0118   0.0303    0.0390   0.0000   439.9011     -0.501311       19.2047      0.723884   -0.00345936      0.887326      0.978239       1.34767       1.52660       1.65021       1.61341       1.40541
  24   7 1993.5530    0.5969  0.6006  9.6461  0.0000  0.0160   0.0130   0.0390    0.0490   0.0000   439.8429      -2.86644       17.6499      0.600758      -2.61387       1.77416       1.03653       1.39609       1.52485       1.60952       1.62408       1.48509
  24   8 2156.7257    0.8763  0.7755  9.8100  0.0000  0.0176   0.0165   0.0432    0.0667   0.0000   439.4472     -0.528885       15.4675      -2.12091      -5.03707      0.850000       1.14823       1.55764       1.66108       1.77146       1.71221       1.66753
  24   9 2314.2416    1.2442  0.8820 10.3244  0.0000  0.0185   0.0222   0.0472    0.0813   0.0000   439.2921       2.67013       15.9813      -2.22979     -0.637792     -0.948948       1.28075       1.62412       1.76131       1.87156       1.88861       1.73203
  24  10 2466.9955    1.6484  1.0428 10.7843  0.0000  0.0205   0.0274   0.0522    0.1095   0.0000   441.8530     -0.457435       18.6053      0.843355      -3.04836       1.88260       1.33639       1.70931       1.90922       2.04444       2.01287       1.94975
  24  11 2617.6031    2.2229  1.0117 11.1859  0.0000  0.0199   0.0369   0.0479    0.1220   0.0000   437.2110     -0.919612       14.7916      -1.75844      -3.66767     -0.380392       1.26721       1.70653       1.81055       1.86215       1.91251       1.78156
  24  12 2767.6334    2.9179  0.9624 11.5839 -0.0000  0.0187   0.0486   0.0468    0.1115   0.0000   437.9416      0.739564       14.0716       1.07259      -1.07597    -0.0790753       1.21512       1.69676       1.73843       1.85725       1.89856       1.75129
  24  13 2916.9291    3.5297  0.8974 12.3617  0.0000  0.0181   0.0628   0.0458    0.1065   0.0000   439.1954      -1.88530       12.8659       3.30628     -0.597226      -2.80365       1.18341       1.57604       1.67143       1.80429       1.82893       1.74263
  24  14 3064.9794    4.1147  0.8802 12.5727  0.0001  0.0186   0.0731   0.0448    0.1417   0.0000   437.8671     -0.916886       14.1973      0.123124     -0.757961     -0.968358       1.16596       1.61833       1.68942       1.86689       1.83031       1.70893
  24  15 3211.9036    3.9365  1.1554 12.6232  0.0000  0.0210   0.0641   0.0563    0.1292   0.0000   438.3758       2.12762       15.6452      -2.05407       2.45593      -2.25087       1.39172       1.80098       1.99414       2.10252       2.03929       1.90936
  24  16 3358.3571    3.5188  1.6756 12.2846  0.0000  0.0256   0.0480   0.0705    0.0779   0.0000   441.1939      -5.74493       11.7819       1.77501       1.51973      -6.53800       1.71012       2.29044       2.37173       2.62360       2.73948       2.53950
  24  17 3504.7416    2.7235  2.7257 11.7754  0.0000  0.0350   0.0297   0.0913    0.0553   0.0000   445.9490      -2.20513       9.68426      -4.44353       3.98394       4.22908       2.22170       2.94931       3.17575       3.34067       3.33879       3.27140
  24  18 3650.7316    2.2241  4.1955 11.2203  0.0000  0.0450   0.0210   0.1193    0.0493   0.0000   437.3410       3.29613       17.1378      -6.25446       3.54423       10.9782       2.87677       3.75050       4.28171       4.40848       4.40162       4.35242
  24  19 3796.5859    1.8153  5.7546 10.8787  0.0002  0.0563   0.0168   0.1580    0.0486   0.0000   434.3429     -0.154616       11.7558       1.10492      -5.02626      -9.91229       3.54254       4.63277       5.23555       5.39737       5.41742       5.10134
  24  20 3942.4417    1.4989  7.9853 10.5748  0.0000  0.0727   0.0133   0.2095    0.0420   0.0000   435.9501      -10.3999       7.71540      -12.9138     -0.268575      -13.7905       4.56580       6.02088       6.84022       6.93778       6.84481       6.63108
  24  21 4088.2265    1.2036  9.6622 10.4467  0.0000  0.0913   0.0116   0.2647    0.0376   0.0000   426.4149      -5.44476       8.21700       17.1515     -0.780258      -4.87020       5.76979       7.44216       8.49268       8.76137       8.55650       8.26134
  24  22 4233.4377    0.9672 12.0061 10.4230  0.0000  0.1248   0.0104   0.3666    0.0323   0.0000   441.9375      -1.60778       12.6233      -14.0285      -14.8844      -9.99377       7.70312       10.2650       11.4969       11.8838       11.7004       11.3593
  24  23 4379.4387    0.7815 13.4784 10.3043 -0.0034  0.1554   0.0091   0.4434    0.0296   0.0000   421.9741      -6.69674       42.9428      -6.86208      0.312149       1.98996       9.66179       12.7429       14.3941       14.9353       14.6206       14.1221
  24  24 4524.6193    0.5964 15.3708 10.2662  0.0000  0.2147   0.0084   0.5915    0.0255   0.0000   416.4259      -16.0325       12.6717      -27.6127      -4.13995      -6.59427       13.3797       17.5601       19.3721       20.4150       19.8099       19.0211
  25   3 1289.4177    0.0843  0.0565  9.2439  0.0063  0.0118   0.0092   0.0199    0.0217   0.0000   440.4754      -2.55288       19.5430       2.17190      -2.40279     -0.811291      0.835586      0.868726       1.25194       1.06412       1.21529      0.916933
  25   4 1489.4504    0.1621  0.1420  9.2132  0.0000  0.0095   0.0077   0.0218    0.0239   0.0000   440.2104    -0.0378047       20.0481     -0.720906      -1.88044      0.471785      0.535150      0.754197      0.746600      0.915922      0.876240      0.841976
  25   5 1674.0765    0.2746  0.2577  9.2642  0.0000  0.0114   0.0090   0.0250    0.0291   0.0000   438.5430     -0.981125       19.4123     -0.839630      -2.13503      -1.53725      0.719631      0.893132      0.959317       1.02358       1.12261      0.935687
  25   6 1847.8055    0.4263  0.4287  9.4750  0.0000  0.0139   0.0108   0.0329    0.0372   0.0000   438.4996       1.28407       19.0025      -1.11899      -2.23613     0.0443234      0.919899       1.15552       1.29445       1.39319       1.38662       1.25482
  25   7 2016.9163    0.6563  0.6090  9.5234  0.0000  0.0154   0.0137   0.0368    0.0554   0.0000   439.4019      0.121178       18.0681      0.321584      -2.12025     -0.872281      0.993744       1.28194       1.43886       1.56657       1.53280       1.49412
  25   8 2181.7063    0.9204  0.8314  9.8841  0.0000  0.0182   0.0169   0.0453    0.0716   0.0000   437.7370     -0.219615       17.9636     -0.351266      -3.73188    -0.0856255       1.16130       1.51985       1.66508       1.87300       1.84904       1.64840
  25   9 2340.4823    1.3176  0.9033 10.4258  0.0000  0.0189   0.0230   0.0459    0.0804   0.0000   439.6420       1.14341       13.5427      -2.60600      -3.67263      -1.12584       1.13950       1.56306       1.69456       1.73044       1.76709       1.63494
  25  10 2494.2463    1.7625  1.1514 10.5840 -0.0001  0.0212   0.0271   0.0525    0.1179   0.0000   438.1920      -2.42767       17.0125      0.154793      -2.58602     -0.338289       1.29510       1.76988       1.84069       2.01466       2.11827       2.00053
  25  11 2646.1734    2.4120  0.9798 11.2438  0.0000  0.0192   0.0393   0.0480    0.1222   0.0000   439.3077     -0.929109       15.9627      0.754815      -3.01497       1.02928       1.15409       1.62280       1.72095       1.84664       1.87932       1.76172
  25  12 2797.2761    2.9802  0.9069 11.8297  0.0000  0.0173   0.0499   0.0445    0.0931   0.0000   438.6258      -1.87059       13.4962     -0.460859      -1.48548     -0.654799       1.09323       1.41391       1.56804       1.69978       1.55384       1.58234
  25  13 2947.3346    3.7016  0.8870 12.1818  0.0000  0.0173   0.0619   0.0421    0.1054   0.0000   439.6590       1.50345       16.4802      -1.45873      -1.36458       1.78208       1.12281       1.47386       1.65535       1.70761       1.81928       1.69242
  25  14 3096.1111    3.9732  0.9908 12.8400  0.0000  0.0197   0.0686   0.0520    0.1118   0.0000   438.1636       2.75521       10.3219       3.02716      -1.48194      -4.33738       1.19140       1.65138       1.68295       1.78880       1.88698       1.72884
  25  15 3243.7916    3.7773  1.4107 12.3469  0.0000  0.0240   0.0561   0.0610    0.1363   0.0000   439.8570     -0.471621       16.4988       1.69648      -3.50738      0.104970       1.49221       1.98503       2.12455       2.14751       2.31640       2.17716
  25  16 3390.9505    3.2042  1.9371 12.1449  0.0000  0.0282   0.0401   0.0739    0.0740   0.0000   441.3381     0.0816798       12.1023      -3.76725       2.67857      -4.87143       1.73063       2.33420       2.58194       2.65122       2.70775       2.55884
  25  17 3537.9101    2.5586  3.2041 11.7043  0.0000  0.0375   0.0263   0.1020    0.0492   0.0000   441.0559      0.431454       12.3655       8.73220       5.01756     -0.400563       2.28911       3.08648       3.35669       3.54303       3.49803       3.32526
  25  18 3684.6369    2.1080  4.5069 11.1812 -0.0000  0.0461   0.0193   0.1274    0.0465   0.0000   440.3562      -2.91583       10.9682      0.775456      -1.57824      -8.12336       2.84861       3.67418       4.17851       4.20549       4.17585       4.09266
  25  19 3831.0597    1.6928  6.4319 10.8867  0.0000  0.0615   0.0155   0.1714    0.0424   0.0000   440.1078      -7.77975       10.0330      -4.41063       9.71759       1.00535       3.70646       4.87611       5.54592       5.65429       5.67428       5.47073
  25  20 3977.4510    1.3801  7.9850 10.6178  0.0000  0.0740   0.0129   0.2138    0.0398   0.0000   434.7843      -2.86075       26.5163      -4.54089       2.34846      -7.15241       4.49365       6.02542       6.67579       6.96090       6.85490       6.59392
  25  21 4123.6575    1.1585 10.4826 10.4702  0.0000  0.0964   0.0113   0.2852    0.0345   0.0000   447.5061       12.0945       14.6346      -10.4810      -5.29640      -1.62162       5.99664       7.78556       8.61601       9.00461       9.06509       8.80026
  25  22 4269.4279    0.9472 12.4030 10.3998  0.0022  0.1257   0.0101   0.3714    0.0308   0.0000   448.8955       8.41546       19.2388      -17.3394       8.54224       14.9575       7.63374       9.86865       11.3148       11.6215       11.6051       11.2438
  25  23 4415.5153    0.7432 14.9175 10.2835 -0.0001  0.1733   0.0079   0.4759    0.0261   0.0000   441.3172      -17.8389       24.7170      -20.6062      -12.6032       11.5704       10.3852       13.3469       15.2794       15.9781       15.5374       15.1107
  26   2 1088.5973    0.0541  0.0166  9.3370  0.0000  0.0127   0.0086   0.0076    0.0205   0.0000   439.2951      -2.38567       20.5874      0.456031      -3.65650       3.52053      0.983301       1.08469       1.23944       1.24167       1.24613       1.22602
  26   3 1307.4842    0.0781  0.0582  9.2231  0.0000  0.0186   0.0078   0.0150    0.0214   0.0000   439.6387      0.389850       20.2215      0.453243      -4.14269     -0.525182      0.860462       1.32502       1.32183       1.53298       2.08140       1.92363
  26   4 1508.6909    0.1771  0.1303  9.1602  0.0000  0.0086   0.0082   0.0198    0.0240   0.0000   440.3827     -0.396667       20.3375     -0.647914      -3.67652      -1.04003      0.600829      0.590656      0.636258      0.817269      0.719420      0.801501
  26   5 1694.0312    0.3127  0.2689  9.2713  0.0000  0.0111   0.0098   0.0260    0.0295   0.0000   440.0906      -1.38990       17.4845     -0.683277     -0.647314      0.148013      0.749535      0.808565      0.859428      0.997561      0.919646      0.879548
  26   6 1869.0214    0.4936  0.4130  9.4020  0.0000  0.0135   0.0121   0.0294    0.0405   0.0000   439.7155      -1.51696       17.2862      0.578475      -2.08423     -0.495638      0.769754       1.03966       1.13979       1.21299       1.24452       1.15723
  26   7 2039.6716    0.6625  0.7347  9.6072  0.0000  0.0174   0.0128   0.0442    0.0555   0.0000   438.5778      -1.57335       17.1343     -0.482931     -0.884240      0.953198      0.968308       1.31010       1.43551       1.53583       1.43712       1.47539
  26   8 2206.0307    0.9925  0.8280  9.9685  0.0000  0.0170   0.0174   0.0444    0.0697   0.0000   440.4907      0.663860       17.1744      0.329148      -2.09455      -2.10161       1.02529       1.31632       1.48855       1.52659       1.53316       1.47832
  26   9 2366.0222    1.3606  1.0223 10.4453 -0.0000  0.0196   0.0220   0.0496    0.0840   0.0000   439.4894      -1.61713       17.3869     -0.600894      -1.05557      0.779870       1.20773       1.65128       1.75619       1.85654       1.82091       1.81631
  26  10 2521.1365    1.8305  1.0807 11.1439 -0.0000  0.0202   0.0292   0.0520    0.0826   0.0000   439.0484       3.14988       15.2721     0.0533206      -1.51479      -4.98456       1.22425       1.58540       1.75175       1.83775       1.87327       1.81831
  26  11 2674.3269    2.5503  0.9832 11.3230  0.0000  0.0182   0.0410   0.0469    0.1308   0.0000   440.2219      -1.62414       14.1360     -0.540097     -0.977144      0.981463       1.10240       1.48474       1.54601       1.60839       1.71101       1.58580
  26  12 2826.5086    3.2235  0.9833 11.6715  0.0000  0.0182   0.0505   0.0447    0.1343   0.0000   439.0868       2.66637       13.2768     -0.563743     -0.229999     -0.967586       1.13640       1.44600       1.59217       1.65206       1.79054       1.76764
  26  13 2977.3733    3.8687  0.9483 11.8647 -0.0000  0.0172   0.0610   0.0426    0.1293   0.0000   438.0849      -1.92010       9.92243      -1.41747      -2.54235    0.00864852       1.07150       1.34895       1.55449       1.58471       1.63145       1.61321
  26  14 3126.8275    4.2041  1.0350 12.6071  0.0000  0.0189   0.0676   0.0499    0.1173   0.0000   436.4394      -1.29144       16.8625       1.44485      0.760105      -1.47176       1.11941       1.52860       1.60146       1.73175       1.68680       1.64644
  26  15 3275.2958    3.7088  1.3862 12.5424  0.0000  0.0242   0.0571   0.0611    0.1251   0.0000   441.5435      -4.09964       16.0248      -1.65964     -0.430255      -1.20624       1.43289       1.89952       2.05223       2.23700       2.16152       2.15505
  26  16 3423.1733    3.0618  2.0781 12.2255  0.0000  0.0298   0.0383   0.0792    0.0722   0.0000   440.0246      -4.15719       4.53414      -2.95360       7.14951      -2.51886       1.71205       2.34057       2.56673       2.68811       2.74076       2.65205
  26  17 3570.8393    2.4464  3.3045 11.5953 -0.0000  0.0375   0.0244   0.1014    0.0508   0.0000   442.8669      -5.01002       12.2353      -8.13818       2.30249       2.43800       2.27210       2.99978       3.30551       3.47124       3.53404       3.35885
  26  18 3718.2188    2.0323  5.2998 11.0418  0.0000  0.0506   0.0174   0.1375    0.0445   0.0000   435.8503       1.01113       14.5539      0.734681      -1.19232      0.918204       2.96342       3.92959       4.41333       4.54520       4.59000       4.37539
  26  19 3865.1818    1.6395  6.6739 10.8130  0.0000  0.0612   0.0147   0.1732    0.0417   0.0000   438.4397       2.94674       12.8734      -3.82466      -8.85800       6.96363       3.59675       4.76730       5.25462       5.50094       5.57853       5.39737
  26  20 4011.9457    1.3497  8.8795 10.5945  0.0000  0.0790   0.0125   0.2301    0.0376   0.0000   441.5535      -9.55524       28.2082       1.97108      -1.87015      -4.47633       4.55888       6.20034       6.76780       7.09961       7.13923       6.89654
  26  21 4158.5815    1.0466 10.6931 10.5514  0.0000  0.1070   0.0115   0.3174    0.0328   0.0000   433.9733      -7.33890       25.2300       10.2225      -6.14246       3.47525       6.05703       8.18250       9.26083       9.41787       9.55922       9.21494
  26  22 4305.2311    0.8718 12.3032 10.4193  0.0016  0.1313   0.0099   0.3848    0.0297   0.0000   454.8395       20.6343      -20.5636      -7.10072       12.5220      -12.9404       7.51714       10.0053       11.2049       11.6761       11.5076       11.3050
  26  23 4451.3460    0.6871 14.9070 10.2957 -0.0038  0.1792   0.0079   0.4969    0.0252   0.0000   420.7339      -26.2120       2.23755      -41.2420       4.39639     -0.331374       10.3736       13.6192       15.5631       16.3733       16.1183       15.8444
  26  24 4597.7869    0.5646 17.2046 10.1226  0.0068  0.2305   0.0069   0.6073    0.0218   0.0000   432.1090       23.9840       47.0361      -3.27272       10.1512      -33.9552       13.1246       17.5168       19.5275       20.4318       19.9940       19.7128
  27   3 1325.2216    0.0886  0.0383  9.2264  0.0000  0.0083   0.0121   0.0203    0.0208   0.0000   440.1040      0.175864       19.6567     -0.656456      -3.13348     0.0840819      0.672053      0.633791      0.715466      0.921068      0.946145      0.923597
  27   4 1527.5622    0.1670  0.1531  9.2354  0.0000  0.0107   0.0075   0.0231    0.0236   0.0000   440.2251      -1.78965       21.4683     -0.405543      -3.13542     -0.253565      0.787378      0.958787       1.02745       1.00906       1.12302      0.936274
  27   5 1713.5961    0.3050  0.3087  9.3179  0.0000  0.0119   0.0089   0.0274    0.0296   0.0000   440.3437      -1.86226       21.6575       2.03029      -2.54883      0.412575      0.636339      0.908166      0.977022       1.04253       1.08568       1.08709
  27   6 1889.7705    0.4786  0.4285  9.4387  0.0000  0.0130   0.0114   0.0301    0.0401   0.0000   438.9636     -0.366346       18.1017     -0.379158      -3.55577       2.47677      0.741703       1.02627       1.10869       1.19171       1.16093       1.11838
  27   7 2062.0283    0.7374  0.6600  9.7216  0.0000  0.0158   0.0142   0.0371    0.0554   0.0000   439.7004      -1.41759       17.5378      0.683454      -3.65324      -1.38385      0.883754       1.20510       1.29534       1.37232       1.40969       1.33803
  27   8 2229.7202    1.0617  0.8575 10.1983  0.0000  0.0177   0.0185   0.0448    0.0677   0.0000   439.7374      -3.20191       17.3417       3.61653     -0.526684     -0.357230       1.00593       1.39396       1.51133       1.56275       1.57605       1.45596
  27   9 2390.9602    1.4680  0.9854 10.7093  0.0000  0.0195   0.0238   0.0466    0.0786   0.0000   439.2942     -0.827374       15.9484      -1.31323      -2.66393      0.800763       1.10205       1.51756       1.57908       1.67983       1.68025       1.69713
  27  10 2547.4872    1.9932  1.0285 11.2599  0.0000  0.0195   0.0317   0.0487    0.0824   0.0000   438.6061     -0.368420       13.2218      0.484891     -0.784768      0.206185       1.12749       1.56556       1.65097       1.74670       1.74908       1.67785
  27  11 2702.0058    2.5672  0.9636 11.6344  0.0000  0.0176   0.0412   0.0468    0.0965   0.0000   438.9068       1.85690       12.7851      -2.95592      -1.25544      -2.15833       1.00085       1.34417       1.41803       1.54836       1.58116       1.51894
  27  12 2855.2550    3.1937  0.9649 11.9589 -0.0002  0.0179   0.0506   0.0462    0.1186   0.0000   437.1981     0.0487012       12.1941      -2.85186      -2.74805      0.845258       1.03424       1.40314       1.43656       1.52514       1.50981       1.56851
  27  13 3007.0019    4.0461  0.8942 12.3210 -0.0000  0.0171   0.0647   0.0408    0.1071   0.0000   438.2198      -1.59865       14.5659     -0.504610      -1.76743     -0.682440      0.961514       1.29157       1.47515       1.44526       1.58782       1.44508
  27  14 3157.1686    4.1344  1.1255 12.4074  0.0000  0.0193   0.0617   0.0517    0.1202   0.0000   440.6065      -3.15488       14.0993       3.56488      -1.02895     -0.528842       1.09889       1.47048       1.62717       1.76067       1.82710       1.70334
  27  15 3306.4179    3.6621  1.5712 12.5112  0.0000  0.0251   0.0510   0.0645    0.0973   0.0000   439.0448      0.807776       12.3501     -0.606673    -0.0255142      -1.99948       1.40849       1.93958       2.09746       2.20798       2.23138       2.14068
  27  16 3455.1305    2.9147  2.3711 12.0260  0.0000  0.0315   0.0350   0.0851    0.0779   0.0000   440.3848      -1.44651       8.74033     0.0965845       7.61400      -3.15545       1.83592       2.44941       2.69897       2.85599       2.94314       2.79940
  27  17 3603.3334    2.3379  3.8448 11.5188  0.0000  0.0403   0.0222   0.1143    0.0475   0.0000   440.2758       4.79809       14.0589      0.544961      -6.27853     -0.270300       2.33569       3.06249       3.42314       3.53151       3.58781       3.46181
  27  18 3751.4068    1.9610  5.3704 11.0214  0.0000  0.0508   0.0166   0.1390    0.0439   0.0000   440.9483      -3.82221       7.69868      -1.29884      0.296266      -4.50004       2.80366       3.72193       4.21709       4.35004       4.39992       4.20547
  27  19 3899.1318    1.5316  7.2858 10.8484  0.0000  0.0656   0.0138   0.1898    0.0376   0.0000   438.7013      -10.2577       18.2997       8.64054      -4.57934      -5.53330       3.72463       4.83347       5.54547       5.63806       5.81700       5.66146
  27  20 4046.2767    1.2338  9.4159 10.6274  0.0011  0.0853   0.0121   0.2527    0.0361   0.0000   437.6693      -2.95436       19.4787       6.65481      -9.13696      -6.50048       4.74296       6.42628       7.19090       7.46285       7.49486       7.35611
  27  21 4193.4301    0.9775 10.9296 10.5870  0.0000  0.1096   0.0114   0.3347    0.0320   0.0000   429.1257      -6.92554       33.6977       2.27981      -15.5734     -0.101629       6.10648       8.14025       9.09624       9.65303       9.42209       9.33207
  27  22 4340.3122    0.8424 13.6246 10.4062  0.0008  0.1441   0.0086   0.4081    0.0268   0.0000   441.3136       16.8573       18.4071      -2.88615     -0.173714      -6.12696       7.99302       10.6002       12.0569       12.2881       12.7032       12.2743
  28   3 1342.6612    0.0911  0.0953  9.2754  0.0000  0.0102   0.0065   0.0245    0.0210   0.0000   440.5877     -0.434091       21.8376      -1.61761      -3.16854       2.57291      0.593683      0.693969      0.845482      0.973071      0.939952      0.930867
  28   4 1546.0235    0.1961  0.1358  9.2860  0.0000  0.0074   0.0085   0.0186    0.0231   0.0000   441.4771      -1.03787       19.7549      0.353273      -2.22686     -0.928848      0.448999      0.504443      0.558485      0.652119      0.643918      0.689156
  28   5 1732.7135    0.3444  0.3489  9.3070  0.0000  0.0122   0.0091   0.0267    0.0319   0.0000   440.1668      -1.25949       19.8596     -0.613310      -2.25494     -0.270893      0.705684      0.893013       1.04329       1.11215       1.12308       1.06623
  28   6 1910.0998    0.5257  0.5226  9.4615  0.0000  0.0135   0.0112   0.0335    0.0426   0.0000   439.1522      0.924600       20.9669     -0.139410      -4.22844      -2.07564      0.733156      0.947170       1.05098       1.13451       1.09192       1.10796
  28   7 2083.9025    0.7856  0.6534  9.8066  0.0000  0.0150   0.0148   0.0359    0.0555   0.0000   440.8515     -0.485161       17.8347      -1.26375      -1.86470       1.44286      0.873019       1.11590       1.25230       1.37776       1.48303       1.35464
  28   8 2252.7708    1.0891  0.8797 10.1422 -0.0000  0.0171   0.0179   0.0430    0.0718   0.0000   441.7395       1.61406       18.8344      0.746741      -1.77821     -0.161083      0.978092       1.28286       1.41862       1.49801       1.50385       1.51025
  28   9 2415.2522    1.5907  1.0026 10.7421  0.0000  0.0184   0.0248   0.0469    0.0856   0.0000   439.3458       2.07784       17.3298      0.471267     -0.387888     -0.256276       1.03085       1.37624       1.51061       1.63599       1.72822       1.59273
  28  10 2573.3172    2.1135  1.0705 11.0651  0.0000  0.0188   0.0318   0.0490    0.1022   0.0000   440.2586      -2.53753       14.6995       1.74469      -1.79211       1.98794       1.01977       1.38921       1.49843       1.58665       1.59420       1.56477
  28  11 2729.2639    2.7789  0.9564 11.6661  0.0000  0.0175   0.0430   0.0436    0.0965   0.0000   438.1386      0.315733       17.2298     -0.606553      -3.77210      -2.29419      0.965144       1.34338       1.43641       1.61247       1.60233       1.56439
  28  12 2883.6570    3.4694  0.9716 12.1150  0.0000  0.0175   0.0539   0.0444    0.1188   0.0000   438.5279     -0.887166       16.0798     -0.239127     -0.820175      0.781498      0.991580       1.29164       1.43421       1.58401       1.53435       1.49971
  28  13 3036.1787    4.0498  0.9634 12.5087 -0.0000  0.0176   0.0623   0.0432    0.1059   0.0000   437.5798     -0.820631       16.1457      -2.05343      -1.84881      -1.96438      0.991425       1.31534       1.40375       1.57009       1.53425       1.50723
  28  14 3187.0868    4.1801  1.1071 12.5505  0.0000  0.0188   0.0619   0.0482    0.1100   0.0000   438.6131     -0.181330       14.5605     -0.255844      0.407961       1.68119       1.14058       1.50086       1.60975       1.72206       1.73212       1.64451
  28  15 3337.1237    3.4667  1.5549 12.4832  0.0000  0.0241   0.0464   0.0618    0.0825   0.0000   440.9972       1.70587       10.9098       1.09629       1.45392      -1.82110       1.36413       1.84066       1.99950       2.13447       2.17694       2.08919
  28  16 3486.5912    2.8164  2.5771 12.0089  0.0000  0.0321   0.0319   0.0881    0.0696   0.0000   443.0797     -0.114841       5.63623       1.96260       2.88908      -3.22518       1.79428       2.33409       2.69298       2.74125       2.85244       2.72925
  28  17 3635.5287    2.2998  4.0994 11.4064  0.0000  0.0412   0.0208   0.1137    0.0490   0.0000   442.3897      -2.29050       14.6800       3.29050      0.303754       1.21120       2.26815       3.00273       3.35560       3.45964       3.52874       3.43713
  28  18 3784.1574    1.8511  5.7206 11.0632 -0.0011  0.0525   0.0157   0.1483    0.0404   0.0000   441.0722     -0.888698       13.2713      -1.81689       8.49315       5.36508       2.84732       3.84105       4.31425       4.46556       4.47626       4.35872
  28  19 3932.4797    1.4605  7.8301 10.8593  0.0000  0.0688   0.0130   0.2015    0.0349   0.0000   443.5099      -8.33675       15.9666      -5.82212      -2.61216       1.15180       3.71510       4.90131       5.53521       5.80346       5.83617       5.70397
  28  20 4080.2862    1.2001  9.7595 10.6822  0.0016  0.0875   0.0118   0.2583    0.0334   0.0000   427.3712       1.95628       25.9613      -8.84294      -1.78612       4.25336       4.71053       6.23815       7.06042       7.40888       7.41259       7.21451
  28  21 4227.6840    0.9603 11.6797 10.6112 -0.0001  0.1143   0.0107   0.3497    0.0300   0.0000   443.4531       3.03061       1.23937       11.8071       12.0842      -21.9891       6.24092       8.12055       9.26754       9.77765       9.77253       9.53755
  28  22 4375.6495    0.7993 14.8701 10.4275 -0.0021  0.1588   0.0078   0.4319    0.0244   0.0000   433.9779       13.9897       26.1246       4.69848      -4.51055      -3.54325       8.60397       11.2960       13.0129       13.4867       13.4681       13.2740
  28  23 4522.3024    0.6129 16.0558 10.3272  0.0000  0.2049   0.0072   0.5398    0.0219   0.0000   444.5216       18.5440       18.3703      -6.33245       35.5641      -52.6325       10.9822       14.4535       16.4959       17.3954       17.4209       16.7962
  29   4 1564.1379    0.2132  0.1622  9.2242  0.0000  0.0081   0.0081   0.0189    0.0236   0.0000   440.0441     -0.199552       20.6244     -0.379104      -2.75670      0.689142      0.451720      0.544494      0.641538      0.702272      0.725114      0.647224
  29   5 1751.5395    0.3618  0.3161  9.3648  0.0000  0.0110   0.0097   0.0255    0.0314   0.0000   438.9444      -1.40654       19.7757      0.430091      -1.24779      0.674966      0.608170      0.814272      0.835109      0.990856      0.910684      0.899083
  29   6 1930.1378    0.5530  0.5807  9.4427  0.0000  0.0143   0.0112   0.0366    0.0444   0.0000   439.1672      0.495788       18.7495     -0.146675     -0.663077     0.0842726      0.734832       1.01603       1.09267       1.18883       1.16221       1.13641
  29   7 2105.2826    0.8074  0.7806  9.7405  0.0000  0.0163   0.0140   0.0393    0.0584   0.0000   439.9909      -2.34780       19.0140      0.582198      -3.47793      0.553449      0.896903       1.15511       1.32750       1.44326       1.42595       1.37372
  29   8 2275.2962    1.1707  0.9123 10.2349  0.0000  0.0178   0.0188   0.0425    0.0741   0.0000   439.7618     -0.264263       19.8690      -1.31531      -1.34747       1.54534      0.963733       1.30426       1.35587       1.47733       1.59003       1.47314
  29   9 2438.9855    1.6370  1.0980 10.6945 -0.0000  0.0192   0.0242   0.0497    0.0899   0.0000   441.4128      -2.42679       15.3903     -0.579480     -0.497261      -6.05968       1.01759       1.38398       1.45369       1.65725       1.55866       1.58344
  29  10 2598.6173    2.2472  1.0596 11.4808  0.0000  0.0186   0.0337   0.0482    0.0803   0.0000   439.1226      0.176954       16.8374    -0.0743669      -1.55644      -1.20019      0.983569       1.32801       1.40854       1.56287       1.52474       1.47500
  29  11 2756.0918    2.9017  0.9256 11.9674 -0.0001  0.0167   0.0454   0.0439    0.0791   0.0000   438.7407      -2.14339       17.7835      -1.92875      -3.13669      -1.01325      0.858953       1.17262       1.25672       1.34332       1.33112       1.34668
  29  12 2911.5582    3.6126  0.8890 12.2158  0.0000  0.0160   0.0557   0.0392    0.1101   0.0000   440.5702     -0.141368       15.6419      -1.50346     -0.982540     -0.374826      0.890778       1.14015       1.28783       1.32973       1.38828       1.33591
  29  13 3064.9076    4.1509  0.9608 12.4663  0.0000  0.0177   0.0618   0.0419    0.1173   0.0000   439.2468     -0.792917       15.1893      0.843806     -0.681918      0.371208      0.897869       1.27567       1.34580       1.50407       1.47617       1.41576
  29  14 3216.6841    4.1068  1.2491 12.2605  0.0000  0.0196   0.0562   0.0517    0.1196   0.0000   439.2275       1.44776       14.3885      0.955468      -3.23786      -5.27598       1.06314       1.45415       1.54044       1.63575       1.66131       1.62515
  29  15 3367.5212    3.4219  1.7862 12.1992  0.0000  0.0249   0.0413   0.0645    0.0740   0.0000   441.3792     -0.218760       12.3605      0.158323      -1.63588       1.69433       1.37092       1.81964       2.01531       2.15367       2.12290       2.05094
  29  16 3517.7449    2.6530  2.8875 11.9043  0.0000  0.0337   0.0274   0.0930    0.0546   0.0000   441.6454    -0.0154599       4.77911      -1.45969       4.07108       2.12421       1.80251       2.45682       2.72447       2.80084       2.93591       2.81429
  29  17 3667.4784    2.1370  4.4574 11.3426  0.0000  0.0445   0.0193   0.1224    0.0450   0.0000   439.2436      -3.00676       14.2646      -3.61236       3.97264       1.53256       2.32551       3.09431       3.51477       3.59279       3.67080       3.63237
  29  18 3816.6327    1.7608  6.1920 10.9393  0.0000  0.0553   0.0146   0.1567    0.0389   0.0000   436.1666      -5.50970       16.1413      -9.54928     -0.380820       4.05164       2.90859       3.80393       4.33088       4.63770       4.53043       4.40683
  29  19 3965.5449    1.3887  8.0468 10.7715  0.0000  0.0715   0.0124   0.2024    0.0340   0.0000   440.4254       5.47988       15.6276      -7.27255       2.35530      0.717477       3.73181       4.97109       5.57191       5.84216       5.92568       5.80507
  29  20 4113.8786    1.0825  9.9867 10.7182  0.0000  0.0950   0.0119   0.2916    0.0322   0.0000   436.4181      0.149936       12.5455      -2.42087       1.71991      -13.5150       4.98634       6.48429       7.56316       7.78019       7.84549       7.72048
  29  21 4262.1216    0.9076 12.2434 10.5341 -0.0014  0.1241   0.0099   0.3603    0.0293   0.0000   446.4288       1.64901       1.48604       17.6719       9.66442      -14.1950       6.37548       8.44677       9.65682       10.1350       9.82787       9.82567
  29  22 4410.2030    0.6973 13.8629 10.4272  0.0002  0.1666   0.0081   0.4534    0.0247   0.0000   435.7349      -18.5563       1.06015      -6.94708       11.0746       7.55638       8.51564       11.3211       12.7429       13.6827       13.3041       13.2714
  30   4 1581.9050    0.2178  0.2013  9.2487  0.0000  0.0093   0.0075   0.0211    0.0240   0.0000   441.3648    -0.0416651       20.9718      -1.06591      -1.38839     -0.131960      0.543441      0.736351      0.847007      0.851057      0.841536      0.829522
  30   5 1770.0433    0.3742  0.3574  9.3311  0.0000  0.0121   0.0094   0.0256    0.0316   0.0000   441.1095     -0.457999       20.3410      0.401793      -2.27682    -0.0707134      0.649735      0.805803      0.929878      0.996974      0.985504       1.03372
  30   6 1949.9361    0.5754  0.5674  9.5057  0.0000  0.0144   0.0114   0.0337    0.0435   0.0000   440.3287      -1.02250       17.2514     -0.251997      -4.60227      -2.36729      0.702701       1.01424       1.08678       1.17880       1.19934       1.17984
  30   7 2126.3002    0.8510  0.8210  9.7606  0.0000  0.0164   0.0141   0.0401    0.0634   0.0000   439.5535      -1.16336       19.5267    -0.0359155      -2.26312       1.18805      0.891326       1.16808       1.30313       1.28598       1.36757       1.38096
  30   8 2297.3168    1.2319  1.0000 10.3631  0.0000  0.0186   0.0190   0.0473    0.0751   0.0000   440.4849     -0.270704       19.4634     -0.413096      -4.80754     -0.417861      0.918437       1.24139       1.37749       1.44690       1.47352       1.43496
  30   9 2462.2216    1.7443  1.0968 10.7643  0.0000  0.0185   0.0253   0.0486    0.0924   0.0000   439.1677     -0.319489       18.8245       1.48603      -3.16462     -0.223463       1.00879       1.32082       1.41742       1.50248       1.50118       1.47028
  30  10 2623.4217    2.3243  1.1234 11.2619  0.0000  0.0191   0.0330   0.0473    0.0989   0.0000   439.5256       1.11879       18.9571      -1.09791      -2.31078      0.815499      0.944988       1.32331       1.43588       1.55148       1.49278       1.47111
  30  11 2782.4287    3.0746  0.9632 11.9945  0.0000  0.0169   0.0463   0.0425    0.0857   0.0000   438.8146      -2.75337       16.1901     0.0186666      -1.88482      -1.18815      0.894735       1.22514       1.31250       1.40168       1.39954       1.39782
  30  12 2939.0244    3.8016  0.9395 12.4250 -0.0000  0.0163   0.0581   0.0426    0.0876   0.0000   438.4404      -1.20423       15.0314      -2.90997      -1.93557       1.77349      0.832459       1.11883       1.20092       1.28098       1.31445       1.25280
  30  13 3093.2760    4.1199  0.9732 12.6949  0.0010  0.0173   0.0625   0.0438    0.1040   0.0000   439.4468      -2.54268       14.9987       2.06291      -5.29301     -0.723003      0.876393       1.18112       1.27424       1.41689       1.45315       1.42992
  30  14 3245.9032    3.9012  1.3759 12.4728  0.0000  0.0216   0.0509   0.0548    0.0898   0.0000   438.8351       2.13945       15.1572       1.16583      -3.25849    -0.0141782       1.09142       1.48047       1.56917       1.73286       1.70172       1.69092
  30  15 3397.5757    3.2846  1.9818 12.1087  0.0000  0.0260   0.0366   0.0690    0.0651   0.0000   440.8705      -2.34008       10.5291       1.98382     0.0310695       3.38168       1.28625       1.77641       1.92518       2.04129       2.06584       1.99209
  30  16 3548.6035    2.5434  3.1967 11.7422  0.0000  0.0346   0.0242   0.0961    0.0500   0.0000   439.8310      -1.24981       7.15770      -1.97700       2.48521      -2.86265       1.74326       2.33317       2.61527       2.76689       2.81397       2.74394
  30  17 3698.9321    2.0965  5.0162 11.1050  0.0000  0.0455   0.0173   0.1258    0.0459   0.0000   439.9708      0.175507       13.4463       5.37834      -7.97467      -4.25390       2.34041       3.08755       3.45829       3.70304       3.66245       3.63084
  30  18 3848.7842    1.6628  6.8517 10.8638  0.0000  0.0591   0.0133   0.1660    0.0367   0.0000   434.1520      -2.68812       28.0928      -2.24536      -7.86996      -3.82834       2.99075       3.92974       4.54948       4.74371       4.69896       4.62582
  30  19 3998.1922    1.3404  8.1571 10.7656  0.0000  0.0726   0.0117   0.2042    0.0326   0.0000   436.7207      -11.1614       24.7639       1.91758      -15.4019       1.32371       3.63419       4.78903       5.50433       5.69883       5.71313       5.63737
  30  20 4147.1892    1.0530 10.5664 10.7111  0.0000  0.0994   0.0113   0.3015    0.0305   0.0000   451.6138      -11.8825       14.3006       13.3586      -17.6568      -2.92745       4.98901       6.62290       7.53997       7.98721       7.88086       7.79726
  30  21 4295.8630    0.8646 13.2096 10.5293  0.0001  0.1358   0.0086   0.3771    0.0263   0.0000   449.3853      -12.8118      -6.06563       16.3893      -5.72703      -9.16751       6.77365       8.98785       10.3016       10.9047       10.8141       10.6155
  30  22 4444.3160    0.6869 15.1898 10.4157  0.0025  0.1800   0.0077   0.4768    0.0227   0.0000   439.8705      -15.9224      -12.1659       41.4655       23.5706      -22.3232       8.77241       11.8647       13.3803       14.1795       13.9654       13.7490
  30  23 4592.7853    0.5061 14.8265 10.3163 -0.0067  0.2177   0.0075   0.5870    0.0213   0.0000   421.7213      -10.2463       5.64877      -21.3603       55.4374       23.9659       10.8366       14.1725       16.4696       17.2235       17.0663       17.0006
  31   3 1393.1501    0.1161  0.0821  9.2007  0.0000  0.0078   0.0073   0.0165    0.0203   0.0000   440.4589      -1.12076       20.9722      0.863042      -2.25350      0.211420      0.424299      0.563825      0.632765      0.642045      0.652709      0.727337
  31   4 1599.3371    0.2340  0.1810  9.2161  0.0000  0.0091   0.0081   0.0181    0.0237   0.0000   441.2415      -1.46157       20.9394      0.951215      -3.62066     -0.216397      0.406619      0.604697      0.598098      0.727880      0.618934      0.669827
  31   5 1788.2621    0.3938  0.3744  9.3618  0.0000  0.0118   0.0094   0.0258    0.0317   0.0000   440.6163     -0.483594       20.6816      -1.26917      -3.57427      0.145751      0.594840      0.800992      0.880819      0.940095      0.966197      0.974511
  31   6 1969.4049    0.6183  0.5638  9.5628  0.0000  0.0142   0.0121   0.0329    0.0451   0.0000   440.4791      -1.15885       21.5951      0.686544      -4.33894     -0.662051      0.661837      0.953958      0.959649       1.07788       1.11061       1.02929
  31   7 2147.0052    0.9011  0.7740  9.7952  0.0000  0.0159   0.0147   0.0368    0.0617   0.0000   441.6189      -1.48934       19.0485       1.74003      -2.01117      0.382901      0.769350       1.05580       1.11552       1.22065       1.29173       1.24972
  31   8 2318.8798    1.2935  1.0340 10.3130  0.0000  0.0186   0.0193   0.0452    0.0818   0.0000   440.6823     -0.390026       18.1595       3.07214      -1.12282      -1.10476      0.903528       1.23588       1.33817       1.45696       1.48093       1.47225
  31   9 2484.9198    1.8477  1.1063 10.7875  0.0000  0.0186   0.0263   0.0488    0.0960   0.0000   439.4532      0.957479       18.2632      -3.45489      -3.20917      0.595239      0.899834       1.24380       1.30109       1.46389       1.46495       1.42489
  31  10 2647.7570    2.4276  1.1319 11.3465  0.0000  0.0186   0.0340   0.0481    0.0993   0.0000   439.0334      -1.11437       16.3087    -0.0209618      -4.49373      0.286458      0.954867       1.29286       1.42438       1.54435       1.50642       1.45553
  31  11 2808.2627    3.2105  0.9134 11.9453  0.0000  0.0158   0.0482   0.0401    0.0903   0.0000   440.9965    -0.0984532       19.3822      0.328285      -1.05732      -3.33892      0.816875       1.10390       1.19114       1.29428       1.35018       1.31202
  31  12 2966.0370    3.9979  0.9043 12.3873  0.0000  0.0158   0.0602   0.0390    0.0912   0.0000   440.0627       1.01645       16.8934     -0.858340      -2.17715     -0.965687      0.794754       1.07906       1.14924       1.21462       1.25147       1.28051
  31  13 3121.1945    4.1825  1.1679 12.1845  0.0000  0.0184   0.0576   0.0479    0.1563   0.0000   439.1975      -1.17158       18.4436       1.73143      -5.69356      -3.67856      0.906416       1.24727       1.37770       1.44834       1.45560       1.45192
  31  14 3274.7198    3.8035  1.5698 12.4977  0.0000  0.0227   0.0464   0.0592    0.0779   0.0000   437.7760      -3.35451       14.5848      -1.42938       1.92748     -0.941229       1.11991       1.50824       1.60677       1.73951       1.78496       1.75858
  31  15 3427.1817    3.1352  2.3112 11.8522  0.0000  0.0272   0.0308   0.0715    0.0593   0.0000   441.4680     -0.327175       7.23352       1.52710       6.14449      -3.08965       1.35353       1.77196       2.05361       2.05546       2.15833       2.11544
  31  16 3579.1498    2.4657  3.4089 11.6958  0.0000  0.0361   0.0222   0.0965    0.0437   0.0000   443.2706      -2.79834       11.1288      0.100184       6.68363       2.34261       1.73052       2.35349       2.60977       2.79473       2.85400       2.79523
  31  17 3730.2212    2.0171  5.3983 11.0314  0.0000  0.0464   0.0158   0.1316    0.0418   0.0000   435.9674      -6.01030       21.6496       12.3575      -6.18054      -4.45733       2.40166       3.12733       3.54574       3.77112       3.78810       3.77502
  31  18 3880.5697    1.6402  7.3538 10.7264 -0.0000  0.0598   0.0125   0.1707    0.0368   0.0000   428.3984      0.136236       28.3701      -7.08471      -3.54430     -0.564384       2.96736       3.89012       4.40317       4.67504       4.84523       4.79185
  31  19 4030.6126    1.3058  9.2782 10.7036  0.0000  0.0787   0.0112   0.2273    0.0314   0.0000   434.1456       1.79907       7.36914       3.97828      -9.39954      -8.22387       3.82612       5.12890       5.78095       6.17076       6.16222       6.07651
  31  20 4180.3794    1.0193 11.3043 10.6504  0.0005  0.1083   0.0105   0.3150    0.0292   0.0000   437.2788       5.85881       17.0043      -1.83068      -2.64372      -4.52699       5.23847       6.87306       7.89855       8.32481       8.40964       8.22730
  31  21 4329.6121    0.8261 13.6257 10.5061  0.0000  0.1418   0.0085   0.3938    0.0253   0.0000   442.7173      -5.88590       25.6888      -4.89614      -2.02960       5.05020       6.82388       9.04937       10.4921       11.0389       11.1570       11.0188
  31  22 4478.1207    0.6249 14.9737 10.3906 -0.0028  0.1877   0.0076   0.4978    0.0224   0.0000   426.6272      -7.44456       2.51951      -6.37922       28.9386       1.49854       9.04949       12.1165       13.5910       14.3099       14.6812       14.3282
  32   3 1409.4330    0.1192  0.1146  9.2289  0.0000  0.0092   0.0063   0.0204    0.0204   0.0000   440.5872      -1.21663       20.1787       1.14024      -3.42851      0.348330      0.414013      0.527764      0.659174      0.641759      0.689618      0.630861
  32   4 1616.4344    0.2524  0.1877  9.2794  0.0000  0.0089   0.0083   0.0176    0.0239   0.0000   441.5105     -0.853699       20.0058     -0.478427      -2.99884      0.319762      0.392349      0.547426      0.638568      0.652045      0.670364      0.673570
  32   5 1806.1418    0.4093  0.4551  9.3766  0.0000  0.0135   0.0091   0.0305    0.0340   0.0000   441.5335     0.0254436       19.0677       1.34502      -2.18173       1.01876      0.645211      0.922165      0.981117       1.10549       1.01547       1.02867
  32   6 1988.6258    0.6280  0.6712  9.5552  0.0000  0.0150   0.0113   0.0357    0.0508   0.0000   439.6271      -1.48736       18.9121      -2.14163      -1.95626      0.187466      0.718051      0.936786       1.05616       1.15413       1.17133       1.15875
  32   7 2167.3421    0.9102  0.9065 10.0138  0.0003  0.0169   0.0146   0.0440    0.0622   0.0000   440.9684      -1.02037       21.4301     -0.110051      -3.31182      -1.14780      0.835329       1.12449       1.17542       1.28704       1.31952       1.27303
  32   8 2340.0489    1.3729  1.0166 10.4153  0.0000  0.0178   0.0200   0.0449    0.0822   0.0000   440.5152     -0.262533       17.4664     -0.639174      -2.75956     -0.371750      0.873487       1.18638       1.31798       1.41930       1.46732       1.41516
  32   9 2507.2284    1.8361  1.1591 11.1564  0.0000  0.0194   0.0263   0.0503    0.0819   0.0000   440.4045      0.164995       18.5310      -1.03467      -1.21146      -1.73350      0.936113       1.26567       1.34839       1.46288       1.56651       1.45186
  32  10 2671.6081    2.5797  1.0618 11.4741  0.0000  0.0175   0.0361   0.0441    0.0982   0.0000   440.3559     -0.289225       17.3579      -1.34510      -2.84102      -3.39437      0.828883       1.14237       1.22696       1.35543       1.39121       1.36587
  32  11 2833.6398    3.3693  0.9595 12.0631  0.0000  0.0159   0.0488   0.0415    0.0888   0.0000   439.1756     -0.258100       16.2934      0.455840      -2.34733    -0.0693643      0.771546       1.07785       1.15460       1.26157       1.21181       1.21752
  32  12 2992.6178    4.0264  0.8878 12.4878 -0.0000  0.0154   0.0595   0.0380    0.0861   0.0000   439.3328      -1.06498       18.3506       2.07144      -4.54392      -1.96145      0.762664       1.02678       1.12265       1.17064       1.25720       1.20325
  32  13 3148.7974    4.1930  1.1362 12.6360 -0.0001  0.0181   0.0586   0.0478    0.1033   0.0000   438.6562     -0.471243       14.8746       1.40282      -1.82543     -0.435648      0.879136       1.18471       1.30865       1.39916       1.39680       1.35526
  32  14 3303.2145    3.5928  1.5761 12.5802  0.0000  0.0233   0.0439   0.0581    0.0780   0.0000   438.1260     -0.320124       11.1247       2.27910      -2.31382      -3.15648       1.11986       1.54046       1.71425       1.82301       1.84293       1.75603
  32  15 3456.5683    2.9977  2.3634 11.9542  0.0000  0.0274   0.0297   0.0723    0.0553   0.0000   442.2318       2.07223       9.85148      -2.45055       4.23221      -1.75758       1.35060       1.80377       2.02346       2.14121       2.19482       2.12842
  32  16 3609.1813    2.2919  3.8627 11.6652 -0.0000  0.0380   0.0196   0.1044    0.0381   0.0000   441.7079      0.501946       13.8942     -0.280880       1.71226      0.302977       1.83436       2.42871       2.76986       2.93400       2.94736       2.94360
  32  17 3760.9706    1.9220  5.8252 10.9890  0.0000  0.0499   0.0144   0.1370    0.0394   0.0000   440.3374      -3.93647       8.47217       4.51631       1.35549      -4.08731       2.35875       3.18059       3.61381       3.72067       3.88240       3.76647
  32  18 3912.0997    1.5483  7.9679 10.8046 -0.0000  0.0645   0.0118   0.1839    0.0328   0.0000   437.0331      -7.25542       18.7296       3.62466      -2.20337      -2.79688       3.09876       4.11317       4.61676       4.98480       4.99576       4.97485
  32  20 4213.1772    0.9715 11.8364 10.6748  0.0000  0.1130   0.0097   0.3252    0.0279   0.0000   444.8853      -3.87942       20.6318       1.69817      -4.80884       5.57013       5.33665       7.16443       8.09713       8.51331       8.52329       8.51120
  32  21 4363.2331    0.7436 13.6062 10.5786  0.0003  0.1532   0.0083   0.4236    0.0241   0.0000   431.8159      -15.8490       3.74431      -2.09456       13.7263       10.4240       7.07030       9.43008       10.8977       11.4658       11.4775       11.3842
  32  22 4511.8124    0.6015 15.7607 10.4055  0.0097  0.1979   0.0076   0.5258    0.0217   0.0000   429.6955      -2.07725       19.4048       42.9075      -2.11123      -45.1767       9.13795       12.2417       13.9455       14.7600       14.8518       14.7166
  33   2 1193.8875    0.0756  0.0468  9.3030  0.0000  0.0102   0.0101   0.0202    0.0187   0.0000   440.8293      -1.45141       21.4823     -0.606784      -2.19035       1.08690      0.478777      0.499115      0.626717      0.806951      0.779940       1.14810
  33   3 1425.4160    0.1289  0.0938  9.2069  0.0000  0.0083   0.0069   0.0169    0.0198   0.0000   441.4102     0.0164205       20.5980      0.535566      -3.77688    -0.0359335      0.505576      0.702903      0.824294       1.00986      0.993025       1.02380
  33   4 1633.2266    0.2574  0.2507  9.2806 -0.0010  0.0097   0.0076   0.0229    0.0246   0.0000   440.4225     -0.351707       20.6854    -0.0733506      -2.77415      0.303455      0.437497      0.626253      0.639894      0.671257      0.704619      0.684539
  33   5 1823.8378    0.4252  0.4768  9.4230 -0.0000  0.0130   0.0091   0.0324    0.0353   0.0000   441.4616     -0.527729       19.2403     -0.389979      -2.51177       1.27357      0.613656      0.828827      0.929765       1.01785       1.03823       1.00660
  33   6 2007.6052    0.6765  0.6421  9.5398  0.0000  0.0141   0.0119   0.0332    0.0512   0.0000   441.3940    -0.0869581       20.1787      0.825411      -5.72685      0.173602      0.663532      0.865073      0.985675       1.03402       1.07953       1.07489
  33   7 2187.2944    0.9770  0.9409  9.8225 -0.0000  0.0170   0.0146   0.0412    0.0721   0.0000   442.2362      -3.49526       19.4691      0.356973      -3.45507      0.502711      0.809596       1.07587       1.22095       1.33673       1.37996       1.33773
  33   8 2360.7742    1.4594  1.0703 10.3750 -0.0000  0.0180   0.0205   0.0444    0.0893   0.0000   440.2086     -0.499917       20.0337     -0.192483      -4.27625       2.66747      0.833929       1.16521       1.25277       1.35720       1.39969       1.36932
  33   9 2529.0710    1.9971  1.0284 11.2111  0.0000  0.0171   0.0285   0.0443    0.0808   0.0000   440.8785       1.59627       17.5876      -3.11986      -2.42825       1.63921      0.812842       1.07125       1.18149       1.25321       1.37373       1.31254
  33  10 2694.9862    2.6960  0.9949 11.5105 -0.0000  0.0163   0.0381   0.0413    0.0942   0.0000   442.0002     -0.800438       19.9960     -0.664102      -3.22614     -0.369416      0.783964       1.04441       1.12438       1.22843       1.25368       1.24393
  33  11 2858.5087    3.4403  0.9323 12.0388 -0.0000  0.0156   0.0495   0.0380    0.0939   0.0000   439.8596     0.0329986       15.6280      -1.18603      0.807000      -1.42074      0.773081      0.994707       1.13996       1.20569       1.22923       1.21079
  33  12 3018.7192    3.9664  1.0146 12.5854  0.0000  0.0163   0.0570   0.0432    0.0870   0.0000   440.7333       1.02349       13.8705       1.19962      -2.18326     -0.343210      0.792980       1.04887       1.14710       1.24288       1.29900       1.26321
  33  13 3175.9682    4.0989  1.1909 12.6032  0.0000  0.0186   0.0555   0.0480    0.1003   0.0000   440.2203     -0.620421       15.8561     -0.314712       1.59452      0.456286      0.886996       1.20660       1.31173       1.41251       1.47489       1.42626
  33  14 3331.2960    3.5208  1.7075 12.4375  0.0000  0.0229   0.0412   0.0614    0.0751   0.0000   438.6613      0.411357       16.1504      -1.73674     -0.720993      -1.17148       1.07340       1.45833       1.61934       1.68246       1.76979       1.70095
  33  15 3485.5917    2.8342  2.6814 11.9794  0.0000  0.0294   0.0267   0.0792    0.0492   0.0000   443.0730     -0.919503       12.0868      -3.59976      0.340030      -1.54877       1.38430       1.85761       2.08284       2.22092       2.35156       2.26291
  33  16 3638.9800    2.2267  4.5126 11.3373  0.0000  0.0404   0.0173   0.1099    0.0393   0.0000   440.2045      0.577245       14.0355      -2.77662      -1.77845      0.209308       1.87353       2.53996       2.83875       3.02088       3.13412       3.04040
  33  17 3791.4729    1.8259  6.3710 10.9971  0.0000  0.0527   0.0135   0.1453    0.0352   0.0000   437.8304      -2.90639       14.2171       7.11749      0.285016      -3.74759       2.48252       3.29428       3.75128       3.95527       4.10302       4.04010
  33  18 3943.3664    1.4602  8.1121 10.8020 -0.0004  0.0666   0.0113   0.1916    0.0315   0.0000   434.6355      -4.29071       13.7555       7.81283      0.648775      -11.4264       3.04687       4.10449       4.68296       4.82933       5.00820       4.92965
  33  19 4094.5998    1.1697 10.2123 10.7104 -0.0008  0.0892   0.0102   0.2583    0.0294   0.0000   438.6144       1.97672       17.1598       3.77633      -8.88840       7.28160       4.10190       5.43136       6.26967       6.54474       6.66149       6.66092
  33  20 4245.4124    0.9303 12.3026 10.6362 -0.0004  0.1213   0.0090   0.3380    0.0266   0.0000   432.8849      -6.65694       6.50227      -15.4335      -2.56218       1.70320       5.49465       7.29781       8.28408       8.79727       8.84637       8.84268
  33  21 4395.6148    0.6986 13.8615 10.5526  0.0011  0.1609   0.0081   0.4425    0.0236   0.0000   460.7634      -23.8625      -17.6911      -7.03817       12.3547      -4.34929       7.28215       9.61595       11.1030       11.7256       11.7991       11.5623
  33  22 4545.7684    0.5456 15.6168 10.3834 -0.0028  0.2138   0.0074   0.5610    0.0212   0.0000   442.8571       11.1012       8.27518      -4.86286       20.6222      -9.43270       9.41885       12.8382       14.3440       15.5238       15.4070       15.2054
  34   3 1441.1418    0.1331  0.1370  9.2492  0.0000  0.0104   0.0061   0.0199    0.0203   0.0000   440.5401     -0.121913       21.9216      0.287818      -3.39217      -1.11680      0.522933      0.552263      0.615458      0.874514      0.849411      0.803920
  34   4 1649.7140    0.2679  0.2323  9.3362  0.0000  0.0093   0.0079   0.0199    0.0242   0.0000   440.1440      -1.22924       20.5254     -0.244695      -4.45961      0.151573      0.479017      0.589427      0.677224      0.663723      0.720921      0.746375
  34   5 1841.2561    0.4723  0.4204  9.4394  0.0000  0.0109   0.0102   0.0272    0.0343   0.0000   441.0389      0.260651       20.7887      0.981802      -2.06145     -0.108826      0.522927      0.691005      0.777560      0.784692      0.823361      0.811553
  34   6 2026.3413    0.6941  0.6021  9.7827  0.0002  0.0130   0.0126   0.0330    0.0449   0.0000   440.0474     -0.151813       21.3838      0.205301      -3.79234     -0.430047      0.614268      0.810171      0.893102      0.967368      0.998458      0.999515
  34   7 2206.9909    1.0564  0.8625  9.9644 -0.0001  0.0155   0.0160   0.0388    0.0708   0.0000   439.5812       1.57235       21.8962     0.0882531      -3.90137      0.376450      0.704242      0.944572       1.06263       1.14924       1.21742       1.21679
  34   8 2381.1855    1.4828  1.0884 10.6677 -0.0000  0.0176   0.0208   0.0476    0.0757   0.0000   440.3152      -1.39011       20.4288       2.63870      -1.70464      0.791717      0.799941       1.10286       1.18802       1.28289       1.29673       1.28320
  34   9 2550.6597    2.1150  1.1804 10.9767 -0.0001  0.0187   0.0279   0.0467    0.1027   0.0000   440.6379     -0.196613       17.3881     -0.124981      0.288391     -0.965606      0.830809       1.17671       1.23055       1.38102       1.35559       1.34001
  34  10 2717.9102    2.8458  0.9678 11.8074  0.0000  0.0161   0.0400   0.0393    0.0816   0.0000   439.7063      -2.55351       17.2417       1.00680      -1.01792      -2.30872      0.744016      0.984779       1.03565       1.18139       1.18141       1.13510
  34  11 2882.8600    3.6062  0.9119 12.4274  0.0000  0.0154   0.0519   0.0391    0.0759   0.0000   439.8824      0.262441       17.8483      -1.36675      -1.36818      -1.62879      0.696202      0.942689       1.04737       1.10654       1.19038       1.15131
  34  12 3044.3535    4.3164  0.9465 12.5011  0.0000  0.0151   0.0605   0.0391    0.0916   0.0000   440.0763      -1.01865       15.5688      0.361911     -0.961272      0.958167      0.700573      0.950839       1.02480       1.13236       1.19267       1.13343
  34  13 3202.6808    4.0193  1.2979 12.4533  0.0000  0.0188   0.0506   0.0496    0.0869   0.0000   438.6030     -0.927635       18.0270      -1.49602     -0.646465      -2.43178      0.873995       1.18762       1.30972       1.45582       1.47312       1.42072
  34  14 3359.0884    3.4749  1.8863 12.2197  0.0000  0.0238   0.0377   0.0612    0.0722   0.0000   441.8323     -0.939456       13.3023      0.493686      0.383536      -3.29763       1.04540       1.42364       1.58648       1.67088       1.73576       1.71367
  34  15 3514.2413    2.7308  3.0292 11.9008  0.0000  0.0322   0.0244   0.0836    0.0465   0.0000   442.3330     -0.780407       10.0284       2.24930       5.13746      -1.47889       1.43463       1.92856       2.20867       2.32555       2.43361       2.41347
  34  16 3668.4429    2.1633  4.7847 11.3468  0.0000  0.0413   0.0163   0.1153    0.0355   0.0000   438.7054      -2.01395       15.3057     -0.477136      -4.76532     -0.253627       1.85408       2.49198       2.87835       2.96295       3.09660       3.00541
  34  17 3821.7918    1.7187  6.5078 11.0494 -0.0000  0.0541   0.0130   0.1515    0.0327   0.0000   442.4940       2.56957       11.9683       1.92569      -5.54331      -3.87368       2.41627       3.26446       3.69164       3.81291       3.98626       3.88656
  34  18 3974.2895    1.3929  8.8568 10.7982 -0.0001  0.0728   0.0108   0.2037    0.0298   0.0000   435.7092       3.78324       16.1730      0.234420       6.82708      -3.53318       3.22753       4.27484       4.92469       5.12001       5.23460       5.16838
  34  19 4126.0703    1.1590 11.3443 10.6665  0.0012  0.0985   0.0094   0.2750    0.0286   0.0000   441.0118      -9.42828       17.6502      -3.61321      -19.9355      -2.98369       4.29195       5.88507       6.54627       6.96318       7.09590       6.98792
  34  20 4277.4413    0.8888 12.9772 10.5740  0.0000  0.1266   0.0080   0.3493    0.0254   0.0000   441.0430      -4.18696       26.2698      0.194007      -6.18264       16.4659       5.52785       7.46135       8.47896       9.01402       9.09284       9.03275
  34  21 4427.8803    0.7067 15.1121 10.4936  0.0027  0.1694   0.0076   0.4510    0.0221   0.0000   442.5154       3.23036       23.3659       21.3795       27.8064      -19.9395       7.31227       9.74566       11.2856       11.9828       11.8212       11.7483
  35   2 1221.9200    0.0845  0.0352  9.2691  0.0000  0.0079   0.0097   0.0136    0.0181   0.0000   441.5279     -0.266477       21.5822     -0.734606      -3.52823     -0.855750      0.427565      0.580198      0.654433      0.828379      0.804879      0.666587
  35   3 1456.6064    0.1434  0.1227  9.2198  0.0000  0.0070   0.0065   0.0202    0.0201   0.0000   441.5483     -0.877674       21.3032       1.31425      -3.76164      0.881347      0.340178      0.404635      0.442686      0.457047      0.494525      0.475113
  35   4 1665.9667    0.2771  0.2275  9.3252  0.0000  0.0085   0.0081   0.0204    0.0241   0.0000   440.7781      0.159807       20.3090     -0.215864      -3.65936     -0.113926      0.371735      0.494381      0.544230      0.585411      0.635233      0.622489
  35   5 1858.4310    0.4695  0.5056  9.4027  0.0000  0.0133   0.0094   0.0309    0.0373   0.0000   440.5222     -0.406504       21.2435     -0.255773      -4.72837      -1.45905      0.560655      0.767401      0.820709      0.892441      0.901480      0.929448
  35   6 2044.7965    0.7111  0.7696  9.5902  0.0000  0.0159   0.0114   0.0364    0.0531   0.0000   440.1082    0.00866000       20.3476     -0.246622      -5.35368       1.51150      0.651928      0.907208      0.989733       1.07525       1.06372       1.06801
  35   7 2226.3928    1.0885  0.9296 10.0574  0.0000  0.0162   0.0157   0.0410    0.0668   0.0000   442.0490      0.258860       18.3763      -1.24014      -1.84691      -2.07243      0.686675      0.986659       1.02763       1.14314       1.21238       1.14435
  35   8 2401.2583    1.5607  1.1268 10.6196  0.0000  0.0178   0.0211   0.0478    0.0830   0.0000   439.9140       1.17075       20.4680     -0.554603      -4.17500      0.160931      0.763583       1.06381       1.16092       1.27022       1.29632       1.26557
  35   9 2571.7703    2.1733  1.1438 11.1043  0.0000  0.0173   0.0288   0.0456    0.0959   0.0000   441.4438      -1.16650       19.1436     -0.382732      -1.35802       1.90687      0.815853       1.07059       1.17049       1.26663       1.34563       1.29145
  35  10 2740.4485    2.9350  1.0372 11.8377  0.0000  0.0171   0.0401   0.0418    0.0891   0.0000   440.3505     0.0871506       18.7520      0.164801      -1.36583      -1.30303      0.753582       1.01563       1.04268       1.19666       1.15212       1.22996
  35  11 2906.7733    3.7326  0.9257 12.2887 -0.0001  0.0157   0.0517   0.0369    0.0875   0.0000   440.4235     -0.560053       17.8195    -0.0536568      -3.02183       1.74137      0.659633      0.932158       1.00694       1.10592       1.08710       1.09475
  35  12 3069.5082    4.2390  1.0292 12.4840 -0.0000  0.0164   0.0568   0.0397    0.1001   0.0000   439.6951      -1.00841       15.7552       1.41271     -0.709250      -1.42594      0.729719      0.969532       1.06349       1.17540       1.19173       1.17486
  35  13 3229.0693    4.1083  1.3125 12.5869  0.0000  0.0185   0.0515   0.0502    0.0814   0.0000   440.8720       2.20330       16.1832      0.466098     -0.111756      -1.02051      0.847610       1.15371       1.24662       1.32901       1.40105       1.33586
  35  14 3386.5177    3.4108  1.9881 12.1809  0.0037  0.0236   0.0351   0.0637    0.0612   0.0000   439.8227      -1.70283       13.5632       1.03706     -0.859516      -3.16271       1.02460       1.38360       1.53676       1.64953       1.67550       1.64430
  35  15 3542.6024    2.5577  3.4269 11.8414  0.0000  0.0346   0.0220   0.0927    0.0413   0.0000   438.3404     -0.404938       14.4419      -3.99252       2.13258      -3.04611       1.45477       2.01854       2.20375       2.38834       2.42150       2.40976
  35  16 3697.5702    2.0729  4.8768 11.2640  0.0000  0.0425   0.0156   0.1140    0.0358   0.0000   441.1074       2.96468       12.2284       1.54349       1.81164     -0.768760       1.85552       2.50015       2.84479       2.94829       3.09908       3.02889
  35  17 3851.7876    1.6604  6.8772 11.0316 -0.0000  0.0564   0.0126   0.1576    0.0312   0.0000   440.8724      -1.15321       12.9335      -4.55130     -0.725534       1.67980       2.46880       3.30650       3.78437       3.98784       4.10906       4.06043
  35  18 4004.9426    1.3521  9.3559 10.8163  0.0000  0.0764   0.0105   0.2205    0.0287   0.0000   442.3617      -5.62987       19.4090       2.59122      -7.12647       1.36040       3.31196       4.46383       5.07256       5.30151       5.52151       5.50275
  35  19 4157.3187    1.0773 11.3441 10.6786 -0.0010  0.1008   0.0089   0.2816    0.0268   0.0000   436.9973       1.85923       18.0993      -20.1709      -6.15754       9.84828       4.38148       5.84407       6.61972       7.14195       7.15787       7.17278
  35  20 4309.3074    0.8878 14.1725 10.5216  0.0000  0.1317   0.0074   0.3643    0.0238   0.0000   448.8498     -0.432769       23.3517       1.20854      -6.77890      -18.0306       5.68172       7.56148       8.60300       9.20888       9.22823       9.19379
  35  21 4461.0948    0.6563 15.1955 10.4581  0.0009  0.1772   0.0072   0.4677    0.0208   0.0000   418.3773      -26.4330       13.5915       13.0662       25.8017      -7.00963       7.49919       9.90507       11.5268       12.1451       12.1823       12.2468
  36   3 1471.8456    0.1600  0.1420  9.2257  0.0000  0.0071   0.0065   0.0205    0.0201   0.0000   441.1305     -0.625596       20.5216       1.32619      -2.76283     -0.465221      0.336105      0.503600      0.531202      0.618352      0.593997      0.718640
  36   4 1681.8922    0.3026  0.3047  9.2420  0.0000  0.0099   0.0077   0.0243    0.0261   0.0000   440.9437      0.121074       21.2599     -0.323226      -2.59345      0.310678      0.448090      0.568524      0.625895      0.705034      0.729261      0.677036
  36   5 1875.4246    0.4844  0.4764  9.4542  0.0000  0.0118   0.0096   0.0284    0.0353   0.0000   440.5709     -0.681968       20.7755     -0.174044      -2.64148     -0.273962      0.502105      0.685062      0.761897      0.813437      0.853536      0.848144
  36   6 2063.0944    0.7680  0.7408  9.7029  0.0000  0.0142   0.0123   0.0357    0.0528   0.0000   441.3468      -1.47609       20.7217      0.153133      -4.24913     -0.955659      0.600019      0.811090      0.894982      0.963292       1.03703      0.996285
  36   7 2245.4503    1.1379  1.0431 10.0195  0.0000  0.0171   0.0157   0.0431    0.0759   0.0000   440.3846      -1.11951       19.3125     -0.119065      -1.81364       2.53186      0.735431       1.01161       1.09122       1.19406       1.23728       1.20493
  36   8 2421.1211    1.6277  1.1776 10.5602  0.0000  0.0183   0.0213   0.0455    0.0950   0.0000   440.9522     -0.687832       18.3328     -0.613738      -1.04742       1.16899      0.798405       1.07442       1.16974       1.24109       1.31415       1.28918
  36   9 2592.6952    2.2528  1.1654 11.1875 -0.0000  0.0177   0.0294   0.0452    0.0977   0.0000   439.6203      -2.67757       20.6689      -1.52101      -4.12540      0.551070      0.776573       1.05287       1.16529       1.23941       1.31633       1.29711
  36  10 2762.6607    2.9944  1.0299 11.9242 -0.0001  0.0164   0.0406   0.0407    0.0856   0.0000   439.1805      -1.28720       19.8757       2.63335      -1.96467     -0.152933      0.738801      0.964543       1.03010       1.11681       1.19385       1.17964
  36  11 2930.1829    3.8023  0.9946 12.3264 -0.0002  0.0158   0.0515   0.0388    0.0885   0.0000   441.1382      0.473008       19.8757       1.51136      -2.06091      -1.95727      0.685574      0.926300       1.01430       1.12024       1.10250       1.11208
  36  12 3094.2108    4.2621  1.1394 12.6182 -0.0000  0.0176   0.0560   0.0457    0.1003   0.0000   440.3236     -0.578057       17.0408    -0.0964610      -1.87763    -0.0948835      0.741893       1.05496       1.11666       1.21132       1.23684       1.23050
  36  13 3254.9977    4.0343  1.3998 12.3768  0.0000  0.0191   0.0474   0.0502    0.0826   0.0000   440.0363      -1.78094       13.4164      -1.49340      -1.84633     -0.585611      0.817162       1.13437       1.25414       1.34369       1.36341       1.37355
  36  14 3413.5457    3.1942  2.2332 12.0536  0.0000  0.0250   0.0307   0.0664    0.0526   0.0000   441.7401       2.15863       8.61046      -2.64758       4.98565    -0.0166429       1.08126       1.48039       1.63341       1.74157       1.82845       1.78554
  36  15 3570.5373    2.4651  3.7280 11.6832 -0.0001  0.0351   0.0202   0.0946    0.0405   0.0000   439.3922      -2.95962       13.6686       2.76747      -3.22613      -7.99549       1.45413       1.99569       2.22400       2.37146       2.42203       2.45271
  36  16 3726.4579    1.9658  5.4209 11.2765  0.0000  0.0454   0.0145   0.1248    0.0318   0.0000   438.1424       4.93033       16.3597      -3.91206      -5.45613       7.68339       1.93415       2.56622       2.93676       3.10703       3.21083       3.17319
  36  17 3881.2224    1.5727  7.3156 11.0076 -0.0020  0.0589   0.0119   0.1672    0.0297   0.0000   439.7108       6.01965       11.1559     -0.728730       10.2280       2.21764       2.50272       3.32462       3.82161       4.01564       4.14124       4.10927
  36  18 4035.1174    1.2530  9.6370 10.8437  0.0000  0.0825   0.0105   0.2329    0.0284   0.0000   437.3764      -2.04612       14.9932      -2.15632      -4.33005       4.09320       3.40752       4.62374       5.29890       5.57545       5.70727       5.66575
  36  19 4188.5740    1.0346 11.6256 10.6598  0.0000  0.1042   0.0087   0.2881    0.0264   0.0000   430.5577       4.22182       22.1763    -0.0581671      -19.4188      -7.44401       4.37144       5.81125       6.69519       7.04101       7.25207       7.15277
  36  20 4340.8918    0.8180 13.9240 10.5441  0.0001  0.1387   0.0074   0.3757    0.0231   0.0000   433.0075       3.17451       9.67306      -9.46159       31.0792       11.9995       5.71797       7.66362       8.75145       9.25260       9.45019       9.35461
  37   2 1249.2016    0.0882  0.0776  9.2420  0.0000  0.0092   0.0066   0.0225    0.0181   0.0000   440.7778     -0.270327       20.4621      0.115786      -2.10958     -0.497134      0.363288      0.493538      0.487876      0.536091      0.643371      0.736797
  37   3 1486.8047    0.1736  0.1488  9.2520  0.0000  0.0079   0.0065   0.0166    0.0201   0.0000   441.4881     -0.574029       21.1178      0.176640      -3.20480     -0.502578      0.315700      0.430471      0.508046      0.517353      0.566252      0.527029
  37   4 1697.5684    0.3135  0.2767  9.3404  0.0000  0.0108   0.0080   0.0202    0.0254   0.0000   440.3561     -0.450265       20.8121      -1.56998      -3.43916      -1.03154      0.568147      0.833049      0.983507       1.00856      0.957636      0.883516
  37   5 1892.1899    0.5171  0.5241  9.5282  0.0000  0.0127   0.0097   0.0298    0.0372   0.0000   441.7255     -0.864641       20.0685     -0.108896      -3.27130      -1.04536      0.527372      0.749416      0.825556      0.872928      0.880059      0.948635
  37   6 2081.1415    0.7882  0.7666  9.7037  0.0000  0.0144   0.0122   0.0350    0.0551   0.0000   441.6242     -0.602238       19.7695     -0.944359      -1.56403      0.552196      0.613934      0.834992      0.889647       1.00073       1.01171      0.979661
  37   7 2264.2890    1.1611  1.0796 10.1839  0.0000  0.0175   0.0157   0.0452    0.0732   0.0000   440.0591      -1.80193       19.7399       2.21569      -1.01360     0.0134768      0.715862       1.02874       1.08150       1.24029       1.23503       1.22790
  37   8 2440.6118    1.7234  1.2206 10.4047  0.0000  0.0177   0.0213   0.0456    0.1004   0.0000   441.2846      0.112452       19.1141      -1.08651      -1.84460     -0.503446      0.738568       1.03590       1.12075       1.23728       1.25562       1.23457
  37   9 2613.2667    2.3247  1.1607 11.4591  0.0000  0.0178   0.0300   0.0452    0.0816   0.0000   439.6403      0.187855       18.3019      -2.09792      -3.92883     -0.961547      0.715362       1.00679       1.06988       1.19103       1.23046       1.19234
  37  10 2784.4736    3.1458  1.1508 11.7307  0.0000  0.0168   0.0398   0.0441    0.1039   0.0000   440.0510    -0.0865942       20.4426      -1.03991      -3.39202      -1.34853      0.691277      0.950520       1.04090       1.14909       1.18790       1.18985
  37  11 2953.2234    3.9328  1.0101 12.3966 -0.0000  0.0155   0.0529   0.0407    0.0922   0.0000   440.7716      0.326198       17.6153      -1.06400      -3.31521      -2.23074      0.647025      0.880545      0.955564       1.04415       1.07834       1.06279
  37  12 3118.4475    4.3305  1.1243 12.6279  0.0000  0.0172   0.0560   0.0426    0.0998   0.0000   440.3425       1.84052       18.1911       1.64319      -2.51702      -3.35700      0.753676       1.03316       1.16529       1.23211       1.27309       1.25965
  37  13 3280.4910    3.7718  1.5696 12.5633  0.0000  0.0207   0.0424   0.0542    0.0647   0.0000   441.4341      -1.87976       15.2683     -0.640291      -3.58852     -0.611608      0.852853       1.17025       1.28527       1.38483       1.46025       1.41840
  37  14 3440.2033    3.0866  2.2749 12.2626  0.0000  0.0255   0.0297   0.0675    0.0452   0.0000   439.4238      0.638160       11.4262     -0.729025      0.737659     -0.287226       1.08231       1.47077       1.62651       1.72616       1.82632       1.81842
  37  15 3598.2224    2.3610  4.0623 11.6614  0.0000  0.0365   0.0185   0.0978    0.0358   0.0000   440.0266      -1.78348       9.67606      0.952526      -3.47244      -4.93236       1.52877       2.03167       2.31810       2.47940       2.58411       2.53601
  37  16 3754.9016    1.9520  5.8513 11.1690  0.0000  0.0464   0.0136   0.1285    0.0314   0.0000   435.8254       4.26816       18.9692      -5.47383      -5.62892      -3.19819       1.91144       2.59581       2.91519       3.08457       3.20348       3.17921
  37  17 3910.4696    1.5257  7.7124 11.0206  0.0000  0.0620   0.0115   0.1761    0.0285   0.0000   438.6049      -1.74966       20.4354      -1.41014       2.84580      0.842908       2.52992       3.44015       3.85786       4.08392       4.26277       4.24055
  37  18 4065.1687    1.1978  9.9139 10.8548 -0.0007  0.0850   0.0100   0.2415    0.0274   0.0000   434.4833      -5.08626       12.8957       5.37749      -10.1604      -6.10631       3.50130       4.57525       5.33214       5.66747       5.80380       5.81646
  37  19 4218.9915    0.9822 12.8585 10.6903  0.0000  0.1183   0.0077   0.3173    0.0235   0.0000   439.4225       2.66456       5.31920      -20.8964     0.0433697       9.94744       4.74694       6.45372       7.25063       7.80015       7.82343       7.87278
  37  20 4372.1443    0.7354 13.7485 10.5838 -0.0053  0.1490   0.0073   0.3967    0.0222   0.0000   436.4754      -8.83399       18.3126      0.600580       17.6446      -7.62071       6.01519       8.00964       9.17978       9.79680       9.96166       9.97981
  38   3 1501.5461    0.1758  0.1562  9.2569  0.0000  0.0081   0.0064   0.0176    0.0200   0.0000   441.2490      0.102370       21.5689      0.406120      -2.72297      0.175741      0.344334      0.455622      0.538179      0.569991      0.518102      0.525796
  38   4 1713.0446    0.3354  0.2881  9.3410  0.0000  0.0093   0.0083   0.0207    0.0261   0.0000   441.3927     0.0682326       21.3505      0.242086      -3.11900     -0.349781      0.397662      0.524172      0.558608      0.624881      0.603651      0.641075
  38   5 1908.7762    0.5627  0.4883  9.5425  0.0000  0.0114   0.0106   0.0275    0.0378   0.0000   440.9033      0.223118       21.8531      0.113510      -3.74862     -0.362047      0.475719      0.609018      0.683947      0.751521      0.779059      0.766266
  38   6 2098.9590    0.8386  0.7295  9.6712 -0.0001  0.0135   0.0128   0.0337    0.0570   0.0000   440.4595     -0.240436       19.7396      0.529173      -2.63297    -0.0586459      0.548549      0.762517      0.810485      0.895888      0.938711      0.941217
  38   7 2282.9022    1.2762  0.9854 10.1032  0.0000  0.0163   0.0171   0.0397    0.0819   0.0000   441.0376     -0.921889       19.3410      -1.41135      -2.99687      0.835883      0.637506      0.888189      0.917822       1.04312       1.04903       1.06951
  38   8 2459.9602    1.8143  1.1286 10.9106  0.0000  0.0174   0.0234   0.0431    0.0799   0.0000   441.3405     -0.994807       19.0981      0.420024     -0.330624      0.773448      0.692599      0.974779       1.04909       1.15707       1.15802       1.15902
  38   9 2633.6870    2.4663  1.1850 11.2994  0.0000  0.0170   0.0306   0.0454    0.0987   0.0000   439.8289      -3.26328       20.6866       1.82630      -3.35503     -0.297854      0.692796      0.928008       1.02304       1.11951       1.14777       1.15558
  38  10 2805.9824    3.3024  1.0855 11.9318 -0.0001  0.0162   0.0421   0.0410    0.0923   0.0000   440.1904     -0.351727       18.3279      0.641393      -2.14348      0.106439      0.659768      0.895097      0.971600       1.06776       1.09256       1.08091
  38  11 2975.8354    4.0362  0.9581 12.5235  0.0000  0.0150   0.0537   0.0372    0.0821   0.0000   441.0221      0.495655       18.8895    -0.0683133      -2.78585     0.0900262      0.627683      0.859693      0.943717       1.03001       1.05611       1.06218
  38  12 3142.2222    4.2009  1.1952 12.7981 -0.0000  0.0175   0.0531   0.0457    0.0798   0.0000   440.1284     -0.361813       15.7049      0.783660      -2.39466      -1.06960      0.704758      0.982220       1.06348       1.17391       1.22118       1.19128
  38  13 3305.5779    3.7674  1.6024 12.6169  0.0000  0.0204   0.0420   0.0561    0.0589   0.0000   439.6971     -0.394006       17.0111       1.00778      -3.69072       2.07989      0.834244       1.16144       1.26259       1.40572       1.45994       1.46109
  38  14 3466.5543    3.0103  2.6381 11.9918  0.0000  0.0266   0.0258   0.0719    0.0440   0.0000   441.1888      -3.82040       9.86399       2.66678       1.67911      -2.88202       1.07847       1.46025       1.64841       1.76667       1.82394       1.83050
  38  15 3625.6782    2.2790  4.1617 11.5870  0.0000  0.0362   0.0172   0.0986    0.0334   0.0000   442.7687      -3.67138       9.34132      -3.22941       1.97065      -2.93232       1.46709       1.96048       2.23399       2.38466       2.46992       2.51697
  38  16 3783.2776    1.8374  6.0741 11.1510  0.0012  0.0489   0.0129   0.1338    0.0307   0.0000   441.6777      -6.40942       18.3649       5.87371      -5.25276      -7.34081       1.94011       2.62842       3.01135       3.14480       3.26140       3.31675
  38  17 3939.5039    1.4598  8.2768 10.9808  0.0000  0.0669   0.0110   0.1873    0.0278   0.0000   431.5909      -4.69535       12.7124      0.195465       2.17152      0.140248       2.61979       3.56234       4.00618       4.22784       4.32105       4.37842
  38  18 4094.8112    1.1963 11.0207 10.7933  0.0016  0.0903   0.0089   0.2558    0.0259   0.0000   437.3609       1.83640       11.2006       3.79439      -11.2052      -12.9813       3.66910       4.80408       5.55149       5.82237       5.98720       6.03513
  38  19 4249.7769    0.9003 12.4789 10.7207  0.0000  0.1224   0.0077   0.3288    0.0230   0.0000   434.9276      -11.3006       21.6436      -2.26947      -1.68982      -3.48649       4.77276       6.51370       7.34930       7.87811       8.06065       8.12368
  39   2 1275.7248    0.0879  0.0629  9.2636  0.0000  0.0081   0.0061   0.0153    0.0175   0.0000   441.2526      0.467579       21.0274      0.227177      -3.97635    -0.0803421      0.294106      0.444075      0.484866      0.521576      0.506604      0.643678
  39   3 1516.0429    0.1979  0.1652  9.2492  0.0000  0.0072   0.0067   0.0171    0.0202   0.0000   441.2826     -0.493587       20.8868     -0.679264      -3.37243       1.15195      0.314917      0.391159      0.425040      0.476227      0.575169      0.558568
  39   4 1728.2634    0.3666  0.3256  9.3120  0.0000  0.0092   0.0084   0.0230    0.0273   0.0000   441.0541     -0.702496       20.7425     -0.163801      -3.40182     -0.320131      0.382416      0.496671      0.575791      0.631642      0.658443      0.650024
  39   5 1925.1749    0.5632  0.6049  9.5094  0.0000  0.0135   0.0096   0.0309    0.0406   0.0000   441.3482      -1.37162       21.3916    -0.0445379      -3.15575     -0.182418      0.517986      0.726400      0.808043      0.833803      0.889186      0.883264
  39   6 2116.5142    0.8827  0.8413  9.5947  0.0000  0.0142   0.0126   0.0355    0.0638   0.0000   441.4809     -0.625609       22.2139     -0.280871      -3.81158      0.428394      0.602824      0.788253      0.907910      0.937206       1.00056       1.00717
  39   7 2301.1848    1.2942  1.1018 10.1658  0.0000  0.0168   0.0166   0.0433    0.0833   0.0000   440.2182      0.992829       21.8360    -0.0661911      -1.35051    -0.0450081      0.652593      0.887742      0.962544       1.03511       1.09699       1.07949
  39   8 2478.9845    1.8197  1.2203 11.1050  0.0000  0.0182   0.0229   0.0478    0.0720   0.0000   439.9226       1.14800       20.7360      0.366952      -2.28438     -0.418404      0.695447      0.947250       1.04057       1.14494       1.19424       1.17894
  39   9 2653.8044    2.5484  1.1907 11.3259 -0.0001  0.0168   0.0316   0.0450    0.1031   0.0000   441.7740     -0.414218       21.3609     -0.393693      -3.47036     -0.295239      0.669379      0.895324      0.993230       1.06057       1.14642       1.10720
  39  10 2827.1807    3.4075  0.9933 12.0232  0.0000  0.0149   0.0444   0.0370    0.0861   0.0000   441.8123      0.292767       19.6552     -0.167954     -0.627540      -1.19637      0.622370      0.827869      0.905770      0.998039       1.04880       1.04987
  39  11 2998.0485    4.1696  0.9386 12.7355  0.0000  0.0147   0.0560   0.0370    0.0728   0.0000   441.1873      -1.47696       17.9769     0.0969857      -3.02981       1.46347      0.563357      0.765932      0.856585      0.913389      0.926067      0.952574
  39  12 3165.6360    4.2697  1.2129 12.8162  0.0000  0.0174   0.0532   0.0455    0.0815   0.0000   440.6483     -0.785692       18.9607      0.422862      -3.09404       1.68962      0.708879      0.958681       1.02804       1.13587       1.19410       1.16318
  39  13 3330.2759    3.6266  1.8136 12.4010  0.0000  0.0219   0.0371   0.0574    0.0572   0.0000   440.5869      0.568055       17.8175   -0.00363041       1.25869      -3.20645      0.852846       1.18024       1.27429       1.36699       1.44895       1.42177
  39  14 3492.5062    2.8134  2.9281 12.0550 -0.0001  0.0288   0.0236   0.0795    0.0379   0.0000   441.8721     -0.222100       8.95068      0.905558       5.95627       1.60911       1.11906       1.53365       1.71823       1.84490       1.90561       1.90538
  39  15 3652.4751    2.2570  4.6757 11.3852  0.0000  0.0381   0.0158   0.1034    0.0335   0.0000   441.1120       3.19973       10.5957     -0.660589       3.85689     -0.348476       1.47678       2.02203       2.28699       2.42659       2.51278       2.51348
  39  16 3811.0477    1.7751  6.6007 11.0710  0.0000  0.0513   0.0122   0.1412    0.0302   0.0000   443.7356      -6.56092       14.7248      -3.32422      -3.42144      -5.78634       1.97491       2.65570       3.02491       3.27733       3.29269       3.36048
  39  17 3968.1127    1.4003  8.7501 10.9405  0.0000  0.0710   0.0104   0.1970    0.0275   0.0000   442.4443      -2.02049       19.3065     0.0243741       2.20114       8.98510       2.70854       3.64693       4.17656       4.45812       4.55536       4.59987
  39  18 4124.2584    1.1231 10.8105 10.7910 -0.0004  0.0927   0.0085   0.2574    0.0255   0.0000   435.4335      -11.3407       13.4346      0.501546      -7.54410       3.75137       3.59628       4.84318       5.50059       5.92212       5.99382       6.09714
  39  19 4279.1622    0.8727 12.9656 10.6495 -0.0010  0.1253   0.0071   0.3357    0.0232   0.0000   441.5040       1.09450       17.0593      -12.2751      -18.8233       5.81991       4.79163       6.35534       7.37314       7.82958       8.10987       8.06041
  39  20 4433.5372    0.6758 14.5208 10.5080 -0.0017  0.1599   0.0069   0.4213    0.0216   0.0000   435.4067       10.0236       10.4094      -10.5298      -7.15863      -6.92894       6.15600       8.18739       9.33867       10.0332       10.3403       10.3090
  40   2 1288.7241    0.0864  0.0935  9.2232  0.0000  0.0086   0.0054   0.0225    0.0176   0.0000   441.3228     -0.459002       21.1655      0.236804      -3.43038      0.102763      0.342183      0.423967      0.516831      0.575669      0.500573      0.591040
  40   3 1530.3065    0.1869  0.1773  9.2485  0.0000  0.0078   0.0062   0.0177    0.0200   0.0000   441.6718      0.415957       21.0149     -0.838338      -2.62640      0.230903      0.318671      0.433442      0.462748      0.527942      0.504084      0.504119
  40   4 1743.2565    0.3571  0.3274  9.4083  0.0000  0.0098   0.0081   0.0220    0.0264   0.0000   441.4906     -0.796830       21.1610    -0.0968174      -2.94492      0.585611      0.366967      0.493687      0.536629      0.616867      0.586609      0.598533
  40   5 1941.3842    0.5772  0.6248  9.5314 -0.0000  0.0132   0.0097   0.0314    0.0418   0.0000   440.9210      -1.08497       21.0412       1.04414      -3.56333      0.684138      0.497445      0.699754      0.774954      0.817594      0.860731      0.882597
  40   6 2133.9086    0.9114  0.8796  9.8070  0.0000  0.0146   0.0128   0.0374    0.0610   0.0000   442.6042      0.187572       19.6534      0.326479      -1.57866      0.435187      0.568969      0.760663      0.853520      0.905902      0.939118      0.942595
  40   7 2319.3033    1.3894  1.0092 10.3913  0.0000  0.0156   0.0181   0.0391    0.0746   0.0000   440.0852     -0.175631       19.8521       1.54762      -1.20397      0.636054      0.608885      0.832771      0.910364      0.987547       1.03125       1.04357
  40   8 2497.8318    1.9225  1.2705 10.8784  0.0000  0.0177   0.0228   0.0457    0.0805   0.0000   441.3497       1.93355       18.9377       1.17076     -0.233174     -0.397859      0.698791      0.922101       1.00530       1.10541       1.15239       1.15252
  40   9 2673.7153    2.6589  1.0916 11.6905  0.0000  0.0160   0.0339   0.0420    0.0811   0.0000   442.3452      0.520149       19.7518      0.243009     -0.721095      0.976593      0.601372      0.863223      0.921650       1.01466       1.02901       1.00826
  40  10 2848.1759    3.4697  1.0752 12.1867  0.0000  0.0159   0.0438   0.0413    0.0828   0.0000   441.5237     -0.268893       18.0435      0.950718      -2.62582      0.906786      0.585522      0.838111      0.876404       1.00662       1.02674       1.02389
  40  11 3019.9525    4.3560  0.9831 12.4076 -0.0001  0.0145   0.0554   0.0372    0.0961   0.0000   440.8764      0.248174       19.0179       2.46235      -1.53233      -2.08408      0.561365      0.777668      0.829355      0.899160      0.930992      0.937480
  40  12 3188.6017    4.2351  1.3521 12.4850  0.0000  0.0181   0.0479   0.0455    0.0822   0.0000   440.9534      0.209550       20.4717      0.319036      -1.64745      -1.74512      0.712864      0.989008       1.06272       1.15751       1.19556       1.20685
  40  13 3354.5764    3.5103  1.9143 12.4956 -0.0002  0.0223   0.0350   0.0595    0.0513   0.0000   442.5284      -1.98274       15.9037     -0.849484      0.305149      -1.36490      0.866411       1.19387       1.29491       1.39946       1.48680       1.45502
  40  14 3518.0310    2.7764  3.0278 11.9726  0.0000  0.0292   0.0222   0.0774    0.0371   0.0000   441.1760      -1.00004       10.1396       3.31384       2.33009       1.53630       1.09182       1.51849       1.67569       1.84237       1.89757       1.92337
  40  15 3679.2547    2.1701  4.8024 11.4857  0.0000  0.0391   0.0148   0.1062    0.0284   0.0000   441.5276      -1.85398       13.0763      -2.84004      -3.57742      -3.84283       1.48959       2.03900       2.28440       2.39651       2.50217       2.53527
  40  16 3838.4421    1.7182  7.2229 11.0854  0.0001  0.0543   0.0116   0.1530    0.0285   0.0000   440.8986       2.49021       17.7267       1.91617      -2.56566      -9.07582       2.07639       2.76333       3.17521       3.38260       3.48231       3.51078
  40  17 3996.5474    1.4045  9.4279 10.8711  0.0000  0.0738   0.0095   0.2040    0.0273   0.0000   439.5499       3.49068       19.0681      -4.65969      -8.64315      -2.35522       2.78873       3.77800       4.24684       4.54665       4.70010       4.73638
  40  18 4153.3384    1.1057 11.8347 10.7555  0.0000  0.1005   0.0075   0.2715    0.0233   0.0000   445.2278      -1.09485       15.5361      -5.73048      -18.6133      -2.09135       3.76043       5.06633       5.84614       6.13975       6.34366       6.42643
  41   2 1301.5658    0.1022  0.1004  9.1893  0.0000  0.0077   0.0056   0.0212    0.0176   0.0000   441.4408    -0.0509065       21.3036     0.0816019      -3.21304      0.621171      0.342236      0.465160      0.540675      0.527890      0.483442      0.503123
  41   3 1544.3570    0.1945  0.2157  9.2563  0.0000  0.0092   0.0060   0.0216    0.0202   0.0000   441.8078     -0.146768       20.5868   -0.00999803      -2.68130      0.450991      0.401725      0.595373      0.700062      0.731122      0.709861      0.653247
  41   4 1758.0449    0.3863  0.3872  9.3634  0.0000  0.0104   0.0081   0.0239    0.0285   0.0000   441.9376     -0.973734       21.1708     -0.256559      -4.54199     -0.413196      0.388434      0.537691      0.599876      0.647484      0.672683      0.670077
  41   5 1957.4319    0.6128  0.7012  9.4312  0.0000  0.0134   0.0096   0.0332    0.0457   0.0000   441.5726     -0.532009       20.1518       1.15291      -3.45900      0.101603      0.496274      0.671809      0.756787      0.809682      0.842852      0.859679
  41   6 2151.1151    0.9406  0.8385  9.8632  0.0000  0.0141   0.0133   0.0360    0.0604   0.0000   440.4220     -0.578048       20.1638       1.71398      -3.25586      0.864042      0.559695      0.773707      0.834018      0.913834      0.953378      0.954239
  41   7 2337.1384    1.4200  1.1170 10.3425  0.0000  0.0164   0.0177   0.0425    0.0818   0.0000   441.1919     -0.500825       21.3781      -1.65149      -2.26362     -0.183025      0.635733      0.859895      0.956559       1.05730       1.10412       1.10225
  41   8 2516.5155    2.0035  1.2095 11.1026 -0.0000  0.0176   0.0243   0.0442    0.0773   0.0000   440.7741     -0.543079       19.2402     -0.225538      -2.27630      -1.43466      0.638183      0.884433      0.942023       1.05741       1.08728       1.06170
  41   9 2693.4499    2.7585  1.1861 11.4955 -0.0019  0.0165   0.0330   0.0425    0.0935   0.0000   442.6691      -1.19235       18.7291       1.30657      -3.36956       1.63655      0.621689      0.849521      0.934134      0.996668       1.07497       1.06209
  41  10 2868.8941    3.6414  1.0593 12.1697  0.0000  0.0149   0.0453   0.0396    0.0871   0.0000   440.7613     -0.534045       20.1326      0.244428      -1.62198   0.000264930      0.584127      0.797075      0.871867      0.948791      0.991554      0.990946
  41  11 3041.5784    4.3029  1.1210 12.4840  0.0000  0.0161   0.0524   0.0415    0.0937   0.0000   441.2159      -1.72003       19.3757      -1.04145      -2.46014      -1.30759      0.593178      0.857673      0.909400       1.01317       1.06338       1.08236
  41  12 3211.2345    4.2507  1.4181 12.4678  0.0000  0.0181   0.0469   0.0467    0.0781   0.0000   441.1825       1.48145       19.6495      -2.55520      -2.58790     -0.617372      0.687105      0.920758       1.04323       1.13181       1.18154       1.15407
  41  13 3378.4129    3.4743  2.0692 12.3766  0.0000  0.0229   0.0330   0.0600    0.0486   0.0000   442.0846      -1.99990       13.4764      -1.00245       1.35731     -0.268172      0.861637       1.17425       1.30086       1.39385       1.46222       1.45914
  41  14 3543.1420    2.5936  3.4140 11.9279  0.0000  0.0321   0.0201   0.0831    0.0325   0.0000   441.3204      -1.03490       13.7829       1.37883       2.82153      -1.79672       1.18432       1.64201       1.81182       1.95749       2.03222       2.04105
  41  15 3705.4916    2.0950  5.2494 11.3837  0.0000  0.0423   0.0139   0.1140    0.0276   0.0000   438.4826       2.26499       13.2288      -7.58941      -2.46409      -1.91561       1.53130       2.15277       2.39918       2.57867       2.65023       2.63094
  41  16 3865.8074    1.6514  7.5441 11.0689  0.0000  0.0565   0.0111   0.1603    0.0271   0.0000   441.5610      -2.03073       18.3435       1.48063       4.38442       4.29306       2.11285       2.85228       3.25178       3.47308       3.62671       3.65687
  41  17 4024.4552    1.3384  9.8814 10.8366 -0.0004  0.0780   0.0087   0.2151    0.0256   0.0000   436.0820      -9.90192       20.1601      -3.37214      -3.38188      -3.36885       2.86390       3.92179       4.43359       4.70622       4.88856       4.88638
  41  18 4182.4440    1.0727 12.6966 10.6703  0.0004  0.1084   0.0069   0.2833    0.0229   0.0000   436.7176      -15.0633       19.0782       3.73341      -5.84581     -0.857091       3.89273       5.28697       6.07868       6.47736       6.63254       6.77446
  42   2 1314.2277    0.1019  0.0935  9.2592  0.0023  0.0083   0.0056   0.0179    0.0173   0.0000   441.8189     -0.798490       20.8250      0.930992      -2.86004      0.386020      0.269234      0.386051      0.401318      0.459475      0.544098      0.481824
  42   3 1558.1828    0.2213  0.1832  9.2521  0.0000  0.0082   0.0068   0.0170    0.0206   0.0000   441.7230     -0.603999       20.7838     0.0359642      -3.53775      0.125667      0.373709      0.484161      0.561535      0.544683      0.574202      0.581591
  42   4 1772.6255    0.3860  0.4025  9.3843  0.0001  0.0107   0.0079   0.0246    0.0283   0.0000   441.6587     -0.684457       20.8615     -0.786955      -3.94519      0.513330      0.418442      0.515536      0.578875      0.651807      0.689882      0.679312
  42   5 1973.3239    0.6493  0.6956  9.4826  0.0000  0.0135   0.0099   0.0317    0.0472   0.0000   440.6597      -1.26325       20.7477    -0.0776132      -4.18614     -0.340092      0.477488      0.649230      0.723091      0.787920      0.797879      0.774800
  42   6 2168.0725    0.9874  0.9355  9.8246  0.0000  0.0149   0.0131   0.0369    0.0664   0.0000   439.7339     -0.905458       19.5451     -0.925756      -3.38219      -1.23299      0.551700      0.745910      0.795899      0.868490      0.917413      0.919184
  42   7 2354.7797    1.4832  1.1025 10.5721  0.0000  0.0164   0.0186   0.0417    0.0775   0.0000   440.7186      -1.21462       19.4854    -0.0537858      -4.13911      0.892461      0.602799      0.820665      0.903484      0.986374       1.03252       1.02140
  42   8 2534.9553    2.0522  1.2414 11.1212 -0.0000  0.0170   0.0244   0.0453    0.0800   0.0000   440.6503      -1.03860       21.7023     -0.316398      -1.45706      -1.12402      0.634598      0.873847      0.940808       1.02339       1.08415       1.06277
  42   9 2713.0099    2.8898  1.1828 11.4419  0.0001  0.0160   0.0339   0.0420    0.1103   0.0000   440.8366     -0.266537       20.2297      0.708549      -2.73204      -1.56747      0.604589      0.830108      0.896429      0.998980       1.05849       1.06926
  42  10 2889.3258    3.6793  1.0898 12.2960 -0.0002  0.0162   0.0447   0.0396    0.0854   0.0000   441.5306      0.206940       19.7696      0.816431      -3.78249      -2.74407      0.565712      0.822573      0.894311      0.977337       1.02789       1.04491
  42  11 3062.8625    4.3318  1.0929 12.7662  0.0000  0.0158   0.0536   0.0401    0.0843   0.0000   441.0288     -0.731801       22.0265     -0.500800     -0.941716     -0.982750      0.590392      0.815772      0.860050      0.948184       1.01995       1.01003
  42  12 3233.5339    4.0997  1.3977 12.8756  0.0035  0.0183   0.0469   0.0485    0.0639   0.0000   440.6530     -0.661702       17.5940       1.08322      -1.77133      -2.09551      0.671070      0.931062       1.01589       1.10993       1.16423       1.15625
  42  13 3401.8950    3.3509  2.2440 12.2392 -0.0001  0.0232   0.0293   0.0617    0.0455   0.0000   441.6104      -1.09129       14.7122       1.63957       3.84786      -5.66991      0.866730       1.17564       1.34749       1.40024       1.47329       1.46516
  42  14 3567.9606    2.5765  4.0188 11.7310  0.0000  0.0339   0.0180   0.0900    0.0315   0.0000   439.8212       1.04991       16.5945     -0.377668       3.06063      0.268333       1.22360       1.66489       1.88636       2.00488       2.08136       2.10209
  42  15 3731.3101    2.0285  5.7285 11.3169  0.0000  0.0443   0.0128   0.1186    0.0265   0.0000   438.3554     -0.337805       18.5700     -0.397354      -5.59203      -1.11852       1.57437       2.13987       2.45571       2.61703       2.70076       2.70813
  42  16 3892.7088    1.5924  7.9697 11.1107  0.0000  0.0604   0.0106   0.1693    0.0261   0.0000   440.5889      -1.52976       19.7171      -1.98544      -6.73108      -2.29713       2.14936       2.95206       3.33163       3.58592       3.70981       3.78604
  42  17 4052.2311    1.2627 10.3072 10.8774  0.0000  0.0843   0.0081   0.2267    0.0245   0.0000   438.9899       5.83208       24.6070     -0.887836      -9.61480       1.87919       2.96228       4.08883       4.56547       5.00083       5.01781       5.11566
  42  18 4210.8564    0.9894 12.6241 10.7440 -0.0006  0.1135   0.0068   0.2970    0.0220   0.0000   438.6264      -4.03742       23.7058       8.64854      -6.19447      -4.80176       4.01258       5.49368       6.20066       6.75742       6.87761       7.05415
  43   2 1326.7381    0.1154  0.0624  9.2060  0.0000  0.0067   0.0068   0.0111    0.0168   0.0000   441.2547     -0.424789       21.5273      0.335582      -3.21239      0.121736      0.245867      0.278139      0.343589      0.407193      0.402162      0.423388
  43   3 1571.7850    0.2217  0.2162  9.2234  0.0000  0.0080   0.0063   0.0192    0.0203   0.0000   441.7511     -0.283882       20.8800      0.632273      -2.85906     -0.160418      0.285452      0.385009      0.453068      0.463511      0.456514      0.484625
  43   4 1787.0207    0.4223  0.3853  9.3456  0.0000  0.0096   0.0084   0.0223    0.0292   0.0000   442.5054     -0.233229       20.5795      0.340155      -3.80957     -0.499368      0.383830      0.508086      0.566575      0.596080      0.602821      0.648526
  43   5 1989.0174    0.6850  0.6679  9.5152  0.0000  0.0125   0.0104   0.0297    0.0454   0.0000   442.6314     -0.275055       20.6243      0.103256      -2.93437      0.499686      0.458702      0.632687      0.691530      0.738232      0.811259      0.835437
  43   6 2184.8374    1.0007  0.9146 10.0117 -0.0000  0.0147   0.0134   0.0363    0.0590   0.0000   441.0705      0.418722       22.5234     -0.316658      -3.37069      0.436170      0.532379      0.729589      0.766438      0.877960      0.900001      0.897478
  43   7 2372.2177    1.5326  1.1466 10.4921 -0.0000  0.0169   0.0186   0.0414    0.0840   0.0000   441.6822     -0.196435       19.7488      -1.35753      -2.42985       1.41450      0.592108      0.835586      0.920044      0.996748       1.04224       1.03962
  43   8 2553.2807    2.1825  1.2520 10.9406 -0.0000  0.0167   0.0249   0.0431    0.0866   0.0000   441.8067     -0.528013       20.3576      0.549948      -2.51201     -0.259763      0.596503      0.809208      0.884577      0.976538       1.03609       1.00765
  43   9 2732.3160    2.9140  1.1685 11.7491  0.0000  0.0163   0.0349   0.0420    0.0915   0.0000   441.6995      0.852673       20.2485      -1.35839      -1.31154     -0.541077      0.598477      0.820616      0.903007      0.988138       1.05171       1.06274
  43  10 2909.5633    3.7257  1.0306 12.4326  0.0000  0.0152   0.0461   0.0375    0.0750   0.0000   440.3399      0.863586       19.4173      -1.20702      -3.44500     -0.977453      0.533279      0.742448      0.801344      0.911524      0.918981      0.919763
  43  11 3083.8764    4.3664  1.1356 12.5758  0.0000  0.0156   0.0517   0.0405    0.0909   0.0000   442.0690      0.204026       20.7258     -0.107581      -2.45452      -1.42222      0.590468      0.806630      0.882042      0.968193      0.987310       1.02272
  43  12 3255.5388    4.1046  1.5086 12.5007  0.0000  0.0189   0.0437   0.0481    0.0719   0.0000   440.7655      -2.11324       19.8205      0.689187      -3.44455      -1.70683      0.670173      0.920161       1.02448       1.11127       1.12050       1.13454
  43  13 3425.0537    3.2151  2.3872 12.2707  0.0000  0.0247   0.0278   0.0641    0.0417   0.0000   443.4603     -0.536248       13.0914       1.59897       1.28990     -0.816151      0.864839       1.20318       1.31839       1.44148       1.46357       1.48335
  43  14 3592.2715    2.4626  4.1051 11.6793 -0.0000  0.0342   0.0171   0.0918    0.0306   0.0000   440.3065     -0.780197       15.1521       1.19765      -2.37419     -0.959111       1.22641       1.66261       1.86882       2.01009       2.08939       2.12615
  43  15 3756.8742    1.9577  6.2938 11.2447  0.0000  0.0467   0.0120   0.1302    0.0252   0.0000   444.2642      -2.68079       14.4725     -0.550344      -6.99089      -5.12932       1.63123       2.23418       2.52842       2.75249       2.82846       2.84992
  43  16 3919.2503    1.5481  8.6066 11.0021  0.0007  0.0647   0.0099   0.1803    0.0265   0.0000   441.4588     -0.340962       11.7929      -1.55761      0.808498      -2.16199       2.31444       3.12456       3.55399       3.76759       3.94971       3.93619
  43  17 4079.7853    1.2521 11.3054 10.8143 -0.0001  0.0900   0.0076   0.2414    0.0234   0.0000   434.9998      -6.03049       13.6543       2.21946      -7.57241     -0.523393       3.10100       4.28710       4.81936       5.15318       5.34424       5.38968
  43  18 4238.9630    0.9556 12.8517 10.6937  0.0019  0.1147   0.0067   0.3026    0.0215   0.0000   431.8646      -2.04235       23.2311       3.51202      -11.2509      -16.5296       3.94012       5.41797       6.05083       6.68946       6.72481       6.79848
  44   2 1339.0760    0.1162  0.0919  9.2040  0.0000  0.0068   0.0057   0.0152    0.0171   0.0000   441.5838      0.394740       21.2596     -0.243085      -3.53723      0.177492      0.244597      0.322021      0.397015      0.398125      0.424293      0.442073
  44   3 1585.1966    0.2427  0.2389  9.2206  0.0000  0.0085   0.0064   0.0195    0.0211   0.0000   441.4307     -0.287523       20.9378      0.366763      -2.75521      0.259266      0.302420      0.430195      0.455472      0.509505      0.528239      0.556907
  44   4 1801.2342    0.4354  0.4692  9.3447  0.0000  0.0106   0.0081   0.0271    0.0309   0.0000   441.5509     -0.550785       21.3996      0.174185      -4.47937     -0.624410      0.394439      0.490034      0.555988      0.599584      0.662092      0.679801
  44   5 2004.5822    0.6877  0.7599  9.5737 -0.0001  0.0140   0.0101   0.0334    0.0480   0.0000   440.9645     -0.551828       19.9939     -0.115522      -2.31502      0.877837      0.479360      0.676240      0.741801      0.789695      0.861519      0.839140
  44   6 2201.4106    1.0604  0.9519  9.9153  0.0000  0.0151   0.0137   0.0354    0.0685   0.0000   441.3374      0.455009       19.4464       1.00262      -2.85378      0.451710      0.512667      0.715838      0.788614      0.851397      0.882951      0.905658
  44   7 2389.4240    1.5826  1.1946 10.7510 -0.0000  0.0170   0.0191   0.0444    0.0759   0.0000   440.6037     -0.748505       21.0149      0.587976      -3.58203      0.356164      0.585459      0.810330      0.879314      0.980934       1.03212       1.01232
  44   8 2571.4114    2.2333  1.2646 11.2093  0.0000  0.0171   0.0254   0.0438    0.0771   0.0000   441.8721     -0.811922       19.7198     -0.444666     -0.387076     0.0126648      0.581118      0.833658      0.879189      0.983784       1.07193       1.03853
  44   9 2751.4944    3.0767  1.1563 11.7527 -0.0000  0.0156   0.0361   0.0402    0.0921   0.0000   440.2683     -0.631314       20.2002       1.85168      -2.51940     -0.105426      0.572317      0.797472      0.857548      0.959613      0.980390       1.01235
  44  10 2929.5725    3.9281  1.0482 12.3254  0.0000  0.0144   0.0476   0.0376    0.0870   0.0000   440.8831     -0.645705       19.9515     -0.117476      -2.69958  -0.000442570      0.512888      0.701525      0.767035      0.877447      0.930058      0.895328
  44  11 3104.6955    4.2718  1.1623 12.8632 -0.0000  0.0159   0.0513   0.0428    0.0775   0.0000   441.7254     -0.546776       19.2037    -0.0689696      -1.06902     -0.842542      0.559825      0.760123      0.850611      0.917287      0.952571      0.956588
  44  12 3277.2305    4.0834  1.6047 12.5801  0.0039  0.0189   0.0413   0.0499    0.0604   0.0000   440.8427     -0.213771       18.6252     -0.493239     -0.917392      -2.82392      0.654849      0.915273       1.01908       1.10777       1.13775       1.12231
  44  13 3447.7237    3.1109  2.5801 12.2091 -0.0000  0.0254   0.0256   0.0662    0.0396   0.0000   444.0270     -0.612463       11.3285      0.207427       2.09739     -0.774345      0.887549       1.20145       1.37715       1.45087       1.52598       1.55302
  44  14 3616.2617    2.4070  4.3658 11.5993  0.0000  0.0356   0.0160   0.0932    0.0299   0.0000   442.9613      -2.82061       13.5104      -2.80597       1.33003       3.42363       1.22745       1.69124       1.91329       2.03887       2.19423       2.17630
  44  15 3782.0580    1.8945  6.1910 11.2580  0.0001  0.0475   0.0118   0.1279    0.0257   0.0000   438.0426      -1.90520       21.8276       1.99289      -9.05869      -4.51392       1.61264       2.20689       2.49328       2.68506       2.76846       2.79745
  44  16 3945.3403    1.4960  9.0495 11.0134 -0.0006  0.0679   0.0090   0.1898    0.0243   0.0000   439.9910       2.92742       21.5127      -5.59042       3.44326       5.37386       2.36334       3.20500       3.69616       3.90724       4.09692       4.10550
  44  17 4107.0163    1.1558 11.1084 10.8757  0.0001  0.0939   0.0074   0.2456    0.0227   0.0000   442.5834       4.50637       19.1232      -2.78925      -12.7723       10.1292       3.16439       4.36195       4.96285       5.28044       5.49494       5.58760
  45   2 1351.2696    0.1151  0.0998  9.1658  0.0000  0.0068   0.0053   0.0151    0.0169   0.0000   441.9029     -0.357338       21.2750      0.126567      -3.81094      -1.15034      0.234063      0.317254      0.357687      0.411716      0.389209      0.426775
  45   3 1598.3978    0.2478  0.2173  9.2569  0.0000  0.0074   0.0067   0.0184    0.0207   0.0000   441.8766      0.379297       21.1899      -1.09501      -3.26686     -0.361800      0.257885      0.345959      0.374980      0.418149      0.433719      0.425423
  45   4 1815.2802    0.4686  0.4345  9.3674  0.0001  0.0102   0.0086   0.0236    0.0309   0.0000   441.8316     -0.427742       21.6027      0.422310      -3.24478     -0.819257      0.359259      0.469605      0.558905      0.599071      0.629938      0.640217
  45   5 2019.9937    0.7309  0.7389  9.5105 -0.0002  0.0128   0.0104   0.0314    0.0481   0.0000   442.2022      -1.03992       21.0305     -0.314095      -3.49947     -0.247201      0.450994      0.586954      0.648195      0.734767      0.719833      0.735254
  45   6 2217.7683    1.0918  1.0040 10.0589 -0.0000  0.0151   0.0137   0.0386    0.0639   0.0000   441.5980     -0.726976       20.9078      0.853303      -3.03474       1.03597      0.519017      0.702110      0.777902      0.871598      0.887532      0.922921
  45   7 2406.4311    1.6287  1.2529 10.4305 -0.0000  0.0165   0.0183   0.0435    0.0798   0.0000   441.7495     -0.628669       21.5959    -0.0945919      -2.32741      0.828089      0.573151      0.759226      0.844035      0.914246       1.00717      0.998953
  45   8 2589.4029    2.3042  1.2730 11.1464  0.0000  0.0166   0.0257   0.0433    0.0808   0.0000   441.0078     -0.983866       19.1654      -1.12617      -1.80996      -1.40312      0.558457      0.778001      0.849449      0.925989      0.998845      0.973659
  45   9 2770.4731    3.1659  1.1223 11.7904 -0.0000  0.0150   0.0370   0.0395    0.0926   0.0000   441.0279      0.540251       20.3782       2.08800      -4.09751     -0.738770      0.528764      0.704337      0.793286      0.867316      0.898780      0.907451
  45  10 2949.3586    4.0481  1.0950 12.1805  0.0000  0.0150   0.0471   0.0378    0.1015   0.0000   440.7929      0.451284       20.7100       1.85968      -4.20607      -2.36937      0.519668      0.734467      0.795277      0.886019      0.954357      0.953403
  45  11 3125.2557    4.3857  1.2291 12.5835 -0.0000  0.0167   0.0497   0.0418    0.0846   0.0000   440.2254     -0.710984       19.7213     -0.457926      -1.40397      0.855185      0.535441      0.788484      0.828635      0.924817      0.952896      0.943475
  45  12 3298.7170    3.8497  1.7114 12.4599  0.0001  0.0196   0.0376   0.0518    0.0560   0.0000   442.2149      0.914090       18.1699      0.126189     -0.828793     -0.912069      0.669216      0.922733       1.03970       1.14120       1.17025       1.16402
  45  13 3470.3062    3.0214  3.0461 11.9063  0.0000  0.0272   0.0222   0.0716    0.0375   0.0000   443.5331      -1.17097       16.3978       1.67789       2.21374      -1.39074      0.910674       1.30520       1.39412       1.57336       1.65484       1.64478
  45  14 3639.8575    2.3813  4.8231 11.4778  0.0000  0.0377   0.0151   0.0996    0.0292   0.0000   443.2812      -5.40692       13.6051      0.672189      -2.29122       2.39031       1.24490       1.75092       1.95732       2.11670       2.22447       2.23669
  45  15 3806.7565    1.8374  7.1413 11.2153  0.0000  0.0534   0.0110   0.1432    0.0244   0.0000   438.1730      -1.06332       18.6183       1.71299      -14.1080      -7.61562       1.78426       2.42976       2.78203       2.95596       3.11045       3.14631
  45  16 3971.3098    1.4625  9.4870 10.9257  0.0007  0.0720   0.0082   0.1957    0.0237   0.0000   443.7741      -2.44371       17.1787     -0.579466     -0.122914       2.58408       2.42050       3.30198       3.74182       4.01652       4.20632       4.25341
  45  17 4133.4244    1.1061 11.7956 10.8421 -0.0016  0.1010   0.0068   0.2630    0.0211   0.0000   445.6575       13.2806       22.3634      -5.37428       2.26382       7.81730       3.29663       4.51319       5.18658       5.50477       5.58392       5.66612
  46   1 1071.9871    0.0573  0.0565  9.3346  0.0000  0.0137   0.0062   0.0188    0.0159   0.0000   440.5174     -0.676373       21.4740     -0.573572      -3.60498      0.389762      0.444137      0.648076      0.781142      0.662252      0.886507      0.994474
  46   2 1363.3100    0.1112  0.0950  9.1896  0.0000  0.0070   0.0053   0.0148    0.0167   0.0000   441.8947     -0.510384       21.1130     -0.414417      -3.34176      0.471309      0.242405      0.287395      0.360640      0.378102      0.365469      0.392453
  46   3 1611.4189    0.2572  0.2444  9.2187  0.0000  0.0085   0.0064   0.0175    0.0210   0.0000   441.8918     -0.662561       21.4879    -0.0731251      -4.03304    -0.0812061      0.274188      0.361491      0.443690      0.470272      0.468778      0.502115
  46   4 1829.1950    0.4677  0.5017  9.4121 -0.0001  0.0112   0.0081   0.0258    0.0323   0.0000   441.7441     -0.282724       21.0484   -0.00150774      -3.57727     -0.168301      0.400309      0.516167      0.581567      0.640613      0.665334      0.680103
  46   5 2035.2235    0.7483  0.7781  9.5559  0.0000  0.0132   0.0103   0.0321    0.0504   0.0000   441.4237     -0.557923       21.7183      0.704177      -3.47506       1.94747      0.442574      0.600663      0.657653      0.717111      0.766905      0.771539
  46   6 2233.9423    1.1445  1.0575 10.1550  0.0000  0.0154   0.0140   0.0404    0.0653   0.0000   440.8012     -0.260287       21.6161      0.666551      -2.05411      0.600358      0.500729      0.693442      0.773232      0.850170      0.861502      0.869381
  46   7 2423.2537    1.7073  1.2324 10.6522 -0.0014  0.0167   0.0192   0.0420    0.0723   0.0000   441.2165     0.0881594       21.8592      0.326384      -3.15655     -0.991139      0.542923      0.774359      0.832338      0.932906      0.947474      0.945261
  46   8 2607.1639    2.4149  1.2524 11.0887  0.0054  0.0158   0.0269   0.0419    0.0930   0.0000   441.1873      0.871460       20.1307     0.0367982      -1.71611     -0.188661      0.547321      0.754197      0.836169      0.935535      0.980243      0.973601
  46   9 2789.2830    3.3119  1.1609 11.7064  0.0000  0.0155   0.0372   0.0388    0.1038   0.0000   442.6634      0.193144       21.3695      -1.64840      -2.95114     -0.749521      0.535567      0.732602      0.810175      0.865073      0.910713      0.917775
  46  10 2968.9824    4.1162  1.0660 12.3843  0.0000  0.0147   0.0482   0.0368    0.0870   0.0000   442.1596     0.0975206       19.5189      -1.17958      -4.52491     -0.150572      0.476276      0.682008      0.741798      0.813025      0.852513      0.848259
  46  11 3145.6040    4.5414  1.1855 12.8926  0.0000  0.0160   0.0524   0.0413    0.0809   0.0000   441.4494     -0.480300       21.8073      0.418497      -3.10811      -1.89907      0.533145      0.736909      0.797336      0.900695      0.950645      0.957061
  46  12 3319.9461    3.8541  1.8481 12.3303  0.0000  0.0197   0.0355   0.0527    0.0560   0.0000   442.7253      -1.19683       17.8488       1.04544      -2.92181     -0.142450      0.671299      0.923895       1.03397       1.11338       1.20545       1.19095
  46  13 3492.4807    2.9388  3.1905 11.9787 -0.0000  0.0275   0.0210   0.0736    0.0333   0.0000   440.7606      0.185125       15.9657       1.31125       1.56772      -4.12377      0.912970       1.26014       1.40570       1.51069       1.58566       1.61828
  46  14 3663.0276    2.2083  5.0055 11.5618 -0.0000  0.0389   0.0140   0.1067    0.0262   0.0000   439.6904      -1.18737       19.1247     -0.321319      -2.80449      0.630449       1.27235       1.74964       1.97486       2.12613       2.24718       2.28276
  46  15 3831.4459    1.8182  7.6016 11.1616  0.0006  0.0559   0.0103   0.1522    0.0250   0.0000   436.6908      -1.84502       23.1286       4.64646      -5.65324      -2.37045       1.80546       2.49854       2.79664       3.02354       3.12301       3.18310
  46  16 3996.9144    1.4204  9.9475 10.9432 -0.0006  0.0755   0.0077   0.2055    0.0229   0.0000   437.7209       2.66818       23.2173      -6.14276      -4.78402      -5.60402       2.46644       3.36893       3.82643       4.11490       4.27559       4.38789
  46  17 4160.2196    1.1444 13.0837 10.7293  0.0006  0.1058   0.0064   0.2684    0.0211   0.0000   445.0034      -2.60721       19.3362       4.62812       2.96511       1.84444       3.39910       4.69571       5.26557       5.72283       5.80761       5.94653
  47   1 1081.8304    0.0436  0.0231  9.3297  0.0000  0.0135   0.0064   0.0116    0.0154   0.0000   440.5028     -0.217044       20.6353     -0.100424      -3.06954      0.282820      0.432982      0.892755      0.753048      0.816638      0.997461       1.17434
  47   2 1375.1812    0.1204  0.1024  9.1794  0.0000  0.0070   0.0053   0.0137    0.0168   0.0000   441.6409     -0.146854       21.4555     -0.287952      -3.28712      0.285272      0.270763      0.347921      0.430239      0.447630      0.425884      0.456816
  47   3 1624.2264    0.2555  0.2714  9.2649  0.0000  0.0089   0.0062   0.0196    0.0211   0.0000   441.8133     -0.717436       21.7515      0.822928      -3.27102    -0.0779974      0.297676      0.400261      0.455379      0.520063      0.508851      0.561411
  47   4 1842.9119    0.4806  0.4933  9.4541  0.0000  0.0106   0.0084   0.0261    0.0313   0.0000   441.4514      -1.06526       21.7591      0.189155      -3.81687     -0.591103      0.356664      0.492434      0.535304      0.583619      0.652492      0.634532
  47   5 2050.3074    0.7854  0.7515  9.6405 -0.0002  0.0128   0.0109   0.0310    0.0493   0.0000   441.2789     -0.414327       19.8823      0.939718      -2.85283       1.16002      0.413655      0.574480      0.641235      0.682907      0.702251      0.726782
  47   6 2249.8758    1.1853  1.1032  9.9618 -0.0001  0.0154   0.0140   0.0396    0.0789   0.0000   442.0934      0.808406       20.2067      -1.46136      -2.22981      -2.67013      0.517624      0.688829      0.783075      0.859376      0.874931      0.908977
  47   7 2439.9574    1.7246  1.2182 10.8286 -0.0000  0.0163   0.0198   0.0433    0.0731   0.0000   440.4558      0.790858       19.7198     -0.537494      -3.81579     -0.783995      0.548120      0.766167      0.836148      0.947284      0.953940      0.971551
  47   8 2624.8595    2.4597  1.3273 11.0224  0.0000  0.0162   0.0257   0.0425    0.0858   0.0000   440.7215     -0.831341       20.5461    -0.0982623      -2.48283     0.0836365      0.525901      0.734807      0.796174      0.872307      0.907292      0.912630
  47   9 2807.9562    3.3744  1.1487 11.8574  0.0000  0.0150   0.0382   0.0378    0.0939   0.0000   441.0824      0.773493       21.4061    -0.0251051      -2.14440      -1.21338      0.512098      0.688311      0.748624      0.830681      0.896625      0.887839
  47  10 2988.3932    4.1452  1.1279 12.4192  0.0000  0.0148   0.0473   0.0386    0.0863   0.0000   441.0912      -1.19328       21.5453      0.619540      -2.47508      -1.86688      0.483948      0.679072      0.734971      0.817280      0.833304      0.838769
  47  11 3165.7428    4.2511  1.3518 12.8149  0.0000  0.0169   0.0458   0.0448    0.0633   0.0000   440.9320      -1.27558       19.3183      0.695641      -2.74812      -2.35473      0.568892      0.773967      0.860406      0.936138      0.991380      0.974174
  47  12 3340.9573    3.7532  1.9018 12.3106  0.0000  0.0204   0.0334   0.0523    0.0511   0.0000   442.6405      -2.14662       17.1311    -0.0114123       3.88821     0.0769994      0.643695      0.917046      0.995984       1.10573       1.14092       1.16539
  47  13 3514.4871    2.7969  3.4397 11.8859  0.0000  0.0291   0.0194   0.0767    0.0320   0.0000   442.8859       1.34167       17.0232      0.477473      0.520538     -0.662524      0.943091       1.29353       1.44550       1.57532       1.64979       1.69524
  47  14 3686.0406    2.1879  5.4022 11.4760  0.0000  0.0407   0.0132   0.1095    0.0254   0.0000   440.1148      -5.63756       21.2768      -2.33972      -2.76413      -4.50921       1.29694       1.77595       2.02511       2.19570       2.24883       2.29231
  47  15 3855.3839    1.7233  7.9059 11.1594 -0.0014  0.0590   0.0097   0.1601    0.0245   0.0000   442.9547       2.35729       19.2023       8.70447      -2.78501      -1.35561       1.88450       2.59590       2.93814       3.18381       3.29483       3.36860
  47  16 4022.1415    1.3879 10.5747 10.9096  0.0000  0.0806   0.0072   0.2173    0.0225   0.0000   438.0331     -0.606615       23.3029      -9.47975      -1.56411      -1.22206       2.57559       3.58129       3.96510       4.38487       4.44741       4.59135
  48   1 1091.6011    0.0530  0.0336  9.3209  0.0000  0.0123   0.0058   0.0130    0.0154   0.0000   440.7297    -0.0105596       22.7330      0.397970      -4.69045     -0.473659      0.414774      0.385798      0.584442      0.539496      0.753060      0.809809
  48   2 1386.9185    0.1338  0.1202  9.2196  0.0000  0.0061   0.0054   0.0172    0.0168   0.0000   441.9578     -0.411609       21.5622   -0.00953026      -3.50138     -0.207813      0.225669      0.287096      0.318934      0.337886      0.345154      0.363278
  48   3 1636.8651    0.2774  0.2660  9.2466  0.0000  0.0083   0.0065   0.0188    0.0213   0.0000   442.2558     -0.639114       22.0711     -0.571565      -3.91143     0.0862688      0.273641      0.328180      0.387266      0.423858      0.458519      0.445742
  48   4 1856.4986    0.5075  0.5259  9.4007  0.0000  0.0110   0.0083   0.0255    0.0341   0.0000   442.2817     -0.367237       21.1107     -0.192424      -3.39544     -0.296962      0.355060      0.478653      0.549679      0.604594      0.626356      0.637729
  48   5 2065.2259    0.8101  0.7888  9.6675  0.0000  0.0128   0.0109   0.0314    0.0514   0.0000   442.0559      0.103164       20.1684      -1.08180      -3.64078     -0.480982      0.415554      0.549736      0.622318      0.658886      0.708615      0.723308
  48   6 2265.6781    1.2506  1.0943 10.1125 -0.0000  0.0150   0.0147   0.0397    0.0755   0.0000   441.8449      0.191787       20.7053     -0.209559      -1.84134      -1.09926      0.487805      0.669456      0.740395      0.794021      0.843513      0.862775
  48   7 2456.4609    1.8460  1.2447 10.6445 -0.0020  0.0161   0.0200   0.0403    0.0847   0.0000   441.4112     -0.785133       20.9284      0.570966      -1.64361      0.433731      0.494636      0.701507      0.750655      0.847497      0.898610      0.895082
  48   8 2642.3423    2.5769  1.2248 11.4252  0.0000  0.0156   0.0283   0.0405    0.0805   0.0000   441.7575     -0.498444       20.4450     -0.127596      -1.53493      0.284229      0.502690      0.692172      0.744312      0.821710      0.852496      0.849778
  48   9 2826.4043    3.4429  1.2048 11.7973  0.0065  0.0152   0.0381   0.0406    0.1029   0.0000   441.9210      -1.09504       20.3758      0.717797      -2.16750     -0.769558      0.481744      0.680890      0.723914      0.800882      0.830047      0.838205
  48  10 3007.6303    4.2726  1.1448 12.4628  0.0000  0.0148   0.0484   0.0390    0.0916   0.0000   442.3896      -1.20506       21.9691       1.55789      -1.63494     -0.465759      0.478194      0.667974      0.697011      0.812672      0.881569      0.879398
  48  11 3185.7006    4.3783  1.3518 12.6223 -0.0000  0.0166   0.0461   0.0433    0.0739   0.0000   442.1551     -0.163019       20.8824      0.669976      -2.97012     -0.495241      0.520339      0.738490      0.777614      0.903408      0.896714      0.914930
  48  12 3361.7031    3.6090  2.1078 12.3544 -0.0000  0.0218   0.0308   0.0550    0.0465   0.0000   443.4059       1.94817       16.0744     -0.979659       1.85252     -0.651773      0.676570      0.945005       1.03740       1.15612       1.21713       1.22070
  48  13 3536.1743    2.7243  3.7074 11.9007  0.0000  0.0303   0.0184   0.0809    0.0300   0.0000   442.5600      0.634260       17.5861      -3.16571      0.483930      -1.73177      0.965257       1.31455       1.48057       1.59675       1.70370       1.72642
  48  14 3708.6545    2.1551  5.9704 11.3535 -0.0001  0.0439   0.0124   0.1156    0.0267   0.0000   440.6205      0.703434       23.6491       1.56497      -9.08496      -5.01618       1.35637       1.91065       2.12420       2.29218       2.36169       2.42117
  48  15 3879.0796    1.6789  8.2913 11.1545  0.0000  0.0613   0.0092   0.1663    0.0245   0.0000   439.2917      -7.32030       19.8791    0.00455642      -6.63361      0.603087       1.92741       2.63859       3.02311       3.25131       3.39309       3.47494
  48  16 4046.9236    1.3362 11.0307 10.8934 -0.0005  0.0866   0.0068   0.2235    0.0221   0.0000   437.8088      -4.78769       22.4729      -2.70162      -4.49463       4.69791       2.64958       3.68562       4.14334       4.54681       4.68721       4.74901
  49   2 1398.5024    0.1445  0.1140  9.1989  0.0000  0.0059   0.0057   0.0159    0.0168   0.0000   441.5239     -0.349857       21.5871     -0.254877      -4.12468    -0.0577660      0.193712      0.218293      0.286789      0.305360      0.369810      0.377153
  49   3 1649.3210    0.2960  0.2541  9.2614  0.0000  0.0076   0.0068   0.0175    0.0214   0.0000   442.2431    -0.0352714       21.8703    -0.0909950      -4.11172      0.348041      0.254854      0.318072      0.361101      0.434488      0.448189      0.449136
  49   4 1869.9451    0.5294  0.5422  9.4132  0.0000  0.0110   0.0084   0.0254    0.0343   0.0000   441.5505     -0.805042       21.0438     0.0320505      -3.35138      0.240994      0.342111      0.465275      0.537017      0.547191      0.581070      0.585582
  49   5 2080.0264    0.8010  0.8536  9.7137 -0.0000  0.0136   0.0105   0.0339    0.0516   0.0000   441.8161     -0.495927       21.4275     -0.542615      -4.65420       1.51903      0.442591      0.612791      0.683729      0.740301      0.804999      0.811236
  49   6 2281.3098    1.2750  1.0543 10.3072  0.0000  0.0153   0.0151   0.0370    0.0674   0.0000   441.1654     -0.726660       20.5557      0.194112      -2.31801      0.356544      0.481723      0.665249      0.712290      0.769570      0.796155      0.843500
  49   7 2472.7456    1.9314  1.2170 10.8380  0.0000  0.0155   0.0211   0.0409    0.0787   0.0000   441.7855       1.20029       18.9536     0.0665257     -0.801647     -0.574894      0.485945      0.668784      0.749497      0.826146      0.843515      0.860942
  49   8 2659.7106    2.6744  1.2377 11.3643 -0.0070  0.0153   0.0284   0.0402    0.0865   0.0000   441.5529      -1.01604       21.4528      0.529171      -2.65238      -1.19689      0.495323      0.674077      0.727938      0.794551      0.845458      0.862214
  49   9 2844.7340    3.5761  1.1176 12.0159  0.0001  0.0145   0.0400   0.0376    0.0908   0.0000   441.3053     -0.758810       20.1139     -0.155500      -3.92545    -0.0486134      0.463443      0.629381      0.703338      0.781185      0.823160      0.815732
  49  10 3026.6880    4.2793  1.1076 12.5306 -0.0000  0.0147   0.0480   0.0364    0.0864   0.0000   440.7131     -0.589103       21.0265       1.79822      -4.84574      0.228768      0.469666      0.648996      0.720771      0.780295      0.818117      0.810882
  49  11 3205.5330    4.3573  1.4344 12.5033 -0.0000  0.0166   0.0436   0.0441    0.0712   0.0000   441.5543      -1.49516       19.8936     0.0556636      -3.09232     -0.437784      0.517684      0.717159      0.784219      0.861358      0.913493      0.906107
  49  12 3382.3501    3.4842  2.3295 12.3520  0.0000  0.0224   0.0280   0.0590    0.0418   0.0000   442.7809    -0.0142704       17.8533    -0.0950390      0.787157     -0.961994      0.694790      0.951743       1.06984       1.14366       1.24348       1.24213
  49  13 3557.6222    2.5924  3.9541 11.8811  0.0000  0.0315   0.0171   0.0867    0.0279   0.0000   442.0902    -0.0922337       18.6234     -0.398265      0.719411     -0.415946      0.985545       1.33821       1.53027       1.63476       1.73524       1.73942
  49  14 3731.1011    2.0851  6.2894 11.3828  0.0001  0.0458   0.0119   0.1244    0.0257   0.0000   441.6267      -2.23527       22.3593       2.13700      -4.16176      -6.79979       1.39292       1.93047       2.17217       2.35150       2.45312       2.48654
  49  15 3902.4192    1.6579  8.9156 11.0892  0.0008  0.0665   0.0085   0.1726    0.0243   0.0000   438.8008       1.67773       24.7259       4.17332      -6.76819      0.726876       2.02833       2.82066       3.14617       3.46678       3.52570       3.59673
  49  16 4071.3026    1.2955 11.7566 10.8534 -0.0001  0.0932   0.0064   0.2350    0.0213   0.0000   438.8013      -3.97604       23.3823       3.49981      -10.7672      -12.3753       2.74739       3.90881       4.39040       4.69769       4.90317       5.01548
  50   2 1409.9582    0.1535  0.1337  9.2197  0.0000  0.0057   0.0055   0.0168    0.0169   0.0000   441.5954     -0.267828       20.9763     0.0838445      -3.63344    -0.0484788      0.202604      0.254462      0.306818      0.335749      0.365356      0.374224
  50   3 1661.5918    0.3093  0.3271  9.2751  0.0000  0.0094   0.0065   0.0202    0.0229   0.0000   441.6586     -0.422358       20.4774     0.0418541      -3.38273      0.273967      0.278267      0.393884      0.425503      0.474062      0.476616      0.468301
  50   4 1883.2618    0.5218  0.5942  9.5133  0.0000  0.0117   0.0081   0.0273    0.0337   0.0000   442.1929     -0.434917       22.2303      0.993492      -2.79673      0.679938      0.368745      0.477243      0.524181      0.594726      0.599622      0.615974
  50   5 2094.6305    0.8406  0.9342  9.5675  0.0000  0.0139   0.0104   0.0351    0.0603   0.0000   442.1378    -0.0587798       21.0262      -1.60215      -5.03806      0.548465      0.427166      0.574824      0.632217      0.712649      0.726554      0.755092
  50   6 2296.7158    1.3030  1.1766 10.3177  0.0003  0.0158   0.0149   0.0407    0.0726   0.0000   441.3315       1.29443       20.9145     -0.861451      -3.42420      0.685243      0.489790      0.669000      0.756606      0.829625      0.863683      0.881883
  50   7 2488.9625    1.9184  1.3399 10.7676 -0.0059  0.0165   0.0196   0.0416    0.0747   0.0000   441.8514      -1.18063       20.6949     -0.607712      -2.13157     -0.779667      0.510161      0.702425      0.770725      0.839866      0.891681      0.885913
  50   8 2676.9644    2.7412  1.1950 11.6090  0.0000  0.0154   0.0299   0.0384    0.0794   0.0000   441.3170      -1.52793       19.7849     -0.701238      -1.06534     -0.216858      0.474751      0.663229      0.734433      0.808122      0.861872      0.841558
  50   9 2862.9087    3.6285  1.1046 12.2788  0.0000  0.0143   0.0408   0.0371    0.0790   0.0000   441.9355     0.0705071       20.4835     0.0269751      -3.01859       1.22276      0.451096      0.614780      0.690158      0.753879      0.775639      0.813816
  50  10 3045.5429    4.3620  1.1665 12.5132  0.0000  0.0148   0.0477   0.0377    0.0930   0.0000   441.4792      -1.42531       21.3103       1.95153      -3.89845      0.624534      0.468622      0.636621      0.694936      0.769092      0.824332      0.854924
  50  11 3225.1516    4.2628  1.4931 12.5678  0.0000  0.0173   0.0417   0.0449    0.0661   0.0000   442.6226     -0.980393       20.0946    -0.0523490      -1.47551     -0.683102      0.511551      0.730577      0.780782      0.852801      0.920651      0.915453
  50  12 3402.7567    3.4561  2.3079 12.3081  0.0000  0.0222   0.0276   0.0576    0.0425   0.0000   442.9159     -0.308813       16.2607      0.240628       3.18375      -2.31312      0.673737      0.941135       1.06011       1.12519       1.17150       1.19229
  50  13 3578.8899    2.5796  4.2631 11.7481 -0.0000  0.0327   0.0157   0.0886    0.0275   0.0000   443.9534     -0.361199       18.0976       2.89768     -0.382122      -5.28346      0.960932       1.34442       1.50470       1.63854       1.69599       1.75865
  50  14 3753.2072    1.9767  6.2948 11.4581 -0.0002  0.0473   0.0115   0.1273    0.0249   0.0000   438.5933      0.617532       24.9698      -4.05933      -3.44805     -0.520290       1.39813       1.96890       2.21585       2.38831       2.48979       2.52230
  50  15 3925.5313    1.5812  9.1514 11.1048 -0.0018  0.0693   0.0079   0.1823    0.0237   0.0000   443.3447      -3.69006       18.5005       6.03518      -10.2825      -2.92041       2.05780       2.85845       3.24483       3.44907       3.67155       3.67666
  51   2 1421.2829    0.1423  0.1228  9.1957  0.0000  0.0067   0.0053   0.0138    0.0164   0.0000   441.6491     -0.480992       22.0360      0.421129      -3.45623      0.292500      0.208169      0.254775      0.328703      0.363979      0.346452      0.371426
  51   3 1673.7359    0.3241  0.2563  9.3178 -0.0002  0.0072   0.0073   0.0173    0.0213   0.0000   441.8154     -0.263704       21.5803     0.0162290      -3.58196      0.179484      0.233496      0.299179      0.354919      0.364803      0.405244      0.413753
  51   4 1896.4720    0.5600  0.5906  9.4421  0.0000  0.0112   0.0084   0.0266    0.0361   0.0000   442.0449     -0.945048       20.7443     -0.122662      -3.20944      0.197320      0.341999      0.458756      0.528882      0.560775      0.583360      0.597417
  51   5 2109.1298    0.8832  0.8879  9.6974 -0.0001  0.0133   0.0109   0.0330    0.0556   0.0000   442.6217     -0.337748       21.9263      0.409948      -3.76033     -0.800607      0.408763      0.571083      0.635702      0.686930      0.749530      0.748860
  51   6 2311.9506    1.3647  1.1796 10.2609  0.0000  0.0155   0.0152   0.0402    0.0762   0.0000   441.6271     0.0637416       22.3046      -1.09745      -2.90066      0.445876      0.466262      0.655122      0.719933      0.786009      0.824947      0.865394
  51   7 2505.0148    2.0098  1.2514 11.0829 -0.0001  0.0163   0.0215   0.0400    0.0682   0.0000   442.2185      0.176540       20.0383     -0.103209      -2.36272      0.846265      0.470532      0.675305      0.738522      0.805812      0.848025      0.848560
  51   8 2694.0414    2.7685  1.2623 11.6027  0.0000  0.0155   0.0292   0.0400    0.0753   0.0000   441.5961     -0.394707       20.8860       1.15124      -2.71450       1.26940      0.475438      0.653906      0.716059      0.798279      0.843528      0.873210
  51   9 2880.8824    3.7000  1.1337 12.2662  0.0000  0.0149   0.0409   0.0371    0.0832   0.0000   441.1285      0.224502       19.1624     0.0820145      -4.38251      0.214840      0.447284      0.626767      0.657265      0.731221      0.760567      0.794202
  51  10 3064.2450    4.3732  1.2530 12.5805  0.0000  0.0154   0.0459   0.0397    0.0765   0.0000   441.0651     -0.435014       21.5927      0.826861      -3.42627     -0.551243      0.468323      0.660614      0.726103      0.789247      0.843730      0.842066
  51  11 3244.6071    4.1937  1.5651 12.5126  0.0001  0.0172   0.0401   0.0456    0.0627   0.0000   441.3755     -0.210675       20.3811     -0.553288      -2.00587      -2.14849      0.537762      0.725044      0.841556      0.913504      0.975604      0.980507
  51  12 3422.9737    3.2323  2.6589 12.3024 -0.0000  0.0239   0.0242   0.0650    0.0350   0.0000   443.4575     -0.921137       18.0471       1.27225     -0.569705      -2.04788      0.705776      0.979466       1.10770       1.19138       1.24073       1.29625
  51  13 3599.8655    2.5100  4.6357 11.6115  0.0000  0.0348   0.0150   0.0919    0.0284   0.0000   441.5781      -1.38600       19.3131       2.01035      0.697400     -0.954065       1.02338       1.42096       1.60026       1.77690       1.82826       1.88918
  51  14 3775.0418    2.0216  7.0866 11.3217 -0.0006  0.0517   0.0109   0.1359    0.0259   0.0000   442.4715      -2.11341       19.8366       1.43696      -8.03064      -2.27470       1.50914       2.10106       2.37255       2.55656       2.68111       2.74660
  51  15 3948.3089    1.5810  9.9984 11.0452  0.0036  0.0736   0.0074   0.1932    0.0226   0.0000   439.1036      -3.59388       20.9902       1.92128      -9.23950       1.59512       2.14965       2.97173       3.34819       3.66284       3.78339       3.86722
  52   1 1129.5317    0.0544  0.0521  9.3059  0.0000  0.0111   0.0054   0.0170    0.0149   0.0000   440.1316   -0.00568099       20.8324   -0.00783505      -3.26140      0.580662      0.393745      0.481226      0.539619      0.472036      0.715730      0.872042
  52   2 1432.4433    0.1515  0.1522  9.2098  0.0000  0.0068   0.0050   0.0166    0.0168   0.0000   442.0128     -0.101890       20.6670     -0.655769      -4.22187      0.293919      0.213971      0.300154      0.320734      0.356634      0.374223      0.339659
  52   3 1685.6507    0.3280  0.3496  9.3208  0.0000  0.0089   0.0065   0.0211    0.0231   0.0000   441.6511     -0.411389       21.2925     -0.196882      -4.39431      0.307002      0.291360      0.381002      0.451437      0.487179      0.524586      0.536681
  52   4 1909.5196    0.5697  0.6579  9.4676 -0.0000  0.0120   0.0083   0.0285    0.0373   0.0000   441.9819     -0.649861       20.9973    -0.0160709      -4.34935    -0.0945343      0.378534      0.504930      0.564589      0.627008      0.650617      0.660049
  52   5 2123.4641    0.9265  0.9234  9.8491  0.0000  0.0139   0.0113   0.0333    0.0560   0.0000   441.5934     -0.109431       20.5660    -0.0530228      -3.03254    -0.0183612      0.396691      0.558982      0.613525      0.679511      0.685948      0.702911
  52   6 2327.0393    1.3945  1.2324 10.3758  0.0000  0.0157   0.0152   0.0405    0.0706   0.0000   442.5190     -0.554378       20.7018     -0.590172      -1.58346       1.61512      0.466248      0.636604      0.726294      0.774346      0.802648      0.814499
  52   7 2520.9080    2.0392  1.3137 10.9519  0.0000  0.0161   0.0210   0.0407    0.0741   0.0000   442.4306      -1.42346       20.3520      0.511780      -3.04042     -0.161693      0.479081      0.641923      0.710749      0.774379      0.816872      0.815442
  52   8 2710.9851    2.8982  1.2620 11.6004  0.0000  0.0151   0.0302   0.0400    0.0815   0.0000   441.2484      0.699405       21.2984      0.950973      -2.96521      -1.24173      0.456714      0.633967      0.674987      0.765018      0.780793      0.793041
  52   9 2898.7184    3.7552  1.1522 12.1899  0.0000  0.0144   0.0407   0.0373    0.0909   0.0000   441.9041      0.262777       20.7662      -1.15357      -3.60556     -0.215424      0.440667      0.593734      0.644274      0.735113      0.758146      0.795332
  52  10 3082.8210    4.4719  1.2404 12.5797  0.0000  0.0153   0.0468   0.0386    0.0885   0.0000   440.9224    -0.0836782       21.1087     -0.524183      -3.43418     -0.217733      0.468822      0.640476      0.724360      0.778390      0.834017      0.837722
  52  11 3263.9022    4.0203  1.6005 12.6782  0.0028  0.0177   0.0380   0.0477    0.0544   0.0000   442.1224      0.241988       19.0910     -0.530464      -2.27724      0.744157      0.507694      0.723025      0.771280      0.876361      0.911198      0.926680
  52  12 3443.1121    3.1610  2.8604 12.2726  0.0000  0.0246   0.0227   0.0675    0.0332   0.0000   442.0943      -1.27961       15.7178      0.859967     -0.367656     -0.259308      0.710412      0.986559       1.10159       1.21319       1.26408       1.29198
  52  13 3620.8195    2.4308  4.8358 11.6846  0.0000  0.0360   0.0145   0.0954    0.0272   0.0000   441.7403       1.40898       21.8057      0.245273      -3.22580      0.494091       1.05094       1.43355       1.62340       1.76191       1.83584       1.87415
  52  14 3796.6642    1.8916  7.1521 11.3478  0.0020  0.0531   0.0102   0.1408    0.0257   0.0000   438.9499      0.600128       23.4320      -3.43168      -11.1471      -2.27841       1.51339       2.11374       2.35676       2.59531       2.63165       2.70398
  52  15 3970.8297    1.4599  9.6698 11.0763 -0.0027  0.0754   0.0071   0.1965    0.0232   0.0000   437.2795      -4.21619       23.1282      -3.37819      -7.82903      -4.50029       2.14054       2.98576       3.33853       3.63607       3.75890       3.84691
  53   1 1138.7712    0.0691  0.0621  9.2964  0.0000  0.0105   0.0052   0.0157    0.0149   0.0000   440.1919     0.0498981       22.6126      0.538479      -4.54993      0.253851      0.360898      0.470420      0.584962      0.546250      0.610230      0.646119
  53   2 1443.4770    0.1630  0.1765  9.1679 -0.0003  0.0076   0.0050   0.0172    0.0170   0.0000   441.7657     -0.355418       21.3801     -0.719223      -3.67914      0.642049      0.224745      0.308640      0.349197      0.413035      0.457724      0.417183
  53   3 1697.4599    0.3439  0.3864  9.2055  0.0000  0.0096   0.0064   0.0219    0.0248   0.0000   442.1470     -0.558955       20.7080      0.134032      -3.79846       1.01104      0.266623      0.368608      0.417076      0.438964      0.483774      0.466343
  53   4 1922.4864    0.5936  0.6213  9.4717  0.0000  0.0107   0.0086   0.0276    0.0368   0.0000   441.8163      0.162759       22.0615      0.858658      -5.04440      0.233742      0.330693      0.432784      0.491557      0.518065      0.561659      0.572148
  53   5 2137.6543    0.9190  0.9981  9.7815  0.0000  0.0146   0.0108   0.0357    0.0587   0.0000   441.9436    -0.0605337       22.2156     -0.721724      -3.13950       1.00377      0.401258      0.558752      0.610406      0.689980      0.709178      0.713454
  53   6 2341.9580    1.4450  1.3185 10.2366  0.0000  0.0162   0.0148   0.0416    0.0705   0.0000   442.0168      0.651064       21.0444     -0.177237      -2.24569     -0.165594      0.461450      0.664609      0.728954      0.808584      0.827219      0.842207
  53   7 2536.6761    2.1508  1.2925 11.0906 -0.0040  0.0157   0.0220   0.0401    0.0708   0.0000   441.9769      -1.13112       20.5980     0.0826115      -1.92562     -0.420579      0.463183      0.631814      0.719169      0.769298      0.803275      0.808758
  53   8 2727.8713    3.0272  1.2366 11.6251  0.0000  0.0148   0.0311   0.0389    0.0844   0.0000   442.3992     -0.799567       21.1168      0.417579      -2.12459     -0.256401      0.428644      0.593063      0.663549      0.717749      0.755578      0.782210
  53   9 2916.4033    3.9147  1.0717 12.4508  0.0000  0.0137   0.0433   0.0357    0.0772   0.0000   441.3263     -0.511032       20.2634    -0.0740131      -2.40739      -1.62727      0.408713      0.560314      0.632356      0.692580      0.747507      0.742526
  53  10 3101.2397    4.4934  1.2712 12.6603  0.0000  0.0150   0.0461   0.0391    0.0752   0.0000   442.2238     -0.395890       20.3289      -1.37397      -2.61682     -0.693840      0.455315      0.598155      0.677376      0.762902      0.803686      0.794563
  53  11 3283.0244    4.0972  1.6653 12.5913  0.0001  0.0174   0.0373   0.0477    0.0532   0.0000   440.9260     -0.350603       20.1889      0.868106      -2.83794     -0.887668      0.513232      0.698627      0.790525      0.838769      0.891019      0.912142
  53  12 3463.0751    3.0526  3.0995 12.1093  0.0000  0.0259   0.0208   0.0682    0.0323   0.0000   442.4841      -1.35138       15.5673     -0.241176       1.84461      -1.49335      0.742281       1.03774       1.15431       1.27040       1.33589       1.37961
  53  13 3641.4466    2.3682  5.1328 11.6046  0.0009  0.0380   0.0128   0.0987    0.0240   0.0000   441.1869      0.101869       21.0888       2.02687      -6.55128     -0.371490       1.08137       1.48985       1.69545       1.85110       1.93352       1.96566
  53  14 3817.9609    1.8119  7.5838 11.1551 -0.0077  0.0548   0.0077   0.1467    0.0228   0.0000   442.9111       3.07849       22.3315      -5.76202      -8.29789       6.34735       1.56194       2.15034       2.44531       2.66126       2.77024       2.81567
  54   1 1147.8908    0.0653  0.0596  9.2863  0.0000  0.0089   0.0051   0.0189    0.0147   0.0000   440.7592    -0.0339928       21.0693     -0.120628      -3.95464     0.0542653      0.235826      0.360265      0.377837      0.420875      0.572505      0.588283
  54   2 1454.3830    0.1610  0.1512  9.2266  0.0000  0.0066   0.0052   0.0146    0.0168   0.0000   442.0984     -0.398062       21.7871   -0.00570974      -3.93595      0.251203      0.213304      0.262992      0.296799      0.340082      0.340732      0.346396
  54   3 1709.1092    0.3503  0.3807  9.3337  0.0000  0.0096   0.0066   0.0215    0.0239   0.0000   441.4298     -0.729058       22.1723      0.308270      -3.78472    -0.0748350      0.267390      0.357349      0.432487      0.443974      0.474139      0.486587
  54   4 1935.3105    0.6231  0.7012  9.4588  0.0000  0.0116   0.0084   0.0297    0.0397   0.0000   442.1794     -0.800322       21.7803     -0.463237      -3.86318      0.566967      0.321155      0.437234      0.496551      0.520960      0.589621      0.576627
  54   5 2151.7249    0.9656  1.0046  9.9474 -0.0000  0.0141   0.0113   0.0360    0.0555   0.0000   442.0016      0.226992       21.3104      0.823453      -4.15420      0.720962      0.399106      0.555672      0.611550      0.684307      0.699681      0.707457
  54   6 2356.7100    1.5065  1.2722 10.5121  0.0000  0.0156   0.0157   0.0407    0.0679   0.0000   440.9766     -0.141413       20.8141      0.170989      -3.43837     -0.935806      0.451195      0.616463      0.679599      0.748443      0.820096      0.824214
  54   7 2552.3465    2.1968  1.3325 11.2096  0.0000  0.0162   0.0221   0.0405    0.0665   0.0000   442.2280      -1.28454       20.4415     -0.254771      -2.11924    -0.0143045      0.451132      0.643095      0.686092      0.786318      0.833190      0.823536
  54   8 2744.5350    3.1359  1.2557 11.4452  0.0001  0.0144   0.0315   0.0383    0.0984   0.0000   441.8698      0.957534       22.3960      -1.10721      -3.19676      0.592658      0.420275      0.567163      0.632311      0.684382      0.729395      0.740124
  54   9 2933.9621    4.0979  1.1287 12.2311  0.0000  0.0136   0.0433   0.0361    0.0933   0.0000   441.1951      0.302658       20.7360      0.800589      -3.88160     -0.625684      0.397243      0.536818      0.592221      0.654132      0.689317      0.722809
  54  10 3119.4870    4.4668  1.2826 12.6293  0.0000  0.0153   0.0452   0.0387    0.0768   0.0000   441.6139     0.0933944       20.8614      -1.55587      -3.28652     -0.930594      0.442546      0.619094      0.682577      0.754579      0.778688      0.798411
  54  11 3302.0536    3.9813  1.7360 12.6200 -0.0000  0.0185   0.0355   0.0486    0.0517   0.0000   441.6216      0.293316       19.2524      0.988796     -0.803405      -1.14241      0.515849      0.731019      0.801555      0.897780      0.948109      0.981250
  54  12 3482.8274    2.9886  3.0938 12.1585 -0.0000  0.0256   0.0204   0.0696    0.0316   0.0000   443.3323      -1.01611       18.8405      0.847571       2.40799      -4.58317      0.716951      0.987123       1.12007       1.20659       1.26074       1.29413
  54  14 3838.8809    2.0407  9.7587 10.7172  0.0050  0.0630   0.0053   0.1658    0.0129   0.0000   440.6183       10.4491       23.2784      -9.11859      -10.5692       6.42767       1.86681       2.39221       2.81413       3.02391       3.17224       3.29140
  55   1 1156.9441    0.0643  0.0603  9.2666  0.0000  0.0090   0.0051   0.0149    0.0147   0.0000   440.3875     -0.433802       21.2068     -0.318881      -4.37796      -1.12410      0.251960      0.342719      0.435654      0.550422      0.558887      0.513502
  55   2 1465.1518    0.1746  0.1354  9.1970  0.0000  0.0055   0.0057   0.0147    0.0165   0.0000   442.0953     -0.166190       22.2749     -0.698006      -3.47914     -0.121137      0.149665      0.214503      0.239996      0.257473      0.288848      0.295341
  55   3 1720.6136    0.3560  0.3836  9.3320  0.0000  0.0090   0.0065   0.0210    0.0235   0.0000   441.4154     -0.570195       21.0135     -0.527863      -3.53994     -0.292897      0.255884      0.347470      0.393037      0.440580      0.476032      0.458150
  55   4 1948.0218    0.6314  0.7013  9.5066  0.0000  0.0119   0.0086   0.0295    0.0402   0.0000   442.2131     -0.821667       20.5286      0.147227      -3.07621      -1.28719      0.321579      0.456630      0.507843      0.548623      0.568675      0.598609
  55   5 2165.6012    1.0230  1.0085  9.8797  0.0000  0.0135   0.0116   0.0352    0.0603   0.0000   442.0835     -0.312346       21.4490      -1.58813      -3.35942     0.0835177      0.382072      0.538128      0.593943      0.638997      0.673624      0.711776
  55   6 2371.2738    1.5797  1.3223 10.4589  0.0000  0.0160   0.0159   0.0405    0.0713   0.0000   441.9543     -0.766442       20.8251     -0.383394      -4.45315      0.447098      0.440250      0.604569      0.675876      0.737416      0.774297      0.780261
  55   7 2567.8166    2.2134  1.3657 11.1248 -0.0000  0.0159   0.0216   0.0409    0.0689   0.0000   440.6927    -0.0757194       19.9972       1.04566      -3.33466     -0.344532      0.439101      0.611135      0.688872      0.756798      0.799298      0.825835
  55   8 2761.1149    3.1297  1.1900 11.9913  0.0000  0.0146   0.0331   0.0378    0.0773   0.0000   441.6945      0.118684       21.1374      0.707911      -2.33643      -1.39579      0.414933      0.570419      0.633351      0.677830      0.721622      0.731911
  55   9 2951.3197    4.2572  1.1298 12.1353  0.0001  0.0135   0.0443   0.0351    0.1054   0.0000   442.4501     -0.495420       21.5582    -0.0232782      -3.66324     -0.332535      0.380795      0.534948      0.591293      0.641024      0.679521      0.702006
  55  10 3137.5891    4.4907  1.3169 12.6248 -0.0000  0.0150   0.0443   0.0393    0.0722   0.0000   442.1255     -0.897075       20.5849     -0.628563      -2.82814     -0.663492      0.426793      0.578468      0.637729      0.722078      0.781733      0.784924
  55  11 3320.9538    3.8859  1.8670 12.5174  0.0000  0.0186   0.0327   0.0497    0.0474   0.0000   441.6750     -0.603280       19.9496       1.39951      -1.69215      0.529618      0.513308      0.699315      0.784544      0.855936      0.896125      0.922563
  55  12 3502.4713    2.9333  3.5165 11.9908 -0.0000  0.0275   0.0186   0.0737    0.0305   0.0000   442.6379       1.76406       18.3537      -2.35958      -1.62743     -0.622206      0.746916       1.05919       1.16311       1.28980       1.33814       1.38506
  55  13 3682.2169    2.6096  7.1994 11.0362  0.0035  0.0465   0.0083   0.1178    0.0141   0.0000   439.1316       3.19953       29.1709      -3.00403      -9.03836       1.50566       1.37952       1.82049       2.10585       2.25673       2.44421       2.50815
  56   1 1165.9012    0.0762  0.0638  9.2652  0.0000  0.0083   0.0052   0.0154    0.0145   0.0000   440.8620     -0.569935       21.3349      0.230751      -3.23995     -0.270106      0.233889      0.271836      0.338686      0.399938      0.444113      0.401741
  56   2 1475.7911    0.1746  0.1604  9.2058  0.0000  0.0064   0.0052   0.0151    0.0167   0.0000   441.7661     -0.713612       21.3815     -0.205750      -3.70154     -0.206552      0.183474      0.256568      0.294185      0.318836      0.324885      0.353100
  56   3 1731.9740    0.3744  0.4058  9.3352  0.0000  0.0095   0.0066   0.0210    0.0250   0.0000   441.8306     -0.473016       21.3105      0.452978      -3.30159      0.171983      0.264721      0.349963      0.398234      0.443403      0.496393      0.502038
  56   4 1960.6112    0.6560  0.7201  9.5297  0.0000  0.0118   0.0086   0.0291    0.0405   0.0000   442.8130     -0.518437       21.9415     0.0925288      -3.38738      0.738800      0.307281      0.440864      0.494689      0.522468      0.537778      0.554429
  56   5 2179.3731    1.0460  1.1023  9.9133  0.0000  0.0148   0.0116   0.0376    0.0664   0.0000   442.4821     -0.343158       20.4235     -0.251584      -3.82728     -0.115335      0.394729      0.556811      0.624190      0.685192      0.717153      0.733092
  56   6 2385.7699    1.6185  1.3406 10.5362  0.0000  0.0156   0.0161   0.0416    0.0686   0.0000   442.3102      0.914000       20.8555       1.63472      -3.90657      0.213753      0.428537      0.591764      0.647966      0.709558      0.736278      0.763853
  56   7 2583.2476    2.3167  1.3756 11.2017 -0.0011  0.0154   0.0223   0.0404    0.0677   0.0000   441.8158     -0.410698       19.7256      -1.06422      -2.10712     -0.448877      0.432958      0.590485      0.664208      0.724375      0.788354      0.796611
  56   8 2777.5605    3.2186  1.2282 11.9570 -0.0000  0.0147   0.0330   0.0381    0.0768   0.0000   442.3677       1.04978       20.4483      0.603090      -3.48469      0.478869      0.397877      0.557931      0.621271      0.680656      0.720680      0.739251
  56   9 2968.5733    4.1403  1.1602 12.4701 -0.0000  0.0143   0.0433   0.0360    0.0833   0.0000   441.7025      0.377677       20.1999     -0.521469      -2.77418     -0.575134      0.386082      0.554487      0.584546      0.669087      0.689313      0.699283
  56  10 3155.5576    4.4481  1.3411 12.7231  0.0000  0.0151   0.0436   0.0406    0.0674   0.0000   442.0287     -0.133763       20.9601     -0.197944      -2.32263     -0.603324      0.417074      0.586126      0.633714      0.735485      0.764130      0.773844
  56  11 3339.6586    3.7825  1.9359 12.5356  0.0000  0.0190   0.0314   0.0504    0.0465   0.0000   442.0670      0.961684       20.6478      -1.26515      -1.82461     -0.982409      0.520939      0.723976      0.812389      0.887536      0.946427      0.982472
  56  12 3521.9436    2.7941  3.8194 11.8969 -0.0000  0.0294   0.0171   0.0771    0.0298   0.0000   441.4596      0.674856       18.4655      -2.18766      -1.19558      -3.54841      0.776216       1.09623       1.23593       1.34614       1.41719       1.44374
  56  13 3702.6645    2.0897  5.4615 11.4837 -0.0015  0.0402   0.0112   0.1099    0.0277   0.0000   441.2563      -1.39050       20.9372       2.07456      -4.79418      0.883951       1.06881       1.47741       1.69055       1.82407       1.92836       1.96352
  56  14 3881.4740    1.5622  7.4466 11.1963 -0.0024  0.0587   0.0076   0.1562    0.0256   0.0000   442.0230      -2.68370       31.6685       3.91905      -5.87332       3.80479       1.54489       2.15848       2.47564       2.66871       2.79012       2.83594
  57   1 1174.7535    0.0821  0.0684  9.2500  0.0000  0.0077   0.0050   0.0143    0.0146   0.0000   440.6740     -0.219671       21.3013    -0.0664671      -4.02925     -0.192806      0.200873      0.269934      0.299927      0.378706      0.400891      0.418571
  57   2 1486.3044    0.1791  0.1729  9.2090  0.0000  0.0067   0.0051   0.0147    0.0167   0.0000   441.7090     -0.601359       21.3428     -0.431984      -4.24523      0.705708      0.192641      0.236140      0.271828      0.314537      0.310105      0.341454
  57   3 1743.1927    0.3867  0.4170  9.3549  0.0000  0.0091   0.0067   0.0225    0.0250   0.0000   441.6942     -0.641758       21.5997     0.0629948      -3.66381       1.02125      0.252391      0.334907      0.387162      0.412077      0.455580      0.477422
  57   4 1973.1489    0.6619  0.7371  9.6436  0.0000  0.0120   0.0087   0.0300    0.0398   0.0000   442.3056     -0.651542       21.1575     -0.443096      -2.73793     -0.881203      0.314185      0.449281      0.491523      0.535998      0.575189      0.580382
  57   5 2192.9960    1.0738  1.1004  9.8627  0.0000  0.0142   0.0117   0.0362    0.0690   0.0000   441.9736      0.152182       21.4942     -0.146314      -2.31858     -0.470175      0.386226      0.533455      0.590153      0.627867      0.690217      0.698768
  57   6 2400.0590    1.6646  1.3538 10.6384  0.0050  0.0154   0.0164   0.0414    0.0625   0.0000   442.2862     -0.880620       21.6442     -0.484436      -4.11278     -0.415629      0.413542      0.564595      0.623382      0.691802      0.730505      0.749372
  57   7 2598.5008    2.4057  1.3053 11.2671  0.0000  0.0151   0.0237   0.0385    0.0735   0.0000   441.0672     -0.299614       20.8886      -1.29226      -2.25963     0.0473648      0.416320      0.574581      0.649648      0.699201      0.749201      0.750625
  57   8 2793.8797    3.3323  1.1775 11.9572  0.0000  0.0140   0.0344   0.0369    0.0858   0.0000   441.0325     -0.703718       21.4629     -0.632873      -3.86141      -1.53609      0.384967      0.541719      0.594972      0.644907      0.700475      0.723312
  57   9 2985.7001    4.2440  1.1505 12.5366 -0.0001  0.0136   0.0441   0.0363    0.0813   0.0000   441.5763     -0.344413       21.1628     -0.244635      -3.36227      -1.47227      0.376877      0.520447      0.579311      0.647659      0.673799      0.696014
  57  10 3173.4035    4.4925  1.3987 12.6054  0.0000  0.0154   0.0420   0.0396    0.0669   0.0000   441.3054      0.123166       21.6319     0.0878983      -2.05987     -0.475004      0.416961      0.589707      0.639236      0.724304      0.753050      0.762998
  57  11 3358.3068    3.6439  2.2089 12.2954 -0.0000  0.0198   0.0275   0.0531    0.0454   0.0000   442.7416      -1.58833       19.1902      0.241385      0.420484      0.208711      0.527989      0.730361      0.821314      0.887938      0.950924      0.957069
  57  12 3541.3443    2.7611  3.9511 11.8758  0.0000  0.0293   0.0164   0.0787    0.0285   0.0000   442.4568      0.366106       19.4314      0.109713      0.461593     -0.790582      0.770249       1.08461       1.21512       1.32721       1.39139       1.41534
  57  13 3722.5915    2.2004  6.9969 11.4564  0.0019  0.0483   0.0091   0.1270    0.0205   0.0000   441.3435      -1.85169       25.0627      0.790864      -8.03038      -1.82722       1.27587       1.76332       1.99826       2.19013       2.32692       2.38090
  58   1 1183.5273    0.0684  0.0709  9.2873  0.0000  0.0095   0.0047   0.0152    0.0143   0.0000   440.7824     0.0111842       21.7976     -0.327216      -3.60023      0.265791      0.236623      0.334516      0.400009      0.403262      0.461172      0.456021
  58   2 1496.6920    0.1951  0.2056  9.1814  0.0000  0.0070   0.0051   0.0168    0.0172   0.0000   441.9503     -0.545601       21.6754      0.200764      -3.99514     -0.194482      0.215087      0.305015      0.337651      0.377595      0.378594      0.407218
  58   3 1754.2861    0.4030  0.4697  9.3262  0.0000  0.0098   0.0066   0.0236    0.0266   0.0000   442.1583     -0.488425       21.5902     -0.223341      -4.37606     -0.320177      0.259386      0.350302      0.396762      0.431409      0.453555      0.459565
  58   4 1985.5444    0.6781  0.7595  9.6167  0.0000  0.0118   0.0087   0.0301    0.0404   0.0000   442.4263    -0.0275673       21.2088     0.0668865      -2.92604      0.449932      0.307633      0.423859      0.476600      0.522275      0.551387      0.560312
  58   5 2206.4653    1.0915  1.2012  9.9236  0.0000  0.0152   0.0114   0.0386    0.0652   0.0000   441.7788    -0.0756184       20.9502     0.0410103      -2.73052     -0.273229      0.407909      0.554835      0.628387      0.691572      0.727119      0.746834
  58   6 2414.2605    1.6973  1.3431 10.7426  0.0000  0.0158   0.0167   0.0403    0.0640   0.0000   441.9167     -0.173888       21.6427     -0.449615      -2.41555      0.553660      0.418009      0.582910      0.632507      0.703765      0.757552      0.769537
  58   7 2613.6935    2.4625  1.3426 11.3917  0.0000  0.0155   0.0238   0.0393    0.0680   0.0000   441.9176      -1.08323       20.6095    -0.0601737      -3.45529      0.558427      0.414219      0.581780      0.647020      0.699589      0.755864      0.758849
  58   8 2810.1312    3.4588  1.1645 12.0042  0.0000  0.0139   0.0355   0.0358    0.0870   0.0000   442.1075     -0.450127       20.3676      -1.00193      -2.25690     -0.482094      0.380124      0.505192      0.546030      0.640573      0.671819      0.689968
  58   9 3002.6593    4.3072  1.2362 12.3542 -0.0034  0.0141   0.0423   0.0368    0.0834   0.0000   441.7563     -0.424126       22.0355      0.785067      -1.82078      -1.83799      0.378230      0.530914      0.579448      0.640711      0.672080      0.681806
  58  10 3191.0595    4.3941  1.4557 12.7037  0.0000  0.0156   0.0404   0.0409    0.0586   0.0000   442.4427     -0.242689       19.4075    -0.0663150      -1.46387     -0.987571      0.426711      0.586388      0.651663      0.716911      0.767507      0.783333
  58  11 3376.7057    3.5615  2.1728 12.5308  0.0000  0.0202   0.0275   0.0536    0.0388   0.0000   443.4050      -1.68517       17.3208     -0.501982      -1.38372      -1.80492      0.525439      0.735262      0.808157      0.903308      0.954883      0.995434
  58  12 3560.5751    2.6701  4.1876 11.8390 -0.0001  0.0307   0.0154   0.0815    0.0275   0.0000   442.1245      0.111008       18.9619      0.590451      -3.86179      0.572056      0.790824       1.11141       1.24961       1.35827       1.42317       1.45071
  58  13 3742.7139    2.0606  6.5452 11.5298 -0.0013  0.0471   0.0104   0.1267    0.0250   0.0000   441.1979      -2.11860       23.7174       2.86777      -5.54939      -5.50312       1.20489       1.69559       1.89712       2.08581       2.18509       2.24507
  58  14 3922.9138    1.5869  9.3611 11.2434  0.0000  0.0712   0.0068   0.1844    0.0213   0.0000   441.0246    -0.0140065       26.3492      -4.28425      -6.57309       2.28626       1.81430       2.56944       2.81912       3.16259       3.21383       3.32770
  59   1 1192.2318    0.0699  0.0556  9.2561  0.0000  0.0081   0.0048   0.0122    0.0141   0.0000   440.7913      0.413124       21.5229     -0.399623      -4.27702     -0.377691      0.226793      0.328590      0.380785      0.404323      0.509528      0.512480
  59   2 1506.9515    0.1983  0.2120  9.1802  0.0000  0.0067   0.0050   0.0174    0.0170   0.0000   442.1981     -0.218973       21.4266     -0.184250      -3.87881    -0.0793104      0.191105      0.236339      0.290769      0.310129      0.333860      0.345174
  59   3 1765.2702    0.4137  0.4424  9.3318  0.0000  0.0092   0.0068   0.0219    0.0262   0.0000   441.7878     -0.618119       21.9132      0.134063      -3.80334     -0.220094      0.249400      0.330843      0.383192      0.408888      0.428777      0.441730
  59   4 1997.8002    0.7197  0.8128  9.5671  0.0000  0.0122   0.0088   0.0298    0.0455   0.0000   442.0153      0.326862       21.4152      0.535222      -3.09011     -0.290364      0.319159      0.430497      0.481508      0.522087      0.552527      0.561243
  59   5 2219.8235    1.1583  1.1151  9.9895  0.0000  0.0139   0.0124   0.0360    0.0697   0.0000   441.3585     -0.310765       22.1159     -0.153785      -4.45098     -0.373731      0.367829      0.499760      0.561413      0.618351      0.637582      0.663808
  59   6 2428.2813    1.7529  1.3458 10.7636 -0.0000  0.0152   0.0169   0.0409    0.0602   0.0000   442.4343     -0.110467       20.8931     -0.450390      -2.35218      -1.72446      0.394741      0.557690      0.603905      0.663743      0.700638      0.733585
  59   7 2628.7428    2.5600  1.3627 11.1349  0.0000  0.0149   0.0241   0.0393    0.0836   0.0000   442.3631      0.895097       21.2020      0.998600      -4.21664      -1.11110      0.390614      0.543087      0.593976      0.667543      0.700307      0.699378
  59   8 2826.1454    3.5569  1.2011 11.9021  0.0010  0.0138   0.0353   0.0355    0.0949   0.0000   442.2615     -0.348506       21.4270     -0.960162      -3.10902      0.583071      0.369251      0.506503      0.573195      0.637316      0.688903      0.689119
  59   9 3019.4912    4.4454  1.1626 12.5744  0.0000  0.0136   0.0452   0.0362    0.0848   0.0000   442.0159     -0.256681       21.1818      0.875380      -1.70113     -0.490565      0.352784      0.488799      0.526278      0.585317      0.640284      0.635360
  59  10 3208.6275    4.3908  1.5066 12.5950  0.0074  0.0155   0.0401   0.0425    0.0650   0.0000   441.1325     0.0850884       20.4260     -0.432525      -1.95999      -1.69828      0.409216      0.563759      0.628981      0.688863      0.728522      0.756711
  59  11 3395.0973    3.5193  2.5267 12.2893  0.0000  0.0213   0.0245   0.0566    0.0384   0.0000   442.8444      0.785288       18.5058      -1.89972     -0.558959      0.880512      0.551511      0.774331      0.871827      0.959642       1.02055       1.04529
  59  12 3579.6382    2.6005  4.5302 11.7927  0.0001  0.0328   0.0150   0.0866    0.0283   0.0000   440.8844      0.343661       19.8804      0.432012    -0.0108523      -1.43235      0.832824       1.17039       1.30591       1.44641       1.55271       1.56636
  59  13 3762.3661    2.0330  6.9256 11.5254  0.0000  0.0513   0.0104   0.1319    0.0254   0.0000   441.3619      -1.94889       20.8189       2.65575      -8.65588      0.771863       1.24852       1.80171       1.98067       2.21831       2.26103       2.35330
  59  14 3943.2960    1.5616 10.0425 11.2604  0.0007  0.0769   0.0070   0.1938    0.0211   0.0000   437.7718       2.39425       27.8288      -3.59331      -5.80161      -2.26737       1.89711       2.71405       2.99437       3.36428       3.46307       3.56524
  60   1 1200.8628    0.0817  0.0877  9.2572  0.0000  0.0075   0.0045   0.0179    0.0143   0.0000   440.9210    -0.0586429       21.3531     -0.316047      -4.11865      0.191920      0.197436      0.281130      0.319597      0.379435      0.394436      0.420941
  60   2 1517.1073    0.2072  0.1810  9.2112  0.0000  0.0061   0.0054   0.0145    0.0167   0.0000   441.9696     -0.656440       21.6190      0.415098      -3.53591      0.314305      0.162895      0.230399      0.250063      0.282128      0.295977      0.288330
  60   3 1776.1230    0.4251  0.4799  9.3755  0.0000  0.0096   0.0067   0.0231    0.0263   0.0000   441.6572     0.0910052       21.3721     -0.187734      -3.44060     -0.338383      0.244920      0.333806      0.374815      0.397733      0.444553      0.452892
  60   4 2010.0166    0.7353  0.8359  9.5750 -0.0000  0.0123   0.0088   0.0299    0.0458   0.0000   442.2986      0.472186       21.4907      0.120336      -3.90647     -0.121803      0.309921      0.428239      0.479572      0.519398      0.558831      0.561079
  60   5 2233.0257    1.1588  1.1724 10.1726  0.0000  0.0149   0.0122   0.0385    0.0625   0.0000   442.4663     -0.441920       20.8555    -0.0224580      -2.06360      0.480518      0.365474      0.533177      0.570729      0.633810      0.676548      0.703855
  60   6 2442.2323    1.8138  1.3463 10.8015  0.0012  0.0149   0.0173   0.0400    0.0642   0.0000   442.1015      0.557192       21.3529     -0.663010      -2.95799      0.397366      0.384074      0.526347      0.591875      0.656994      0.679219      0.697658
  60   7 2643.7340    2.6118  1.2909 11.5799 -0.0007  0.0145   0.0252   0.0387    0.0624   0.0000   441.8379     -0.317804       21.3467      -1.58501      -2.37227      -1.03064      0.375915      0.515163      0.568758      0.642823      0.672140      0.704514
  60   8 2842.0889    3.5804  1.2570 12.0254  0.0000  0.0143   0.0345   0.0366    0.0774   0.0000   441.7176     -0.478008       20.8381      0.247214      -2.29464     -0.903804      0.366808      0.517723      0.566012      0.634824      0.667605      0.687735
  60   9 3036.1718    4.4537  1.2369 12.4607 -0.0032  0.0138   0.0426   0.0368    0.0811   0.0000   442.0869     -0.374036       20.7189      0.711339      -2.42206      -1.49459      0.359314      0.499081      0.555715      0.614483      0.640244      0.656138
  60  10 3226.0820    4.3362  1.5740 12.5722  0.0000  0.0159   0.0378   0.0428    0.0593   0.0000   441.2560      -1.36105       20.3426     -0.726196      -1.84519      0.273721      0.418041      0.575198      0.639473      0.701478      0.751349      0.767478
  60  11 3413.2848    3.3345  2.7298 12.2100 -0.0002  0.0220   0.0224   0.0598    0.0362   0.0000   443.6471      0.809429       17.0088    -0.0118310      0.469311      -2.17436      0.567396      0.772753      0.897517      0.944724       1.02083       1.06339
  60  12 3598.5698    2.5319  4.6853 11.8533 -0.0000  0.0334   0.0144   0.0905    0.0259   0.0000   441.7762       1.04917       22.5717     -0.561802      -3.61370     0.0591296      0.839994       1.17761       1.31103       1.47467       1.52497       1.57066
  60  13 3782.0218    1.9822  7.1757 11.4891  0.0031  0.0511   0.0099   0.1367    0.0254   0.0000   440.7609     0.0833940       23.9865    0.00993037      -7.03320     -0.316621       1.26641       1.78915       2.00705       2.20200       2.30565       2.37102
  61   1 1209.3835    0.0804  0.0801  9.2351  0.0000  0.0078   0.0046   0.0147    0.0142   0.0000   440.5847    -0.0703528       20.8275    -0.0303518      -3.98763     0.0995371      0.220897      0.280724      0.274484      0.317853      0.372228      0.373074
  61   2 1527.1273    0.2112  0.1912  9.2242  0.0000  0.0066   0.0053   0.0143    0.0166   0.0000   441.7685      0.154875       21.8938     -0.158564      -4.22043      0.127720      0.154987      0.227023      0.234793      0.279152      0.264452      0.291487
  61   3 1786.8608    0.4450  0.4986  9.3709  0.0000  0.0098   0.0069   0.0235    0.0279   0.0000   441.8337     -0.464917       21.0660     -0.276195      -3.65641      0.403959      0.248714      0.333259      0.389576      0.400755      0.448565      0.447291
  61   4 2022.1287    0.7509  0.8782  9.6408  0.0000  0.0126   0.0089   0.0318    0.0462   0.0000   441.8571     -0.254234       21.4436     -0.136154      -3.46966      0.465814      0.319596      0.438519      0.495449      0.527417      0.567555      0.570558
  61   5 2246.0888    1.2267  1.2068  9.9554  0.0000  0.0142   0.0122   0.0369    0.0709   0.0000   442.0530      0.126035       20.9464     -0.824748      -3.68999      0.545629      0.362682      0.493180      0.545657      0.611459      0.648764      0.663823
  61   6 2456.0150    1.8267  1.4191 10.8022  0.0001  0.0156   0.0169   0.0404    0.0593   0.0000   441.8720      -1.22983       21.9601      0.306071      -2.64956     -0.645172      0.391549      0.550452      0.603654      0.665872      0.725034      0.724354
  61   7 2658.5421    2.7447  1.3331 11.3667 -0.0002  0.0148   0.0256   0.0373    0.0787   0.0000   442.8444     -0.635484       20.0029       1.16217      -2.46865     -0.763922      0.367965      0.514474      0.568757      0.632663      0.681008      0.681178
  61   8 2857.9014    3.7525  1.1713 12.0086 -0.0001  0.0135   0.0365   0.0339    0.0914   0.0000   441.4005     -0.548669       21.4157     0.0771832      -3.95041      -1.19437      0.344991      0.472989      0.519471      0.578077      0.621819      0.649454
  61   9 3052.7543    4.4666  1.2046 12.8475 -0.0000  0.0138   0.0446   0.0366    0.0669   0.0000   441.7680     -0.441182       20.7497      0.413068      -3.05118     -0.494387      0.351938      0.482592      0.523281      0.609792      0.634397      0.642411
  61  10 3243.3874    4.3424  1.6328 12.4050 -0.0037  0.0161   0.0361   0.0418    0.0590   0.0000   441.8420     0.0178921       19.8263     -0.550555      -2.35507      -1.01117      0.404970      0.566109      0.621935      0.696398      0.742094      0.748146
  61  11 3431.4000    3.2635  3.0356 12.0932  0.0000  0.0236   0.0206   0.0629    0.0347   0.0000   442.3365     -0.155981       18.7812     -0.576367      -1.58729     0.0351577      0.579845      0.822515      0.917818       1.01077       1.05915       1.11372
  61  12 3617.4438    2.4132  4.9001 11.8255  0.0000  0.0356   0.0135   0.0950    0.0253   0.0000   441.5080     -0.456945       17.6868      0.460348      -2.11969     -0.648496      0.850907       1.21199       1.34947       1.48129       1.56786       1.61389
  61  13 3801.3678    1.8686  7.5532 11.4823  0.0021  0.0559   0.0090   0.1450    0.0247   0.0000   438.9509    -0.0419488       25.4590      0.705701      -5.90486      -3.96748       1.34370       1.90155       2.14207       2.32258       2.44515       2.50579
  62   1 1217.8261    0.0791  0.0807  9.2006  0.0000  0.0097   0.0045   0.0151    0.0141   0.0000   440.5847     -0.288343       21.9480      0.877371      -5.45223       1.05501      0.203874      0.285226      0.304580      0.457122      0.655863      0.581130
  62   2 1537.0201    0.2159  0.2390  9.1714  0.0000  0.0074   0.0050   0.0170    0.0173   0.0000   441.9164     -0.507368       21.9480    -0.0640826      -3.59471     -0.126806      0.172308      0.254022      0.271176      0.307209      0.306273      0.327017
  62   3 1797.4926    0.4527  0.5339  9.3067  0.0000  0.0099   0.0067   0.0241    0.0288   0.0000   441.7498     -0.836034       21.9087     -0.472097      -4.04031      0.193958      0.249385      0.330890      0.384108      0.419413      0.441698      0.454215
  62   4 2034.1236    0.7757  0.8789  9.5699  0.0000  0.0122   0.0089   0.0311    0.0483   0.0000   442.1110     -0.607391       22.0570     0.0815113      -3.07498      0.608450      0.315514      0.428510      0.483532      0.531505      0.580587      0.592116
  62   5 2259.0353    1.2460  1.1618 10.3458  0.0000  0.0144   0.0130   0.0367    0.0619   0.0000   442.0795    0.00482896       21.6311     -0.240613      -3.28901     -0.346246      0.371316      0.500809      0.561373      0.614597      0.664658      0.665574
  62   6 2469.6833    1.8917  1.3411 10.9609  0.0000  0.0148   0.0180   0.0391    0.0597   0.0000   442.3040      0.308787       20.9378     -0.861308      -3.68284     -0.481671      0.386665      0.520652      0.582010      0.648172      0.708794      0.719847
  62   7 2673.3189    2.7318  1.3884 11.4225  0.0000  0.0147   0.0249   0.0391    0.0712   0.0000   442.5289     -0.270088       20.9637      0.161201      -3.99244     -0.285539      0.375546      0.519157      0.570264      0.625812      0.664304      0.671766
  62   8 2873.5835    3.7701  1.2112 12.0160 -0.0000  0.0135   0.0362   0.0360    0.0847   0.0000   442.4737      0.316360       20.7993      -1.43101      -3.24161     -0.494290      0.329149      0.464254      0.506126      0.578058      0.605981      0.608473
  62   9 3069.1861    4.4677  1.2203 12.6118  0.0001  0.0138   0.0435   0.0356    0.0788   0.0000   441.8526     -0.114788       21.5643     -0.507950      -2.64465     0.0309457      0.355055      0.479507      0.539162      0.592506      0.627225      0.629712
  62  10 3260.5696    4.1311  1.7668 12.4350  0.0000  0.0167   0.0333   0.0444    0.0527   0.0000   442.6657     -0.540430       21.6154       1.58555      -2.40859      -1.86616      0.415654      0.578502      0.641753      0.707994      0.773262      0.773764
  62  11 3449.3430    3.1539  3.1214 12.1540  0.0000  0.0244   0.0199   0.0650    0.0318   0.0000   443.4937     -0.307950       18.0465      0.438663       3.07025      -1.37282      0.586993      0.830053      0.920235       1.01411       1.07607       1.10614
  62  12 3636.1426    2.4353  5.3020 11.6536  0.0002  0.0364   0.0125   0.0979    0.0260   0.0000   442.0000      -3.80407       21.8966       1.42080      -1.55283      -2.58975      0.884256       1.24509       1.39580       1.52459       1.60800       1.65223
  62  13 3820.7299    1.8694  7.9327 11.3117 -0.0031  0.0576   0.0065   0.1450    0.0175   0.0000   440.8523      -2.67197       28.0309      -5.18118      -7.90662      -6.56571       1.36191       1.92489       2.12772       2.38368       2.45669       2.58374
  63   1 1226.2269    0.0854  0.0676  9.2078  0.0000  0.0078   0.0046   0.0109    0.0139   0.0000   440.6260    -0.0601992       21.1666     -0.457409      -4.12784     -0.176621      0.193810      0.287340      0.296203      0.366686      0.482261      0.375587
  63   2 1546.8023    0.2273  0.2510  9.1939  0.0000  0.0075   0.0051   0.0169    0.0177   0.0000   441.8042     -0.226818       21.7786    -0.0131777      -4.07155     0.0407650      0.196468      0.256664      0.284957      0.304584      0.339574      0.343845
  63   3 1808.0223    0.4785  0.5428  9.3298  0.0000  0.0100   0.0069   0.0233    0.0295   0.0000   442.0012     -0.356267       21.1350     -0.122769      -2.89016      0.681201      0.241145      0.328102      0.381164      0.391593      0.420521      0.448964
  63   4 2046.0277    0.8146  0.8848  9.5953  0.0000  0.0121   0.0092   0.0307    0.0497   0.0000   442.2293     -0.959280       21.5655     -0.458960      -3.82097    -0.0549209      0.291930      0.417248      0.453576      0.500625      0.528784      0.541326
  63   5 2271.8480    1.2891  1.2827 10.0748 -0.0000  0.0146   0.0124   0.0386    0.0670   0.0000   442.2563     -0.852639       20.9665      0.154343      -3.84813      0.469640      0.355465      0.490089      0.548947      0.604226      0.641566      0.669699
  63   6 2483.2654    1.9807  1.4284 10.9070 -0.0000  0.0152   0.0178   0.0397    0.0600   0.0000   442.2262      -1.21634       21.1435     -0.737632      -3.17359     -0.811289      0.380153      0.521675      0.589217      0.644972      0.699776      0.706580
  63   7 2687.9741    2.8308  1.4103 11.5377  0.0000  0.0146   0.0255   0.0393    0.0651   0.0000   442.2806     -0.201596       20.8502     -0.320520      -3.73463     -0.512185      0.364835      0.501434      0.557772      0.616777      0.668403      0.688708
  63   8 2889.1786    3.8955  1.2534 12.0819  0.0000  0.0136   0.0365   0.0355    0.0810   0.0000   441.9856     -0.630853       20.4825     -0.444004      -2.46491     0.0399684      0.343082      0.469353      0.524767      0.571566      0.628021      0.638005
  63   9 3085.5079    4.5744  1.3420 12.4432 -0.0000  0.0141   0.0417   0.0371    0.0776   0.0000   441.6011     -0.544153       21.2311      0.733796      -2.30881      0.199679      0.346948      0.481953      0.521472      0.585656      0.630820      0.645326
  63  10 3277.6813    4.1240  1.7838 12.4834  0.0000  0.0167   0.0328   0.0450    0.0499   0.0000   442.2507     -0.999048       19.9664      0.279304      -1.97112      -3.78664      0.407822      0.568295      0.633800      0.692441      0.765669      0.787305
  63  11 3467.2411    3.1034  3.2654 12.1781  0.0000  0.0248   0.0193   0.0668    0.0302   0.0000   442.0820      0.285077       19.8660      -1.58244      0.481040     -0.660633      0.599490      0.839570      0.929365       1.02451       1.08713       1.13054
  63  12 3654.7792    2.3601  5.4292 11.6285  0.0000  0.0378   0.0108   0.0974    0.0222   0.0000   442.6624     -0.536248       22.7382       1.56861      -2.99720      -1.98452      0.899776       1.26563       1.41625       1.56049       1.64520       1.70206
  64   1 1234.5445    0.0894  0.1031  9.1919  0.0000  0.0089   0.0044   0.0162    0.0141   0.0000   440.8238     -0.177209       21.9263     -0.164685      -4.27599     -0.127408      0.213848      0.270191      0.358238      0.367004      0.355813      0.412239
  64   2 1556.4668    0.2430  0.2243  9.1523  0.0000  0.0061   0.0055   0.0158    0.0174   0.0000   441.5727     -0.439461       21.5638     0.0145958      -4.48933     -0.418622      0.162125      0.208681      0.239076      0.250749      0.270605      0.282059
  64   3 1818.4304    0.4875  0.5540  9.3661  0.0000  0.0102   0.0069   0.0238    0.0298   0.0000   442.3041     -0.566426       21.5866      0.341596      -4.66802     -0.653004      0.243100      0.347498      0.377989      0.425605      0.455688      0.448903
  64   4 2057.8161    0.8238  0.9783  9.5267  0.0000  0.0127   0.0089   0.0325    0.0535   0.0000   441.8851      0.472592       21.4979     -0.601036      -3.15905      0.307219      0.310752      0.426628      0.484153      0.523986      0.557974      0.578815
  64   5 2284.5167    1.3275  1.3280 10.2125 -0.0000  0.0148   0.0125   0.0391    0.0602   0.0000   442.5153     0.0925493       20.9474    -0.0730331      -3.20520      0.539391      0.361702      0.496979      0.568131      0.606114      0.659341      0.686412
  64   6 2496.7282    2.0156  1.4104 10.9154  0.0000  0.0150   0.0180   0.0388    0.0607   0.0000   442.9285      0.862506       20.8025     0.0628811      -3.90723    -0.0804967      0.369433      0.499293      0.567815      0.610988      0.664106      0.662624
  64   7 2702.5357    2.8827  1.3201 11.6574  0.0000  0.0142   0.0265   0.0373    0.0656   0.0000   441.5691      -1.46212       21.7791       1.56852      -3.41559     -0.808102      0.342339      0.472639      0.525840      0.585804      0.631803      0.646747
  64   8 2904.6443    3.9752  1.2100 12.1894 -0.0002  0.0134   0.0378   0.0350    0.0800   0.0000   442.5004      0.317114       21.2726      0.232675      -3.30169     -0.315926      0.327447      0.458639      0.487186      0.546290      0.588461      0.608583
  64   9 3101.7030    4.5542  1.2829 12.6823  0.0000  0.0139   0.0426   0.0361    0.0698   0.0000   441.7488      0.830937       20.4480     -0.625269      -1.87135     -0.938599      0.341169      0.473624      0.519721      0.578111      0.617547      0.627094
  64  10 3294.6315    4.0867  1.8729 12.4657  0.0000  0.0171   0.0315   0.0454    0.0473   0.0000   442.7947       1.27123       20.3923      0.486870      -2.59160      0.167698      0.410916      0.579202      0.644817      0.705940      0.752048      0.771441
  64  11 3484.9820    2.9921  3.4485 12.0666 -0.0000  0.0255   0.0179   0.0694    0.0291   0.0000   443.1083       1.03522       17.1898      -1.57121     -0.291597     -0.917946      0.598587      0.845411      0.941019       1.02923       1.09475       1.11510
  65   1 1242.7641    0.0953  0.0781  9.2252  0.0000  0.0064   0.0044   0.0116    0.0138   0.0000   440.1868    -0.0499038       21.5303    -0.0462169      -4.08472      0.179170      0.149120      0.211833      0.236683      0.232228      0.275316      0.280085
  65   2 1566.0135    0.2314  0.2372  9.2508  0.0000  0.0070   0.0051   0.0161    0.0172   0.0000   441.5639     -0.153868       21.8815      0.179745      -4.30844     -0.136223      0.170861      0.232680      0.256894      0.277685      0.286697      0.332558
  65   3 1828.7603    0.5075  0.5981  9.3684  0.0000  0.0102   0.0069   0.0243    0.0312   0.0000   441.8361     -0.417512       21.7127     -0.154617      -3.90599     -0.186722      0.251887      0.339561      0.391011      0.426783      0.438697      0.465498
  65   4 2069.5115    0.8653  1.0100  9.5952  0.0000  0.0131   0.0091   0.0327    0.0567   0.0000   442.6314      0.524296       21.4258      0.628521      -3.82045     -0.916066      0.307599      0.430000      0.487421      0.545345      0.554430      0.582844
  65   5 2297.0674    1.3642  1.2932 10.1442  0.0000  0.0143   0.0129   0.0379    0.0713   0.0000   442.5246      0.314022       21.0339      0.230537      -3.17510     -0.398363      0.344694      0.463926      0.533642      0.575520      0.627717      0.635808
  65   6 2510.0839    2.0535  1.4405 11.0721 -0.0053  0.0152   0.0181   0.0392    0.0550   0.0000   442.5113     -0.350117       20.5958     -0.249016      -2.37522    -0.0278369      0.364799      0.498319      0.562415      0.610038      0.654331      0.675778
  65   7 2716.9591    2.9839  1.3577 11.5036  0.0000  0.0140   0.0266   0.0373    0.0757   0.0000   442.2720     -0.321341       20.7548     -0.258689      -2.39257      0.787942      0.340843      0.470184      0.519501      0.580403      0.626224      0.643234
  65   8 2919.9819    4.0731  1.2059 12.3119  0.0088  0.0130   0.0394   0.0361    0.0824   0.0000   442.3067     -0.243364       21.8633      0.321052      -2.77906      -1.52723      0.312252      0.434186      0.474115      0.534201      0.568790      0.579702
  65   9 3117.7943    4.5775  1.3514 12.6294  0.0000  0.0140   0.0409   0.0370    0.0667   0.0000   442.7230     -0.192303       20.2305     -0.377847      -2.73806     -0.452580      0.336770      0.469601      0.521586      0.566741      0.626225      0.629287
  65  10 3311.4872    3.9627  1.9445 12.5392 -0.0000  0.0176   0.0298   0.0466    0.0430   0.0000   442.8406      0.778482       20.3137      -1.12981      0.862414   -0.00643950      0.409247      0.583322      0.649635      0.710460      0.757998      0.769916
  65  11 3502.6043    2.9637  3.7504 12.0074 -0.0000  0.0268   0.0168   0.0711    0.0289   0.0000   444.2188     -0.785632       19.5214     -0.973688      -1.27461     -0.205308      0.618137      0.868049      0.967257       1.09140       1.13331       1.16372
  65  12 3691.6077    2.2873  6.2066 11.6339 -0.0006  0.0433   0.0091   0.1097    0.0199   0.0000   443.3149     -0.967380       23.4293   -0.00614819      -7.02275      -2.70688      0.978759       1.39134       1.54845       1.71455       1.78875       1.87128
  65  13 3878.2418    1.7029  8.7420 11.3189 -0.0028  0.0632   0.0054   0.1627    0.0158   0.0000   436.9575       1.10163       31.5168      -2.16197      -6.00032      0.488398       1.44139       1.99992       2.27104       2.47714       2.59163       2.72026
  66   1 1250.9394    0.0958  0.0778  9.2069  0.0000  0.0065   0.0045   0.0122    0.0137   0.0000   440.5599      0.104101       21.4155     -0.257624      -4.08385      0.208327      0.210372      0.283363      0.405532      0.461987      0.506059      0.448703
  66   2 1575.4655    0.2553  0.2544  9.2300  0.0000  0.0070   0.0053   0.0158    0.0176   0.0000   441.7171     -0.393018       21.8787     -0.341241      -3.71531      0.304149      0.179355      0.245025      0.288121      0.315513      0.339442      0.379005
  66   3 1838.9774    0.5093  0.6828  9.3416 -0.0000  0.0113   0.0066   0.0272    0.0334   0.0000   441.7031     -0.527291       20.8933      0.708203      -3.01148    0.00779143      0.257920      0.353821      0.405216      0.438537      0.454187      0.481360
  66   4 2081.1614    0.8775  0.9489  9.7937 -0.0001  0.0124   0.0095   0.0314    0.0499   0.0000   442.0672    -0.0524786       21.7804    -0.0702280      -3.58936     -0.791695      0.289836      0.398400      0.448552      0.496804      0.530591      0.542806
  66   5 2309.5065    1.4171  1.2894 10.2583  0.0000  0.0143   0.0133   0.0379    0.0681   0.0000   442.7428      0.462942       21.8638      -1.18415      -3.42903      0.146687      0.328761      0.465713      0.511443      0.568874      0.607728      0.611788
  66   6 2523.3364    2.1462  1.4382 10.9407  0.0000  0.0149   0.0185   0.0387    0.0660   0.0000   442.0832     -0.364701       20.9410      0.323080      -3.55305     -0.637533      0.343887      0.472043      0.539373      0.583652      0.625033      0.635192
  66   7 2731.2935    2.9744  1.3710 11.7878  0.0000  0.0143   0.0267   0.0384    0.0638   0.0000   442.4057     -0.240930       20.7417     -0.411845      -3.56301    -0.0518519      0.339455      0.469638      0.510600      0.578870      0.603274      0.617393
  66   8 2935.2359    4.1127  1.2472 12.4021  0.0064  0.0134   0.0386   0.0354    0.0728   0.0000   442.6864      0.300686       21.3835      0.172245      -3.39873     -0.595942      0.312218      0.448370      0.473333      0.546020      0.576764      0.586846
  66   9 3133.7430    4.5023  1.4107 12.5742  0.0000  0.0145   0.0393   0.0373    0.0665   0.0000   442.9411     -0.544154       20.7539     -0.241618      -1.79482     -0.178892      0.336421      0.469490      0.519754      0.562386      0.612751      0.624005
  66  10 3328.2324    3.8626  2.0970 12.5693  0.0000  0.0180   0.0281   0.0497    0.0391   0.0000   444.1497     -0.310808       19.8727     -0.157947    -0.0848919     -0.834872      0.415454      0.582182      0.643500      0.702956      0.749231      0.760541
  66  11 3520.2025    2.8784  3.9339 12.0045 -0.0004  0.0273   0.0161   0.0757    0.0280   0.0000   442.9505       1.66430       20.6039      0.334229      -1.87160       1.36423      0.634108      0.868842      0.995137       1.08160       1.15494       1.20076
  66  12 3709.8445    2.1552  6.5293 11.8197  0.0002  0.0263   0.0071   0.0196    0.0066   0.0000   440.1279     -0.799523       24.2274      -6.19161      -6.34427       8.40110      0.897928      0.961062       1.08142       1.29350       1.03929      0.969318
  67   1 1259.0275    0.0904  0.0893  9.2152  0.0000  0.0063   0.0042   0.0149    0.0136   0.0000   440.4599     0.0376105       21.5997     -0.212781      -3.84827      0.503318      0.146896      0.185696      0.235723      0.269085      0.294633      0.287679
  67   2 1584.7913    0.2551  0.2743  9.2472  0.0000  0.0079   0.0051   0.0167    0.0177   0.0000   441.8886     -0.292608       21.4975    -0.0348049      -3.68381      0.211139      0.166657      0.243590      0.272540      0.311426      0.323849      0.355414
  67   3 1849.1477    0.5287  0.6555  9.4435  0.0000  0.0107   0.0069   0.0267    0.0321   0.0000   441.7214     -0.399961       21.2608    -0.0505889      -3.94030    -0.0951795      0.240158      0.339315      0.373181      0.417109      0.423318      0.450802
  67   4 2092.6599    0.8969  1.0275  9.6677  0.0000  0.0127   0.0093   0.0333    0.0570   0.0000   442.1336     -0.686446       22.0388     -0.133354      -3.42348       1.32284      0.295757      0.404100      0.458686      0.501157      0.537577      0.557286
  67   5 2321.8244    1.4717  1.3295 10.2840  0.0000  0.0143   0.0134   0.0382    0.0654   0.0000   442.1324      0.435291       20.7231     -0.728713      -3.71595     -0.650473      0.320346      0.447295      0.505974      0.551050      0.584425      0.597041
  67   6 2536.5228    2.1755  1.4274 11.2405 -0.0000  0.0148   0.0191   0.0393    0.0562   0.0000   442.4174      0.205073       20.7815    -0.0639981      -2.74916      0.557136      0.344461      0.472904      0.528301      0.588331      0.634755      0.646463
  67   7 2745.5334    3.1307  1.3319 11.8085 -0.0000  0.0140   0.0278   0.0364    0.0667   0.0000   441.8176    -0.0309191       20.0110     -0.146408      -3.18241    -0.0584166      0.322332      0.449924      0.493307      0.557309      0.600658      0.621840
  67   8 2950.3403    4.2438  1.2090 12.3307  0.0001  0.0132   0.0392   0.0340    0.0842   0.0000   442.1950     -0.498561       21.4853    -0.0488979      -4.48958     -0.965624      0.300800      0.431841      0.464622      0.531393      0.568620      0.574589
  67   9 3149.6250    4.5149  1.4175 12.6677  0.0000  0.0144   0.0389   0.0375    0.0601   0.0000   443.0263      0.278767       21.4670     -0.287100      -2.64444      -1.09115      0.329457      0.461799      0.511569      0.568333      0.624882      0.641099
  67  10 3344.8989    3.7900  2.2378 12.3804  0.0000  0.0188   0.0263   0.0488    0.0430   0.0000   443.1567   -0.00174929       21.1015      0.992334     -0.805572      -1.06925      0.427479      0.588331      0.672975      0.728718      0.808355      0.829190
  67  11 3537.6280    2.7832  4.1824 12.0232  0.0013  0.0288   0.0154   0.0796    0.0269   0.0000   443.3779      -3.07753       19.7909     -0.422885      0.109071      -1.78035      0.655519      0.905452       1.03331       1.14403       1.21392       1.24622
  67  12 3727.8175    2.0545  6.1380 11.6472 -0.0055  0.0458   0.0092   0.1172    0.0236   0.0000   441.7412      -1.48033       23.7360      -1.29934      -4.41309      -1.92108      0.978756       1.42993       1.57407       1.75285       1.81607       1.88749
  68   1 1267.0616    0.0996  0.0902  9.2244  0.0000  0.0057   0.0043   0.0132    0.0136   0.0000   440.6198     -0.413652       21.2683      0.345009      -4.45787    -0.0501812      0.142068      0.193180      0.208611      0.227960      0.260706      0.281038
  68   2 1594.0252    0.2599  0.2959  9.2681  0.0000  0.0073   0.0051   0.0183    0.0181   0.0000   441.8406     -0.694299       21.8704      0.339253      -3.92660      0.457657      0.181882      0.245982      0.285762      0.324810      0.337445      0.348316
  68   3 1859.1940    0.5496  0.6320  9.4508  0.0000  0.0100   0.0071   0.0251    0.0320   0.0000   441.7033     -0.252269       21.6409     -0.292044      -4.39058      0.238942      0.229196      0.308199      0.347816      0.391932      0.418319      0.425542
  68   4 2104.0689    0.9052  1.0402  9.8697  0.0002  0.0130   0.0094   0.0337    0.0504   0.0000   442.3803     -0.297581       21.3039     -0.506059      -3.49815       1.45094      0.287013      0.403030      0.457460      0.500810      0.529387      0.554171
  68   5 2334.0234    1.4711  1.3857 10.6212 -0.0000  0.0149   0.0134   0.0401    0.0520   0.0000   442.2246     -0.447880       21.0908     0.0583849      -3.95900     -0.883802      0.334869      0.466720      0.526818      0.577675      0.616843      0.627530
  68   6 2549.5866    2.2596  1.3772 11.2657 -0.0002  0.0146   0.0198   0.0378    0.0596   0.0000   442.1476     -0.353049       21.1951      0.143007      -3.32756     -0.630985      0.327875      0.466676      0.511134      0.573869      0.606154      0.622369
  68   7 2759.7267    3.2395  1.3099 11.7751  0.0000  0.0139   0.0286   0.0350    0.0712   0.0000   442.3563     -0.736133       21.3046      0.859883      -4.67889     0.0599354      0.307173      0.445632      0.476597      0.543495      0.575852      0.597033
  68   8 2965.3428    4.3002  1.2629 12.1866  0.0000  0.0134   0.0382   0.0334    0.0845   0.0000   442.0220    -0.0266666       21.4796     -0.526939      -2.65632     -0.269226      0.296192      0.427089      0.464386      0.517177      0.566061      0.574949
  68   9 3165.3469    4.5810  1.4376 12.6081 -0.0002  0.0142   0.0390   0.0382    0.0660   0.0000   442.1965     -0.707648       20.9821     -0.412470      -3.80830      -1.14313      0.323556      0.443167      0.501767      0.559386      0.588273      0.608719
  68  10 3361.4176    3.6394  2.3754 12.5068  0.0000  0.0196   0.0249   0.0523    0.0368   0.0000   442.6900      0.644054       19.8199     0.0256674     -0.525328      -1.06314      0.436387      0.618868      0.689307      0.774407      0.808060      0.838844
  68  11 3554.7800    2.6629  4.0613 11.8886 -0.0077  0.0291   0.0139   0.0781    0.0289   0.0000   442.9347     -0.358940       22.2682      0.712206      -1.63912      -2.95771      0.637526      0.921418       1.01442       1.13663       1.19890       1.24683
  68  12 3745.5223    2.3693  8.2745 11.2883  0.0060  0.0529   0.0058   0.1346    0.0088   0.0000   440.6962       4.42449       27.9128      -2.71816      -9.90729      0.728094       1.20719       1.64521       1.86967       2.02188       2.16607       2.23581
  69   1 1275.0199    0.1123  0.1087  9.1652  0.0014  0.0061   0.0042   0.0134    0.0137   0.0000   440.3518     -0.519676       21.6092      0.103505      -4.14503    -0.0257947      0.136994      0.175134      0.220749      0.221701      0.257607      0.228417
  69   2 1603.1385    0.2691  0.2835  9.2325  0.0000  0.0075   0.0052   0.0162    0.0182   0.0000   442.0333     -0.198126       21.2653     -0.387686      -3.75183     0.0186348      0.176037      0.236914      0.277737      0.315878      0.339322      0.342080
  69   3 1869.1736    0.5564  0.6370  9.4749  0.0004  0.0104   0.0071   0.0243    0.0320   0.0000   441.9101    -0.0305813       21.7912     -0.504861      -4.27766      0.443018      0.228458      0.310305      0.351016      0.400626      0.432346      0.436876
  69   4 2115.4544    0.9157  1.0435  9.9450  0.0000  0.0132   0.0095   0.0339    0.0492   0.0000   442.4533     -0.252593       21.2600     -0.462887      -3.59494    -0.0789572      0.287641      0.397544      0.449012      0.505011      0.525344      0.538744
  69   5 2346.1028    1.5133  1.4244 10.4534  0.0000  0.0149   0.0133   0.0394    0.0570   0.0000   442.2629     -0.672638       22.2912     -0.770504      -3.54457     -0.128193      0.326736      0.465229      0.512231      0.575139      0.617140      0.621359
  69   6 2562.5697    2.2955  1.4321 11.2820 -0.0050  0.0147   0.0195   0.0377    0.0549   0.0000   442.0277      -1.17944       21.7515     -0.823533      -4.03027      0.666006      0.329156      0.454096      0.510633      0.562101      0.598863      0.604857
  69   7 2773.8068    3.2493  1.3297 11.8416  0.0000  0.0136   0.0287   0.0368    0.0688   0.0000   442.7071     -0.131713       21.6856     -0.384695      -2.17618      -1.17632      0.310104      0.435881      0.479196      0.532825      0.572334      0.583037
  69   8 2980.1981    4.2617  1.2993 12.3947  0.0000  0.0132   0.0377   0.0351    0.0698   0.0000   442.2820     -0.297322       21.1355       1.21613      -3.15494     -0.930926      0.300475      0.403369      0.462427      0.507546      0.533761      0.541390
  69   9 3180.9969    4.4985  1.5431 12.6199  0.0000  0.0150   0.0366   0.0392    0.0576   0.0000   442.0837     -0.900463       21.4599     0.0496940      -3.28831     -0.907161      0.330198      0.466221      0.512800      0.572081      0.612077      0.625630
  69  10 3377.8923    3.5654  2.4840 12.4549  0.0000  0.0198   0.0238   0.0539    0.0359   0.0000   443.1912      -1.50919       18.0272      0.840340       1.72564      -1.63243      0.447102      0.618200      0.701369      0.775468      0.838299      0.866708
  69  11 3572.0159    3.2566  6.3162 11.0554  0.0196  0.0372   0.0092   0.0955    0.0072   0.0000   441.2302      0.955998       25.1768      -1.24149      -7.83173       4.70662      0.903972       1.14906       1.38950       1.47454       1.64915       1.67298
  70   1 1282.8951    0.1083  0.1154  9.2403  0.0000  0.0061   0.0042   0.0165    0.0137   0.0000   440.7129     -0.516036       21.6459     -0.174753      -4.10623     -0.296433      0.190163      0.267821      0.351657      0.412557      0.427147      0.421320
  70   2 1612.1640    0.2776  0.3438  9.2735  0.0000  0.0082   0.0050   0.0194    0.0192   0.0000   442.0008     -0.535012       22.1225      0.177344      -4.40204     -0.120295      0.178401      0.235651      0.282628      0.309564      0.314802      0.329346
  70   3 1879.0850    0.5789  0.6858  9.4807  0.0000  0.0104   0.0071   0.0256    0.0341   0.0000   442.1349     -0.684162       21.3312      0.195059      -4.10761     0.0443423      0.228521      0.305181      0.354104      0.386170      0.415248      0.439570
  70   4 2126.6582    0.9538  1.1071  9.9492  0.0000  0.0133   0.0097   0.0348    0.0551   0.0000   442.7286     -0.308864       20.8180      0.324224      -2.96350      0.635226      0.296488      0.407560      0.463486      0.511913      0.555927      0.565248
  70   5 2358.1045    1.5628  1.4059 10.5811  0.0000  0.0146   0.0135   0.0388    0.0550   0.0000   442.6940     -0.598983       20.6379      0.244109      -4.07087      -1.04962      0.316562      0.439318      0.499965      0.544048      0.581870      0.610046
  70   6 2575.4650    2.3725  1.4330 11.3311  0.0000  0.0143   0.0202   0.0388    0.0587   0.0000   442.8879      0.165522       21.3175      0.858571      -4.13845     -0.903741      0.312117      0.440471      0.484058      0.538563      0.578000      0.591272
  70   7 2787.7866    3.3864  1.3235 11.9898  0.0000  0.0138   0.0298   0.0351    0.0698   0.0000   442.3228     -0.200680       20.1520     -0.451888      -3.64945      -1.23533      0.301253      0.417717      0.472295      0.517827      0.561435      0.561183
  70   8 2994.9959    4.3943  1.3220 12.4848  0.0000  0.0131   0.0382   0.0356    0.0686   0.0000   442.2044     -0.822591       21.4122     -0.305926      -3.44331      0.131098      0.290127      0.401351      0.442442      0.499051      0.524725      0.540139
  70   9 3196.5405    4.3929  1.6397 12.5496 -0.0001  0.0153   0.0345   0.0403    0.0565   0.0000   442.7450     -0.797491       20.5299     -0.170710      -3.09232      -1.24765      0.331888      0.463357      0.524688      0.568720      0.616169      0.618911
  70  10 3394.1678    3.4649  2.6979 12.4634 -0.0001  0.0210   0.0218   0.0559    0.0324   0.0000   442.7997     -0.154280       19.2908     -0.270211      -1.09919      -1.35352      0.449637      0.631203      0.715570      0.786250      0.825055      0.862805
  70  11 3589.3042    2.4632  4.3878 11.9533 -0.0111  0.0319   0.0122   0.0853    0.0262   0.0000   441.1061      -1.38711       21.9187      -1.33361      -1.48372      -4.09489      0.674578      0.955273       1.07918       1.19394       1.22839       1.28009
  70  12 3781.5028    2.0089  7.4291 11.4226 -0.0022  0.0515   0.0055   0.1335    0.0121   0.0000   439.9667    -0.0897749       24.1421      -1.65533      -10.6158      0.116800       1.09568       1.54097       1.74920       1.90682       2.01258       2.10802
  71   1 1290.7364    0.1076  0.0927  9.2046  0.0000  0.0054   0.0043   0.0126    0.0134   0.0000   440.4092     -0.258538       21.4945      0.364424      -4.03508    -0.0328853      0.119775      0.164468      0.180098      0.200019      0.242176      0.251820
  71   2 1621.0582    0.2895  0.3405  9.2440  0.0000  0.0077   0.0051   0.0189    0.0190   0.0000   441.5166     -0.221326       21.6769   -0.00370192      -4.45879     -0.294411      0.171734      0.230708      0.256360      0.295284      0.307364      0.321912
  71   3 1888.8702    0.5898  0.7090  9.4654  0.0000  0.0110   0.0071   0.0257    0.0355   0.0000   441.7106     -0.290571       22.7438      0.473077      -3.70950     -0.772810      0.229681      0.327678      0.365462      0.394869      0.414943      0.435894
  71   4 2137.8208    0.9943  1.0738  9.9269  0.0000  0.0130   0.0100   0.0335    0.0565   0.0000   442.2154    -0.0586972       22.1328      0.309975      -3.62888     0.0481601      0.275123      0.389530      0.433160      0.481750      0.521990      0.535081
  71   5 2369.9524    1.6030  1.3654 10.6639  0.0000  0.0142   0.0141   0.0387    0.0555   0.0000   442.0999      0.500558       21.7054     0.0368425      -3.71269      0.191170      0.306467      0.432005      0.472542      0.527921      0.553250      0.575945
  71   6 2588.2535    2.3813  1.4919 11.3145 -0.0011  0.0149   0.0198   0.0384    0.0568   0.0000   442.2171     0.0412961       20.3344      0.519065      -3.54474     -0.597691      0.321266      0.452307      0.497878      0.556020      0.591812      0.616760
  71   7 2801.6422    3.4063  1.2909 12.1758  0.0002  0.0137   0.0307   0.0349    0.0643   0.0000   443.0817     -0.640772       21.2066      0.941711      -2.47052      -1.23935      0.290609      0.412513      0.458996      0.504137      0.522562      0.545289
  71   8 3009.6840    4.4375  1.2923 12.3990 -0.0000  0.0132   0.0387   0.0340    0.0794   0.0000   442.6027     -0.828346       21.3239     -0.104490      -2.44188      -1.04443      0.296171      0.406672      0.459685      0.510400      0.540479      0.556701
  71   9 3212.0227    4.3106  1.6349 12.6203 -0.0054  0.0152   0.0334   0.0398    0.0494   0.0000   442.4296    0.00816815       21.6580      0.170381      -2.07321      -1.12077      0.332704      0.454358      0.522962      0.566482      0.612777      0.631789
  71  10 3410.4441    3.3932  2.9673 12.2736  0.0000  0.0219   0.0203   0.0588    0.0328   0.0000   442.6289     -0.113823       18.2123       1.15259      -2.11907     -0.256034      0.460849      0.650060      0.726257      0.803749      0.844648      0.882344
  72   1 1298.5062    0.1098  0.1013  9.2318  0.0000  0.0063   0.0043   0.0134    0.0135   0.0000   440.4834      0.108067       21.6090     -0.392246      -4.27016      0.312579      0.160560      0.210522      0.251966      0.265704      0.286000      0.271213
  72   2 1629.8852    0.2906  0.3349  9.2626  0.0000  0.0078   0.0051   0.0179    0.0190   0.0000   441.7316     -0.442398       21.8681      0.157912      -4.12357     0.0570129      0.176726      0.238517      0.279938      0.298066      0.311422      0.316334
  72   3 1898.6091    0.5904  0.7685  9.4659 -0.0000  0.0112   0.0069   0.0285    0.0363   0.0000   441.9168     -0.250554       21.1820   -0.00132486      -4.10470     -0.516763      0.232918      0.314867      0.370498      0.391305      0.418361      0.437196
  72   4 2148.8224    1.0023  1.0750 10.1331  0.0000  0.0128   0.0101   0.0339    0.0504   0.0000   442.7075      0.439702       22.0214     -0.187003      -3.76438     -0.589223      0.280671      0.382615      0.428550      0.480491      0.495572      0.519646
  72   5 2381.7273    1.6612  1.4364 10.6656  0.0000  0.0147   0.0141   0.0386    0.0556   0.0000   442.5969      0.146960       21.8188     -0.194400      -3.44169     -0.220639      0.311450      0.433980      0.480299      0.528190      0.572270      0.594079
  72   6 2600.9860    2.4831  1.5129 11.1491  0.0000  0.0145   0.0199   0.0381    0.0638   0.0000   442.6777     -0.769538       21.2557      0.700174      -2.33216    -0.0904621      0.312034      0.441146      0.493487      0.543156      0.594235      0.599411
  72   7 2815.4035    3.4657  1.3049 12.1830 -0.0000  0.0135   0.0303   0.0347    0.0604   0.0000   442.4670     0.0412562       21.6919      0.378603      -2.62626     -0.201420      0.290240      0.399076      0.440887      0.490579      0.521432      0.531849
  72   8 3024.2683    4.4708  1.2571 12.5937  0.0000  0.0129   0.0397   0.0338    0.0706   0.0000   442.4272    -0.0582645       21.6232     -0.211716      -3.10293     -0.357669      0.283249      0.387810      0.431894      0.487477      0.522195      0.534815
  72   9 3227.3179    4.3162  1.6657 12.7521 -0.0000  0.0154   0.0336   0.0410    0.0465   0.0000   442.4873      0.366283       20.6908      0.438923      -1.69114      0.309427      0.326896      0.455649      0.506466      0.564496      0.604765      0.633923
  72  10 3426.6088    3.3014  3.0638 12.3189  0.0000  0.0225   0.0194   0.0597    0.0301   0.0000   443.0701      -2.05313       18.0943       1.27631      -1.71334      -2.43239      0.473727      0.653324      0.744369      0.825519      0.886130      0.909808
  73   1 1306.2121    0.1134  0.1285  9.1935  0.0000  0.0063   0.0041   0.0142    0.0137   0.0000   440.5750     -0.234043       21.9107    -0.0762373      -4.28112     0.0658996      0.145778      0.197111      0.220356      0.224166      0.249415      0.251174
  73   2 1638.5959    0.2893  0.3522  9.2949 -0.0000  0.0078   0.0050   0.0196    0.0189   0.0000   441.6428     -0.515722       21.3425      0.301198      -4.27628     0.0165588      0.166170      0.220326      0.254731      0.275752      0.312528      0.313039
  73   3 1908.2961    0.6198  0.7629  9.4839  0.0000  0.0108   0.0071   0.0272    0.0371   0.0000   441.9875     -0.352299       21.9850      0.319083      -4.29823      0.312025      0.225056      0.318855      0.353769      0.387539      0.436599      0.448157
  73   4 2159.7726    1.0262  1.1260 10.1054  0.0000  0.0131   0.0102   0.0349    0.0542   0.0000   442.1830     -0.203138       22.1347      0.467604      -3.31606      0.744760      0.284007      0.386214      0.439096      0.484143      0.524440      0.542065
  73   5 2393.3756    1.7029  1.5107 10.3878 -0.0000  0.0146   0.0138   0.0385    0.0659   0.0000   442.7147     -0.386114       20.6020       1.23077      -3.59457     0.0299134      0.310258      0.426633      0.477888      0.520200      0.559374      0.579450
  73   6 2613.6697    2.5476  1.4808 11.3778  0.0000  0.0146   0.0206   0.0368    0.0585   0.0000   443.0770    -0.0744064       21.6384     0.0130074      -1.77890      0.629308      0.304417      0.430577      0.470385      0.526954      0.554953      0.586729
  73   7 2829.0950    3.6177  1.3280 11.9977  0.0000  0.0134   0.0307   0.0339    0.0724   0.0000   442.8173     -0.570377       21.0738      0.419790      -2.99841      0.323935      0.281051      0.396606      0.438232      0.489478      0.526510      0.533671
  73   8 3038.7776    4.5655  1.3180 12.5969  0.0000  0.0131   0.0390   0.0347    0.0668   0.0000   443.0858     -0.330876       20.9248      0.104821      -2.56335     -0.983572      0.276322      0.388137      0.430250      0.489318      0.508555      0.515052
  73   9 3242.5411    4.2810  1.7017 12.8005 -0.0000  0.0154   0.0327   0.0414    0.0427   0.0000   442.1412      -1.10162       20.1303       1.04734      -3.42055     -0.587008      0.328143      0.456970      0.512856      0.562413      0.606506      0.634256
  73  10 3442.6075    3.2312  3.2524 12.2225  0.0001  0.0234   0.0183   0.0614    0.0303   0.0000   444.2632      -1.28529       19.2291     -0.304125     -0.696440      -2.13624      0.479009      0.685368      0.762091      0.848302      0.893165      0.941422
  73  11 3639.7912    2.3730  5.3884 11.6749 -0.0168  0.0371   0.0081   0.0955    0.0169   0.0000   443.2495      -1.01560       21.4986       1.32162      -2.79342      0.332143      0.775651       1.06470       1.22953       1.33196       1.40325       1.46431
  74   1 1313.8533    0.1159  0.1247  9.1698  0.0000  0.0066   0.0041   0.0145    0.0135   0.0000   440.4931     -0.151743       21.5071      0.134108      -4.31300    0.00228975      0.186821      0.253119      0.295073      0.304594      0.331789      0.319780
  74   2 1647.2120    0.3224  0.3612  9.2432  0.0000  0.0081   0.0053   0.0176    0.0196   0.0000   441.6688     -0.480565       21.6812     -0.301161      -3.74928    -0.0598354      0.163310      0.228829      0.254391      0.290109      0.285405      0.311527
  74   3 1917.8802    0.6322  0.7408  9.4900  0.0000  0.0108   0.0073   0.0258    0.0367   0.0000   441.9115    -0.0478422       22.6936     -0.294288      -4.75898      0.341705      0.220798      0.315231      0.350724      0.384174      0.415878      0.431076
  74   4 2170.6366    1.0630  1.2359  9.9212  0.0000  0.0142   0.0099   0.0357    0.0593   0.0000   442.0540     -0.804762       20.3153     -0.471893      -3.11048     -0.723892      0.281840      0.406368      0.451314      0.495998      0.537029      0.549849
  74   5 2404.9495    1.7085  1.4574 10.7967 -0.0001  0.0145   0.0142   0.0385    0.0497   0.0000   442.0145     -0.672253       22.2499      0.141394      -2.52478      0.271144      0.310743      0.426378      0.481493      0.530269      0.570026      0.591083
  74   6 2626.2620    2.5806  1.4204 11.5448  0.0000  0.0143   0.0213   0.0370    0.0537   0.0000   443.2457     -0.445373       21.5370     -0.241500      -3.36496     -0.346324      0.289066      0.407378      0.453800      0.505814      0.541654      0.550602
  74   7 2842.6959    3.7279  1.3399 11.8419  0.0000  0.0131   0.0312   0.0338    0.0818   0.0000   442.5607     -0.675396       21.8161     -0.542098      -2.90415     -0.392658      0.278132      0.385032      0.428153      0.476556      0.512567      0.517585
  74   8 3053.1150    4.5353  1.3153 12.6698 -0.0001  0.0130   0.0388   0.0345    0.0631   0.0000   442.8400     -0.527427       21.4817    0.00488440      -2.80315      0.659042      0.277760      0.377418      0.430496      0.463838      0.505248      0.516707
  74   9 3257.6530    4.2539  1.7753 12.5565  0.0000  0.0158   0.0313   0.0406    0.0477   0.0000   442.9209     -0.469099       20.7021     -0.203973      -1.93145     -0.207746      0.324496      0.451096      0.507675      0.562863      0.601016      0.607773
  74  10 3458.5928    3.1636  3.4485 12.1806 -0.0001  0.0241   0.0178   0.0660    0.0296   0.0000   444.7441      -1.47713       20.3714     -0.626137      -2.53886     -0.688982      0.484859      0.695916      0.775729      0.847059      0.910772      0.944257
  74  11 3656.5503    2.7917  7.7210 11.1711  0.0155  0.0451   0.0068   0.1152    0.0105   0.0000   439.2520      -3.33609       27.7776       2.37976      -9.46470      -3.62335      0.953319       1.29307       1.45703       1.61469       1.71573       1.81102
  75   1 1321.4235    0.1243  0.1264  9.1941  0.0000  0.0058   0.0041   0.0138    0.0135   0.0000   440.5609      0.204343       21.5977     0.0726534      -4.13277      0.401849      0.116672      0.178492      0.191436      0.221134      0.243277      0.262861
  75   2 1655.7418    0.3286  0.3628  9.2850  0.0000  0.0075   0.0054   0.0187    0.0198   0.0000   441.5747     0.0535000       21.4595    -0.0232051      -3.84472      0.480528      0.150914      0.214648      0.241919      0.269801      0.285566      0.282226
  75   3 1927.4265    0.6521  0.8213  9.4487  0.0000  0.0109   0.0072   0.0283    0.0405   0.0000   441.7894     -0.191930       22.4513      0.670006      -3.66086      0.234451      0.228075      0.309507      0.351718      0.390258      0.415324      0.418532
  75   4 2181.4261    1.1096  1.2026  9.9559 -0.0002  0.0133   0.0103   0.0344    0.0612   0.0000   442.9906     -0.225269       21.5421      0.583732      -3.65390      0.701053      0.280809      0.382561      0.438783      0.475931      0.502433      0.526911
  75   5 2416.4190    1.7557  1.5297 10.7876 -0.0000  0.0147   0.0142   0.0399    0.0515   0.0000   441.9011     -0.939993       21.2937      0.935373      -2.53199     -0.716581      0.304972      0.424346      0.472706      0.523684      0.559897      0.584801
  75   6 2638.7030    2.6627  1.4936 11.4404  0.0027  0.0143   0.0214   0.0378    0.0613   0.0000   442.3225      0.164954       21.5200     -0.150296      -2.35847     -0.543672      0.287962      0.405893      0.447274      0.493828      0.528735      0.538689
  75   7 2856.2374    3.7258  1.3240 12.1517  0.0000  0.0134   0.0316   0.0339    0.0683   0.0000   443.0374     -0.554740       21.4215      0.592006      -3.77604     -0.971085      0.271565      0.386987      0.420766      0.475089      0.508905      0.521186
  75   8 3067.3734    4.5528  1.3344 12.7636 -0.0032  0.0131   0.0384   0.0345    0.0574   0.0000   442.2980      0.730685       21.9349     -0.621879      -3.42856     -0.625251      0.275928      0.380630      0.432952      0.479692      0.511923      0.536436
  75   9 3272.7445    4.1095  1.9247 12.6124 -0.0000  0.0164   0.0289   0.0428    0.0419   0.0000   442.3688     -0.344005       20.4754      -1.36437      -1.59616      0.266376      0.336154      0.470451      0.522877      0.586859      0.622218      0.643490
  75  10 3474.4647    3.0862  3.6652 12.1976  0.0000  0.0254   0.0169   0.0675    0.0284   0.0000   442.6989      0.373626       19.8373       1.53362      -3.01241      -2.39243      0.508891      0.721133      0.802001      0.891049      0.952429      0.981998
  75  11 3673.3540    2.3193  6.1605 11.5638 -0.0094  0.0415   0.0067   0.1064    0.0132   0.0000   441.1132      -1.54073       25.1275       3.47134      -6.80317      -1.14323      0.833691       1.16079       1.31024       1.43637       1.53414       1.58627
  76   1 1328.9535    0.1124  0.1538  9.1629  0.0000  0.0069   0.0038   0.0169    0.0136   0.0000   440.5364     0.0364760       21.7511     0.0362097      -3.98576      0.648700      0.146675      0.208148      0.236210      0.265597      0.275746      0.289604
  76   2 1664.1697    0.3265  0.3826  9.3004  0.0000  0.0079   0.0053   0.0193    0.0200   0.0000   441.3451     -0.473230       21.6013     -0.455383      -4.41213     -0.512121      0.162596      0.219918      0.245832      0.280558      0.292818      0.311882
  76   3 1936.8882    0.6613  0.7601  9.5451 -0.0000  0.0104   0.0073   0.0259    0.0371   0.0000   441.8881     0.0469643       21.9340     -0.775221      -4.39929     -0.438092      0.215162      0.289424      0.331410      0.367396      0.386256      0.397276
  76   4 2192.0758    1.1111  1.2354 10.0788 -0.0072  0.0135   0.0101   0.0350    0.0533   0.0000   442.1614     -0.438856       20.3170      0.579702      -3.02133      0.196943      0.272051      0.372729      0.428783      0.473151      0.514248      0.517337
  76   5 2427.7667    1.8053  1.4883 10.9011 -0.0033  0.0145   0.0147   0.0384    0.0500   0.0000   442.2425     0.0879237       20.8880     -0.253176      -3.68540     -0.678980      0.306221      0.413460      0.475689      0.517902      0.564714      0.589622
  76   6 2651.1525    2.6995  1.4869 11.5963  0.0000  0.0143   0.0216   0.0372    0.0549   0.0000   442.3647      0.335510       21.0606      0.469736      -2.75090      -1.04245      0.288468      0.398292      0.453782      0.491131      0.536431      0.542881
  76   7 2869.6255    3.7712  1.3034 12.4509  0.0000  0.0131   0.0323   0.0343    0.0558   0.0000   442.1802     -0.722343       20.5411     -0.118757      -3.55611     -0.488306      0.267187      0.367424      0.409642      0.461632      0.489984      0.499100
  76   8 3081.5859    4.6358  1.4005 12.4997  0.0000  0.0132   0.0371   0.0345    0.0653   0.0000   442.8813     -0.338977       21.2383      0.999578      -2.60606      -1.80476      0.270663      0.379219      0.420156      0.468016      0.503408      0.522594
  76   9 3287.7016    4.0827  2.0336 12.4804 -0.0000  0.0167   0.0277   0.0440    0.0445   0.0000   443.8372     -0.792804       19.9171     -0.239888      -1.21147     -0.262184      0.336092      0.464009      0.532092      0.582096      0.625868      0.653551
  76  10 3490.2390    2.9961  3.7071 12.2219  0.0000  0.0257   0.0164   0.0704    0.0276   0.0000   443.2090     -0.211176       19.8115      0.205445     -0.345799     -0.470947      0.501668      0.708314      0.783092      0.878061      0.925727      0.964934
  77   1 1336.4123    0.1171  0.1519  9.1736  0.0000  0.0068   0.0038   0.0153    0.0135   0.0000   440.5497     -0.353771       21.7306      0.385966      -4.12996      0.165727      0.132714      0.188361      0.208784      0.240429      0.248904      0.259210
  77   2 1672.5144    0.3403  0.3926  9.2735  0.0000  0.0080   0.0053   0.0186    0.0203   0.0000   441.1345      0.102442       21.9502      0.327500      -4.25118     -0.498080      0.160363      0.227150      0.252290      0.275749      0.295150      0.310134
  77   3 1946.2838    0.6973  0.8725  9.4540 -0.0000  0.0115   0.0073   0.0278    0.0433   0.0000   442.0725     -0.193174       21.0010     -0.329968      -3.89496     0.0415805      0.228827      0.314929      0.348530      0.392457      0.414205      0.435181
  77   4 2202.6993    1.1441  1.2426 10.1962 -0.0018  0.0138   0.0105   0.0354    0.0517   0.0000   442.3153     -0.719385       21.9578      0.151951      -3.47692      -1.05373      0.272592      0.386258      0.426940      0.479999      0.514497      0.538106
  77   5 2439.0862    1.8736  1.5524 10.7507 -0.0001  0.0146   0.0145   0.0382    0.0544   0.0000   442.1711     -0.219518       21.3341      0.689157      -3.58664      0.258089      0.291786      0.401912      0.451750      0.503778      0.534391      0.565161
  77   6 2663.4711    2.7740  1.4474 11.5733  0.0000  0.0138   0.0222   0.0362    0.0575   0.0000   442.5899      0.100240       21.8397     0.0874764      -2.75290     -0.612896      0.279476      0.390107      0.437685      0.478021      0.511663      0.538671
  77   7 2882.9446    3.7876  1.3628 12.2839  0.0000  0.0131   0.0313   0.0344    0.0596   0.0000   442.6701     -0.544788       21.7668     -0.249663      -3.58262     -0.824933      0.274712      0.370774      0.416499      0.464724      0.508473      0.524233
  77   8 3095.6442    4.5537  1.4424 12.6485 -0.0001  0.0137   0.0367   0.0361    0.0605   0.0000   442.9331     -0.268153       21.4005    -0.0381204      -3.99331     -0.292839      0.274516      0.393911      0.423506      0.475138      0.517884      0.528025
  77   9 3302.6126    3.9996  2.0369 12.7022  0.0000  0.0168   0.0276   0.0454    0.0381   0.0000   443.2262     -0.200088       21.0974      0.848847      -1.86587      -1.21843      0.332700      0.464724      0.523333      0.584072      0.633198      0.649578
  77  10 3505.9251    3.0069  4.0223 12.1155  0.0000  0.0273   0.0154   0.0723    0.0275   0.0000   443.3418     -0.204568       19.8018      0.311723      -1.53720     -0.997350      0.521968      0.750499      0.837280      0.931487      0.997916       1.04131
  78   1 1343.8241    0.1320  0.1415  9.2007  0.0000  0.0053   0.0040   0.0148    0.0134   0.0000   440.3941    -0.0343923       21.4769     0.0562570      -4.63114     -0.376919      0.112151      0.147205      0.173831      0.192804      0.203184      0.218382
  78   2 1680.7663    0.3524  0.4148  9.2831  0.0000  0.0082   0.0053   0.0188    0.0211   0.0000   441.5313     -0.177493       22.0269     0.0234826      -3.98543     -0.236226      0.167973      0.219348      0.255976      0.285009      0.295892      0.319399
  78   3 1955.6444    0.6927  0.8238  9.5839 -0.0001  0.0109   0.0074   0.0277    0.0399   0.0000   442.1120      -1.12355       21.4124     -0.271716      -3.73073    -0.0248437      0.211219      0.294961      0.324049      0.368099      0.383012      0.410445
  78   4 2213.1738    1.1789  1.2647 10.1610  0.0000  0.0136   0.0106   0.0355    0.0565   0.0000   442.3541     0.0636719       21.8470      0.645927      -3.63746     0.0125626      0.267493      0.368347      0.415817      0.461354      0.496704      0.515008
  78   5 2450.3018    1.8780  1.4668 11.1077  0.0000  0.0146   0.0153   0.0379    0.0478   0.0000   442.3938     -0.175222       21.3994     -0.512557      -3.76656     -0.167554      0.283471      0.397220      0.447952      0.496403      0.537758      0.549892
  78   6 2675.7503    2.8041  1.4654 11.7885  0.0000  0.0139   0.0223   0.0375    0.0502   0.0000   442.6111    0.00918042       22.1915     -0.824606      -3.25847      0.112723      0.270269      0.379207      0.421811      0.465777      0.487998      0.515937
  78   7 2896.1665    3.9462  1.3507 12.3230  0.0022  0.0130   0.0327   0.0345    0.0669   0.0000   442.7829     -0.383698       21.6587     -0.193222      -2.53959      -1.45222      0.258968      0.358653      0.402051      0.453063      0.471500      0.492164
  78   8 3109.6697    4.5947  1.4635 12.7354 -0.0000  0.0137   0.0362   0.0358    0.0547   0.0000   442.6506     0.0117479       21.5327     -0.199202      -4.08382     -0.314647      0.267343      0.374003      0.417074      0.464209      0.480624      0.508168
  78   9 3317.3678    3.8932  2.0917 12.7843 -0.0000  0.0172   0.0264   0.0455    0.0342   0.0000   442.6785      0.321564       20.2767     -0.525337      -1.37860      -1.39325      0.338259      0.467158      0.528548      0.588042      0.618967      0.653453
  78  10 3521.4787    2.9008  4.2036 12.1633  0.0007  0.0286   0.0153   0.0767    0.0284   0.0000   442.6709      0.895344       21.6896     -0.314284      -1.08686    -0.0700151      0.543318      0.775719      0.871888      0.961762       1.02052       1.04866
  79   1 1351.1579    0.1301  0.1477  9.1807  0.0000  0.0059   0.0039   0.0147    0.0134   0.0000   440.3197     -0.137320       21.8658      0.558702      -4.16246      0.533991      0.127238      0.163662      0.206206      0.213442      0.233537      0.260161
  79   2 1688.9565    0.3603  0.4202  9.3043  0.0000  0.0083   0.0054   0.0189    0.0211   0.0000   441.4029     -0.517984       22.0293      0.389365      -4.63358     -0.479512      0.160088      0.222224      0.259421      0.278273      0.300299      0.315286
  79   3 1964.8718    0.7063  0.9382  9.5335  0.0000  0.0119   0.0073   0.0303    0.0439   0.0000   441.9453      0.317603       21.2835     -0.417492      -3.70557     0.0892832      0.224429      0.317653      0.349335      0.392019      0.416281      0.444086
  79   4 2223.5588    1.1962  1.3084 10.1904  0.0000  0.0137   0.0105   0.0361    0.0524   0.0000   441.9499    -0.0258080       22.0133     -0.592897      -3.50074      -1.40509      0.268064      0.373813      0.422562      0.457903      0.502149      0.521603
  79   5 2461.4270    1.9315  1.5676 10.9072  0.0000  0.0147   0.0150   0.0388    0.0526   0.0000   441.8609     -0.778123       20.1445     -0.427860      -3.82499      0.326816      0.288318      0.397530      0.448071      0.494727      0.531831      0.552368
  79   6 2687.9945    2.9380  1.4502 11.5481  0.0071  0.0132   0.0235   0.0360    0.0644   0.0000   442.4370     -0.169334       22.1571    -0.0543679      -3.52579      0.642448      0.266440      0.364441      0.412927      0.454636      0.497285      0.521048
  79   7 2909.3360    4.0823  1.3423 12.0849  0.0002  0.0126   0.0330   0.0335    0.0778   0.0000   442.3625      0.319584       21.6963     0.0291513      -3.34389      0.365556      0.252958      0.349398      0.386620      0.433571      0.468038      0.488137
  79   8 3123.5525    4.6040  1.4670 12.5703  0.0000  0.0132   0.0359   0.0362    0.0597   0.0000   442.4909      0.722682       21.4191     0.0649796      -2.99595      -1.30954      0.256103      0.353994      0.396008      0.442480      0.469438      0.484114
  79   9 3332.1206    3.8252  2.2634 12.5807  0.0000  0.0180   0.0245   0.0469    0.0361   0.0000   442.8086     -0.603247       20.1335     -0.368022      -2.03799      -1.91707      0.340022      0.482808      0.535298      0.590566      0.634210      0.658472
  79  10 3536.9774    2.8365  4.4542 12.0654 -0.0013  0.0298   0.0125   0.0775    0.0233   0.0000   443.3735      -1.39387       22.8965      0.753233      -3.88096      -2.11606      0.569189      0.801752      0.902574      0.999068       1.06699       1.11207
  79  11 3738.7510    2.1034  6.7984 11.6635 -0.0011  0.0469   0.0060   0.1233    0.0140   0.0000   442.2040      -1.27076       24.2902      0.999798      -3.00652      -2.70766      0.885947       1.24012       1.40235       1.55357       1.61886       1.68900
  80   1 1358.4617    0.1341  0.1363  9.1907  0.0000  0.0053   0.0040   0.0131    0.0132   0.0000   440.3585      0.157322       21.7245    -0.0516718      -4.65295    -0.0453401      0.117403      0.161693      0.187481      0.209153      0.220926      0.229401
  80   2 1697.0154    0.3615  0.4645  9.2764  0.0000  0.0086   0.0052   0.0210    0.0219   0.0000   441.5272     -0.267398       21.9791      0.395181      -4.01147     0.0730750      0.162003      0.220315      0.258015      0.280063      0.300331      0.320665
  80   3 1974.1462    0.7228  0.9217  9.5519  0.0000  0.0116   0.0073   0.0286    0.0420   0.0000   441.9941     -0.988800       21.6425    -0.0631893      -4.24084     0.0946950      0.223709      0.305772      0.344767      0.380737      0.412090      0.417167
  80   4 2233.8840    1.2134  1.3607 10.3107  0.0000  0.0141   0.0104   0.0370    0.0464   0.0000   442.6521     -0.138968       22.3491      0.660598      -3.66423     0.0961495      0.264662      0.371063      0.419445      0.460112      0.500218      0.512164
  80   5 2472.4459    1.9868  1.6261 10.8679  0.0000  0.0146   0.0150   0.0398    0.0535   0.0000   442.6988     -0.544944       20.9819      0.154884      -3.37313     -0.533203      0.288618      0.399042      0.452621      0.507268      0.541610      0.559947
  80   6 2700.1437    2.9475  1.4569 11.8143  0.0000  0.0138   0.0232   0.0361    0.0519   0.0000   442.2960     -0.337007       21.3970      0.891558      -3.35297     -0.543132      0.260103      0.365570      0.409250      0.446733      0.491053      0.509609
  80   7 2922.3922    4.0926  1.3524 12.3720  0.0043  0.0128   0.0335   0.0344    0.0647   0.0000   442.8380     -0.147102       21.2153      0.668286      -3.60603     -0.800050      0.246359      0.351080      0.378868      0.427288      0.455397      0.471637
  80   8 3137.3783    4.5718  1.5022 12.8268 -0.0000  0.0142   0.0353   0.0359    0.0489   0.0000   442.3538     -0.187138       21.0623    -0.0784179      -2.71855      -1.52648      0.266162      0.385020      0.422903      0.468697      0.497545      0.515786
  80   9 3346.7162    3.7629  2.5612 12.4658  0.0000  0.0192   0.0226   0.0506    0.0352   0.0000   443.5438     -0.912290       20.1116      0.105041      -1.34481      -1.71257      0.355896      0.507871      0.568187      0.636706      0.671495      0.686767
  81   1 1365.7115    0.1357  0.1517  9.1634  0.0000  0.0056   0.0039   0.0145    0.0133   0.0000   440.3365     -0.355439       21.3108      0.107285      -4.19476     0.0700266      0.116436      0.167598      0.181533      0.182146      0.207664      0.222459
  81   2 1705.0267    0.3640  0.5068  9.3181  0.0001  0.0090   0.0051   0.0227    0.0221   0.0000   441.4413     -0.623576       21.5482     0.0595332      -4.56939     0.0673375      0.169858      0.230813      0.261482      0.297056      0.307752      0.323822
  81   3 1983.2735    0.7387  0.9536  9.5675  0.0000  0.0119   0.0074   0.0289    0.0445   0.0000   441.7679    -0.0832592       22.2288      0.253098      -3.64696      0.299506      0.225788      0.311526      0.351254      0.392449      0.410612      0.421332
  81   4 2244.1591    1.2411  1.3271 10.3669 -0.0001  0.0142   0.0109   0.0360    0.0507   0.0000   442.7496   -0.00377595       21.8671      0.100589      -3.38717     -0.279278      0.263211      0.376814      0.415759      0.456182      0.490711      0.516369
  81   5 2483.4153    2.0046  1.5773 11.1105  0.0001  0.0146   0.0154   0.0395    0.0479   0.0000   442.1681      0.182766       21.9672     -0.130700      -3.75669     -0.184848      0.275196      0.385893      0.428268      0.475222      0.511552      0.533386
  81   6 2712.1802    3.0284  1.4865 11.6738 -0.0034  0.0137   0.0232   0.0362    0.0591   0.0000   442.5215     0.0501957       21.1453      0.818474      -3.08646     -0.138695      0.257434      0.366402      0.404786      0.449177      0.476429      0.501700
  81   7 2935.3776    4.1525  1.3053 12.4627  0.0030  0.0123   0.0344   0.0335    0.0658   0.0000   442.8501     -0.198754       22.2069      0.481231      -3.80291     0.0943448      0.239550      0.326711      0.364373      0.413698      0.435108      0.460709
  81   8 3151.1118    4.6038  1.5051 12.8621  0.0000  0.0139   0.0356   0.0362    0.0483   0.0000   442.9922     -0.231339       20.5173     -0.175043      -3.52402      -1.27262      0.257713      0.372080      0.399469      0.449855      0.487888      0.497052
  81   9 3361.2969    3.6595  2.6192 12.5296 -0.0000  0.0190   0.0220   0.0524    0.0333   0.0000   443.1686     -0.994997       19.9436     -0.104585      -1.54054     -0.720607      0.366907      0.506133      0.572291      0.633992      0.678861      0.711806
  81  10 3567.8270    2.8839  5.0932 11.8261 -0.0048  0.0333   0.0091   0.0833    0.0132   0.0000   441.7156     0.0815830       22.1409     -0.365524      -2.83764      0.403875      0.607199      0.872649      0.971653       1.07936       1.14794       1.18148
  82   1 1372.8943    0.1422  0.1655  9.1721  0.0000  0.0063   0.0039   0.0134    0.0135   0.0000   440.4198     0.0680492       21.3782      0.273211      -4.16876     -0.313966      0.117090      0.159337      0.181331      0.196120      0.206129      0.221908
  82   2 1712.9514    0.3884  0.5023  9.3258  0.0000  0.0088   0.0053   0.0214    0.0228   0.0000   441.6204      0.122747       21.5523     -0.549895      -4.68761    -0.0865749      0.166375      0.223135      0.257297      0.287510      0.292464      0.311584
  82   3 1992.3762    0.7498  0.9988  9.6124  0.0000  0.0124   0.0074   0.0306    0.0454   0.0000   441.8237     -0.394390       21.1762      0.546958      -3.72912     0.0636325      0.224083      0.308931      0.346961      0.387430      0.408008      0.422637
  82   4 2254.2790    1.3064  1.3391 10.3101 -0.0027  0.0137   0.0110   0.0352    0.0522   0.0000   442.2456  -0.000923175       21.7573     -0.974142      -2.47827    -0.0178677      0.256938      0.360717      0.401140      0.449282      0.481295      0.500735
  82   5 2494.3027    2.0433  1.5659 11.1214 -0.0000  0.0144   0.0156   0.0382    0.0488   0.0000   442.2545      0.111022       21.6143     -0.561078      -3.34623     -0.409728      0.272363      0.382659      0.423135      0.474690      0.512556      0.534707
  82   6 2724.1764    3.0726  1.5041 11.7073  0.0000  0.0139   0.0233   0.0352    0.0597   0.0000   442.6716     -0.589550       21.3598      0.185979      -4.11284      -1.42613      0.259804      0.365876      0.405391      0.455386      0.486215      0.496856
  82   7 2948.2750    4.2869  1.3164 12.4966  0.0001  0.0124   0.0348   0.0330    0.0644   0.0000   442.7090     -0.260862       21.7504      0.297566      -3.23043     -0.874347      0.240580      0.329774      0.370779      0.411061      0.449351      0.460597
  82   8 3164.7305    4.5240  1.6132 12.7859  0.0002  0.0141   0.0334   0.0377    0.0473   0.0000   443.1159     -0.638101       20.9624      0.150514      -2.90855     -0.923710      0.266599      0.367230      0.414427      0.454153      0.487767      0.513702
  82   9 3375.7785    3.6354  2.9336 12.3656 -0.0000  0.0203   0.0202   0.0556    0.0333   0.0000   443.7633     -0.947891       19.6348      0.322306      -2.30789      0.546364      0.368123      0.523227      0.585810      0.652128      0.686623      0.717397
  82  10 3583.0510    2.5820  4.7167 12.1890  0.0016  0.0332   0.0135   0.0882    0.0274   0.0000   443.6130      0.703456       20.4544     -0.629900      0.806347      0.356560      0.580395      0.857380      0.934234       1.05601       1.10419       1.15640
  83   1 1380.0218    0.1471  0.1467  9.1903  0.0000  0.0050   0.0040   0.0129    0.0133   0.0000   440.2882     -0.258529       21.6258    -0.0650269      -4.26708    0.00617352     0.0995636      0.123410      0.144815      0.163621      0.186260      0.185183
  83   2 1720.7860    0.3881  0.4965  9.3996  0.0000  0.0088   0.0053   0.0212    0.0221   0.0000   441.1234     -0.485884       21.3983    -0.0710045      -4.13689     0.0444632      0.159673      0.220208      0.247783      0.272655      0.298570      0.296464
  83   3 2001.4060    0.7667  0.9456  9.6444  0.0000  0.0115   0.0076   0.0286    0.0453   0.0000   442.0292     0.0773564       21.4022     -0.490429      -3.96448      0.904672      0.216514      0.302563      0.342701      0.371552      0.405316      0.410019
  83   4 2264.3204    1.3064  1.4160 10.3972  0.0000  0.0140   0.0107   0.0371    0.0489   0.0000   442.0103     -0.420859       21.2526      0.352495      -3.61222      -1.02119      0.259695      0.358344      0.413064      0.453990      0.498445      0.501755
  83   5 2505.1037    2.1251  1.5816 11.1550  0.0000  0.0144   0.0160   0.0381    0.0507   0.0000   442.5586      -1.26283       22.0289      0.803600      -3.59959     -0.924805      0.267140      0.374081      0.420255      0.461529      0.493210      0.508851
  83   6 2736.0937    3.0627  1.4955 12.0429  0.0000  0.0138   0.0235   0.0369    0.0469   0.0000   443.0145     -0.139005       21.1096     -0.535494      -2.84235     -0.203374      0.255282      0.357796      0.402600      0.445371      0.478285      0.494399
  83   7 2961.0552    4.3071  1.3680 12.4316  0.0000  0.0126   0.0338   0.0329    0.0640   0.0000   442.8956     -0.278184       22.3065     -0.174856      -3.23436      -1.11762      0.239820      0.327880      0.366869      0.408101      0.452194      0.455328
  83   8 3178.3247    4.4704  1.6599 12.8438  0.0000  0.0144   0.0327   0.0387    0.0450   0.0000   442.9654     -0.280989       21.3449      0.201778      -3.18058      -1.04165      0.265896      0.378666      0.412791      0.469143      0.507348      0.525303
  83   9 3390.1353    3.5364  3.0414 12.4567  0.0000  0.0210   0.0195   0.0572    0.0301   0.0000   443.8679     -0.184582       21.0424     -0.422393      -1.75769      0.818645      0.379152      0.541963      0.605359      0.672016      0.721207      0.745664
  84   0  932.9770    0.0226  0.0043  9.4502 -0.0141  0.0065   0.0054   0.0028    0.0114   0.0000   436.5949      0.143691       21.5140      0.469594      -4.30614      0.152524      0.127063      0.183903      0.193428      0.206447      0.220156      0.286222
  84   1 1387.1081    0.1484  0.1764  9.2047  0.0000  0.0059   0.0039   0.0146    0.0134   0.0000   440.3802    -0.0445897       21.5392      0.100799      -4.34426     -0.301505      0.114295      0.149281      0.180607      0.199977      0.221184      0.226938
  84   2 1728.5654    0.4099  0.5019  9.3550  0.0000  0.0087   0.0054   0.0201    0.0231   0.0000   441.5545     -0.304029       21.8268     0.0154235      -3.80040      0.104984      0.163649      0.230861      0.251415      0.280444      0.318063      0.321630
  84   3 2010.4167    0.7855  1.0641  9.6165  0.0000  0.0122   0.0075   0.0318    0.0483   0.0000   442.2032     -0.477561       21.9249     -0.178495      -3.73293      0.453375      0.223519      0.314677      0.353932      0.401804      0.425743      0.443747
  84   4 2274.2970    1.3424  1.4613 10.3713  0.0000  0.0141   0.0108   0.0378    0.0495   0.0000   442.2611     -0.195379       21.2899      0.355345      -4.06312     -0.590472      0.255657      0.357232      0.405635      0.443311      0.476451      0.489782
  84   5 2515.8776    2.1489  1.6432 11.1848  0.0000  0.0148   0.0157   0.0384    0.0471   0.0000   442.7441     -0.120359       21.5658       1.75995      -3.81403     -0.864861      0.268524      0.382781      0.422129      0.469580      0.505607      0.527812
  84   6 2747.9687    3.1484  1.4893 11.9158 -0.0037  0.0137   0.0237   0.0353    0.0511   0.0000   442.8897     -0.262313       21.9273      0.791858      -1.93160      0.115651      0.245747      0.347290      0.386087      0.424428      0.467940      0.473578
  84   7 2973.7935    4.2717  1.4318 12.5376  0.0004  0.0131   0.0328   0.0343    0.0557   0.0000   442.8695    -0.0473539       20.8934     -0.121152      -2.96633     -0.512690      0.240177      0.334496      0.377378      0.416553      0.453810      0.460579
  84   8 3191.8033    4.5325  1.6683 12.7704  0.0000  0.0143   0.0322   0.0378    0.0449   0.0000   442.8878      -1.02381       21.4837      0.180978      -1.96810      -1.80673      0.260263      0.373820      0.410530      0.463847      0.492897      0.513284
  84   9 3404.4352    3.4207  2.9889 12.5034  0.0000  0.0212   0.0193   0.0570    0.0294   0.0000   443.1158     -0.850177       20.8889       1.80309     -0.991369      -1.84456      0.377705      0.527767      0.595822      0.661109      0.702859      0.733044
  85   1 1394.1241    0.1530  0.1761  9.1453  0.0000  0.0059   0.0039   0.0142    0.0134   0.0000   440.3289     -0.366849       21.6033      0.281919      -4.27282     -0.258097      0.108516      0.139743      0.174610      0.196724      0.200102      0.216969
  85   2 1736.2497    0.4093  0.5224  9.3333  0.0000  0.0086   0.0053   0.0215    0.0233   0.0000   441.2143     -0.215756       21.7784     0.0299315      -4.43550      0.719577      0.159150      0.213240      0.244409      0.266905      0.290126      0.300664
  85   3 2019.3363    0.7791  1.0587  9.6943  0.0000  0.0123   0.0075   0.0326    0.0462   0.0000   441.7271    -0.0622245       21.5442     0.0681361      -4.22774     0.0810395      0.224231      0.308169      0.354202      0.392033      0.421974      0.432527
  85   4 2284.2040    1.3628  1.4550 10.4694  0.0053  0.0139   0.0109   0.0377    0.0470   0.0000   442.4961     -0.548492       21.6480      0.277425      -3.65089      0.414825      0.251065      0.348626      0.388264      0.438793      0.461644      0.486516
  85   5 2526.5323    2.1641  1.5938 11.4337 -0.0001  0.0146   0.0163   0.0393    0.0415   0.0000   442.5122      0.691187       21.1510     -0.259786      -2.56315      0.441411      0.260488      0.363299      0.412480      0.452345      0.489037      0.505096
  85   6 2759.7634    3.2850  1.4629 11.8570  0.0000  0.0133   0.0247   0.0346    0.0579   0.0000   442.4948      0.252391       21.1138      0.105160      -3.56328      -1.38943      0.239165      0.338505      0.368740      0.418499      0.444411      0.458338
  85   7 2986.4218    4.3227  1.4126 12.6266  0.0000  0.0130   0.0337   0.0341    0.0538   0.0000   443.0776     -0.183701       21.7278     0.0744403      -3.42090     -0.942650      0.235893      0.330909      0.357200      0.408573      0.434103      0.453303
  85   8 3205.1937    4.4867  1.6841 12.8412  0.0000  0.0145   0.0322   0.0380    0.0438   0.0000   443.1165     -0.214383       22.4132      0.240533      -2.60964     -0.992894      0.264600      0.367672      0.412178      0.458110      0.487486      0.504828
  85   9 3418.6501    3.3918  3.2581 12.4068  0.0001  0.0223   0.0184   0.0604    0.0293   0.0000   442.9615     -0.157173       19.7574      0.312066      -2.76461      -1.60688      0.390546      0.559532      0.620498      0.697473      0.748582      0.770453
  86   0  943.7168    0.0273  0.0055  9.4478  0.0000  0.0066   0.0054   0.0040    0.0112   0.0000   437.0499     -0.107756       20.4920      0.233775      -3.70119      0.393469      0.123109      0.201108      0.199110      0.171576      0.257387      0.211548
  86   1 1401.1001    0.1574  0.2091  9.1663  0.0000  0.0062   0.0038   0.0168    0.0137   0.0000   440.3690     0.0356720       21.3095      0.170111      -4.00831     0.0900432      0.119711      0.160744      0.183364      0.194255      0.211727      0.224807
  86   2 1743.8891    0.4244  0.5245  9.3574  0.0000  0.0089   0.0054   0.0205    0.0241   0.0000   441.1849     -0.594121       21.2411      0.471719      -4.17309      0.100553      0.156404      0.219853      0.253925      0.280803      0.305278      0.312440
  86   3 2028.2078    0.8048  1.0633  9.6864 -0.0000  0.0121   0.0076   0.0313    0.0474   0.0000   441.8252     -0.144478       21.6475     -0.477793      -4.46242    -0.0558302      0.216354      0.296760      0.334967      0.373005      0.400555      0.414772
  86   4 2293.9783    1.3902  1.4373 10.4269 -0.0045  0.0139   0.0110   0.0361    0.0507   0.0000   442.1583    0.00741588       21.6813      0.486757      -4.39995      0.139165      0.248190      0.336787      0.383397      0.424215      0.460101      0.478666
  86   5 2537.1827    2.2139  1.6183 11.3629  0.0000  0.0144   0.0164   0.0386    0.0464   0.0000   442.2579    -0.0819471       20.6692      0.160702      -4.30666     -0.211652      0.264551      0.364336      0.416763      0.456718      0.495176      0.510566
  86   6 2771.4551    3.3251  1.4389 12.1299 -0.0000  0.0134   0.0256   0.0346    0.0531   0.0000   442.7922     -0.195887       21.9878    -0.0616167      -3.78443      0.784808      0.236964      0.339572      0.376441      0.419549      0.454916      0.466809
  86   7 2999.0078    4.3999  1.3834 12.6419  0.0000  0.0128   0.0342   0.0334    0.0581   0.0000   442.8345     -0.185664       20.7981     -0.566275      -3.96106     -0.662103      0.225797      0.316484      0.350104      0.395559      0.416219      0.437233
  86   8 3218.5209    4.3730  1.8201 12.7982  0.0000  0.0149   0.0295   0.0395    0.0399   0.0000   442.8019     -0.567559       21.4371   -0.00260444      -2.50402     -0.404425      0.264328      0.364510      0.414054      0.457148      0.480931      0.503944
  86   9 3432.8181    3.3343  3.3520 12.3945  0.0000  0.0227   0.0176   0.0613    0.0292   0.0000   443.3976     -0.604903       19.9652      0.520818      -2.33692     -0.224559      0.391335      0.554737      0.633804      0.692651      0.739674      0.769191
  86  10 3643.2331    2.8055  7.1526 11.2885  0.0035  0.0423   0.0064   0.1091    0.0073   0.0000   441.3632      -2.50462       20.8125       1.69531      -4.42348      -4.32468      0.770573       1.05191       1.20796       1.30656       1.43210       1.48287
  87   0  949.0194    0.0334  0.0260  9.4506 -0.0034  0.0146   0.0054   0.0114    0.0114   0.0000   436.6908    -0.0908521       21.5877     -0.385135      -4.76943   -0.00409471      0.221285      0.357220      0.406124      0.391966      0.430220      0.390173
  87   1 1408.0284    0.1615  0.1894  9.1599  0.0000  0.0064   0.0038   0.0139    0.0135   0.0000   440.4015     -0.453090       21.1273     0.0605160      -4.07787     0.0955178      0.101551      0.153754      0.154614      0.192962      0.188652      0.210191
  87   2 1751.4146    0.4293  0.5673  9.3764  0.0001  0.0090   0.0054   0.0220    0.0246   0.0000   441.0446     -0.151835       21.6325     -0.101041      -4.21356      0.156151      0.163157      0.223902      0.250299      0.274827      0.312183      0.312774
  87   3 2037.0314    0.8356  1.0640  9.7181  0.0000  0.0122   0.0078   0.0307    0.0494   0.0000   441.8907     -0.423644       22.0050     -0.590425      -4.22629     -0.242615      0.210052      0.301038      0.331542      0.368472      0.392844      0.408962
  87   4 2303.7185    1.4258  1.4980 10.4580  0.0000  0.0141   0.0110   0.0367    0.0492   0.0000   442.6945     -0.402312       20.9375     -0.189804      -3.43927     -0.158114      0.251021      0.344416      0.387589      0.435461      0.472641      0.488681
  87   5 2547.7367    2.2545  1.6362 11.3798 -0.0064  0.0143   0.0163   0.0394    0.0452   0.0000   442.3249     -0.353498       21.1415     -0.182662      -3.23880     -0.671104      0.256875      0.360657      0.406265      0.443115      0.483697      0.501574
  87   6 2783.1359    3.3857  1.5033 12.0474  0.0000  0.0136   0.0250   0.0348    0.0532   0.0000   442.8766     -0.245791       22.0280      0.324943      -3.66344     -0.211402      0.234896      0.335803      0.374407      0.408303      0.435153      0.451241
  87   7 3011.4711    4.5028  1.4078 12.5708  0.0000  0.0126   0.0341   0.0328    0.0594   0.0000   443.0541    -0.0985374       21.2331      0.967131      -3.26714     0.0580207      0.230217      0.317661      0.354427      0.395092      0.426501      0.442165
  87   8 3231.7848    4.3497  1.8058 12.8794  0.0000  0.0150   0.0299   0.0395    0.0402   0.0000   442.5896     -0.149750       21.6768      0.981318      -2.05393     -0.856601      0.268275      0.370731      0.416527      0.464887      0.497064      0.513229
  87   9 3446.9135    3.3037  3.6459 12.3503  0.0002  0.0239   0.0172   0.0653    0.0304   0.0000   443.2878     -0.109582       20.2245     0.0741685      -1.18932      -1.31753      0.413763      0.583983      0.651267      0.738478      0.770073      0.816351
  87  10 3658.1306    2.5334  6.3821 11.3913 -0.0039  0.0410   0.0062   0.1063    0.0101   0.0000   442.1641      -1.22312       20.2821       3.26123      -4.03901      -2.23541      0.709364       1.00035       1.13001       1.26426       1.34055       1.40321
  88   0  954.3093    0.0303  0.0083  9.3997  0.0000  0.0099   0.0064   0.0051    0.0111   0.0000   436.9632     -0.366555       21.0596     0.0730345      -3.98259      0.362969      0.117145      0.218386      0.253763      0.283292      0.267120      0.296099
  88   1 1414.9051    0.1565  0.2048  9.1620  0.0000  0.0064   0.0037   0.0155    0.0135   0.0000   440.1130     -0.108521       21.4827     -0.335540      -3.77580    -0.0552816      0.116415      0.161057      0.184089      0.196748      0.221776      0.220041
  88   2 1758.9100    0.4404  0.6084  9.3254  0.0000  0.0093   0.0053   0.0233    0.0256   0.0000   441.0068     -0.454703       21.6978      0.485800      -4.36556     0.0996133      0.158579      0.221862      0.250305      0.283838      0.295268      0.312924
  88   3 2045.7738    0.8343  1.0568  9.8677 -0.0000  0.0122   0.0079   0.0317    0.0457   0.0000   441.7386     -0.190257       21.8370     -0.450153      -4.53933      0.180531      0.208540      0.292737      0.326966      0.368449      0.394462      0.406421
  88   4 2313.3812    1.4595  1.5207 10.5165 -0.0000  0.0142   0.0113   0.0377    0.0500   0.0000   441.9601     0.0863676       22.3028     -0.462993      -2.98622     0.0192112      0.247125      0.347008      0.392343      0.436261      0.468870      0.481011
  88   5 2558.1621    2.3341  1.6367 11.3208 -0.0066  0.0143   0.0166   0.0380    0.0493   0.0000   442.5152      0.163670       21.1959     -0.369392      -3.80691      0.415616      0.253083      0.352534      0.396462      0.441651      0.471200      0.491061
  88   6 2794.6953    3.4023  1.4974 12.1796  0.0000  0.0135   0.0253   0.0352    0.0489   0.0000   442.5098      0.865857       21.9697    -0.0295116      -3.60585     -0.917831      0.230757      0.327074      0.368370      0.401303      0.428657      0.450288
  88   7 3023.8588    4.4993  1.4268 12.6484 -0.0004  0.0127   0.0340   0.0343    0.0572   0.0000   442.7432      0.249273       21.8990     -0.613407      -3.34058      0.129952      0.221837      0.312578      0.348374      0.388859      0.414718      0.426781
  88   8 3244.9754    4.2532  1.8957 12.8163  0.0000  0.0152   0.0284   0.0415    0.0385   0.0000   443.4338      0.507981       21.0351      0.805701      -2.59834      -1.16831      0.259371      0.369128      0.415212      0.457278      0.491506      0.511079
  88   9 3460.9080    3.1672  3.6874 12.4437 -0.0002  0.0248   0.0169   0.0682    0.0284   0.0000   443.1418     -0.944811       20.5913      -2.11788      -2.21887      -1.25674      0.420909      0.600767      0.674313      0.757511      0.811756      0.850531
  89   1 1421.7415    0.1666  0.2122  9.1692  0.0000  0.0066   0.0038   0.0151    0.0137   0.0000   439.9805     -0.140291       21.7848    -0.0499693      -4.16075   -0.00348950      0.115499      0.147088      0.183665      0.204472      0.217720      0.243068
  89   2 1766.3091    0.4383  0.6109  9.4190  0.0000  0.0097   0.0054   0.0230    0.0256   0.0000   440.9313     -0.407466       21.2344     0.0757797      -4.05691     -0.589142      0.164831      0.224158      0.261225      0.281413      0.308377      0.315894
  89   3 2054.4839    0.8736  1.1624  9.6991  0.0000  0.0127   0.0078   0.0323    0.0543   0.0000   441.9966      0.136805       20.8556      0.200597      -3.87622      0.448159      0.215584      0.295250      0.340164      0.376347      0.401476      0.416310
  89   4 2322.9331    1.4451  1.5501 10.6669  0.0000  0.0148   0.0110   0.0384    0.0437   0.0000   442.0978     -0.672657       21.2608      0.495174      -3.87913     -0.383338      0.246648      0.357146      0.399245      0.445171      0.480625      0.497946
  89   5 2568.6482    2.3689  1.6396 11.5341 -0.0003  0.0146   0.0170   0.0384    0.0441   0.0000   442.2645     -0.745947       21.7489      0.531019      -3.25604     -0.568585      0.247967      0.354788      0.401543      0.438784      0.460945      0.492182
  89   6 2806.2282    3.5044  1.5003 12.2327  0.0000  0.0133   0.0259   0.0352    0.0485   0.0000   442.5276     -0.551710       22.1722     -0.194866      -3.71571     -0.372237      0.226964      0.322092      0.357295      0.397508      0.429579      0.440899
  89   7 3036.2206    4.6005  1.4810 12.5342  0.0000  0.0127   0.0336   0.0339    0.0598   0.0000   442.9951    -0.0963860       21.9553      0.177168      -3.54306    -0.0770862      0.221338      0.307590      0.345789      0.380552      0.406774      0.421425
  89   8 3258.1223    4.2036  1.9873 12.8131  0.0001  0.0155   0.0275   0.0422    0.0385   0.0000   443.2155    -0.0609446       21.0128     -0.235180      -3.32501      -1.53058      0.272251      0.376478      0.425860      0.474709      0.515588      0.536646
  89   9 3474.8248    3.0986  3.9778 12.4673  0.0002  0.0268   0.0161   0.0720    0.0272   0.0000   442.7115     -0.858219       19.8425      -1.20832      -1.67041      0.207609      0.446870      0.633065      0.714219      0.798657      0.842411      0.874903
  90   0  964.7778    0.0327  0.0145  9.3906  0.0000  0.0073   0.0047   0.0091    0.0111   0.0000   436.8567      0.516126       22.4800     -0.933748      -4.87199     -0.227160      0.127551      0.213005      0.195752      0.250585      0.251656      0.403456
  90   1 1428.5085    0.1643  0.2217  9.1423  0.0000  0.0066   0.0037   0.0159    0.0136   0.0000   440.3157    -0.0919505       21.4436     0.0635354      -4.16614      0.173513      0.115048      0.156937      0.184915      0.200109      0.223997      0.250407
  90   2 1773.6642    0.4615  0.5627  9.3476 -0.0002  0.0085   0.0056   0.0213    0.0257   0.0000   440.8970     -0.267596       21.3674     -0.140706      -4.45985      0.297394      0.145891      0.202134      0.226467      0.255423      0.263451      0.279190
  90   3 2063.1465    0.8826  1.2043  9.7309  0.0000  0.0127   0.0078   0.0338    0.0507   0.0000   441.8499     -0.221764       21.6844     -0.153874      -3.60239     -0.394617      0.212498      0.299712      0.334780      0.376420      0.398113      0.416817
  90   4 2332.4318    1.5127  1.5564 10.6578  0.0000  0.0142   0.0113   0.0379    0.0449   0.0000   442.3523     -0.263746       21.3705     -0.444904      -3.91127     -0.639709      0.245203      0.335719      0.383584      0.421798      0.453867      0.474204
  90   5 2578.9714    2.4153  1.6902 11.4285 -0.0002  0.0144   0.0168   0.0387    0.0461   0.0000   442.0233     -0.197376       21.3107      0.137569      -3.10268     -0.267451      0.246974      0.348086      0.390477      0.434323      0.463813      0.479729
  90   6 2817.6816    3.5520  1.4960 12.2401  0.0038  0.0131   0.0265   0.0358    0.0509   0.0000   442.7194     -0.137829       22.4697     0.0544872      -4.06637     -0.584700      0.219759      0.309941      0.348675      0.384280      0.415970      0.421964
  90   7 3048.5116    4.4745  1.5028 12.7653  0.0044  0.0132   0.0332   0.0349    0.0510   0.0000   442.6517     -0.646109       21.1615      0.184750      -3.49550     -0.819978      0.224807      0.312853      0.356210      0.386801      0.423092      0.438600
  90   8 3271.1257    4.1633  2.0591 12.8152  0.0000  0.0161   0.0267   0.0427    0.0361   0.0000   443.6634     -0.384428       20.0050       1.34063      -2.05930   0.000293224      0.274576      0.383013      0.432399      0.484420      0.514982      0.536462
  90   9 3488.6943    3.0397  4.0067 12.3516 -0.0012  0.0266   0.0151   0.0724    0.0283   0.0000   442.9266     -0.113709       21.1251     -0.422696      -1.79229      -2.23289      0.442279      0.628086      0.697476      0.782131      0.838301      0.878506
  91   0  969.9616    0.0325  0.0171  9.3845  0.0000  0.0098   0.0050   0.0076    0.0110   0.0000   436.7264     -0.209368       20.8839    -0.0107545      -4.33121     -0.506462      0.150111      0.218626      0.276072      0.270264      0.289191      0.281966
  91   1 1435.2459    0.1659  0.1895  9.1835  0.0000  0.0058   0.0038   0.0134    0.0134   0.0000   440.1237     -0.127325       21.6008   -0.00517029      -4.39268     0.0964562      0.104708      0.135068      0.162202      0.165337      0.178642      0.189271
  91   2 1780.9453    0.4686  0.6692  9.3818 -0.0000  0.0097   0.0054   0.0238    0.0271   0.0000   441.0831     -0.466061       21.6493    -0.0121618      -4.64429     0.0519408      0.160874      0.220077      0.255203      0.279300      0.298547      0.314558
  91   3 2071.7445    0.9061  1.2004  9.7000 -0.0000  0.0126   0.0079   0.0333    0.0546   0.0000   441.7296     -0.410059       21.9382     -0.430352      -4.88882     0.0627931      0.208235      0.295246      0.325724      0.371673      0.394171      0.412650
  91   4 2341.8188    1.5405  1.6917 10.5288 -0.0062  0.0148   0.0108   0.0390    0.0475   0.0000   442.3199      0.127570       20.9315     -0.353796      -3.85067     -0.686502      0.252600      0.352417      0.391441      0.433640      0.469769      0.488836
  91   5 2589.3337    2.4478  1.6315 11.6393 -0.0067  0.0141   0.0174   0.0383    0.0423   0.0000   442.5338     -0.571018       21.4349      0.631237      -3.95197      0.728278      0.238577      0.330079      0.371217      0.409802      0.439491      0.461247
  91   6 2829.0691    3.6172  1.4900 12.2397 -0.0000  0.0129   0.0267   0.0350    0.0533   0.0000   442.9239     -0.332447       21.1151      0.485461      -2.81477    -0.0694050      0.223221      0.305565      0.345469      0.376920      0.409209      0.427231
  91   7 3060.6731    4.5849  1.4828 12.6485  0.0001  0.0127   0.0332   0.0341    0.0547   0.0000   442.8944     -0.663306       21.5863      0.569990      -4.24879     -0.582892      0.221009      0.306181      0.346110      0.382447      0.409267      0.426715
  91   8 3284.1163    4.1037  2.1180 12.9183 -0.0000  0.0167   0.0262   0.0442    0.0342   0.0000   443.5440      0.219351       19.9726     -0.759786      -2.39296     -0.703873      0.271311      0.390068      0.435383      0.486234      0.512474      0.539093
  92   1 1441.9282    0.1820  0.2070  9.1688  0.0000  0.0061   0.0039   0.0133    0.0136   0.0000   440.2228     -0.223774       21.3674      0.404142      -4.15620      0.118739      0.100474      0.145236      0.158636      0.166183      0.187446      0.194232
  92   2 1788.1926    0.4758  0.6655  9.3889  0.0000  0.0095   0.0054   0.0239    0.0271   0.0000   440.8570    -0.0820674       21.8065      0.167036      -4.40460      0.397638      0.158061      0.210936      0.250346      0.267496      0.292111      0.301392
  92   3 2080.3010    0.9068  1.2201  9.9264 -0.0000  0.0129   0.0080   0.0339    0.0474   0.0000   441.7594    -0.0474478       21.7179     -0.591501      -3.74386      0.248733      0.215411      0.298881      0.339836      0.373793      0.414577      0.432040
  92   4 2351.1771    1.5737  1.6395 10.7063 -0.0006  0.0146   0.0115   0.0394    0.0461   0.0000   442.1827      0.250385       21.3481       1.57417      -3.64961     -0.713754      0.245170      0.336979      0.386376      0.422454      0.455806      0.478254
  92   5 2599.5837    2.4968  1.7072 11.5114 -0.0000  0.0144   0.0172   0.0380    0.0462   0.0000   442.2257     -0.718323       20.9542     -0.295545      -4.22200    -0.0165497      0.239751      0.331337      0.375211      0.419685      0.448323      0.465367
  92   6 2840.3882    3.6790  1.4971 12.1564  0.0000  0.0128   0.0262   0.0339    0.0529   0.0000   443.1533      0.406956       21.5952     0.0368687      -3.16095     -0.535578      0.216476      0.296552      0.340865      0.383864      0.412238      0.437599
  92   7 3072.7787    4.5916  1.5016 12.8344  0.0000  0.0129   0.0334   0.0346    0.0472   0.0000   442.5910     0.0507659       21.3302      0.281877      -3.54267     -0.455450      0.214840      0.298878      0.336613      0.375159      0.399910      0.418435
  92   8 3297.0332    4.0106  2.2716 12.7939  0.0000  0.0167   0.0243   0.0461    0.0335   0.0000   443.3766      0.436325       20.6174     0.0380309      -1.80542     -0.949259      0.277311      0.387643      0.444759      0.484776      0.527884      0.542494
  92   9 3516.0977    3.0057  4.6711 12.0677  0.0014  0.0185   0.0094   0.0275    0.0063   0.0000   443.1132     -0.225409       21.9475       2.68300      -3.09034      -6.48541      0.459216      0.462565      0.595191      0.644803      0.544960      0.417272
  93   1 1448.5536    0.1758  0.2164  9.2108  0.0000  0.0060   0.0038   0.0150    0.0136   0.0000   440.0276     -0.187447       21.5107      0.216898      -4.13107     -0.283305      0.105531      0.139541      0.163798      0.191132      0.191115      0.218452
  93   2 1795.3502    0.4964  0.6590  9.4476  0.0000  0.0092   0.0056   0.0232    0.0275   0.0000   440.9984     -0.520217       21.2255     0.0764963      -4.77355      0.287477      0.152246      0.206243      0.240764      0.266417      0.291416      0.302120
  93   3 2088.8102    0.9058  1.2656 10.0020  0.0000  0.0134   0.0080   0.0347    0.0461   0.0000   441.6872     -0.681522       22.1934      0.230832      -4.10783     -0.146049      0.221625      0.310449      0.345036      0.382082      0.418161      0.431406
  93   4 2360.4561    1.5994  1.6175 10.8655 -0.0002  0.0147   0.0117   0.0389    0.0444   0.0000   441.8356     -0.149383       21.8449     -0.543757      -4.17600      -1.29608      0.241192      0.335964      0.373044      0.422092      0.450747      0.473764
  93   5 2609.7835    2.5166  1.6391 11.6479 -0.0040  0.0142   0.0176   0.0376    0.0441   0.0000   442.6150    -0.0456795       21.8828     -0.119613      -3.16694      0.301901      0.230715      0.327507      0.365725      0.406346      0.438450      0.463925
  93   6 2851.6630    3.7341  1.5231 12.2874  0.0000  0.0131   0.0265   0.0352    0.0507   0.0000   442.9062    -0.0133242       20.4799      0.674930      -4.19589     -0.462523      0.211885      0.311305      0.336980      0.385166      0.409510      0.426175
  93   7 3084.8207    4.5769  1.5402 12.8657  0.0000  0.0133   0.0329   0.0347    0.0475   0.0000   443.1388     -0.210869       21.8114    -0.0796620      -2.65406     -0.455949      0.215978      0.306465      0.338817      0.385538      0.404178      0.425637
  93   8 3309.9131    3.9752  2.4546 12.7028  0.0000  0.0176   0.0229   0.0470    0.0345   0.0000   443.2078    -0.0400383       20.5038      0.271680      -1.66846     -0.653950      0.282868      0.403345      0.449461      0.500040      0.528041      0.555557
  94   0  985.4078    0.0369  0.0314  9.3732  0.0000  0.0107   0.0047   0.0125    0.0110   0.0000   437.0739     -0.609680       21.4463      0.394975      -4.58027    -0.0567279      0.196353      0.274283      0.314577      0.326807      0.437023      0.404563
  94   1 1455.1606    0.1754  0.2410  9.1724  0.0000  0.0065   0.0036   0.0160    0.0137   0.0000   440.1524    -0.0380668       21.2910     0.0679491      -4.55907     -0.110171      0.112695      0.155382      0.172060      0.198751      0.203324      0.219902
  94   2 1802.4493    0.5006  0.6818  9.4437  0.0000  0.0096   0.0056   0.0238    0.0289   0.0000   440.6399     -0.361647       21.7782    -0.0704024      -4.39652      0.385159      0.156714      0.219732      0.244946      0.275246      0.304655      0.309274
  94   3 2097.2693    0.9208  1.1898 10.0642  0.0000  0.0127   0.0083   0.0342    0.0483   0.0000   441.8781     -0.514795       22.0702     0.0675066      -3.98972     -0.395538      0.208018      0.291239      0.327450      0.365084      0.394252      0.406220
  94   4 2369.6631    1.6386  1.6246 10.8969 -0.0000  0.0145   0.0119   0.0386    0.0433   0.0000   442.4955      0.687288       21.6412     -0.221120      -3.93053     -0.593609      0.235676      0.325979      0.376597      0.407797      0.441315      0.460865
  94   5 2619.9623    2.5544  1.8161 11.6010  0.0000  0.0148   0.0169   0.0397    0.0437   0.0000   442.4268     -0.776812       21.7117      0.477364      -3.72776     -0.171003      0.242320      0.333649      0.379951      0.421968      0.458478      0.475971
  94   6 2862.8584    3.7879  1.4643 12.4632  0.0000  0.0128   0.0276   0.0343    0.0479   0.0000   443.0974     -0.356018       21.3059      0.937022      -3.50353     -0.438714      0.206132      0.293016      0.325720      0.364096      0.392572      0.402621
  94   7 3096.7951    4.6367  1.5679 12.7470  0.0000  0.0131   0.0323   0.0348    0.0499   0.0000   443.1498     -0.300820       21.4699      0.269775      -3.09990     -0.306833      0.215825      0.303744      0.340273      0.377923      0.404333      0.424697
  94   8 3322.6070    3.8749  2.4565 12.8251 -0.0000  0.0177   0.0226   0.0483    0.0309   0.0000   443.7287    -0.0887284       19.6052      -1.18396      -1.64221     -0.832186      0.284147      0.399924      0.449974      0.504023      0.537141      0.562963
  95   0  990.5161    0.0369  0.0472  9.3151  0.0000  0.0129   0.0047   0.0187    0.0110   0.0000   436.5822     -0.480284       21.7525     -0.103815      -4.58383      -1.15192      0.197290      0.271985      0.316282      0.351065      0.398888      0.490720
  95   1 1461.7038    0.1904  0.2411  9.1534  0.0000  0.0064   0.0038   0.0147    0.0139   0.0000   440.0556     -0.117137       21.5267      0.187671      -4.70698     0.0463805      0.103748      0.140551      0.164923      0.194094      0.186611      0.207076
  95   2 1809.5192    0.5065  0.6940  9.4410  0.0000  0.0095   0.0056   0.0242    0.0289   0.0000   440.8540     -0.145609       21.7186     -0.199858      -4.39521     0.0910592      0.154017      0.214332      0.240023      0.263856      0.282217      0.295975
  95   3 2105.6560    0.9447  1.2442 10.0251 -0.0000  0.0130   0.0083   0.0347    0.0476   0.0000   442.0629      0.105774       21.6822      0.536516      -3.57082     -0.468956      0.206207      0.289252      0.322949      0.364085      0.384070      0.405131
  95   4 2378.7755    1.6536  1.6423 10.8561  0.0000  0.0147   0.0120   0.0384    0.0462   0.0000   441.7873      0.245972       21.5036      -1.01465      -3.58589      0.293309      0.236583      0.325902      0.371150      0.408524      0.440279      0.454770
  95   5 2630.0640    2.6542  1.6802 11.6586 -0.0000  0.0140   0.0183   0.0378    0.0476   0.0000   442.8612     -0.154950       21.7620      0.840288      -3.96943     -0.618338      0.231919      0.316934      0.358349      0.402850      0.426601      0.450942
  95   6 2873.9848    3.8726  1.4862 12.4066 -0.0000  0.0130   0.0277   0.0335    0.0497   0.0000   443.1549      0.435646       21.5298     0.0224761      -3.12566     0.0155173      0.206973      0.293867      0.332254      0.366327      0.390504      0.408381
  95   7 3108.6488    4.6637  1.5536 12.8343 -0.0000  0.0131   0.0324   0.0341    0.0464   0.0000   442.7641     -0.412864       21.7355    -0.0490414      -3.96010     -0.494639      0.214106      0.299583      0.333713      0.380263      0.404248      0.421373
  95   8 3335.3230    3.8324  2.6994 12.7088  0.0000  0.0188   0.0216   0.0508    0.0319   0.0000   443.8539      0.280050       20.1931      0.481149      -2.16273      0.245529      0.294864      0.420935      0.465375      0.529351      0.564247      0.584877
  95   9 3557.0011    2.7839  4.8942 12.3678  0.0026  0.0330   0.0117   0.0866    0.0236   0.0000   444.1207      -1.64096       20.7554    -0.0402460      -3.56380       1.00867      0.508881      0.727706      0.817823      0.916206      0.962036       1.00675
  96   0  995.5580    0.0396  0.0499  9.3498  0.0000  0.0137   0.0047   0.0181    0.0110   0.0000   436.8405     -0.677582       20.8641      0.705508      -4.61536     -0.491581      0.234387      0.238865      0.320057      0.342202      0.349071      0.346267
  96   1 1468.1723    0.1940  0.2334  9.1953  0.0001  0.0062   0.0038   0.0144    0.0138   0.0000   439.9070     -0.153623       21.8631      0.283785      -4.63078     -0.104027     0.0983779      0.131351      0.148098      0.170870      0.178304      0.194850
  96   2 1816.4938    0.5107  0.6903  9.4688 -0.0000  0.0095   0.0056   0.0237    0.0286   0.0000   440.8545     -0.108643       21.6848    -0.0171893      -4.35167     0.0367508      0.149225      0.213006      0.229865      0.267272      0.278569      0.297142
  96   3 2114.0094    0.9676  1.2505 10.0272  0.0000  0.0126   0.0081   0.0338    0.0457   0.0000   441.5993    -0.0361263       21.9524      0.505577      -3.55954      0.150011      0.203540      0.284790      0.318974      0.359123      0.381562      0.402073
  96   4 2387.8466    1.6524  1.6708 11.1069  0.0000  0.0149   0.0119   0.0402    0.0378   0.0000   442.0372     -0.828570       21.5668     -0.577946      -3.18912     -0.758926      0.234497      0.324619      0.371739      0.417056      0.439454      0.466564
  96   5 2640.0789    2.6821  1.7374 11.7193  0.0000  0.0143   0.0180   0.0383    0.0440   0.0000   442.4606     -0.213659       21.5112      0.735673      -2.97794     -0.789637      0.230001      0.317603      0.358586      0.399325      0.428606      0.447677
  96   6 2885.0326    3.8957  1.5050 12.4577 -0.0003  0.0128   0.0276   0.0340    0.0476   0.0000   443.1643      0.544881       21.5146      0.319037      -3.49403     -0.514363      0.206347      0.285301      0.324335      0.353840      0.387158      0.406449
  96   7 3120.4941    4.6374  1.6307 12.7903  0.0000  0.0133   0.0316   0.0351    0.0474   0.0000   443.0090      0.126500       21.4296    -0.0193047      -2.92128     -0.812429      0.216029      0.296197      0.343392      0.376538      0.409781      0.419041
  96   8 3347.9945    3.7673  2.7647 12.7778  0.0000  0.0191   0.0208   0.0521    0.0291   0.0000   443.8532     0.0833231       20.9635      0.287487      -2.50633     -0.321377      0.299317      0.420218      0.477203      0.535953      0.564845      0.601955
  96   9 3570.3346    2.7253  5.2072 12.3970 -0.0029  0.0357   0.0099   0.0907    0.0193   0.0000   444.4050     -0.249322       20.4339      0.152277      -2.96497       1.19713      0.543858      0.784774      0.879893      0.979204       1.04849       1.09010
  97   0 1000.5846    0.0420  0.0322  9.3788  0.0000  0.0110   0.0046   0.0103    0.0108   0.0000   437.3342      0.271232       20.7291      0.262997      -3.25823      0.234834      0.149686      0.267256      0.260796      0.297925      0.318882      0.362900
  97   1 1474.6429    0.1925  0.2458  9.2060  0.0000  0.0063   0.0038   0.0154    0.0138   0.0000   439.9276      0.174392       21.6262      0.196755      -4.52901     0.0638058      0.101024      0.137096      0.163167      0.175034      0.191415      0.203341
  97   2 1823.4356    0.5262  0.7652  9.4341  0.0000  0.0098   0.0055   0.0257    0.0312   0.0000   440.7791   -0.00765975       21.6647      0.351677      -4.28437    -0.0103630      0.160722      0.216691      0.246478      0.267109      0.292299      0.304848
  97   3 2122.2879    0.9975  1.3545  9.9514 -0.0002  0.0130   0.0079   0.0351    0.0476   0.0000   441.7064     -0.847239       21.7558     -0.171513      -4.36137     -0.258519      0.207988      0.284245      0.325010      0.351099      0.391565      0.408329
  97   4 2396.8374    1.7000  1.7158 11.0364  0.0000  0.0149   0.0120   0.0408    0.0418   0.0000   442.1252     -0.195038       22.0427    -0.0345603      -3.75148     -0.335160      0.235683      0.324739      0.365017      0.403269      0.433848      0.459660
  97   5 2650.0815    2.6578  1.6647 11.9035  0.0000  0.0141   0.0186   0.0384    0.0418   0.0000   442.5534     -0.425091       21.3816     0.0827185      -3.82271     -0.310573      0.228078      0.316240      0.358420      0.394268      0.431618      0.443221
  97   6 2896.0693    3.9779  1.4891 12.5137 -0.0055  0.0128   0.0280   0.0336    0.0473   0.0000   442.8120     -0.436093       21.8032     -0.365759      -3.05344     -0.572723      0.205410      0.285897      0.315591      0.358996      0.381155      0.401680
  97   7 3132.2548    4.6174  1.6747 12.8636 -0.0000  0.0137   0.0311   0.0356    0.0447   0.0000   443.1014     -0.339532       21.3388      0.478576      -3.17211     -0.213543      0.218416      0.303300      0.346543      0.378596      0.407293      0.429215
  97   8 3360.5720    3.6768  2.9223 12.7053  0.0000  0.0198   0.0200   0.0549    0.0304   0.0000   443.6041     0.0468783       20.2535      0.629643      -1.68337     -0.840505      0.308513      0.433949      0.487425      0.538624      0.570622      0.603073
  98   1 1481.0511    0.1969  0.2815  9.2480  0.0000  0.0072   0.0037   0.0165    0.0140   0.0000   439.9414    -0.0325503       21.7109   -0.00552534      -4.79225    -0.0495557      0.110282      0.146436      0.177505      0.193466      0.195612      0.221507
  98   2 1830.3326    0.5335  0.7270  9.5440  0.0000  0.0097   0.0056   0.0241    0.0297   0.0000   440.7664     -0.272211       21.5211    -0.0750263      -4.16498     0.0173764      0.146890      0.207065      0.229298      0.265363      0.273939      0.288365
  98   3 2130.5090    1.0325  1.3427 10.0177  0.0000  0.0131   0.0084   0.0342    0.0519   0.0000   441.5993     0.0936739       21.7129      0.176076      -3.85937      0.161312      0.208584      0.284945      0.321573      0.361385      0.384949      0.409434
  98   4 2405.7743    1.7433  1.7676 11.0537 -0.0004  0.0149   0.0119   0.0409    0.0426   0.0000   442.1307     -0.262749       21.9650      0.343615      -3.24816     -0.857603      0.232323      0.326405      0.372737      0.406119      0.447809      0.467179
  98   5 2660.0352    2.7784  1.7326 11.7726  0.0000  0.0144   0.0184   0.0378    0.0475   0.0000   442.5412     -0.629370       21.3201     -0.787237      -4.16219     -0.248865      0.219879      0.314994      0.344265      0.392396      0.423954      0.442055
  98   6 2907.0102    3.9842  1.5112 12.6465 -0.0002  0.0126   0.0282   0.0350    0.0459   0.0000   442.9592     -0.363621       21.3981      0.194608      -3.35719      -1.13232      0.200920      0.277894      0.314534      0.346730      0.382006      0.388341
  98   7 3143.9621    4.6013  1.6812 12.9586  0.0000  0.0136   0.0309   0.0367    0.0429   0.0000   443.0441     -0.376181       21.6036      0.266257      -3.78486     0.0460081      0.210658      0.297464      0.336115      0.375699      0.397489      0.410212
  98   8 3373.0865    3.6591  3.1276 12.7489  0.0000  0.0212   0.0196   0.0568    0.0299   0.0000   444.2323     -0.749813       21.1716     -0.517415      -1.61517      -3.12726      0.318230      0.460492      0.512398      0.575297      0.611098      0.644911
  99   0 1010.5930    0.0277  0.0164  9.4004  0.0000  0.0102   0.0044   0.0080    0.0106   0.0000   436.3252      0.199293       21.2986     -0.155909      -4.28403     -0.388416      0.159115      0.213095      0.259321      0.296908      0.297670      0.323684
  99   1 1487.4210    0.2038  0.2774  9.2151  0.0000  0.0067   0.0037   0.0159    0.0140   0.0000   439.8950     -0.251439       21.8048   -0.00327249      -4.51026     0.0506348      0.101522      0.137154      0.164581      0.176663      0.187311      0.200523
  99   2 1837.1711    0.5494  0.7621  9.5305  0.0001  0.0099   0.0056   0.0248    0.0313   0.0000   440.7650    0.00585338       21.4000      0.335931      -4.10962      0.768432      0.149455      0.218257      0.239912      0.263261      0.285799      0.297843
  99   3 2138.7153    1.0282  1.2974 10.2214  0.0000  0.0130   0.0084   0.0343    0.0446   0.0000   441.5007     -0.172884       21.4474     -0.555869      -3.55617     -0.139610      0.195014      0.278813      0.312066      0.354892      0.380311      0.397125
  99   4 2414.6121    1.7517  1.7387 11.2739 -0.0069  0.0152   0.0123   0.0409    0.0385   0.0000   442.5519     -0.425672       21.9621    -0.0328832      -3.71364      0.541911      0.232970      0.325411      0.365393      0.414831      0.438716      0.459640
  99   5 2669.9035    2.7916  1.7876 11.8559 -0.0001  0.0143   0.0183   0.0393    0.0446   0.0000   443.0532     -0.255343       21.4534     0.0689204      -3.86179     -0.687190      0.221431      0.313438      0.349856      0.389649      0.420302      0.435287
  99   6 2917.8709    4.1028  1.5121 12.6009 -0.0000  0.0128   0.0287   0.0335    0.0497   0.0000   442.9447     -0.110326       21.9856      0.356234      -4.05894     -0.381182      0.198203      0.278998      0.313721      0.347624      0.378860      0.386387
  99   7 3155.5901    4.5447  1.6705 13.0998  0.0000  0.0138   0.0308   0.0367    0.0393   0.0000   443.4937     0.0660001       21.3427      0.466616      -3.22102     -0.895572      0.210112      0.297972      0.331709      0.371856      0.399399      0.414356
  99   8 3385.5490    3.5316  3.0880 12.8282  0.0000  0.0211   0.0192   0.0576    0.0280   0.0000   443.2711     -0.420738       20.8293      0.697445      -3.97112     -0.452828      0.316618      0.452144      0.504850      0.571329      0.595611      0.630284
 100   0 1015.5636    0.0394  0.0411  9.3675  0.0000  0.0115   0.0043   0.0134    0.0107   0.0000   437.4246   -0.00166966       21.1743      0.549824      -3.86354      0.143068      0.172941      0.214860      0.290182      0.276251      0.327683      0.358869
 100   1 1493.7475    0.2037  0.2663  9.2030  0.0000  0.0063   0.0037   0.0153    0.0141   0.0000   439.8653     -0.447966       21.3868     -0.176503      -4.46976      0.248980      0.103020      0.135540      0.154146      0.173547      0.181352      0.195345
 100   2 1843.9773    0.5488  0.8267  9.5168  0.0000  0.0103   0.0056   0.0267    0.0320   0.0000   440.7801     -0.635377       21.0480      0.376934      -4.49040      0.317398      0.157401      0.216208      0.241607      0.274259      0.293387      0.309872
 100   3 2146.7995    1.0370  1.4041 10.0802  0.0003  0.0132   0.0081   0.0352    0.0457   0.0000   441.8873     -0.657987       21.7487     -0.150974      -4.50611     -0.391173      0.204197      0.280867      0.324638      0.355260      0.388611      0.398633
 100   4 2423.4199    1.7899  1.8005 11.1337  0.0000  0.0151   0.0122   0.0413    0.0415   0.0000   442.0556     -0.221091       21.2130      0.406537      -3.69400      0.315556      0.231085      0.318546      0.369119      0.400910      0.443539      0.457355
 100   5 2679.7743    2.8880  1.7473 11.7385 -0.0000  0.0140   0.0185   0.0369    0.0475   0.0000   442.3234     -0.122510       21.6829     -0.579396      -3.76114     -0.193432      0.213908      0.299376      0.342768      0.381747      0.409303      0.424502
 100   6 2928.6806    4.1104  1.5152 12.7070  0.0000  0.0128   0.0287   0.0339    0.0447   0.0000   442.7733     -0.344910       21.9450      0.142660      -3.59641     -0.896488      0.196020      0.274081      0.312249      0.342144      0.365604      0.384632
 100   7 3167.1416    4.4874  1.7546 13.0033  0.0000  0.0142   0.0294   0.0374    0.0388   0.0000   443.1205     0.0370702       22.1672     -0.133322      -3.59395      -1.12207      0.211807      0.302604      0.336156      0.381792      0.410865      0.430116
 100   8 3397.9658    3.4747  3.1914 12.8140  0.0000  0.0218   0.0189   0.0602    0.0278   0.0000   443.7559     -0.732160       20.4237      0.436684      -1.74341     -0.369709      0.321358      0.463495      0.519983      0.583914      0.604996      0.647384
 101   0 1020.5039    0.0348  0.0368  9.3485 -0.0010  0.0118   0.0043   0.0138    0.0106   0.0000   436.8852     -0.499239       21.3932      0.171597      -4.46682      0.117104      0.211562      0.258058      0.259605      0.341184      0.372350      0.340031
 101   1 1500.0174    0.2094  0.3099  9.1674  0.0000  0.0070   0.0036   0.0170    0.0144   0.0000   439.9345     -0.257179       21.7587      0.433677      -3.83446     -0.155861      0.107290      0.148483      0.173594      0.188870      0.208296      0.206514
 101   2 1850.7061    0.5621  0.7985  9.5647  0.0000  0.0102   0.0058   0.0253    0.0318   0.0000   440.7574     -0.165403       21.5773      0.568517      -4.44925     -0.390654      0.153870      0.211093      0.238043      0.270050      0.286980      0.308209
 101   3 2154.9010    1.0638  1.4004 10.0929  0.0060  0.0132   0.0084   0.0357    0.0485   0.0000   441.6945    -0.0543502       22.1930    -0.0971831      -4.11955      0.235641      0.199032      0.274899      0.318484      0.347242      0.370486      0.390668
 101   4 2432.1875    1.8128  1.7824 11.2326 -0.0000  0.0153   0.0126   0.0414    0.0405   0.0000   442.3900     0.0679588       21.0255     -0.150451      -3.62367      -1.12292      0.225472      0.320570      0.358916      0.400633      0.428670      0.453312
 101   5 2689.5856    2.9056  1.7203 11.9230 -0.0000  0.0139   0.0192   0.0378    0.0437   0.0000   442.9372      0.205853       22.0260     0.0305441      -2.56706     -0.461059      0.209710      0.294121      0.332359      0.370658      0.393400      0.418613
 101   6 2939.4401    4.1887  1.5305 12.6624 -0.0000  0.0127   0.0290   0.0338    0.0467   0.0000   442.7652     -0.284077       22.1393      0.472981      -3.51874     -0.428843      0.192621      0.270175      0.308461      0.332307      0.365766      0.382483
 101   7 3178.6836    4.4739  1.8751 12.9829 -0.0000  0.0144   0.0283   0.0387    0.0375   0.0000   443.3542     -0.273229       21.3706     -0.262096      -3.30327    -0.0363011      0.220290      0.306735      0.346530      0.385432      0.413831      0.432527
 101   8 3410.2494    3.4281  3.6096 12.7220 -0.0008  0.0243   0.0178   0.0654    0.0288   0.0000   442.7388     0.0323289       20.0622      0.943821      -1.85242      -2.47153      0.351153      0.502751      0.566038      0.633746      0.668018      0.701908
 102   1 1506.2297    0.2192  0.3163  9.1445  0.0000  0.0070   0.0037   0.0169    0.0147   0.0000   439.8636     -0.153099       21.7753     -0.294180      -4.32739     0.0210509      0.105702      0.142938      0.165031      0.183482      0.208343      0.214281
 102   2 1857.3978    0.5597  0.8468  9.5525  0.0000  0.0107   0.0057   0.0268    0.0330   0.0000   440.5925     -0.214624       22.0238     -0.252886      -4.29714     0.0564509      0.160056      0.224096      0.260404      0.283305      0.315907      0.323691
 102   3 2162.9488    1.0724  1.4433 10.1580 -0.0002  0.0136   0.0082   0.0363    0.0447   0.0000   441.8528     -0.153601       21.5921     -0.553739      -3.76765     -0.846248      0.201594      0.284106      0.323577      0.351010      0.379948      0.389406
 102   4 2440.8845    1.8529  1.7813 11.2362  0.0000  0.0151   0.0127   0.0411    0.0418   0.0000   441.9219      0.162078       20.6340      0.285430      -3.85856     -0.340548      0.226278      0.314731      0.358058      0.398220      0.430012      0.449482
 102   5 2699.3534    2.9063  1.7270 12.0776  0.0000  0.0141   0.0194   0.0388    0.0403   0.0000   442.7438     -0.308051       21.5120     0.0919055      -3.81586     -0.122073      0.207893      0.293044      0.338257      0.362484      0.398593      0.414701
 102   6 2950.1200    4.2304  1.5174 12.7028  0.0000  0.0127   0.0295   0.0337    0.0476   0.0000   442.5921      0.147297       21.3168      0.125304      -4.00460     -0.530866      0.191310      0.267605      0.301426      0.337839      0.363910      0.380871
 102   7 3190.1287    4.4931  1.9448 12.8432 -0.0000  0.0144   0.0272   0.0393    0.0385   0.0000   442.9600     -0.572703       20.7600      0.207312      -2.37499     -0.830663      0.211817      0.300472      0.333116      0.373632      0.401609      0.425618
 102   8 3422.5920    3.4593  3.6450 12.6374  0.0002  0.0243   0.0174   0.0645    0.0301   0.0000   443.6502      0.185493       21.2080    -0.0110804      -3.04559     -0.988591      0.349157      0.503288      0.558121      0.632381      0.663806      0.699230
 103   0 1030.3206    0.0524  0.0634  9.3614  0.0000  0.0104   0.0040   0.0157    0.0107   0.0000   436.7921     -0.978043       21.7880      0.238199      -3.60088     -0.352552      0.133033      0.199025      0.230795      0.258843      0.247923      0.243062
 103   1 1512.4243    0.2161  0.3014  9.2219  0.0000  0.0067   0.0037   0.0162    0.0146   0.0000   439.7852     -0.127451       21.3625      0.178685      -4.29786     -0.106101      0.103659      0.137077      0.156152      0.173882      0.181874      0.195999
 103   2 1864.0400    0.5732  0.8634  9.5868  0.0000  0.0106   0.0057   0.0271    0.0339   0.0000   440.6418    -0.0990355       21.6603      0.161606      -4.48607     -0.388670      0.157841      0.220320      0.247262      0.282702      0.299205      0.318494
 103   3 2170.9140    1.0898  1.4999 10.2352  0.0000  0.0137   0.0083   0.0371    0.0447   0.0000   441.6429     -0.599204       21.0960     -0.851550      -3.54022      0.763353      0.205113      0.290625      0.331617      0.367916      0.396041      0.413930
 103   4 2449.5286    1.9233  1.7257 11.3490  0.0000  0.0149   0.0133   0.0399    0.0422   0.0000   442.0470     -0.171110       21.6246      0.136785      -3.43908     -0.250802      0.214678      0.304990      0.345106      0.381209      0.408119      0.434629
 103   5 2709.0511    3.0238  1.7120 11.9487 -0.0000  0.0136   0.0196   0.0367    0.0463   0.0000   442.9280      0.367190       21.4385      0.495829      -3.60216     -0.339821      0.206241      0.285430      0.322207      0.355466      0.385909      0.407720
 103   6 2960.7219    4.2724  1.5511 12.6930  0.0011  0.0125   0.0287   0.0336    0.0460   0.0000   442.5141      0.107465       21.9502      0.207671      -3.44152     -0.856294      0.189875      0.260654      0.299757      0.332463      0.373619      0.387784
 103   7 3201.5042    4.4094  1.9437 12.9835 -0.0000  0.0146   0.0273   0.0399    0.0374   0.0000   442.8435      0.120687       21.2140     0.0542002      -3.19919     -0.566564      0.214770      0.303360      0.342145      0.378102      0.409704      0.430785
 103   8 3434.8411    3.3533  3.8275 12.7296 -0.0007  0.0251   0.0169   0.0694    0.0292   0.0000   443.5715     -0.609898       20.7310     -0.565152      -2.42173     -0.294841      0.366874      0.514396      0.592234      0.657158      0.709984      0.749415
 104   0 1035.1556    0.0497  0.0664  9.2971  0.0000  0.0097   0.0039   0.0177    0.0106   0.0000   437.0791     0.0146673       21.3205    0.00722767      -4.88710    -0.0829262      0.143266      0.193040      0.241762      0.306662      0.326180      0.299320
 104   1 1518.5892    0.2244  0.3142  9.1559 -0.0001  0.0067   0.0037   0.0164    0.0148   0.0000   439.6477     -0.299166       21.5841     -0.167853      -4.35135      0.181174      0.104707      0.141246      0.161274      0.173581      0.189580      0.206866
 104   2 1870.6739    0.5914  0.8840  9.5486 -0.0001  0.0106   0.0058   0.0274    0.0356   0.0000   440.4493     0.0339339       21.5662      0.302618      -4.57109      0.445529      0.156600      0.220536      0.248308      0.272828      0.303194      0.317913
 104   3 2178.8246    1.1166  1.4501 10.2740 -0.0000  0.0133   0.0084   0.0360    0.0430   0.0000   441.7426      0.404743       21.8596     -0.271345      -3.69053      0.795063      0.197345      0.277966      0.313949      0.351659      0.383547      0.407209
 104   4 2458.0718    1.9236  1.8202 11.3110  0.0000  0.0150   0.0129   0.0413    0.0413   0.0000   442.0714     -0.320914       21.6083     -0.104177      -3.76977      0.347285      0.221197      0.312559      0.349790      0.389605      0.429438      0.445557
 104   5 2718.7312    3.0498  1.6773 12.1626  0.0000  0.0136   0.0204   0.0376    0.0405   0.0000   442.5479      0.269171       21.8572       1.14299      -3.15970     -0.594161      0.201629      0.282363      0.316960      0.347464      0.380172      0.398193
 104   6 2971.3369    4.2780  1.5850 12.7575  0.0000  0.0130   0.0286   0.0342    0.0433   0.0000   442.5453    -0.0160211       21.6025     -0.320516      -3.14798      0.276680      0.191940      0.271249      0.300541      0.343775      0.369952      0.386926
 104   7 3212.8703    4.4079  2.0325 12.8768 -0.0000  0.0147   0.0265   0.0408    0.0380   0.0000   443.5393     -0.179387       21.2864     -0.549250      -3.16556     -0.422712      0.219963      0.303466      0.346957      0.375172      0.414388      0.433001
 104   8 3446.9812    3.3060  3.9257 12.7003 -0.0036  0.0259   0.0157   0.0699    0.0275   0.0000   443.2648     -0.669391       21.1687     -0.643028      -3.25606     -0.406167      0.372351      0.530129      0.598842      0.670619      0.717257      0.764356
 105   0 1040.0145    0.0493  0.0605  9.3263  0.0000  0.0095   0.0039   0.0158    0.0106   0.0000   437.0822     -0.232639       21.9422      0.588288      -4.25870      0.448242      0.132756      0.161322      0.228715      0.245531      0.266563      0.280029
 105   1 1524.6944    0.2250  0.3295  9.2046  0.0000  0.0070   0.0036   0.0172    0.0150   0.0000   439.6235     0.0888884       21.7337     0.0288156      -4.31985      0.253440      0.103080      0.144272      0.169667      0.182305      0.204255      0.203859
 105   2 1877.2284    0.6066  0.9205  9.5455 -0.0000  0.0107   0.0058   0.0280    0.0373   0.0000   440.4774     -0.377216       22.1169     -0.181003      -4.47333      0.616499      0.154312      0.213625      0.244326      0.272570      0.287991      0.300969
 105   3 2186.6791    1.1245  1.5155 10.3160 -0.0001  0.0137   0.0083   0.0377    0.0429   0.0000   441.5980      0.316743       21.5528     -0.893572      -4.00804     -0.431453      0.195667      0.276396      0.312781      0.349049      0.366294      0.388269
 105   4 2466.5948    1.9436  1.8995 11.3829 -0.0000  0.0154   0.0128   0.0427    0.0411   0.0000   442.1304      0.114521       21.6908      0.232296      -2.88735     -0.211395      0.223796      0.312329      0.355415      0.388099      0.417944      0.441586
 105   5 2728.3212    3.1016  1.7312 12.2011  0.0000  0.0139   0.0205   0.0377    0.0420   0.0000   442.6627     0.0409468       22.1716      0.208997      -4.11458      0.459385      0.201946      0.282762      0.316746      0.353282      0.381042      0.399043
[truncated: 159,379 more chars]
