# Supplementary material for: Global-Mode Analysis of Full-Disk Data from the Michelson Doppler Imager and the Helioseismic and Magnetic Imager
Source: Sol Phys. 2018 Jan 31;293(2):29. doi: 10.1007/s11207-017-1201-5 (PMC6566312; doi:10.1007/s11207-017-1201-5)
Supplement: Supplementary file 3 — (TAR 230.0 MB) [file 11207_2017_1201_MOESM3_ESM.tar › MDI/mdifd.4202]

   0  15 2228.4584    0.9983  1.0215 10.6685  0.0000  0.1944   0.1884   0.5966    0.7270   0.0000    -0.0000       0.00000       0.00000       0.00000       0.00000       0.00000       0.00000       0.00000       0.00000       0.00000       0.00000       0.00000
   0  17 2496.0663    2.0424  0.7536 11.0692  0.0000  0.1131   0.3781   0.7437    1.2345   0.0000    -0.0000       0.00000       0.00000       0.00000       0.00000       0.00000       0.00000       0.00000       0.00000       0.00000       0.00000       0.00000
   0  20 2899.0809    3.5227  0.5704  9.3712  0.0000  0.1061   0.5790   0.2687   10.7279   0.0000    -0.0000       0.00000       0.00000       0.00000       0.00000       0.00000       0.00000       0.00000       0.00000       0.00000       0.00000       0.00000
   1  12 1885.0355    0.5827  1.1244  8.3175  0.0000  0.1517   0.0465   0.2129    0.7890   0.0000   541.6525      -6.38570       0.00000       0.00000       0.00000       0.00000       204.482       92.3471       0.00000       0.00000       0.00000       0.00000
   1  14 2156.6183    0.8416  1.5662  9.7851  0.0000  0.1831   0.0659   0.3384    0.4226   0.0000   392.0665       137.546       0.00000       0.00000       0.00000       0.00000       234.814       102.766       0.00000       0.00000       0.00000       0.00000
   1  15 2292.0440    1.3860  0.8054  9.3255  0.0000  0.0788   0.1618   0.4049    1.4059   0.0000   423.1530       29.1802       0.00000       0.00000       0.00000       0.00000       95.7141       47.9234       0.00000       0.00000       0.00000       0.00000
   1  17 2559.0326    2.0883  1.2973  9.0784  0.0000  0.1185   0.1432   0.2565    4.2483   0.0000   272.5706      -97.2589       0.00000       0.00000       0.00000       0.00000       112.928       99.1096       0.00000       0.00000       0.00000       0.00000
   1  19 2828.2293    3.3982  0.5039 12.2267  0.0000  0.0900   0.4472   0.2318    0.5174   0.0000   479.4025       45.6101       0.00000       0.00000       0.00000       0.00000       129.809       43.7882       0.00000       0.00000       0.00000       0.00000
   1  21 3098.2304    4.2430  1.0496 10.2923  0.0000  0.1056   0.2898   0.2251    6.4673   0.0000   416.2274       39.8336       0.00000       0.00000       0.00000       0.00000       100.086       85.6154       0.00000       0.00000       0.00000       0.00000
   1  22 3233.0221    4.1104  1.7511  9.1646  0.0000  0.1313   0.2379   0.3566   14.2426   0.0000   411.8337       44.6283       0.00000       0.00000       0.00000       0.00000       177.231       80.7376       0.00000       0.00000       0.00000       0.00000
   1  24 3504.2429    3.1887  3.1910  4.6357  0.0000  0.1676   0.1388   0.5187  444.1133   0.0000   456.9600       12.5590       0.00000       0.00000       0.00000       0.00000       193.927       122.582       0.00000       0.00000       0.00000       0.00000
   2  12 1945.8072    0.5174  0.7986  9.7317  0.0000  0.1160   0.0451   0.2158    0.2822   0.0000   480.0262       50.0566       31.2888       17.7957       0.00000       0.00000       97.8133       67.8719       39.0033       9.76420       0.00000       0.00000
   2  13 2081.8539    0.7670  0.9762 -4.5087  0.0000  0.0765   0.0466   0.1970 1000.0000   0.0000   311.3964      -25.7376      -12.5991       6.41088       0.00000       0.00000       60.7829       46.0945       22.4782       7.44590       0.00000       0.00000
   2  15 2352.2128    1.2291  0.9088  9.6095  0.0000  0.0798   0.0760   0.1720    0.8015   0.0000   539.7901      -17.4713       36.2918      -7.52658       0.00000       0.00000       67.0891       51.9262       24.9118       8.32206       0.00000       0.00000
   2  16 2485.7892    1.5996  1.3272 -0.0753  0.0000  0.0906   0.0890   0.2018 1000.0000   0.0000   444.7248       97.3985      -77.2324       14.4867       0.00000       0.00000       68.4553       51.0576       36.1477       10.5565       0.00000       0.00000
   2  18 2754.4836    2.7260  1.1738  4.5182  0.0000  0.0707   0.1503   0.2004  760.3345   0.0000   443.8279      -27.4855       5.03352      -5.24857       0.00000       0.00000       52.3613       45.8614       22.9093       9.44802       0.00000       0.00000
   2  19 2889.7081    3.2225  0.8625 12.0956  0.0000  0.0924   0.2029   0.1516    0.6386   0.0000   409.8503       131.829       20.6181       9.31792       0.00000       0.00000       81.9872       61.1153       28.2262       7.93288       0.00000       0.00000
   2  20 3024.8703    4.1703  1.0592  5.2656  0.0000  0.0663   0.2487   0.1949  923.9674   0.0000   433.4475       78.7914      0.214176       12.1130       0.00000       0.00000       50.9867       41.6440       21.5273       8.51225       0.00000       0.00000
   2  22 3295.1083    3.8400  1.9237  9.1912  0.0036  0.0986   0.1716   0.2631    5.9959   0.0000   423.2942       67.7228       59.8603       15.4656       0.00000       0.00000       78.7276       62.4846       32.8250       11.5017       0.00000       0.00000
   2  23 3430.8457    3.2589  2.7245  4.8432 -0.0333  0.1094   0.1234   0.3590    9.7036   0.0000   370.2865      -24.4970      -2.77156      -9.98347       0.00000       0.00000       73.9535       62.9707       40.7599       15.4027       0.00000       0.00000
   2  24 3566.6288    2.7797  2.7567 -0.9353  0.0000  0.1199   0.1029   0.3314 1000.0000   0.0000   371.6998       25.8754       31.4086      -11.0749       0.00000       0.00000       96.6230       76.4765       39.5899       14.6578       0.00000       0.00000
   3  12 2001.2230    0.6083  0.3115  9.7208  0.0000  0.0518   0.0529   0.0777    0.1529   0.0000   411.5811      -10.1104       31.0428       16.0895      -3.51981      0.220838       19.7787       20.4701       15.6738       12.1473       4.68252       1.87998
   3  13 2137.7035    0.7311  0.6885  9.5775  0.0000  0.0602   0.0485   0.1591    0.2864   0.0000   427.0401       7.32123      -10.1846      -12.4562      -2.51251       3.15199       30.7873       30.0316       21.0233       14.9281       5.21944       1.88832
   3  14 2273.3246    1.0348  0.8261 10.5198  0.0000  0.0655   0.0644   0.1745    0.2849   0.0000   422.5576       17.1481      -11.0850      -23.3508      -8.67355      -1.47097       35.0025       31.5909       23.8773       13.0548       6.15075       1.58743
   3  15 2407.6069    1.3917  1.0329 10.3923 -0.0005  0.0676   0.0754   0.1696    0.4863   0.0000   393.5743       28.4872      -5.79820      -15.2087      -2.19863     -0.849034       31.8847       30.5812       23.0612       16.5806       6.22630       2.05709
   3  16 2541.6867    2.0270  0.9944  9.9495  0.0000  0.0737   0.1038   0.1655    1.3801   0.0000   456.4541       46.1992      -8.97920      -13.8765       4.50782       2.29684       45.7951       43.8492       27.0348       12.9671       5.13406       1.66559
   3  17 2676.1115    2.2664  0.7849 11.7085  0.0000  0.0601   0.1427   0.1543    0.3719   0.0000   380.8768      -5.92069      -19.5132       19.6287       5.37112      -1.91207       30.2946       30.8687       22.5795       10.4073       6.23269       1.71569
   3  18 2811.4252    3.1732  0.8399  4.2149  0.0000  0.0758   0.1757   0.1510  664.3026   0.0000   377.8937     -0.646321       16.5825     -0.674375      -4.28544      -1.93701       51.8017       47.4534       29.0204       13.3228       4.58658       1.14933
   3  19 2946.9877    3.6436  1.1281  5.2322  0.0000  0.0593   0.1870   0.1632  687.4495   0.0000   419.0264       21.5972      -7.21232       18.5075       6.30528      0.660390       31.2090       30.4880       21.8666       12.0831       5.67336       1.64767
   3  20 3082.2754    4.3028  0.9557  3.9018  0.0000  0.0600   0.2253   0.1561 1000.0000   0.0000   459.7746       14.0913       47.6461       15.3318      0.631079      -3.34011       35.7690       32.1598       22.7167       12.2965       5.17113       1.28581
   3  21 3217.7529    4.0469  1.4318  4.7294  0.0000  0.0697   0.1859   0.1992 1000.0000   0.0000   449.4773       68.0909      -35.2665       21.9837      -1.84858       1.07293       34.2541       31.5764       25.2771       15.4851       7.03404       2.00494
   3  22 3353.6570    3.5738  1.7338 10.9679  0.0156  0.0719   0.1553   0.2450    1.1036   0.0000   436.0784       71.9097      -12.3467      -9.83157       3.38640       3.88812       37.2664       34.3836       25.9765       16.2593       6.71988       2.03904
   3  23 3489.7043    3.0536  2.4879 10.4606  0.0109  0.0894   0.1101   0.2974    0.8003   0.0000   355.1868      -7.96516       27.2086       24.3603       1.46301      -4.27540       43.9398       44.0598       32.7164       17.1894       8.90931       2.67830
   3  24 3626.1828    2.3804  3.7020 10.9966  0.0000  0.1249   0.0762   0.3750    0.2978   0.0000   521.4837       89.3561       107.244       26.6119      0.878207       1.16261       64.6719       63.9802       45.2719       25.6596       11.6695       3.65854
   4  12 2051.7128    0.7429  0.5125  9.6905  0.0000  0.0474   0.0491   0.1012    0.1784   0.0000   440.0093      -3.93714      -2.46382       6.34499      -1.76514       1.53799       19.6706       20.8167       16.1045       10.6141       6.02764       2.90130
   4  13 2188.3077    0.8543  0.7197  9.2642 -0.0012  0.0506   0.0461   0.1200    0.3984   0.0000   443.0202       17.7413      -3.18134      -25.5517      -1.67277      -2.38623       18.0529       19.0646       16.1710       11.4177       6.91431       3.11576
   4  15 2458.4622    1.5725  1.0739  9.6542  0.0000  0.0589   0.0736   0.1686    1.3804   0.0000   412.1813       40.2771      -9.65135      -3.70325       11.4077       6.35714       23.1554       25.5998       18.4374       14.2145       8.04981       3.57847
   4  16 2592.9150    2.1436  1.0271  2.6302  0.0000  0.0528   0.0964   0.1656 1000.0000   0.0000   423.3530       27.1325      -22.2675      -17.4068      -12.9045      -3.50652       19.5273       21.4667       17.7806       12.0888       7.17749       3.54053
   4  17 2728.3871    2.5805  0.9235 10.9355  0.0000  0.0553   0.1229   0.1421    0.8942   0.0000   441.7248      -1.63659      -12.0425       17.4961       2.28186      -6.73879       20.0772       21.2783       18.3298       13.1986       6.47066       4.72368
   4  18 2864.2044    3.4664  0.7973 10.9101 -0.0078  0.0491   0.1649   0.1089    1.8287   0.0000   424.3590       33.7926       14.9654       10.6561       1.47743      -2.21762       19.3595       18.4892       16.4282       10.5217       7.06142       2.95290
   4  19 3000.2055    3.7878  0.8197 12.0102  0.0000  0.0534   0.1874   0.1234    0.5774   0.0000   435.4345       50.6260      -17.2166       2.85011       10.2475       2.88859       22.3640       24.8094       17.1999       12.7518       6.72894       3.07872
   4  20 3136.0159    3.8756  1.0522 12.4589 -0.0098  0.0652   0.1876   0.1432    0.5752   0.0000   417.7695       49.2932      -26.4464       18.7489     0.0646290       2.71912       28.8166       31.4406       24.0901       15.0367       7.77430       3.96507
   4  22 3408.0637    3.2928  2.2522 10.7663  0.0000  0.0772   0.1056   0.2281    0.7452   0.0000   430.5360      -34.9895     -0.201760       5.37415      0.983237      -2.65597       30.0063       30.6833       26.4165       17.7694       10.3481       5.35092
   4  23 3544.5365    2.7929  3.4324 10.6261 -0.0116  0.1027   0.0721   0.2615    0.4283   0.0000   426.9183       85.1574      0.249115      -1.73978       7.61501       1.00710       40.6445       42.8654       33.9195       24.5542       14.5677       6.60159
   4  24 3681.6733    2.3603  4.2797 10.2107  0.0000  0.1221   0.0585   0.3176    0.3762   0.0000   542.7440       146.472       36.8917      0.214252      -5.55230      -5.59612       53.3416       54.7374       43.8969       28.5566       15.7289       7.81660
   4  26 3956.2077    1.7062  8.0245  8.7609  0.0000  0.1703   0.0312   0.4754    0.5284   0.0000   405.4853       134.288       100.346      -6.43661      -13.0797      -12.3927       68.9911       73.1124       56.9740       40.6889       23.0698       11.0936
   5  11 1960.5200    0.4585  0.4786  9.2476  0.0000  0.0466   0.0286   0.0920    0.1312   0.0000   451.9057       18.0552       7.48792     -0.257165       9.36612      -2.22304       15.0034       15.9333       15.6295       9.89196       5.93100       3.66280
   5  12 2098.4880    0.7544  0.5341  9.2319  0.0000  0.0392   0.0467   0.1067    0.2067   0.0000   447.7573       26.4154       18.5183       7.78853      -3.26375      -5.07511       11.9435       15.9281       11.2994       10.9688       9.41818       3.97019
   5  13 2235.3849    0.9878  0.7217  9.8501  0.0000  0.0382   0.0489   0.1175    0.2204   0.0000   439.5709       1.98760       17.0864       2.71282      -7.57843       2.42332       12.9553       14.8974       12.4277       9.09309       5.69108       3.37377
   5  15 2506.0096    1.8211  0.9305 10.4578  0.0000  0.0473   0.0810   0.1361    0.4431   0.0000   427.8558      -4.60387       17.6104       15.5404      -16.1068       12.3796       16.9802       18.5686       16.3391       11.0079       7.02480       3.93272
   5  16 2641.2180    2.3314  0.6718 11.5123  0.0000  0.0393   0.1149   0.0952    0.2765   0.0000   457.3095      -4.22867       14.7892       4.64230       6.46596       2.72594       12.0485       13.6521       10.7433       9.02114       6.82732       4.19887
   5  17 2777.3185    2.9953  0.9963 10.5189  0.0000  0.0449   0.1299   0.1350    1.3218   0.0000   447.8556       35.9681       1.67202      -8.76667       16.9422       3.83433       14.5018       15.2015       12.7791       10.7308       7.69992       4.83434
   5  19 3050.0387    3.8600  1.2508 11.8966  0.0000  0.0551   0.1673   0.1619    0.9775   0.0000   408.6765       18.9228       14.8979       19.0398     -0.682761      -3.57822       17.0384       19.8345       17.0162       13.7046       9.05487       5.22948
   5  20 3186.2496    4.0006  0.9976 12.7556 -0.0056  0.0555   0.2015   0.1429    0.5647   0.0000   409.8852       31.0028       46.2561       30.8242      -4.62066       3.20668       18.6417       20.4202       19.6285       12.7961       7.99748       4.67002
   5  22 3459.3896    3.1537  2.3006 11.2612 -0.0007  0.0749   0.0984   0.2252    0.5166   0.0000   450.0088       24.0567       4.07334      -10.6838       16.8817      0.157637       22.0507       24.8136       21.9207       17.3472       11.8062       6.95834
   5  23 3596.6033    2.6297  3.6270  9.7928 -0.0064  0.0959   0.0616   0.2523    0.8814   0.0000   390.3827       44.6148       9.50607      -2.79310       1.46597       13.5184       30.0622       35.2852       30.4468       23.8022       14.3311       8.96615
   5  24 3734.1166    2.2308  4.4491 10.0513  0.0000  0.1126   0.0525   0.3189    0.3840   0.0000   388.0374       36.9636      -15.2992       10.4119      -21.8422       10.1532       33.8839       39.0088       32.2059       26.3440       17.7806       10.3126
   6  10 1866.1560    0.3995  0.3974  9.0989  0.0000  0.0338   0.0238   0.0670    0.0903   0.0000   452.2522      -8.39960       3.86430      -8.29513      0.387675     -0.295546       8.45012       10.5714       9.79787       7.40729       5.24639       3.39704
   6  11 2004.0626    0.5833  0.3980  9.4118  0.0000  0.0313   0.0364   0.0744    0.1147   0.0000   436.0122      -8.75949       14.8674       5.19373       6.83849      0.286953       8.30802       9.51312       9.83149       7.59414       4.59740       3.26004
   6  12 2142.5687    0.7083  0.5706  9.6059  0.0000  0.0438   0.0368   0.0873    0.1442   0.0000   429.2671      -28.5812       23.8837       16.2944      -2.45562       7.90104       13.7012       18.0174       14.8967       11.5266       6.98055       3.93006
   6  13 2279.7019    0.9407  1.0457 10.0707  0.0000  0.0518   0.0400   0.1362    0.2049   0.0000   450.8952      -16.8513      -1.15428       8.84623       21.7920       4.22889       13.7552       13.7496       13.6182       11.4746       8.57823       5.95223
   6  14 2415.5275    1.4822  0.8813 10.1425  0.0000  0.0423   0.0580   0.0987    0.2815   0.0000   437.7100       4.00236       17.6584      -3.10431      -6.01639       3.74269       11.1801       13.7042       11.8274       9.34969       7.03551       4.48650
   6  15 2551.0995    1.9774  0.7844 10.9967  0.0000  0.0444   0.0826   0.0856    0.2442   0.0000   437.9867       18.7332     -0.318159       9.54330      -1.23057      -2.19415       11.1307       13.8343       10.5893       9.89123       7.43468       4.74748
   6  16 2687.1134    2.4973  1.0006 10.8532  0.0000  0.0421   0.0950   0.1165    0.4797   0.0000   444.3540       2.56626       9.23410      -14.3302       2.48578       2.52536       11.0734       11.6048       11.8070       9.05371       7.35222       4.79089
   6  17 2823.6703    3.0042  0.8357 11.5892  0.0000  0.0417   0.1265   0.1096    0.3113   0.0000   433.9292      0.993970      0.398480       12.4702      -5.84925      0.877935       12.6482       12.5021       10.5361       10.5408       7.76509       4.86593
   6  18 2960.7292    3.6614  0.8550 12.5177  0.0000  0.0390   0.1574   0.1086    0.2361   0.0000   444.2095       13.9425       38.1995       8.49671       8.70838       7.70261       10.5541       12.3014       11.0275       8.82028       6.23189       4.56941
   6  19 3097.3571    4.0765  0.9392 11.6396  0.0000  0.0405   0.1632   0.1094    0.6021   0.0000   435.1913       37.5631       12.1516       25.4394      -11.0175      -2.15076       11.2591       11.9217       10.3525       9.26200       7.56712       4.58018
   6  20 3234.0651    4.0617  1.3042 12.3700  0.0000  0.0548   0.1620   0.1420    0.4253   0.0000   425.7928       36.9926      -14.5420       20.1270      -2.52389       8.94832       17.9857       19.9336       17.5267       13.9590       9.82691       6.64847
   6  21 3370.9845    3.7262  1.9552 11.1744  0.0000  0.0616   0.1097   0.1806    0.5833   0.0000   424.1113       14.8142       1.23558       9.06298       4.25287      -3.65033       16.6920       19.2676       16.8956       14.1634       10.6782       6.75438
   6  22 3508.3981    2.9440  2.8547 10.5911  0.0000  0.0769   0.0712   0.2177    0.4248   0.0000   459.0597       46.2700       42.6241       27.2067      -17.8743      -3.04775       20.2909       24.1925       22.4556       18.4991       12.5038       8.14401
   6  23 3646.0942    2.4604  3.7374 10.4014  0.0000  0.0953   0.0546   0.2578    0.2931   0.0000   461.5118      -7.66472       10.5587       8.58081      -6.45127       19.8772       22.6357       27.9493       24.9956       21.5275       15.4090       10.3177
   6  27 4199.5662    1.2193 10.3424  9.3191  0.0000  0.1899   0.0196   0.5507    0.1201   0.0000   469.3049      -18.0760       59.1852      -44.8583      -20.2414       15.2709       48.7996       58.4945       52.7129       44.8639       31.8551       21.1265
   7   8 1627.4737    0.2043  0.2130  9.0955  0.0000  0.0267   0.0176   0.0537    0.0583   0.0000   422.6363      -15.4986       5.68866      0.890967      -3.42914      -6.64405       8.75476       10.7325       8.79669       7.42212       5.76554       4.01708
   7   9 1767.6661    0.3237  0.2507  9.2383  0.0000  0.0318   0.0245   0.0579    0.0702   0.0000   440.0982      0.588490       11.4029       1.47703       3.95190       1.36467       5.92875       8.56383       7.34269       7.86206       4.40600       4.96895
   7  10 1906.8553    0.4392  0.4195  9.2158  0.0000  0.0313   0.0245   0.0719    0.0947   0.0000   425.5485      -12.5400       11.5674       3.63012      -5.37735      -5.33882       8.33676       10.2577       8.90276       7.17214       4.65026       4.20760
   7  11 2045.8875    0.6269  0.4899  9.3967  0.0000  0.0287   0.0312   0.0732    0.1112   0.0000   417.4630      0.777555      0.971194       2.93941      -4.22886       4.28063       6.76316       7.98079       8.29168       6.97242       4.90344       3.28633
   7  12 2184.5366    0.8629  0.6731  9.7555  0.0000  0.0357   0.0375   0.0947    0.1503   0.0000   434.9363      -9.01358       5.32442       3.78436      -2.87457       2.28769       8.69514       9.02113       8.90018       7.65791       5.84080       4.33403
   7  13 2322.1462    1.1983  0.9344 10.1220 -0.0020  0.0440   0.0452   0.0994    0.2148   0.0000   423.5086       1.40357     -0.880484      -3.31882       1.26867      0.219421       8.85572       9.71812       10.5075       9.06653       6.78163       4.69434
   7  14 2458.1608    1.6366  0.9327 10.4153  0.0000  0.0374   0.0603   0.1075    0.2381   0.0000   411.7007      0.344618       4.94261      -7.74341       5.45570       1.10693       8.84716       10.6045       10.2511       7.55289       6.49969       4.69960
   7  15 2594.2960    2.0678  0.8424 10.9959  0.0000  0.0369   0.0793   0.0915    0.2474   0.0000   426.3829       17.5560      0.772167       18.8818     -0.419595      -5.55964       9.07277       10.4298       9.90001       8.55554       6.36504       4.40085
   7  16 2731.1886    2.6716  0.8976 11.0203  0.0000  0.0394   0.0999   0.1049    0.3540   0.0000   450.5364       12.6564       7.78295       7.81669       6.84912       2.57773       9.49339       10.3853       10.1847       7.92608       7.47301       4.99389
   7  17 2868.3727    3.4682  0.7591 11.6299  0.0000  0.0339   0.1360   0.0886    0.3270   0.0000   432.4621       8.45709       3.12821       10.2560      -13.6036       1.91851       7.50531       8.59411       9.11886       7.08702       5.48633       4.05170
   7  18 3005.7651    3.6053  0.9480 12.3282  0.0000  0.0404   0.1326   0.1024    0.2430   0.0000   429.5333       21.5236       12.7482       20.8796      -13.0782       11.7739       9.21268       10.5410       10.9666       9.67990       6.37708       4.89686
   7  19 3142.8042    3.7229  1.3150 11.9369  0.0000  0.0453   0.1193   0.1356    0.3272   0.0000   440.2365       31.8013       26.1802      -6.21604       8.83115       7.53248       10.4428       11.9682       11.8082       9.91386       7.72702       5.32595
   7  20 3279.9496    3.5794  1.4951 12.1850  0.0000  0.0513   0.1142   0.1386    0.2470   0.0000   442.6270       38.7952     -0.143282       13.6250       15.6018      -3.77962       12.2889       13.6128       13.2714       11.0601       8.92557       6.44780
   7  21 3417.5559    3.1253  2.1369 11.5693  0.0000  0.0600   0.0868   0.1737    0.2348   0.0000   429.8337       20.7680       18.2632       24.8034       2.41378      -14.6631       13.6149       15.8064       14.9073       13.4816       10.0231       7.31588
   7  22 3555.3191    2.7111  3.0207 10.6961  0.0000  0.0779   0.0610   0.1985    0.2923   0.0000   426.1489       41.8337       12.2776       13.9449       7.52437       4.06350       17.8591       21.6257       20.7203       17.6856       13.2158       9.08998
   7  23 3693.5861    2.3260  4.2228 10.0388  0.0000  0.0874   0.0429   0.2480    0.2511   0.0000   426.6195      -27.8645       61.0373       31.5048      -6.83635       5.99167       19.9399       23.2480       22.7002       18.8390       15.0659       11.4690
   7  24 3831.9085    1.9432  5.7057  9.8047  0.0000  0.1131   0.0327   0.3024    0.1859   0.0000   472.4872       21.6378       18.6478       28.3732      -29.0511       15.9320       25.2910       29.8216       28.4006       24.6721       19.3743       14.1318
   8   8 1665.7452    0.2522  0.2568  9.1004  0.0000  0.0252   0.0180   0.0613    0.0605   0.0000   438.4979      -9.61952       13.8125      -5.90349      0.469198       1.73871       5.85541       6.86093       6.75023       5.26136       3.74643       3.33493
   8  10 1946.0606    0.5122  0.4412  9.1835  0.0000  0.0329   0.0255   0.0656    0.0998   0.0000   431.6158       4.50093       14.3281       2.98416      -3.32534      0.438995       6.14195       6.45096       8.11126       6.67452       4.50273       3.96153
   8  11 2086.0935    0.7083  0.6088  9.4688  0.0000  0.0417   0.0310   0.0841    0.1255   0.0000   433.9171      -8.82788      -7.78257       4.16434      -5.90457      -1.29367       11.8553       13.4913       14.9098       11.3418       8.19844       6.10622
   8  12 2225.1043    0.9204  0.7404  9.6808 -0.0034  0.0333   0.0348   0.0806    0.1465   0.0000   438.1947      -11.7450       22.1637      -5.67659      -8.82210       4.67177       6.60426       7.86525       8.21976       7.02824       5.73473       4.06383
   8  13 2362.8599    1.2877  0.8633 10.1050  0.0000  0.0375   0.0459   0.0871    0.1981   0.0000   425.5558       17.2593       19.4868      -6.38755       3.77472       4.50091       7.87151       9.13212       8.46071       7.54124       6.46446       4.73888
   8  14 2499.5312    1.6816  0.8775 10.7343  0.0000  0.0363   0.0593   0.0919    0.1842   0.0000   446.5170       5.45136       11.7360     -0.245604      0.764443       3.30571       8.28682       9.39921       9.41132       8.31398       7.07579       4.73818
   8  15 2636.1569    2.2803  0.8951 11.2595  0.0000  0.0349   0.0805   0.0959    0.2085   0.0000   442.0584       15.7614       3.70979      -6.51467       16.6602       8.68288       6.62636       7.66837       8.23729       7.01104       5.59515       4.60473
   8  16 2773.7665    2.7700  0.9467 11.4570  0.0000  0.0362   0.0955   0.0967    0.2399   0.0000   433.1708       13.9283       19.4620       6.27408      -2.96325      0.348820       7.34431       8.92720       8.17792       7.64833       5.77258       4.82179
   8  17 2911.5585    3.4442  0.8176 12.1360  0.0000  0.0324   0.1239   0.0859    0.2043   0.0000   445.1259      -1.93621       15.7648       10.1200       2.63168       2.00098       6.54839       7.29990       7.33874       6.76798       5.16741       4.16378
   8  18 3049.1995    3.9655  0.8360 12.3141  0.0037  0.0337   0.1401   0.0847    0.2284   0.0000   436.4069       11.0309       17.0473       14.6869       6.46962       3.28856       6.38287       8.16161       7.78894       7.81705       5.42678       4.14437
   8  19 3186.7564    3.8898  1.1140 12.6636  0.0000  0.0450   0.1317   0.1095    0.2296   0.0000   426.3612       8.10129      -2.55320       16.3989       12.0746      -6.11927       9.56359       10.3120       11.1242       9.66048       7.74258       5.68770
   8  20 3324.5572    3.3268  1.2841 12.4804 -0.0005  0.0489   0.1087   0.1227    0.1940   0.0000   440.9728       11.5733       2.29047       29.7170       5.06784      -4.20627       10.0542       12.3830       11.4424       9.38712       8.32175       6.71360
   8  21 3462.4994    3.0224  2.3645 11.0273  0.0000  0.0603   0.0682   0.1577    0.1973   0.0000   428.4780       41.7835    -0.0737102       13.9127      -4.76993      -3.85167       11.8823       14.4462       13.0350       12.1995       10.3563       7.52791
   8  22 3601.0012    2.6554  3.3648 10.5119  0.0000  0.0717   0.0523   0.1898    0.2087   0.0000   435.8649       26.5833      -8.66256       15.8361       14.2868       2.65511       14.8096       17.9289       17.0925       15.3580       11.9227       9.45224
   8  23 3739.6423    2.1154  4.9900 10.1225 -0.0005  0.0935   0.0362   0.2667    0.1661   0.0000   438.5688       32.0118      -16.9713       17.2249      -10.4723      -16.0241       19.0201       21.5316       21.5412       19.6304       15.7161       11.7874
   8  24 3878.5484    1.8494  6.4426  9.7710  0.0000  0.1136   0.0274   0.3096    0.1362   0.0000   456.9571       18.3781       17.8623       35.0969       37.6821       8.90624       22.1925       27.4061       25.9446       22.8873       19.7830       14.5503
   8  25 4017.6884    1.4992  8.0469  9.6408  0.0000  0.1346   0.0218   0.3947    0.1054   0.0000   443.2006      -10.9683       50.7524       41.1276      -28.1886     -0.291967       26.5148       30.2825       29.4901       27.9012       23.1675       17.0859
   8  26 4156.9949    1.2736  9.5925  9.3737  0.0000  0.1600   0.0179   0.4547    0.0974   0.0000   384.8759       25.9075       61.0514       45.9151       42.2545      -18.0108       31.4393       39.6930       37.3002       33.8818       27.1766       20.2432
   9   8 1702.3974    0.2516  0.2873  9.1159  0.0000  0.0309   0.0167   0.0600    0.0599   0.0000   441.8750      -7.88919       19.3972      -4.17837       2.66355      -1.23633       5.98425       8.43697       7.41235       7.77201       6.50529       4.21873
   9   9 1843.5959    0.3719  0.3995  9.1554  0.0000  0.0290   0.0193   0.0593    0.0757   0.0000   435.8927      0.850284       7.74762       4.41564      -5.50814      0.863201       5.56547       6.76534       6.91964       5.43331       5.23886       3.89421
   9  10 1984.1832    0.5539  0.4495  9.3448  0.0000  0.0286   0.0252   0.0577    0.0959   0.0000   439.0333      -3.46752       7.63839       2.82215      -2.03048      -1.08648       5.02610       5.94776       5.32067       5.85274       4.59429       3.65656
   9  11 2125.1349    0.7390  0.7028  9.4230  0.0000  0.0316   0.0274   0.0800    0.1370   0.0000   441.8234      -6.99186       11.7919       8.79907     -0.962173      -1.25229       5.13039       6.14636       6.15435       5.50669       5.03366       3.77263
   9  13 2402.4328    1.3467  0.9755 10.4783  0.0000  0.0451   0.0454   0.0914    0.1759   0.0000   440.5889       5.10925      -5.07027       11.8271       7.08402       1.37798       9.40592       12.5153       11.9857       10.6652       8.44569       5.80467
   9  14 2539.5304    1.8109  1.0363 10.8225  0.0000  0.0377   0.0576   0.1002    0.1938   0.0000   441.7826     -0.805844       14.8143       17.9352       3.22073       4.72457       6.57286       7.51769       7.88137       7.04846       6.18544       4.63499
   9  15 2677.0555    2.3363  0.8876 11.3375  0.0000  0.0335   0.0789   0.0922    0.1966   0.0000   441.0088       9.72403      -10.0074       1.86243       1.12302     -0.538986       5.77913       7.34477       6.92766       6.34107       5.47641       4.42770
   9  16 2815.2048    3.0965  0.8491 11.9892  0.0000  0.0362   0.1057   0.0785    0.1831   0.0000   418.5506       17.5915       14.2310      -8.31182      -9.55270       7.26462       6.06950       7.26360       7.27782       6.94432       5.25273       4.70667
   9  17 2953.5493    3.5952  0.9828 11.5159  0.0000  0.0332   0.1126   0.0936    0.3150   0.0000   437.8505       18.0574       5.26425      -3.27692     -0.294236       4.71848       6.60711       7.87351       7.95464       7.12693       5.78190       4.43680
   9  18 3091.5284    4.1018  0.9087 12.5524  0.0000  0.0458   0.1432   0.1027    0.1999   0.0000   431.1822       6.90955       6.98610       7.90553      -5.62298       6.06443       11.0427       16.9219       16.1014       13.4634       10.1514       7.88129
   9  19 3229.6574    4.0192  0.9879 12.8015  0.0000  0.0373   0.1347   0.0987    0.2030   0.0000   427.2910       17.2138      -2.20090       14.5225      -9.72165      -4.10771       7.15799       9.05304       8.63314       8.03916       6.29697       5.02076
   9  20 3367.7902    3.3795  1.7820 11.9314  0.0000  0.0514   0.0862   0.1314    0.1727   0.0000   442.9691      0.222245       7.54473       16.3312       2.95831      -5.97939       8.71242       9.92901       10.6173       10.1109       7.83938       6.40596
   9  21 3506.2530    2.8761  2.5627 11.3850  0.0000  0.0606   0.0622   0.1662    0.1328   0.0000   437.2175       17.7845       16.3324       11.4901      -14.4045      -4.12907       10.7280       12.0762       12.9134       11.3515       9.78395       8.02714
   9  22 3645.2442    2.4374  3.6183 10.8481  0.0000  0.0740   0.0452   0.1999    0.1220   0.0000   396.7114       20.0551       10.2475      -7.77742      0.884749       28.2645       13.8875       16.8085       16.4493       15.2187       12.2746       9.75900
   9  23 3784.3129    1.9782  5.2343 10.4087  0.0000  0.0980   0.0324   0.2522    0.1095   0.0000   443.6160       26.9992       50.3719      -3.62730       3.21250      -2.41058       16.8932       21.1502       20.6596       18.9105       16.0956       12.5314
   9  25 4063.5458    1.3939  9.2950  9.5350  0.0000  0.1428   0.0179   0.4019    0.0858   0.0000   454.2326      -51.1732      -29.6735       35.0235       30.6796      -10.2343       24.0170       30.8794       29.5477       27.9691       23.0641       18.0612
   9  26 4202.8534    1.1685 10.5146  9.5363  0.0000  0.1647   0.0156   0.4757    0.0715   0.0000   457.4303       78.4755      -19.9530       4.44107       7.90519       13.4258       27.7634       34.9588       34.6554       32.2306       27.0709       20.5024
  10   7 1592.8618    0.1896  0.1371  9.0708  0.0000  0.0173   0.0205   0.0550    0.0472   0.0000   437.7296     -0.443242       17.0804      -3.72883      -5.94519      -3.05484       3.19342       3.33079       4.02898       3.26295       2.84268       2.36381
  10   9 1879.9976    0.3915  0.3523  9.2400  0.0000  0.0236   0.0201   0.0568    0.0672   0.0000   437.3184     -0.107110       8.08520      -3.80357       2.86650       2.77905       3.41973       4.85518       3.93792       4.49882       3.91411       2.88680
  10  10 2021.4724    0.6385  0.4789  9.5137  0.0000  0.0242   0.0295   0.0738    0.0955   0.0000   439.5488       2.13062       10.5597       1.81600      -5.47015       4.28777       4.06314       5.28495       5.20951       4.94979       3.72988       3.13242
  10  11 2162.9164    0.8633  0.6220  9.5147  0.0000  0.0296   0.0324   0.0668    0.1483   0.0000   439.1454      -7.60454       11.3919       2.62050       3.79115       1.62799       4.84519       5.59550       5.57580       4.94991       4.60332       3.99570
  10  12 2302.8071    1.1340  0.7624 10.0148  0.0000  0.0319   0.0392   0.0773    0.1643   0.0000   424.6968      -6.85796     -0.737483     -0.674346       7.01254       7.66130       5.76592       6.64851       6.34797       6.57874       5.35912       4.13657
  10  13 2440.7822    1.4852  0.9814 10.4684  0.0000  0.0347   0.0479   0.0970    0.1849   0.0000   441.0999      -5.04664       10.4231       10.8823       7.71573      -5.17766       6.50296       8.09821       8.19149       6.83710       5.94415       4.71402
  10  14 2578.6401    2.0100  0.8962 11.0243  0.0000  0.0309   0.0657   0.0904    0.1672   0.0000   434.0599      -2.01376       9.48572       1.15899      -6.41971       2.87643       5.73411       7.12434       7.22990       6.58911       5.50286       4.40589
  10  15 2717.0307    2.5271  0.7852 11.6677 -0.0002  0.0296   0.0865   0.0783    0.1488   0.0000   435.6884     -0.191264       10.8489       12.0728      -7.37521      -1.55840       5.12434       6.39348       6.22477       5.86862       4.90688       4.00782
  10  16 2855.7004    3.3034  0.8278 11.8464  0.0000  0.0298   0.1052   0.0814    0.1731   0.0000   440.7910       6.03808       8.03199       8.92230       6.00451      -3.06181       4.54299       5.69803       5.98575       4.87172       4.60483       3.93071
  10  17 2994.5132    3.7772  0.8730 12.2627  0.0002  0.0325   0.1181   0.0795    0.1780   0.0000   439.6803       9.08283       5.18778       10.4536       2.83338      -1.57528       5.77377       7.40765       7.82620       7.08149       5.63841       4.47068
  10  18 3132.8918    3.8777  1.0452 12.3970  0.0000  0.0361   0.1145   0.0886    0.1955   0.0000   441.1366       7.45493       3.98215       4.00215       9.38245       5.12459       5.87692       6.78792       6.69065       6.28115       5.83852       4.82532
  10  19 3271.3136    3.6526  1.4617 12.0721  0.0000  0.0424   0.0936   0.1115    0.1809   0.0000   437.5184       10.4474      -2.49422       1.70360      -2.30461       7.60184       7.05184       8.69234       8.58701       8.48100       6.77326       5.68551
  10  20 3410.1319    3.1021  2.1076 11.7577  0.0000  0.0544   0.0693   0.1413    0.1287   0.0000   452.3291       14.5822       11.1330      -2.13092      -4.35023       7.19160       8.80113       10.6226       11.2116       10.6815       9.19767       6.80797
  10  21 3549.0816    2.6846  2.8115 11.5672  0.0000  0.0615   0.0542   0.1799    0.0951   0.0000   419.8907       29.6468      -1.87275       3.63175      -12.1561      -6.08446       9.55333       11.6934       11.7959       11.5324       9.26680       7.92601
  10  22 3688.4706    2.2457  4.1414 10.6570  0.0000  0.0772   0.0365   0.2066    0.0949   0.0000   439.1418       15.7210       15.6918      -1.58716       5.49033      -5.44876       12.3143       15.4524       15.5705       14.8421       12.0085       9.93950
  10  23 3827.9330    1.9012  5.8395 10.1281  0.0000  0.0978   0.0277   0.2569    0.0991   0.0000   432.2155      -14.6440       12.6439      -9.05860     -0.788526      -1.46615       15.1101       19.3730       18.5680       18.2520       15.2893       12.4847
  10  24 3967.7278    1.5688  7.5499  9.7012  0.0005  0.1144   0.0204   0.3212    0.0886   0.0000   423.4646       17.4683       10.3642       15.9857       21.0501       2.04153       18.1331       23.1257       23.5654       21.5725       18.3643       14.7043
  10  28 4528.0671    0.7746 16.1369  9.3643  0.0003  0.2705   0.0106   0.7575    0.0503   0.0000   429.4354       98.6030       39.0619      -40.9498      -15.2280       4.79980       40.3795       51.8310       53.2261       48.7329       42.6342       34.4762
  11   8 1772.1876    0.3357  0.2606  9.1145  0.0000  0.0186   0.0191   0.0451    0.0597   0.0000   438.3482      -5.71220       14.5533      -4.31859      0.497875      -1.99716       3.23263       3.73858       3.99023       3.66794       2.80776       2.74937
  11   9 1915.3707    0.4287  0.4778  9.1254  0.0000  0.0266   0.0179   0.0631    0.0753   0.0000   434.5308       8.75465       16.9067       2.19298      -3.78459      -5.14920       3.70225       4.39375       4.69664       4.07293       3.89840       3.15652
  11  10 2057.9232    0.6606  0.5688  9.3890  0.0000  0.0275   0.0248   0.0623    0.0978   0.0000   432.1599     -0.777548       22.0414       1.63513      -1.70508      -6.20085       4.36900       5.87495       5.79175       5.42072       4.35187       3.43405
  11  11 2199.7954    0.9005  0.6352  9.7387  0.0000  0.0282   0.0322   0.0666    0.1228   0.0000   436.8754       5.66303       8.24411       1.25848      -2.12032       1.12336       3.57057       4.59106       4.88275       4.76716       3.81506       3.45513
  11  12 2340.0209    1.3058  1.0284  9.9877  0.0000  0.0359   0.0395   0.1019    0.2023   0.0000   443.8036       10.6245       10.9491      -1.12473      -5.03599       3.57153       4.78067       6.34333       6.34727       6.05225       5.37167       4.41777
  11  13 2478.5182    1.5445  1.0039 10.4909  0.0000  0.0339   0.0458   0.0898    0.1909   0.0000   440.2050      -1.83271       19.8624       4.05654      -4.25118     -0.663728       5.04582       6.28638       6.41951       6.29486       5.36966       4.20518
  11  14 2617.0192    2.0899  0.9100 11.1138  0.0000  0.0328   0.0646   0.0819    0.1790   0.0000   428.0989       4.68598       8.35479      -6.11605     -0.310382       4.21354       4.81977       6.07166       6.38976       5.71064       4.72852       4.09733
  11  15 2756.1684    2.6835  0.8548 11.6979  0.0000  0.0293   0.0817   0.0774    0.1495   0.0000   434.5300       11.2907       8.97804      -1.15140      -5.72664      -2.37473       4.17278       5.57488       5.29526       5.42031       4.17659       3.91868
  11  16 2895.4174    3.3551  0.9121 11.8062  0.0000  0.0301   0.0979   0.0776    0.1792   0.0000   434.6940       1.20165       9.26200       3.46824      -5.33852      -6.67234       4.93469       6.09531       6.33249       5.70074       4.82181       4.22753
  11  17 3034.5515    3.9317  0.8904 12.4105  0.0000  0.0312   0.1159   0.0737    0.1681   0.0000   438.9863       7.51082       17.8140       10.2427       6.30305      -3.32246       4.44778       5.64558       5.62926       5.29814       4.90986       4.02323
  11  18 3173.4922    3.9935  1.0927 12.4450  0.0000  0.0361   0.1115   0.0888    0.1864   0.0000   428.5576       12.8339       12.9701       19.2076      -8.37648     -0.620853       5.19717       6.85932       6.61255       6.24680       5.35170       4.70705
  11  19 3312.3550    3.5447  1.4447 12.4169  0.0000  0.0412   0.0906   0.1123    0.1398   0.0000   424.7858       22.5490      0.407985       8.04453      0.209300       1.71123       5.96640       7.00552       7.58807       7.61186       6.35273       5.26951
  11  20 3451.6862    3.0776  2.0467 11.5712  0.0000  0.0478   0.0662   0.1329    0.1304   0.0000   438.6258       2.72308       17.0974       25.6137      -2.88377       3.80439       6.94579       8.48989       8.40822       8.51741       7.15428       5.99937
  11  21 3591.2724    2.6552  3.2031 10.8820  0.0000  0.0622   0.0452   0.1583    0.1075   0.0000   445.0716       6.73139       10.7960     -0.255277       2.27596       12.5083       8.91252       11.0865       11.2401       10.8997       9.49507       7.92961
  11  22 3730.8356    2.1496  4.9024 10.3468  0.0000  0.0783   0.0308   0.2203    0.0884   0.0000   447.5390       4.74650       51.3699       54.3022      -15.6979      -13.1895       11.5005       14.3924       14.4123       13.6892       12.2904       10.3027
  11  24 4011.0427    1.4826  7.6160  9.8525  0.0000  0.1143   0.0192   0.3160    0.0734   0.0000   466.4678       35.1853       47.7241       24.6506       31.8620      -1.16549       15.7969       20.5275       20.3809       19.2069       16.9328       14.4024
  11  25 4151.3759    1.2604 10.4111  9.5276  0.0000  0.1443   0.0149   0.4087    0.0662   0.0000   449.0170      -6.02445       49.0084       19.4479       18.2341      -2.52154       19.9310       25.4493       26.2957       24.2846       21.7851       18.5272
  11  29 4714.8037    0.6357 21.9051  9.3259  0.0058  0.3944   0.0078   0.9994    0.0360   0.0000   441.1699      -34.5940       188.355       76.0456       18.0120       3.16621       53.6155       68.9438       70.8603       68.1007       58.9325       49.8462
  12   5 1351.9517    0.0994  0.0420  9.0638  0.1218  0.0491   0.0232   0.0379    0.0391   0.0000   435.5317     -0.119258       32.8480      -9.28431      -15.3033       11.9672       5.26298       6.49622       5.01935       7.53680       6.04694       4.54389
  12   8 1805.7853    0.3462  0.3312  9.1076  0.0000  0.0225   0.0175   0.0537    0.0590   0.0000   440.2166       6.20059       7.78347      -2.36687     -0.985284      -1.04580       3.42903       4.77426       4.65017       4.38077       3.64762       2.95129
  12   9 1949.9858    0.5141  0.4349  9.1483  0.0000  0.0242   0.0216   0.0537    0.0810   0.0000   437.9614       1.45967       10.2808      -3.50421       4.82612       1.84110       3.42804       5.00926       4.44138       4.53642       4.00589       3.20389
  12  11 2235.8617    0.9880  0.6404  9.9033  0.0000  0.0250   0.0331   0.0622    0.1086   0.0000   434.6706     -0.955859       9.04229     -0.922234      -7.42668      -3.67807       3.70900       4.42177       4.87795       4.18929       4.24027       3.68123
  12  12 2376.3701    1.4185  0.7969 10.1196  0.0000  0.0259   0.0441   0.0754    0.1720   0.0000   438.6525       6.00722       12.8700      -2.60266       1.02316       5.32738       3.68155       4.42352       4.46435       4.31557       3.73018       3.34080
  12  13 2515.4410    1.8665  0.9412 10.4750 -0.0000  0.0299   0.0540   0.0793    0.2284   0.0000   431.4830       11.2181       15.7736       2.57775       3.84930       1.06684       4.43423       4.92429       5.27474       5.51341       4.92161       3.87884
  12  14 2654.6393    2.3575  0.8338 11.1571  0.0000  0.0273   0.0706   0.0747    0.1835   0.0000   432.1080       8.67009       18.9773       10.7845     -0.364448       3.31358       3.62177       4.55526       4.72167       4.53496       3.95209       3.36138
  12  15 2794.5560    2.7930  0.8261 11.7377  0.0000  0.0295   0.0851   0.0769    0.1645   0.0000   439.8807       12.7157       17.7287      -1.38534       4.58474       2.39227       4.19609       5.37555       5.65829       5.02018       4.68423       3.57271
  12  16 2934.4048    3.7030  0.7422 12.3942  0.0000  0.0265   0.1161   0.0656    0.1391   0.0000   438.6382       5.58978       8.41447       5.91751      -1.18957      -3.16774       4.21266       5.23716       5.57868       5.51412       4.61674       3.81307
  12  17 3073.9336    3.9770  0.8699 12.5578  0.0000  0.0291   0.1168   0.0730    0.1505   0.0000   437.9735       11.7181      -2.95415       1.63213      -1.35474       7.42262       3.67868       4.91320       5.09849       4.97962       4.13577       3.69741
  12  18 3213.3215    3.9106  1.1188 12.5313  0.0002  0.0377   0.1038   0.0949    0.1655   0.0000   433.9343       9.65824       18.5680       15.6513       1.14263       5.12431       5.96067       7.54120       7.59886       7.10629       6.59788       5.27900
  12  19 3352.6977    3.3612  1.8287 12.0054 -0.0001  0.0460   0.0723   0.1231    0.1231   0.0000   437.1988       2.37027       10.0864      0.924096       8.01812      -6.20942       6.22602       8.53856       8.22927       7.97747       6.77741       5.87771
  12  20 3492.4678    2.9322  2.6798 11.2500  0.0000  0.0556   0.0512   0.1384    0.1055   0.0000   436.2070      -5.78966       23.6463       13.3904      -17.1297      -8.78342       7.41378       9.71317       9.46244       9.60687       8.44018       7.13908
  12  21 3632.5290    2.4851  3.6855 10.6453  0.0000  0.0637   0.0372   0.1669    0.0936   0.0000   449.3829       11.8561      -2.87472       19.0965       15.1205      -11.5604       8.35266       10.6753       10.7271       10.7325       9.75456       8.07994
  12  22 3772.6237    2.0157  5.2776 10.4655  0.0000  0.0829   0.0278   0.2265    0.0722   0.0000   432.8857       18.8808       8.53027      -3.40846      -16.8625       21.2906       10.7101       13.7960       13.8290       13.8748       12.0583       10.4041
  12  23 3913.1084    1.7106  6.7042  9.9882  0.0007  0.0976   0.0212   0.2631    0.0747   0.0000   460.7753       20.3810       7.43323       9.64593       23.4131       22.4818       12.5456       16.1346       16.4272       15.8689       14.5265       12.2901
  12  24 4053.5047    1.3991  8.2857  9.8552  0.0000  0.1173   0.0171   0.3337    0.0639   0.0000   416.5693       1.68753       19.1274       17.2416       15.0903      -8.46195       15.5032       20.0777       19.9845       19.2630       17.5798       14.7927
  12  25 4194.1332    1.1799 11.1352  9.5695  0.0000  0.1516   0.0137   0.4255    0.0594   0.0000   448.3749       18.1612       38.2019      -3.87956      -1.17294      -29.4366       19.3808       24.5553       25.0056       25.0181       21.9856       19.0884
  12  26 4335.7629    0.9847 12.8742  9.4815  0.0000  0.1810   0.0119   0.5176    0.0533   0.0000   449.5355       59.0812       33.6503      -28.5605       10.2760       14.4387       23.0790       29.4054       30.1649       30.0873       26.4227       22.4134
  12  27 4476.7943    0.8387 15.1067  9.4224  0.0005  0.2319   0.0104   0.6403    0.0484   0.0000   453.5237      -20.7558       26.2168       7.47424       4.98410       39.0421       28.7042       37.9792       37.9034       37.4303       33.2769       28.4017
  13   6 1541.1528    0.1730  0.1176  9.0444  0.0000  0.0204   0.0144   0.0289    0.0395   0.0000   434.6391      -1.52814       9.54501      -2.56736      -2.74825      -1.74467       2.01304       2.57056       3.46749       2.83772       2.23758       2.35334
  13   8 1838.6142    0.3794  0.3816  9.1540  0.0000  0.0218   0.0161   0.0484    0.0629   0.0000   435.1259      -6.06232       18.7620     -0.147647      -6.57288      0.242210       2.77343       3.96147       3.78032       4.10217       3.41732       3.00856
  13   9 1983.8424    0.5313  0.4412  9.3452  0.0000  0.0217   0.0203   0.0489    0.0734   0.0000   435.7262       4.68502       9.17312       5.66256      -4.43780      -3.78209       2.67496       3.04944       3.37521       3.35854       2.95448       2.59981
  13  10 2128.5202    0.7415  0.6192  9.4340  0.0000  0.0249   0.0249   0.0606    0.1050   0.0000   438.5262       3.31890       12.1553      -1.00812      -3.11709       1.04372       2.99925       3.85100       3.75036       3.81860       3.20840       3.07853
  13  11 2271.1244    1.0230  0.9623  9.7731  0.0000  0.0315   0.0281   0.0824    0.1361   0.0000   442.0401       4.44180       12.0067      -2.74831       2.76029      -2.05652       4.15635       5.28282       5.48361       5.12912       4.75203       3.97987
  13  12 2411.8339    1.4121  0.9436 10.1420  0.0000  0.0280   0.0388   0.0789    0.1610   0.0000   436.1001      -3.52970       5.18136      -2.84284      -7.19015    -0.0714764       3.42544       4.43620       4.59890       4.74489       4.16580       3.49530
  13  13 2551.7538    1.8401  0.9758 10.9035  0.0000  0.0310   0.0510   0.0823    0.1653   0.0000   439.4518       2.47501       18.9772       7.70119       7.47085       12.4725       3.81754       4.97064       5.05191       4.87277       4.41933       3.99941
  13  14 2691.6747    2.3267  0.9918 11.3519  0.0000  0.0301   0.0641   0.0827    0.1757   0.0000   433.7940       11.9093       7.42563       7.06403       7.12447      -1.87687       3.83002       4.38309       4.89370       4.61337       4.78930       3.72971
  13  15 2832.1754    3.0096  0.8674 11.6475  0.0000  0.0281   0.0868   0.0686    0.1956   0.0000   440.3758       8.35089       10.8204     -0.444927       2.35021       5.09650       3.94163       5.10204       5.29504       5.42631       4.69292       3.99550
  13  16 2972.6528    3.5737  0.7472 12.5561  0.0000  0.0251   0.1060   0.0629    0.1333   0.0000   443.5269       5.18625       11.9796       3.89309      0.943694      -7.47170       3.24231       3.98330       4.22187       4.33017       4.04338       3.26318
  13  17 3112.5353    3.7587  0.9342 12.6968  0.0000  0.0293   0.1064   0.0791    0.1406   0.0000   436.3510       5.23587       14.8214      -9.26515      0.535605       2.24530       3.68424       4.62173       4.57247       4.34783       4.21782       3.64810
  13  18 3252.4169    3.8247  1.2745 12.5431 -0.0004  0.0365   0.0951   0.0940    0.1537   0.0000   445.0038       11.9232       15.3109       14.5318      -12.6770       3.70669       4.54590       5.89589       5.89309       5.56662       5.24461       4.68139
  13  19 3392.4289    3.1622  2.0925 11.7457  0.0000  0.0454   0.0609   0.1242    0.1033   0.0000   446.9173       16.6303      0.190553       14.8985      -2.55985      -2.01032       5.32965       6.75116       6.83945       7.14430       6.28026       5.66095
  13  20 3532.6908    2.6447  2.7953 11.2335  0.0000  0.0537   0.0448   0.1436    0.0924   0.0000   440.7324     -0.146635       12.2388       11.8299       3.61790      -10.8018       6.66231       8.29790       8.70534       8.49144       7.73351       6.93836
  13  21 3673.1625    2.2825  3.8052 10.8416  0.0000  0.0657   0.0336   0.1707    0.0758   0.0000   442.8608       4.00201       32.1105       30.6027      -1.21472      -1.77460       7.85328       10.4656       10.3470       10.5476       9.14878       8.35714
  13  22 3813.7367    1.8843  5.8830 10.2588  0.0000  0.0849   0.0230   0.2316    0.0669   0.0000   439.7052       31.2915      -13.9550      -1.04799      -16.1725      -18.7959       10.1193       13.0372       13.3690       12.8685       12.0447       10.4411
  13  23 3954.3659    1.5884  7.4163  9.9819  0.0000  0.1002   0.0183   0.2833    0.0634   0.0000   444.0917       22.7392      -13.7488      -7.41238      -5.75146       14.5162       11.9122       15.4618       16.2551       15.7325       14.2714       12.3934
  13  24 4095.1070    1.3505  9.6184  9.7220  0.0000  0.1227   0.0148   0.3473    0.0593   0.0000   425.6062       63.2298       37.4589       11.0797       8.97561       24.6412       14.7342       18.6540       19.1753       19.1839       17.5508       15.1115
  13  25 4236.5834    1.1096 11.1251  9.6377  0.0000  0.1501   0.0127   0.4254    0.0532   0.0000   413.4917       16.8076       59.1771      -19.0434      -36.4634       12.7482       18.0263       23.4306       24.2225       24.1913       21.7981       18.9653
  13  26 4378.2155    0.9262 13.8741  9.4960  0.0000  0.1965   0.0107   0.5509    0.0490   0.0000   447.2312       16.6468       60.8698       36.3530       52.3383      -18.4417       22.9734       29.4475       30.5186       29.8079       27.7650       23.7359
  13  27 4519.4592    0.7838 17.1516  9.4148  0.0000  0.2548   0.0085   0.6850    0.0408   0.0000   490.7260       46.7082       6.15425      -16.2173       44.0906       37.1372       30.2411       38.8484       41.2342       40.7676       36.1731       30.7501
  14   7 1723.5090    0.2824  0.2922  8.9963  0.0000  0.0223   0.0144   0.0493    0.0498   0.0000   438.3765      -3.99673       8.42751      0.920728      -3.57773       1.78149       2.22377       2.28893       3.12465       2.91190       2.78481       2.44048
  14   9 2017.0378    0.5756  0.5688  9.2617 -0.0000  0.0240   0.0189   0.0553    0.0812   0.0000   434.3868       1.36603       9.50035       4.29412       3.06632      -2.54156       2.49793       3.53094       3.62120       3.13197       3.26600       2.90437
  14  10 2162.5502    0.8281  0.7734  9.4627  0.0000  0.0261   0.0238   0.0698    0.1142   0.0000   437.6245      -5.00590       8.80966       8.98313       4.33370      0.432088       2.86524       3.56391       3.63336       3.70476       3.37449       3.02663
  14  11 2305.7117    1.1141  0.8355  9.9470  0.0000  0.0268   0.0307   0.0703    0.1246   0.0000   432.2582      -4.64692       12.7899      -2.96652      0.109928      -2.82756       3.11497       3.74010       4.27142       4.26236       3.83401       3.46236
  14  12 2446.7892    1.4951  0.8727 10.5983  0.0000  0.0277   0.0410   0.0733    0.1340   0.0000   439.6886       6.31357       3.54424       5.52696      -8.41499       2.01796       3.42512       4.45169       4.43747       4.65695       3.95393       3.72705
  14  13 2587.3410    1.9404  1.1028 11.0017  0.0000  0.0331   0.0485   0.0800    0.1528   0.0000   441.4999       1.55262       10.2327       10.8579      -3.85270      -3.47636       3.78070       4.97890       4.79834       4.77146       4.57996       4.11106
  14  14 2728.2143    2.5839  0.9240 11.1469  0.0000  0.0290   0.0682   0.0719    0.2041   0.0000   446.9605       7.00993       9.79636      -4.16697      -3.99632      0.501688       3.31719       4.39554       4.59254       4.58491       4.40899       3.71697
  14  15 2869.2533    3.1201  0.9884 11.7022  0.0000  0.0293   0.0813   0.0750    0.1983   0.0000   435.2997       6.85166       16.1426       5.93266      -3.97883      -2.58806       3.14651       3.86656       4.42160       4.34004       3.72925       3.50793
  14  16 3010.1996    3.8305  0.9720 12.0553  0.0000  0.0286   0.0999   0.0776    0.2163   0.0000   437.9402       10.4471       8.35134       11.8989       2.00870       3.11643       3.65988       4.59763       4.93014       4.48861       4.07634       3.67192
  14  17 3150.6059    3.8124  1.0042 12.5799  0.0000  0.0311   0.1007   0.0747    0.1545   0.0000   432.0520       15.6574       13.1347       17.8285      -6.87573      -1.96406       3.36945       4.48683       4.54206       4.31846       4.25486       3.80513
  14  18 3290.9412    3.6716  1.4529 12.2411  0.0000  0.0369   0.0814   0.0936    0.1408   0.0000   435.2942       13.3867       16.1555       3.85355       1.08425     -0.600596       4.12872       5.20956       5.28834       5.41532       4.77314       4.46843
  14  19 3431.4758    3.0479  2.3234 11.5027  0.0000  0.0470   0.0533   0.1226    0.1029   0.0000   431.0695       26.3220       15.9365       8.96837      0.992265     -0.117571       5.26662       6.64983       6.77798       7.02289       6.32075       5.65359
  14  20 3572.2437    2.5664  2.9803 11.2850  0.0000  0.0576   0.0417   0.1432    0.0858   0.0000   433.8174       13.8731       19.3815       8.53542      0.722421      0.504224       6.29769       8.15880       8.46994       8.41228       7.70579       6.79676
  14  21 3713.1803    2.1655  4.4374 10.5595  0.0000  0.0682   0.0289   0.1806    0.0761   0.0000   445.7331       19.1148       18.9420       14.8523      -5.14369       9.53819       8.18626       10.4247       11.0926       10.7064       9.95748       8.51274
  14  22 3854.2103    1.8076  6.2599 10.1813 -0.0009  0.0851   0.0211   0.2326    0.0636   0.0000   445.4131       25.1831      -5.56183       20.7330     -0.638175       5.87395       9.93473       12.5219       12.9653       12.8375       12.0632       10.6759
  14  23 3995.5463    1.5108  7.7726  9.9729  0.0000  0.1036   0.0172   0.2835    0.0587   0.0000   444.6751       19.2724       24.2327      -10.0289       23.6057      -7.33399       11.6884       15.3369       15.7734       15.5866       14.1326       12.8200
  14  24 4136.6011    1.2451 10.5139  9.7649 -0.0007  0.1345   0.0137   0.3780    0.0529   0.0000   401.0278      -16.5840       57.4448      -11.5274      -28.9713       20.3999       15.1544       19.3114       20.8101       20.5735       18.7153       16.4217
  14  25 4278.0452    1.0553 12.5637  9.6445  0.0000  0.1659   0.0119   0.4762    0.0492   0.0000   434.0038       8.67217      -27.5407      -22.9815       40.6027       1.14556       17.9706       23.1971       24.3947       24.3272       22.2105       19.7139
  15   6 1600.9996    0.1845  0.2314  9.0181  0.0000  0.0272   0.0110   0.0448    0.0403   0.0000   435.8289      0.666817       17.7851      -3.93997      -1.90887       2.72554       3.63958       3.46735       3.57179       4.18575       4.31672       3.24414
  15   7 1753.7894    0.2954  0.3447  9.0852  0.0000  0.0211   0.0134   0.0520    0.0521   0.0000   435.1008      0.513554       14.6768       2.92387     -0.390187      0.297449       2.34175       2.38661       2.72488       2.92965       2.84354       2.28595
  15   8 1902.3090    0.4693  0.4423  9.0670  0.0000  0.0204   0.0171   0.0467    0.0694   0.0000   436.0519       3.33602       13.0004       5.05921      -4.13932       1.54373       2.37564       2.94296       3.32845       3.21103       2.97448       2.60646
  15   9 2049.6449    0.6715  0.4833  9.3670  0.0000  0.0204   0.0223   0.0453    0.0833   0.0000   433.3807      -1.85772       19.5123       1.19191      0.305201       5.02068       2.09584       2.88249       3.09595       3.62770       3.10301       2.59507
  15  10 2195.8185    0.9329  0.6523  9.7228  0.0000  0.0238   0.0277   0.0547    0.1007   0.0000   435.6350      0.710122       12.5149       3.00196      -1.24271      -1.08146       2.60628       3.20887       3.35790       3.19686       2.97288       2.74479
  15  11 2339.4615    1.2878  0.8743 10.0930  0.0000  0.0279   0.0335   0.0646    0.1397   0.0000   437.9130       3.07627       9.47499       7.93336      -3.00481       2.30355       3.11950       4.08286       4.36147       4.29906       3.75789       3.25049
  15  12 2481.0485    1.7325  0.9213 10.4622  0.0000  0.0269   0.0446   0.0699    0.1472   0.0000   437.6088       3.28058       15.2147      0.358688      -2.94647      0.844941       3.09034       3.95155       4.29200       4.08491       3.71886       3.08167
  15  13 2622.4203    2.1778  0.8319 11.1599  0.0000  0.0255   0.0574   0.0619    0.1362   0.0000   437.9919     -0.544312       15.6270       2.64220      -5.93664       3.23614       2.85212       3.54740       3.60600       3.76160       3.46336       3.18583
  15  14 2764.2189    2.6390  0.9995 11.5439  0.0000  0.0376   0.0658   0.0734    0.1592   0.0000   437.5729      0.125816       12.7209       3.25315      -1.02969     -0.683753       5.61290       7.30416       8.02226       7.85329       6.66406       4.90979
  15  15 2905.7728    3.1929  0.9085 12.3939  0.0000  0.0276   0.0855   0.0736    0.1361   0.0000   440.8277       4.15446       17.3908       2.64316      -1.40326       3.00231       2.98581       3.52017       3.91303       4.11783       3.72803       3.35673
  15  16 3047.1181    3.9168  0.9625 12.2923  0.0000  0.0272   0.1003   0.0737    0.1785   0.0000   434.2214       6.01522       6.10302       7.88435      -7.32812       6.29487       2.93743       3.72917       3.83403       3.95703       3.50518       3.24470
  15  17 3188.0537    3.8320  1.1704 12.5001  0.0000  0.0320   0.0949   0.0861    0.1818   0.0000   443.0793       7.18332       13.7612       4.76483       6.62314      0.889956       3.62357       4.67707       4.99718       5.29743       4.73397       4.24680
  15  18 3328.8462    3.5301  1.5466 12.0471 -0.0013  0.0372   0.0741   0.0979    0.1567   0.0000   431.8152       8.74991       12.3794       7.20375      -2.99333       2.59708       4.00020       5.24407       5.51327       5.50745       5.22974       4.58749
  15  19 3469.9968    2.9188  2.5195 11.4598  0.0000  0.0484   0.0498   0.1278    0.1010   0.0000   447.1325       16.2930       21.5675       3.08260      -12.3568       2.21207       5.17462       6.69948       6.86878       6.85381       6.43297       5.56920
  15  20 3611.2359    2.4611  3.5195 11.0691  0.0000  0.0600   0.0360   0.1571    0.0773   0.0000   438.6763       9.18193       8.84743      -2.09372      -30.6941       3.25085       6.04318       8.08128       8.03216       8.44703       7.56765       6.99313
  15  21 3752.5756    2.0859  5.0413 10.4370  0.0000  0.0708   0.0258   0.1906    0.0702   0.0000   436.3248       12.5676       14.7823       23.7428      -5.19917      -3.43593       7.87263       9.62115       10.2969       10.2468       9.59498       8.55770
  15  22 3894.2377    1.7092  6.7770 10.1445  0.0000  0.0894   0.0192   0.2488    0.0586   0.0000   445.5191       28.9436       23.2756      -13.2344      -13.7989      -6.62560       9.15618       11.9074       12.5252       12.5468       11.8706       10.6313
  15  23 4035.6094    1.4257  8.5917  9.8622  0.0000  0.1070   0.0153   0.3100    0.0555   0.0000   426.4680       11.4838       2.98484       10.3710       19.1037       13.4577       11.0152       14.1226       14.5223       15.0094       14.1137       12.5496
  15  24 4177.6405    1.1771 10.6497  9.7208  0.0000  0.1334   0.0127   0.3818    0.0498   0.0000   434.8496      -8.17343       29.9365      -19.0963      -13.2198       16.8100       13.7724       17.2064       18.5274       18.5913       17.1230       15.8326
  15  28 4745.6007    0.5773 20.5056  9.3319 -0.0009  0.3391   0.0065   0.8871    0.0300   0.0000   431.7614       2.86573       14.1408       54.7891       2.17463      -25.3555       33.7182       44.1324       47.0600       47.2865       43.7254       39.4454
  16   6 1629.5152    0.2137  0.1949  9.0037  0.0000  0.0153   0.0126   0.0366    0.0392   0.0000   438.8266      -1.10498       14.3495      0.489700      -2.62886      -3.18476       1.92554       2.19837       2.10024       2.23444       2.07176       1.71840
  16   8 1933.1573    0.4541  0.4992  9.1537  0.0000  0.0219   0.0158   0.0546    0.0666   0.0000   437.7914       3.46899       14.9011       2.44906     0.0731630     -0.375995       2.08916       2.66214       2.87598       2.74721       2.70161       2.50003
  16   9 2081.6132    0.7182  0.5575  9.2729  0.0000  0.0200   0.0233   0.0536    0.0896   0.0000   435.5515      -5.11821       15.3707      -1.76859      -2.35981       1.27424       2.05219       2.44027       2.70234       2.62489       2.45136       2.49404
  16  10 2228.4335    0.9414  0.9365  9.5518  0.0000  0.0286   0.0237   0.0700    0.1352   0.0000   432.9251     -0.830407       13.5478       3.75846       5.42192       3.19940       2.77989       3.72143       3.94430       3.83503       3.70209       3.34755
  16  11 2372.6292    1.2567  0.8593 10.2959  0.0000  0.0270   0.0317   0.0634    0.1142   0.0000   434.8361       3.01378       12.7546       2.01443     -0.614459       2.14669       2.58635       3.41890       3.54948       3.60636       3.38072       3.07643
  16  12 2514.8573    1.7500  0.9708 10.6249  0.0000  0.0269   0.0412   0.0702    0.1351   0.0000   440.7388       5.68899       11.1637       1.29092      -3.30215      -4.46211       2.84978       3.63873       3.84211       3.81187       3.68662       3.24252
  16  13 2657.0083    2.3963  0.8456 11.2553  0.0000  0.0245   0.0607   0.0609    0.1386   0.0000   434.8977       2.36174       13.8788       5.54180      -4.66303      0.330276       2.53145       3.20414       3.45044       3.60658       3.38874       3.07574
  16  14 2799.5060    2.9417  0.8576 11.5385 -0.0001  0.0242   0.0737   0.0618    0.1505   0.0000   432.8024       7.07469       6.76951       2.96658      -1.02158       1.51487       2.47058       3.01403       3.15596       3.35125       3.04363       2.77530
  16  15 2941.8051    3.5292  0.9007 11.9616  0.0000  0.0253   0.0871   0.0647    0.1601   0.0000   439.2983       5.51305       14.1916       3.99645      -5.70243      0.536417       2.45610       3.17518       3.17634       3.23438       3.15200       2.84782
  16  16 3083.5493    3.9032  0.8638 12.6716  0.0000  0.0271   0.1023   0.0647    0.1394   0.0000   442.4847       11.5862       17.1634       4.10760       1.03464      -6.00976       3.09321       3.65077       3.48056       3.59410       3.50696       3.15807
  16  17 3224.9860    3.6896  1.4288 12.1604  0.0000  0.0348   0.0795   0.0932    0.1521   0.0000   438.6295       12.4231       21.9320       7.43411      -1.72370      -4.26374       3.23957       4.02890       4.67258       4.65703       4.18542       4.09565
  16  18 3366.4811    3.3575  1.7226 12.0931  0.0000  0.0395   0.0690   0.1044    0.1283   0.0000   437.3106       4.35663       7.38140       8.84241      -11.0673      -1.44799       3.80192       5.21547       5.15024       5.38883       5.05970       4.60140
  16  19 3507.9781    2.9233  2.7496 11.2253  0.0001  0.0493   0.0465   0.1273    0.1120   0.0000   429.1963       5.45665       23.4612       3.60891      -14.3199       3.79961       4.97457       6.46403       6.95909       6.79285       6.54622       5.97669
  16  20 3649.8481    2.4303  3.9230 10.6577  0.0000  0.0610   0.0316   0.1495    0.0842   0.0000   441.8948       6.52300       28.0945       17.8716      -18.2931       3.41303       5.98093       7.46205       8.17756       8.14878       7.47471       6.98245
  16  21 3791.5529    1.9459  5.2654 10.3786  0.0000  0.0728   0.0230   0.1999    0.0663   0.0000   422.3487       9.44762       31.9773       8.85091      -2.66898       15.8099       7.39220       9.32957       9.64737       10.0462       9.47353       8.49953
  16  22 3933.5280    1.6484  7.2251 10.0353  0.0000  0.0910   0.0175   0.2475    0.0559   0.0000   447.9831       16.0176       33.7728       19.2046       6.47857       10.5261       8.90941       11.1234       11.6707       12.0353       11.2018       10.3202
  16  23 4075.5246    1.3690  9.4263  9.7012  0.0000  0.1108   0.0135   0.3125    0.0524   0.0000   450.8248       39.0360       2.96753      -1.15685      -6.30755      -6.99288       10.9367       14.2869       14.7433       15.3477       14.2833       13.1427
  16  25 4360.2194    0.9434 14.1539  9.5674  0.0000  0.1803   0.0095   0.5098    0.0417   0.0000   460.7659       11.4930       24.2444       10.4441       4.16880       39.5708       17.6420       22.5850       24.2058       23.6697       22.5027       20.5322
  17   4 1318.0079    0.0957  0.0724  8.9751  0.0000  0.0190   0.0111   0.0308    0.0320   0.0000   440.6076       3.60304       15.1341     -0.653556      -3.67489       2.66312       1.57951       2.72747       2.14880       2.52617       2.26349       2.21492
  17   7 1811.9735    0.3826  0.3548  9.0756  0.0000  0.0176   0.0150   0.0416    0.0543   0.0000   438.4705     -0.215275       12.0363     -0.845442      -1.84091      -2.26412       1.69697       2.06054       2.17189       2.25215       2.40678       2.24602
  17   8 1963.3026    0.5205  0.5476  9.2326  0.0000  0.0235   0.0166   0.0477    0.0716   0.0000   437.0029       4.54971       15.1925       2.02899      -1.60026      -1.46558       2.18135       2.57918       2.86993       3.09251       2.55257       2.48471
  17   9 2112.9971    0.7507  0.5543  9.4642 -0.0004  0.0198   0.0228   0.0478    0.0824   0.0000   440.1811      -4.66380       14.4521      -1.99143      -1.83582       1.23983       2.05569       2.48975       2.67299       2.72131       2.41205       2.39513
  17  10 2260.2887    1.0169  0.7517  9.7892  0.0000  0.0230   0.0265   0.0608    0.1100   0.0000   436.2502     -0.286414       10.2146       1.23169      -3.74596      -3.12567       2.20464       2.77212       2.90807       3.12759       3.05107       2.70249
  17  11 2405.0340    1.3784  0.9095 10.4040  0.0000  0.0259   0.0336   0.0646    0.1138   0.0000   436.9082       2.82519       11.6127      -5.52669      0.383935       2.76979       2.54884       3.22157       3.51216       3.39536       3.14507       2.97600
  17  12 2548.1279    1.8890  0.9699 10.4675  0.0000  0.0251   0.0433   0.0659    0.1578   0.0000   441.2111      0.303618       14.4013      0.804832       3.08777      -4.80530       2.53556       3.24573       3.40905       3.48740       3.31993       2.95750
  17  13 2691.0758    2.4791  0.9176 11.0913  0.0000  0.0246   0.0577   0.0630    0.1409   0.0000   438.3145      -2.18901       20.8915       8.20275       2.75199       1.09693       2.54833       3.18732       3.28020       3.34828       3.10717       2.96614
  17  14 2834.3605    2.9641  0.9021 11.9871  0.0000  0.0250   0.0720   0.0649    0.1132   0.0000   437.0917       4.91348       8.09216       2.91916      -3.07666      0.208067       2.42205       3.15284       3.20425       3.31239       3.17564       2.96033
  17  15 2977.3041    3.5573  0.9918 12.1703 -0.0021  0.0258   0.0823   0.0681    0.1342   0.0000   437.3848       4.93495       14.4467       2.29658      0.926688      0.831342       2.46537       3.14159       3.42550       3.45599       3.25145       2.91459
  17  16 3119.4338    3.8250  1.0710 12.4245  0.0000  0.0279   0.0885   0.0741    0.1501   0.0000   437.5412       9.13150       15.1614       13.8954      -1.40672      -1.44680       2.51882       3.33867       3.44380       3.61711       3.37214       3.07359
  17  17 3261.4589    3.7300  1.4485 12.1642  0.0000  0.0338   0.0763   0.0902    0.1477   0.0000   444.7038       4.22159       10.3814       5.55994      -5.69668     -0.648772       3.09938       4.22338       4.19929       4.37730       4.31992       3.91178
  17  18 3403.5078    3.2240  2.1165 11.3805  0.0000  0.0405   0.0559   0.1061    0.1552   0.0000   435.2322       4.41033       11.7990       4.48362      -4.61174       6.36139       3.77467       4.86106       5.02886       5.17051       5.14329       4.46754
  17  19 3545.5353    2.8042  2.9502 11.1221  0.0000  0.0486   0.0418   0.1304    0.1022   0.0000   435.3040     -0.503755       11.3890       18.0903      -5.92873       2.95502       4.57518       5.67012       6.14643       6.16169       5.94044       5.38690
  17  20 3687.8036    2.2489  4.4885 10.5235  0.0000  0.0655   0.0274   0.1647    0.0768   0.0000   447.6240       24.9699       23.2181      -3.00924       1.51504       4.35117       6.61138       8.50269       9.08280       8.95636       8.47227       7.70752
  17  21 3830.0264    1.8719  6.0633 10.1823  0.0004  0.0778   0.0207   0.2122    0.0644   0.0000   442.9562       6.59503       11.8495       30.5950      -5.95548      -12.4049       7.25780       9.41041       9.93372       10.2618       9.61616       8.80775
  17  22 3972.2268    1.5862  8.0074  9.7574 -0.0001  0.0932   0.0156   0.2600    0.0585   0.0000   424.5827      -6.47927       16.6682       17.0235       10.0457       8.17396       8.73493       11.0386       11.8339       12.2875       11.7014       10.7172
  17  23 4115.3133    1.2875  9.7792  9.7352  0.0000  0.1150   0.0126   0.3300    0.0476   0.0000   442.7805       21.1010       28.8832       16.6088       8.81328     -0.164604       10.7372       13.7238       14.6768       14.7538       14.0833       13.1984
  18   4 1341.5186    0.0991  0.0739  9.0100  0.0000  0.0234   0.0111   0.0195    0.0313   0.0000   438.0364       3.91567       15.5465     0.0905663      -2.10326       5.15439       1.98629       2.51174       3.12029       3.72703       3.36698       2.94857
  18   5 1518.7430    0.1661  0.1263  8.9633  0.0000  0.0168   0.0115   0.0264    0.0338   0.0000   436.0770      0.221056       16.0273       3.58205      -1.71072     -0.460268       2.39776       2.55389       2.71443       2.47908       2.09807       1.94028
  18   6 1683.6395    0.2883  0.2721  9.0356  0.0000  0.0156   0.0130   0.0387    0.0426   0.0000   439.5367      -1.93896       14.4930       1.14825      -4.99378    -0.0962369       1.53759       1.90444       2.16833       2.12318       2.34898       1.96408
  18   7 1839.9582    0.3898  0.4129  9.2016  0.0000  0.0206   0.0144   0.0479    0.0538   0.0000   440.5857      -4.90458       14.6043     -0.217179      -2.33618       1.80116       2.43251       3.06779       3.36720       3.46174       3.34366       2.87438
  18   8 1992.8170    0.5756  0.5721  9.1039  0.0000  0.0229   0.0171   0.0483    0.0774   0.0000   433.3704     -0.720392       16.3336       4.04326      -1.07595      -2.05534       2.00463       2.66188       2.47671       2.65791       2.71062       2.71270
  18   9 2143.7099    0.8012  0.6602  9.6077  0.0012  0.0206   0.0222   0.0549    0.0827   0.0000   437.1518      -2.16394       16.4524     -0.532274       2.41361       2.60833       1.94122       2.31355       2.52916       2.37057       2.43013       2.24842
  18  10 2291.6288    1.1642  0.7714  9.7669  0.0000  0.0225   0.0291   0.0566    0.1212   0.0000   439.1995      -3.33240       13.4773       2.14256      -1.59138     -0.555376       2.05300       2.62617       2.73872       2.86160       2.76731       2.36636
  18  11 2436.8390    1.5071  0.9461 10.4811  0.0000  0.0256   0.0354   0.0655    0.1231   0.0000   444.1092      -3.11641       15.2798     -0.115705      0.881994      0.414904       2.25563       2.91514       3.12887       3.37888       3.11395       2.89655
  18  12 2580.8657    2.0578  0.9860 11.1166  0.0000  0.0251   0.0482   0.0713    0.1229   0.0000   438.0645       3.04705       15.3295       1.56559       5.68839      0.995870       2.46710       3.08055       3.19067       3.16806       3.13653       2.91961
  18  13 2724.7438    2.6370  0.9090 11.3393  0.0000  0.0243   0.0596   0.0580    0.1355   0.0000   441.3467     -0.590479       14.8208       5.30574       1.32520       2.72623       2.14806       2.66840       2.92112       2.97656       3.01223       2.72608
  18  14 2868.7120    3.2835  0.9529 11.7329  0.0000  0.0256   0.0735   0.0635    0.1499   0.0000   435.3270       11.8916       11.6153       1.70122       3.15488       5.67836       2.36754       3.64532       3.61342       4.01297       3.60465       3.55930
  18  15 3012.2140    3.9190  0.9059 12.4085  0.0000  0.0229   0.0943   0.0668    0.1241   0.0000   442.2255       5.02020       15.4392       1.64678      -1.46474      0.560695       2.16301       2.68363       2.99417       3.02771       2.79196       2.67767
  18  16 3154.8982    3.9937  1.0351 12.7635  0.0000  0.0266   0.0931   0.0738    0.1220   0.0000   439.5889       7.20267       8.58742       3.67340     -0.335504       3.48068       2.58045       3.21309       3.43780       3.70910       3.33637       3.14897
  18  17 3297.3935    3.5842  1.3960 12.4992  0.0000  0.0333   0.0751   0.0855    0.1201   0.0000   433.4789       12.5794       13.7528       8.40378      -5.37740     -0.511793       3.09650       3.89384       4.28504       4.31305       4.23528       3.82568
  18  18 3440.0895    3.0687  2.1595 11.9130  0.0000  0.0413   0.0543   0.1145    0.0953   0.0000   437.7119      -2.33891       8.00314       10.5289      0.749328      -2.37660       3.70922       4.80140       5.14962       5.38821       5.20185       4.77839
  18  19 3582.6472    2.6032  3.4086 10.9097  0.0000  0.0520   0.0360   0.1408    0.0999   0.0000   443.0681       6.47600       12.8358       12.8293      -5.64325       6.31150       4.79739       5.94065       6.34489       6.54928       6.22453       5.92805
  18  20 3725.4186    2.1485  4.8725 10.4137  0.0000  0.0663   0.0245   0.1716    0.0713   0.0000   436.1439       10.1897      -10.8935       8.36462       5.08912      -1.94954       5.76556       7.66327       7.98230       8.55221       7.87313       7.43024
  18  21 3868.2326    1.8100  6.4086 10.1103  0.0012  0.0790   0.0186   0.2114    0.0579   0.0000   427.7702       15.3373       21.7760      -12.0203      -18.6939       12.4555       7.01244       8.80958       9.56453       9.88906       9.54914       8.85788
  18  22 4010.7436    1.5036  8.5955  9.8669  0.0000  0.0997   0.0143   0.2770    0.0494   0.0000   458.8875       5.70762     -0.758071       7.78409      -3.84841      -5.97408       8.65783       11.5781       12.0095       12.4542       11.8042       11.1992
  18  23 4154.0124    1.2485 10.7947  9.6621  0.0004  0.1196   0.0113   0.3444    0.0447   0.0000   431.8532       14.4052       26.6306       12.5305      -7.54517      -13.4065       10.5870       13.7659       14.4885       15.4319       14.7406       13.3553
  18  24 4296.8427    1.0245 13.3320  9.5772 -0.0003  0.1562   0.0091   0.4480    0.0400   0.0000   433.3802       17.9799       36.1344       21.9794       22.2872       23.0199       13.5409       17.5348       18.9067       19.0960       18.4188       17.2315
  18  26 4582.6641    0.7079 17.0732  9.4479  0.0015  0.2342   0.0068   0.6368    0.0312   0.0000   397.4375      -3.63248       58.1056       12.8409       17.3435       28.5768       20.1006       25.6101       27.8836       28.7170       26.8955       25.5791
  19   4 1364.3387    0.0980  0.0634  9.0492  0.0000  0.0333   0.0110   0.0226    0.0304   0.0000   439.3722       1.15705       14.9816      -2.12845      -2.82820      0.411362       3.23130       2.02392       2.56187       3.17437       2.61609       2.21728
  19   6 1709.3382    0.2568  0.2494  9.0548  0.0000  0.0159   0.0118   0.0338    0.0414   0.0000   440.0568     -0.435618       14.2971      -1.56160       2.38474      -2.50765       1.36035       1.83248       1.96026       1.90834       2.26932       1.99954
  19   7 1867.2757    0.4450  0.4175  9.1396  0.0000  0.0177   0.0150   0.0405    0.0572   0.0000   437.7622      -4.98566       12.4805      -2.55107      -2.40010      -1.78228       1.39626       1.90861       1.92527       2.10821       2.01641       1.84574
  19   8 2021.7635    0.6187  0.6090  9.1401  0.0000  0.0213   0.0174   0.0490    0.0816   0.0000   438.4324      -4.26704       15.0206       1.88666      -6.27119      0.836448       1.79337       2.22873       2.25645       2.30435       2.31431       2.22375
  19   9 2173.7794    0.8792  0.7022  9.5253  0.0000  0.0218   0.0229   0.0554    0.0899   0.0000   439.1250     -0.585569       13.6916     -0.685686      -3.53856       1.03473       2.07614       2.87037       3.13031       3.37118       3.26208       2.70607
  19  10 2322.3425    1.1937  0.8830  9.6317  0.0000  0.0240   0.0270   0.0580    0.1338   0.0000   440.3822      0.319326       16.2081       7.14781      -4.85975       2.38216       1.94172       2.74960       2.84223       3.07353       3.04688       2.72819
  19  11 2468.1390    1.5862  0.9815 10.4317 -0.0004  0.0248   0.0351   0.0659    0.1262   0.0000   435.9465      -3.15855       18.1004       2.81762       2.70349      0.874325       2.01646       2.59474       2.70393       2.86217       2.74120       2.52979
  19  12 2613.0999    2.0852  0.9939 11.0474  0.0000  0.0255   0.0459   0.0657    0.1311   0.0000   438.9935       4.45482       12.3892      0.559415    0.00589916       1.31811       2.10712       2.67811       3.01456       3.03053       2.85367       2.82212
  19  13 2757.9535    2.6606  0.9785 11.7198  0.0000  0.0252   0.0591   0.0635    0.1125   0.0000   440.4299       2.91265       7.56337       3.16877      -4.30757      0.790516       2.19124       2.75869       3.07018       3.14379       2.82367       2.71131
  19  14 2902.5912    3.2946  0.9416 12.1317  0.0000  0.0234   0.0751   0.0651    0.1152   0.0000   436.2889       10.4121       11.0572       6.48293      -5.67831       3.07961       2.01799       2.46480       2.75459       2.78514       2.58970       2.47005
  19  15 3046.5161    3.8918  0.9732 12.4476  0.0000  0.0249   0.0865   0.0651    0.1216   0.0000   439.2132       11.9123       7.26892      0.929708       2.75113      -2.90684       2.28354       3.07226       3.24899       3.43195       3.49591       3.10796
  19  16 3189.9192    3.7710  1.2037 12.4791 -0.0005  0.0293   0.0787   0.0780    0.1245   0.0000   439.4901       9.12592       7.23210       9.44361      0.532413       5.01879       2.56018       3.44882       3.54447       3.75979       3.63333       3.47789
  19  17 3332.9021    3.4600  1.6860 12.0611  0.0000  0.0350   0.0610   0.0910    0.1012   0.0000   438.9482       8.27947       10.7838       5.60946       3.90497       5.34090       2.87766       3.76190       4.13137       4.07506       4.11349       3.81182
  19  18 3476.1100    2.8899  2.4575 11.5231  0.0000  0.0441   0.0441   0.1134    0.0889   0.0000   436.5545       10.7781       18.6741       13.8875     -0.449867    -0.0933547       3.59863       4.89055       5.04660       5.36312       5.03316       4.74034
  19  19 3619.4460    2.4652  3.5715 10.9051  0.0000  0.0523   0.0327   0.1436    0.0795   0.0000   437.9429       12.4013       4.80275       6.61372       3.51873      -6.97603       4.51090       5.68572       5.95392       6.46932       6.10217       5.72272
  19  20 3762.4536    2.0334  5.5531 10.3030  0.0000  0.0683   0.0217   0.1914    0.0638   0.0000   435.6989       5.55713       18.9696       2.59132       3.99280       6.11938       5.81976       7.37742       7.80744       8.26882       7.97040       7.50642
  19  21 3905.7770    1.7164  7.3022  9.8756  0.0000  0.0832   0.0160   0.2276    0.0556   0.0000   454.9751       3.84892       15.9355       18.2906       21.2667       7.02426       6.92472       9.06169       9.70612       9.99185       9.77890       8.85123
  19  22 4049.0496    1.4532  9.2300  9.7670  0.0000  0.1006   0.0127   0.2834    0.0453   0.0000   440.2709       2.39281       5.87666       18.6440       1.93263       7.69388       8.32449       10.7046       11.9259       12.0603       11.9574       10.9539
  19  23 4192.2409    1.1835 11.0846  9.6553  0.0000  0.1247   0.0105   0.3543    0.0419   0.0000   449.3964      0.368320       13.5443       17.2291      -2.51381     -0.391593       10.1665       13.1145       14.2912       14.6040       14.1401       13.5020
  19  25 4479.6546    0.8031 16.2528  9.5133  0.0000  0.2054   0.0071   0.5648    0.0327   0.0000   401.3469      0.203338       22.7650      -14.0249       5.83453      -6.30206       16.3136       21.9499       23.5219       24.3279       23.4900       22.1684
  20   5 1566.5405    0.1972  0.1853  8.9591  0.0000  0.0122   0.0107   0.0340    0.0353   0.0000   437.4506      0.767085       17.7283     -0.509851     -0.798018      0.321169       1.02158       1.38259       1.45501       1.66004       1.84991       1.61998
  20   6 1734.1914    0.3203  0.3364  8.9852  0.0000  0.0158   0.0125   0.0425    0.0445   0.0000   437.7794      0.620897       14.3654      0.356843      0.398267       1.94691       1.22643       1.64427       1.55725       1.82302       1.66119       1.53117
  20   7 1893.8959    0.4717  0.4978  9.1085  0.0000  0.0197   0.0145   0.0438    0.0650   0.0000   439.5896       2.03987       12.8860       1.68776      -3.23864       2.42172       1.60755       1.95412       2.27885       2.38366       2.22128       2.11207
  20   8 2050.0480    0.6912  0.5446  9.4074  0.0000  0.0186   0.0197   0.0453    0.0707   0.0000   439.8797      -2.77090       14.0786      0.849514       1.80789      -4.83200       1.43059       1.93161       1.97896       2.15385       1.94050       1.90010
  20   9 2203.1052    0.9581  0.7862  9.6072  0.0000  0.0221   0.0228   0.0528    0.1000   0.0000   436.8809       2.53273       13.1061      0.754095      -5.61442      -5.95013       1.76631       2.36361       2.49527       2.52193       2.49402       2.35045
  20  10 2352.4191    1.3190  0.9350 10.0496  0.0000  0.0237   0.0288   0.0633    0.1180   0.0000   438.4221       1.32089       12.4040       1.10482     -0.503893       3.52915       1.98720       2.63980       2.88111       3.00266       2.97517       2.75132
  20  11 2498.9760    1.7263  0.9352 10.6053  0.0000  0.0230   0.0391   0.0633    0.1322   0.0000   439.5941       3.11113       11.4517       2.00989     -0.152850       3.83180       1.93007       2.50456       2.71886       2.99518       2.84372       2.66049
  20  12 2644.8192    2.2531  0.9825 11.1812  0.0000  0.0232   0.0494   0.0663    0.1228   0.0000   437.2046       7.79394       12.8349       7.65921      -3.77260     -0.278129       1.90409       2.42392       2.55696       2.73282       2.80069       2.63341
  20  13 2790.7675    2.9398  0.8225 11.6627  0.0000  0.0221   0.0673   0.0542    0.1168   0.0000   436.5732       4.29578       7.17357       2.22509      0.532189      -3.24036       1.71828       2.25542       2.47440       2.54699       2.61290       2.28760
  20  14 2935.9628    3.6688  0.8723 12.0418  0.0000  0.0219   0.0815   0.0574    0.1248   0.0000   440.1617       1.59293       10.3720       2.75991      -1.33430       1.80682       1.74775       2.28709       2.33013       2.65733       2.52070       2.27823
  20  15 3080.4941    3.8779  0.9861 12.1197  0.0000  0.0237   0.0821   0.0631    0.1435   0.0000   442.2030       7.64027       20.9776       6.82959      0.417246      0.393276       2.09764       2.74006       2.99352       3.08152       2.95853       2.59097
  20  16 3224.4271    3.7079  1.2545 12.5705 -0.0002  0.0285   0.0752   0.0788    0.1104   0.0000   442.0250       9.91053       10.2303      0.245057       2.50297       4.12917       2.34691       2.90957       3.33832       3.28025       3.22168       2.98861
  20  17 3368.0740    3.2639  1.9569 12.0099  0.0000  0.0365   0.0540   0.1008    0.0800   0.0000   437.2185       15.2320       12.5708      -5.02642       1.80543       1.12502       2.88825       3.86554       4.00053       4.32623       4.10794       3.91433
  20  18 3511.7866    2.7944  2.6642 11.5838  0.0000  0.0463   0.0410   0.1159    0.0742   0.0000   436.8799       14.7973       10.2258       3.00154       1.62038       1.11449       3.76803       5.01512       5.34886       5.59497       5.34773       4.92894
  20  19 3655.6525    2.3238  3.9428 10.8496  0.0000  0.0568   0.0283   0.1467    0.0682   0.0000   438.9361       5.90339       7.55292     -0.853683      -11.3423       2.36488       4.51510       5.99076       6.46601       6.66983       6.31821       6.02665
  20  20 3799.2809    1.9569  5.6481 10.2980  0.0000  0.0703   0.0204   0.1848    0.0589   0.0000   434.0798       7.97239       19.2478       3.28688     -0.359974       1.55955       5.49940       7.09668       7.80374       7.94731       7.86008       7.22306
  20  21 3943.1232    1.6300  7.7280  9.8981  0.0000  0.0864   0.0148   0.2394    0.0506   0.0000   442.4789       7.54738       4.87437       12.4313      -1.48383       1.31214       6.82149       8.95903       9.42033       9.84297       9.66051       9.09911
  20  22 4086.7416    1.3316  9.7089  9.7380 -0.0003  0.1082   0.0115   0.2983    0.0431   0.0000   443.7924       17.6553       13.6557      -7.08967       8.81016      -3.55523       8.38704       11.0360       11.9330       12.2359       12.0460       11.0951
  20  23 4230.6549    1.1464 12.2821  9.5986  0.0007  0.1340   0.0095   0.3702    0.0394   0.0000   437.0478       48.5535       5.52415      -14.3756       28.5640       13.7352       10.5560       13.4655       14.9018       15.3406       14.6886       14.0091
  20  24 4374.3295    0.9398 14.2726  9.5508  0.0000  0.1647   0.0078   0.4548    0.0351   0.0000   450.8329       33.5697       28.7769      -3.52742       2.35757      -1.47169       12.8157       16.7651       18.3427       18.6591       18.2012       16.9513
  20  25 4518.0250    0.7784 17.4496  9.4820 -0.0006  0.2165   0.0064   0.5898    0.0303   0.0000   423.5645       41.2226       30.4305      -14.3366       2.55865       7.98750       16.4790       21.7870       23.5381       24.6807       23.5780       22.1995
  21   4 1408.0644    0.1295  0.1262  8.9464  0.0000  0.0164   0.0094   0.0315    0.0307   0.0000   439.0964      -3.23079       18.6560       2.52376     -0.847122       1.45551       1.53121       1.85804       1.83080       2.25702       1.82855       1.93733
  21   6 1758.2342    0.3281  0.2732  9.0958  0.0000  0.0152   0.0130   0.0300    0.0420   0.0000   438.7420      -2.56276       14.5252       1.00010      -1.39817     -0.232664       1.14494       1.40646       1.54320       1.63518       1.50678       1.51379
  21   7 1919.8160    0.4898  0.5294  9.1447  0.0000  0.0210   0.0144   0.0461    0.0629   0.0000   439.5323      -1.50836       15.1410     -0.988646      -2.33264      -1.36100       1.53458       1.80956       2.21776       2.18136       2.09966       1.91692
  21   8 2077.7558    0.7335  0.6659  9.3194  0.0000  0.0205   0.0185   0.0490    0.0803   0.0000   437.6368      -2.05850       12.1653      -1.13365       2.31006      0.309396       1.52417       1.79862       2.16441       2.02340       2.09243       2.03150
  21   9 2231.9059    1.0044  0.7898  9.6459  0.0000  0.0208   0.0239   0.0548    0.1068   0.0000   439.0558       1.13213       14.9618       6.85871      -1.57401      -2.50054       1.74438       2.27454       2.45363       2.68057       2.46331       2.38921
  21  10 2381.8796    1.3664  0.9211 10.4350  0.0000  0.0255   0.0301   0.0586    0.0984   0.0000   438.3619     -0.962513       15.1978       3.32270      0.434342       4.21470       2.25572       3.16846       3.26222       3.29505       3.10334       2.93972
  21  11 2529.3329    1.8730  0.9661 10.5395  0.0000  0.0236   0.0386   0.0589    0.1325   0.0000   438.8572      -1.55624       13.0658       8.30706      -2.57113      -2.83105       1.86817       2.38828       2.44257       2.53670       2.45146       2.40112
  21  12 2676.2692    2.4164  0.9692 11.0833  0.0000  0.0249   0.0510   0.0601    0.1415   0.0000   440.3752     -0.163747       12.0722       5.55300       2.17725       1.88281       2.31054       2.95233       3.34829       3.52871       3.27327       3.06569
  21  13 2822.9584    3.0178  0.8381 11.7409  0.0000  0.0221   0.0668   0.0534    0.1256   0.0000   443.6209       3.33242       15.6158       1.11365      -4.82605       2.09711       1.93206       2.50762       2.75857       2.96593       2.80071       2.67313
  21  14 2968.9392    3.6496  0.7454 12.3879  0.0000  0.0198   0.0857   0.0510    0.0989   0.0000   442.0907       10.0225       17.2431       2.96811       3.27995      0.136569       1.46605       2.00992       2.05738       2.17563       2.05511       1.98980
  21  15 3113.9865    4.0091  1.0348 12.3818  0.0000  0.0232   0.0832   0.0663    0.1210   0.0000   438.1466       10.1126       12.6580       1.39037      -3.86977       3.48411       1.81098       2.29387       2.50726       2.58021       2.53913       2.44230
  21  16 3258.5578    3.8840  1.3771 12.1241  0.0000  0.0288   0.0699   0.0739    0.1231   0.0000   440.6542       10.9553       8.58246       1.30337       1.49765       2.75268       2.23344       2.89001       3.09777       3.31904       3.15168       3.02065
  21  17 3402.8864    3.1771  1.8619 11.9269 -0.0002  0.0354   0.0508   0.0921    0.0822   0.0000   439.0857       10.7654       18.1066       9.37053      -2.57232      -3.46982       2.70474       3.56376       3.88343       4.04204       3.82139       3.75723
  21  18 3547.2621    2.6536  3.0318 11.2449  0.0000  0.0459   0.0344   0.1235    0.0651   0.0000   438.0985       8.58894       16.9886       5.86301      -8.04107       1.14531       3.39947       4.48655       4.72853       5.03910       4.79380       4.60091
  21  19 3691.6779    2.1875  4.4713 10.8245  0.0000  0.0604   0.0250   0.1584    0.0568   0.0000   440.0522       10.6755       23.2233      -4.22988      -16.6001       3.47911       4.64587       6.05038       6.39624       6.85357       6.80827       6.18244
  21  20 3835.7963    1.8289  5.8723 10.3515  0.0000  0.0715   0.0187   0.1979    0.0517   0.0000   442.9187       9.14700       18.2953      -9.86795       7.00995      -3.39602       5.36796       7.06937       7.57128       7.73710       7.67170       7.31493
  21  21 3979.7481    1.5487  8.3166  9.9173  0.0000  0.0924   0.0135   0.2521    0.0442   0.0000   444.1218       43.5357       17.7503       21.1049       4.33669       1.71318       6.65008       9.00753       9.40293       9.98855       9.49371       9.09518
  21  22 4124.0613    1.3117 10.7501  9.6880  0.0000  0.1140   0.0106   0.3113    0.0403   0.0000   431.2796       23.0756       50.1899       5.06272      -15.2380       10.8085       8.50709       11.1282       12.0859       12.4275       12.2827       11.4882
  21  23 4268.4378    1.0628 13.1818  9.6505  0.0000  0.1469   0.0084   0.4087    0.0345   0.0000   444.0563      -26.3782       67.5459       26.1392       21.9528       28.5446       10.7794       13.9647       15.0825       15.6149       15.7237       14.6302
  21  24 4412.2820    0.9072 15.7724  9.4921 -0.0001  0.1803   0.0068   0.4872    0.0319   0.0000   412.2625       36.2897     -0.743505       10.0694       19.3581       15.6128       13.1604       17.4302       18.8489       19.6070       19.1870       18.0109
  21  25 4557.0075    0.7668 18.7433  9.4219  0.0000  0.2271   0.0060   0.6045    0.0278   0.0000   427.0032      -2.22972       36.3452      -23.6768       30.8930       9.59749       16.6213       21.5426       23.7085       24.7467       23.7196       22.7591
  22   3 1233.0705    0.0863  0.1102  9.0196  0.0000  0.0200   0.0090   0.0346    0.0286   0.0000   439.3095       5.57075       22.0346      -1.76344      -4.20650       1.16956       1.49963       2.17033       2.14567       2.35448       2.52184       2.11864
  22   4 1429.1286    0.1229  0.1357  8.9912  0.0000  0.0189   0.0098   0.0496    0.0300   0.0000   438.2753     -0.119072       17.5539      -1.35091     -0.939158       1.93147       1.68922       2.68501       3.92199       3.22353       2.55110       1.81112
  22   5 1611.3370    0.2114  0.2125  9.0378  0.0000  0.0129   0.0102   0.0332    0.0341   0.0000   438.3133     -0.137647       18.6543      0.364733      0.773521      0.258683      0.945062       1.22311       1.32724       1.29793       1.40504       1.34218
  22   6 1781.5305    0.3436  0.3718  9.0473  0.0000  0.0176   0.0118   0.0380    0.0454   0.0000   438.0038     -0.222064       15.5162       1.83716      -2.06953     -0.827423       1.52290       2.23570       2.59318       2.84736       2.80409       2.97818
  22   7 1945.0544    0.5005  0.5649  9.2526  0.0000  0.0202   0.0140   0.0469    0.0618   0.0000   438.9520       1.99106       18.2326      -2.74120     -0.495363     -0.801787       1.45919       1.96565       2.01209       2.15313       2.10772       1.97835
  22   8 2104.7626    0.7550  0.5915  9.4715  0.0000  0.0180   0.0196   0.0447    0.0748   0.0000   435.7379      -2.51055       12.6702       2.93946      -2.95496     -0.413709       1.35349       1.79332       1.85343       1.91737       1.89784       1.72369
  22   9 2260.0105    1.1044  0.8898  9.7215  0.0000  0.0219   0.0239   0.0597    0.1112   0.0000   440.8412      -1.80351       15.8588       2.82749      -4.27973      0.230054       1.59210       2.11400       2.20265       2.36782       2.32081       2.19585
  22  10 2410.8151    1.4731  0.9916 10.3412  0.0000  0.0243   0.0305   0.0596    0.1167   0.0000   438.9596      0.601184       17.8803       2.02387      -2.47978       1.65626       1.70551       2.26810       2.46504       2.57018       2.41471       2.34492
  22  11 2559.2079    1.9088  1.0597 10.8792  0.0000  0.0249   0.0386   0.0639    0.1204   0.0000   438.7100       2.46245       10.8514       3.68556       1.51605     0.0252028       1.80373       2.34847       2.45821       2.66767       2.61126       2.43525
  22  12 2707.0951    2.5220  0.9904 11.2858  0.0000  0.0230   0.0521   0.0618    0.1334   0.0000   438.8166       4.80888       14.1210       3.77586      -2.16233       3.18426       1.77832       2.27232       2.35763       2.52358       2.46231       2.35602
  22  13 2854.7819    3.2070  0.9577 11.8297  0.0000  0.0237   0.0657   0.0588    0.1257   0.0000   435.3272       2.07570       13.0149       3.76036      -3.10425      -2.50827       1.56979       2.15354       2.14982       2.45071       2.18484       2.17329
  22  14 3001.4457    3.7912  0.9454 12.2632  0.0000  0.0222   0.0785   0.0587    0.1216   0.0000   439.9753       6.70370       13.6818       5.42413      -1.27607       1.26398       1.76023       2.11114       2.28777       2.46124       2.44280       2.28647
  22  15 3147.0405    3.9667  1.1179 12.4110  0.0000  0.0244   0.0777   0.0662    0.1229   0.0000   437.1592       4.14895       12.1089       3.08917      -1.32185       4.21514       1.84028       2.33372       2.61749       2.89306       2.76897       2.60694
  22  16 3292.2690    3.6113  1.4439 12.2546  0.0000  0.0294   0.0647   0.0765    0.1025   0.0000   441.7376       8.60121       14.4906       3.39400      0.361095     -0.218169       2.24142       2.87033       2.98450       3.26305       3.25405       3.06561
  22  17 3437.2758    3.0227  2.1155 12.0045 -0.0002  0.0377   0.0460   0.1012    0.0685   0.0000   439.3770       4.11905       3.63612       5.65801       3.69944       1.54837       2.85155       3.70562       3.94363       4.08696       4.09710       3.94086
  22  18 3582.1203    2.5647  3.3491 11.1306  0.0000  0.0471   0.0306   0.1254    0.0580   0.0000   438.4607       4.94645       13.0629       1.18920      -7.85120       3.58328       3.40815       4.50462       4.74961       5.06037       4.87017       4.63710
  22  19 3727.0563    2.1209  5.0176 10.6515  0.0000  0.0613   0.0220   0.1701    0.0516   0.0000   445.5440      -5.84257       8.84377       9.95757      -7.09129       1.57440       4.36887       5.72419       6.24551       6.57576       6.31308       6.16633
  22  20 3871.5608    1.8056  6.8418 10.0917  0.0000  0.0747   0.0159   0.2043    0.0477   0.0000   426.0501       21.5301       4.55580       11.7919      0.842819      -3.13110       5.37961       6.98146       7.65332       7.92409       7.91789       7.52236
  22  21 4016.4569    1.4917  8.9573  9.8504  0.0000  0.0940   0.0122   0.2607    0.0417   0.0000   449.9249       16.6005       5.69425       10.6207      -7.03153       1.35476       6.71735       8.81516       9.48085       9.84727       9.73813       9.30663
  22  22 4160.9676    1.2452 11.7144  9.6667  0.0000  0.1234   0.0095   0.3372    0.0377   0.0000   448.7038       10.3503       18.3667       8.52077       16.6477      -3.56553       8.56789       11.4978       12.4805       12.6057       12.7720       11.8570
  22  23 4305.8227    1.0412 13.5128  9.6328  0.0008  0.1487   0.0080   0.4064    0.0331   0.0000   433.9648       30.9014       20.2863      -13.1490       15.6310      -20.6188       10.5207       13.6030       14.8821       15.7056       15.0707       14.5659
  23   4 1449.6804    0.1413  0.0952  8.9628  0.0000  0.0150   0.0102   0.0216    0.0290   0.0000   441.9943     -0.824763       21.0917       1.40759       1.72465      0.699597       1.12151       1.64576       1.92429       2.05077       1.74188       1.70883
  23   6 1804.1810    0.3862  0.4517  9.0550  0.0000  0.0196   0.0119   0.0420    0.0495   0.0000   440.4447      0.170065       18.1518      0.108554     -0.180776    -0.0502194       1.68831       2.28962       2.54850       2.44249       2.29695       2.03204
  23   7 1969.6224    0.5743  0.5309  9.1873  0.0000  0.0179   0.0154   0.0414    0.0632   0.0000   438.8813      -3.59087       11.6432      -1.19601      -5.91364      -4.34133       1.17863       1.63759       1.63407       1.91368       1.80419       1.77671
  23   8 2131.1139    0.7699  0.7680  9.4656  0.0000  0.0214   0.0181   0.0541    0.0801   0.0000   440.7598      -1.28056       14.6189     -0.609441    -0.0686983      0.983664       1.42972       1.97417       2.07924       2.23627       2.05688       2.08870
  23   9 2287.4523    1.1119  0.8462  9.9771  0.0000  0.0206   0.0241   0.0565    0.0939   0.0000   439.0980     -0.731767       15.8271     -0.412969     -0.510817      -3.67669       1.51461       1.87417       2.14958       2.22718       2.11172       2.08503
  23  10 2439.1857    1.5489  0.9848 10.5016  0.0000  0.0238   0.0311   0.0588    0.1064   0.0000   439.7330       4.89315       14.7800      0.959187    -0.0880467       1.53486       1.64260       2.03341       2.35061       2.58461       2.43149       2.31643
  23  11 2588.6554    1.9963  0.9807 11.0144  0.0000  0.0227   0.0404   0.0598    0.1070   0.0000   437.4162     -0.426693       18.8823      0.984338      -5.68181      -1.80056       1.56818       2.00951       2.15068       2.34640       2.19322       2.12418
  23  12 2737.6163    2.6947  0.9236 11.4434  0.0000  0.0212   0.0547   0.0567    0.1128   0.0000   436.7903       4.27508       13.6065       1.70552     -0.805293       3.93805       1.51911       2.05294       2.16373       2.25382       2.32684       2.20459
  23  13 2886.1032    3.3990  0.9597 11.8437  0.0000  0.0226   0.0676   0.0549    0.1306   0.0000   438.5168       2.91593       14.3236       1.03775      -3.56252      -2.19127       1.67478       2.03615       2.21332       2.30528       2.27821       2.14708
  23  14 3033.5380    3.8370  0.9217 12.4095  0.0000  0.0220   0.0788   0.0579    0.1139   0.0000   440.7616       4.39835       12.1271       6.05364      -1.36492       2.38193       1.58725       1.98389       2.26741       2.30730       2.34991       2.14685
  23  15 3179.7480    3.9089  1.0890 12.5491  0.0000  0.0241   0.0768   0.0656    0.1128   0.0000   441.6105       4.65634       13.4645       4.09243       3.18999      -1.62782       1.71153       2.06514       2.17055       2.37850       2.39864       2.29033
  23  16 3325.5907    3.4737  1.6168 12.0885  0.0000  0.0306   0.0569   0.0808    0.0914   0.0000   436.3838       9.54359       16.0385       12.2057      -1.71492       3.01366       2.23561       3.09554       3.23428       3.45370       3.38112       3.30271
  23  17 3471.2683    2.9117  2.5603 11.5763  0.0000  0.0400   0.0384   0.1060    0.0629   0.0000   437.2808       9.24710       14.0804       6.25751       5.91325       6.74941       2.77463       3.75298       3.93859       4.14308       4.09303       4.00843
  23  18 3616.6884    2.3902  3.8758 10.9383  0.0000  0.0509   0.0261   0.1326    0.0519   0.0000   440.4397       11.4669       19.1230       9.23922     -0.620745       8.47964       3.55971       4.54149       4.86001       5.17869       5.24267       4.95150
  23  19 3762.0252    2.0327  5.5744 10.3888  0.0001  0.0637   0.0189   0.1693    0.0491   0.0000   429.4676       16.7230       5.45988       15.9225      -1.16437      -6.86538       4.41629       5.67355       6.26856       6.69209       6.29981       6.15699
  23  20 3907.4237    1.6725  7.6644 10.0475  0.0000  0.0821   0.0140   0.2213    0.0422   0.0000   441.6181       6.91051       14.7822       15.8688       14.2778      -6.31088       5.47939       7.36902       7.92974       8.49473       8.24633       7.89653
  23  21 4052.5194    1.3995  9.7074  9.8160  0.0000  0.0998   0.0111   0.2781    0.0391   0.0000   442.3385       12.1401       9.58977       19.4499      -14.0780       2.62168       6.93032       8.97249       9.90374       10.2713       10.1591       9.63980
  23  22 4197.8393    1.1700 11.8253  9.7019  0.0011  0.1225   0.0089   0.3486    0.0347   0.0000   438.0948       5.46666       10.5538       17.1000       1.97534      -4.95925       8.38598       11.1145       12.0652       12.7021       12.4366       12.1685
  23  23 4343.0350    0.9622 14.5714  9.6641  0.0000  0.1614   0.0073   0.4433    0.0305   0.0000   455.5556       4.26450      -4.19292       22.0772       14.6802       4.17312       10.9638       14.2470       15.8271       16.4034       16.3272       15.6464
  24   3 1270.9471    0.0760  0.0628  9.0338  0.0000  0.0361   0.0090   0.0219    0.0266   0.0000   437.7666      -1.98644       25.2303      0.795548      -4.94740      -2.54957       2.38306       1.48094       3.62959       4.48190       2.24321       2.98339
  24   4 1469.7834    0.1512  0.1626  9.0585  0.0000  0.0143   0.0089   0.0312    0.0299   0.0000   439.4313    0.00197247       21.8169     0.0947541      -3.68638      -2.23828      0.923605       1.24013       1.48155       1.47214       1.20784       1.40610
  24   5 1653.6684    0.2666  0.2967  8.9903  0.0000  0.0143   0.0101   0.0349    0.0376   0.0000   440.0969     -0.839891       20.1227     -0.637899      -1.74826    -0.0304842      0.940696       1.23311       1.32750       1.34565       1.31754       1.42699
  24   6 1826.2930    0.4267  0.3854  9.0569  0.0022  0.0167   0.0135   0.0358    0.0505   0.0000   439.9555      -1.10085       18.1358     -0.768718      -2.19246      0.140648      0.994338       1.30994       1.49482       1.63123       1.59276       1.46111
  24   7 1993.5539    0.5922  0.5620  9.2610  0.0000  0.0169   0.0156   0.0463    0.0642   0.0000   439.5360     -0.836737       18.3312      0.309809      0.631801      -2.42046       1.17266       1.51098       1.70477       1.84800       1.80502       1.68865
  24   8 2156.7819    0.8632  0.7602  9.3417  0.0000  0.0197   0.0191   0.0502    0.0889   0.0000   439.9356      -2.62119       15.9519       4.06248      -1.87797       1.07276       1.30412       1.82926       1.91282       2.11101       1.84292       1.88757
  24   9 2314.3124    1.2311  0.9146 10.0276  0.0000  0.0223   0.0253   0.0551    0.0991   0.0000   440.2873      0.481087       14.1156       4.00864       1.25724      -1.50656       1.52613       1.87053       2.09118       2.22614       2.06636       2.08204
  24  10 2467.0243    1.5990  1.0878 10.5164  0.0000  0.0241   0.0310   0.0633    0.1116   0.0000   438.1446      -1.70619       12.9748       2.42893      -3.16801      -1.77716       1.59913       2.20510       2.24530       2.55261       2.61777       2.45083
  24  11 2617.6965    2.1084  1.0179 11.0809  0.0000  0.0227   0.0414   0.0594    0.1172   0.0000   439.2830       4.62983       15.6063       5.22208      -1.76068       2.43497       1.55065       2.00236       2.16003       2.36984       2.42510       2.17026
  24  12 2767.7052    2.7812  0.9941 11.5149  0.0000  0.0218   0.0544   0.0604    0.1193   0.0000   434.4342       5.09948       12.9573       4.53904      0.380682       2.65062       1.48596       2.00751       2.21957       2.34034       2.26178       2.26670
  24  13 2916.9715    3.4707  0.8436 12.0625  0.0000  0.0198   0.0729   0.0520    0.1124   0.0000   438.7433       3.29840       15.1156       1.99097      -4.55762   -0.00875424       1.35444       1.80245       1.89319       2.08984       2.08366       1.99643
  24  14 3065.0673    3.9591  1.0069 12.3558  0.0000  0.0231   0.0760   0.0562    0.1214   0.0000   437.4598       7.70135       14.6372       8.53696       1.50187       4.00380       1.58153       2.13809       2.33353       2.53321       2.52734       2.49766
  24  15 3211.9767    3.9511  1.1840 12.5855  0.0000  0.0248   0.0761   0.0706    0.1193   0.0000   441.2192       8.11179       14.8740       5.58384      -6.91744       3.17150       1.76842       2.30730       2.51598       2.69845       2.60572       2.40450
  24  16 3358.5490    3.3666  1.8714 12.0586  0.0000  0.0335   0.0500   0.0846    0.0741   0.0000   440.7687       7.39732       14.9372       10.7922     -0.820177       3.61027       2.16460       2.94627       3.07924       3.33794       3.18647       3.03572
  24  17 3504.7819    2.7794  2.7416 11.4054  0.0000  0.0397   0.0341   0.1059    0.0589   0.0000   445.1833       1.96241       21.1031       10.0506      -2.33645      -3.12145       2.72956       3.50048       3.85791       3.91254       4.04887       3.74713
  24  18 3650.9540    2.3110  3.9460 10.9727  0.0000  0.0502   0.0249   0.1353    0.0484   0.0000   438.3521       14.9573       18.6497       6.29329      -8.25211     -0.637736       3.45486       4.30560       4.88997       5.21293       5.18157       4.89677
  24  19 3796.8179    1.9151  5.5370 10.5876  0.0000  0.0643   0.0182   0.1753    0.0425   0.0000   443.1454       8.56060       7.50546       3.47542       4.94815       3.84490       4.22501       5.64449       6.16397       6.42087       6.32070       6.08801
  24  20 3942.7581    1.6105  7.8905  9.9609  0.0000  0.0820   0.0130   0.2216    0.0426   0.0000   438.8289      -4.99654       23.2776      -8.99833      -1.17772       9.45036       5.37509       7.00517       7.71806       8.24170       7.96246       7.74924
  24  21 4088.5597    1.3347 10.1753  9.7724  0.0000  0.1045   0.0102   0.2869    0.0377   0.0000   438.5447     -0.844042       15.7056       6.13423      -8.29656      -1.75898       6.91449       9.20511       9.88603       10.6013       10.4388       9.94043
  24  22 4233.9588    1.1277 13.0927  9.7406  0.0011  0.1357   0.0082   0.3816    0.0322   0.0000   445.5923       9.03132       10.0798      -10.0475      -9.50198      -7.03288       8.76533       11.6361       12.4418       13.3683       13.0618       12.6782
  24  23 4379.3780    0.9082 15.9055  9.6925 -0.0008  0.1773   0.0066   0.4828    0.0281   0.0000   435.2930       9.36597       3.89535      -10.2858      -1.40253      0.557501       11.4121       15.0916       16.4879       17.2216       16.8918       16.4384
  25   3 1289.3962    0.0853  0.1120  9.0119  0.0000  0.0220   0.0081   0.0307    0.0269   0.0000   440.6751       2.09133       21.5627      0.402542      -2.95441      -1.44930       1.57012       1.76707       2.05660       2.25730       1.81164       2.12771
  25   4 1489.4298    0.1571  0.1861  8.9685  0.0000  0.0126   0.0084   0.0373    0.0300   0.0000   439.7969     -0.955353       20.0507     -0.815839     -0.951013      0.470104      0.901833       1.20904       1.39887       1.36415       1.20449       1.29625
  25   6 1847.8620    0.4277  0.4866  9.0947  0.0000  0.0183   0.0122   0.0412    0.0520   0.0000   439.3339       1.61017       16.8849      -1.05249      -1.76871      0.657393       1.04329       1.47194       1.49684       1.64556       1.57746       1.51347
  25   7 2016.9144    0.6241  0.6156  9.3792  0.0000  0.0179   0.0154   0.0457    0.0619   0.0000   440.4334     -0.495758       17.2122       2.21147      -3.21098      -1.29543       1.16106       1.50526       1.60724       1.77636       1.74793       1.65367
  25   8 2181.7756    0.9087  0.7553  9.6282  0.0000  0.0192   0.0198   0.0477    0.0793   0.0000   440.4611      -2.18365       16.7953      -1.49089      -1.38503       2.25400       1.27448       1.56545       1.81121       1.85027       1.88673       1.86156
  25   9 2340.5243    1.3273  0.8842 10.2620  0.0000  0.0210   0.0271   0.0548    0.0925   0.0000   441.0378     0.0198788       17.9809       3.48458      0.926854     -0.844039       1.28459       1.70547       1.71807       1.85984       1.85572       1.87695
  25  10 2494.4004    1.7510  1.0256 10.8127  0.0000  0.0231   0.0335   0.0583    0.1018   0.0000   437.4493       2.39170       14.1972       3.46772     -0.158758       1.06606       1.46890       1.96704       2.20858       2.34709       2.23575       2.25472
  25  11 2646.2696    2.3064  1.0238 11.3840  0.0000  0.0236   0.0446   0.0572    0.1051   0.0000   439.0830     -0.881770       12.6834       7.16147      -4.36197      -1.72660       1.46198       2.03869       2.14975       2.38007       2.31676       2.25953
  25  12 2797.4080    3.0041  0.9269 11.5170  0.0000  0.0209   0.0576   0.0494    0.1182   0.0000   440.3927       1.31367       16.0502      -2.31916      -1.91784      -1.64706       1.35052       1.80044       1.94619       2.02311       2.00135       1.97071
  25  13 2947.4451    3.6030  0.9309 12.1434  0.0000  0.0205   0.0711   0.0553    0.1142   0.0000   437.7314       4.95255       16.2479       6.59928      0.233145       2.33471       1.32923       1.73209       1.99521       2.11633       1.96458       1.97184
  25  14 3096.1698    4.0552  1.0975 12.2872  0.0000  0.0227   0.0749   0.0606    0.1286   0.0000   441.4806       6.58180       16.5443       3.75090       1.12132      0.200719       1.59965       1.92511       2.10483       2.32058       2.39232       2.31497
  25  15 3243.9206    3.6524  1.3653 12.4167 -0.0006  0.0278   0.0634   0.0717    0.0964   0.0000   439.5579       4.23917       14.6188      0.370861      -3.95452      -3.59065       1.79827       2.46356       2.55115       2.84338       2.78686       2.74252
  25  16 3391.0528    3.2497  1.9480 12.1165  0.0000  0.0328   0.0482   0.0905    0.0681   0.0000   438.6623       5.11311       11.4822       2.19520       4.53994       4.71049       2.10458       2.75793       2.98578       3.18538       3.17723       3.11485
  25  17 3538.0595    2.7288  2.7702 11.4789  0.0000  0.0406   0.0336   0.1029    0.0574   0.0000   434.2064       2.43548       12.9459       5.17364      -2.16300      -5.09974       2.64749       3.34710       3.67413       3.89292       3.87313       3.86354
  25  18 3684.8329    2.1996  4.5848 10.8613  0.0000  0.0550   0.0215   0.1446    0.0425   0.0000   434.0118       14.0090       16.9578      -2.96952      -3.21377       4.92372       3.49619       4.50052       4.89440       5.26897       5.25575       4.96732
  25  19 3831.2087    1.8766  6.5305 10.3628  0.0000  0.0695   0.0160   0.1875    0.0409   0.0000   443.3231       12.5479       8.26654       12.9766      0.129430       6.74981       4.37053       5.61844       6.35734       6.53413       6.70512       6.29199
  25  20 3977.5846    1.5511  8.8266  9.9868  0.0000  0.0882   0.0120   0.2424    0.0381   0.0000   451.9144      -7.09035       12.2610      -3.97418    -0.0520864    -0.0735108       5.60123       7.35934       8.10482       8.65288       8.51871       8.24010
  25  21 4123.7205    1.3126 10.7408  9.7472  0.0000  0.1069   0.0095   0.2922    0.0354   0.0000   439.5298      -1.17332       30.8276       14.8249       17.3071       1.94301       6.65574       8.93911       9.56639       10.2608       10.0901       9.61267
  25  22 4269.9213    1.0819 12.8675  9.7325  0.0008  0.1362   0.0079   0.3736    0.0312   0.0000   440.4096       2.55729      -1.10827      -4.16481      -7.45665      -12.8930       8.29294       11.1170       12.0593       12.8516       12.5958       12.2109
  25  23 4415.4925    0.8653 15.7922  9.6596  0.0000  0.1799   0.0064   0.4820    0.0274   0.0000   428.1532       25.5985       3.45751      0.868361       12.9664      -1.22579       11.0106       14.4692       16.1960       16.9173       16.8001       16.2523
  26   3 1307.4787    0.0898  0.1020  9.0219  0.0000  0.0191   0.0078   0.0286    0.0262   0.0000   440.1891       1.24496       19.0314      -2.14971      -1.31382     -0.783175       1.13850       1.29072       1.80251       2.04369       2.23392       1.87656
  26   4 1508.7181    0.1677  0.1284  9.0107  0.0000  0.0128   0.0093   0.0201    0.0285   0.0000   440.0894      -1.01898       17.6828       1.05490     -0.994641     -0.182704      0.750237      0.922061       1.14441       1.26259       1.38533       1.37460
  26   5 1694.0428    0.3103  0.2799  9.0191  0.0000  0.0128   0.0111   0.0298    0.0373   0.0000   439.5237      -1.13324       20.3149       1.96057      -1.81294      -1.24624      0.754528       1.03639       1.15211       1.21852       1.09456       1.15624
  26   6 1869.0024    0.4774  0.4445  9.1225  0.0000  0.0180   0.0134   0.0358    0.0538   0.0000   439.1181     -0.864707       16.3963      0.479072      -2.05850      -1.48009       1.39336       1.83006       2.33754       2.68004       3.14651       2.42924
  26   7 2039.7374    0.6536  0.6904  9.3965  0.0000  0.0198   0.0151   0.0480    0.0682   0.0000   439.2800       1.00873       20.7179      0.253069      -4.18597      -1.75550       1.25666       1.59858       1.72631       1.75253       1.83092       1.73817
  26   8 2206.0622    0.9531  0.8437  9.8529  0.0000  0.0212   0.0197   0.0517    0.0788   0.0000   437.9660      0.687214       19.2815       1.11781     -0.856630     -0.657666       1.20671       1.62284       1.73443       1.89504       1.76122       1.81416
  26   9 2366.0649    1.3439  0.9760 10.1829  0.0000  0.0213   0.0256   0.0571    0.0959   0.0000   439.1550      -2.05224       17.7855       3.23012      -4.13787       1.32005       1.32948       1.64540       1.80915       1.98090       2.04094       2.00587
  26  10 2521.2380    1.7848  0.9984 10.8460  0.0000  0.0222   0.0339   0.0578    0.1046   0.0000   439.3718       1.81316       13.5956       5.68632      -4.54756       1.60264       1.48183       1.93920       2.05760       2.18677       2.17881       2.03353
  26  11 2674.4037    2.5463  0.9053 11.3377  0.0000  0.0202   0.0496   0.0501    0.1194   0.0000   436.3964      0.536351       17.6597       1.19480     -0.367620       1.39060       1.31897       1.67641       1.90802       2.08201       2.11698       2.10410
  26  12 2826.5706    3.1265  0.9580 11.5229  0.0000  0.0200   0.0593   0.0545    0.1244   0.0000   441.1121       4.89270       17.5984       5.60095       1.18666      0.617692       1.35136       1.73984       1.88604       1.99028       1.96136       1.99433
  26  13 2977.4587    3.6438  0.9076 12.3338  0.0000  0.0203   0.0715   0.0527    0.1028   0.0000   438.2691       3.57081       12.8184       4.12299      -2.64672      0.379068       1.24171       1.69407       1.81153       1.93473       1.89266       1.91176
  26  14 3126.9545    3.8808  1.1310 12.4885  0.0000  0.0234   0.0709   0.0622    0.1138   0.0000   439.3076       5.13152       12.9474       6.53549      0.420565       1.13329       1.46604       1.84849       2.04945       2.23860       2.26299       2.13496
  26  15 3275.3677    3.7794  1.4341 12.2089  0.0000  0.0263   0.0604   0.0703    0.0974   0.0000   438.1199       7.64713       20.2749       6.62592     -0.128936      -4.13946       1.64580       2.10797       2.33738       2.51079       2.56328       2.40327
  26  16 3423.3732    3.0844  2.2293 11.7337  0.0007  0.0349   0.0407   0.0927    0.0681   0.0000   439.2849       4.79293       12.0734       6.08775      -4.49097       3.42182       2.09963       2.85275       2.99026       3.22293       3.26596       3.13794
  26  17 3571.0160    2.5118  3.2127 11.3084  0.0000  0.0438   0.0285   0.1130    0.0513   0.0000   438.9710       3.91871       21.6213       9.14886    -0.0449307      -1.54328       2.70545       3.62548       4.00390       4.05423       4.11669       3.89288
  26  18 3718.4325    2.1075  5.0014 10.7669  0.0000  0.0580   0.0197   0.1550    0.0413   0.0000   442.8770       6.53627       18.3002     -0.487826       1.10133      -3.60883       3.41464       4.68373       5.00004       5.32169       5.24379       5.19031
  26  19 3865.2963    1.7538  6.3775 10.4264  0.0000  0.0697   0.0152   0.1861    0.0383   0.0000   441.8008       26.8732       15.0107      -9.38299      -2.57073       5.76198       4.13477       5.49328       6.01883       6.45859       6.42553       6.22002
  26  20 4012.1375    1.4877  8.9922  9.9951  0.0000  0.0897   0.0112   0.2451    0.0362   0.0000   435.9349       9.49546       25.5097       13.8337       1.35943       2.96096       5.42626       7.36114       7.81302       8.51017       8.24862       8.11776
  26  22 4305.1193    1.0108 13.4838  9.7270 -0.0005  0.1437   0.0071   0.3866    0.0292   0.0000   429.7006       27.9506       15.2515      -4.32666       14.7285       3.60009       8.58458       11.4582       12.5909       13.2344       13.2605       12.8112
  26  23 4451.7958    0.8442 16.1718  9.6089  0.0000  0.1788   0.0060   0.4840    0.0270   0.0000   441.5748       4.08615       41.2764      -16.5566      -4.73194       21.6942       10.6002       14.0650       15.5727       16.2522       16.4901       15.9433
  27   4 1527.5747    0.1726  0.1583  8.9680  0.0000  0.0116   0.0089   0.0259    0.0288   0.0000   439.9334     -0.527022       18.3186      0.845248      -1.49210      -1.11890      0.750525       1.07012       1.14470       1.00324       1.04931       1.21329
  27   5 1713.5876    0.3030  0.2699  9.0799  0.0000  0.0124   0.0110   0.0295    0.0357   0.0000   439.8086     -0.770205       19.1171     -0.273477      -3.11427      0.716315      0.880676       1.25831       1.52562       1.88624       1.76020       1.59196
  27   6 1889.7646    0.4340  0.5215  9.2469  0.0000  0.0172   0.0118   0.0450    0.0506   0.0000   439.4146     -0.717326       20.6016      0.583097      -2.06636      0.513458       1.08589       1.42648       1.64469       1.73732       1.59682       1.54173
  27   7 2062.0573    0.7199  0.7374  9.3414  0.0000  0.0187   0.0155   0.0484    0.0745   0.0000   441.0449     -0.651723       19.1704       2.19627      -1.76011     -0.572963       1.14703       1.49483       1.71558       1.80531       1.73700       1.70749
  27   8 2229.7233    1.0334  0.8543  9.8615  0.0000  0.0210   0.0207   0.0510    0.0905   0.0000   440.2871      -2.37815       15.0431       3.47853      -1.16206      -2.02908       1.28548       1.75672       1.81743       1.98634       1.96698       1.99670
  27   9 2390.9933    1.4383  0.9828 10.3703  0.0000  0.0213   0.0270   0.0563    0.0994   0.0000   441.4990     -0.889475       14.2541       2.23702      -2.23180      -1.13107       1.31295       1.65458       1.84648       1.96883       1.94818       1.86125
  27  10 2547.5466    1.9611  1.0435 10.7606  0.0000  0.0220   0.0352   0.0547    0.1180   0.0000   440.9018       2.47594       15.1127      0.294960      0.725487      -1.64219       1.31057       1.69481       1.92360       2.01422       2.01881       1.91996
  27  11 2702.1154    2.5590  1.0174 11.4907  0.0000  0.0212   0.0471   0.0559    0.1044   0.0000   438.2755       1.10887       12.4888       3.45317      -3.08771      0.195555       1.33523       1.70932       1.87774       1.92708       1.95309       1.93166
  27  12 2855.4230    3.3409  0.8816 11.9040  0.0000  0.0198   0.0638   0.0492    0.1131   0.0000   439.9723       1.58735       16.6737       2.22626      -2.35934       1.23814       1.17897       1.56549       1.59928       1.75906       1.70695       1.62798
  27  13 3007.0662    3.8753  0.8845 12.2532  0.0000  0.0189   0.0742   0.0494    0.1040   0.0000   443.3245       2.06124       15.8570       4.42538      -2.26944      -1.83633       1.22328       1.61392       1.72508       2.00254       1.93916       1.88445
  27  14 3157.2798    4.0334  1.1276 12.4999  0.0000  0.0224   0.0725   0.0602    0.1123   0.0000   438.7873       9.11802       10.7285       2.45203      -1.85847      -1.23820       1.38528       1.80995       1.95813       2.11197       2.09591       2.02726
  27  15 3306.5307    3.5635  1.4856 12.4399  0.0000  0.0272   0.0583   0.0771    0.0856   0.0000   439.1966       9.65239       13.3606       2.07131      -3.57910       1.79346       1.57380       2.10865       2.25320       2.47380       2.47279       2.42277
  27  16 3455.1574    2.9982  2.4004 11.7333  0.0000  0.0359   0.0383   0.0963    0.0641   0.0000   440.1995       11.4373       10.3433       5.31458      -2.41640       4.59713       2.17977       2.94019       3.19842       3.44120       3.36626       3.40585
  27  17 3603.5532    2.4771  3.6379 11.0108  0.0000  0.0447   0.0254   0.1201    0.0491   0.0000   434.6521       1.71984       10.2905       3.56852       6.95397      -1.80356       2.57400       3.43788       3.81413       4.00029       4.09463       4.00135
  27  18 3751.5612    2.0644  5.3694 10.6314  0.0000  0.0580   0.0180   0.1588    0.0396   0.0000   442.3498       5.83976       19.0359      -1.50894       3.69714      -2.88202       3.36197       4.46874       4.82992       5.17624       5.06295       5.05187
  27  19 3899.1734    1.6712  7.5312 10.3021  0.0000  0.0767   0.0133   0.2089    0.0348   0.0000   430.7951       3.60876       17.0927     -0.179562     -0.356060       7.07986       4.54460       6.07102       6.61985       6.94654       6.97569       6.72238
  27  20 4046.5936    1.4125  9.9263  9.9777  0.0000  0.0967   0.0102   0.2681    0.0335   0.0000   444.7456       14.2466       4.61349      0.940348       20.8360       3.24590       5.76820       7.77800       8.43672       9.08331       9.27305       8.82062
  27  21 4193.7899    1.1750 12.8011  9.8550  0.0006  0.1291   0.0081   0.3511    0.0303   0.0000   453.8852       12.1890      -2.38970       27.8212       11.7748      -5.04804       7.50686       9.92575       10.9861       11.6899       11.7776       11.4037
  28   3 1342.6328    0.1036  0.1259  8.9921  0.0000  0.0150   0.0075   0.0348    0.0260   0.0000   439.6167     -0.404912       21.2670     -0.333958      -2.06100      0.233875      0.991320      0.932664       1.15290       1.31595       1.27316       1.40588
  28   4 1546.0659    0.1895  0.1695  8.9948  0.0000  0.0121   0.0090   0.0263    0.0289   0.0000   440.0077      -1.48012       19.0390       1.39446      -3.35073       1.70005      0.725170      0.929470       1.00138       1.02567       1.27389       1.04911
  28   5 1732.7469    0.3352  0.2822  9.0639  0.0000  0.0121   0.0115   0.0293    0.0379   0.0000   441.3777      -1.38995       18.8477       1.60527      -3.38220      0.936473      0.703786      0.915423      0.932651       1.01645       1.02990       1.18547
  28   6 1910.1319    0.4805  0.5486  9.1134  0.0000  0.0167   0.0119   0.0401    0.0552   0.0000   440.7762     -0.507021       18.0318     -0.968498     -0.305330      0.858253      0.989388       1.25434       1.37190       1.53242       1.44448       1.45030
  28   7 2083.9042    0.7247  0.8138  9.3660  0.0000  0.0205   0.0150   0.0509    0.0811   0.0000   440.7534      -1.52609       17.9217     -0.696300     -0.220798      0.214803       1.18363       1.62225       1.72218       1.86837       1.93329       1.90249
  28   8 2252.8307    1.0539  1.0020  9.7166  0.0000  0.0219   0.0194   0.0552    0.0995   0.0000   439.8640     -0.153494       18.2830       1.73420       1.07512       4.38328       1.28910       1.63151       1.76719       1.85674       1.91487       1.84977
  28   9 2415.2968    1.5179  0.9970 10.5623  0.0000  0.0217   0.0282   0.0553    0.0938   0.0000   440.8097      0.671921       17.7099     -0.593360      -5.82000       1.88364       1.26745       1.68125       1.75394       1.95855       1.93660       1.87503
  28  10 2573.3964    2.0393  1.0499 11.0634  0.0000  0.0216   0.0365   0.0568    0.0990   0.0000   440.2002       1.91441       16.1003       4.11249      -5.90119       1.20494       1.22101       1.61462       1.74449       1.87059       1.82163       1.91092
  28  11 2729.3407    2.6028  1.0166 11.5594  0.0000  0.0203   0.0470   0.0560    0.1007   0.0000   441.3562       4.99527       14.3497     -0.716813      -1.88051       1.94094       1.20240       1.54810       1.71575       1.82600       1.71999       1.73571
  28  12 2883.7367    3.2916  1.1110 11.8222  0.0000  0.0225   0.0571   0.0583    0.1247   0.0000   439.6573       5.22684       11.4612       4.49469      -1.60970      0.685232       1.19554       1.68625       1.73483       1.90750       1.96396       1.83472
  28  13 3036.2792    3.7802  0.9817 12.6854  0.0000  0.0206   0.0704   0.0564    0.0889   0.0000   436.6833       3.45453       15.5536       1.42302       2.15115      0.609121       1.24884       1.56588       1.72148       1.88308       1.90342       1.97377
  28  14 3187.2286    4.0301  1.2118 12.5611 -0.0072  0.0232   0.0686   0.0619    0.1151   0.0000   439.5850       5.56861       13.4742       7.91419      0.767767     -0.822750       1.40628       1.80466       1.98757       2.13610       2.19027       2.10897
  28  15 3337.2570    3.4636  1.8790 12.0091  0.0000  0.0301   0.0480   0.0806    0.0759   0.0000   437.5866       9.14274       13.1537       2.03616      -1.54914       1.53966       1.71084       2.26661       2.53576       2.63227       2.64575       2.61609
  28  16 3486.8129    2.9366  2.5302 11.6172  0.0000  0.0361   0.0357   0.0960    0.0614   0.0000   436.3163       7.04587       14.2578       4.01542      -4.58691      0.732893       2.03827       2.70259       2.95742       3.21917       3.29995       3.20825
  28  17 3635.7683    2.3581  4.0260 11.0681  0.0000  0.0481   0.0234   0.1306    0.0447   0.0000   439.5528       5.93987       9.52937       7.66098      -1.99928      -3.49696       2.66051       3.62397       3.92648       4.25643       4.13107       4.14217
  28  18 3784.3654    1.9699  6.0842 10.4800  0.0000  0.0625   0.0160   0.1676    0.0378   0.0000   439.6069       10.5554       15.1876       11.0654      -12.7657       4.67404       3.56405       4.71063       5.08149       5.45337       5.59096       5.44628
  28  19 3932.7093    1.6256  7.8650 10.2531  0.0000  0.0780   0.0124   0.2126    0.0343   0.0000   443.8720       14.3271       15.5305       18.8158       6.82754       3.90680       4.50356       5.93163       6.57864       7.12660       6.92642       6.80490
  28  20 4080.4790    1.3570 10.5491  9.9581  0.0005  0.1024   0.0094   0.2778    0.0323   0.0000   440.5994       18.7819       16.2558      -4.08555       2.53875       5.54925       5.72868       7.53344       8.30064       8.79707       8.99225       8.68303
  28  21 4228.1606    1.1122 13.2457  9.8653  0.0007  0.1328   0.0074   0.3680    0.0284   0.0000   445.0251       24.6422       13.3826       19.0765       10.7468       6.18381       7.38631       9.81121       10.5580       11.4071       11.3643       10.9846
  28  22 4376.0428    0.9222 15.1008  9.6961 -0.0009  0.1597   0.0061   0.4273    0.0264   0.0000   441.8831      -16.7869       19.8182       3.98210      -2.07006      -9.61262       8.85121       11.8698       13.2006       13.8907       13.9905       13.5481
  29   2 1135.1490    0.0618  0.0380  9.1482  0.0000  0.0148   0.0090   0.0180    0.0236   0.0000   440.1747     -0.369373       20.4168       1.93847     -0.133444       1.06473      0.932607       1.08922       1.22492       2.05281       2.12104       1.80474
  29   3 1359.7595    0.0978  0.0986  9.0087  0.0000  0.0190   0.0077   0.0269    0.0253   0.0000   441.8352      0.620022       19.8544      -1.67807      -2.53842     -0.940387       1.13257       1.42186       1.28141       1.27419       1.50439       1.33258
  29   4 1564.1372    0.1976  0.1958  8.9924  0.0000  0.0129   0.0086   0.0268    0.0292   0.0000   441.1395     -0.626849       21.3138     -0.142583      -2.48890       1.35246      0.752880      0.849288       1.21738       1.31236      0.948493       1.13014
  29   5 1751.5528    0.3404  0.3779  9.0533  0.0000  0.0139   0.0103   0.0355    0.0393   0.0000   441.4461      0.970066       18.1976      0.778313      -1.76718      0.454812      0.751222      0.983023       1.06377       1.16586       1.15880       1.08477
  29   6 1930.1873    0.5539  0.5313  9.1782  0.0000  0.0158   0.0135   0.0383    0.0581   0.0000   441.3010      -1.88459       19.2783     -0.197368     -0.566492     -0.685971      0.863791       1.06618       1.25039       1.33904       1.30694       1.35424
  29   7 2105.3046    0.7522  0.7758  9.4347  0.0000  0.0197   0.0151   0.0461    0.0747   0.0000   439.6044       2.68796       19.3014      0.550764      -3.59685       1.35743       1.03413       1.34272       1.42737       1.57052       1.54985       1.43169
  29   8 2275.3244    1.1354  0.9625 10.0343  0.0000  0.0213   0.0211   0.0548    0.0877   0.0000   439.4431      0.307142       19.2257      -1.56082      -2.16383    -0.0179632       1.12554       1.40382       1.61181       1.80409       1.69702       1.87648
  29   9 2439.0370    1.6410  1.0173 10.6587  0.0000  0.0204   0.0298   0.0571    0.0968   0.0000   439.8572      0.292085       16.1644       2.69481      -2.00257      -1.09416       1.16396       1.51396       1.64030       1.86849       1.82899       1.82189
  29  10 2598.7043    2.1397  1.0322 11.4636  0.0000  0.0221   0.0393   0.0565    0.0867   0.0000   439.3270       2.19878       18.2368     -0.171332     -0.315852      -3.59102       1.31896       1.80978       1.97984       2.09593       2.09509       1.99850
  29  11 2756.1522    2.8486  0.9645 11.5273  0.0000  0.0195   0.0501   0.0504    0.1058   0.0000   439.4650       4.82496       18.2472      0.963354      -4.39684     -0.849620       1.10021       1.41749       1.62419       1.76980       1.67244       1.67557
  29  12 2911.6498    3.3991  0.9620 12.0663  0.0000  0.0197   0.0609   0.0514    0.1056   0.0000   440.3215       2.69056       16.9901      0.196867      -3.04532     -0.126449       1.15539       1.46692       1.72769       1.83281       1.82277       1.72685
  29  13 3065.0242    3.9961  0.9709 12.6697  0.0000  0.0203   0.0729   0.0523    0.0955   0.0000   438.8174       3.46225       17.5524       2.96156      -2.52326       1.72083       1.17673       1.54365       1.72898       1.80799       1.79475       1.78967
  29  14 3216.8146    3.8065  1.3078 12.6223  0.0000  0.0245   0.0631   0.0666    0.0883   0.0000   441.0285       4.44949       11.5986       5.66527     -0.829056       1.57239       1.34249       1.79630       1.88280       2.02063       2.00051       2.01541
  29  15 3367.6803    3.3808  1.8398 11.9862  0.0000  0.0291   0.0455   0.0773    0.0714   0.0000   438.7883       5.56989       15.4183       2.30343       5.49602      -2.18630       1.58032       2.12090       2.27237       2.45494       2.42544       2.39178
  29  16 3517.8998    2.7487  2.9280 11.4652 -0.0020  0.0378   0.0307   0.1047    0.0531   0.0000   440.1261       4.81705       12.4234       5.60084      -4.87581       4.92704       2.13540       2.79216       3.06726       3.21886       3.22004       3.16893
  29  17 3667.7350    2.3043  4.4964 10.7084  0.0000  0.0492   0.0206   0.1308    0.0462   0.0000   435.5520       9.90306       16.3357      -1.65900      0.844210      -3.84871       2.69081       3.51391       3.94694       4.16750       4.23274       4.22135
  29  18 3816.8803    1.8831  6.3747 10.3918  0.0000  0.0647   0.0147   0.1700    0.0372   0.0000   439.1423       7.22717       16.8986       13.6862      -3.75340       5.93883       3.52361       4.64475       5.10932       5.47371       5.60754       5.63545
  29  19 3965.7497    1.5990  8.3440 10.1290  0.0000  0.0804   0.0114   0.2151    0.0339   0.0000   441.1457       5.36027       16.2640       19.0757      0.270101       6.08941       4.29611       5.72696       6.28375       6.76732       6.76319       6.65055
  29  20 4114.1487    1.2966 11.2747  9.9043 -0.0001  0.1094   0.0084   0.2917    0.0311   0.0000   441.6790       19.0057       8.74173       22.9146      -6.30107       4.94953       5.87702       7.95518       8.65820       9.26287       9.43339       9.14899
  29  21 4262.2602    1.0857 13.8264  9.8284  0.0009  0.1364   0.0069   0.3674    0.0274   0.0000   440.0419       16.6834       16.4591       17.5903       6.08515       17.7058       7.39860       9.74624       10.9264       11.6318       11.7503       11.4478
  29  22 4410.6135    0.8858 15.6176  9.6892 -0.0006  0.1676   0.0058   0.4353    0.0256   0.0000   442.3941       6.86042       15.8210      -5.49441       10.5724       1.42311       8.97340       11.8525       13.2125       13.9756       14.1510       13.7873
  30   3 1376.5720    0.1129  0.1286  9.0185  0.0000  0.0141   0.0075   0.0301    0.0253   0.0000   439.6738      -2.30125       18.8356     -0.156785     -0.145003       2.32668      0.989932       1.18792       1.18171       1.04235       1.18639       1.32834
  30   4 1581.9059    0.2128  0.2219  8.9948  0.0000  0.0114   0.0086   0.0284    0.0294   0.0000   441.2582       1.92665       19.2907      0.715015      -3.15213     -0.368065      0.739939      0.985845       1.09955       1.30270       1.18138       1.27937
  30   5 1770.0550    0.3666  0.3361  9.0482  0.0000  0.0138   0.0110   0.0291    0.0402   0.0000   440.3074     -0.131626       18.8302       1.48947      -1.43439       1.14003      0.717274       1.00879       1.13927       1.12368       1.14720       1.18069
  30   6 1949.9486    0.5499  0.5708  9.2656  0.0000  0.0162   0.0129   0.0398    0.0535   0.0000   442.0839      -2.21808       20.2723      0.754041      -2.58983      0.125451      0.870696       1.06597       1.29356       1.41627       1.37357       1.31794
  30   7 2126.4081    0.8303  0.7112  9.7062  0.0000  0.0171   0.0170   0.0446    0.0691   0.0000   441.0483      -1.05842       15.4848       1.97512      -1.03070       2.67093      0.960662       1.22423       1.37399       1.48806       1.50932       1.49498
  30   8 2297.3666    1.2063  0.9038 10.1135  0.0000  0.0193   0.0225   0.0525    0.0862   0.0000   440.6024     0.0677674       21.0734       1.86242      -1.00900       2.11033       1.07459       1.35369       1.36837       1.52815       1.57848       1.52071
  30   9 2462.3140    1.6835  1.0541 10.8519  0.0000  0.0211   0.0294   0.0575    0.0887   0.0000   440.9801      -1.51795       19.0352      0.399906      -5.36352       2.31809       1.17641       1.55274       1.67499       1.81116       1.86324       1.90429
  30  10 2623.5607    2.1485  1.0437 11.5574  0.0000  0.0222   0.0388   0.0576    0.0851   0.0000   441.4847      -1.38161       18.0972       2.49304     -0.368643      -3.75302       1.23100       1.68583       1.82074       1.91583       1.88638       1.84282
  30  11 2782.5055    2.8777  1.0503 11.8396  0.0000  0.0207   0.0501   0.0568    0.0978   0.0000   439.7573     -0.567758       17.4620       3.95875      -4.06704      0.761216       1.15733       1.61131       1.69728       1.86399       1.81120       1.78195
  30  12 2939.1172    3.5222  1.0258 12.4235  0.0000  0.0209   0.0619   0.0539    0.0876   0.0000   441.0932       4.43230       11.8796       3.66316      0.982375      0.152511       1.23714       1.62310       1.73419       1.86118       1.83729       1.82265
  30  13 3093.4220    4.0916  1.0385 12.5417  0.0000  0.0208   0.0711   0.0542    0.1097   0.0000   438.2753       2.94955       17.2386       3.78147      -2.50968      -1.37633       1.10189       1.49789       1.60453       1.74937       1.73455       1.74704
  30  14 3245.9755    3.8820  1.4341 12.5355  0.0000  0.0259   0.0592   0.0673    0.0794   0.0000   439.6147       4.64738       16.1315      0.581317      -3.25530      -1.48815       1.42322       1.98920       2.17026       2.34867       2.24304       2.24209
  30  15 3397.7009    3.2149  2.1983 11.8008  0.0000  0.0314   0.0394   0.0850    0.0620   0.0000   437.2255       7.93004       17.7476       6.53023    -0.0420294      0.393630       1.70996       2.25447       2.46271       2.64879       2.63598       2.60423
  30  16 3548.7683    2.6644  3.1056 11.4130  0.0000  0.0392   0.0284   0.1050    0.0497   0.0000   436.5834       5.65869       12.8055       6.80196       1.46459      -2.75222       2.14824       2.73592       3.03836       3.28245       3.35054       3.30717
  30  17 3699.2619    2.2233  4.6025 10.7752  0.0000  0.0499   0.0196   0.1333    0.0421   0.0000   440.8462       10.8636       23.3884       4.46663       3.08626       2.60543       2.62210       3.50848       3.87815       4.21229       4.18479       4.09607
  30  18 3849.0060    1.7823  6.6694 10.3643  0.0000  0.0674   0.0137   0.1770    0.0358   0.0000   441.2595       9.59396       13.6843       14.4881       4.40783       8.57335       3.54949       4.82120       5.18727       5.68391       5.69561       5.51910
  30  19 3998.4223    1.5080  9.2532 10.0788 -0.0014  0.0868   0.0102   0.2384    0.0320   0.0000   438.6145       8.50788      0.315520       17.8631      -4.04840       5.51259       4.62176       6.15103       6.67178       7.24999       7.37623       7.29800
  30  21 4296.1492    1.0205 14.5095  9.8218 -0.0002  0.1471   0.0063   0.3831    0.0260   0.0000   442.8494      -17.3828       1.97197       3.30729      -17.3036       13.2046       7.73828       10.3798       11.5652       12.2540       12.4123       12.2784
  31   4 1599.3251    0.2188  0.2407  9.0797  0.0000  0.0127   0.0084   0.0281    0.0295   0.0000   440.9719     -0.684557       18.2713     -0.561121      -2.14139      0.558577      0.702679      0.816137      0.933379      0.942480       1.00292       1.03399
  31   6 1969.4056    0.5925  0.6565  9.2752  0.0000  0.0169   0.0128   0.0422    0.0587   0.0000   440.1315       2.39033       19.5512     -0.420374      -1.16625       1.22158      0.921080       1.17724       1.27271       1.40733       1.43786       1.40943
  31   7 2147.0660    0.8630  0.8616  9.4717  0.0000  0.0191   0.0162   0.0479    0.0849   0.0000   440.5707      -1.13204       20.1661      0.415997      -2.66218     -0.443783      0.977976       1.31997       1.38680       1.49516       1.51935       1.50271
  31   8 2318.9096    1.2313  0.9810 10.2428  0.0000  0.0202   0.0222   0.0543    0.0878   0.0000   443.4942      0.959823       17.4559      -1.74673     -0.741955       2.57728       1.11665       1.44652       1.61489       1.68857       1.74590       1.69643
  31   9 2484.9998    1.7659  1.0462 10.8085  0.0000  0.0200   0.0307   0.0564    0.0962   0.0000   437.7111       1.37198       15.8037      0.379688      -3.55468       1.86257       1.07990       1.42792       1.55792       1.73361       1.75004       1.80306
  31  10 2647.8007    2.3405  1.0591 11.3652  0.0000  0.0211   0.0394   0.0531    0.0972   0.0000   440.0512       2.11017       17.9566       3.36844     -0.762054      -1.25931       1.10688       1.38307       1.59916       1.71091       1.70045       1.69338
  31  11 2808.3409    3.0803  0.9818 11.8678  0.0000  0.0198   0.0527   0.0491    0.0988   0.0000   440.1624       4.32040       14.3080      0.610470     -0.397205       1.73670       1.08732       1.39671       1.52713       1.65465       1.64187       1.66305
  31  12 2966.1298    3.7383  0.9751 12.3335  0.0000  0.0197   0.0641   0.0494    0.0965   0.0000   436.6014       4.23739       14.8778       1.36596      -2.28040      0.557830       1.06828       1.42545       1.48133       1.64630       1.63682       1.63684
  31  13 3121.3351    3.9930  1.2273 12.4541  0.0000  0.0221   0.0644   0.0620    0.1054   0.0000   440.7169       6.74554       14.7361       1.37220      -2.76634      -1.17632       1.13835       1.51154       1.65231       1.76487       1.81129       1.76388
  31  14 3274.8686    3.6493  1.5491 12.3996  0.0000  0.0268   0.0531   0.0688    0.0785   0.0000   440.3231      0.684205       11.8539      -1.51956      -5.59740       5.99139       1.40252       1.89659       1.98655       2.23876       2.25283       2.22521
  31  15 3427.4047    3.2355  2.2617 11.8234  0.0000  0.0311   0.0383   0.0865    0.0582   0.0000   436.9180       2.91314       10.1866       6.35175      -1.42031       1.73991       1.60062       2.15207       2.31477       2.50714       2.55111       2.49844
  31  16 3579.3102    2.5757  3.4986 11.2150  0.0000  0.0412   0.0252   0.1098    0.0460   0.0000   436.7411       6.06824       15.7545      0.149685     -0.515908       5.74843       2.11158       2.79640       3.08796       3.29681       3.32703       3.35479
  31  17 3730.3759    2.1466  5.0669 10.6839  0.0000  0.0522   0.0178   0.1409    0.0399   0.0000   439.5887       3.45889       7.38330       7.64242      -3.70644       3.98267       2.72248       3.61239       3.90914       4.11649       4.28105       4.24562
  31  18 3880.7968    1.7592  7.1740 10.3367  0.0000  0.0677   0.0129   0.1876    0.0339   0.0000   435.5736       6.95830       15.2154       8.01029      -4.99502       2.35640       3.55470       4.54701       5.16996       5.43321       5.43475       5.42635
  31  19 4030.7187    1.4329  9.8493 10.0590 -0.0004  0.0917   0.0095   0.2498    0.0311   0.0000   439.4126      -3.76101       23.4471       6.03270       2.40449      -5.17312       4.72219       6.14346       6.93119       7.26782       7.44295       7.38371
  31  20 4180.4710    1.1908 12.1120  9.9578  0.0000  0.1175   0.0076   0.3142    0.0279   0.0000   430.8950       12.2433       19.6002      -9.12401      -9.57881       5.66194       5.97456       7.88846       8.72168       9.36714       9.57402       9.46382
  31  21 4330.0841    0.9828 14.5623  9.7574 -0.0001  0.1466   0.0060   0.3879    0.0260   0.0000   446.0271      -7.43125      -2.57404       3.36799      -15.9096       1.96637       7.34118       9.75798       10.8688       11.5763       11.8773       11.6577
  32   2 1179.5262    0.0691  0.0532  9.1002  0.0000  0.0252   0.0092   0.0231    0.0229   0.0000   440.4012      0.186650       19.3808      0.502773      -1.52770     -0.911178      0.857665       2.34706       1.39664       3.14103       1.85632       2.39811
  32   3 1409.4188    0.1137  0.1540  8.9891  0.0000  0.0150   0.0070   0.0298    0.0252   0.0000   441.4954     -0.558105       19.1217      -2.70172      -2.04310      0.699746      0.736242       1.02274       1.29985       1.50452       1.70145       1.63375
  32   4 1616.4333    0.2350  0.2566  8.9812  0.0000  0.0125   0.0085   0.0286    0.0304   0.0000   440.4938     -0.252113       18.3030       1.28507      -2.66922      0.339634      0.602907      0.759503      0.955493      0.947384      0.907293      0.925907
  32   5 1806.1567    0.4141  0.3765  9.1074  0.0000  0.0127   0.0115   0.0322    0.0411   0.0000   440.0969      -1.44119       19.4042      0.649861      -1.57549     -0.121979      0.643786      0.827470       1.00766       1.00838      0.980290      0.981703
  32   6 1988.6579    0.6213  0.5906  9.2525  0.0000  0.0158   0.0137   0.0383    0.0599   0.0000   441.0823      -1.38156       21.0397       1.41156     -0.239338     -0.389030      0.870119       1.18462       1.31932       1.50958       1.48031       1.55553
  32   7 2167.3356    0.9019  0.8657  9.6770  0.0000  0.0190   0.0167   0.0490    0.0753   0.0000   440.7976       2.69055       17.3081      -1.24268      -2.83941     -0.144976       1.00526       1.27365       1.45115       1.59646       1.62870       1.68232
  32   8 2340.0681    1.3091  1.1001 10.3505  0.0000  0.0216   0.0225   0.0581    0.0873   0.0000   439.7428      0.324009       22.1947     -0.686519      -3.51261      0.630129       1.10575       1.46619       1.65704       1.72316       1.68897       1.64490
  32   9 2507.2496    1.8505  1.1027 10.9464  0.0000  0.0216   0.0309   0.0557    0.0946   0.0000   442.3366       5.60001       16.0234       1.08575      -4.16578     -0.531603       1.08335       1.41978       1.51187       1.72286       1.71240       1.73947
  32  10 2671.6408    2.4378  1.1131 11.3642  0.0000  0.0216   0.0400   0.0556    0.1027   0.0000   439.8134       2.33794       17.1456       1.91846      -4.53669      -1.77845       1.03077       1.43554       1.59558       1.70724       1.74692       1.65673
  32  11 2833.7260    3.0899  0.9853 12.2342  0.0000  0.0203   0.0546   0.0524    0.0869   0.0000   440.6808       2.96011       15.2040       2.99566      -2.12450       2.07033       1.05510       1.33450       1.38390       1.52152       1.54480       1.55937
  32  12 2992.7380    3.7949  1.0392 12.4029  0.0000  0.0198   0.0643   0.0549    0.0959   0.0000   439.2399       3.77757       14.6916       1.72009     -0.683105      -1.02170      0.981622       1.30372       1.41267       1.55239       1.54675       1.55867
  32  13 3148.9004    3.9794  1.2467 12.3541  0.0000  0.0225   0.0628   0.0577    0.1097   0.0000   438.9568       4.20077       14.6194       5.72870      -1.41185      -1.36499       1.14562       1.53647       1.66566       1.84899       1.85850       1.89820
  32  14 3303.3405    3.7252  1.6053 12.2690  0.0000  0.0262   0.0518   0.0688    0.0793   0.0000   441.7338       4.42038       16.5522       1.00886      -1.39317      -1.44962       1.33112       1.78190       1.92110       2.11306       2.08939       2.11084
  32  15 3456.7648    2.9838  2.5439 11.6824  0.0000  0.0337   0.0334   0.0893    0.0520   0.0000   441.7705       3.76981       13.5301       9.29775       1.20785      -3.93724       1.73769       2.26229       2.49692       2.70269       2.75132       2.78652
  32  16 3609.3976    2.4238  3.7866 11.1347  0.0000  0.0431   0.0226   0.1156    0.0409   0.0000   441.1907       9.03968       12.6330       6.14853      -1.76688      -2.62962       2.16991       2.85748       3.08830       3.40558       3.49794       3.50726
  32  17 3761.2374    2.0862  5.3555 10.5230  0.0000  0.0536   0.0163   0.1415    0.0389   0.0000   437.6838       10.9633       16.3440       13.3713      -1.04062     -0.577874       2.70116       3.51672       3.94614       4.15408       4.36506       4.29964
  32  18 3912.4803    1.7160  7.8080 10.2310  0.0005  0.0731   0.0118   0.1927    0.0321   0.0000   438.1550      -1.96975       12.2018       9.76232      -22.6056     -0.820777       3.65225       4.85363       5.37151       5.61887       5.83999       5.71495
  32  19 4063.1020    1.4080 10.0409  9.9880  0.0000  0.0926   0.0090   0.2494    0.0301   0.0000   444.5519      -7.08402       18.9640       6.92288       7.18308       7.86300       4.53557       6.07142       6.66589       7.23325       7.31468       7.33928
  32  20 4213.2141    1.1039 13.2813  9.9273 -0.0010  0.1294   0.0068   0.3597    0.0264   0.0000   451.1188       3.18536      0.504808      -3.65429       2.57411       3.45328       6.32095       8.35267       9.51072       10.0385       10.2081       10.0919
  33   2 1193.8629    0.0727  0.0482  9.1187  0.0000  0.0136   0.0081   0.0207    0.0224   0.0000   439.9862     -0.215144       19.2496      -2.39083      -4.52601     0.0988390      0.640817      0.893302      0.989121       1.14500       1.12789       1.02665
  33   3 1425.4128    0.1373  0.1380  8.9399  0.0000  0.0107   0.0073   0.0246    0.0247   0.0000   440.2087      -1.51211       21.0500      0.358330      -2.71998     -0.861786      0.577464      0.728172      0.718748      0.808121      0.946524       1.02705
  33   4 1633.2159    0.2506  0.2570  9.0199  0.0000  0.0149   0.0088   0.0280    0.0308   0.0000   440.4001      -1.51913       20.3164     -0.953533      -3.28686     -0.580785      0.861065       1.50927       1.61922       1.99728       2.19708       2.39738
  33   5 1823.8221    0.4096  0.4595  9.1481  0.0000  0.0152   0.0105   0.0343    0.0433   0.0000   440.0275      -1.89433       21.0869      0.177786      -2.60579      0.228817      0.791507       1.04985       1.14704       1.22795       1.30742       1.27830
  33   6 2007.6256    0.6350  0.6465  9.3097  0.0000  0.0171   0.0133   0.0397    0.0608   0.0000   441.6359      -1.27699       19.4796       1.67688      -1.26572      -1.61421      0.838457       1.13070       1.27044       1.35269       1.34516       1.31562
  33   7 2187.3522    0.9814  0.8308  9.7059  0.0000  0.0176   0.0180   0.0473    0.0780   0.0000   439.6400     -0.811518       22.6619      -1.38462      -3.66559       4.50340      0.883459       1.13371       1.26069       1.38810       1.43354       1.43401
  33   8 2360.8124    1.4132  1.0993 10.2105  0.0000  0.0209   0.0233   0.0538    0.1016   0.0000   439.4042     -0.609403       16.3900      0.663662      -2.16203       2.58723       1.03273       1.36943       1.47423       1.65435       1.60265       1.57695
  33   9 2529.1713    1.8860  1.1944 11.0292  0.0000  0.0223   0.0304   0.0584    0.0931   0.0000   441.7926       3.18692       20.4370      -1.89025      -5.25835       1.09130       1.11933       1.43685       1.55562       1.80577       1.72934       1.72409
  33  10 2695.0741    2.6076  1.0515 11.6886  0.0000  0.0201   0.0436   0.0528    0.0887   0.0000   439.8606       1.46433       22.2275       1.08567      -3.73074      -1.30715      0.988083       1.32357       1.43517       1.60922       1.54884       1.56381
  33  11 2858.5777    3.3618  1.0365 11.9107  0.0000  0.0194   0.0548   0.0508    0.1053   0.0000   439.9602       3.39401       17.4779       3.22132      -2.97604       2.82151      0.948660       1.27157       1.37083       1.43887       1.54132       1.49236
  33  12 3018.8600    3.9830  1.0546 12.4057  0.0000  0.0195   0.0648   0.0525    0.0991   0.0000   440.0314       3.69433       15.9365       4.09806      -1.17415     -0.301872      0.972303       1.32470       1.43529       1.60311       1.67285       1.73851
  33  13 3176.0744    4.0257  1.2146 12.5950  0.0000  0.0215   0.0634   0.0591    0.0898   0.0000   438.8320       4.79962       13.7131     -0.202191      -2.00778     -0.709429       1.09013       1.45097       1.61652       1.83160       1.82061       1.73864
  33  14 3331.4536    3.5308  1.7688 12.1738  0.0000  0.0271   0.0466   0.0725    0.0696   0.0000   438.6286       6.63513       16.8750      0.988977    -0.0745773      0.888287       1.28271       1.73664       1.85401       2.06257       2.06211       2.06637
  33  15 3485.8078    2.9356  2.6605 11.6234  0.0000  0.0350   0.0319   0.0891    0.0523   0.0000   439.0946       2.10847       14.2833       8.07939      -5.59262       1.54295       1.72623       2.31752       2.50206       2.77811       2.84677       2.77708
  33  16 3639.1772    2.3842  4.1066 10.9868  0.0000  0.0437   0.0208   0.1191    0.0394   0.0000   439.6705       5.75606       15.2144       3.29377      -11.5223      -1.47271       2.19419       2.87952       3.16612       3.40172       3.48757       3.46006
  33  17 3791.7428    1.9493  6.1802 10.5079 -0.0004  0.0588   0.0144   0.1618    0.0342   0.0000   436.3133       2.48386       18.9187       1.42619      0.726424       5.89504       2.85631       3.81316       4.23315       4.58189       4.60294       4.50634
  33  18 3943.6188    1.6384  8.4466 10.1733 -0.0005  0.0768   0.0107   0.2082    0.0309   0.0000   440.8393       16.3463       5.93775       3.70078      -4.35444       2.18502       3.68615       4.88539       5.45005       5.99685       6.05845       6.04712
  33  19 4094.7931    1.3488 11.5301  9.9503  0.0000  0.1053   0.0078   0.2858    0.0285   0.0000   443.2693      -3.75811       3.10752       13.6146      -14.8275      -5.37474       5.00146       6.61680       7.42625       8.01049       8.13473       8.13721
  33  20 4245.6721    1.1312 13.7786  9.8735 -0.0006  0.1295   0.0066   0.3471    0.0260   0.0000   448.4231       1.93543       4.50358       10.4803       9.51046       26.9703       6.01930       8.23166       9.11124       9.78204       9.91274       9.78885
  34   4 1649.7314    0.2530  0.3173  8.9762  0.0000  0.0143   0.0081   0.0318    0.0314   0.0000   440.3622      -1.76381       19.0737      0.825832      -1.42329       1.80190      0.623897      0.745328      0.980428       1.00500      0.968710      0.930891
  34   5 1841.2688    0.4268  0.5038  9.1448  0.0000  0.0158   0.0103   0.0364    0.0451   0.0000   440.0129    -0.0804885       18.9830      0.161268      -2.57849     -0.666006      0.700274      0.935413      0.996591       1.14675       1.06497       1.18068
  34   6 2026.3564    0.6562  0.6849  9.4133  0.0000  0.0159   0.0135   0.0437    0.0589   0.0000   441.2062     -0.365935       21.3889       1.15169     -0.984047      -2.48383      0.818544       1.01590       1.15840       1.29216       1.32435       1.32568
  34   7 2207.0043    0.9781  1.0114  9.7093  0.0000  0.0198   0.0164   0.0531    0.0818   0.0000   440.0617     -0.431518       20.3692     -0.151539      -2.18803      0.514047      0.926260       1.24508       1.38537       1.57148       1.55475       1.63308
  34   8 2381.2376    1.4126  1.1294 10.5054  0.0000  0.0225   0.0231   0.0552    0.0885   0.0000   441.8670      0.490755       20.8012       2.22628      -2.81421     -0.911528       1.06550       1.44545       1.51985       1.67086       1.67525       1.69439
  34   9 2550.6651    2.0169  1.2389 10.8256  0.0000  0.0215   0.0306   0.0570    0.0995   0.0000   439.3188       1.07906       19.6629      -1.36181     -0.938885       2.37877       1.06542       1.37833       1.53706       1.68709       1.71225       1.75875
  34  10 2718.0026    2.6975  1.1079 11.4309  0.0000  0.0194   0.0425   0.0541    0.1004   0.0000   441.9441       3.58697       20.9671       3.05158      -3.04611       1.62649      0.925883       1.16246       1.36895       1.42725       1.42509       1.48457
  34  11 2882.9551    3.3379  0.9969 12.3110  0.0000  0.0190   0.0557   0.0500    0.0836   0.0000   442.2132       4.74161       16.1697       2.16605      -1.79414       1.68059      0.948933       1.20122       1.31784       1.43933       1.51269       1.47609
  34  12 3044.5109    4.1054  1.1035 12.5340 -0.0007  0.0200   0.0656   0.0532    0.0980   0.0000   439.5948       2.57082       14.7673       5.22244      -3.55052     -0.588044      0.956204       1.27444       1.39928       1.50394       1.52912       1.50344
  34  13 3202.8603    3.9110  1.2608 12.6410  0.0000  0.0229   0.0604   0.0596    0.0884   0.0000   438.7908       3.51954       14.7699       5.79307      -2.94768       2.06817       1.03212       1.42353       1.49163       1.63962       1.68345       1.62895
  34  14 3359.2234    3.5301  1.8672 11.9468  0.0000  0.0270   0.0434   0.0705    0.0678   0.0000   437.0380       6.31981       14.3670       2.34291      -1.86426      0.790085       1.27784       1.66438       1.90142       1.99397       2.00729       2.02398
  34  15 3514.4189    2.8767  2.9959 11.2937  0.0000  0.0353   0.0282   0.0933    0.0505   0.0000   438.4178       4.98655       17.1649       4.75139       1.94808       2.04028       1.64846       2.18433       2.39920       2.64678       2.62988       2.61939
  34  16 3668.6403    2.3485  4.4677 10.7809  0.0000  0.0459   0.0190   0.1201    0.0394   0.0000   437.4112       6.12370       14.8864       2.88325     -0.689681      0.244703       2.09119       2.74810       3.04003       3.35139       3.30817       3.33142
  34  17 3822.1375    1.8742  6.4670 10.4983 -0.0004  0.0619   0.0136   0.1652    0.0332   0.0000   437.0423       1.66032       21.9972       7.87941      -10.4469       5.14463       2.86042       3.82306       4.25032       4.51921       4.64902       4.70479
  34  18 3974.6266    1.5772  9.5220 10.0577  0.0009  0.0851   0.0096   0.2284    0.0308   0.0000   439.8131       7.49567       9.55173       3.21007       3.51983      -3.95734       3.85835       5.16415       5.74991       6.20881       6.31250       6.24895
  34  19 4126.3443    1.2999 11.8504  9.9477  0.0003  0.1057   0.0074   0.2927    0.0273   0.0000   442.2299      -5.81417       17.3515       18.2959       11.2316      -7.06266       4.88938       6.41915       7.29906       7.70348       7.82112       7.73342
  34  20 4277.7549    1.0646 14.5241  9.8233 -0.0022  0.1375   0.0059   0.3708    0.0252   0.0000   441.6498       1.39274       11.8210       8.64767      -13.6371      -10.6282       6.37055       8.32446       9.29068       9.89707       10.1931       10.0040
  35   3 1456.6434    0.1481  0.1679  8.9765  0.0000  0.0106   0.0070   0.0273    0.0248   0.0000   441.2841      -1.13429       19.6296    0.00953876      -4.32836      -1.22761      0.461387      0.662753      0.700397      0.917985       1.07105       1.09857
  35   4 1665.9553    0.2752  0.2761  8.9976  0.0000  0.0114   0.0089   0.0272    0.0310   0.0000   441.0431      0.851775       20.9058       1.23237      -2.39422      0.688854      0.538220      0.653931      0.783409      0.841435      0.799807      0.886182
  35   5 1858.4236    0.4529  0.5136  9.1341  0.0000  0.0143   0.0107   0.0389    0.0467   0.0000   439.7077      0.434694       21.0050      -1.02240      -1.56227      0.965341      0.676082      0.895087      0.995941       1.01855       1.04846       1.03070
  35   6 2044.7948    0.7206  0.7057  9.3630  0.0000  0.0163   0.0138   0.0395    0.0629   0.0000   440.4956      0.293638       19.5252     -0.326775      -1.83529      0.820004      0.804350       1.07065       1.18123       1.29154       1.36776       1.33100
  35   7 2226.4242    1.0394  0.9948  9.7374  0.0000  0.0199   0.0174   0.0490    0.0885   0.0000   441.0205    -0.0556715       20.9801       4.61445      -4.49457      -2.16342      0.932936       1.26819       1.35984       1.48238       1.49152       1.57130
  35   8 2401.3234    1.4715  1.0959 10.4981  0.0000  0.0208   0.0238   0.0534    0.0922   0.0000   439.8460      0.893771       19.5295       1.13241      -3.76105      -3.49011      0.977145       1.30833       1.40945       1.60256       1.67823       1.56927
  35   9 2571.8332    2.1285  1.1430 10.9926  0.0000  0.0203   0.0327   0.0547    0.0996   0.0000   440.9967       1.16324       17.8684     -0.364804    -0.0113524       1.63109      0.924124       1.24404       1.34692       1.52729       1.52019       1.53337
  35  10 2740.5512    2.8203  1.0204 11.7107  0.0000  0.0188   0.0454   0.0497    0.0886   0.0000   442.0957       3.61409       16.8810       3.65677      -3.11156      0.489424      0.910081       1.14545       1.24082       1.33565       1.44456       1.45060
  35  11 2906.8548    3.6273  0.9670 12.2283  0.0000  0.0177   0.0597   0.0482    0.0876   0.0000   440.1065       4.44125       18.2967       1.85406      -1.64298       1.64511      0.856399       1.10014       1.30681       1.36924       1.40006       1.37441
  35  12 3069.6284    3.9125  1.1372 12.5221  0.0000  0.0207   0.0609   0.0534    0.0963   0.0000   439.8361       5.13697       16.5429       4.15843      -1.95362       2.29864      0.965157       1.29262       1.44680       1.60193       1.64678       1.65344
  35  13 3229.1562    3.9489  1.4272 12.4280  0.0000  0.0227   0.0556   0.0625    0.0792   0.0000   439.3526       6.15929       12.6212       5.16753      -4.45116    -0.0719659       1.05947       1.40922       1.57188       1.69332       1.77576       1.74160
  35  14 3386.6193    3.3530  2.1141 11.8821  0.0000  0.0286   0.0388   0.0768    0.0602   0.0000   440.7290       4.81824       15.1052      0.550134     -0.536915       2.01579       1.29631       1.75724       1.93619       2.16780       2.13250       2.15259
  35  15 3542.7875    2.7140  3.2344 11.4466  0.0000  0.0379   0.0261   0.0982    0.0438   0.0000   440.8610       3.83997       18.5091       6.70474      0.287661      -2.59399       1.77175       2.32086       2.57801       2.73384       2.76415       2.75730
  35  16 3697.7643    2.2012  5.0475 10.7094  0.0000  0.0488   0.0170   0.1333    0.0367   0.0000   437.5638       7.55158       18.0342       3.90048      -5.37766       3.62530       2.22648       2.90357       3.28607       3.57847       3.61436       3.60236
  35  17 3851.8671    1.8406  7.1380 10.3932  0.0000  0.0648   0.0126   0.1736    0.0321   0.0000   441.4545       2.60240       15.0406       5.94881       2.89015       1.41206       2.94005       3.85620       4.32501       4.65405       4.71306       4.70529
  35  18 4005.2589    1.4826  9.2604 10.1417 -0.0012  0.0834   0.0093   0.2273    0.0290   0.0000   441.3608       13.9990       4.50054       6.34946      -5.48581     0.0523529       3.76366       4.96843       5.58477       6.06900       6.11662       6.14504
  35  19 4157.7997    1.2256 11.8593  9.9640 -0.0002  0.1088   0.0069   0.2982    0.0262   0.0000   445.0674       11.4490       1.42643       2.74920      -12.9198      -1.98245       4.96198       6.49426       7.39589       7.80548       8.28741       8.17094
  36   2 1235.6639    0.0763  0.0673  9.0971  0.0000  0.0187   0.0075   0.0215    0.0217   0.0000   441.2137      0.823239       19.8585      0.138558      -1.98669      -1.12616      0.913166       1.01730      0.971638       1.61839       1.38794       1.20501
  36   4 1681.9211    0.3032  0.2752  9.0452  0.0000  0.0111   0.0094   0.0262    0.0321   0.0000   441.6902      -1.18549       20.1503      0.570957     -0.905378      -1.16572      0.541719      0.761728      0.851058      0.904150      0.911405      0.943500
  36   5 1875.4206    0.4909  0.5338  9.0679  0.0000  0.0158   0.0109   0.0351    0.0498   0.0000   441.0549     -0.300882       21.3385      0.565402      -2.70303     -0.854059      0.635115      0.937681      0.958912       1.09164       1.05046       1.06016
  36   6 2063.0476    0.7323  0.8141  9.2815  0.0000  0.0173   0.0132   0.0450    0.0725   0.0000   441.2355     -0.151402       22.4825     -0.227428      -3.20931      0.979203      0.770487       1.01020       1.08106       1.19401       1.20542       1.21731
  36   7 2245.5102    1.0721  0.9373  9.9259  0.0000  0.0178   0.0181   0.0501    0.0784   0.0000   441.1708       2.35806       21.6378       2.70621      -3.05201       1.90214      0.823881       1.07206       1.19739       1.25323       1.33428       1.33885
  36   8 2421.1942    1.6096  1.0802 10.6627  0.0000  0.0199   0.0257   0.0521    0.0871   0.0000   441.7016      0.595019       19.0622      -2.23233      -1.33622       2.04136      0.901836       1.18671       1.35820       1.51071       1.52671       1.47721
  36   9 2592.7279    2.1773  1.2256 10.9768  0.0002  0.0209   0.0322   0.0553    0.0988   0.0000   440.1482       1.06434       20.4875       4.77981      -3.36289       1.22107      0.951211       1.24395       1.34845       1.50967       1.54129       1.53145
  36  10 2762.7332    2.9409  1.0648 11.6742  0.0000  0.0190   0.0456   0.0499    0.0982   0.0000   440.0738       2.23484       18.1906       1.90349     -0.208953      0.856544      0.834418       1.06822       1.17590       1.32407       1.29866       1.33946
  36  11 2930.2672    3.6824  1.0212 12.3787  0.0000  0.0185   0.0589   0.0490    0.0887   0.0000   440.4278       1.69755       15.2203       5.93891      -2.52386     -0.833374      0.861267       1.10957       1.27316       1.37773       1.36735       1.39139
  36  12 3094.3346    4.1271  1.2151 12.4646  0.0000  0.0212   0.0613   0.0532    0.0945   0.0000   438.7180       5.59908       16.5044       2.32837     -0.670197     -0.538751      0.909216       1.23988       1.36482       1.42249       1.52077       1.48360
  36  13 3255.1476    3.8305  1.4581 12.4941 -0.0008  0.0236   0.0530   0.0615    0.0768   0.0000   441.3063       3.86660       15.2359       4.12883      -4.41383      -2.55304       1.06591       1.41292       1.53037       1.68981       1.73285       1.70942
  36  14 3413.7363    3.2276  2.1986 12.0318  0.0000  0.0296   0.0371   0.0791    0.0539   0.0000   440.3718       1.39300       13.1312       3.42743      -2.05617       2.47047       1.33771       1.74979       1.95946       2.12255       2.17836       2.19235
  36  15 3570.7782    2.6177  3.4666 11.3108  0.0000  0.0392   0.0237   0.0994    0.0420   0.0000   438.6156       3.30518       18.5248       8.32421      -7.03593      -1.05654       1.75622       2.36094       2.57331       2.82195       2.83506       2.97221
  36  16 3726.6254    2.1550  5.2735 10.7078  0.0000  0.0514   0.0162   0.1339    0.0357   0.0000   442.2385       4.24306       13.7146       5.40711      -1.01999       6.52547       2.25914       3.08331       3.41966       3.63049       3.65522       3.70539
  36  17 3881.4337    1.7047  7.4182 10.4392 -0.0004  0.0690   0.0114   0.1823    0.0296   0.0000   443.0075       3.40449       15.6826      -2.42888      -11.0154     -0.575312       3.01934       4.07190       4.44745       4.86729       4.91610       4.99902
  36  18 4035.3532    1.4764 10.0892 10.0815  0.0010  0.0883   0.0086   0.2402    0.0286   0.0000   441.4146       10.8655       20.1112       11.0676      -2.86979      -11.6250       3.88418       5.18843       5.75218       6.14888       6.38488       6.38888
  37   3 1486.8201    0.1507  0.1817  8.9782  0.0000  0.0110   0.0066   0.0257    0.0243   0.0000   441.4034      0.261545       20.5671      -1.17959      -2.26542    -0.0564321      0.446052      0.618527      0.670628      0.748514      0.729723      0.834857
  37   4 1697.6024    0.3013  0.2761  9.1245  0.0000  0.0115   0.0092   0.0251    0.0309   0.0000   441.3594     -0.897287       20.7050     -0.512275      -3.61219      0.606818      0.452748      0.632637      0.678924      0.722145      0.707644      0.698565
  37   5 1892.2065    0.5109  0.4783  9.2735  0.0000  0.0139   0.0116   0.0315    0.0469   0.0000   440.8683      -1.60424       19.7126       1.24927      -1.89668     -0.680289      0.604762      0.788457      0.838016      0.912672      0.958750      0.953929
  37   6 2081.0742    0.7448  0.7985  9.3729  0.0000  0.0175   0.0132   0.0426    0.0692   0.0000   441.7962      0.796946       21.2487       2.28336      -1.95737     -0.424689      0.834665       1.10943       1.22976       1.30574       1.37116       1.42749
  37   7 2264.3495    1.1696  0.9742 10.0666  0.0000  0.0182   0.0193   0.0496    0.0816   0.0000   441.2748      0.512178       19.6671      0.453489      -2.50490      0.724232      0.853154       1.10572       1.21833       1.31206       1.40721       1.38555
  37   8 2440.6764    1.6682  1.1697 10.6943  0.0000  0.0210   0.0256   0.0548    0.0926   0.0000   439.3316     -0.443380       18.7221       4.43379      -1.84032      0.809630      0.865433       1.19721       1.30134       1.45243       1.43283       1.50789
  37   9 2613.3503    2.3190  1.1776 11.3071  0.0000  0.0210   0.0346   0.0537    0.0926   0.0000   440.4935     -0.724132       17.1530       1.64070      0.139914      0.658484      0.864953       1.20210       1.25044       1.42577       1.42797       1.43708
  37  10 2784.5565    3.0801  1.1767 11.8590  0.0000  0.0205   0.0460   0.0535    0.0994   0.0000   441.4422       4.13285       17.9948       1.23541      -3.72339      0.641509      0.879531       1.19599       1.29356       1.41775       1.42939       1.47912
  37  11 2953.3298    3.7954  0.9978 12.4956  0.0000  0.0178   0.0605   0.0477    0.0823   0.0000   440.2451      0.432312       17.2608       1.96867     -0.927600      0.651343      0.812372       1.06397       1.16486       1.29456       1.31921       1.32072
  37  12 3118.5932    4.1474  1.1430 12.7986  0.0000  0.0200   0.0637   0.0541    0.0869   0.0000   440.5556       3.23697       17.3439       2.11607      0.134454       1.96971      0.868804       1.16228       1.26967       1.42619       1.44760       1.43460
  37  13 3280.5993    3.7238  1.6838 12.3880  0.0000  0.0244   0.0473   0.0688    0.0621   0.0000   442.7776       4.39582       18.3168       3.50151      -1.61476       1.16517       1.08594       1.37028       1.55628       1.66084       1.72062       1.76298
  37  14 3440.3678    3.0941  2.5800 11.7091  0.0000  0.0314   0.0311   0.0834    0.0465   0.0000   442.5567       2.79858       16.1712       3.11004     -0.320305      -2.72173       1.36490       1.84717       2.01543       2.19625       2.31461       2.30876
  37  15 3598.4686    2.5586  3.9403 11.1531  0.0000  0.0401   0.0217   0.1093    0.0400   0.0000   440.1626       8.70408       12.2398      0.980991      -2.53522      -2.94703       1.78630       2.29542       2.58667       2.79597       2.91738       2.91063
  37  16 3755.1301    2.0795  5.7042 10.5945  0.0000  0.0526   0.0147   0.1417    0.0343   0.0000   439.7801       7.57981       14.3576       4.68913       5.57360      -4.46031       2.27453       3.03521       3.36042       3.59504       3.66853       3.74521
  37  17 3910.7516    1.7230  7.8725 10.3263  0.0000  0.0678   0.0109   0.1867    0.0299   0.0000   443.1151       12.1047       13.3100       1.46967      -7.30495     -0.189248       2.96690       3.94060       4.45320       4.68873       4.80214       4.90277
  37  18 4065.4032    1.3994 10.4722 10.1165  0.0000  0.0921   0.0079   0.2520    0.0269   0.0000   438.2011       7.75362       10.1001       15.1054       2.96123     -0.942749       3.94822       5.32599       5.88709       6.33868       6.60360       6.53755
  37  19 4219.3252    1.1557 12.9405  9.8768 -0.0004  0.1170   0.0061   0.3166    0.0258   0.0000   428.8850       6.80896       25.2482       5.65362       8.50733      -4.00813       4.89522       6.55859       7.21467       7.82545       8.04631       8.05900
  38   3 1501.5440    0.1718  0.1551  8.9858  0.0000  0.0107   0.0076   0.0195    0.0245   0.0000   441.2805     -0.894615       21.8691      0.236911      -1.89197     -0.780654      0.676922      0.681820      0.941612       1.27982       1.23904       1.56479
  38   4 1713.0163    0.3224  0.3447  9.1003  0.0000  0.0119   0.0090   0.0310    0.0329   0.0000   441.3807     -0.344814       19.6446      -1.28994      -2.40684     0.0855815      0.516626      0.655888      0.770701      0.826563      0.895135      0.844233
  38   5 1908.7810    0.5564  0.5812  9.1514  0.0000  0.0150   0.0114   0.0348    0.0508   0.0000   441.0171      -1.49171       21.1821    -0.0668207      -4.05112       1.46054      0.641949      0.801025      0.921047       1.01366       1.01735       1.05616
  38   6 2098.9086    0.8129  0.8549  9.2962  0.0000  0.0174   0.0137   0.0433    0.0760   0.0000   441.1644     -0.805339       20.6100      -2.07425      -3.10035      0.426180      0.781454       1.03242       1.16679       1.23492       1.27832       1.31856
  38   7 2282.9152    1.1821  1.0108 10.0950  0.0000  0.0191   0.0189   0.0483    0.0812   0.0000   441.0533      0.481397       19.8694      0.489961     -0.585753     -0.237434      0.818940       1.11212       1.21508       1.38931       1.38723       1.43393
  38   8 2459.9771    1.7422  1.1985 10.7618  0.0000  0.0204   0.0259   0.0565    0.0893   0.0000   440.7406       1.30101       20.6185      0.996184      -2.49118       1.62792      0.891507       1.19129       1.36287       1.43027       1.50344       1.45594
  38   9 2633.7122    2.3382  1.1137 11.3802  0.0000  0.0194   0.0353   0.0517    0.0872   0.0000   441.2655       1.02479       19.5876       3.52133      -1.42052     0.0198462      0.815896       1.08964       1.23472       1.32654       1.34803       1.37879
  38  10 2806.0929    3.2059  1.0554 11.8875  0.0000  0.0181   0.0488   0.0499    0.0960   0.0000   441.6708       2.97751       18.9219      0.689635      -1.45982       1.06421      0.834033       1.10874       1.20254       1.30836       1.32237       1.29080
  38  11 2975.9076    3.8627  0.9880 12.4007  0.0000  0.0177   0.0599   0.0460    0.0863   0.0000   440.9906       2.49626       18.4199       2.32970      -1.24174       1.62796      0.724030      0.964331       1.09691       1.15790       1.22417       1.22803
  38  12 3142.3263    4.0424  1.2030 12.9124  0.0000  0.0210   0.0620   0.0570    0.0830   0.0000   441.4361       4.53685       16.9915       4.90013      -3.71740      0.322798      0.899487       1.21748       1.32059       1.38685       1.48701       1.51240
  38  13 3305.7235    3.6986  1.7304 12.3830  0.0000  0.0248   0.0458   0.0682    0.0582   0.0000   441.2239       5.70712       15.9699       4.08586      -4.25611       2.83570       1.06788       1.43613       1.58041       1.68377       1.76955       1.76391
  38  14 3466.6957    3.0020  2.7821 11.7414  0.0000  0.0330   0.0292   0.0860    0.0418   0.0000   440.1827       3.76330       15.2898       4.52927      -6.92067      -1.25017       1.38898       1.85178       2.05504       2.19652       2.36429       2.35801
  38  15 3625.7131    2.4546  4.1162 11.1463 -0.0001  0.0418   0.0199   0.1118    0.0357   0.0000   441.6651       8.28427       15.3168       5.99773      -3.54001      -1.14232       1.71012       2.31512       2.52934       2.71755       2.79608       2.83077
  38  16 3783.3214    2.0367  6.4291 10.4429  0.0000  0.0555   0.0132   0.1502    0.0325   0.0000   441.5971       2.26816       21.2271       8.41198     -0.880747       4.43742       2.35989       3.10112       3.44518       3.85342       3.96011       3.89048
  38  17 3939.6453    1.6447  8.4783 10.2878  0.0018  0.0745   0.0100   0.2004    0.0293   0.0000   436.4541       8.05921       11.9144       8.88388      -12.2084       2.14683       3.12246       4.25066       4.67230       5.09951       5.30688       5.29489
  38  18 4095.1318    1.3500 11.8282 10.0945 -0.0002  0.1040   0.0071   0.2789    0.0257   0.0000   443.4904      -1.94462       12.2186      0.678358      -7.63850     -0.961639       4.23120       5.70128       6.31274       6.87489       7.03579       7.10558
  39   2 1275.7555    0.0954  0.1099  8.9954 -0.0002  0.0127   0.0064   0.0249    0.0216   0.0000   441.6452      0.181432       21.3389     -0.561597      -3.58125      -1.53240      0.568561      0.645617      0.740669      0.741962      0.925825      0.853485
  39   3 1516.0317    0.1664  0.2121  9.0124  0.0000  0.0116   0.0067   0.0274    0.0250   0.0000   441.7387      0.423220       20.1321     -0.497655      -1.32209    -0.0839190      0.484321      0.659307      0.727630      0.798515      0.925383      0.871842
  39   4 1728.2642    0.3266  0.3523  9.0790  0.0000  0.0121   0.0088   0.0288    0.0331   0.0000   441.6384      0.728831       21.0272      0.324188      -3.65109     -0.643785      0.516435      0.678132      0.741224      0.812273      0.810845      0.801854
  39   5 1925.1756    0.5453  0.5743  9.2846  0.0000  0.0144   0.0112   0.0367    0.0475   0.0000   440.6133     -0.863341       19.6351     -0.683812      -3.25935     -0.959839      0.575670      0.791412      0.879284      0.953395      0.975718      0.941919
  39   6 2116.5839    0.8301  0.7636  9.5618  0.0000  0.0153   0.0147   0.0421    0.0629   0.0000   441.5576      -1.15448       19.2165       1.99688      -1.11678      0.401021      0.646266      0.824882      0.919991       1.00694       1.08585       1.10963
  39   7 2301.2358    1.2187  1.0842 10.0506  0.0000  0.0189   0.0188   0.0516    0.0863   0.0000   439.9653     -0.727234       20.2713     -0.737650      -1.49526      0.585997      0.826303       1.07517       1.19026       1.27160       1.26841       1.33293
  39   8 2479.0651    1.7658  1.1857 10.7144  0.0000  0.0200   0.0260   0.0548    0.0944   0.0000   442.7716      0.617509       16.9079     -0.934291      -1.11774      0.658883      0.843388       1.11871       1.22813       1.32065       1.37103       1.37472
  39   9 2653.8964    2.4239  1.1288 11.5020  0.0001  0.0195   0.0364   0.0526    0.0890   0.0000   441.6861       1.09099       21.5476     -0.565934      -2.75279     -0.118728      0.814736       1.08965       1.24495       1.34295       1.28480       1.35459
  39  10 2827.3275    3.3624  1.0018 12.1287  0.0003  0.0176   0.0518   0.0468    0.0854   0.0000   440.9630       3.06919       20.5337      0.875352      -3.85570     -0.842862      0.732774      0.949422       1.08132       1.18820       1.20470       1.22030
  39  11 2998.1762    3.9799  1.0317 12.4685  0.0000  0.0177   0.0603   0.0481    0.0873   0.0000   440.8401       3.23788       18.4453       1.09493      -3.23940      0.310963      0.767379       1.00902       1.08228       1.20674       1.19651       1.23273
  39  12 3165.7426    4.1463  1.2167 12.7579  0.0000  0.0205   0.0600   0.0538    0.0790   0.0000   441.3401       2.97074       17.7793       2.90674      -5.26974      -1.14015      0.848304       1.15382       1.23241       1.35991       1.36859       1.40363
  39  13 3330.4387    3.6261  1.8331 12.3116  0.0001  0.0258   0.0432   0.0686    0.0586   0.0000   441.2928       1.08687       19.2770       1.89788      -2.19933       3.14926       1.10538       1.51621       1.66595       1.83902       1.91021       1.90547
  39  14 3492.6431    2.9381  2.9864 11.6224  0.0000  0.0346   0.0273   0.0889    0.0414   0.0000   440.9765       8.99017       16.4935       3.51076      -2.41794       3.22072       1.36416       1.82803       2.02680       2.24686       2.35262       2.28976
  39  15 3652.7211    2.4053  4.7255 10.8945 -0.0000  0.0446   0.0179   0.1182    0.0347   0.0000   441.4619       7.44578       19.4575       11.0572    -0.0756690       3.67651       1.82539       2.52361       2.73768       3.07623       3.23689       3.20852
  39  16 3811.1926    1.9160  6.5644 10.5480 -0.0000  0.0579   0.0126   0.1585    0.0303   0.0000   444.0654       8.22608       13.9967      -1.56918      -2.49788       3.79587       2.38274       3.10871       3.49118       3.83124       3.88420       3.97754
  39  17 3968.2541    1.6088  9.2617 10.2212  0.0000  0.0781   0.0091   0.2099    0.0282   0.0000   448.6580       7.31477       8.49024      -2.83390      -3.26024    -0.0323652       3.18331       4.19930       4.77488       5.09569       5.25364       5.31404
  39  18 4124.4732    1.3032 12.3925 10.0639  0.0002  0.1072   0.0066   0.2930    0.0248   0.0000   433.4814       8.07357       20.1452       5.60622      -5.72145      0.801390       4.31875       5.83220       6.63525       7.10200       7.31805       7.29964
  40   2 1288.7574    0.0894  0.1003  9.0242  0.0000  0.0133   0.0063   0.0233    0.0212   0.0000   440.2577     -0.181854       20.3534     0.0543838      -1.47689     -0.160045      0.611894      0.645523      0.737191      0.814594      0.867241      0.881441
  40   3 1530.3110    0.1804  0.2209  9.0361  0.0000  0.0116   0.0068   0.0260    0.0249   0.0000   441.2700      -1.70113       20.0661      0.559716      -2.18644      -1.58741      0.456687      0.615385      0.716482      0.769100      0.769217      0.781003
  40   4 1743.2287    0.3586  0.4019  9.0513  0.0000  0.0129   0.0089   0.0303    0.0363   0.0000   441.1161      -1.58422       21.4680      0.299388      -2.06336       1.08696      0.508214      0.702073      0.765112      0.882429      0.943913       1.05903
  40   5 1941.4116    0.5901  0.6517  9.1583  0.0000  0.0156   0.0111   0.0363    0.0557   0.0000   441.0104     -0.703742       20.5014      0.734906      -4.14026       1.07191      0.606484      0.813046      0.930201      0.984927       1.09387       1.09596
  40   6 2133.9396    0.8851  0.8402  9.6000  0.0000  0.0165   0.0147   0.0413    0.0707   0.0000   440.1763      0.120507       20.0289      0.517855     -0.454883      0.495136      0.680353      0.866194      0.992205       1.11679       1.10124       1.11190
  40   7 2319.3222    1.3047  0.9904 10.2167  0.0000  0.0179   0.0203   0.0462    0.0798   0.0000   441.3564       1.00881       20.6199       2.11336      -3.09796      0.781878      0.697830      0.946172      0.997646       1.16691       1.13025       1.19373
  40   8 2497.9022    1.8802  1.1734 10.9463  0.0000  0.0198   0.0275   0.0533    0.0899   0.0000   441.4447       1.52787       19.8154       1.38113      -3.74806      0.772559      0.823779       1.07575       1.15852       1.28146       1.35861       1.37529
  40   9 2673.8217    2.6262  1.0774 11.4202  0.0000  0.0184   0.0386   0.0483    0.0983   0.0000   440.8428      -1.45774       20.4563       2.36252      -2.30582       2.23460      0.754871       1.04202       1.11651       1.26275       1.27313       1.23347
  40  10 2848.2782    3.2387  1.1110 12.2702  0.0000  0.0191   0.0483   0.0512    0.0790   0.0000   440.5738       1.76372       19.6609       1.21085      -4.94769      0.232123      0.780766       1.04124       1.15984       1.22887       1.30870       1.30523
  40  11 3020.0619    4.0340  1.1295 12.5223  0.0000  0.0189   0.0589   0.0518    0.0881   0.0000   441.4217       3.10097       17.6815       3.07786      0.610918      0.223379      0.735185       1.02887       1.13259       1.24488       1.22383       1.26912
  40  12 3188.7402    4.1811  1.3966 12.5996  0.0000  0.0214   0.0558   0.0575    0.0758   0.0000   440.7967       2.88138       18.1425       3.33181     -0.457810       1.60031      0.866155       1.16098       1.30177       1.46063       1.56590       1.56444
  40  13 3354.6699    3.5071  1.9890 12.1798  0.0000  0.0265   0.0399   0.0724    0.0570   0.0000   440.2962       7.55536       18.2230       7.55347      0.952242      -2.15265       1.05860       1.40826       1.57832       1.74169       1.79065       1.79798
  40  14 3518.1373    2.8672  3.1635 11.5354  0.0000  0.0341   0.0254   0.0927    0.0391   0.0000   439.5577       3.76572       17.2896       12.1322     -0.916778       6.07321       1.36063       1.79556       1.97386       2.18088       2.22444       2.28706
  40  15 3679.4088    2.3309  4.8167 10.8737  0.0000  0.0443   0.0168   0.1189    0.0339   0.0000   438.5472       8.51370       14.5948       3.67480      -2.64992       4.34538       1.83669       2.38898       2.68327       2.87803       3.02407       3.05894
  40  16 3838.7796    1.8630  7.1513 10.5087  0.0001  0.0625   0.0117   0.1634    0.0293   0.0000   439.7025       5.42509       13.7771       7.05799      -7.77679       2.18312       2.48841       3.29893       3.71847       3.96825       4.15569       4.15202
  40  17 3996.8256    1.5424  9.7489 10.1852 -0.0006  0.0836   0.0084   0.2238    0.0277   0.0000   434.7150      0.957645       13.7463       3.69845      -2.02436      -13.2212       3.31733       4.43024       4.96566       5.38088       5.63393       5.63531
  40  18 4153.5321    1.2613 12.6502 10.0424  0.0000  0.1081   0.0063   0.2979    0.0242   0.0000   433.4972      -4.20890       20.6898       16.6083      -6.18447      -6.12999       4.26137       5.67100       6.38615       6.96099       7.16808       7.25212
  41   2 1301.5710    0.0978  0.1256  9.0645  0.0000  0.0144   0.0062   0.0267    0.0214   0.0000   441.0593     -0.573745       19.7846     -0.841105      -2.37674      -1.44176      0.638472      0.765843      0.811492      0.878182      0.994538      0.968937
  41   3 1544.3526    0.1989  0.2294  9.0524 -0.0028  0.0111   0.0071   0.0271    0.0251   0.0000   440.8889      0.124400       20.9692      0.124166      -2.85841     -0.905755      0.500410      0.635124      0.700149      0.798415      0.889509      0.756814
  41   4 1758.0505    0.3786  0.3793  9.0858  0.0000  0.0118   0.0092   0.0275    0.0357   0.0000   441.3640     -0.254263       20.6634      0.843415      -4.03027      0.261615      0.512098      0.657132      0.774131      0.774067      0.844891      0.841892
  41   5 1957.4653    0.6099  0.6370  9.2179  0.0000  0.0145   0.0115   0.0365    0.0560   0.0000   441.2787     -0.714720       19.4784       1.19707      -1.60656     -0.272917      0.562969      0.733484      0.838550      0.885442      0.907445      0.944181
  41   6 2151.1559    0.9200  0.8657  9.6876  0.0000  0.0165   0.0151   0.0441    0.0701   0.0000   440.7894     -0.293390       19.4824     -0.139029      -2.31858     -0.684069      0.670246      0.897052      0.976405       1.08357       1.11590       1.13342
  41   7 2337.1904    1.3264  1.1863 10.2167  0.0000  0.0199   0.0190   0.0536    0.0882   0.0000   441.5962      0.708962       19.4149      0.194357      -3.87681       3.66219      0.796529       1.06079       1.19082       1.27131       1.35102       1.38441
  41   8 2516.5922    1.9457  1.1860 11.0510  0.0000  0.0197   0.0283   0.0522    0.0877   0.0000   440.1751       2.08071       17.9556       2.04745      -2.25657       3.68151      0.819722       1.07787       1.23252       1.34260       1.38450       1.37169
  41   9 2693.5192    2.6401  1.1152 11.7379  0.0000  0.0189   0.0391   0.0507    0.0844   0.0000   441.4643       1.32696       20.7330       4.69205      -1.29476       1.11700      0.729840       1.00996       1.08787       1.20378       1.25322       1.31384
  41  10 2868.9752    3.4235  1.0418 12.3132  0.0000  0.0177   0.0515   0.0471    0.0806   0.0000   441.2880       3.85504       18.9861       2.09634      -1.88688      0.947467      0.741419      0.972235       1.11380       1.19762       1.19209       1.22605
  41  11 3041.7077    4.1229  1.1434 12.7034  0.0000  0.0188   0.0597   0.0514    0.0835   0.0000   441.9235       2.60949       19.4903       4.51297      -4.09732      -1.28764      0.738007      0.986560       1.04120       1.20168       1.22211       1.28254
  41  12 3211.3653    4.0455  1.5254 12.4715  0.0000  0.0221   0.0498   0.0589    0.0656   0.0000   440.8373       3.09899       17.1979       2.87650      -2.14018      -1.69444      0.879340       1.17180       1.28866       1.40846       1.50300       1.46749
  41  13 3378.5334    3.4719  2.2729 12.0642  0.0000  0.0279   0.0359   0.0757    0.0495   0.0000   441.1886       5.94385       17.1612      0.213681      -1.96418       4.28068       1.10635       1.43586       1.57085       1.73341       1.78784       1.81247
  41  14 3543.3692    2.8044  3.5060 11.3488  0.0001  0.0358   0.0231   0.0941    0.0378   0.0000   441.9181       4.95722       19.4649       3.99421     -0.212006      0.434148       1.41403       1.86056       2.08115       2.25832       2.36675       2.33696
  41  15 3705.6763    2.2239  5.3262 10.9083 -0.0001  0.0477   0.0154   0.1307    0.0305   0.0000   439.8973       6.69169       16.2043       4.18948       3.84671      -1.30523       1.88699       2.49566       2.79028       3.03157       3.17922       3.24592
  41  16 3865.9605    1.8272  7.5052 10.4841 -0.0003  0.0633   0.0111   0.1741    0.0288   0.0000   438.6571       4.84082       9.63072       5.40713       1.59834       4.35860       2.52413       3.34557       3.77108       4.07032       4.21169       4.24976
  41  17 4024.7903    1.5089 10.4426 10.1879  0.0000  0.0864   0.0077   0.2361    0.0266   0.0000   444.1728       9.81019       13.0274       1.85167      -4.86022       4.14166       3.35136       4.44574       4.99415       5.43552       5.60536       5.65927
  41  18 4182.4422    1.2256 13.4678  9.9944  0.0000  0.1178   0.0058   0.3063    0.0237   0.0000   441.4098      -1.33528       14.6165       13.4592      0.577548       9.46940       4.49756       6.03700       6.80870       7.37744       7.60128       7.70118
  42   2 1314.2165    0.1057  0.1358  9.0000  0.0000  0.0308   0.0066   0.0256    0.0217   0.0000   440.4846     -0.529768       18.9655     -0.179381      -3.78937     -0.381152       2.04972       3.03892       3.01253       2.74660       2.21168       1.47757
  42   3 1558.1922    0.2009  0.2141  8.9601  0.0000  0.0109   0.0070   0.0220    0.0249   0.0000   441.7792     -0.359613       22.0004     -0.120856      -3.44103      0.159693      0.407517      0.472518      0.595545      0.692808      0.650547      0.704989
  42   4 1772.6374    0.3936  0.4488  9.0735  0.0000  0.0134   0.0091   0.0309    0.0380   0.0000   442.4566    0.00480238       21.2209      0.192861      -2.42463     -0.414436      0.509237      0.679494      0.774192      0.793055      0.943506      0.940844
  42   5 1973.3061    0.6290  0.7049  9.2222  0.0000  0.0151   0.0113   0.0388    0.0559   0.0000   440.9580     -0.650364       19.6008      0.984799      -1.76893      -1.47429      0.637864      0.817308      0.961413       1.08193       1.12528       1.12057
  42   6 2168.1018    0.9551  0.9273  9.5394  0.0000  0.0170   0.0149   0.0435    0.0791   0.0000   440.2394      0.220030       20.5856      0.603994      -2.16853     -0.311818      0.659740      0.908923      0.976275       1.10504       1.16797       1.20983
  42   7 2354.7826    1.3984  1.1366 10.3358  0.0000  0.0195   0.0202   0.0504    0.0818   0.0000   440.7326       1.16685       20.9415       1.76413      -2.37734       1.47315      0.723551      0.982944       1.11371       1.17294       1.18869       1.25365
  42   8 2535.0585    2.0197  1.2690 10.8600  0.0000  0.0204   0.0275   0.0537    0.0906   0.0000   440.7860       1.35430       21.0977     -0.436438      -3.65808       1.38537      0.769883       1.07371       1.17778       1.28056       1.33405       1.40434
  42   9 2713.0588    2.7252  1.1949 11.7536  0.0000  0.0195   0.0388   0.0533    0.0846   0.0000   441.2077       1.20500       17.7315      0.634747      -3.77237     -0.394514      0.744425      0.997225       1.03995       1.16361       1.19372       1.24552
  42  10 2889.4577    3.5416  1.0440 12.4186  0.0000  0.0175   0.0530   0.0479    0.0761   0.0000   441.3401       2.24575       18.1247       2.35079      -4.11566      0.271050      0.677164      0.919144      0.999070       1.12929       1.15851       1.14749
  42  11 3063.0053    4.2715  1.1156 12.7800  0.0000  0.0184   0.0633   0.0501    0.0886   0.0000   440.4591       2.47750       17.5594       2.52253      -1.97792       1.03585      0.728879      0.952294       1.05258       1.15834       1.15997       1.20506
  42  12 3233.6263    3.9851  1.6342 12.2958 -0.0025  0.0233   0.0466   0.0608    0.0646   0.0000   440.8227       4.68613       19.3294     -0.386060     0.0459024      0.927312      0.861748       1.18800       1.29073       1.43938       1.51995       1.55044
  42  13 3402.0568    3.3845  2.2719 11.9955  0.0000  0.0283   0.0344   0.0730    0.0483   0.0000   442.2477       3.63411       19.6852       1.12097      -2.15144     -0.789286       1.05995       1.43065       1.52638       1.71112       1.75731       1.73115
  42  14 3568.1069    2.6732  3.7914 11.3994  0.0000  0.0389   0.0216   0.1002    0.0344   0.0000   440.7748       1.39787       13.1179      0.265488     -0.278456      -3.16195       1.48047       1.94415       2.21859       2.38158       2.52422       2.49254
  42  15 3731.5495    2.2096  5.9235 10.6889  0.0001  0.0506   0.0140   0.1364    0.0299   0.0000   440.6826       4.23352       12.2680       6.99920      -1.02387       5.20897       1.93696       2.59284       2.85599       3.16061       3.26738       3.27432
  42  16 3893.0233    1.7893  8.3840 10.3196  0.0006  0.0692   0.0098   0.1850    0.0282   0.0000   446.0186       5.38594       14.1738       7.14906      -5.40173       2.86008       2.64416       3.49131       4.01374       4.28456       4.58590       4.60920
  42  17 4052.7399    1.4518 11.1917 10.1309  0.0000  0.0940   0.0071   0.2524    0.0256   0.0000   441.2541       1.69339       19.9417       11.7472      -5.74277       4.86089       3.52743       4.73435       5.23571       5.70660       5.93807       5.95625
  43   2 1326.7309    0.1153  0.1048  9.0112  0.0000  0.0101   0.0065   0.0191    0.0209   0.0000   441.9434     -0.794672       20.6270   -0.00715199      -2.09132    -0.0183093      0.452400      0.567393      0.622830      0.679930      0.701370      0.672874
  43   3 1571.8038    0.2114  0.2467  8.9804 -0.0026  0.0106   0.0069   0.0245    0.0255   0.0000   441.9157     -0.382841       20.6394     -0.785558      -2.27842     -0.310736      0.421568      0.514538      0.624913      0.685652      0.675403      0.656955
  43   4 1787.0143    0.3904  0.4157  9.1299  0.0000  0.0126   0.0090   0.0284    0.0355   0.0000   441.2483     -0.599320       19.9221      0.182766      -2.05245      0.299017      0.469721      0.649124      0.716109      0.800453      0.866498      0.893054
  43   5 1989.0361    0.6462  0.7442  9.2303  0.0000  0.0153   0.0113   0.0395    0.0585   0.0000   439.9837     -0.299709       20.2254     0.0208101      -3.16201     -0.573475      0.598191      0.747604      0.827016      0.900092      0.929542      0.941419
  43   6 2184.8941    0.9581  0.9908  9.6517  0.0000  0.0178   0.0143   0.0448    0.0747   0.0000   441.3873      -1.98578       21.6788       2.37163      -2.05159      -2.79923      0.675398      0.881405      0.989021       1.08656       1.08274       1.11298
  43   7 2372.1974    1.4638  1.1162 10.5218  0.0000  0.0192   0.0214   0.0492    0.0818   0.0000   441.5538      0.562650       21.5612      -2.25403      -1.13827     -0.586964      0.763129       1.04563       1.13619       1.24929       1.24275       1.31098
  43   8 2553.3674    2.0957  1.2999 10.8136  0.0010  0.0200   0.0273   0.0522    0.0882   0.0000   441.5939       2.54556       21.0440      0.871425     -0.758219       1.49703      0.744513      0.979918       1.10714       1.19162       1.26879       1.27885
  43   9 2732.4342    2.8145  1.2060 11.6029  0.0000  0.0194   0.0384   0.0506    0.0950   0.0000   441.8177       1.25073       21.8118       1.75506     -0.960749       1.16677      0.716775      0.974597       1.08673       1.15309       1.21387       1.22432
  43  10 2909.6695    3.7021  1.0339 12.3024  0.0000  0.0171   0.0532   0.0456    0.0825   0.0000   439.9457       4.57996       19.2688       1.74910      -3.08106     -0.999526      0.680965      0.890614       1.05288       1.14322       1.14102       1.18405
  43  11 3084.0209    4.2522  1.2985 12.5132  0.0000  0.0195   0.0557   0.0530    0.0796   0.0000   441.0581       3.37344       18.7770       1.71280      -3.10497       2.90560      0.730814      0.981923       1.11553       1.21012       1.25812       1.30323
  43  12 3255.6848    4.0314  1.6642 12.3580  0.0001  0.0231   0.0468   0.0597    0.0639   0.0000   441.7180       4.05226       20.2299       2.68935      -4.88257      0.645974      0.866930       1.18282       1.26635       1.40607       1.50156       1.48345
  43  13 3425.2206    3.2282  2.6241 11.9543  0.0000  0.0300   0.0308   0.0813    0.0420   0.0000   441.3288       7.46251       16.8823       3.65153      -3.46203       3.30522       1.12534       1.44419       1.65101       1.83779       1.93927       1.98747
  43  14 3592.4684    2.5980  4.0292 11.2935  0.0000  0.0395   0.0200   0.1050    0.0338   0.0000   440.9550       2.81493       21.2175       1.18687       3.75881       9.27570       1.46580       1.95863       2.16860       2.36552       2.40842       2.48708
  43  15 3757.2067    2.0792  6.2795 10.7056  0.0000  0.0538   0.0129   0.1473    0.0285   0.0000   438.8815       5.38601       16.4784       6.77698      -8.26565       1.46150       1.98608       2.66009       2.96352       3.27034       3.33138       3.40869
  43  16 3919.5014    1.6934  9.3114 10.3359 -0.0006  0.0749   0.0086   0.2080    0.0265   0.0000   442.3825       7.35258       12.7845      -6.70791       3.52213       3.58507       2.80908       3.66183       4.15479       4.48834       4.64563       4.72828
  43  17 4080.0597    1.4060 11.2486 10.0919  0.0000  0.0940   0.0067   0.2514    0.0254   0.0000   439.2511       10.1468       20.7743       2.06729      -2.31847      0.263986       3.39786       4.62386       5.16858       5.51939       5.74285       5.80645
  44   2 1339.0632    0.1182  0.1170  8.9952  0.0000  0.0113   0.0064   0.0219    0.0209   0.0000   441.7871      0.102280       20.9671      0.633525      -2.84403      0.308911      0.502049      0.535837      0.493038      0.615996      0.676413      0.699620
  44   3 1585.2178    0.2242  0.2409  8.9479  0.0000  0.0108   0.0071   0.0220    0.0259   0.0000   441.9334      -1.39629       20.3580     -0.189587      -3.45223      0.154223      0.426439      0.507212      0.625915      0.707707      0.750061      0.777175
  44   4 1801.2353    0.4268  0.4647  9.1221  0.0000  0.0125   0.0094   0.0319    0.0388   0.0000   442.3606     -0.865624       20.5277      -1.34539      -3.29339       1.38708      0.462732      0.603798      0.654314      0.742041      0.776147      0.782714
  44   5 2004.5566    0.6914  0.7538  9.1500  0.0000  0.0149   0.0116   0.0384    0.0630   0.0000   441.7682     -0.368435       19.2963    -0.0378502      -2.96912       1.36666      0.566973      0.741813      0.835004      0.910675      0.884319      0.941627
  44   6 2201.4204    1.0234  0.9082  9.8936  0.0000  0.0165   0.0158   0.0430    0.0700   0.0000   442.0873      0.937494       21.2770     -0.145402      -2.27740     -0.877932      0.617185      0.814572      0.888690      0.972717       1.00658       1.05630
  44   7 2389.4384    1.5052  1.1640 10.5731  0.0000  0.0190   0.0212   0.0516    0.0781   0.0000   441.0166      0.852114       19.6242       1.77322      -1.83496      -1.23724      0.689542      0.936917       1.02266       1.13728       1.14370       1.13787
  44   8 2571.4752    2.1704  1.2733 11.0432 -0.0010  0.0199   0.0285   0.0517    0.0782   0.0000   441.4237      0.927504       19.7825       2.83675      -4.54223       1.03014      0.721234      0.954609       1.05947       1.20372       1.20608       1.21205
  44   9 2751.5919    2.9854  1.1804 11.7051  0.0000  0.0188   0.0406   0.0493    0.0952   0.0000   440.4669       1.96094       19.2659       3.60552      -3.82781    -0.0686700      0.702463      0.951754       1.04190       1.15382       1.19425       1.21665
  44  10 2929.6809    3.8169  1.0765 12.3324  0.0000  0.0170   0.0542   0.0473    0.0855   0.0000   441.5560       2.12982       20.7327      0.753928      -1.96744       2.51771      0.634222      0.816296      0.894241       1.00472       1.00743       1.03569
  44  11 3104.8417    4.1743  1.3029 12.5868  0.0000  0.0196   0.0546   0.0531    0.0753   0.0000   440.7011       2.78280       19.2254       1.61520       1.02257       2.00607      0.735106      0.967879       1.06688       1.17116       1.21494       1.22516
  44  12 3277.4689    3.8598  1.7589 12.3655  0.0000  0.0238   0.0438   0.0618    0.0587   0.0000   441.4407       2.63949       19.2551       4.70093      -4.55864     -0.320152      0.875514       1.13008       1.28719       1.42242       1.51188       1.52516
  44  13 3447.9328    3.1757  2.6665 11.9127 -0.0002  0.0304   0.0296   0.0803    0.0405   0.0000   439.4016       3.35094       19.9530       3.02868      0.621804      0.991455       1.09916       1.48889       1.68779       1.78613       1.86719       1.87480
  44  14 3616.3942    2.5664  4.2115 11.2850  0.0000  0.0399   0.0194   0.1081    0.0326   0.0000   443.7328       5.31743       16.6078       3.54283       2.16381     0.0137588       1.47086       1.93647       2.17565       2.38908       2.51028       2.50433
  44  15 3782.2721    2.0716  6.5836 10.6781  0.0000  0.0550   0.0124   0.1491    0.0283   0.0000   438.0147       7.68208       15.9420       4.82870      -2.17250       3.93234       2.00206       2.66123       2.95347       3.26673       3.39614       3.46782
  44  16 3945.8234    1.6751  9.3980 10.2973  0.0000  0.0763   0.0084   0.2074    0.0265   0.0000   441.4001       2.67908       21.8430       9.58441      -10.6984       1.11346       2.76450       3.64026       4.13897       4.48132       4.73782       4.80570
  44  17 4107.2018    1.3599 12.3310 10.1016 -0.0014  0.1016   0.0062   0.2745    0.0235   0.0000   453.0574       2.58049       17.0674       14.4139      -7.95099      -14.8877       3.65441       4.90294       5.56284       6.03489       6.30619       6.43033
  45   2 1351.2818    0.1084  0.1110  9.0162  0.0000  0.0111   0.0061   0.0210    0.0205   0.0000   442.0841     -0.459361       20.3719    -0.0485533      -2.30612     -0.209524      0.453390      0.574155      0.646611      0.695757      0.741338      0.752474
  45   3 1598.4165    0.2473  0.2523  8.9980  0.0000  0.0104   0.0074   0.0219    0.0265   0.0000   442.2093      0.221457       20.1484      0.351927      -2.53800     -0.118778      0.362982      0.497687      0.548532      0.632112      0.673608      0.677813
  45   4 1815.2878    0.4355  0.4271  9.1641  0.0000  0.0115   0.0096   0.0284    0.0372   0.0000   441.7525      0.365559       20.5939      0.127554      -3.60236      -1.27855      0.452758      0.578199      0.658639      0.692751      0.729068      0.780210
  45   5 2020.0018    0.7009  0.7354  9.2953  0.0000  0.0149   0.0117   0.0368    0.0598   0.0000   441.9767     0.0192889       20.4612    -0.0878522      -1.26362     -0.233138      0.520715      0.705460      0.786542      0.898458      0.935674      0.939142
  45   6 2217.7797    1.0287  1.1104  9.8541  0.0000  0.0188   0.0150   0.0499    0.0775   0.0000   441.9322     -0.392450       19.8421      0.357296      -1.75604      0.491574      0.684865      0.900002      0.994463       1.10682       1.13674       1.15502
  45   7 2406.4606    1.6024  1.2145 10.4741  0.0000  0.0190   0.0216   0.0503    0.0806   0.0000   440.2789      0.728772       19.3666       2.62631      -2.20408       1.71441      0.705875      0.925003       1.01062       1.12907       1.13734       1.16618
  45   8 2589.4396    2.1364  1.2005 11.2733  0.0000  0.0192   0.0289   0.0510    0.0794   0.0000   440.2923       3.76793       20.7728     -0.421184      -2.91623       1.38087      0.687042      0.926206       1.01385       1.13429       1.18763       1.25444
  45   9 2770.5854    3.0199  1.1179 11.8976  0.0000  0.0178   0.0421   0.0483    0.0823   0.0000   441.3978      0.657392       19.2253       2.49865     -0.998521       1.33529      0.643695      0.856458      0.934186       1.01837       1.05724       1.06351
  45  10 2949.4677    3.9867  1.1048 12.3815  0.0000  0.0176   0.0548   0.0459    0.0878   0.0000   440.6733       3.13288       20.5317       2.64775      -3.29223      0.355006      0.634176      0.830340      0.888736       1.00002       1.01473       1.06399
  45  11 3125.3864    4.3398  1.3040 12.4979  0.0000  0.0189   0.0551   0.0518    0.0804   0.0000   440.5850       2.13502       20.8614       3.03126      -2.70927     -0.739251      0.700446      0.915056       1.03295       1.10306       1.17798       1.16167
  45  12 3298.8633    3.7964  1.8174 12.4231 -0.0000  0.0237   0.0418   0.0649    0.0513   0.0000   440.6669       3.29379       19.2681       3.58953      -3.86259      -1.31273      0.841002       1.14170       1.22737       1.36888       1.44802       1.47312
  45  13 3470.4423    3.1265  3.0562 11.7498  0.0000  0.0317   0.0267   0.0865    0.0378   0.0000   439.9363       7.05715       16.9698       1.36082      0.361009       4.38848       1.14269       1.51625       1.69001       1.85693       1.85450       1.91922
  45  14 3640.1047    2.5168  4.6971 11.1373  0.0000  0.0422   0.0174   0.1151    0.0308   0.0000   441.0818       6.60491       16.5517       4.70585      0.275223       2.26376       1.45012       1.97805       2.20489       2.46039       2.50423       2.55036
  45  15 3806.9828    1.9918  7.2323 10.6418  0.0000  0.0606   0.0114   0.1602    0.0276   0.0000   440.6742       9.85117       12.9662      0.992624     -0.577757       5.79513       2.10391       2.85592       3.18396       3.38472       3.65882       3.61198
  45  16 3971.7669    1.6326  9.8269 10.3153 -0.0017  0.0808   0.0079   0.2139    0.0258   0.0000   440.5333     -0.465417       16.4554       7.39246      -2.99476      -4.30090       2.82701       3.82825       4.26797       4.63887       4.88205       4.94253
  45  17 4134.1207    1.2930 12.0238 10.1502 -0.0006  0.1003   0.0061   0.2721    0.0229   0.0000   439.5346      -12.7194       24.5332       18.2383      -7.14127      -11.7966       3.56050       4.75231       5.38838       5.82200       6.09452       6.11660
  46   2 1363.3152    0.1158  0.1127  8.9794  0.0000  0.0138   0.0062   0.0213    0.0205   0.0000   441.9589     -0.353008       20.8863     0.0299619      -2.38588     -0.411850      0.552184      0.801084      0.982224      0.822823      0.841693       1.01078
  46   3 1611.4471    0.2353  0.3084  9.0360  0.0000  0.0121   0.0067   0.0268    0.0262   0.0000   442.4577      -1.07321       20.8371       1.69675      -3.71664     -0.794477      0.413825      0.538329      0.610296      0.646912      0.680642      0.713462
  46   4 1829.1941    0.4677  0.5699  9.0871  0.0000  0.0140   0.0091   0.0340    0.0430   0.0000   441.8134     -0.920228       19.5598       1.20838      -2.42238      0.680184      0.475756      0.632949      0.688840      0.803407      0.863742      0.880283
  46   5 2035.2512    0.7256  0.8123  9.3925  0.0000  0.0154   0.0117   0.0404    0.0598   0.0000   442.6217     -0.518930       19.9047     -0.247932      -1.44843     -0.301548      0.537611      0.707488      0.816878      0.865597      0.908483      0.928628
  46   6 2233.9431    1.0868  0.9934 10.1295  0.0000  0.0174   0.0162   0.0452    0.0676   0.0000   442.2331      0.159115       20.4053      0.566946      -3.45126       1.03018      0.620551      0.817220      0.923364       1.02487       1.07227       1.11301
  46   7 2423.2695    1.6127  1.2181 10.7237  0.0008  0.0197   0.0221   0.0508    0.0763   0.0000   441.3291       1.92569       19.9720      0.283065      -1.52393       2.43525      0.673131      0.922101       1.03740       1.15520       1.16619       1.18847
  46   8 2607.2723    2.2994  1.2211 11.2304  0.0000  0.0185   0.0302   0.0493    0.0804   0.0000   440.4461      0.783749       19.1221     -0.510304      -1.42704       1.24482      0.656460      0.888150      0.980358       1.09224       1.13445       1.15254
  46   9 2789.3793    3.1285  1.0546 12.0845  0.0000  0.0168   0.0442   0.0456    0.0766   0.0000   441.3482       1.74548       20.3940      0.421681      -2.99995     -0.449165      0.601705      0.799545      0.891835      0.958895      0.995882       1.04323
  46  10 2969.0842    3.9060  1.1774 12.4184  0.0000  0.0180   0.0529   0.0489    0.0888   0.0000   441.9707       2.22671       18.7919       1.89647      -2.87258    -0.0502823      0.661504      0.902245      0.987553       1.12520       1.15603       1.17479
  46  11 3145.7582    4.1806  1.3299 12.8166  0.0000  0.0200   0.0540   0.0540    0.0683   0.0000   441.4409       3.69827       19.6932       2.36327      -3.61517     -0.912664      0.725887      0.999345       1.07089       1.21727       1.24471       1.26175
  46  12 3320.1073    3.7893  1.8925 12.2602  0.0000  0.0242   0.0399   0.0626    0.0532   0.0000   441.3599       5.67229       17.3438      0.962082      -2.65092    -0.0356071      0.821400       1.12362       1.20866       1.36406       1.39697       1.39400
  46  13 3492.7050    3.0349  3.1849 11.6093  0.0000  0.0327   0.0249   0.0868    0.0381   0.0000   439.6252       6.69720       17.9056       4.97594      -2.01034       2.47207       1.11975       1.54422       1.66847       1.85221       1.88848       1.94024
  46  14 3663.3447    2.3940  5.0064 11.0172  0.0000  0.0442   0.0159   0.1189    0.0312   0.0000   441.5018       5.94142       19.8524       3.66312      -2.96790      0.551642       1.54557       2.08416       2.32837       2.54687       2.66287       2.69001
  46  15 3831.4888    1.9309  7.5319 10.6818  0.0007  0.0628   0.0109   0.1700    0.0270   0.0000   442.2151       6.75829       13.9849      -2.67988      -10.6592       9.15754       2.18396       2.93998       3.26750       3.57520       3.68268       3.72136
  46  16 3997.1762    1.5497 10.0953 10.3669 -0.0012  0.0828   0.0074   0.2280    0.0246   0.0000   439.8385       3.95665       16.9666      -1.87373      -7.26799      0.852755       2.81417       3.79804       4.26489       4.63099       4.87820       4.93708
  47   2 1375.1966    0.1256  0.1534  8.9474  0.0000  0.0102   0.0057   0.0240    0.0208   0.0000   441.2844     -0.908990       21.0235      -1.05197      -2.78818      0.918895      0.351945      0.403256      0.543978      0.539415      0.575037      0.701724
  47   3 1624.2602    0.2700  0.2781  9.0355  0.0011  0.0098   0.0076   0.0256    0.0266   0.0000   442.1601     -0.907947       20.3101      0.271558      -3.21672     -0.869914      0.337391      0.437288      0.469838      0.546574      0.619459      0.580921
  47   4 1842.9289    0.4500  0.5162  9.1251  0.0000  0.0127   0.0090   0.0315    0.0398   0.0000   441.0957      0.794975       21.7589     0.0726544      -3.21534      0.868132      0.428779      0.580648      0.653809      0.714794      0.745003      0.785995
  47   5 2050.3493    0.7656  0.7889  9.4663  0.0000  0.0151   0.0121   0.0380    0.0561   0.0000   441.5157      -1.10486       21.4986     -0.130058      -4.20785     -0.347923      0.499183      0.697760      0.749634      0.863680      0.892810      0.917739
  47   6 2249.9332    1.1143  1.0558 10.2021  0.0000  0.0187   0.0162   0.0463    0.0673   0.0000   441.1393     -0.106199       19.7212      0.363822      -2.07824      0.833180      0.602679      0.841030      0.906899       1.00998      0.997000       1.02920
  47   7 2439.9567    1.6726  1.3129 10.7158  0.0000  0.0197   0.0216   0.0536    0.0698   0.0000   439.9928      0.233852       19.8577       1.43257      -2.38844   -0.00168580      0.686291      0.907180      0.991391       1.11983       1.14938       1.14463
  47   8 2624.9452    2.3792  1.2405 11.3099  0.0000  0.0192   0.0307   0.0482    0.0810   0.0000   441.0250      0.321735       20.1075       3.18429      -3.53474       1.65384      0.647480      0.881202      0.964105       1.09056       1.11499       1.16103
  47   9 2808.0199    3.1447  1.1655 12.1755  0.0000  0.0183   0.0431   0.0486    0.0762   0.0000   440.9242       3.23051       21.1687       2.56762      -4.14961     -0.683626      0.681094      0.909868       1.00674       1.12338       1.13305       1.17576
  47  10 2988.5229    4.1216  1.1295 12.4954  0.0018  0.0177   0.0557   0.0456    0.0886   0.0000   441.2647       1.52269       19.4142       2.48971      -2.67739     0.0867106      0.607889      0.825758      0.908622       1.00927       1.05038       1.04879
  47  11 3165.9099    4.1697  1.3600 12.6768  0.0000  0.0194   0.0517   0.0534    0.0645   0.0000   440.5861       3.46503       20.2793       4.14579      -1.70118     0.0198191      0.662454      0.891274      0.974983       1.10984       1.14061       1.23367
  47  12 3341.1305    3.6998  2.1467 12.1065  0.0000  0.0251   0.0359   0.0673    0.0476   0.0000   440.9413       5.48014       17.2565       3.35907      -1.26807       1.39670      0.870143       1.15428       1.29554       1.40011       1.45980       1.48630
  47  13 3514.6596    2.9046  3.4533 11.5425  0.0000  0.0338   0.0228   0.0914    0.0359   0.0000   441.0679       5.73826       17.8597       4.98980     -0.584461       1.98610       1.17457       1.52444       1.71428       1.89346       1.97671       1.95819
  47  14 3686.2407    2.3707  5.4521 10.8954  0.0000  0.0464   0.0148   0.1237    0.0309   0.0000   440.9605       1.27532       15.8809       4.76005      -4.49780       2.66248       1.61878       2.11221       2.38030       2.63595       2.71941       2.76667
  47  15 3855.5320    1.8556  8.0243 10.6662 -0.0002  0.0672   0.0101   0.1814    0.0266   0.0000   440.1612       6.51354       18.2460       8.43222      -2.06349      -4.37580       2.27235       3.03980       3.42226       3.77450       3.90366       3.94456
  47  16 4022.4620    1.5226 10.8277 10.3198  0.0000  0.0883   0.0070   0.2400    0.0242   0.0000   441.9064      -9.07035       13.5299       13.1943      -8.24160      -2.27303       2.99462       3.98695       4.55159       4.91269       5.21104       5.26267
  48   1 1091.6191    0.0579  0.0602  9.1392  0.0000  0.0244   0.0066   0.0226    0.0185   0.0000   440.2403     -0.517924       20.6420      -1.00230      -3.36613       1.15915      0.688003      0.631671       1.22444       1.06238       1.18952       1.17160
  48   2 1386.8999    0.1239  0.1728  9.0208  0.0000  0.0099   0.0056   0.0301    0.0206   0.0000   441.7025     -0.225860       21.3021     -0.662638      -2.51654     -0.603842      0.296943      0.435856      0.487898      0.554932      0.582184      0.577715
  48   3 1636.8841    0.2661  0.2710  9.0509  0.0000  0.0100   0.0075   0.0242    0.0263   0.0000   441.5618     -0.487006       20.5514     -0.178963      -3.22117      0.370610      0.361033      0.415223      0.486441      0.544308      0.576661      0.633695
  48   4 1856.5251    0.4921  0.5673  9.1758  0.0000  0.0135   0.0094   0.0326    0.0426   0.0000   441.4001     -0.197179       20.3064      0.323506      -2.68737     0.0277020      0.464297      0.662905      0.696540      0.791129      0.810622      0.825373
  48   5 2065.2972    0.7645  0.8197  9.5196  0.0000  0.0159   0.0121   0.0384    0.0607   0.0000   441.2629      0.367098       19.9306      0.390857      -1.41396      -1.81063      0.530146      0.697549      0.771819      0.841091      0.902050      0.909373
  48   6 2265.7424    1.1864  1.1343 10.0128  0.0000  0.0182   0.0163   0.0485    0.0807   0.0000   442.9858      0.512207       21.2675       2.11022      -2.42775       1.95385      0.618998      0.802510      0.914286      0.948274       1.03861       1.08982
  48   7 2456.5104    1.7522  1.2571 10.7893  0.0000  0.0188   0.0228   0.0514    0.0752   0.0000   441.8113      0.851114       18.4636       1.45361      -2.50195      0.553649      0.642101      0.844430      0.946161       1.03902       1.09049       1.15904
  48   8 2642.4596    2.4218  1.2023 11.5771 -0.0066  0.0187   0.0318   0.0492    0.0717   0.0000   442.4055       1.39264       19.2871       1.58848     -0.691861      0.613210      0.633160      0.834703      0.916338       1.05128       1.03831       1.09148
  48   9 2826.5282    3.2774  1.1679 12.2151  0.0000  0.0179   0.0443   0.0489    0.0793   0.0000   440.0967       2.84645       21.7828       3.16935      -1.86932       2.55173      0.629719      0.865436      0.942415       1.09010       1.11618       1.16803
  48  10 3007.7666    3.9312  1.1576 12.6969  0.0000  0.0183   0.0532   0.0482    0.0767   0.0000   441.2100       2.16884       19.0073       3.41626      -1.77872      -1.75545      0.599715      0.833337      0.921162       1.02143       1.02562       1.04449
  48  11 3185.8957    4.1920  1.3450 12.8568  0.0000  0.0204   0.0537   0.0528    0.0708   0.0000   441.7557       3.33315       19.9420       2.83403      -1.50768       2.83566      0.661431      0.920899      0.995278       1.11767       1.14632       1.14911
  48  12 3361.9273    3.5989  2.2221 12.1615 -0.0001  0.0255   0.0346   0.0705    0.0451   0.0000   442.4420       2.93854       20.2839       3.95438      -4.46684     -0.128259      0.835973       1.12622       1.26686       1.37695       1.43559       1.44597
  48  13 3536.3314    2.8787  3.7341 11.3118  0.0000  0.0350   0.0212   0.0930    0.0366   0.0000   440.7445       5.91536       20.5931       4.76499      -3.30599       1.88507       1.15269       1.57634       1.73257       1.90723       2.00680       2.05958
  48  14 3708.9022    2.3294  5.9646 10.8800  0.0007  0.0499   0.0138   0.1320    0.0297   0.0000   441.1113       5.62783       19.1661       3.92272      -1.56234       9.40385       1.64276       2.21484       2.47272       2.70144       2.87441       2.90551
  48  15 3879.1744    1.8465  8.5504 10.6037  0.0000  0.0686   0.0092   0.1884    0.0262   0.0000   440.8793       6.05665       19.4822       1.09510      0.116790       1.44138       2.29938       3.10567       3.51529       3.73874       3.96755       4.01830
  48  16 4047.2975    1.4933 11.4091 10.3069  0.0001  0.0937   0.0066   0.2491    0.0238   0.0000   437.1637      -1.65685       18.7069       7.58019      -9.23398       3.31934       3.07122       4.13083       4.69756       5.16216       5.36415       5.48704
  49   2 1398.5130    0.1368  0.1375  8.9752  0.0000  0.0095   0.0060   0.0202    0.0203   0.0000   442.0271     -0.605043       21.3237     -0.536668      -2.62228     0.0557576      0.308178      0.427348      0.512478      0.518529      0.601136      0.654699
  49   3 1649.3419    0.2710  0.2994  8.9803  0.0000  0.0104   0.0071   0.0234    0.0266   0.0000   440.9644     -0.695571       20.4251      0.835686      -2.64263     -0.122988      0.343405      0.414881      0.510905      0.552021      0.540228      0.585431
  49   4 1869.9692    0.5107  0.5941  9.0698  0.0000  0.0137   0.0093   0.0332    0.0460   0.0000   441.8138     -0.621540       20.2476      0.669020     -0.941086      0.742117      0.442926      0.574400      0.649263      0.735987      0.772524      0.763026
  49   5 2080.0651    0.7928  0.8784  9.5702  0.0000  0.0160   0.0120   0.0406    0.0589   0.0000   440.5321      0.447656       21.1024       1.58185      -2.81209      -1.00756      0.523113      0.694349      0.783396      0.848573      0.875198      0.902886
  49   6 2281.3390    1.2151  1.1225 10.1569  0.0000  0.0181   0.0166   0.0472    0.0724   0.0000   441.6518     -0.384332       18.3177    -0.0321366      -2.87011     -0.494312      0.576724      0.776291      0.856438      0.964922       1.02846       1.06365
  49   7 2472.8710    1.7582  1.3485 10.7792  0.0000  0.0198   0.0220   0.0535    0.0689   0.0000   442.5106      0.999027       22.0085      0.238268      0.407949      -1.97875      0.651124      0.867030      0.952981       1.10086       1.12070       1.16476
  49   8 2659.8107    2.4992  1.2485 11.5931  0.0000  0.0189   0.0328   0.0505    0.0777   0.0000   441.1605      0.705232       20.5000       1.57209      -3.20600       1.58700      0.632151      0.839844      0.940567       1.03887       1.04771       1.09302
  49   9 2844.8385    3.4668  1.0576 12.2317  0.0001  0.0167   0.0469   0.0439    0.0783   0.0000   442.3733       1.00635       20.4845       1.57949      -2.51934      -1.03795      0.573454      0.770550      0.860858      0.915810      0.983395       1.00900
  49  10 3026.7922    4.2067  1.1617 12.7030  0.0000  0.0178   0.0556   0.0459    0.0776   0.0000   441.6190       2.84288       19.9544       3.19275      -3.09387      0.384082      0.610581      0.794964      0.874937      0.963357       1.03331       1.06271
  49  11 3205.6794    4.1952  1.5617 12.3628  0.0000  0.0207   0.0471   0.0559    0.0671   0.0000   441.8818       3.59780       19.3906       3.50950      -2.00546      0.780520      0.654756      0.915145      0.992524       1.09721       1.10766       1.16347
  49  12 3382.5044    3.4892  2.4267 11.8797  0.0000  0.0265   0.0312   0.0714    0.0445   0.0000   441.1836       3.80253       22.1958       3.03095      -3.69730      0.532600      0.858384       1.15804       1.32529       1.41038       1.47284       1.52371
  49  13 3557.8480    2.8431  3.8702 11.3684  0.0001  0.0360   0.0206   0.0952    0.0345   0.0000   441.3613       5.76921       21.4018       7.38843     -0.262837       5.33273       1.19680       1.58731       1.79144       1.93982       2.05780       2.07996
  49  14 3731.4341    2.2280  6.0412 10.8746 -0.0006  0.0504   0.0131   0.1363    0.0288   0.0000   441.3841       4.15750       18.3891       2.56138      -1.13461       3.16271       1.64878       2.19723       2.43235       2.67273       2.79749       2.87339
  49  15 3902.6718    1.8266  8.7959 10.5183  0.0007  0.0729   0.0088   0.1918    0.0264   0.0000   441.8206     -0.779611       16.8103       10.1748      -5.39359      -2.06193       2.32097       3.16264       3.53946       3.84097       3.97828       4.11761
  50   2 1409.9677    0.1358  0.1605  8.9698  0.0000  0.0101   0.0058   0.0206    0.0206   0.0000   441.9570     -0.323687       19.6975      0.306642      -3.27195      0.105129      0.345174      0.452644      0.501443      0.760249      0.909404      0.869977
  50   3 1661.6284    0.2928  0.3198  9.0404  0.0000  0.0108   0.0075   0.0249    0.0278   0.0000   441.8848    -0.0891880       20.5951     -0.192463      -3.34930    -0.0686945      0.344108      0.443233      0.492539      0.555790      0.567173      0.564866
  50   4 1883.2429    0.5225  0.5847  9.1427  0.0000  0.0136   0.0095   0.0318    0.0445   0.0000   442.0937      0.189734       21.3311     -0.186002      -1.40005      0.237372      0.422474      0.609112      0.675043      0.786163      0.815230      0.817582
  50   5 2094.6699    0.8310  0.8403  9.6231  0.0000  0.0150   0.0126   0.0389    0.0580   0.0000   441.3852      0.269902       20.8388     -0.398946      -2.83434     -0.501975      0.486941      0.629422      0.699767      0.773764      0.802906      0.832210
  50   6 2296.7714    1.2668  1.1578 10.0040  0.0000  0.0180   0.0167   0.0463    0.0848   0.0000   442.1311    -0.0851676       20.1084       1.14078      -1.97817      0.112249      0.576168      0.784313      0.845651      0.924840      0.982077       1.02341
  50   7 2488.9997    1.9050  1.2815 11.0563 -0.0002  0.0191   0.0242   0.0508    0.0673   0.0000   442.7264       1.20643       20.4190      0.839570      -3.86663      -1.00920      0.619946      0.844071      0.916457       1.02301       1.06278       1.09483
  50   8 2677.0306    2.6082  1.2931 11.3590  0.0000  0.0183   0.0315   0.0483    0.0761   0.0000   440.9019       1.70396       19.3499     -0.398115      -2.17546       1.48471      0.604190      0.821853      0.905550       1.00750       1.03780       1.05932
  50   9 2862.9767    3.3973  1.1368 12.2485 -0.0001  0.0175   0.0443   0.0452    0.0769   0.0000   441.2833      0.868621       20.0365       1.08828      -1.59509       2.42193      0.589349      0.781561      0.850756      0.971072       1.00934       1.05186
  50  10 3045.6950    4.2257  1.1520 12.5550  0.0000  0.0173   0.0540   0.0451    0.0836   0.0000   441.0919       2.33210       20.3966       1.39019      -3.35640      0.929430      0.567918      0.753872      0.882952      0.935979       1.00384       1.01266
  50  11 3225.2343    4.1141  1.5553 12.4623 -0.0057  0.0207   0.0457   0.0536    0.0614   0.0000   441.8937       3.07859       19.1011       2.27962      -3.51113      0.462670      0.676434      0.913052       1.01093       1.10335       1.14845       1.16751
  50  12 3402.9067    3.4391  2.5763 11.9127 -0.0000  0.0274   0.0298   0.0731    0.0420   0.0000   440.5747       7.20496       20.4447       4.68229      -2.45198       1.82105      0.885364       1.21144       1.32870       1.48553       1.54621       1.57873
  50  13 3579.1771    2.7178  4.1811 11.3806 -0.0001  0.0381   0.0190   0.1011    0.0323   0.0000   441.3307       3.76925       21.5053       4.85001       1.85426     -0.451886       1.22866       1.61920       1.84477       1.99757       2.12185       2.16916
  50  14 3753.5220    2.2100  6.7808 10.7376  0.0010  0.0546   0.0118   0.1478    0.0293   0.0000   442.2880       4.32719       19.3453       4.83525      -5.42905      -1.21376       1.75930       2.32986       2.60096       2.88128       2.99829       3.07587
  50  15 3925.7218    1.7356  9.3768 10.5861 -0.0009  0.0754   0.0081   0.2088    0.0250   0.0000   440.0467       3.48226       17.8962       13.0826      -4.96366      -3.88178       2.40999       3.24322       3.66536       3.97543       4.21464       4.26607
  51   1 1120.2375    0.0555  0.0681  9.0561  0.0000  0.0193   0.0065   0.0260    0.0182   0.0000   439.8549      0.265354       21.8697     -0.521482      -3.78652     0.0678131      0.731795      0.840007      0.811846      0.886174       1.13477       1.38276
  51   2 1421.2713    0.1468  0.1161  8.9760  0.0000  0.0085   0.0064   0.0158    0.0198   0.0000   442.1021      0.282129       21.0254    -0.0703863      -2.91545      0.306808      0.251927      0.341909      0.375810      0.432766      0.411360      0.442489
  51   3 1673.7313    0.3029  0.3582  9.0048  0.0000  0.0107   0.0072   0.0264    0.0280   0.0000   441.5070     -0.467206       20.6815     -0.345259      -3.01851     -0.507527      0.336514      0.431661      0.513863      0.529349      0.569790      0.602221
  51   4 1896.4720    0.5284  0.6597  9.1459  0.0000  0.0142   0.0091   0.0338    0.0451   0.0000   442.3198     -0.194504       20.1767      0.390472      -2.95203       1.69977      0.449440      0.614238      0.673754      0.776222      0.826353      0.886856
  51   5 2109.1806    0.8402  0.8770  9.5571  0.0000  0.0155   0.0123   0.0388    0.0603   0.0000   441.2816    -0.0840182       21.0813     0.0339341      -2.48934      0.638060      0.513998      0.680472      0.764792      0.897399      0.943874      0.945685
  51   6 2312.0370    1.2958  1.2125 10.2364 -0.0002  0.0182   0.0167   0.0494    0.0666   0.0000   441.8079      0.130363       22.1813      0.620591      -2.47385       1.57613      0.562381      0.762721      0.835329      0.908815      0.967363      0.978008
  51   7 2505.0602    1.9744  1.3076 10.8995  0.0000  0.0193   0.0240   0.0485    0.0712   0.0000   441.5000       1.10261       21.8789      0.781975      -4.47980     -0.829614      0.606425      0.861269      0.929237       1.05829       1.10043       1.10432
  51   8 2694.1288    2.7332  1.3100 11.3237  0.0000  0.0184   0.0321   0.0480    0.0788   0.0000   442.6696       1.82554       20.8556      0.334131      -3.32049       1.40984      0.567914      0.778597      0.837786      0.937174      0.979770       1.01743
  51   9 2880.9827    3.6387  1.1695 12.1129 -0.0001  0.0169   0.0462   0.0466    0.0836   0.0000   440.2233       2.83197       20.4219       1.57652      -2.23845       1.36421      0.544844      0.731300      0.807298      0.903469      0.954841      0.952502
  51  10 3064.3849    4.2700  1.2145 12.5178  0.0000  0.0174   0.0536   0.0473    0.0769   0.0000   441.3072       3.38526       21.0739       2.73558      -2.42081      0.197336      0.543443      0.762098      0.818201      0.878515      0.952479      0.959820
  51  11 3244.7638    4.0186  1.5528 12.7030  0.0000  0.0214   0.0464   0.0558    0.0569   0.0000   442.0734       3.22700       19.6144       3.91595      -3.41105      0.436401      0.654520      0.912103      0.984288       1.13988       1.16525       1.18467
  51  12 3423.2196    3.3601  2.6775 11.7981 -0.0000  0.0284   0.0282   0.0725    0.0417   0.0000   442.8752       4.01618       19.0603       1.87042      -2.12603       3.20960      0.885611       1.19360       1.34745       1.46451       1.55093       1.58343
  51  13 3600.1942    2.6834  4.5218 11.2010  0.0000  0.0393   0.0177   0.1053    0.0315   0.0000   442.2071       4.64263       21.7455       4.38473      -5.88320      -1.29249       1.24227       1.64164       1.85764       2.05951       2.12305       2.15459
  51  14 3775.3831    2.1269  7.2018 10.7189 -0.0012  0.0582   0.0109   0.1565    0.0281   0.0000   443.2723       3.20331       20.2639       9.88283       1.05492       1.48853       1.84336       2.43036       2.71870       3.05453       3.14840       3.21000
  51  15 3948.4965    1.6877 10.1203 10.5078 -0.0001  0.0830   0.0075   0.2209    0.0240   0.0000   439.9628       2.89726       17.5394       9.25211      -5.72978       5.03811       2.54119       3.44002       3.89741       4.25786       4.40094       4.64921
  52   1 1129.5251    0.0601  0.0569  9.0846  0.0000  0.0129   0.0059   0.0204    0.0179   0.0000   440.2006     -0.982826       21.4371      0.349060      -4.25812    -0.0744887      0.360721      0.498372      0.590667      0.610818      0.619552      0.807772
  52   2 1432.4409    0.1467  0.1223  8.9879  0.0000  0.0106   0.0062   0.0159    0.0198   0.0000   441.8277     -0.281764       20.9647      0.283907      -1.71537      0.907043      0.266283      0.643888      0.570697      0.722519      0.951528       1.06142
  52   3 1685.6684    0.3171  0.3543  9.0566  0.0000  0.0102   0.0074   0.0262    0.0285   0.0000   442.4285     -0.434136       21.1050      0.305626      -2.59108      0.255607      0.320329      0.411151      0.456099      0.517418      0.542606      0.565048
  52   4 1909.5146    0.5596  0.6552  9.1387  0.0000  0.0135   0.0095   0.0346    0.0489   0.0000   441.7103    -0.0891553       21.0664      0.665711      -2.90041      0.567730      0.421157      0.556998      0.611916      0.667357      0.721762      0.751291
  52   5 2123.5099    0.8700  0.9631  9.5942  0.0000  0.0163   0.0122   0.0418    0.0644   0.0000   441.8628    -0.0250306       20.1524       1.37275      -3.47359       2.28775      0.506626      0.698709      0.759102      0.861103      0.900129      0.925227
  52   6 2327.1293    1.3391  1.1456 10.4522  0.0000  0.0178   0.0181   0.0478    0.0734   0.0000   441.3797      0.901514       19.9297      0.925189      -2.35061      -1.17562      0.557547      0.739099      0.826821      0.928500      0.969269      0.972645
  52   7 2520.9950    2.0158  1.3028 10.9321  0.0000  0.0187   0.0240   0.0475    0.0714   0.0000   440.7068      0.225128       20.9071       2.16534      -1.18324     -0.382407      0.580455      0.795236      0.877592      0.963536       1.00791       1.03773
  52   8 2711.1415    2.7436  1.2676 11.7315  0.0000  0.0184   0.0341   0.0484    0.0733   0.0000   441.8147      0.986542       20.4103      0.540202      -2.03614     -0.984950      0.598444      0.801072      0.884280      0.993859       1.03270       1.05802
  52   9 2898.8444    3.6728  1.1499 12.2939  0.0000  0.0168   0.0467   0.0451    0.0790   0.0000   440.6528       3.39163       19.7193       4.51580      -3.38759       2.13361      0.531257      0.731743      0.822304      0.912322      0.934621      0.937899
  52  10 3082.9782    4.2947  1.2392 12.6852  0.0000  0.0176   0.0533   0.0472    0.0760   0.0000   441.1197       3.63357       20.3304       1.97178      -3.37143      0.189426      0.562852      0.738420      0.819034      0.919492      0.983599       1.00271
  52  11 3264.0581    4.0261  1.7024 12.5495 -0.0000  0.0216   0.0432   0.0570    0.0555   0.0000   441.6687       4.55982       20.6622      0.917540      -4.71094       2.60229      0.680651      0.931402       1.03413       1.17112       1.23767       1.29232
  52  12 3443.3545    3.2813  2.9465 11.7766  0.0000  0.0291   0.0261   0.0774    0.0384   0.0000   440.4602       3.04374       19.7854       5.80504     -0.205593      -1.72537      0.914450       1.22429       1.37002       1.48439       1.54338       1.60443
  52  13 3620.9644    2.5793  4.7667 11.1693  0.0000  0.0406   0.0162   0.1097    0.0308   0.0000   441.9798       4.35044       24.6649       2.47278      -1.45773      -2.38375       1.25201       1.68741       1.87065       2.08664       2.13569       2.19981
  52  14 3796.9396    2.0894  7.4681 10.7266  0.0006  0.0599   0.0103   0.1608    0.0282   0.0000   440.7623       2.49693       27.6929       7.73134      -2.87121       5.22227       1.87556       2.49632       2.83075       3.05562       3.21740       3.31487
  52  15 3971.1568    1.6505 10.1643 10.5227  0.0004  0.0825   0.0072   0.2217    0.0239   0.0000   438.3676       7.75179       25.7867      0.517563      0.944734       2.45253       2.55203       3.37582       3.89702       4.24660       4.43158       4.56191
  53   2 1443.5047    0.1575  0.1745  8.9350  0.0000  0.0081   0.0058   0.0216    0.0204   0.0000   441.7483     -0.257192       21.0844     -0.340222      -3.06598     -0.527666      0.266910      0.334988      0.420003      0.387957      0.451496      0.458663
  53   3 1697.4691    0.3301  0.3915  8.9893  0.0000  0.0108   0.0074   0.0278    0.0302   0.0000   442.2312      0.536793       19.9556      0.114439      -4.25683      0.487812      0.328569      0.453957      0.509871      0.578106      0.609664      0.578923
  53   4 1922.4760    0.5689  0.7143  9.1908  0.0000  0.0143   0.0092   0.0360    0.0480   0.0000   442.4504     -0.135832       21.5639      0.713493      -3.05891     -0.445757      0.424596      0.554849      0.655822      0.738027      0.772290      0.754344
  53   5 2137.7240    0.9129  0.9198  9.7989  0.0000  0.0154   0.0132   0.0406    0.0592   0.0000   442.3118      0.410014       21.1000      0.536859      -3.50591     -0.375968      0.471275      0.624020      0.701979      0.748997      0.791369      0.791527
  53   6 2342.0170    1.4095  1.2251 10.3807  0.0000  0.0186   0.0179   0.0482    0.0717   0.0000   441.8417      0.117772       20.3864       2.14361      -4.30329      0.188296      0.564119      0.802992      0.867177      0.979019       1.03672      0.989674
  53   7 2536.7052    2.0463  1.3865 10.9408  0.0000  0.0192   0.0236   0.0497    0.0675   0.0000   441.8905      0.738188       19.9468       1.87657      -3.60453     -0.399888      0.568885      0.760926      0.852143      0.959826      0.967934       1.01587
  53   8 2727.9534    2.8835  1.2646 11.7104 -0.0026  0.0182   0.0347   0.0468    0.0708   0.0000   440.6605       1.68381       20.1268      0.680615      -4.36022       1.40564      0.578799      0.765939      0.818783      0.904149      0.972010       1.00076
  53   9 2916.5018    3.7323  1.1478 12.3819  0.0000  0.0165   0.0472   0.0452    0.0763   0.0000   441.6902       2.34867       21.0681       1.39009      -3.18862     -0.382354      0.501077      0.665114      0.746552      0.826716      0.883205      0.895352
  53  10 3101.3493    4.3174  1.2942 12.6961  0.0000  0.0177   0.0518   0.0489    0.0678   0.0000   442.2602       2.96947       20.8253       5.06420      -2.20247     -0.521704      0.552905      0.724193      0.810660      0.903336      0.913401      0.947389
  53  11 3283.2275    3.8947  1.7768 12.4851  0.0000  0.0225   0.0405   0.0585    0.0526   0.0000   441.2004       2.40418       19.0157       4.20290      -2.09048     -0.138712      0.642858      0.913621      0.988489       1.12192       1.12183       1.17086
  53  12 3463.2547    3.1666  3.0529 11.7870 -0.0000  0.0299   0.0247   0.0800    0.0359   0.0000   440.4012       3.31710       20.8725       6.46724      -2.99362      0.652252      0.901537       1.20979       1.36125       1.48668       1.57325       1.59576
  53  13 3641.6823    2.5231  5.2259 11.0216 -0.0000  0.0433   0.0148   0.1131    0.0306   0.0000   439.4862       3.79364       15.3281       3.37956      -1.06796      0.620692       1.31144       1.75316       2.01012       2.18066       2.26672       2.36774
  53  14 3818.3989    2.0248  7.9390 10.7140 -0.0002  0.0636   0.0096   0.1705    0.0274   0.0000   441.5358       1.97435       16.9369       5.00224      -3.42415     0.0214687       1.91171       2.57822       2.90713       3.14555       3.30171       3.32619
  53  15 3993.5588    1.6037 10.8356 10.4922 -0.0002  0.0874   0.0069   0.2374    0.0234   0.0000   440.2629       4.17917       17.1686       15.7598      -8.52868      0.374020       2.67537       3.55675       4.02946       4.35934       4.61766       4.69889
  54   1 1147.9173    0.0708  0.1107  9.0834  0.0000  0.0161   0.0059   0.0269    0.0181   0.0000   439.7014    -0.0205006       21.3284      0.163763      -3.60154     -0.732748      0.456391      0.682217      0.735291      0.957077       1.07235       1.17334
  54   2 1454.3985    0.1549  0.1908  9.0110  0.0000  0.0089   0.0057   0.0235    0.0206   0.0000   441.9183     -0.321122       21.2546     -0.188417      -3.36849     -0.566518      0.269004      0.350390      0.364533      0.415800      0.429305      0.427480
  54   3 1709.0990    0.3358  0.4116  9.0322  0.0000  0.0118   0.0073   0.0273    0.0304   0.0000   441.9183     -0.273032       20.0471     0.0613053      -3.06718      0.361634      0.358573      0.500115      0.568256      0.628555      0.678056      0.691680
  54   4 1935.3043    0.5994  0.7148  9.2501  0.0000  0.0138   0.0096   0.0353    0.0484   0.0000   442.0754     -0.395438       21.1958     -0.617230      -3.16137     -0.698945      0.405481      0.544542      0.603247      0.690228      0.723036      0.695807
  54   5 2151.7856    0.9305  0.9795  9.7476  0.0000  0.0165   0.0130   0.0406    0.0663   0.0000   440.9406     -0.164752       21.5815     -0.212981      -3.50634      0.578109      0.475378      0.646272      0.705471      0.795436      0.836860      0.867832
  54   6 2356.7708    1.4651  1.2325 10.4456  0.0000  0.0181   0.0181   0.0473    0.0697   0.0000   441.9395       1.04277       21.5880       1.13541      -3.55487       1.40447      0.538011      0.747058      0.828420      0.931118      0.972022      0.981472
  54   7 2552.3683    2.0856  1.3070 11.3033  0.0000  0.0188   0.0253   0.0492    0.0620   0.0000   441.9046       1.07183       21.2031       2.41735      -3.48586       2.07971      0.544579      0.732248      0.838439      0.946836      0.939328       1.00246
  54   8 2744.6305    2.9352  1.1763 11.9810  0.0000  0.0176   0.0369   0.0457    0.0750   0.0000   441.0043       2.96460       21.0559       3.01469      -2.40345     -0.104926      0.516580      0.725801      0.784886      0.867313      0.869181      0.930376
  54   9 2934.0834    3.8879  1.1748 12.4580  0.0000  0.0169   0.0482   0.0450    0.0772   0.0000   441.2242       2.45492       19.1143       3.20464      -2.65694      0.448557      0.500601      0.678378      0.747865      0.840257      0.869066      0.889473
  54  10 3119.6518    4.3793  1.3679 12.5982  0.0000  0.0183   0.0503   0.0485    0.0689   0.0000   441.1746       3.03571       22.1037       1.39573      -2.96287      0.232821      0.553952      0.733971      0.828604      0.918039      0.938103      0.975560
  54  11 3302.2368    3.9166  1.9369 12.2383  0.0000  0.0223   0.0376   0.0585    0.0511   0.0000   441.4703       3.43965       22.0423       2.35342      -1.20674      -1.47125      0.666385      0.903195       1.02077       1.11617       1.16391       1.19554
  54  12 3483.0837    3.1040  3.1526 11.6655  0.0000  0.0303   0.0235   0.0796    0.0367   0.0000   439.1546       3.07232       20.0794       4.69495      -4.93762       1.42528      0.913681       1.23560       1.38370       1.55928       1.62911       1.66196
  54  13 3662.2516    2.4890  5.3952 11.0487  0.0000  0.0447   0.0146   0.1182    0.0309   0.0000   440.8264       4.80206       21.8254       4.87531      -4.43184    -0.0685848       1.34069       1.78932       2.04056       2.19886       2.33577       2.39051
  54  14 3839.6788    1.9426  8.1570 10.7534 -0.0005  0.0658   0.0091   0.1763    0.0264   0.0000   440.3635       10.9819       19.5778       9.38439      -4.29436     -0.695535       1.95374       2.63565       2.93524       3.26976       3.41533       3.46367
  55   2 1465.1456    0.1604  0.2027  8.9696  0.0000  0.0102   0.0056   0.0217    0.0205   0.0000   442.7381     -0.291663       21.1705      0.236290      -3.89436      0.768809      0.367559      0.443038      0.468509      0.484717      0.492615      0.514941
  55   3 1720.6197    0.3460  0.3615  9.0299  0.0000  0.0099   0.0076   0.0246    0.0293   0.0000   441.8743      -1.34366       20.1878     0.0646889      -2.91181      0.169729      0.293091      0.391381      0.433679      0.492876      0.525388      0.529833
  55   4 1948.0283    0.6220  0.6611  9.2363  0.0000  0.0128   0.0100   0.0323    0.0471   0.0000   441.5205     -0.750389       20.9437      0.922290      -3.32048      0.700980      0.375292      0.489417      0.568754      0.631976      0.660553      0.699549
  55   5 2165.6437    0.9736  0.9896  9.8326  0.0000  0.0156   0.0132   0.0412    0.0613   0.0000   441.9164     -0.133433       20.9654       1.00359      -3.24200      0.326053      0.460293      0.636295      0.702998      0.806708      0.825910      0.852407
  55   6 2371.3561    1.5298  1.3213 10.3458  0.0000  0.0186   0.0179   0.0481    0.0693   0.0000   441.2419      0.356343       20.7524     -0.490144      -3.75951     -0.785473      0.526679      0.733464      0.804658      0.887848      0.926649      0.941878
  55   7 2567.9462    2.1961  1.3068 11.1828  0.0000  0.0173   0.0261   0.0504    0.0670   0.0000   441.0179       1.56246       20.1176       1.64752      -3.27596    -0.0171784      0.522480      0.681361      0.773790      0.846752      0.855826      0.904439
  55   8 2761.2383    2.9981  1.2937 11.8749  0.0000  0.0180   0.0354   0.0472    0.0650   0.0000   441.6705       2.07372       20.9636       2.63350      -2.60019      0.900438      0.523889      0.740592      0.793848      0.911382      0.927433      0.969609
  55   9 2951.4230    3.8996  1.2920 12.3127  0.0000  0.0173   0.0452   0.0468    0.0695   0.0000   441.5417       2.85548       20.5397       1.92091      -3.79660       1.05934      0.511060      0.682887      0.750267      0.856861      0.888237      0.932652
  55  10 3137.7436    4.2867  1.3882 12.5894  0.0000  0.0188   0.0489   0.0481    0.0679   0.0000   441.8320       2.89938       20.8802       4.28445      -2.30024      -1.41761      0.575241      0.797228      0.861790      0.984057      0.993382       1.02936
  55  11 3321.1113    3.7950  2.1646 12.1687  0.0000  0.0237   0.0339   0.0624    0.0447   0.0000   441.1621       3.71439       20.0731       3.11086      -2.09368      -1.04875      0.700834      0.947914       1.06101       1.17790       1.26260       1.27788
  55  12 3502.6661    3.0358  3.6552 11.5164 -0.0001  0.0322   0.0210   0.0880    0.0332   0.0000   441.2808       2.10446       20.8298       1.65992      0.713190      0.969274      0.949873       1.26863       1.42351       1.54597       1.62984       1.67123
  55  13 3682.5434    2.3987  5.7070 11.0838  0.0000  0.0464   0.0134   0.1247    0.0281   0.0000   441.2579       1.23967       20.9738       5.93273      -5.19389      -6.00572       1.34936       1.81671       2.02863       2.22885       2.32093       2.42809
  55  14 3860.7588    1.9216  8.3786 10.7294  0.0006  0.0681   0.0089   0.1791    0.0265   0.0000   443.1388       5.65019       16.1699       4.36925     -0.953077     -0.642691       1.98071       2.65600       3.01811       3.34617       3.49533       3.54107
  56   1 1165.8824    0.0667  0.0676  9.0773  0.0000  0.0154   0.0059   0.0189    0.0175   0.0000   439.6909      -1.13624       20.7638     -0.912623      -4.45621      -2.25058      0.441352      0.550046      0.601979      0.722509      0.838967      0.826155
  56   2 1475.7948    0.1666  0.1622  8.9806  0.0000  0.0082   0.0060   0.0185    0.0202   0.0000   442.3304    -0.0415820       20.4285      0.269183      -2.67265     -0.120482      0.252987      0.321495      0.364051      0.360953      0.454515      0.431177
  56   3 1731.9781    0.3693  0.4382  9.0462  0.0000  0.0113   0.0076   0.0276    0.0323   0.0000   442.0399     -0.224200       20.7237     -0.331276      -3.27223     -0.464872      0.323751      0.438595      0.480626      0.552696      0.574067      0.622698
  56   4 1960.6273    0.6463  0.6919  9.2904  0.0000  0.0133   0.0102   0.0330    0.0497   0.0000   441.6170     -0.889301       20.1375     -0.160666      -3.27522     0.0699751      0.389659      0.543400      0.583464      0.648398      0.667947      0.675166
  56   5 2179.4286    1.0159  1.0402  9.7015  0.0000  0.0161   0.0133   0.0412    0.0734   0.0000   441.9374      -1.23788       22.1606     -0.154576      -2.54810       1.51513      0.483205      0.633411      0.738353      0.797886      0.838758      0.853302
  56   6 2385.8510    1.5341  1.2286 10.6803 -0.0003  0.0179   0.0190   0.0492    0.0664   0.0000   442.0768       1.26688       21.5658      0.172144      -2.11816       1.92554      0.512891      0.701751      0.753356      0.853158      0.914300      0.926494
  56   7 2583.2849    2.2166  1.3448 11.3587 -0.0008  0.0187   0.0261   0.0503    0.0614   0.0000   440.9238       1.61963       21.0485      0.567759      -1.86566    -0.0722661      0.574707      0.781576      0.885204       1.00663       1.05984       1.08067
  56   8 2777.6453    3.1971  1.2882 11.7177  0.0000  0.0169   0.0367   0.0458    0.0764   0.0000   442.2559      0.922534       21.0978       2.86905      -4.08493      0.575742      0.494595      0.666900      0.748264      0.829571      0.870980      0.917369
  56   9 2968.6891    4.0346  1.2579 12.2828  0.0000  0.0170   0.0468   0.0457    0.0803   0.0000   441.6542       2.79758       21.8930       2.29148      -2.77328       1.07937      0.479489      0.660333      0.730892      0.812239      0.868441      0.885525
  56  10 3155.7255    4.4020  1.4248 12.5810  0.0000  0.0184   0.0483   0.0490    0.0643   0.0000   441.7807       3.89669       19.6340       2.12410      -2.25190     -0.484808      0.527878      0.738909      0.823513      0.913159      0.918930      0.958619
  56  11 3339.8808    3.7910  2.1764 12.1670  0.0000  0.0231   0.0336   0.0633    0.0448   0.0000   441.2062       4.96043       20.6748       4.62756      -2.09355       3.14289      0.676178      0.884822       1.00322       1.10539       1.17719       1.19285
  56  12 3522.2206    2.9996  3.6214 11.4914  0.0000  0.0321   0.0205   0.0872    0.0339   0.0000   442.7052       3.64758       22.1371       5.45658      -2.28253       2.25864      0.926549       1.26468       1.40939       1.55272       1.67588       1.70207
  56  13 3702.7782    2.4025  6.2709 10.9351  0.0007  0.0496   0.0125   0.1325    0.0296   0.0000   441.6582       4.34382       17.4045       3.43755      -1.38275       2.05889       1.41389       1.93623       2.16419       2.34704       2.45926       2.53516
  56  14 3881.6249    1.8574  9.1999 10.7276 -0.0011  0.0731   0.0081   0.1991    0.0249   0.0000   437.4906       11.1564       18.9963       3.59328       1.60046      -3.77128       2.08368       2.77693       3.12635       3.40140       3.59816       3.70428
  57   2 1486.3133    0.1805  0.2229  8.9771  0.0000  0.0093   0.0057   0.0217    0.0212   0.0000   441.8202     0.0367327       21.0282     -0.337767      -3.37714      0.412611      0.253075      0.343823      0.399533      0.506334      0.500570      0.504728
  57   3 1743.1976    0.3780  0.4376  9.0403  0.0000  0.0112   0.0075   0.0262    0.0315   0.0000   441.9979    -0.0647176       21.0626     -0.343594      -2.84005     -0.243770      0.298354      0.398491      0.443826      0.502906      0.525907      0.538506
  57   4 1973.1518    0.6547  0.7457  9.3358  0.0000  0.0139   0.0100   0.0350    0.0507   0.0000   442.0000     -0.519273       20.5932      0.602344      -1.91033      0.799390      0.390273      0.533593      0.597632      0.674157      0.689631      0.701151
  57   5 2193.0485    1.0494  1.1183  9.8378  0.0000  0.0164   0.0133   0.0444    0.0688   0.0000   441.7532      0.222898       20.3497      0.779273      -2.07217       1.71213      0.466698      0.608825      0.694485      0.752425      0.809003      0.833526
  57   6 2400.1232    1.5671  1.3108 10.6813  0.0000  0.0183   0.0186   0.0490    0.0627   0.0000   442.2992      0.165172       20.8389       3.88011     -0.778222      0.107647      0.522590      0.695233      0.744595      0.874502      0.883804      0.923357
  57   7 2598.5828    2.3189  1.4243 11.2104  0.0003  0.0183   0.0258   0.0509    0.0667   0.0000   442.2794       1.45794       20.5839       1.43789      -2.85137     -0.598942      0.528184      0.706774      0.804689      0.898749      0.948449      0.982081
  57   8 2793.9871    3.1758  1.2132 12.1704 -0.0031  0.0170   0.0391   0.0452    0.0752   0.0000   442.2796       2.72919       20.7342       3.13823      -2.98218       1.73062      0.487051      0.655417      0.729028      0.821965      0.847221      0.877462
  57   9 2985.8085    4.0925  1.1744 12.7665  0.0000  0.0163   0.0508   0.0469    0.0703   0.0000   442.0086       2.55579       21.0623       2.37954      -1.61569     -0.216080      0.473291      0.625074      0.677702      0.772949      0.782905      0.811302
  57  10 3173.5405    4.3740  1.4525 12.5188  0.0000  0.0184   0.0468   0.0479    0.0642   0.0000   442.0743       2.49438       20.8338       1.74086      -1.26419     -0.244924      0.518264      0.696301      0.782894      0.879824      0.903778      0.915560
  57  11 3358.4245    3.6869  2.2183 12.1622  0.0000  0.0237   0.0328   0.0643    0.0459   0.0000   443.1429       4.47287       19.7007       2.42689      -1.75994     -0.748520      0.692410      0.938195       1.04271       1.15928       1.20173       1.24425
  57  12 3541.5380    2.9539  4.0548 11.3280  0.0005  0.0343   0.0190   0.0908    0.0341   0.0000   441.0950       2.87667       19.1853      -1.15796      -3.96037      0.508862      0.981047       1.30685       1.49231       1.66251       1.78409       1.83582
  57  13 3722.7711    2.3138  6.4254 10.9607 -0.0005  0.0511   0.0117   0.1359    0.0283   0.0000   441.9591       5.57776       20.6115       4.54798       1.34380      -1.95904       1.44513       1.95338       2.19966       2.43241       2.55231       2.63836
  57  14 3902.5346    1.8360  9.3356 10.6907  0.0017  0.0741   0.0079   0.1982    0.0248   0.0000   440.6646      -1.34111       21.4071       8.78785      -5.30224       5.59496       2.07854       2.75169       3.13667       3.40450       3.64806       3.74048
  58   1 1183.5304    0.0756  0.1047  9.0442  0.0000  0.0128   0.0054   0.0251    0.0175   0.0000   440.5565    -0.0733680       21.0272     -0.426906      -2.80276     -0.140024      0.350737      0.480519      0.555363      0.600917      0.609446      0.582524
  58   2 1496.6937    0.1824  0.2178  9.0162  0.0000  0.0087   0.0058   0.0223    0.0207   0.0000   441.3927      0.230764       21.2781      0.346374      -2.17714      0.146833      0.242098      0.310944      0.336933      0.400896      0.420440      0.426241
  58   3 1754.3022    0.4127  0.4437  9.0533  0.0000  0.0111   0.0080   0.0258    0.0337   0.0000   442.0752      -1.19466       20.5481      0.901733      -2.40095     -0.393769      0.304856      0.394886      0.460046      0.488298      0.558405      0.556167
  58   4 1985.5731    0.6761  0.7385  9.3882  0.0000  0.0134   0.0101   0.0335    0.0485   0.0000   442.4516     0.0284225       20.7205       2.23405      -1.83953     -0.866500      0.358289      0.481634      0.535438      0.615818      0.595361      0.629015
  58   5 2206.5463    1.0696  1.0612  9.9977  0.0000  0.0157   0.0139   0.0436    0.0634   0.0000   441.5707      0.331421       22.1694      0.560964      -3.17578     -0.637719      0.445448      0.593819      0.661735      0.732756      0.770788      0.782538
  58   6 2414.2985    1.6334  1.3555 10.6772  0.0000  0.0185   0.0187   0.0487    0.0607   0.0000   441.7358       1.13647       22.8088       1.40500      -2.62590     -0.448531      0.519573      0.707422      0.780118      0.878522      0.929763      0.927390
  58   7 2613.7765    2.3561  1.4336 11.1730  0.0000  0.0182   0.0254   0.0489    0.0635   0.0000   442.0679      0.901437       20.6604      0.350392      -2.07506     -0.612887      0.516628      0.699561      0.791058      0.876769      0.906353      0.905647
  58   8 2810.1669    3.3863  1.2377 12.0004  0.0000  0.0163   0.0394   0.0457    0.0742   0.0000   441.9773       2.32256       20.4044       3.02746      -2.65958      0.487423      0.468598      0.635145      0.718465      0.777861      0.805901      0.825984
  58   9 3002.7756    4.1025  1.2127 12.6149  0.0000  0.0165   0.0486   0.0450    0.0688   0.0000   441.6747       2.12941       21.5250      0.429517      -1.19845      0.763943      0.465475      0.623717      0.681172      0.738918      0.803336      0.825928
  58  10 3191.2657    4.2307  1.5644 12.5051 -0.0000  0.0194   0.0439   0.0503    0.0611   0.0000   441.7858       2.85659       19.7801       3.31710      -3.14552     -0.909333      0.545904      0.720566      0.808864      0.921844      0.950447      0.996613
  58  11 3376.9350    3.5503  2.5137 12.0172  0.0000  0.0251   0.0291   0.0679    0.0404   0.0000   442.3437       3.25352       20.3662       3.68631      -1.51276      -1.66602      0.727191      0.973896       1.07888       1.21826       1.25236       1.32354
  58  12 3560.8553    2.8344  4.1452 11.4021  0.0000  0.0351   0.0181   0.0949    0.0315   0.0000   439.8476       3.39687       20.8204       4.23845      -3.80418      0.386114      0.978613       1.28168       1.44619       1.57457       1.66269       1.71799
  58  13 3742.8013    2.2528  6.8766 10.8728  0.0000  0.0537   0.0108   0.1435    0.0284   0.0000   442.9244       5.81089       19.5473     -0.174964     -0.773493      -3.33269       1.51446       2.00007       2.28606       2.52944       2.62545       2.72156
  58  14 3923.0796    1.7474  9.8389 10.7210 -0.0016  0.0808   0.0074   0.2134    0.0234   0.0000   438.4285       8.01088       23.4498       9.09032      -6.44194      -1.89643       2.16611       2.94787       3.29158       3.66424       3.83974       4.00435
  59   1 1192.2557    0.0793  0.1459  8.9983  0.0000  0.0153   0.0055   0.0330    0.0179   0.0000   440.7107     -0.226853       20.4262     0.0645621      -2.99834      0.726610      0.405726      0.584765      0.673674      0.623475      0.689379      0.729664
  59   2 1506.9617    0.1940  0.2335  8.9315  0.0000  0.0089   0.0057   0.0218    0.0212   0.0000   442.0736     -0.423763       21.1679      0.576460      -2.76436      0.474679      0.241203      0.313797      0.368847      0.409559      0.457917      0.456513
  59   3 1765.2972    0.4004  0.4559  9.1001  0.0000  0.0112   0.0078   0.0273    0.0329   0.0000   442.2648     -0.190494       21.0746     -0.752159      -3.21737     -0.595492      0.312734      0.433324      0.493826      0.555825      0.579096      0.574419
  59   4 1997.8469    0.7119  0.7584  9.4232  0.0000  0.0134   0.0104   0.0336    0.0502   0.0000   442.3676      0.736120       20.3684     -0.515783      -2.51392     -0.527599      0.365063      0.486054      0.561184      0.623649      0.665216      0.672965
  59   5 2219.8705    1.0783  1.1308 10.0366  0.0000  0.0172   0.0137   0.0445    0.0634   0.0000   441.6350      0.357826       21.4675     0.0709032      -2.57615      0.230081      0.456451      0.625654      0.669198      0.777358      0.804951      0.812674
  59   6 2428.4068    1.6668  1.3037 10.8290  0.0000  0.0179   0.0194   0.0484    0.0587   0.0000   441.6810       1.35130       21.2872       1.20560      -2.73304       1.04301      0.481344      0.660984      0.741315      0.842398      0.865655      0.912799
  59   7 2628.8176    2.4500  1.4350 11.2082  0.0000  0.0181   0.0258   0.0479    0.0623   0.0000   442.0942      0.951412       19.0329       3.04549      -1.61304      0.210807      0.510102      0.678063      0.750121      0.826892      0.840883      0.871495
  59   8 2826.2326    3.3481  1.2200 12.2359  0.0000  0.0169   0.0397   0.0454    0.0664   0.0000   441.9265      0.666737       21.8536       1.11787      -2.59140     -0.809268      0.470368      0.645658      0.724405      0.807522      0.856180      0.851891
  59   9 3019.6154    4.2318  1.2417 12.5717  0.0000  0.0164   0.0493   0.0444    0.0719   0.0000   441.4228       2.05770       21.5139       1.29370      -3.37109      0.907137      0.464557      0.617448      0.686195      0.774477      0.795523      0.835177
  59  10 3208.8261    4.2230  1.7003 12.3693  0.0000  0.0201   0.0415   0.0523    0.0594   0.0000   442.1039       1.55421       20.8948       1.99027      -3.14259     -0.317890      0.558093      0.755761      0.847822      0.921505      0.958390      0.997347
  59  11 3395.2831    3.5502  2.6185 11.9811  0.0000  0.0259   0.0281   0.0684    0.0391   0.0000   442.4105       3.32681       20.9503       3.42391      -2.51271      -1.52831      0.700477      0.949835       1.05212       1.19724       1.22307       1.28497
  59  12 3579.8844    2.7888  4.4229 11.2655 -0.0001  0.0366   0.0169   0.0976    0.0321   0.0000   441.3893       5.55676       18.5599       3.37806      0.541221       2.53862       1.00473       1.35494       1.51261       1.67157       1.74413       1.78323
  59  13 3762.6074    2.2056  7.0404 10.8620  0.0001  0.0550   0.0105   0.1491    0.0284   0.0000   442.5805       2.20456       20.0501    -0.0453844       4.36179      -6.24750       1.49709       2.01237       2.26942       2.47781       2.62200       2.69374
  60   1 1200.8614    0.0762  0.1239  9.0583  0.0000  0.0145   0.0053   0.0315    0.0174   0.0000   440.2549     -0.740188       21.3838      0.124657      -3.74056      0.151885      0.367796      0.465720      0.599728      0.625163      0.643818      0.712098
  60   2 1517.1135    0.2084  0.2327  8.9779  0.0000  0.0087   0.0060   0.0201    0.0214   0.0000   441.6151     -0.531464       21.2532      0.203822      -2.57639     -0.110140      0.241759      0.321089      0.363151      0.396756      0.425666      0.431825
  60   3 1776.1213    0.4187  0.4692  9.1070  0.0000  0.0109   0.0079   0.0274    0.0330   0.0000   441.6078     -0.118369       20.4745     -0.854306      -2.82593     -0.142995      0.298781      0.397419      0.446798      0.516479      0.559254      0.581765
  60   4 2010.0310    0.7183  0.8561  9.2893  0.0000  0.0140   0.0099   0.0364    0.0543   0.0000   442.6631     -0.294634       20.9119     -0.126761      -1.47736      -1.21468      0.375939      0.517386      0.570254      0.660776      0.683728      0.725205
  60   5 2233.0541    1.1507  1.1748  9.9567  0.0000  0.0165   0.0140   0.0450    0.0703   0.0000   443.1514       1.15060       21.1846      -1.12308      -3.31933      0.458322      0.450323      0.595635      0.659787      0.748600      0.787307      0.804320
  60   6 2442.2804    1.7164  1.3621 10.7985  0.0000  0.0182   0.0191   0.0480    0.0571   0.0000   441.5047       1.13131       20.5301     0.0781233      -3.11087      0.601629      0.500141      0.684368      0.776692      0.885871      0.879857      0.929791
  60   7 2643.7670    2.5097  1.3824 11.4351  0.0000  0.0178   0.0275   0.0478    0.0630   0.0000   441.8022       1.56223       21.0047       1.39001      -1.03419      -1.02991      0.486570      0.659128      0.714167      0.807791      0.845091      0.877020
  60   8 2842.2337    3.4571  1.2580 12.2432  0.0000  0.0169   0.0396   0.0450    0.0663   0.0000   442.0871       1.48656       20.8870      0.786983      -3.90354       1.13760      0.451101      0.603687      0.678058      0.751895      0.779355      0.806103
  60   9 3036.3008    4.2161  1.3407 12.5023  0.0000  0.0170   0.0466   0.0463    0.0669   0.0000   441.7055       1.29498       20.7451       3.26990      -2.84897       1.35513      0.477514      0.658127      0.734101      0.818801      0.853607      0.876301
  60  10 3226.1945    4.2132  1.7588 12.3771  0.0000  0.0200   0.0402   0.0527    0.0534   0.0000   442.6363       4.09352       21.2787       3.09888      0.215092      0.467121      0.546428      0.736653      0.838253      0.923356      0.985937       1.00670
  60  11 3413.5168    3.4329  2.7962 11.8329  0.0000  0.0260   0.0258   0.0716    0.0379   0.0000   440.7515       4.35206       19.9471       1.68229      -1.12593      -1.94912      0.710038      0.935837       1.07588       1.17417       1.21439       1.26293
  60  12 3598.8193    2.7483  4.9993 11.1607  0.0001  0.0394   0.0152   0.1048    0.0306   0.0000   441.3797       2.56885       18.8441       2.85039      -2.19310       4.68015       1.06237       1.43162       1.60562       1.78236       1.88091       1.91966
  60  13 3782.3122    2.1625  7.4382 10.9541  0.0009  0.0584   0.0101   0.1574    0.0271   0.0000   442.6457       4.08724       19.1827       7.29129       2.83063       3.20634       1.54336       2.07237       2.37928       2.60036       2.73094       2.84462
  61   2 1527.1135    0.1999  0.2468  8.9590  0.0000  0.0092   0.0057   0.0219    0.0210   0.0000   442.0925     -0.734508       20.9534     -0.439557      -2.91155     0.0616774      0.263466      0.339742      0.409510      0.395633      0.432667      0.464950
  61   3 1786.8729    0.4258  0.5677  9.0103  0.0000  0.0121   0.0074   0.0302    0.0363   0.0000   441.8793    -0.0500569       20.7723      0.946219      -4.17371     -0.138825      0.332153      0.430989      0.480782      0.530811      0.553735      0.575408
  61   4 2022.1551    0.7359  0.7860  9.5145  0.0000  0.0138   0.0105   0.0333    0.0495   0.0000   441.8685     -0.219498       21.9373      0.572089      -3.92603    -0.0617748      0.357562      0.483506      0.545774      0.594329      0.632973      0.659352
  61   5 2246.1696    1.2019  1.1784  9.9438  0.0000  0.0165   0.0142   0.0440    0.0732   0.0000   442.2310      0.481696       20.8251      0.989719      -3.08594     0.0282987      0.437162      0.571910      0.641006      0.722047      0.774703      0.830878
  61   6 2456.0720    1.8248  1.3904 10.7873  0.0005  0.0178   0.0198   0.0481    0.0597   0.0000   442.2235      0.347546       19.6209       1.20788      -1.83226     -0.663864      0.479205      0.641821      0.715639      0.801973      0.852076      0.894482
  61   7 2658.6432    2.6113  1.3920 11.4540  0.0000  0.0179   0.0281   0.0463    0.0628   0.0000   441.6774       2.69434       20.6522      0.284836      -3.30900      0.601663      0.477277      0.670087      0.732720      0.847836      0.864273      0.880472
  61   8 2857.9842    3.5130  1.2519 12.2536  0.0000  0.0168   0.0406   0.0443    0.0678   0.0000   441.4391       2.24475       20.3168       2.61295      -3.44074      0.317419      0.448642      0.621274      0.673534      0.761299      0.785792      0.793358
  61   9 3052.9128    4.1744  1.3365 12.6967  0.0000  0.0175   0.0464   0.0463    0.0626   0.0000   441.9058       3.25593       20.4415       1.12744      -3.29166      0.710469      0.472104      0.626831      0.714597      0.794321      0.843636      0.869921
  61  10 3243.5310    4.1795  1.6434 12.5994  0.0000  0.0192   0.0416   0.0523    0.0501   0.0000   442.0027       3.20196       21.6244       3.04563      -2.46696      0.632790      0.525177      0.694658      0.773642      0.849816      0.924964      0.934623
  61  11 3431.6347    3.4155  3.0532 11.7096  0.0000  0.0272   0.0241   0.0738    0.0365   0.0000   442.4340       3.93997       22.7256       2.31702      -3.34931       1.19715      0.712339      0.963249       1.08447       1.20934       1.28115       1.31449
  61  12 3617.7258    2.6976  5.0262 11.1290  0.0000  0.0399   0.0149   0.1057    0.0313   0.0000   441.0609       2.74799       20.2441       4.17086      -1.37086       1.87615       1.05842       1.40467       1.61125       1.72562       1.86858       1.90446
  61  13 3801.6328    2.0567  8.0101 10.9541 -0.0023  0.0629   0.0091   0.1700    0.0254   0.0000   440.1277       5.72831       23.6908      0.950098      -4.33025      -5.69649       1.64926       2.22010       2.51315       2.77828       2.92694       3.00309
  62   1 1217.8675    0.0793  0.0834  9.0633  0.0000  0.0117   0.0053   0.0179    0.0168   0.0000   440.5829      0.584640       20.7864     -0.644873      -2.29376     -0.148947      0.260987      0.387400      0.432482      0.495985      0.541481      0.547614
  62   2 1537.0106    0.2108  0.2570  9.0034  0.0000  0.0092   0.0058   0.0221    0.0213   0.0000   441.5820    -0.0395901       21.6445     -0.252252      -3.42978     0.0153097      0.248904      0.324445      0.386433      0.436021      0.451889      0.482122
  62   3 1797.5033    0.4465  0.5514  9.0362  0.0000  0.0113   0.0076   0.0297    0.0363   0.0000   442.2428     -0.370981       20.9425      0.423015      -2.75683     -0.213480      0.297889      0.397309      0.443560      0.496428      0.547152      0.558187
  62   4 2034.1239    0.7528  0.9363  9.3343  0.0000  0.0147   0.0100   0.0385    0.0586   0.0000   442.0531     -0.210163       22.6135     -0.706284      -3.42121     -0.196741      0.388410      0.498569      0.582355      0.631003      0.670238      0.677367
  62   5 2259.0723    1.2348  1.1835 10.0722  0.0000  0.0163   0.0148   0.0442    0.0728   0.0000   442.1099      0.656384       20.6793     0.0368942      -4.28114      0.922414      0.422833      0.560814      0.620776      0.716307      0.747638      0.780435
  62   6 2469.7805    1.8700  1.4447 10.6874  0.0000  0.0183   0.0191   0.0465    0.0590   0.0000   441.8049      0.986601       22.3008      0.581604      -2.18594     -0.117394      0.472730      0.647931      0.713583      0.823584      0.809870      0.848715
  62   7 2673.4193    2.6007  1.3716 11.5938  0.0000  0.0175   0.0279   0.0470    0.0579   0.0000   440.7335       2.44604       20.6943       3.17320      -2.61720       1.79246      0.469557      0.643656      0.744763      0.826629      0.876138      0.878349
  62   8 2873.7089    3.6529  1.2714 12.3385  0.0000  0.0169   0.0414   0.0451    0.0695   0.0000   442.3020       2.36851       20.3820       2.63027      -2.33954     -0.171410      0.452635      0.624529      0.672784      0.767942      0.769488      0.818080
  62   9 3069.3384    4.3759  1.2953 12.5984  0.0000  0.0167   0.0479   0.0434    0.0686   0.0000   442.1854       2.07290       21.0879       2.93719      -3.09490     -0.505575      0.446689      0.596681      0.667275      0.732661      0.778907      0.792650
  62  10 3260.7595    4.0771  1.9138 12.3676 -0.0001  0.0205   0.0369   0.0573    0.0476   0.0000   442.1722       2.25056       22.1929       2.53751      -2.21351      -1.11396      0.527240      0.727331      0.790960      0.915005      0.916941      0.963844
  62  11 3449.5620    3.2943  3.1227 11.8205 -0.0000  0.0279   0.0235   0.0763    0.0346   0.0000   442.1208       5.17779       21.6709       3.15391       1.51772      0.983889      0.736935      0.956651       1.10965       1.23527       1.28725       1.31656
  62  12 3636.4621    2.6131  5.2806 11.1611  0.0000  0.0421   0.0140   0.1100    0.0298   0.0000   442.3410       5.91280       21.8419       3.24120      -4.73561      0.512297       1.07613       1.48562       1.65761       1.84220       1.96010       2.00213
  62  13 3821.2211    2.0476  8.2891 10.8919  0.0022  0.0648   0.0086   0.1697    0.0249   0.0000   442.1966       1.43774       19.1228       3.04919      -6.99983      -1.17214       1.66416       2.23058       2.55282       2.79826       2.96632       3.06583
  63   1 1226.2270    0.0917  0.1152  9.0006  0.0000  0.0108   0.0052   0.0207    0.0171   0.0000   440.4067      0.181719       21.8317    0.00992558      -4.29626     -0.696082      0.291533      0.366170      0.422306      0.534399      0.593660      0.638572
  63   2 1546.7934    0.2182  0.2373  8.9736  0.0000  0.0085   0.0059   0.0196    0.0211   0.0000   441.8813     -0.653353       20.6696     -0.134707      -2.73150     -0.451034      0.219458      0.272983      0.324994      0.366272      0.403113      0.405228
  63   3 1808.0185    0.4735  0.5934  9.0325  0.0000  0.0124   0.0078   0.0297    0.0390   0.0000   441.9789   -0.00541349       21.2830     -0.164275      -3.59461    -0.0540159      0.310179      0.412275      0.461066      0.514476      0.573517      0.560562
  63   4 2046.0421    0.7701  0.9009  9.4608  0.0000  0.0143   0.0102   0.0370    0.0529   0.0000   441.3247      0.311560       22.0459     0.0604226      -2.00822      0.454398      0.357671      0.488268      0.553442      0.621539      0.641353      0.671339
  63   5 2271.8688    1.2499  1.2595  9.9574  0.0000  0.0167   0.0141   0.0444    0.0696   0.0000   441.9855       1.20517       21.1452      0.918262      -2.13053       1.72465      0.434986      0.579853      0.651428      0.733720      0.793033      0.808144
  63   6 2483.3334    1.9112  1.4041 10.8457  0.0000  0.0181   0.0204   0.0474    0.0621   0.0000   442.3076     0.0729226       21.3442       1.73237      -2.67314       1.27214      0.451604      0.631790      0.677590      0.772609      0.799586      0.836444
  63   7 2688.0490    2.7271  1.4023 11.5641  0.0000  0.0179   0.0289   0.0463    0.0627   0.0000   442.2554       1.38300       20.1136       2.93453      -3.20959       1.57696      0.462565      0.660361      0.710298      0.799653      0.835628      0.883743
  63   8 2889.2886    3.7277  1.2902 12.2308  0.0002  0.0165   0.0405   0.0437    0.0652   0.0000   441.4283       1.97112       21.2417       1.98582      -2.08524       1.02008      0.422403      0.583231      0.635162      0.712408      0.756268      0.790016
  63   9 3085.6221    4.3771  1.3959 12.6182  0.0000  0.0173   0.0463   0.0460    0.0612   0.0000   441.6954       3.49750       21.6995       2.00645      -3.87768     -0.248457      0.444527      0.610989      0.669514      0.769447      0.780586      0.807016
  63  10 3277.8626    4.0402  1.9547 12.3049  0.0000  0.0209   0.0356   0.0557    0.0462   0.0000   440.7784       2.48376       20.5672       4.06384      -2.02609      0.776295      0.534171      0.720318      0.815775      0.899041      0.961760      0.974247
  63  11 3467.4187    3.2509  3.2987 11.6105  0.0000  0.0283   0.0217   0.0764    0.0343   0.0000   442.2319       5.45350       20.4329       6.13685      -2.15642     -0.900472      0.732944      0.968164       1.08500       1.20271       1.28947       1.31879
  63  12 3655.0707    2.5331  5.5236 11.1489  0.0000  0.0435   0.0133   0.1168    0.0291   0.0000   443.8019       3.10045       17.3314       7.39216     -0.794388      0.468268       1.09858       1.50005       1.68340       1.85951       2.01797       2.08010
  63  13 3840.3979    1.9691  8.7457 10.8555 -0.0005  0.0680   0.0081   0.1842    0.0242   0.0000   445.0677       1.25244       18.7489       4.37338       3.31236       5.55754       1.73784       2.34942       2.62613       2.91742       3.09379       3.18176
  64   1 1234.5124    0.0704  0.0962  9.0654  0.0000  0.0128   0.0052   0.0231    0.0167   0.0000   440.8099      0.166599       21.5916    -0.0665728      -3.14360      0.333666      0.335172      0.451322      0.536337      0.539265      0.530482      0.539227
  64   2 1556.4466    0.2284  0.2600  8.9728  0.0000  0.0083   0.0059   0.0221    0.0214   0.0000   441.8861      0.425462       21.1213      0.181747      -2.62006     -0.131564      0.222471      0.302119      0.356365      0.357093      0.407557      0.417907
  64   3 1818.4658    0.4719  0.5453  9.1194  0.0000  0.0118   0.0078   0.0269    0.0365   0.0000   441.8049     -0.192674       20.8613     -0.118819      -3.02372     -0.617212      0.286735      0.407891      0.447625      0.502843      0.527179      0.550349
  64   4 2057.8354    0.7836  0.9167  9.5376  0.0000  0.0148   0.0103   0.0370    0.0535   0.0000   441.8592     -0.922518       20.2349      0.244180      -3.05671      0.364279      0.370738      0.504513      0.556001      0.617166      0.639352      0.679664
  64   5 2284.5526    1.2552  1.2232 10.3466 -0.0004  0.0170   0.0147   0.0447    0.0580   0.0000   442.3779       1.51103       21.1804       1.43668      -2.96413      -1.31025      0.431942      0.569754      0.632111      0.717649      0.755750      0.785886
  64   6 2496.8283    1.9907  1.4301 10.8471  0.0012  0.0175   0.0205   0.0473    0.0593   0.0000   442.1286       1.04871       21.1106       1.88043      -2.16742      0.698409      0.448799      0.612652      0.669865      0.766430      0.798524      0.859801
  64   7 2702.6249    2.7976  1.3337 11.7099  0.0000  0.0171   0.0304   0.0456    0.0647   0.0000   441.9425       2.80640       20.0735       2.55822      -3.58331       1.72559      0.425858      0.590939      0.656605      0.734749      0.780420      0.802959
  64   8 2904.7401    3.7754  1.2313 12.2519  0.0000  0.0157   0.0417   0.0430    0.0726   0.0000   442.0139       2.30892       20.9948      0.892673      -1.54306      0.328069      0.396782      0.534425      0.604843      0.668263      0.716137      0.718391
  64   9 3101.8623    4.3191  1.4750 12.6628  0.0000  0.0178   0.0446   0.0483    0.0578   0.0000   441.9765       2.55688       19.8996       2.64873      -3.11617      -1.14351      0.455358      0.617888      0.663821      0.772841      0.842090      0.868592
  64  10 3294.8405    3.9330  2.0142 12.3769  0.0000  0.0215   0.0343   0.0567    0.0435   0.0000   441.9821       3.17648       19.6954       3.11933      -3.31074     -0.128236      0.540098      0.730338      0.813542      0.915504      0.955121      0.969556
  64  11 3485.1860    3.1505  3.4112 11.7292  0.0000  0.0296   0.0209   0.0793    0.0318   0.0000   440.9171       4.84497       21.6141       4.04492      -1.91291       1.69573      0.742609      0.997371       1.12658       1.23991       1.30621       1.36128
  64  12 3673.3805    2.5013  5.9971 11.0984  0.0000  0.0465   0.0122   0.1243    0.0287   0.0000   439.5759       7.20571       19.5585       3.79066    -0.0903039     -0.353105       1.14069       1.56816       1.74790       1.94535       2.05535       2.12363
  64  13 3859.5475    1.9271  9.2954 10.8212 -0.0000  0.0727   0.0077   0.1931    0.0237   0.0000   445.0567       2.01582       19.5206       5.00073      -4.18728      -3.55686       1.80797       2.41965       2.75581       3.03326       3.23193       3.33441
  65   1 1242.7751    0.0925  0.1075  8.9789  0.0000  0.0095   0.0050   0.0201    0.0169   0.0000   440.4124      0.142912       21.3537      0.384139      -3.18631    -0.0449905      0.261451      0.340099      0.405206      0.446315      0.454585      0.500509
  65   2 1566.0131    0.2350  0.2813  8.9845 -0.0003  0.0095   0.0058   0.0211    0.0218   0.0000   442.0563     -0.142713       20.7920     0.0942847      -3.31966    -0.0812621      0.251837      0.319713      0.344329      0.388568      0.406952      0.408229
  65   3 1828.7602    0.4793  0.6094  9.1141  0.0000  0.0122   0.0077   0.0302    0.0377   0.0000   441.6697      -1.11147       21.3066    -0.0666022      -2.90006      0.889583      0.296200      0.390374      0.433533      0.503437      0.519988      0.545031
  65   4 2069.5507    0.7990  0.9302  9.6064  0.0000  0.0144   0.0105   0.0383    0.0541   0.0000   442.1786      0.447753       21.0368      0.770724      -3.98428    -0.0659446      0.353282      0.470790      0.531014      0.592060      0.623957      0.654920
  65   5 2297.1205    1.3124  1.2701 10.3948  0.0000  0.0175   0.0151   0.0454    0.0603   0.0000   442.1733       1.26296       20.3458       2.00922      -3.28700       2.58875      0.421384      0.575610      0.631905      0.708977      0.744329      0.775984
  65   6 2510.1857    1.9859  1.5107 10.7803  0.0000  0.0179   0.0196   0.0477    0.0568   0.0000   441.9096      0.801814       20.9277       2.53807      -2.80997      0.299792      0.445712      0.594334      0.661063      0.758233      0.782241      0.818677
  65   7 2717.0134    2.8617  1.3499 11.8856  0.0000  0.0172   0.0307   0.0458    0.0579   0.0000   442.3993      0.509605       21.1331      0.676577      -1.66456     -0.341938      0.430389      0.595504      0.660972      0.748171      0.750389      0.801450
  65   8 2920.1177    3.7796  1.3279 12.4568  0.0000  0.0167   0.0406   0.0454    0.0595   0.0000   441.9304       2.51421       21.8929      0.686979      -2.78953      0.658344      0.421617      0.574296      0.636883      0.708762      0.748445      0.757898
  65   9 3117.9623    4.3853  1.4166 12.6430  0.0000  0.0174   0.0456   0.0462    0.0632   0.0000   442.0862       3.16676       20.8560       2.40439      -2.42241       1.00998      0.421116      0.580586      0.635914      0.733001      0.743022      0.770849
  65  10 3311.6991    3.9090  2.1138 12.2930  0.0000  0.0215   0.0327   0.0582    0.0421   0.0000   442.0205       4.16342       20.8842       2.45962      -3.55350       1.34462      0.534683      0.716361      0.817846      0.889747      0.936894      0.969039
  65  11 3502.8361    3.1252  3.6946 11.5082  0.0000  0.0303   0.0195   0.0818    0.0335   0.0000   441.4080       2.64436       19.4533       2.12761      -1.67888      0.679321      0.773502       1.03528       1.15873       1.28465       1.35771       1.41376
  65  12 3691.8058    2.4531  6.1485 11.0803  0.0000  0.0469   0.0117   0.1259    0.0286   0.0000   443.0704       4.70027       22.4398       4.54482     0.0177963      -4.58040       1.16094       1.55930       1.75872       1.93686       2.05053       2.12709
  66   1 1250.9455    0.0834  0.0967  9.0314  0.0000  0.0107   0.0049   0.0184    0.0165   0.0000   440.8084     -0.330041       20.8916      0.149895      -3.51380      0.148351      0.249480      0.328439      0.387922      0.399630      0.407255      0.457394
  66   2 1575.4574    0.2445  0.2865  8.9820  0.0000  0.0094   0.0059   0.0205    0.0223   0.0000   441.5414      0.133270       20.8107   -0.00599586      -2.66369      0.258774      0.229946      0.287933      0.329735      0.406947      0.446654      0.450428
  66   3 1839.0105    0.4915  0.6174  9.1772  0.0000  0.0114   0.0078   0.0307    0.0369   0.0000   441.8986      -1.10977       21.4405     -0.864709      -3.33350      0.585566      0.290696      0.376705      0.444054      0.467694      0.506011      0.530690
  66   4 2081.1787    0.8323  1.0642  9.3834  0.0000  0.0155   0.0100   0.0394    0.0637   0.0000   442.1188      0.241882       21.2046      0.520502      -3.34562       1.01345      0.369724      0.500403      0.566723      0.628588      0.672907      0.725044
  66   5 2309.6070    1.3205  1.2701 10.5286 -0.0001  0.0171   0.0151   0.0465    0.0553   0.0000   442.6774      0.830006       21.1244       1.16347      -2.47716    -0.0681855      0.413558      0.556286      0.629331      0.679582      0.734231      0.748400
  66   6 2523.4367    2.0491  1.4266 11.0229 -0.0006  0.0173   0.0210   0.0474    0.0566   0.0000   442.2864      0.736634       21.7649       1.32993      -3.45984      0.222672      0.422490      0.570114      0.641098      0.709991      0.729837      0.749925
  66   7 2731.4491    2.9039  1.4138 11.6311  0.0000  0.0172   0.0298   0.0453    0.0658   0.0000   442.7673      0.815551       19.9126       1.58019      -3.47267     -0.171807      0.430403      0.561253      0.611628      0.706354      0.740898      0.763049
  66   8 2935.2961    3.9482  1.2857 12.2985  0.0000  0.0161   0.0419   0.0419    0.0680   0.0000   442.1888       2.42678       23.1304       1.60910      -2.79414      0.485452      0.389601      0.529055      0.587481      0.671872      0.687209      0.717210
  66   9 3133.8920    4.3486  1.4267 12.7325  0.0000  0.0175   0.0445   0.0454    0.0547   0.0000   441.8330       2.53818       20.7795       2.15695      -3.34789     -0.444119      0.429441      0.589420      0.653070      0.745794      0.780324      0.811311
  66  10 3328.4429    3.8856  2.3544 12.0403  0.0000  0.0225   0.0297   0.0590    0.0413   0.0000   443.3857       4.45361       22.2593       4.09219      -2.67642      0.415377      0.564259      0.753120      0.850968      0.937391       1.00641       1.04875
  66  11 3520.3276    3.0575  3.9104 11.5954  0.0000  0.0321   0.0189   0.0864    0.0314   0.0000   442.8227       4.55736       18.3849       2.51824      -2.92808     -0.234867      0.782323       1.04281       1.19240       1.30927       1.40901       1.41617
  66  12 3710.0590    2.3793  6.6990 11.0843  0.0000  0.0513   0.0108   0.1360    0.0277   0.0000   443.7208       3.32845       20.0118       4.59082      -4.26956       2.30254       1.22047       1.65378       1.86913       2.08965       2.19376       2.27500
  67   1 1259.0257    0.0953  0.1032  9.0293  0.0000  0.0094   0.0049   0.0188    0.0165   0.0000   440.6169     0.0597620       21.0857     -0.527354      -2.98394     -0.252425      0.270982      0.371498      0.514173      0.605258      0.612365      0.516375
  67   2 1584.7897    0.2518  0.3195  8.9698  0.0000  0.0093   0.0058   0.0235    0.0228   0.0000   441.7111     -0.537594       20.7031      0.211793      -3.05934     -0.776506      0.219862      0.276648      0.342308      0.365676      0.357590      0.393997
  67   3 1849.1560    0.5204  0.5875  9.1612  0.0002  0.0111   0.0081   0.0287    0.0376   0.0000   442.0182      0.292552       20.7604      0.417298      -3.48711       1.03363      0.282344      0.371758      0.437088      0.473591      0.509085      0.535287
  67   4 2092.6867    0.8587  1.0413  9.6019  0.0000  0.0154   0.0106   0.0394    0.0595   0.0000   442.8024     -0.237726       20.2238      0.379171      -2.63301      -1.48972      0.364501      0.482308      0.546676      0.618282      0.634572      0.643637
  67   5 2321.8754    1.3946  1.4102 10.3328  0.0000  0.0177   0.0147   0.0479    0.0570   0.0000   442.0330      0.312287       20.8376      0.630114      -2.49636      0.872228      0.423157      0.579551      0.625833      0.718978      0.735920      0.788588
  67   6 2536.5477    2.0905  1.5615 10.9250  0.0001  0.0185   0.0203   0.0479    0.0550   0.0000   442.6617      0.205440       20.3204       2.38836      -1.83458      -1.78854      0.448767      0.621948      0.695376      0.797486      0.836755      0.867587
  67   7 2745.6342    3.0433  1.4199 11.6996  0.0001  0.0170   0.0306   0.0443    0.0634   0.0000   442.0161       2.29434       21.4826      0.693132      -3.15101      0.500326      0.421006      0.547484      0.623634      0.713465      0.762662      0.764825
  67   8 2950.4384    3.9964  1.2676 12.5189  0.0000  0.0161   0.0433   0.0423    0.0668   0.0000   442.9968       2.22436       20.5280       2.71672      -3.55107  -0.000776176      0.393419      0.538891      0.587480      0.678377      0.706057      0.747392
  67   9 3149.7646    4.4056  1.4898 12.7632  0.0000  0.0177   0.0448   0.0473    0.0568   0.0000   441.8482       3.02650       21.2782       3.19196      -3.19417     -0.418260      0.435397      0.586674      0.654509      0.740635      0.758206      0.800079
  67  10 3345.0981    3.7896  2.3767 12.2218  0.0000  0.0230   0.0297   0.0617    0.0387   0.0000   442.4744       1.46069       21.6267       4.60135      -3.61932     0.0112924      0.555128      0.746235      0.833028      0.932805      0.995469       1.04266
  67  11 3537.8280    3.0191  3.9396 11.6256 -0.0000  0.0322   0.0183   0.0854    0.0300   0.0000   439.9776       2.99139       20.9054       4.32374      -3.59514     -0.232349      0.787590       1.04690       1.18554       1.29417       1.37994       1.43388
  67  12 3728.2141    2.3225  6.7799 11.0639  0.0006  0.0518   0.0104   0.1390    0.0278   0.0000   440.2429       3.84150       22.5235       5.76479      -1.75719      -4.00771       1.25394       1.70200       1.93651       2.13076       2.30013       2.36479
  68   2 1594.0178    0.2453  0.3338  8.9814  0.0000  0.0100   0.0056   0.0237    0.0229   0.0000   441.7990     -0.331934       21.1605     -0.413328      -2.85205     -0.892370      0.261604      0.379193      0.422115      0.476166      0.514325      0.531079
  68   3 1859.2060    0.5303  0.6451  9.1544  0.0000  0.0116   0.0080   0.0299    0.0398   0.0000   442.1099     -0.657427       21.2630      0.310068      -3.34369      0.626031      0.276133      0.364520      0.415945      0.450196      0.495370      0.534128
  68   4 2104.1201    0.8622  1.0693  9.6450  0.0000  0.0157   0.0104   0.0401    0.0571   0.0000   442.0159      0.113321       22.2320       1.08652      -3.22249       1.36685      0.376878      0.502994      0.560742      0.638786      0.689461      0.714448
  68   5 2334.0656    1.4296  1.3740 10.3912  0.0000  0.0173   0.0150   0.0463    0.0561   0.0000   441.6010      0.659247       20.4673      0.904662      -2.98496     -0.820039      0.401826      0.540189      0.618054      0.675766      0.693840      0.718814
  68   6 2549.6586    2.1988  1.4617 11.0796  0.0000  0.0171   0.0219   0.0473    0.0592   0.0000   441.9819       1.11568       21.6390    -0.0930384      -2.70558     -0.411972      0.413333      0.558692      0.620838      0.690819      0.742910      0.797826
  68   7 2759.8193    3.0479  1.3102 12.0083  0.0000  0.0167   0.0325   0.0434    0.0594   0.0000   443.3077       1.06218       21.9937      0.261245      -2.79097     -0.201042      0.385218      0.533504      0.589468      0.653630      0.701633      0.734079
  68   8 2965.4766    4.0183  1.3515 12.4730 -0.0007  0.0165   0.0413   0.0446    0.0583   0.0000   441.8200       2.43164       21.1166       1.53992      -2.50838     -0.443553      0.385230      0.516568      0.574350      0.644619      0.683141      0.703984
  68   9 3165.5423    4.3746  1.6484 12.4368  0.0000  0.0180   0.0401   0.0478    0.0534   0.0000   441.2825       2.41444       20.4532       2.28285      -2.23805     0.0597085      0.435865      0.582813      0.659448      0.740882      0.778745      0.827885
  68  10 3361.6408    3.6662  2.4538 12.1741  0.0000  0.0234   0.0279   0.0623    0.0372   0.0000   441.5446       4.58729       20.7844       2.73502      -2.34191     -0.784972      0.556173      0.745373      0.833473      0.922424      0.990098       1.00760
  68  11 3555.0810    2.9272  4.5102 11.4625  0.0003  0.0351   0.0163   0.0947    0.0299   0.0000   441.8498       2.61342       21.7195       5.11259      -5.09980      -2.00825      0.829847       1.11288       1.25798       1.39390       1.47156       1.53687
  68  12 3746.1173    2.2561  7.2053 11.0401 -0.0012  0.0556   0.0097   0.1468    0.0273   0.0000   442.4488       1.93604       21.1595       1.53139     -0.142888       2.61301       1.28217       1.76523       1.99326       2.18660       2.32720       2.39440
  69   1 1275.0163    0.1057  0.1687  9.0247  0.0000  0.0109   0.0048   0.0257    0.0172   0.0000   440.4874     -0.190747       20.3794    -0.0645801      -2.71405     -0.124830      0.310424      0.427300      0.486265      0.462172      0.453439      0.477475
  69   2 1603.1461    0.2601  0.3466  9.0061  0.0000  0.0101   0.0057   0.0231    0.0237   0.0000   441.7730    -0.0212058       21.4638      0.588621      -2.67693     -0.775519      0.228910      0.305486      0.341286      0.375899      0.389819      0.434576
  69   3 1869.1709    0.5374  0.7662  9.1004  0.0000  0.0136   0.0076   0.0327    0.0459   0.0000   441.9710     -0.415920       21.2388      0.921706      -2.71326      0.595341      0.308323      0.409298      0.461926      0.513116      0.540304      0.596532
  69   4 2115.4423    0.9075  1.1238  9.5866  0.0000  0.0157   0.0106   0.0410    0.0650   0.0000   442.6145     -0.518671       20.8629       1.94001      -1.65137      0.699772      0.354596      0.479364      0.538144      0.621383      0.635463      0.653905
  69   5 2346.1613    1.4759  1.3884 10.4491  0.0000  0.0170   0.0152   0.0462    0.0556   0.0000   440.7573       2.10796       21.8763       1.08204      -3.06402      0.443316      0.403856      0.532484      0.610378      0.693479      0.718887      0.728939
  69   6 2562.6337    2.1859  1.5099 11.1994  0.0000  0.0178   0.0212   0.0472    0.0514   0.0000   441.8277       1.46659       21.2964       1.00748      -1.75453       1.02137      0.421311      0.580071      0.628847      0.708997      0.757113      0.779335
  69   7 2773.8993    3.1550  1.3806 11.9498 -0.0001  0.0167   0.0319   0.0442    0.0584   0.0000   441.5187       1.49474       20.3825       1.19329      -2.81934      -1.98169      0.379799      0.528094      0.577212      0.660158      0.686181      0.702173
  69   8 2980.3686    4.1244  1.3359 12.5699  0.0000  0.0161   0.0429   0.0434    0.0629   0.0000   442.1121       2.20715       20.3737      0.223223      -2.38959      -1.35974      0.384107      0.519238      0.587516      0.655025      0.718076      0.736014
  69   9 3181.1618    4.3999  1.6411 12.6034 -0.0002  0.0177   0.0408   0.0487    0.0521   0.0000   442.3556       2.48235       20.6014       1.47873      -2.46070      0.132760      0.422099      0.563398      0.619601      0.694244      0.740647      0.785950
  69  10 3378.0590    3.6803  2.7194 11.9434  0.0000  0.0240   0.0258   0.0646    0.0374   0.0000   441.9315       3.24571       21.5366       1.30322      -2.28378     -0.629724      0.578140      0.786358      0.884162      0.997900       1.07962       1.13059
  69  11 3572.3480    2.8501  4.8913 11.4093  0.0000  0.0379   0.0150   0.0992    0.0297   0.0000   441.1744       4.41318       21.8207      0.153600      -3.09925      -1.47713      0.885461       1.20687       1.34857       1.49638       1.60469       1.65478
  69  12 3764.1464    2.2163  7.7302 11.0581  0.0008  0.0582   0.0091   0.1581    0.0259   0.0000   441.6810       3.96835       21.1651    -0.0308584     -0.567050      -1.00322       1.34760       1.83706       2.07483       2.31583       2.41793       2.52349
  70   1 1282.9062    0.1059  0.1122  8.9914  0.0000  0.0089   0.0049   0.0170    0.0165   0.0000   440.6612      0.227424       20.2357      0.178128      -2.59542     -0.102891      0.200146      0.257810      0.318738      0.321825      0.368415      0.387632
  70   2 1612.1805    0.2760  0.3199  8.9918  0.0000  0.0091   0.0060   0.0218    0.0234   0.0000   441.9749    -0.0834793       20.7070      0.447741      -2.83067     -0.298645      0.215140      0.270163      0.341137      0.364802      0.384994      0.397505
  70   3 1879.0528    0.5770  0.6871  9.0610  0.0000  0.0120   0.0081   0.0292    0.0440   0.0000   441.6701     -0.120093       20.7714     -0.210701      -3.65207     -0.512899      0.267911      0.355120      0.399515      0.453281      0.459427      0.486310
  70   4 2126.6784    0.9434  1.0199  9.6245  0.0000  0.0144   0.0111   0.0370    0.0607   0.0000   442.5542    -0.0172118       21.2595       1.01246      -2.94953     -0.300858      0.330698      0.448220      0.498994      0.549242      0.604054      0.611066
  70   5 2358.1701    1.5112  1.4331 10.4752  0.0000  0.0177   0.0152   0.0459    0.0525   0.0000   442.0561       1.13616       20.4356    -0.0161455      -3.90044      -1.07162      0.400933      0.550534      0.597675      0.693347      0.715721      0.737591
  70   6 2575.5387    2.2488  1.5370 11.2130  0.0000  0.0180   0.0217   0.0469    0.0526   0.0000   442.2362      0.673913       20.2364      0.795150      -3.11101      0.675159      0.416870      0.551658      0.637379      0.717557      0.761526      0.774462
  70   7 2787.9025    3.2258  1.3044 12.0850  0.0000  0.0158   0.0338   0.0433    0.0580   0.0000   441.8567       1.32469       21.3514       1.08618      -1.63891     0.0250657      0.368575      0.485188      0.553586      0.602079      0.639851      0.667511
  70   8 2995.1516    4.1962  1.2705 12.5643  0.0000  0.0156   0.0444   0.0418    0.0669   0.0000   441.3448       2.44188       21.5037       1.52248      -3.16751       1.06752      0.359288      0.488809      0.538821      0.617744      0.645416      0.663615
  70   9 3196.7282    4.2432  1.7118 12.6221 -0.0003  0.0188   0.0386   0.0498    0.0454   0.0000   442.7253       2.28322       20.3263       2.84527      -1.53284      0.541461      0.424230      0.585457      0.658808      0.736180      0.772333      0.812928
  70  10 3394.4001    3.6405  2.8904 11.8795  0.0000  0.0250   0.0246   0.0666    0.0364   0.0000   443.3166       4.12412       19.5578       3.18681     0.0126782       2.05773      0.584710      0.789557      0.887171      0.980635       1.04576       1.08602
  70  11 3589.4101    2.7827  4.9059 11.4019  0.0000  0.0381   0.0147   0.1024    0.0294   0.0000   442.6635       4.81815       20.2642       4.75142      -1.15394       2.34032      0.876892       1.17000       1.32454       1.47866       1.54925       1.62767
  70  12 3781.8478    2.1488  7.6626 11.0637 -0.0009  0.0592   0.0090   0.1566    0.0255   0.0000   442.4130       3.78858       24.6485       8.15887     -0.691684      0.756194       1.33917       1.82783       2.03786       2.27758       2.41005       2.52161
  71   1 1290.7457    0.1065  0.1518  9.0116  0.0000  0.0097   0.0047   0.0229    0.0167   0.0000   440.7531      0.425631       20.5276     -0.310368      -3.06046     -0.213304      0.223699      0.318320      0.337452      0.356575      0.404048      0.400559
  71   2 1621.0715    0.2753  0.3210  9.0352  0.0000  0.0092   0.0060   0.0208    0.0229   0.0000   441.1156     0.0387628       21.1450     0.0895784      -3.20964      0.357039      0.223861      0.285855      0.331793      0.360242      0.373818      0.403928
  71   3 1888.8743    0.5583  0.6920  9.2539  0.0000  0.0120   0.0080   0.0300    0.0406   0.0000   441.9692    -0.0814758       21.0792     -0.569651      -2.56716      0.822361      0.277389      0.361685      0.411411      0.458766      0.495843      0.504358
  71   4 2137.8329    0.9604  1.1414  9.7606  0.0000  0.0160   0.0112   0.0409    0.0638   0.0000   442.3669      0.245041       21.0344      0.260557      -3.15517     0.0232036      0.350327      0.499305      0.542808      0.624938      0.635405      0.687022
  71   5 2370.0365    1.5434  1.4477 10.4854  0.0000  0.0174   0.0156   0.0461    0.0568   0.0000   442.4778      0.833018       20.6256      0.537451      -2.13007       1.21118      0.397209      0.541135      0.593390      0.680063      0.720793      0.753296
  71   6 2588.3810    2.3433  1.5556 11.1388  0.0000  0.0177   0.0221   0.0470    0.0592   0.0000   442.5666      0.667811       21.3490       1.65472      -2.54237     -0.914605      0.413474      0.561156      0.623572      0.694339      0.733928      0.759115
  71   7 2801.7382    3.2720  1.3292 12.2073  0.0000  0.0161   0.0341   0.0440    0.0574   0.0000   442.6997       2.31783       20.4725       1.98484      -2.50861      0.430530      0.373783      0.514828      0.575254      0.659625      0.666044      0.699458
  71   8 3009.8752    4.3304  1.3120 12.6481  0.0000  0.0157   0.0444   0.0418    0.0616   0.0000   442.2704       2.02589       22.2954       2.86921      -2.28728      0.306384      0.365027      0.488587      0.544058      0.607253      0.643349      0.679907
  71   9 3212.1603    4.3196  1.7771 12.6153  0.0000  0.0189   0.0384   0.0508    0.0479   0.0000   442.3971       2.57998       21.1193       3.05265     -0.749709      0.411238      0.428476      0.575930      0.649866      0.737691      0.779658      0.822366
  71  10 3410.6835    3.5501  3.0347 11.8478  0.0000  0.0260   0.0234   0.0686    0.0364   0.0000   441.7944       2.32137       20.7454       2.09783      -3.46666       1.92554      0.591381      0.797690      0.915327       1.00582       1.09314       1.13911
  71  11 3606.4206    2.7435  5.2922 11.3391  0.0000  0.0400   0.0137   0.1072    0.0300   0.0000   440.4625       2.69388       21.6344       3.11632      -4.08554     -0.503263      0.905281       1.21961       1.40211       1.53336       1.62773       1.68230
  71  12 3799.5878    2.1160  8.1108 11.1062  0.0015  0.0620   0.0087   0.1640    0.0243   0.0000   441.7052       4.33051       19.3874       1.17231      -2.13190      -1.83073       1.38747       1.89607       2.11243       2.36528       2.48542       2.58685
  72   1 1298.5201    0.1049  0.1230  9.0189  0.0000  0.0090   0.0048   0.0171    0.0163   0.0000   440.1094     -0.387999       21.1310      0.769157      -2.74811      0.523966      0.217073      0.271988      0.322415      0.370005      0.476145      0.542545
  72   2 1629.9131    0.2958  0.3717  8.9920  0.0000  0.0093   0.0059   0.0236    0.0243   0.0000   441.8877     -0.420674       21.3481     0.0391280      -2.82673      0.608261      0.212594      0.277200      0.315083      0.360003      0.384082      0.390322
  72   3 1898.6307    0.5864  0.7631  9.2734  0.0000  0.0131   0.0081   0.0321    0.0443   0.0000   441.8302      0.338513       21.4106   -0.00338650      -2.99241      0.701945      0.287619      0.395875      0.438558      0.487116      0.523920      0.557333
  72   4 2148.8764    0.9718  1.1367  9.7726  0.0000  0.0154   0.0110   0.0408    0.0604   0.0000   441.7768     -0.254275       20.7031     -0.186138      -2.56540   -0.00772273      0.342370      0.459457      0.501432      0.579383      0.633906      0.634815
  72   5 2381.7601    1.5983  1.4275 10.5828  0.0000  0.0173   0.0159   0.0448    0.0533   0.0000   441.9981      0.631987       21.2218      0.899525      -3.06864      -1.09373      0.379127      0.521441      0.585148      0.653290      0.678119      0.741029
  72   6 2601.0504    2.3656  1.5365 11.3643  0.0000  0.0177   0.0227   0.0473    0.0531   0.0000   441.8592      0.802269       20.7173       2.20625      -3.63525      0.704884      0.413217      0.559679      0.629435      0.700431      0.742115      0.782823
  72   7 2815.5423    3.3395  1.3251 12.1860 -0.0002  0.0160   0.0344   0.0432    0.0589   0.0000   442.1984       2.21012       22.1517       1.48530      -2.63688      0.924087      0.362413      0.496033      0.564556      0.622339      0.673301      0.682491
  72   8 3024.4318    4.2366  1.3664 12.5816  0.0000  0.0160   0.0421   0.0424    0.0586   0.0000   441.7116       2.66155       21.7988       2.40105      -1.59441      0.266994      0.366664      0.495083      0.552996      0.625465      0.660871      0.689075
  72   9 3227.4921    4.2827  1.8633 12.5167  0.0000  0.0192   0.0364   0.0514    0.0444   0.0000   442.7963       3.22734       20.8086       2.71838      -3.08347       1.78809      0.431363      0.592885      0.646208      0.726952      0.772995      0.794289
  72  10 3426.7600    3.4698  3.0188 12.0048 -0.0001  0.0264   0.0230   0.0690    0.0328   0.0000   440.9165       3.71476       22.0918       2.93691      -4.40548     -0.517458      0.577329      0.795013      0.898307      0.986961       1.04395       1.09117
  72  11 3623.3072    2.7100  5.5150 11.2826  0.0004  0.0416   0.0129   0.1113    0.0296   0.0000   441.3483       4.03724       18.2455       1.80257      -2.23848     -0.216298      0.917613       1.25603       1.41486       1.56330       1.64247       1.71628
  72  12 3817.2347    1.9932  7.9332 11.0867 -0.0013  0.0620   0.0083   0.1661    0.0245   0.0000   439.8366      0.452062       22.5134       5.28525      -4.85165      -3.99540       1.35819       1.83507       2.08638       2.32991       2.46736       2.57139
  73   1 1306.1955    0.1035  0.1375  9.0111  0.0000  0.0095   0.0047   0.0193    0.0164   0.0000   440.8930     -0.209349       21.8798      0.170780      -2.86445      0.799876      0.248282      0.292221      0.362764      0.362421      0.400730      0.470915
  73   2 1638.6025    0.2878  0.3823  9.0703  0.0000  0.0097   0.0058   0.0250    0.0242   0.0000   441.6039      0.223385       21.2755     0.0884675      -3.10237     -0.126512      0.209072      0.267890      0.310282      0.359512      0.355897      0.371560
  73   3 1908.3148    0.5917  0.7738  9.2414  0.0000  0.0126   0.0079   0.0322    0.0428   0.0000   441.9981     -0.656416       21.0589      0.830825      -3.51384    -0.0235258      0.275415      0.370012      0.432365      0.471854      0.515208      0.522026
  73   4 2159.8290    1.0085  1.1207  9.7808  0.0000  0.0151   0.0113   0.0388    0.0639   0.0000   442.1959      0.223308       21.3316      0.357638      -2.37230      0.790660      0.339935      0.456777      0.515740      0.576305      0.613482      0.630417
  73   5 2393.4076    1.6234  1.5515 10.4347  0.0000  0.0180   0.0152   0.0462    0.0571   0.0000   442.4128      0.588286       20.8256       2.13807      -3.01110     -0.886973      0.396649      0.539457      0.614364      0.679868      0.720684      0.753650
  73   6 2613.7455    2.4729  1.5360 11.3368  0.0000  0.0174   0.0230   0.0458    0.0532   0.0000   442.7516       1.57841       21.2862       1.00395      -3.44654      0.452230      0.383725      0.538697      0.588186      0.657307      0.697714      0.711562
  73   7 2829.2196    3.4007  1.4065 12.2142  0.0000  0.0164   0.0336   0.0444    0.0550   0.0000   442.8409       2.06074       21.3877      0.863104      -1.55511      0.361508      0.361648      0.488456      0.539408      0.618509      0.644224      0.673982
  73   8 3038.9070    4.3593  1.4186 12.6454  0.0000  0.0161   0.0428   0.0438    0.0593   0.0000   443.2629       2.73822       20.1719       1.51880      -2.49743     -0.485609      0.371160      0.485286      0.555264      0.615925      0.639447      0.672512
  73   9 3242.7447    4.2211  1.9021 12.5856 -0.0001  0.0192   0.0354   0.0526    0.0423   0.0000   441.7468       2.85062       20.9821       3.88148      -2.60179       1.85839      0.423691      0.574583      0.654518      0.726844      0.764603      0.792451
  73  10 3442.8821    3.4354  3.2828 11.7622  0.0001  0.0267   0.0214   0.0714    0.0344   0.0000   442.5107       3.26689       20.3514       1.02450      -2.63382     -0.929099      0.601070      0.800269      0.902105      0.997521       1.07200       1.10647
  73  11 3640.1569    2.6563  5.5614 11.3258 -0.0001  0.0416   0.0126   0.1146    0.0292   0.0000   442.2776       2.62545       19.6294      0.826994      -4.82660    -0.0647582      0.915883       1.24405       1.40013       1.54244       1.65569       1.71100
  74   1 1313.8442    0.1051  0.1558  8.9760  0.0000  0.0094   0.0045   0.0218    0.0164   0.0000   440.8539    0.00816021       21.2100     -0.975325      -2.83987      0.325951      0.192686      0.259596      0.307126      0.354781      0.360428      0.391715
  74   2 1647.2241    0.3106  0.3527  9.0242  0.0000  0.0089   0.0061   0.0211    0.0238   0.0000   441.5043     -0.310576       20.9961      0.316439      -3.66212     -0.156622      0.205920      0.272596      0.314775      0.357632      0.384691      0.399189
  74   3 1917.9112    0.6163  0.8098  9.1753  0.0000  0.0127   0.0080   0.0333    0.0462   0.0000   441.8816     -0.499030       21.3082      0.613477      -3.24817     0.0981743      0.277786      0.361551      0.413826      0.478436      0.508653      0.531705
  74   4 2170.6779    1.0226  1.1980  9.9034  0.0000  0.0157   0.0113   0.0423    0.0600   0.0000   441.8599     -0.175318       21.8862     -0.241608      -2.85518     -0.666857      0.339126      0.463229      0.512906      0.576461      0.607313      0.646405
  74   5 2405.0168    1.6788  1.4877 10.7007  0.0000  0.0174   0.0163   0.0461    0.0530   0.0000   441.2249      0.389422       20.9162       1.27679      -2.64341       1.18643      0.395326      0.525591      0.595526      0.661925      0.719222      0.756488
  74   6 2626.3039    2.5262  1.5672 11.2586 -0.0000  0.0171   0.0226   0.0465    0.0519   0.0000   441.4673       1.05782       21.2955       1.45113      -3.20374      0.738805      0.368328      0.504183      0.557403      0.612406      0.651498      0.661504
  74   7 2842.8185    3.5211  1.4293 12.1102  0.0000  0.0162   0.0335   0.0428    0.0542   0.0000   442.2344      0.967845       20.9238       1.14273      -2.92581      0.402153      0.360115      0.480390      0.536624      0.617011      0.660019      0.668438
  74   8 3053.2633    4.3692  1.4652 12.5582 -0.0000  0.0168   0.0414   0.0435    0.0578   0.0000   440.6916       1.59535       21.1100       1.49467      -3.28278      0.194812      0.371360      0.519861      0.560700      0.639794      0.674860      0.725784
  74   9 3257.8650    4.2241  1.9614 12.3188  0.0000  0.0192   0.0340   0.0518    0.0463   0.0000   441.9365       2.10096       20.6420       2.74158      -1.14181      0.159079      0.425189      0.571016      0.640193      0.711518      0.761171      0.781105
  74  10 3458.7622    3.2734  3.3580 11.8696 -0.0000  0.0283   0.0204   0.0739    0.0309   0.0000   441.3724       3.31429       19.7767       2.11552      -2.31039    -0.0339873      0.602335      0.847596      0.943224       1.07006       1.12312       1.16669
  74  11 3656.8609    2.5360  6.0785 11.3033 -0.0013  0.0457   0.0114   0.1253    0.0282   0.0000   442.1413       3.82174       20.7626       3.73102    -0.0745002      -4.05926      0.981003       1.35471       1.51178       1.69572       1.80747       1.89169
  75   1 1321.4200    0.1031  0.1754  8.9423  0.0000  0.0095   0.0043   0.0259    0.0165   0.0000   440.6023     -0.113387       21.0078      0.411604      -3.64041      0.266657      0.208932      0.280433      0.315115      0.347780      0.430267      0.425908
  75   2 1655.7436    0.3174  0.4123  8.9849  0.0000  0.0096   0.0059   0.0245    0.0255   0.0000   441.4561      0.392852       20.9807      0.854870      -2.65956      0.138264      0.203843      0.273310      0.319050      0.357048      0.379304      0.395692
  75   3 1927.4408    0.6290  0.8455  9.2253  0.0000  0.0133   0.0081   0.0325    0.0480   0.0000   442.1781      0.450372       21.3931      0.447960      -2.21365      0.133580      0.288860      0.400521      0.452075      0.520446      0.542075      0.549709
  75   4 2181.4469    1.0904  1.2278  9.7600  0.0000  0.0153   0.0115   0.0410    0.0619   0.0000   442.6185     -0.237079       21.0259      0.445736      -3.16691     -0.193378      0.331853      0.450443      0.507954      0.575818      0.616850      0.636623
  75   5 2416.4794    1.7132  1.4759 10.7768  0.0000  0.0175   0.0164   0.0461    0.0501   0.0000   442.0251      0.687554       22.6846      0.563190      -3.09603      0.285437      0.373824      0.513489      0.560030      0.621278      0.664005      0.700729
  75   6 2638.8324    2.5344  1.5078 11.4705  0.0000  0.0170   0.0234   0.0448    0.0493   0.0000   441.9468       1.65776       21.8437      0.816183      -3.02522       1.13979      0.365512      0.499074      0.555940      0.620795      0.657774      0.690012
  75   7 2856.3361    3.5952  1.3873 12.3129  0.0000  0.0161   0.0354   0.0433    0.0547   0.0000   442.9288       2.08041       20.7194       1.42209      -2.68545      0.596032      0.355940      0.486393      0.540807      0.600121      0.623656      0.663975
  75   8 3067.5403    4.3187  1.4296 12.6933  0.0000  0.0163   0.0415   0.0430    0.0524   0.0000   442.6534       2.34028       21.2873      0.948400      -2.44616    -0.0565244      0.357075      0.473351      0.540294      0.608783      0.628703      0.663447
  75   9 3272.9684    4.1560  2.0502 12.3637 -0.0001  0.0200   0.0328   0.0527    0.0433   0.0000   442.5982       3.32107       20.6643       1.13663      -3.40667      -2.15976      0.434859      0.595104      0.664198      0.735063      0.788851      0.833111
  75  10 3474.6313    3.2393  3.7114 11.7814  0.0000  0.0291   0.0190   0.0799    0.0300   0.0000   442.5120       3.33132       19.7570       3.31126      -2.56935       2.48664      0.632567      0.840052      0.953899       1.08123       1.13394       1.17310
  75  11 3673.5043    2.5822  6.5176 11.1923  0.0021  0.0477   0.0107   0.1275    0.0280   0.0000   442.3261       5.71563       19.3692       4.61403      -4.09840       4.14447       1.02684       1.40802       1.58891       1.76925       1.89271       1.96389
  76   1 1328.9560    0.1311  0.1647  8.9495  0.0000  0.0079   0.0046   0.0191    0.0166   0.0000   440.5796      0.153273       21.2931     -0.354192      -3.30770   -0.00930978      0.159533      0.221137      0.253450      0.287406      0.293637      0.299047
  76   2 1664.1898    0.3179  0.4013  9.0672  0.0000  0.0096   0.0060   0.0241    0.0251   0.0000   441.4263      0.229279       20.9303      0.273852      -2.72064      0.151353      0.206473      0.262875      0.320926      0.354884      0.392966      0.403821
  76   3 1936.8942    0.6356  0.8648  9.2371  0.0000  0.0132   0.0081   0.0343    0.0477   0.0000   441.7839     -0.211014       21.0018      0.381673      -3.35344     -0.132414      0.278819      0.381924      0.420854      0.476485      0.487107      0.512773
  76   4 2192.1237    1.0977  1.2399  9.9772  0.0000  0.0159   0.0117   0.0414    0.0566   0.0000   442.4874      0.336299       22.0723      0.314444      -2.21151     -0.664933      0.335885      0.460477      0.512380      0.580383      0.585740      0.627500
  76   5 2427.8410    1.7626  1.6634 10.5283  0.0000  0.0180   0.0156   0.0484    0.0520   0.0000   442.5789       1.45663       21.9737      0.625366      -2.46906      0.669987      0.383560      0.528537      0.585649      0.679924      0.716199      0.748476
  76   6 2651.1952    2.6199  1.5490 11.4464  0.0000  0.0171   0.0241   0.0458    0.0547   0.0000   442.8141       1.47779       20.7945       1.48911      -1.82645     -0.117953      0.373663      0.507607      0.573180      0.644974      0.678315      0.711017
  76   7 2869.7626    3.7519  1.3471 12.2416  0.0000  0.0155   0.0366   0.0413    0.0615   0.0000   443.4598       2.23357       20.8127       1.24536      -3.08425     0.0700147      0.338518      0.458716      0.508998      0.572398      0.587808      0.632164
  76   8 3081.7426    4.4596  1.4668 12.6779  0.0000  0.0162   0.0418   0.0438    0.0535   0.0000   442.3437       2.48709       21.3331       1.89236      -2.30301      0.480374      0.347126      0.473647      0.528580      0.598733      0.626247      0.646424
  76   9 3287.8933    4.0825  2.2190 12.2629  0.0000  0.0206   0.0306   0.0548    0.0410   0.0000   443.6747       3.42482       20.6814       3.50749      -2.07698      0.593103      0.452238      0.604768      0.698057      0.765557      0.804260      0.829899
  76  10 3490.4201    3.2141  3.8430 11.6986  0.0000  0.0298   0.0184   0.0813    0.0311   0.0000   442.1389       1.59927       20.6400       1.09522      -4.32724      -1.80732      0.635692      0.852475      0.969913       1.08313       1.15109       1.18538
  76  11 3690.0196    2.4411  6.4350 11.3006 -0.0027  0.0488   0.0105   0.1316    0.0269   0.0000   441.5271       3.74933       24.7445       3.49021      -2.73470       2.86248       1.02891       1.38801       1.59445       1.74968       1.85234       1.92560
  77   1 1336.4033    0.1178  0.1381  9.0041  0.0000  0.0098   0.0046   0.0170    0.0162   0.0000   440.6719    -0.0538318       21.5785     -0.388800      -2.90570     -0.772713      0.266936      0.408440      0.433499      0.501095      0.470701      0.444365
  77   2 1672.5412    0.3228  0.4387  9.0094  0.0000  0.0104   0.0058   0.0245    0.0259   0.0000   441.4689     -0.292219       21.1790      0.535599      -2.73724     0.0590966      0.214480      0.294465      0.317900      0.354104      0.383886      0.400298
  77   3 1946.3061    0.6679  0.9102  9.2235  0.0000  0.0135   0.0082   0.0341    0.0522   0.0000   442.4593     -0.436241       20.9060     -0.179443      -3.72087     0.0368484      0.287083      0.385339      0.435793      0.488912      0.521330      0.545651
  77   4 2202.7157    1.0804  1.2020 10.2280  0.0000  0.0162   0.0122   0.0423    0.0560   0.0000   441.5328      0.659814       21.7063      0.252136      -3.47139    -0.0739610      0.329368      0.466214      0.509542      0.586622      0.609443      0.641704
  77   5 2439.1252    1.7562  1.5929 10.8489  0.0000  0.0181   0.0160   0.0478    0.0461   0.0000   441.7443      0.720735       21.2810      0.825537      -3.01308      0.137471      0.367592      0.499525      0.564334      0.643779      0.672763      0.690210
  77   6 2663.6078    2.6691  1.5808 11.5425  0.0000  0.0173   0.0238   0.0460    0.0494   0.0000   442.1044      0.445713       21.3341       1.48127      -1.88231     -0.443341      0.366426      0.492377      0.564024      0.631170      0.655167      0.680189
  77   7 2883.0738    3.7325  1.4249 12.2984 -0.0005  0.0157   0.0352   0.0433    0.0563   0.0000   442.4689       1.28681       21.6142       1.49327      -2.66795     -0.103246      0.333637      0.462807      0.517651      0.581087      0.601858      0.652831
  77   8 3095.8620    4.4142  1.5547 12.5055 -0.0038  0.0164   0.0388   0.0444    0.0502   0.0000   442.4262       2.89064       20.6032       2.38916      -4.30494      0.642855      0.347008      0.466880      0.538251      0.583906      0.627101      0.663077
  77   9 3302.8366    4.0029  2.2423 12.3167  0.0000  0.0210   0.0298   0.0553    0.0397   0.0000   441.5620       3.44082       20.0634       2.73911      -5.24163     -0.320714      0.441318      0.602483      0.682629      0.764074      0.818121      0.839863
  77  10 3506.1613    3.1922  3.9353 11.6670 -0.0002  0.0305   0.0177   0.0819    0.0313   0.0000   442.0764       3.26691       20.6362       3.25725     -0.842437       1.65232      0.637241      0.867852      0.980745       1.09399       1.14169       1.19179
  77  11 3706.3524    2.4188  7.1018 11.3007  0.0018  0.0526   0.0099   0.1427    0.0262   0.0000   443.2926       2.54643       20.4552       2.95534      -5.38366      -3.93989       1.09275       1.45494       1.63398       1.82731       1.95574       2.04196
  78   1 1343.8160    0.1307  0.1460  8.9893  0.0000  0.0076   0.0047   0.0173    0.0163   0.0000   440.6019     -0.396911       20.8853      0.300129      -3.37756     -0.191411      0.163244      0.214496      0.242667      0.270002      0.294193      0.318050
  78   2 1680.7816    0.3364  0.4542  9.0510  0.0011  0.0105   0.0059   0.0240    0.0262   0.0000   441.4936     -0.464689       20.8813     0.0375911      -3.66568      0.215958      0.201657      0.287786      0.307803      0.359816      0.357233      0.394175
  78   3 1955.6666    0.6673  0.8387  9.4382  0.0000  0.0129   0.0083   0.0325    0.0438   0.0000   441.8168     -0.583135       21.8427      0.205442      -3.17625     -0.134719      0.268761      0.363771      0.412210      0.463612      0.472132      0.504427
  78   4 2213.2153    1.1138  1.3201 10.1228  0.0000  0.0162   0.0116   0.0441    0.0511   0.0000   441.9037      0.224688       21.3740     -0.260089      -3.12470      0.646718      0.337307      0.453933      0.516056      0.587963      0.626940      0.661146
  78   5 2450.3036    1.8409  1.7516 10.5750  0.0000  0.0182   0.0154   0.0486    0.0498   0.0000   442.0896      0.817728       21.7796      0.327681      -2.16379     -0.138466      0.378462      0.508954      0.573503      0.642948      0.687413      0.707004
  78   6 2675.8637    2.7962  1.4828 11.5651  0.0000  0.0165   0.0257   0.0435    0.0573   0.0000   442.5132       2.52514       20.5476       1.20525      -2.72628     0.0319610      0.343764      0.483553      0.516323      0.600334      0.638404      0.653000
  78   7 2896.3432    3.7783  1.3955 12.5617  0.0000  0.0159   0.0367   0.0432    0.0502   0.0000   442.6436       2.18361       20.5217       2.56498      -2.35925       1.11747      0.337360      0.452964      0.514216      0.562084      0.597756      0.626887
  78   8 3109.8288    4.5062  1.4756 12.7246  0.0000  0.0160   0.0421   0.0443    0.0539   0.0000   442.0515       1.37973       21.0850       2.22772      -2.59469      0.395475      0.334483      0.451156      0.519311      0.573992      0.615921      0.636466
  78   9 3317.5956    4.0524  2.3760 12.1669  0.0000  0.0210   0.0287   0.0561    0.0402   0.0000   441.9149       3.03299       20.5714       1.47990      -2.99860     0.0618344      0.446709      0.591450      0.663214      0.738110      0.787811      0.819431
  78  10 3521.7346    3.1386  4.1752 11.6081  0.0007  0.0318   0.0167   0.0840    0.0311   0.0000   442.1875       4.72061       21.2427       1.07905      -4.62009     -0.573019      0.670635      0.893561       1.01120       1.14448       1.23092       1.26927
  78  11 3722.7520    2.3423  7.1321 11.3265 -0.0005  0.0536   0.0096   0.1447    0.0251   0.0000   443.5599       3.12954       21.5025       2.19074      -4.30189      -3.25084       1.10541       1.48721       1.69069       1.86164       2.01053       2.06777
  79   1 1351.1711    0.1293  0.1628  9.0067  0.0000  0.0102   0.0046   0.0179    0.0163   0.0000   440.4424    0.00782107       21.0802      0.275502      -4.06209     0.0304814      0.269326      0.394450      0.405228      0.451473      0.481468      0.476883
  79   2 1688.9316    0.3436  0.4768  9.0713  0.0000  0.0103   0.0060   0.0263    0.0269   0.0000   441.2686    -0.0341046       21.0484     0.0791630      -2.75351      0.411365      0.209704      0.282941      0.328689      0.345145      0.364016      0.404619
  79   3 1964.9460    0.6763  0.8500  9.4824  0.0000  0.0132   0.0085   0.0329    0.0437   0.0000   441.8223     -0.509301       21.6336     0.0849812      -3.75330      0.728668      0.260527      0.349739      0.397187      0.439084      0.461985      0.502426
  79   4 2223.6064    1.1477  1.2926 10.0660  0.0000  0.0158   0.0118   0.0426    0.0547   0.0000   441.1421     -0.114014       20.9812      0.750315      -2.49880     0.0777129      0.321959      0.436527      0.486574      0.535633      0.585795      0.621865
  79   5 2461.4812    1.8909  1.6058 10.8262  0.0000  0.0175   0.0166   0.0461    0.0491   0.0000   441.8296      0.343536       21.4386       2.42292      -4.38601     -0.532719      0.362909      0.483863      0.543230      0.613731      0.653179      0.678396
  79   6 2688.0949    2.7816  1.5719 11.6671  0.0000  0.0171   0.0245   0.0453    0.0470   0.0000   442.3955      0.858245       20.4834       1.84478      -2.08688      0.863341      0.351208      0.493338      0.548994      0.610890      0.650228      0.684565
  79   7 2909.4468    3.8487  1.4353 12.3082  0.0000  0.0158   0.0352   0.0417    0.0527   0.0000   441.6834       2.50396       21.4037       1.26235      -3.31916       1.17176      0.327889      0.446674      0.491737      0.555140      0.588564      0.610383
  79   8 3123.7170    4.3957  1.6314 12.6005  0.0000  0.0170   0.0383   0.0457    0.0508   0.0000   442.1607       1.66358       21.6183       1.14218      -2.26998       1.00720      0.354525      0.473128      0.545167      0.597607      0.640616      0.664877
  79   9 3332.2847    3.8870  2.4221 12.2938 -0.0000  0.0217   0.0276   0.0579    0.0363   0.0000   442.6959       3.07708       21.8119       3.20362      -2.47317      0.883424      0.450983      0.611879      0.683496      0.769575      0.818812      0.857155
  79  10 3537.2871    3.0169  4.3834 11.6311 -0.0008  0.0329   0.0156   0.0902    0.0295   0.0000   443.2463       1.83296       23.7030       1.78366      -3.65536       1.30901      0.669329      0.900772       1.02603       1.13408       1.21837       1.28143
  79  11 3738.8890    2.2812  7.3025 11.3282 -0.0008  0.0559   0.0093   0.1484    0.0247   0.0000   442.2107       4.60790       21.3328       4.00331      -3.25278      0.312559       1.11564       1.54127       1.73765       1.91298       2.07459       2.16758
  80   1 1358.4716    0.1244  0.1945  9.0203  0.0000  0.0084   0.0044   0.0238    0.0165   0.0000   440.4124     -0.225906       20.6394     0.0202113      -3.41773      0.344176      0.175013      0.220098      0.255173      0.282843      0.305647      0.310867
  80   2 1697.0476    0.3535  0.4624  9.0755  0.0000  0.0101   0.0060   0.0237    0.0271   0.0000   440.9904     -0.682799       21.6797     -0.537439      -3.13613     -0.385865      0.201714      0.274123      0.310075      0.335466      0.379796      0.386961
  80   3 1974.1357    0.6906  0.9298  9.4641  0.0000  0.0133   0.0083   0.0357    0.0473   0.0000   441.9899      0.693608       20.9776      0.621260      -3.79218      0.424622      0.269461      0.361563      0.407230      0.443660      0.482368      0.492255
  80   4 2233.9384    1.2005  1.4039 10.0107  0.0000  0.0164   0.0116   0.0433    0.0555   0.0000   442.2983      0.305642       21.4335       1.71225      -2.76232     -0.865279      0.326757      0.447735      0.495348      0.563448      0.596487      0.617058
  80   5 2472.5038    1.9101  1.7289 10.8584  0.0002  0.0182   0.0161   0.0485    0.0454   0.0000   441.8272      0.966503       21.6086      0.890604      -3.05788       1.02062      0.372206      0.519149      0.575392      0.655442      0.693159      0.712889
  80   6 2700.2083    2.8412  1.5760 11.6419  0.0000  0.0165   0.0248   0.0457    0.0484   0.0000   442.3248      0.399519       22.0495       1.30914      -2.05131     -0.623147      0.334926      0.462454      0.519488      0.578780      0.620530      0.648814
  80   7 2922.5417    3.9300  1.3753 12.5151  0.0000  0.0155   0.0372   0.0416    0.0538   0.0000   442.7988       1.67882       20.8190       1.74066      -1.69120      0.167882      0.316843      0.424729      0.475407      0.537421      0.560184      0.603218
  80   8 3137.5558    4.4853  1.6966 12.5234  0.0000  0.0172   0.0377   0.0457    0.0512   0.0000   443.0285       2.73021       21.1747       1.52182      -1.51624      0.279846      0.349072      0.472906      0.537587      0.605877      0.644592      0.675240
  80   9 3346.9215    3.8199  2.6679 12.1912  0.0001  0.0231   0.0256   0.0606    0.0355   0.0000   442.6065       2.48647       21.5057       1.73152      -3.58474      0.478111      0.469990      0.638154      0.725208      0.807415      0.845044      0.891075
  80  10 3552.7133    2.9741  4.6980 11.5914  0.0010  0.0351   0.0147   0.0944    0.0296   0.0000   442.1436       2.78294       21.5438       3.21595      -1.50633     -0.309812      0.703334      0.948358       1.07505       1.21075       1.27805       1.34525
  80  11 3755.0234    2.2817  7.8635 11.2263  0.0008  0.0583   0.0087   0.1552    0.0244   0.0000   443.3241       3.65300       21.6198       3.06745      -1.08963       6.89129       1.14770       1.57138       1.77612       1.97523       2.13380       2.22267
  81   1 1365.7104    0.1333  0.1780  8.9338  0.0000  0.0074   0.0044   0.0194    0.0163   0.0000   440.3943     -0.344988       21.1741      0.174387      -2.85563    -0.0274505      0.153906      0.204031      0.231838      0.238611      0.265390      0.277792
  81   2 1705.0472    0.3766  0.4662  9.0393  0.0000  0.0095   0.0062   0.0236    0.0277   0.0000   441.1851     -0.117416       20.7991     0.0403579      -3.68038     -0.598607      0.193819      0.254379      0.300976      0.332210      0.354790      0.370305
  81   3 1983.3177    0.7160  0.9016  9.4481  0.0000  0.0134   0.0085   0.0333    0.0468   0.0000   441.6735    -0.0444607       20.5822      0.783775      -2.47530       1.01855      0.253332      0.367154      0.400467      0.455911      0.473254      0.497796
  81   4 2244.1843    1.2209  1.3786 10.0177  0.0000  0.0159   0.0116   0.0427    0.0532   0.0000   442.0604      0.936278       21.5057       1.16932      -2.72848      0.114830      0.323843      0.432186      0.493131      0.536960      0.586440      0.622855
  81   5 2483.4748    2.0131  1.7607 10.6621  0.0000  0.0179   0.0164   0.0471    0.0523   0.0000   442.6986      0.934826       20.6371      0.168005      -2.80921     -0.579469      0.363563      0.479966      0.541813      0.615068      0.647370      0.658339
  81   6 2712.2919    2.8401  1.5825 11.6846  0.0000  0.0167   0.0249   0.0453    0.0488   0.0000   442.7910       1.02555       20.7822       1.47027      -2.68427      0.252332      0.346262      0.461637      0.514363      0.580995      0.618589      0.635872
  81   7 2935.5270    4.0193  1.4564 12.3637  0.0000  0.0157   0.0365   0.0417    0.0551   0.0000   442.4865       1.87688       20.2202       2.00671      -2.71763      0.878567      0.322051      0.435459      0.497677      0.551661      0.582167      0.633524
  81   8 3151.2792    4.3604  1.7315 12.6798  0.0000  0.0176   0.0366   0.0476    0.0434   0.0000   441.7123       2.55314       21.5259      0.858400      -2.77865       2.10592      0.360510      0.480851      0.553552      0.617119      0.656378      0.690971
  81   9 3361.4665    3.8033  2.7943 12.1490  0.0000  0.0233   0.0248   0.0634    0.0339   0.0000   443.4431       2.50586       20.7554       1.85373      -4.02290     -0.462490      0.465732      0.634624      0.712381      0.791800      0.837472      0.868914
  81  10 3568.0481    2.9790  5.0110 11.5029  0.0000  0.0367   0.0139   0.0994    0.0300   0.0000   442.7760       3.19274       21.6807       2.43525      -2.65872      0.830707      0.724198      0.983729       1.11440       1.24479       1.32720       1.38039
  82   1 1372.8957    0.1441  0.2086  8.9398  0.0000  0.0083   0.0044   0.0210    0.0167   0.0000   440.2428     -0.237211       20.8654     -0.228506      -3.17554      0.120876      0.165886      0.202221      0.264050      0.311799      0.307954      0.330514
  82   2 1712.9593    0.3807  0.4918  9.0183  0.0000  0.0094   0.0061   0.0258    0.0278   0.0000   441.5189      0.171225       20.6381      0.158136      -2.69600      0.128476      0.181022      0.240538      0.279755      0.301153      0.318336      0.334465
  82   3 1992.3962    0.7258  0.9960  9.3642  0.0000  0.0137   0.0083   0.0360    0.0517   0.0000   441.7937     -0.301991       20.8825      0.194764      -3.06366     -0.344453      0.269183      0.366019      0.409309      0.462258      0.489330      0.505251
  82   4 2254.2998    1.2277  1.4650  9.9934  0.0000  0.0169   0.0114   0.0439    0.0533   0.0000   442.2965    -0.0550901       22.6669      0.744726      -3.56107      0.916661      0.326181      0.448796      0.503529      0.562990      0.593187      0.630096
  82   5 2494.4117    2.0127  1.6250 10.9407  0.0000  0.0173   0.0174   0.0465    0.0493   0.0000   442.0015      0.559230       20.8367       1.48514      -3.64401    -0.0813600      0.336084      0.459957      0.511161      0.569297      0.618571      0.637202
  82   6 2724.2804    2.9694  1.6032 11.7176  0.0000  0.0166   0.0254   0.0448    0.0477   0.0000   443.0480       1.82067       21.1499      0.856399      -1.29654      0.587958      0.328475      0.444023      0.500715      0.569558      0.603316      0.630973
  82   7 2948.4035    3.9897  1.4368 12.5876  0.0000  0.0157   0.0369   0.0433    0.0487   0.0000   442.2362       1.83277       21.2394       1.74479      -2.99517     -0.403468      0.319875      0.437189      0.474189      0.536786      0.585332      0.616055
  82   8 3164.9187    4.3757  1.8779 12.4378  0.0000  0.0178   0.0342   0.0488    0.0431   0.0000   442.1206       1.85113       21.3480       1.14497      -2.30113      0.263388      0.359419      0.490855      0.549750      0.611410      0.634509      0.671313
  82   9 3375.9724    3.7674  2.7170 12.1381  0.0000  0.0230   0.0245   0.0612    0.0344   0.0000   442.7477       2.76282       20.4633       1.03542      -3.40620     -0.795162      0.463024      0.630114      0.708067      0.799266      0.853664      0.888400
  82  10 3583.2828    2.8682  5.1591 11.5471 -0.0005  0.0383   0.0134   0.1035    0.0293   0.0000   441.2392       2.10087       20.7124       3.61005      -3.27338      -2.34099      0.747965       1.02001       1.15337       1.29876       1.35171       1.41408
  83   1 1380.0257    0.1340  0.1767  9.0002  0.0000  0.0076   0.0044   0.0188    0.0161   0.0000   440.0403     -0.499211       21.2917      0.442673      -3.23346    -0.0213282      0.144088      0.196930      0.215005      0.250215      0.280681      0.293306
  83   2 1720.8054    0.3707  0.5127  9.1218  0.0000  0.0106   0.0059   0.0252    0.0279   0.0000   441.0976     -0.117285       21.0280      0.382295      -2.95456      0.213766      0.199339      0.271601      0.296634      0.340385      0.346625      0.382834
  83   3 2001.4217    0.7401  0.9750  9.5536  0.0000  0.0135   0.0086   0.0359    0.0478   0.0000   441.7648    0.00980178       20.8321      0.642485      -3.54043      0.544361      0.266014      0.353422      0.416800      0.451789      0.476184      0.498302
  83   4 2264.3639    1.2363  1.5385 10.1454  0.0000  0.0172   0.0113   0.0469    0.0483   0.0000   441.8234    -0.0153835       20.9015       1.03717      -1.62072     -0.246058      0.325062      0.452336      0.511338      0.572926      0.604285      0.626331
  83   5 2505.2191    2.0639  1.6800 10.9699  0.0000  0.0175   0.0171   0.0466    0.0464   0.0000   442.3478       1.30836       22.0991      0.886626      -3.16132      0.749752      0.333295      0.461219      0.508872      0.592235      0.626023      0.649381
  83   6 2736.1967    3.0357  1.5574 11.7425  0.0000  0.0166   0.0263   0.0429    0.0532   0.0000   442.6430       1.69920       21.0931       1.45987      -2.23628     0.0877990      0.324014      0.447818      0.503096      0.560149      0.588644      0.625746
  83   7 2961.2300    4.1228  1.4736 12.5916  0.0000  0.0158   0.0373   0.0427    0.0506   0.0000   442.6909       1.39577       21.7212      0.903715      -2.84061       1.34322      0.312984      0.426475      0.470917      0.539132      0.567703      0.602888
  83   8 3178.5207    4.3311  1.8015 12.6676  0.0000  0.0178   0.0350   0.0482    0.0414   0.0000   442.8327       2.67030       20.4574       2.55461      -2.91177      -1.31629      0.351269      0.487382      0.531817      0.610980      0.639834      0.667098
  83   9 3390.3374    3.7039  3.1965 11.9602 -0.0000  0.0250   0.0219   0.0676    0.0340   0.0000   442.1722       2.24426       21.7377       3.98866      -2.89360      0.196833      0.499485      0.676891      0.765149      0.855980      0.901944      0.960056
  83  10 3598.5081    2.8140  5.5555 11.5568 -0.0017  0.0412   0.0125   0.1101    0.0291   0.0000   442.8403       2.75467       19.5956       3.22331      -1.28802      -3.34211      0.805342       1.08565       1.24429       1.38163       1.46564       1.56908
  84   1 1387.0990    0.1340  0.1968  8.9508  0.0000  0.0090   0.0043   0.0200    0.0163   0.0000   440.2111     0.0374006       21.1586      0.258186      -3.43690      0.397049      0.169300      0.234640      0.277731      0.292559      0.355340      0.362795
  84   2 1728.5749    0.3906  0.5353  9.0652  0.0000  0.0104   0.0061   0.0266    0.0297   0.0000   441.2971    -0.0511312       21.7054     -0.242720      -3.29008      0.208470      0.201683      0.271461      0.309138      0.339693      0.360664      0.389088
  84   3 2010.4339    0.7363  0.9857  9.5703  0.0000  0.0139   0.0086   0.0353    0.0479   0.0000   442.2203     -0.177217       21.8357     -0.753202      -2.22717      0.331574      0.268684      0.348485      0.411533      0.453629      0.488008      0.504182
  84   4 2274.3708    1.2889  1.4337 10.2493 -0.0003  0.0162   0.0119   0.0435    0.0471   0.0000   442.3001    -0.0248972       21.7938       1.61518      -2.29715     -0.243003      0.317269      0.440929      0.491661      0.548578      0.585560      0.622238
  84   5 2515.9446    2.0672  1.7339 11.1054  0.0000  0.0179   0.0171   0.0485    0.0421   0.0000   442.2816      0.857189       20.7347       1.74502      -2.65224      -1.05014      0.340369      0.475068      0.529658      0.604046      0.637005      0.669767
  84   6 2748.0775    3.0694  1.6204 11.7363  0.0000  0.0168   0.0259   0.0442    0.0500   0.0000   442.1249       1.61181       22.6287       1.19774      -3.01675      0.714542      0.335960      0.464217      0.520225      0.572719      0.610801      0.655462
  84   7 2973.9601    4.1457  1.4296 12.6358  0.0000  0.0157   0.0377   0.0411    0.0491   0.0000   442.4749       1.61744       20.9619       1.77951      -2.87068      0.107451      0.308911      0.418490      0.456948      0.522485      0.537755      0.577284
  84   8 3191.9834    4.3436  1.8318 12.6359 -0.0001  0.0179   0.0350   0.0483    0.0426   0.0000   442.6030       2.74820       21.3286       1.27657      -2.25452      0.141912      0.344795      0.469442      0.514095      0.585463      0.608241      0.652954
  84   9 3404.6433    3.6282  3.0369 12.0960 -0.0001  0.0247   0.0222   0.0663    0.0321   0.0000   442.2443       4.59158       20.6368       3.29810      -1.08125     -0.487598      0.477602      0.647894      0.735954      0.821943      0.872592      0.909177
  84  10 3613.5234    2.7607  5.5597 11.5397 -0.0005  0.0413   0.0123   0.1109    0.0288   0.0000   442.6503       3.29215       19.4794       2.96322      -2.30057      0.213165      0.789289       1.08226       1.22795       1.32359       1.44156       1.50561
  85   1 1394.1263    0.1439  0.2138  8.9452  0.0000  0.0084   0.0043   0.0203    0.0165   0.0000   440.2664     -0.165349       21.2419      0.391659      -3.21090    -0.0437468      0.169551      0.229221      0.278736      0.339632      0.358775      0.356310
  85   2 1736.2586    0.4045  0.5577  9.0214  0.0000  0.0106   0.0061   0.0260    0.0307   0.0000   441.2232      0.105499       21.4352    -0.0331877      -2.96371      0.397559      0.190241      0.265796      0.297159      0.322153      0.353326      0.361352
  85   3 2019.3528    0.7789  1.0387  9.4786  0.0000  0.0140   0.0086   0.0361    0.0507   0.0000   441.6630     0.0529587       21.8698      0.254072      -1.86938    -0.0375028      0.255349      0.351601      0.402222      0.444357      0.462364      0.494894
  85   4 2284.2843    1.2960  1.5207 10.2100 -0.0002  0.0168   0.0116   0.0444    0.0474   0.0000   442.7716      0.798457       20.8707      0.994763      -2.33143      0.551100      0.329033      0.437174      0.499825      0.559908      0.613524      0.637361
  85   5 2526.6291    2.1118  1.7705 10.9503  0.0000  0.0179   0.0170   0.0471    0.0468   0.0000   442.2486       1.14167       21.4156       1.50504      -3.67299      0.664636      0.341325      0.456742      0.517983      0.577404      0.605493      0.631609
  85   6 2759.8414    3.0961  1.6000 11.8967  0.0000  0.0165   0.0263   0.0441    0.0458   0.0000   442.3501      0.470680       21.0206       1.66310      -2.76105     -0.479823      0.319822      0.434541      0.483798      0.555938      0.589695      0.619391
  85   7 2986.5768    4.1470  1.4848 12.6409  0.0000  0.0160   0.0372   0.0423    0.0499   0.0000   442.6044       2.27024       20.8865       2.89729      -2.85632     -0.116023      0.305789      0.414385      0.467451      0.530123      0.574950      0.589934
  85   8 3205.3796    4.3972  1.8645 12.6085  0.0000  0.0179   0.0343   0.0478    0.0407   0.0000   442.6404       2.92474       22.2031       2.05920      -2.95305      0.400633      0.333420      0.465286      0.517368      0.592289      0.634365      0.652247
  85   9 3418.9370    3.5530  3.4184 11.8958  0.0000  0.0264   0.0201   0.0708    0.0324   0.0000   442.6270       2.56049       20.0203      0.987094      -1.80951       1.28550      0.498872      0.684779      0.778331      0.873030      0.906171      0.956379
  85  10 3628.4854    2.7345  6.0337 11.4755  0.0000  0.0434   0.0113   0.1189    0.0278   0.0000   442.4226       2.73643       21.5031      0.908879      -3.80034      0.272785      0.832264       1.11385       1.28166       1.42187       1.49933       1.56804
  86   0  943.6884    0.0377  0.0248  9.2588  0.0000  0.0148   0.0064   0.0126    0.0136   0.0000   437.4290     0.0188730       20.3725      0.212259      -2.80731      0.546027      0.281905      0.437582      0.433224      0.537941      0.584401      0.567071
  86   1 1401.1022    0.1427  0.2120  8.9656  0.0000  0.0077   0.0042   0.0214    0.0163   0.0000   440.4641     -0.111039       21.0997     0.0306860      -3.54444      0.189008      0.143450      0.190790      0.213516      0.239254      0.249560      0.271606
  86   2 1743.8913    0.4161  0.5347  9.0801  0.0000  0.0100   0.0062   0.0243    0.0301   0.0000   440.7536     -0.312425       21.6140      0.348851      -3.37708      0.373420      0.188891      0.255560      0.288545      0.324164      0.346669      0.369615
  86   3 2028.2284    0.7855  1.0636  9.5650  0.0000  0.0140   0.0086   0.0367    0.0504   0.0000   442.1995     -0.718613       21.7553      0.303441      -2.81226      0.495766      0.265179      0.360030      0.403148      0.456917      0.494133      0.520724
  86   4 2294.0528    1.3247  1.5120 10.3660  0.0000  0.0172   0.0121   0.0443    0.0465   0.0000   442.6035      0.300817       21.4896      0.323527      -2.80336       1.23987      0.321594      0.440512      0.501693      0.560970      0.601402      0.639153
  86   5 2537.2521    2.1545  1.6665 11.2255  0.0000  0.0172   0.0180   0.0465    0.0435   0.0000   442.2835       1.67957       22.3208      0.372814      -3.56452      0.493077      0.331136      0.442403      0.509698      0.558391      0.581556      0.620339
  86   6 2771.5931    3.2393  1.5621 11.8775  0.0002  0.0161   0.0274   0.0428    0.0511   0.0000   442.5342       1.08396       20.9683      0.608838      -3.20756      0.797705      0.301112      0.410360      0.458737      0.513287      0.549015      0.580189
  86   7 2999.1528    4.2239  1.5581 12.5584  0.0000  0.0162   0.0362   0.0430    0.0496   0.0000   442.8352       1.77211       21.3987       1.37584      -3.17980      0.708417      0.309825      0.431259      0.469426      0.528540      0.564848      0.585430
  86   8 3218.7549    4.3261  1.9060 12.6037  0.0000  0.0184   0.0333   0.0485    0.0417   0.0000   442.2736       2.39586       21.5749       1.63384      -3.84744     -0.157280      0.333298      0.457645      0.516623      0.569597      0.593877      0.629065
  86   9 3433.0512    3.5509  3.4783 11.8747  0.0000  0.0262   0.0197   0.0715    0.0329   0.0000   441.9787       2.77691       21.3578       5.01903      -3.46493     -0.497297      0.505834      0.673943      0.761798      0.843632      0.907164      0.936922
  86  10 3643.5522    2.6537  6.2699 11.5069 -0.0001  0.0465   0.0107   0.1243    0.0271   0.0000   441.5045       3.61795       20.2250      0.702807      -3.33012       1.14342      0.860658       1.16485       1.33950       1.47346       1.59690       1.66709
  87   1 1408.0334    0.1519  0.1927  8.9902  0.0000  0.0073   0.0044   0.0184    0.0162   0.0000   440.3275     -0.149329       21.2058      0.227622      -3.57547     -0.208847      0.127728      0.179438      0.206568      0.224185      0.242545      0.246942
  87   2 1751.4299    0.4243  0.5811  9.1268  0.0000  0.0104   0.0062   0.0262    0.0312   0.0000   440.9083   -0.00671170       21.5759      0.178988      -3.27199    -0.0538701      0.195559      0.257968      0.288696      0.326884      0.356519      0.376686
  87   3 2037.0522    0.8019  1.0819  9.6225  0.0000  0.0139   0.0087   0.0378    0.0517   0.0000   441.7383     -0.185576       21.1927       1.28642      -2.29691      0.446758      0.252286      0.335191      0.397413      0.431089      0.467456      0.469559
  87   4 2303.7848    1.3863  1.5815 10.3081  0.0000  0.0170   0.0120   0.0443    0.0469   0.0000   441.9039      0.291804       21.9623      0.782995      -3.95661       1.44237      0.319319      0.430401      0.492130      0.543211      0.563863      0.592795
  87   5 2547.8248    2.2713  1.7634 11.0212  0.0000  0.0176   0.0179   0.0460    0.0497   0.0000   441.7223      0.437072       21.4794       1.61958      -3.52746      0.151848      0.328311      0.449054      0.506426      0.574681      0.609499      0.638962
  87   6 2783.2758    3.2883  1.5067 12.0162  0.0001  0.0155   0.0283   0.0425    0.0487   0.0000   442.1957       1.44063       21.6838      0.692770      -2.69856      0.245078      0.291298      0.396085      0.447177      0.506884      0.549037      0.580813
  87   7 3011.6572    4.2354  1.5157 12.5616  0.0000  0.0154   0.0361   0.0422    0.0485   0.0000   442.3820       1.48815       21.1457       1.92526      -3.80766      0.408377      0.296536      0.396442      0.460241      0.503873      0.527473      0.542596
  87   8 3231.9704    4.3106  2.0845 12.4212  0.0000  0.0189   0.0308   0.0497    0.0405   0.0000   442.9201       2.16657       20.7345       1.73421      -1.96984      0.361984      0.350598      0.485594      0.542308      0.613301      0.642928      0.667236
  87   9 3447.1335    3.4505  3.6102 11.7989 -0.0002  0.0274   0.0185   0.0730    0.0334   0.0000   442.1357       2.66592       21.3243       3.02113      -5.24664      -1.99708      0.511843      0.700458      0.785407      0.865572      0.926682      0.966227
  87  10 3658.2213    2.6045  6.4283 11.5537 -0.0011  0.0475   0.0104   0.1279    0.0261   0.0000   441.6970       4.53918       20.6323       3.77936      -2.04849     -0.327846      0.885930       1.19493       1.37004       1.49908       1.65112       1.70485
  88   1 1414.9156    0.1564  0.2124  8.9544  0.0000  0.0080   0.0044   0.0186    0.0167   0.0000   440.1151      0.134421       21.2273      0.665870      -3.40340      0.635968      0.162544      0.210313      0.248582      0.273384      0.310976      0.306619
  88   2 1758.8979    0.4358  0.6468  9.0678  0.0000  0.0111   0.0061   0.0283    0.0328   0.0000   441.1279     -0.170657       20.8529      0.356128      -2.80957     -0.215296      0.198310      0.268073      0.306320      0.347138      0.367344      0.381601
  88   3 2045.8143    0.8205  1.1521  9.5085  0.0000  0.0145   0.0086   0.0382    0.0550   0.0000   442.1722      0.489243       21.3970      0.507287      -3.75055     -0.397299      0.262567      0.355408      0.393938      0.453149      0.483118      0.509401
  88   4 2313.4186    1.4078  1.5800 10.3720  0.0000  0.0167   0.0121   0.0459    0.0451   0.0000   441.9157      0.533340       21.5185      0.864162      -2.53932     -0.366667      0.308950      0.419090      0.477581      0.524893      0.566072      0.596224
  88   5 2558.2964    2.2466  1.8359 11.1701 -0.0001  0.0181   0.0175   0.0481    0.0429   0.0000   442.6067      0.553200       20.7968      0.878706      -1.84139       1.52209      0.330630      0.455079      0.513061      0.580088      0.612152      0.649993
  88   6 2794.8374    3.3501  1.5002 12.1261 -0.0000  0.0158   0.0289   0.0413    0.0471   0.0000   442.2096       1.90489       21.3439       1.48458      -3.18280     -0.397839      0.296607      0.399591      0.444888      0.507094      0.536636      0.565115
  88   7 3024.0558    4.2884  1.5777 12.6172  0.0000  0.0159   0.0357   0.0425    0.0454   0.0000   442.7208       2.54960       20.6156      0.847044      -2.87071      0.872812      0.292553      0.389192      0.447705      0.503402      0.536189      0.561035
  88   8 3245.1718    4.2741  2.1860 12.3684  0.0000  0.0190   0.0299   0.0520    0.0406   0.0000   443.1266       2.35917       20.4472       2.36829      -2.53614      0.307459      0.356470      0.475992      0.533204      0.617476      0.648616      0.677275
  88   9 3461.1389    3.3855  3.7922 11.8624  0.0000  0.0285   0.0177   0.0763    0.0310   0.0000   443.1783       2.61182       21.0958       2.79166      -3.05113     0.0473542      0.527120      0.714914      0.806467      0.892756      0.945942      0.989039
  88  10 3673.0671    2.5631  6.5728 11.5501  0.0009  0.0483   0.0102   0.1298    0.0254   0.0000   442.9748       6.80579       19.2030       1.50907     0.0858293       1.81038      0.885529       1.17670       1.38590       1.51558       1.62194       1.71210
  89   1 1421.7519    0.1608  0.2143  8.9192  0.0000  0.0076   0.0044   0.0182    0.0165   0.0000   440.0510   -0.00345124       21.2912    -0.0257035      -3.11063     -0.434469      0.141910      0.186475      0.212997      0.228195      0.269502      0.252864
  89   2 1766.3144    0.4391  0.5970  9.1056 -0.0001  0.0107   0.0063   0.0261    0.0326   0.0000   441.1105      0.238256       21.2777      0.448472      -3.43171     -0.256674      0.193098      0.254667      0.303978      0.325406      0.358771      0.386948
  89   3 2054.5324    0.8217  1.0419  9.6935  0.0000  0.0136   0.0089   0.0359    0.0480   0.0000   441.8565     -0.214666       21.4220      0.108004      -3.55212      0.425215      0.246609      0.336398      0.369726      0.421872      0.450303      0.473310
  89   4 2322.9810    1.4406  1.6669 10.3896  0.0000  0.0174   0.0119   0.0469    0.0431   0.0000   441.7219      0.593178       21.5313      0.901046      -3.05803      0.293499      0.305988      0.418858      0.476400      0.530554      0.556485      0.590899
  89   5 2568.7216    2.2606  1.7284 11.3223  0.0000  0.0175   0.0185   0.0477    0.0431   0.0000   442.0536      0.991586       21.1213      0.508231      -2.86090      0.299866      0.319223      0.441056      0.488110      0.552570      0.601289      0.620849
  89   6 2806.3614    3.3751  1.5841 12.0341  0.0000  0.0160   0.0281   0.0428    0.0463   0.0000   442.1991       1.79727       21.4608       1.82091      -2.85885      0.269505      0.289393      0.399878      0.441371      0.498555      0.527070      0.561798
  89   7 3036.3679    4.3998  1.5319 12.6100  0.0000  0.0157   0.0372   0.0417    0.0499   0.0000   443.2590       1.30548       21.8083       1.29724      -2.91517       1.04736      0.291365      0.396403      0.439500      0.487816      0.511623      0.533305
  89   8 3258.2375    4.3359  2.3374 12.3276  0.0000  0.0197   0.0291   0.0539    0.0385   0.0000   443.0444       3.31179       21.2400       1.74955     -0.732501      0.469612      0.353750      0.489339      0.542609      0.619936      0.649749      0.680743
  89   9 3475.0399    3.3144  4.0200 11.8447  0.0000  0.0299   0.0170   0.0805    0.0307   0.0000   443.3090       4.25662       22.1121       2.64452      -2.80234       1.24102      0.551905      0.738689      0.840308      0.941683       1.00340       1.05540
  89  10 3687.8232    2.4752  6.9311 11.5489 -0.0017  0.0521   0.0098   0.1388    0.0242   0.0000   442.9055       2.10612       20.6762       5.04353     -0.659417       2.82484      0.929653       1.26895       1.43304       1.62400       1.69553       1.79125
  90   0  964.7857    0.0303  0.0116  9.2396  0.0000  0.0151   0.0075   0.0069    0.0133   0.0000   436.6256    -0.0185100       21.1261     -0.843453      -4.64263      -1.63815      0.276353      0.251423      0.359016      0.481442      0.304758      0.407257
  90   1 1428.5241    0.1623  0.2439  8.9684  0.0000  0.0085   0.0043   0.0207    0.0168   0.0000   439.7452      0.108774       21.0623     0.0693593      -3.58401    -0.0692052      0.154510      0.203328      0.246146      0.262496      0.290375      0.299146
  90   2 1773.6865    0.4438  0.6124  9.1646  0.0000  0.0106   0.0062   0.0271    0.0317   0.0000   440.8505     -0.653895       20.8445      0.592545      -3.30855     -0.169416      0.191033      0.259769      0.290635      0.329437      0.355116      0.370290
  90   3 2063.1665    0.8494  1.1547  9.6820 -0.0000  0.0145   0.0088   0.0379    0.0512   0.0000   442.2039      0.448489       21.3650      0.239693      -2.54067      0.622462      0.260926      0.362965      0.404537      0.459275      0.496345      0.530966
  90   4 2332.4862    1.4778  1.6885 10.4302  0.0003  0.0177   0.0121   0.0464    0.0446   0.0000   442.0029    -0.0216363       21.7314       1.04389      -3.44282      0.464578      0.308237      0.421606      0.470169      0.531264      0.551951      0.576537
  90   5 2579.0788    2.3549  1.7584 11.3375  0.0000  0.0174   0.0187   0.0475    0.0433   0.0000   442.2636       1.41521       21.2608      0.151025      -3.07378     -0.347745      0.309207      0.419585      0.470768      0.522736      0.559741      0.589270
  90   6 2817.8304    3.4075  1.5380 12.1951  0.0000  0.0161   0.0293   0.0426    0.0472   0.0000   442.8312       1.99578       20.5646       1.56246      -3.60767      0.499944      0.294755      0.406205      0.455155      0.508820      0.560509      0.574640
  90   7 3048.6462    4.4056  1.6349 12.5206 -0.0012  0.0161   0.0353   0.0424    0.0459   0.0000   442.4963       2.25181       22.2358      0.114577      -3.60460     -0.422983      0.297624      0.394990      0.446325      0.498511      0.529530      0.559490
  90   8 3271.3647    4.1623  2.2618 12.4147  0.0000  0.0196   0.0285   0.0529    0.0373   0.0000   442.9561       2.80460       21.8913       3.49297      -3.00341     -0.900343      0.351189      0.480656      0.540649      0.606972      0.647612      0.677715
  90   9 3488.9284    3.2802  4.2196 11.7620  0.0010  0.0307   0.0159   0.0851    0.0313   0.0000   441.7581       3.81781       21.8732       1.29075      -3.03394       1.19382      0.547639      0.740359      0.838249      0.934585       1.00554       1.04815
  91   1 1435.2571    0.1632  0.2158  8.9703 -0.0000  0.0082   0.0044   0.0182    0.0164   0.0000   440.4703     -0.459371       21.3081    -0.0364777      -2.92193     -0.393116      0.163401      0.195195      0.233480      0.257213      0.291837      0.305147
  91   2 1780.9652    0.4707  0.7082  9.0812  0.0000  0.0116   0.0062   0.0287    0.0357   0.0000   440.6142     0.0385254       22.0340     -0.186518      -2.88772     -0.415430      0.203765      0.277975      0.320983      0.357339      0.389116      0.415019
  91   3 2071.8012    0.8782  1.2007  9.6253  0.0000  0.0149   0.0089   0.0386    0.0551   0.0000   441.7862      0.217293       21.4339    -0.0950071      -3.49028     -0.464935      0.253639      0.361668      0.389552      0.456552      0.471566      0.492733
  91   4 2341.9167    1.5051  1.6343 10.4600  0.0000  0.0170   0.0126   0.0459    0.0475   0.0000   441.8506       1.21070       21.0642      0.988025      -3.51742     -0.330815      0.302700      0.411289      0.460436      0.520752      0.555021      0.579507
  91   5 2589.4457    2.4071  1.7681 11.2556  0.0000  0.0174   0.0189   0.0457    0.0468   0.0000   442.0672      0.344713       21.2802      0.975513      -3.26131       1.09544      0.309258      0.422387      0.478913      0.534821      0.570985      0.604573
  91   6 2829.2154    3.5327  1.5545 12.2317  0.0000  0.0161   0.0295   0.0421    0.0466   0.0000   442.6015      0.883660       21.7056       1.85048      -2.98909      0.471011      0.281962      0.394225      0.440206      0.495689      0.523241      0.543654
  91   7 3060.8477    4.4079  1.6331 12.6412  0.0000  0.0160   0.0359   0.0441    0.0466   0.0000   442.8754       2.29205       20.9913       2.47115      -2.75916     -0.166398      0.284634      0.381670      0.430924      0.485918      0.518330      0.551406
  91   8 3284.3115    4.1219  2.4319 12.3482  0.0000  0.0203   0.0268   0.0550    0.0355   0.0000   443.0638       2.89652       21.1369       2.04434      -1.86726      0.123280      0.360037      0.487088      0.550135      0.617090      0.660509      0.684425
  91   9 3502.7842    3.2525  4.6205 11.7508 -0.0022  0.0335   0.0148   0.0906    0.0301   0.0000   442.7923       2.55160       21.5741      0.345938      -2.90679     0.0749690      0.590872      0.798613      0.907728       1.01049       1.08705       1.13226
  92   0  975.1734    0.0399  0.0145  9.2464  0.0000  0.0122   0.0071   0.0064    0.0132   0.0000   437.5604      0.693849       21.0405     -0.605148      -2.76333       2.01706      0.295004      0.314743      0.462282      0.543691      0.527262      0.811015
  92   1 1441.9337    0.1654  0.2265  8.9647  0.0000  0.0079   0.0043   0.0180    0.0165   0.0000   440.0054      0.106907       21.3892     0.0417495      -3.05366    -0.0522108      0.130132      0.180555      0.210719      0.240334      0.254906      0.270609
  92   2 1788.1849    0.4577  0.6707  9.1316  0.0000  0.0115   0.0062   0.0275    0.0346   0.0000   441.0775     0.0771436       21.1050     -0.230119      -3.41461     0.0197085      0.202755      0.277012      0.300032      0.340307      0.364285      0.390883
  92   3 2080.3311    0.8781  1.1475  9.8683  0.0000  0.0145   0.0092   0.0385    0.0487   0.0000   441.9441    -0.0511180       22.4624      0.293114      -3.67253      0.469737      0.244252      0.337658      0.376524      0.429637      0.465043      0.476887
  92   4 2351.2189    1.5525  1.6768 10.4132  0.0000  0.0172   0.0124   0.0446    0.0468   0.0000   442.2762      0.482828       21.9413     0.0776599      -1.66299     -0.934815      0.298773      0.413374      0.457452      0.521407      0.551799      0.581399
  92   5 2599.6749    2.4270  1.8055 11.3753  0.0000  0.0178   0.0187   0.0461    0.0425   0.0000   442.4630       1.64080       22.0176      0.799208      -3.50547       1.88818      0.309154      0.421571      0.476132      0.530904      0.570322      0.588066
  92   6 2840.5536    3.5093  1.5055 12.3541  0.0000  0.0156   0.0300   0.0417    0.0445   0.0000   442.8017       1.85998       21.5373       1.24091      -2.98466      0.698785      0.273779      0.371776      0.419735      0.471242      0.507887      0.531310
  92   7 3072.9410    4.4731  1.6444 12.6470  0.0000  0.0157   0.0356   0.0435    0.0442   0.0000   442.8678       2.93362       22.7269       2.46648      -2.54903      0.729366      0.290683      0.390982      0.441477      0.484678      0.524631      0.546873
  92   8 3297.2109    4.1073  2.5514 12.3398  0.0000  0.0208   0.0260   0.0568    0.0349   0.0000   442.9155       1.91073       21.5178       1.98724      -3.36705       1.49011      0.370550      0.502063      0.569007      0.628908      0.673685      0.696063
  92   9 3516.5160    3.1515  4.6228 11.8645  0.0038  0.0339   0.0147   0.0924    0.0291   0.0000   442.3175       2.15636       22.0959       4.24668      -3.30160       1.17072      0.601625      0.798783      0.923540       1.02385       1.09589       1.14346
  93   1 1448.5650    0.1721  0.2446  8.9594  0.0000  0.0082   0.0042   0.0194    0.0167   0.0000   440.1817     -0.216602       21.4859      0.158546      -3.36382    -0.0575418      0.136997      0.181950      0.231337      0.258655      0.268782      0.282873
  93   2 1795.3465    0.4721  0.7018  9.1565  0.0000  0.0111   0.0061   0.0289    0.0350   0.0000   440.9746      0.195304       20.7575     -0.149181      -2.62424     -0.157043      0.197621      0.268430      0.313284      0.345280      0.360184      0.383526
  93   3 2088.8512    0.8937  1.1866  9.8117  0.0000  0.0149   0.0093   0.0388    0.0544   0.0000   441.3200     -0.259373       20.6022      0.340164      -3.80198     -0.113722      0.256967      0.360305      0.402044      0.455039      0.484479      0.499251
  93   4 2360.5225    1.5659  1.7080 10.5680  0.0000  0.0177   0.0127   0.0467    0.0455   0.0000   442.0880       1.36396       21.3704       1.49685      -2.87584     0.0521516      0.298053      0.412958      0.458038      0.521684      0.557564      0.590990
  93   5 2609.9146    2.4383  1.9431 11.3047  0.0000  0.0184   0.0179   0.0482    0.0425   0.0000   442.6233      0.426651       21.3824      0.911776      -4.79004      0.724330      0.317993      0.435394      0.488779      0.554788      0.590538      0.619261
  93   6 2851.7948    3.6714  1.5831 12.1226  0.0000  0.0155   0.0294   0.0412    0.0493   0.0000   442.5666       2.09179       21.4621       1.24037      -2.60461      0.832710      0.275481      0.372694      0.414262      0.470012      0.492467      0.535817
  93   7 3084.9828    4.4542  1.6700 12.7172  0.0001  0.0163   0.0354   0.0434    0.0437   0.0000   442.7631       2.75825       20.5767       1.71683      -3.31612      0.461181      0.278486      0.385323      0.436131      0.483527      0.510552      0.545843
  93   8 3310.0697    4.0141  2.6669 12.3555  0.0000  0.0219   0.0249   0.0583    0.0337   0.0000   442.6856       2.13560       21.3491       2.94253      -3.73665     -0.501121      0.377023      0.517680      0.579763      0.637661      0.685740      0.714501
  93   9 3530.1730    3.0974  4.5901 11.8554 -0.0031  0.0342   0.0146   0.0924    0.0302   0.0000   443.3147       1.69252       20.5673      0.886471      -2.42846     -0.590111      0.600000      0.808511      0.913639       1.01951       1.10508       1.15531
  94   1 1455.1590    0.1908  0.2195  8.9207  0.0000  0.0069   0.0046   0.0160    0.0167   0.0000   439.8888     0.0590557       20.9716      0.397737      -3.12509     -0.162531      0.126007      0.157330      0.186852      0.216244      0.229440      0.225644
  94   2 1802.4654    0.4848  0.7522  9.0593  0.0000  0.0118   0.0061   0.0295    0.0365   0.0000   440.6731     -0.252700       20.7895      0.186514      -3.56356     -0.589741      0.188804      0.263780      0.305584      0.339017      0.352201      0.378246
  94   3 2097.2944    0.9062  1.3095  9.6896  0.0000  0.0155   0.0087   0.0405    0.0488   0.0000   442.0171      0.903562       21.2605     -0.361023      -2.60349      0.358687      0.257070      0.358664      0.399948      0.449571      0.487235      0.506541
  94   4 2369.7132    1.5991  1.7513 10.4543  0.0000  0.0176   0.0125   0.0458    0.0456   0.0000   442.2579     0.0831773       20.9409       1.53849      -3.18329      0.842608      0.300918      0.409654      0.457191      0.516368      0.554107      0.576545
  94   5 2620.0341    2.5403  1.7833 11.3581  0.0000  0.0173   0.0191   0.0455    0.0430   0.0000   442.1117      0.838866       21.4909       1.76809      -2.74224      0.930515      0.293078      0.403883      0.444695      0.508762      0.531402      0.568921
  94   6 2862.9872    3.6753  1.6552 12.1843  0.0000  0.0160   0.0290   0.0433    0.0440   0.0000   442.2208       1.09475       20.9415       1.20403      -2.44144      0.446882      0.283450      0.393538      0.439561      0.498168      0.527099      0.547158
  94   7 3096.9408    4.4730  1.7582 12.6336  0.0000  0.0164   0.0343   0.0448    0.0418   0.0000   442.5964       2.41536       21.8032       1.87070      -3.48068      0.649642      0.294082      0.392469      0.439687      0.486039      0.526124      0.547173
  94   8 3322.8847    4.0221  2.7467 12.3143  0.0000  0.0217   0.0245   0.0599    0.0327   0.0000   443.6754       3.48778       21.8313       2.48443      -1.91875      0.868282      0.374278      0.494071      0.566475      0.628579      0.692296      0.718533
  94   9 3543.7271    3.0983  5.1761 11.7561  0.0027  0.0373   0.0133   0.1015    0.0290   0.0000   441.9798       3.45839       21.2887       3.19990      -4.85972      0.849707      0.646880      0.868581      0.977466       1.09873       1.18463       1.24567
  95   0  990.5289    0.0438  0.0548  9.1694  0.0000  0.0161   0.0055   0.0227    0.0132   0.0000   437.5351      -1.10289       20.0310      0.971561      -3.23879     -0.125057      0.249404      0.346315      0.390009      0.470511      0.397548      0.461931
  95   1 1461.6871    0.1777  0.2748  8.9462  0.0000  0.0084   0.0042   0.0208    0.0169   0.0000   440.1961     -0.168793       20.9408     0.0784720      -3.27119     -0.175802      0.145201      0.198770      0.219683      0.249929      0.259478      0.272853
  95   2 1809.5239    0.4980  0.7506  9.0850  0.0000  0.0118   0.0062   0.0293    0.0367   0.0000   440.7917     -0.466267       21.2256      0.398964      -2.63904      0.102691      0.186304      0.261885      0.297155      0.325224      0.343567      0.377756
  95   3 2105.6618    0.9240  1.2983  9.7845  0.0000  0.0151   0.0089   0.0408    0.0472   0.0000   441.6833      0.217577       21.3530     -0.395365      -2.40617      0.555684      0.258507      0.354877      0.397014      0.448376      0.482808      0.505482
  95   4 2378.8766    1.5991  1.7977 10.5390 -0.0003  0.0178   0.0124   0.0478    0.0436   0.0000   442.3092      0.349927       21.5570    -0.0236713      -3.12253      0.253093      0.301734      0.407681      0.460602      0.517955      0.555679      0.581806
  95   5 2630.1599    2.5521  1.8338 11.4541 -0.0000  0.0176   0.0193   0.0467    0.0420   0.0000   442.0926      0.930380       20.6106       2.03015      -2.35082     -0.808144      0.306247      0.412654      0.458559      0.527209      0.563702      0.589138
  95   6 2874.1037    3.7605  1.6730 12.1485  0.0000  0.0159   0.0291   0.0431    0.0458   0.0000   442.7883       1.82931       21.9715      0.997492      -3.10167      0.862087      0.271010      0.374965      0.416719      0.464853      0.502112      0.529748
  95   7 3108.8388    4.5302  1.6822 12.6510 -0.0003  0.0163   0.0352   0.0423    0.0444   0.0000   442.7203       2.25039       21.6459       2.40243      -2.74873      0.502466      0.278625      0.393838      0.435937      0.494109      0.526560      0.551726
  95   8 3335.5546    3.9141  2.7287 12.2516  0.0000  0.0221   0.0239   0.0585    0.0341   0.0000   442.4995       3.21577       21.6260       2.05519      -1.91699       1.25200      0.381483      0.508532      0.578519      0.647848      0.700854      0.727167
  95   9 3557.3243    2.9639  4.9289 11.8527  0.0000  0.0369   0.0133   0.0995    0.0277   0.0000   443.0848       2.70878       21.0210       3.05733      -2.93858       1.81368      0.620697      0.840847      0.964343       1.06447       1.14560       1.19351
  96   0  995.5477    0.0329  0.0114  9.1939  0.0000  0.0126   0.0069   0.0118    0.0128   0.0000   437.6906     -0.868058       21.7061      0.187430      -2.76672     0.0875683      0.166595      0.395582      0.294481      0.419626      0.307905      0.436686
  96   1 1468.1977    0.1782  0.2662  8.9734  0.0000  0.0087   0.0042   0.0195    0.0168   0.0000   439.8747    -0.0226476       21.0144      0.391342      -3.08381    -0.0843891      0.141741      0.181399      0.226068      0.233720      0.248073      0.257133
  96   2 1816.5332    0.4909  0.7216  9.1401  0.0000  0.0116   0.0063   0.0282    0.0370   0.0000   440.5948     0.0788593       21.0977    -0.0351674      -3.46031      0.107725      0.196422      0.270535      0.305697      0.334195      0.356249      0.384447
  96   3 2114.0048    0.9526  1.3614  9.6782  0.0000  0.0154   0.0086   0.0403    0.0477   0.0000   441.2282      0.263340       21.7961      0.967100      -4.24155      0.105621      0.245797      0.340903      0.378313      0.423753      0.456587      0.473173
  96   4 2387.9127    1.6286  1.8627 10.6107  0.0012  0.0187   0.0125   0.0495    0.0421   0.0000   442.3008      0.646516       20.8683       1.18832      -2.50037      0.167684      0.298617      0.426579      0.467350      0.534918      0.566016      0.601464
  96   5 2640.1831    2.6208  1.9269 11.3524  0.0000  0.0176   0.0187   0.0473    0.0420   0.0000   442.3172       1.69505       21.4430       1.21947      -3.06370      -1.19772      0.301670      0.416363      0.471760      0.525385      0.564402      0.586383
  96   6 2885.2023    3.7718  1.5472 12.5262  0.0008  0.0156   0.0315   0.0425    0.0429   0.0000   442.0846       1.60912       21.3136       1.65267      -2.95645      0.888217      0.259319      0.362993      0.405849      0.460289      0.491690      0.511810
  96   7 3120.6660    4.5596  1.8663 12.3994  0.0000  0.0167   0.0323   0.0438    0.0440   0.0000   442.8467       2.99469       21.5655       1.94944      -2.71842      0.442426      0.286035      0.385493      0.441796      0.490327      0.521929      0.550281
  96   8 3348.2099    3.8768  3.0273 12.2231  0.0000  0.0235   0.0220   0.0630    0.0316   0.0000   443.0209       3.50147       20.9782       3.88215      -2.73241     -0.718481      0.385878      0.528469      0.604229      0.667338      0.722846      0.751865
  96   9 3570.6802    2.9734  5.4598 11.7908 -0.0011  0.0402   0.0124   0.1077    0.0280   0.0000   443.1493       3.76965       19.8061       2.83187      -1.48711      0.405649      0.671759      0.927811       1.05900       1.18215       1.26661       1.32519
  97   1 1474.6478    0.1862  0.3068  8.9749  0.0000  0.0088   0.0041   0.0218    0.0173   0.0000   439.9060    -0.0544499       21.2495      0.246356      -3.30491     -0.394075      0.145860      0.201787      0.229451      0.260286      0.279024      0.304171
  97   2 1823.4641    0.5262  0.7314  9.2268  0.0000  0.0109   0.0065   0.0291    0.0366   0.0000   440.7762      0.196971       21.6434      0.394286      -3.74298     -0.789536      0.185125      0.241896      0.282176      0.322333      0.340564      0.349765
  97   3 2122.3111    0.9648  1.3174  9.8869  0.0000  0.0151   0.0090   0.0402    0.0472   0.0000   441.7864      0.362292       20.8631      0.968733      -4.04738     -0.453248      0.244198      0.336294      0.375972      0.434538      0.449865      0.478958
  97   4 2396.9137    1.6845  1.8497 10.6972  0.0000  0.0179   0.0129   0.0486    0.0433   0.0000   441.6594      0.703747       22.2194      0.858987      -4.05247     -0.565015      0.301195      0.411566      0.460153      0.517256      0.560753      0.594187
  97   5 2650.2369    2.6491  1.7431 11.7187  0.0000  0.0171   0.0205   0.0456    0.0412   0.0000   442.3084       1.45904       21.6916       1.26148      -2.76734      0.830910      0.282894      0.382285      0.431569      0.482946      0.511749      0.533332
  97   6 2896.1813    3.8344  1.5968 12.3849  0.0000  0.0157   0.0306   0.0417    0.0459   0.0000   442.5763       2.03738       21.3632       1.75663      -4.37144      0.509047      0.265146      0.363409      0.399382      0.454357      0.473321      0.497717
  97   7 3132.4120    4.4944  1.8868 12.6401 -0.0000  0.0170   0.0327   0.0460    0.0411   0.0000   442.6856       1.84920       21.6961       1.16406      -3.59268      0.950303      0.287906      0.391677      0.442289      0.496941      0.530624      0.557242
  97   8 3360.8527    3.8900  3.0825 12.1571  0.0000  0.0236   0.0217   0.0631    0.0338   0.0000   442.6867       2.23281       19.7069       2.29953      -3.60566       1.75292      0.388789      0.529127      0.600227      0.679861      0.726915      0.756766
  97   9 3584.1224    2.9628  5.8834 11.7135  0.0017  0.0423   0.0114   0.1134    0.0274   0.0000   443.0718       3.45904       21.6720       3.26867      -1.21350       1.16919      0.692362      0.956520       1.06878       1.20677       1.27798       1.34274
  98   0 1005.6356    0.0354  0.0197  9.2002  0.0000  0.0145   0.0053   0.0092    0.0127   0.0000   436.7472      0.324234       21.3121     -0.310478      -2.82062      0.394600      0.264879      0.278695      0.429490      0.410438      0.618328      0.573843
  98   1 1481.0589    0.1912  0.3142  8.9902  0.0000  0.0086   0.0042   0.0227    0.0175   0.0000   440.0232      0.144542       20.6221     -0.139127      -3.05734      0.224809      0.143019      0.195933      0.228898      0.268857      0.286654      0.301690
  98   2 1830.3508    0.5113  0.7658  9.2336  0.0000  0.0114   0.0063   0.0295    0.0358   0.0000   440.1434     -0.119323       20.8625     -0.291105      -3.03136     -0.134136      0.185966      0.251917      0.285472      0.322409      0.347123      0.375452
  98   3 2130.5678    0.9758  1.3951  9.8612  0.0000  0.0157   0.0090   0.0419    0.0475   0.0000   441.6941     0.0910288       21.6343      0.947505      -3.45857      0.595929      0.257369      0.346326      0.386687      0.445640      0.474534      0.503113
  98   4 2405.8327    1.6874  1.8074 10.7743  0.0000  0.0182   0.0129   0.0468    0.0417   0.0000   441.8003      0.826442       21.0331       1.53469      -3.33869      0.596883      0.298936      0.412600      0.459024      0.522635      0.559080      0.581965
  98   5 2660.0943    2.7356  1.8066 11.6864  0.0000  0.0170   0.0205   0.0458    0.0403   0.0000   441.8859       1.63155       21.5797       1.73122      -3.08743      0.138674      0.279997      0.383155      0.424531      0.489039      0.520443      0.551936
  98   6 2907.1180    3.8820  1.6814 12.3545  0.0000  0.0159   0.0299   0.0427    0.0442   0.0000   442.8490       1.62527       21.7470       2.27660      -3.10130     -0.437562      0.267210      0.358325      0.407245      0.457918      0.492812      0.509796
  98   7 3144.1446    4.4720  1.9169 12.6651 -0.0000  0.0171   0.0318   0.0465    0.0387   0.0000   442.8115       2.28784       20.7575       1.79868      -3.31692     -0.106037      0.281817      0.384457      0.435731      0.486560      0.519257      0.550013
  98   8 3373.3658    3.7793  3.2178 12.2114  0.0000  0.0244   0.0206   0.0671    0.0313   0.0000   442.9936       3.09059       21.6352       2.17470      -2.20910       2.19398      0.405271      0.560062      0.624138      0.701074      0.752915      0.783194
  98   9 3597.4965    2.8370  5.7560 11.7618 -0.0014  0.0416   0.0113   0.1150    0.0268   0.0000   443.1147       3.36635       20.9434       2.62800      -1.98289      0.635375      0.687329      0.933444       1.06541       1.19329       1.26499       1.33766
  99   0 1010.6216    0.0328  0.0207  9.1703 -0.0046  0.0143   0.0054   0.0096    0.0127   0.0000   436.5280     -0.254366       21.7064      0.442561      -3.64319     -0.550277      0.211268      0.285992      0.371225      0.366597      0.381423      0.432811
  99   1 1487.4217    0.2002  0.2984  8.9442  0.0000  0.0085   0.0043   0.0195    0.0175   0.0000   439.8323    -0.0743030       21.0401      0.195262      -3.14443      0.104864      0.134417      0.184011      0.210424      0.224257      0.253742      0.271203
  99   2 1837.1749    0.5255  0.8362  9.2265  0.0000  0.0122   0.0062   0.0317    0.0373   0.0000   440.5925     -0.127495       21.4069     0.0688938      -2.13702      0.311469      0.194715      0.258387      0.298932      0.337360      0.354483      0.377234
  99   3 2138.7731    0.9925  1.3327  9.9621  0.0000  0.0150   0.0093   0.0406    0.0471   0.0000   441.4929      0.316494       21.6486      0.558852      -2.92301     0.0816688      0.247967      0.330534      0.380058      0.424647      0.451713      0.473782
  99   4 2414.7238    1.7192  1.9536 10.6829  0.0000  0.0187   0.0125   0.0491    0.0417   0.0000   442.0982      0.309187       21.0545      0.639174      -2.83845     -0.336437      0.302358      0.409685      0.463779      0.530357      0.561435      0.590419
  99   5 2670.0636    2.7451  1.7872 11.6649  0.0000  0.0167   0.0205   0.0460    0.0414   0.0000   442.3667      0.581701       21.5876      0.916410      -2.80219     -0.650806      0.281356      0.380411      0.429086      0.492211      0.531768      0.543865
  99   6 2918.0105    4.0037  1.6518 12.2845  0.0000  0.0155   0.0303   0.0412    0.0454   0.0000   442.3464       1.60043       21.4193       2.86056      -3.49892      0.273380      0.251149      0.338847      0.382356      0.432372      0.458013      0.479594
  99   7 3155.8132    4.4029  1.9991 12.5900  0.0000  0.0173   0.0304   0.0475    0.0366   0.0000   443.0373       2.55584       21.7705       2.30586      -2.27810    -0.0119272      0.284862      0.384893      0.437798      0.498193      0.529968      0.559919
  99   8 3385.8265    3.7036  3.3600 12.1999 -0.0005  0.0259   0.0200   0.0691    0.0314   0.0000   442.9465       1.80048       22.4511       3.75342      -1.51655       1.94634      0.417136      0.574633      0.637713      0.728760      0.758009      0.806582
  99   9 3610.8111    2.8060  6.0507 11.7537  0.0013  0.0445   0.0110   0.1169    0.0263   0.0000   441.9862       4.33178       20.4195       3.81657      -3.89716      -1.82160      0.730209      0.977481       1.13171       1.26523       1.36050       1.42142
 100   1 1493.7228    0.1992  0.3185  8.9379  0.0000  0.0084   0.0042   0.0222    0.0177   0.0000   439.6847     -0.135396       20.9567      0.309543      -3.25578     0.0775532      0.139049      0.171642      0.210972      0.241469      0.259683      0.259482
 100   2 1843.9634    0.5371  0.7930  9.2051  0.0000  0.0113   0.0063   0.0295    0.0374   0.0000   441.0333     0.0510164       20.7457      0.124190      -3.81609    -0.0932813      0.184170      0.246682      0.283742      0.308486      0.338794      0.365929
 100   3 2146.8996    1.0026  1.4287  9.7834  0.0000  0.0156   0.0087   0.0404    0.0468   0.0000   441.4367      0.360400       21.4719      0.676691      -3.32312      0.585754      0.254871      0.345580      0.392085      0.443655      0.475306      0.487742
 100   4 2423.5195    1.7611  1.8781 10.8274  0.0000  0.0181   0.0130   0.0485    0.0407   0.0000   442.1737       1.31319       21.0201      0.706421      -3.15214     -0.699608      0.291194      0.398984      0.448311      0.498399      0.529712      0.562552
 100   5 2679.8911    2.7460  1.9423 11.6832  0.0000  0.0178   0.0197   0.0478    0.0382   0.0000   442.7696       1.54694       21.3058       1.50783      -2.14357      0.913817      0.287447      0.390674      0.440109      0.497098      0.523679      0.555623
 100   6 2928.8567    3.9989  1.6337 12.5726 -0.0000  0.0159   0.0315   0.0418    0.0423   0.0000   442.2349       1.56119       20.8833       2.05018      -3.49347       1.05098      0.261818      0.351116      0.398964      0.455437      0.495806      0.519365
 100   7 3167.3497    4.4668  2.0472 12.5630  0.0001  0.0176   0.0304   0.0475    0.0381   0.0000   442.7267       2.80278       21.0315       2.56657      -2.66944       1.52399      0.283351      0.385459      0.435622      0.496043      0.524639      0.546845
 100   8 3398.1846    3.7122  3.6337 12.0877  0.0005  0.0269   0.0189   0.0718    0.0324   0.0000   443.4737       3.10560       21.1637       1.62144      -2.77918      0.522045      0.433001      0.595657      0.663002      0.760049      0.813551      0.860761
 100   9 3623.9905    2.7299  6.0798 11.8021 -0.0015  0.0454   0.0108   0.1203    0.0253   0.0000   441.6364       2.20793       22.2377       4.20634      -4.55742      -1.29745      0.728489      0.985105       1.12596       1.24363       1.34327       1.41839
 101   0 1020.5338    0.0254  0.0042  9.1922  0.0022  0.0126   0.0047   0.0032    0.0124   0.0000   437.4513     -0.262356       20.8507      0.203231      -4.82824     -0.869046      0.314409      0.459883      0.484312      0.488052      0.417636      0.327326
 101   1 1500.0073    0.2028  0.3213  8.9853  0.0000  0.0084   0.0042   0.0217    0.0176   0.0000   439.9554     -0.130357       21.2947      0.150726      -3.63301    -0.0699421      0.140287      0.183445      0.208070      0.241033      0.263187      0.306302
 101   2 1850.7296    0.5432  0.8330  9.2506  0.0000  0.0118   0.0063   0.0315    0.0385   0.0000   440.4240     0.0108681       21.5330      0.374821      -3.19754     0.0418965      0.183254      0.243839      0.278363      0.324036      0.330828      0.356125
 101   3 2154.9516    1.0203  1.4383  9.8690  0.0000  0.0156   0.0089   0.0414    0.0469   0.0000   441.4318    0.00374845       21.2041  -0.000478349      -3.27570     -0.294891      0.242407      0.334524      0.378933      0.427169      0.456417      0.479975
 101   4 2432.2708    1.8280  1.9344 10.7865  0.0000  0.0184   0.0130   0.0481    0.0422   0.0000   441.6437      0.353119       22.3249      0.487413      -3.65956     -0.148781      0.291448      0.404000      0.449217      0.509877      0.544165      0.570781
 101   5 2689.7044    2.8076  1.8053 11.8103  0.0000  0.0173   0.0210   0.0454    0.0402   0.0000   442.5433       1.68528       20.6744       1.21664      -3.84677     -0.339042      0.273619      0.377022      0.419367      0.482141      0.501021      0.521634
 101   6 2939.6044    3.9953  1.6437 12.5016  0.0000  0.0156   0.0303   0.0418    0.0410   0.0000   442.8425       1.42304       21.6828       1.58906      -2.58703      0.665328      0.248882      0.342734      0.379738      0.434751      0.456724      0.481652
 101   7 3178.8886    4.5166  2.0532 12.6606  0.0000  0.0179   0.0308   0.0471    0.0379   0.0000   442.8348       2.16975       22.3450       3.04884      -3.50900      0.635556      0.285812      0.392557      0.439515      0.494686      0.536157      0.555528
 101   8 3410.5731    3.6225  3.6641 12.1709 -0.0009  0.0273   0.0183   0.0744    0.0310   0.0000   442.3466       2.17438       22.5554       2.95996      -3.15252      0.235498      0.431340      0.597034      0.659801      0.741200      0.805315      0.844649
 101   9 3637.0998    2.7173  6.3948 11.8256  0.0008  0.0470   0.0105   0.1259    0.0243   0.0000   443.5305       3.41392       21.3834       4.76844      -2.24815    -0.0993193      0.751772       1.01738       1.16247       1.32022       1.40360       1.48317
 102   0 1025.4137    0.0317  0.0088  9.1566  0.0000  0.0147   0.0055   0.0072    0.0124   0.0000   436.4983    -0.0947439       21.1595     0.0805863      -2.93308     -0.195482      0.121011      0.309371      0.151902      0.343948      0.247522      0.340285
 102   1 1506.2517    0.2037  0.2983  8.9435  0.0000  0.0078   0.0042   0.0200    0.0174   0.0000   439.6115     -0.216933       21.3879     -0.281592      -3.19131     -0.333023      0.127258      0.168107      0.198944      0.221203      0.240710      0.242973
 102   2 1857.4316    0.5535  0.8517  9.2657  0.0000  0.0120   0.0064   0.0315    0.0393   0.0000   440.4522      0.161381       21.2430    -0.0987135      -2.96564     -0.400106      0.187229      0.252103      0.298291      0.333063      0.354237      0.367876
 102   3 2162.9799    1.0347  1.5055  9.9800  0.0000  0.0160   0.0088   0.0431    0.0416   0.0000   441.3514      0.195387       20.8233      0.724899      -3.41996     0.0737400      0.252241      0.344266      0.392687      0.438146      0.466033      0.494222
 102   4 2440.9666    1.8379  2.0980 10.7688  0.0002  0.0194   0.0125   0.0508    0.0415   0.0000   441.7958      0.575182       21.3486      0.362819      -3.39519      0.165557      0.306152      0.422154      0.480625      0.535261      0.590004      0.607098
 102   5 2699.4657    2.8959  1.8918 11.7473 -0.0000  0.0174   0.0207   0.0460    0.0402   0.0000   442.6242       1.52348       21.2625       1.76353      -2.97175     -0.424429      0.279883      0.384428      0.425832      0.493037      0.530453      0.552351
 102   6 2950.2932    4.0107  1.6931 12.6598 -0.0002  0.0161   0.0309   0.0440    0.0390   0.0000   442.7899       1.38454       21.3557       1.51957      -3.82187      -1.34569      0.251283      0.346554      0.387165      0.428322      0.455295      0.481551
 102   7 3190.3126    4.4884  2.0162 12.7083  0.0000  0.0176   0.0311   0.0473    0.0374   0.0000   443.0964       2.48451       20.9126       2.96727      -3.18326   -0.00126139      0.282150      0.384176      0.428233      0.486303      0.522030      0.546525
 102   8 3422.8641    3.6750  3.8641 12.0617  0.0011  0.0283   0.0177   0.0764    0.0322   0.0000   442.8074       2.66617       21.0979       3.31139      -2.78629     -0.127319      0.439517      0.607573      0.681483      0.766719      0.826910      0.855537
 103   0 1030.2822    0.0428  0.0397  9.1774 -0.0003  0.0154   0.0048   0.0137    0.0126   0.0000   436.8206     -0.427543       20.6200      0.491452      -3.15035      -1.08962      0.266539      0.233385      0.331924      0.462784      0.412817      0.365990
 103   1 1512.4592    0.2089  0.3424  8.9590  0.0000  0.0089   0.0042   0.0220    0.0182   0.0000   439.6528    -0.0674330       21.0649      0.146095      -3.29199     0.0681060      0.137632      0.199695      0.219257      0.253874      0.284740      0.289504
 103   2 1864.0848    0.5716  0.8176  9.2942  0.0000  0.0114   0.0065   0.0295    0.0386   0.0000   440.6377      0.118715       21.4110     0.0292182      -3.37308      0.665725      0.177149      0.241274      0.273759      0.305568      0.322100      0.342528
 103   3 2170.9348    1.0585  1.5324  9.9713  0.0000  0.0160   0.0089   0.0433    0.0445   0.0000   441.8667     -0.537211       21.3855      0.711838      -3.20976      0.117142      0.251728      0.336798      0.387686      0.433008      0.471720      0.495965
 103   4 2449.6015    1.8450  1.9345 10.9944  0.0000  0.0184   0.0132   0.0495    0.0392   0.0000   441.8786    0.00384058       22.1794      0.984288      -4.21115      0.355436      0.288504      0.394514      0.448764      0.501353      0.534840      0.559872
 103   5 2709.2125    2.8861  1.8986 11.8380 -0.0001  0.0173   0.0206   0.0467    0.0386   0.0000   442.0317       1.02383       21.3157      0.904086      -2.45446      0.949726      0.274158      0.376421      0.423222      0.474398      0.509800      0.531403
 103   6 2960.9145    4.1037  1.6894 12.5756  0.0000  0.0158   0.0309   0.0429    0.0413   0.0000   442.5061       1.84800       21.2476       1.13982      -3.46801      0.491680      0.245098      0.349260      0.380383      0.439234      0.447101      0.486996
 103   7 3201.7347    4.3782  2.2215 12.5505 -0.0000  0.0185   0.0281   0.0498    0.0363   0.0000   443.4324       1.88383       22.7261       1.76582      -2.82694      0.747221      0.291332      0.396863      0.445996      0.499424      0.533949      0.565116
 103   8 3435.1063    3.5574  3.9972 12.1054 -0.0018  0.0290   0.0166   0.0789    0.0309   0.0000   443.1263       2.46034       21.5226       1.19893      -4.35625      0.368929      0.458290      0.616864      0.693729      0.785450      0.854035      0.886843
 104   0 1035.1562    0.0450  0.0626  9.1388  0.0000  0.0157   0.0049   0.0231    0.0127   0.0000   437.4618      0.448274       20.8783      0.283339      -4.01521     -0.344374      0.227569      0.297356      0.343802      0.404461      0.421846      0.439810
 104   1 1518.5942    0.2086  0.3668  8.9592  0.0000  0.0091   0.0041   0.0241    0.0183   0.0000   439.7274     -0.269934       20.6959      0.457939      -3.42772      0.268935      0.141897      0.193886      0.207032      0.245152      0.261288      0.270036
 104   2 1870.6502    0.5703  0.9508  9.3057  0.0000  0.0128   0.0063   0.0342    0.0404   0.0000   440.1201      0.677530       21.3467      0.332453      -3.25419     0.0105417      0.197184      0.265407      0.308206      0.342717      0.369841      0.397316
 104   3 2178.8706    1.0847  1.5305 10.0549  0.0000  0.0160   0.0091   0.0434    0.0427   0.0000   441.3653     -0.339551       21.0929     -0.520146      -2.93484      0.381213      0.250312      0.336752      0.388068      0.432677      0.475477      0.501740
 104   4 2458.1848    1.9590  2.0441 10.8995  0.0001  0.0186   0.0135   0.0496    0.0413   0.0000   442.1272      0.450789       21.5233      0.654970      -3.21511      0.379013      0.291614      0.408335      0.454247      0.517248      0.556700      0.583220
 104   5 2718.8267    2.9104  1.8465 11.9477  0.0000  0.0170   0.0213   0.0465    0.0378   0.0000   442.5504       1.97648       22.1100      0.749998      -1.75594       1.11809      0.265269      0.354026      0.401741      0.456505      0.490558      0.512650
 104   6 2971.4682    4.1544  1.7669 12.5048  0.0000  0.0159   0.0304   0.0438    0.0415   0.0000   442.7114       2.50161       21.2994       1.71616      -2.86076      0.821328      0.254414      0.350937      0.394592      0.447555      0.477414      0.509541
 104   7 3213.0774    4.3829  2.3005 12.5256  0.0000  0.0189   0.0276   0.0505    0.0361   0.0000   442.5761       2.01102       21.3280       2.35824      -3.37742     -0.471876      0.303074      0.409409      0.468364      0.525296      0.563057      0.595787
 104   8 3447.2469    3.5189  4.1328 12.0740  0.0031  0.0300   0.0162   0.0819    0.0307   0.0000   442.7835       3.59045       19.9211       2.31979      -3.10152       1.33916      0.468725      0.624188      0.720744      0.804163      0.874240      0.908901
 105   0 1040.0138    0.0385  0.0349  9.1260  0.0000  0.0166   0.0048   0.0134    0.0124   0.0000   437.4814      0.639836       20.4474      0.233902      -3.89676     -0.485997      0.196334      0.291207      0.380434      0.350770      0.361419      0.400065
 105   1 1524.7192    0.2225  0.3245  8.9690  0.0000  0.0080   0.0043   0.0201    0.0179   0.0000   439.6920     -0.316182       20.8698      0.165864      -3.19043      0.290067      0.125335      0.164464      0.197920      0.211712      0.231704      0.242693
 105   2 1877.2606    0.5829  0.8746  9.2983  0.0000  0.0118   0.0064   0.0310    0.0394   0.0000   440.6080     0.0481214       21.5585      0.630226      -3.60849      0.310055      0.176248      0.243735      0.276098      0.315952      0.331157      0.350398
 105   3 2186.7770    1.0922  1.5524 10.0212  0.0000  0.0161   0.0090   0.0432    0.0436   0.0000   441.3588     -0.205931       22.1719      0.808149      -3.67752      0.156710      0.250815      0.335283      0.382987      0.428539      0.464417      0.481433
 105   4 2466.6991    1.8856  2.0225 11.0500 -0.0001  0.0188   0.0132   0.0524    0.0381   0.0000   441.9064       1.05198       21.7803      0.151963      -2.88499     -0.578244      0.286388      0.391222      0.443712      0.497015      0.542870      0.565370
 105   5 2728.4807    3.0109  1.8527 11.8587 -0.0002  0.0166   0.0215   0.0456    0.0395   0.0000   442.4865       1.67652       21.1616      0.793144      -3.32831    -0.0901252      0.266596      0.353652      0.405062      0.450091      0.475656      0.502080
 105   6 2981.9862    4.2122  1.7669 12.5422 -0.0000  0.0159   0.0305   0.0431    0.0406   0.0000   442.4917       1.47926       21.8305       2.18607      -2.94114      0.191609      0.247209      0.330060      0.370449      0.420782      0.446707      0.473385
 105   7 3224.3715    4.4092  2.3000 12.5631  0.0000  0.0189   0.0278   0.0505    0.0355   0.0000   443.1722       1.80606       21.4206       1.81895      -3.17698      0.708105      0.292139      0.394650      0.439439      0.505096      0.544466      0.576048
 105   8 3459.3865    3.3920  4.3693 12.0965 -0.0041  0.0319   0.0153   0.0875    0.0300   0.0000   443.0568       3.24188       22.4191       1.74382      -4.03262      0.203878      0.493899      0.668846      0.758302      0.846420      0.913585      0.954928
 106   0 1044.8175    0.0407  0.0472  9.1549  0.0000  0.0166   0.0050   0.0165    0.0126   0.0000   436.8709    -0.0819384       20.2251      0.363022      -2.96434      0.188834      0.248940      0.349250      0.387080      0.476937      0.462549      0.436535
 106   1 1530.7760    0.2178  0.3769  8.9792  0.0000  0.0091   0.0041   0.0230    0.0185   0.0000   439.8266     0.0980609       21.2316     -0.229824      -3.05846      0.182380      0.144229      0.194525      0.218740      0.247007      0.256685      0.277750
 106   2 1883.7591    0.6083  0.9313  9.2677  0.0000  0.0124   0.0064   0.0313    0.0427   0.0000   440.4643     -0.343374       21.3901      0.167711      -3.12264      0.132489      0.185006      0.260560      0.286364      0.326842      0.351190      0.364693
 106   3 2194.5736    1.1090  1.5613 10.1120  0.0000  0.0165   0.0091   0.0432    0.0435   0.0000   441.4351     -0.499228       21.9454     0.0163305      -2.61871      0.753551      0.246070      0.338839      0.387114      0.433230      0.468915      0.490070
 106   4 2475.1507    1.9803  2.1052 10.9275  0.0001  0.0189   0.0132   0.0515    0.0420   0.0000   442.0556      0.687396       21.5110      0.431528      -4.08618      0.107186      0.285593      0.386888      0.438011      0.487590      0.521283      0.542373
 106   5 2738.0707    3.0439  1.9379 11.8332  0.0000  0.0171   0.0207   0.0463    0.0392   0.0000   442.2036       1.69433       21.1145       1.11063      -1.98328      0.532211      0.266988      0.364860      0.413308      0.467631      0.504137      0.525117
 106   6 2992.4389    4.2450  1.8408 12.5563  0.0000  0.0163   0.0300   0.0438    0.0401   0.0000   443.1153       1.31589       21.5690       1.64584      -3.08875      0.490928      0.252680      0.343484      0.387400      0.431031      0.471192      0.495573
 106   7 3235.5642    4.3075  2.3598 12.6409 -0.0000  0.0193   0.0269   0.0518    0.0337   0.0000   442.5241       1.76658       22.1122       1.98045      -3.76959     -0.289936      0.293692      0.404350      0.453588      0.515035      0.548478      0.570416
 106   8 3471.4578    3.4130  4.4133 12.1172  0.0028  0.0327   0.0152   0.0876    0.0301   0.0000   443.2143       2.81141       22.0669       2.29113      -2.63056      0.484928      0.483928      0.668026      0.758256      0.854751      0.907851      0.982696
 107   0 1049.6135    0.0496  0.0488  9.1450  0.0000  0.0113   0.0044   0.0165    0.0125   0.0000   437.2239      0.782853       20.4503     -0.816426      -2.89817      0.519501      0.185875      0.212940      0.241759      0.277084      0.331747      0.342491
 107   1 1536.8033    0.2289  0.3626  8.9712  0.0000  0.0086   0.0042   0.0216    0.0185   0.0000   439.4151     -0.408478       20.9880     0.0829463      -3.06584     -0.612357      0.132666      0.170889      0.191246      0.221782      0.233463      0.244175
 107   2 1890.2680    0.5951  1.0102  9.3404  0.0000  0.0131   0.0063   0.0346    0.0430   0.0000   440.0756   -0.00233762       21.3289       1.12770      -3.45888      0.166938      0.198599      0.264064      0.309396      0.346796      0.374091      0.398744
 107   3 2202.3465    1.1657  1.6273 10.0557  0.0000  0.0166   0.0092   0.0430    0.0453   0.0000   441.4181   -0.00529542       21.1649      0.909121      -3.52101      0.182781      0.247642      0.339979      0.386002      0.441331      0.462471      0.484606
 107   4 2483.6276    1.9964  2.1625 10.9952  0.0000  0.0193   0.0131   0.0524    0.0414   0.0000   441.7550     -0.152301       20.6605      0.777644      -2.86017      0.159055      0.289636      0.393661      0.439333      0.494350      0.532635      0.564487
 107   5 2747.6000    3.1380  1.8826 11.8832 -0.0001  0.0169   0.0217   0.0447    0.0416   0.0000   442.1788       1.00790       22.1707       2.28528      -2.75724      0.475632      0.254140      0.348578      0.402482      0.450847      0.480296      0.510639
 107   6 3002.8425    4.3120  1.6689 12.7480  0.0000  0.0154   0.0324   0.0421    0.0412   0.0000   443.0786       1.88608       21.3820       1.17672      -3.02114      0.326207      0.237078      0.325970      0.366552      0.415244      0.443803      0.460553
 107   7 3246.7803    4.3100  2.4633 12.5501  0.0000  0.0195   0.0260   0.0531    0.0349   0.0000   442.8695       2.21235       20.8324       2.74850      -2.78721      0.292396      0.297434      0.399458      0.453359      0.506023      0.539286      0.565694
 107   8 3483.4329    3.3505  4.7192 12.0339 -0.0009  0.0341   0.0139   0.0925    0.0303   0.0000   444.0426       2.60553       21.9727       3.13195      -2.76723      -1.14388      0.510061      0.702363      0.799452      0.898182      0.969572       1.02568
 108   0 1054.3907    0.0526  0.0741  9.1478  0.0000  0.0140   0.0047   0.0202    0.0126   0.0000   436.6834      0.375102       21.2332     -0.185078      -3.14267    0.00332392      0.189117      0.247657      0.305440      0.348757      0.350994      0.363871
 108   1 1542.7999    0.2253  0.3691  8.9867  0.0000  0.0087   0.0042   0.0222    0.0187   0.0000   439.5275      0.144298       21.1526     0.0713278      -2.78305     -0.248908      0.132586      0.168907      0.205498      0.235815      0.242942      0.252312
 108   2 1896.7292    0.6100  0.9827  9.2773  0.0000  0.0126   0.0064   0.0340    0.0448   0.0000   440.6667      0.202457       20.9914      0.278478      -3.42522      0.478552      0.184312      0.256062      0.304044      0.328465      0.342456      0.372077
 108   3 2210.0616    1.1545  1.6222 10.1432  0.0000  0.0163   0.0092   0.0442    0.0431   0.0000   441.5967     0.0948564       22.0144      0.698771      -2.65979   -0.00235162      0.242245      0.331368      0.376503      0.423938      0.466953      0.484363
 108   4 2492.0297    2.0263  2.0741 11.0897  0.0000  0.0188   0.0134   0.0502    0.0394   0.0000   441.0232       1.62496       21.0158       2.18962      -3.18073     -0.655632      0.282058      0.382197      0.423184      0.475712      0.518900      0.543604
 108   5 2757.0655    3.2177  1.9542 11.7706  0.0000  0.0170   0.0214   0.0456    0.0437   0.0000   442.0850      0.875839       21.4287       1.83025      -3.19159     -0.452907      0.252270      0.350014      0.389346      0.445522      0.470247      0.492807
 108   6 3013.1704    4.3249  1.8174 12.6305  0.0000  0.0160   0.0304   0.0434    0.0390   0.0000   442.5155       1.49098       21.4363       1.02846      -2.51250     0.0276890      0.241403      0.332662      0.376090      0.422096      0.450666      0.485239
 108   7 3257.8967    4.3117  2.5959 12.4882  0.0000  0.0202   0.0251   0.0544    0.0349   0.0000   442.5665       2.74470       22.0990       1.77974      -3.56989     0.0974262      0.303943      0.417958      0.466367      0.527954      0.566277      0.593693
 108   8 3495.3771    3.3659  4.9884 11.8979 -0.0050  0.0361   0.0114   0.0961    0.0217   0.0000   442.8332       2.31951       21.0280       3.18134      -3.03319     -0.297249      0.538278      0.726527      0.831710      0.933922       1.00736       1.05881
 109   1 1548.7386    0.2349  0.3962  8.9325  0.0000  0.0092   0.0042   0.0216    0.0190   0.0000   439.6265      0.117762       21.1101      0.486014      -2.88438   0.000157598      0.137525      0.182141      0.212301      0.234579      0.254787      0.279641
 109   2 1903.1009    0.6084  1.0166  9.2882  0.0000  0.0130   0.0064   0.0339    0.0439   0.0000   440.1072     0.0482793       21.0367      0.848850      -3.95783     -0.118529      0.192129      0.264576      0.292575      0.333543      0.363508      0.382179
 109   3 2217.7543    1.1692  1.6602 10.0872  0.0000  0.0169   0.0091   0.0440    0.0437   0.0000   441.5389      0.446648       20.8152      0.138620      -3.83043      0.796922      0.247917      0.338266      0.389533      0.439648      0.473954      0.501399
 109   4 2500.3432    2.0851  2.1192 11.0293  0.0002  0.0191   0.0138   0.0513    0.0429   0.0000   440.9591      0.379176       21.6067      0.552246      -3.44290      0.892079      0.281977      0.390360      0.435387      0.488924      0.527324      0.547916
 109   5 2766.4833    3.1837  1.9878 11.8897  0.0000  0.0173   0.0216   0.0470    0.0412   0.0000   442.0535       1.08253       21.6018       2.13534      -2.88989      0.640206      0.257150      0.347689      0.385940      0.440905      0.475574      0.495604
 109   6 3023.4768    4.2544  1.8030 12.7088  0.0000  0.0161   0.0305   0.0436    0.0377   0.0000   442.8626       1.28323       21.3903       1.14579      -3.49240      0.147179      0.243242      0.327237      0.370698      0.420439      0.453385      0.473681
 109   7 3268.9833    4.2580  2.6718 12.4991  0.0000  0.0206   0.0244   0.0561    0.0330   0.0000   442.9906       2.74573       22.1680       2.09663      -3.03529       1.13863      0.307982      0.422330      0.474007      0.536699      0.571140      0.596643
 109   8 3507.3307    3.4212  5.1470 11.8139  0.0096  0.0361   0.0102   0.0953    0.0131   0.0000   443.7006       3.20924       22.3077       2.25841      -3.60553      0.405961      0.541374      0.734620      0.828923      0.929533      0.987848       1.06419
 110   0 1063.9145    0.0437  0.0448  9.1056  0.0000  0.0129   0.0046   0.0149    0.0124   0.0000   436.9126     -0.419757       20.3836      0.443175      -2.40213     -0.452301      0.166830      0.240832      0.286981      0.288360      0.318339      0.331413
 110   1 1554.6545    0.2347  0.4054  8.9464  0.0000  0.0091   0.0042   0.0230    0.0195   0.0000   439.6421     -0.198425       21.0089     0.0516240      -3.47147     -0.508476      0.135433      0.183457      0.210616      0.238421      0.258371      0.277558
 110   2 1909.4875    0.6264  1.0646  9.3569  0.0000  0.0133   0.0065   0.0351    0.0446   0.0000   440.3298     0.0497716       21.2503     -0.404206      -3.42259     -0.387528      0.192210      0.259982      0.296816      0.333524      0.354254      0.377142
 110   3 2225.3512    1.2225  1.7285 10.1084  0.0000  0.0170   0.0091   0.0450    0.0433   0.0000   441.3549     -0.117267       21.1050      0.248483      -3.52281      0.292093      0.240825      0.337137      0.375936      0.427598      0.451338      0.475663
 110   4 2508.5729    2.1107  2.1338 11.0945  0.0000  0.0186   0.0137   0.0518    0.0421   0.0000   441.0266      0.846793       20.9333       1.34348      -3.37647      0.327920      0.279225      0.374759      0.431478      0.483112      0.507599      0.541936
 110   5 2775.9215    3.2254  1.8782 12.1360  0.0004  0.0168   0.0225   0.0457    0.0373   0.0000   442.4288       1.47442       21.2038       1.12203      -3.46296     -0.432968      0.246735      0.345132      0.390844      0.438091      0.482291      0.497483
 110   6 3033.6650    4.4094  1.8731 12.6096  0.0000  0.0160   0.0302   0.0439    0.0388   0.0000   442.4724       2.28437       21.3586       1.49347      -3.23057      0.468776      0.238286      0.322886      0.363126      0.411329      0.428985      0.452182
[truncated: 142,547 more chars]
