# Supplementary material for: Global-Mode Analysis of Full-Disk Data from the Michelson Doppler Imager and the Helioseismic and Magnetic Imager
Source: Sol Phys. 2018 Jan 31;293(2):29. doi: 10.1007/s11207-017-1201-5 (PMC6566312; doi:10.1007/s11207-017-1201-5)
Supplement: Supplementary file 3 — (TAR 230.0 MB) [file 11207_2017_1201_MOESM3_ESM.tar › MDI/mdifdvwap.5454.36]

   0  20 2898.8649    3.7736  0.9993 11.0005  0.0000  0.1503   0.5781   0.5164    3.8552   0.0000     0.0000       0.00000       0.00000       0.00000       0.00000       0.00000       0.00000       0.00000       0.00000       0.00000       0.00000       0.00000       0.00000       0.00000       0.00000       0.00000       0.00000       0.00000       0.00000       0.00000       0.00000       0.00000       0.00000       0.00000       0.00000       0.00000       0.00000       0.00000       0.00000       0.00000       0.00000       0.00000       0.00000       0.00000       0.00000       0.00000       0.00000       0.00000       0.00000       0.00000       0.00000       0.00000       0.00000       0.00000       0.00000       0.00000       0.00000       0.00000       0.00000       0.00000       0.00000       0.00000       0.00000       0.00000       0.00000       0.00000       0.00000       0.00000       0.00000       0.00000       0.00000       0.00000       0.00000       0.00000       0.00000       0.00000       0.00000       0.00000       0.00000       0.00000       0.00000       0.00000
   0  24 3438.5593    3.6566  1.7588 10.7405  0.0000  0.2573   0.5178   0.7323    4.8725   0.0000     0.0000       0.00000       0.00000       0.00000       0.00000       0.00000       0.00000       0.00000       0.00000       0.00000       0.00000       0.00000       0.00000       0.00000       0.00000       0.00000       0.00000       0.00000       0.00000       0.00000       0.00000       0.00000       0.00000       0.00000       0.00000       0.00000       0.00000       0.00000       0.00000       0.00000       0.00000       0.00000       0.00000       0.00000       0.00000       0.00000       0.00000       0.00000       0.00000       0.00000       0.00000       0.00000       0.00000       0.00000       0.00000       0.00000       0.00000       0.00000       0.00000       0.00000       0.00000       0.00000       0.00000       0.00000       0.00000       0.00000       0.00000       0.00000       0.00000       0.00000       0.00000       0.00000       0.00000       0.00000       0.00000       0.00000       0.00000       0.00000       0.00000       0.00000       0.00000       0.00000
   1  11 1749.1816    0.4299  0.4359  9.8552  0.0000  0.1707   0.0723   0.2476    0.2242   0.0000   296.3666      -15.5265       0.00000       0.00000       0.00000       0.00000       0.00000       0.00000       0.00000       0.00000       0.00000       0.00000       0.00000       0.00000       0.00000       0.00000       0.00000       0.00000       0.00000       0.00000       0.00000       0.00000       0.00000       0.00000       0.00000       0.00000       0.00000       0.00000       0.00000       0.00000       0.00000       0.00000       0.00000       0.00000       0.00000       0.00000       193.000       147.377       0.00000       0.00000       0.00000       0.00000       0.00000       0.00000       0.00000       0.00000       0.00000       0.00000       0.00000       0.00000       0.00000       0.00000       0.00000       0.00000       0.00000       0.00000       0.00000       0.00000       0.00000       0.00000       0.00000       0.00000       0.00000       0.00000       0.00000       0.00000       0.00000       0.00000       0.00000       0.00000       0.00000       0.00000
   1  13 2020.8231    0.5778  1.0547  9.6835  0.0000  0.1781   0.0605   0.2493    0.3612   0.0000   463.9841       77.0267       0.00000       0.00000       0.00000       0.00000       0.00000       0.00000       0.00000       0.00000       0.00000       0.00000       0.00000       0.00000       0.00000       0.00000       0.00000       0.00000       0.00000       0.00000       0.00000       0.00000       0.00000       0.00000       0.00000       0.00000       0.00000       0.00000       0.00000       0.00000       0.00000       0.00000       0.00000       0.00000       0.00000       0.00000       243.470       110.841       0.00000       0.00000       0.00000       0.00000       0.00000       0.00000       0.00000       0.00000       0.00000       0.00000       0.00000       0.00000       0.00000       0.00000       0.00000       0.00000       0.00000       0.00000       0.00000       0.00000       0.00000       0.00000       0.00000       0.00000       0.00000       0.00000       0.00000       0.00000       0.00000       0.00000       0.00000       0.00000       0.00000       0.00000
   1  14 2156.8573    0.7760  0.9822  9.7224  0.0000  0.1672   0.0700   0.2924    0.4517   0.0000   466.5104      -87.1938       0.00000       0.00000       0.00000       0.00000       0.00000       0.00000       0.00000       0.00000       0.00000       0.00000       0.00000       0.00000       0.00000       0.00000       0.00000       0.00000       0.00000       0.00000       0.00000       0.00000       0.00000       0.00000       0.00000       0.00000       0.00000       0.00000       0.00000       0.00000       0.00000       0.00000       0.00000       0.00000       0.00000       0.00000       240.732       90.3912       0.00000       0.00000       0.00000       0.00000       0.00000       0.00000       0.00000       0.00000       0.00000       0.00000       0.00000       0.00000       0.00000       0.00000       0.00000       0.00000       0.00000       0.00000       0.00000       0.00000       0.00000       0.00000       0.00000       0.00000       0.00000       0.00000       0.00000       0.00000       0.00000       0.00000       0.00000       0.00000       0.00000       0.00000
   1  21 3098.1601    4.5986  0.7494 11.5254  0.0000  0.0876   0.3842   0.2377    2.1655   0.0000   561.7345       31.7073       0.00000       0.00000       0.00000       0.00000       0.00000       0.00000       0.00000       0.00000       0.00000       0.00000       0.00000       0.00000       0.00000       0.00000       0.00000       0.00000       0.00000       0.00000       0.00000       0.00000       0.00000       0.00000       0.00000       0.00000       0.00000       0.00000       0.00000       0.00000       0.00000       0.00000       0.00000       0.00000       0.00000       0.00000       102.076       68.6606       0.00000       0.00000       0.00000       0.00000       0.00000       0.00000       0.00000       0.00000       0.00000       0.00000       0.00000       0.00000       0.00000       0.00000       0.00000       0.00000       0.00000       0.00000       0.00000       0.00000       0.00000       0.00000       0.00000       0.00000       0.00000       0.00000       0.00000       0.00000       0.00000       0.00000       0.00000       0.00000       0.00000       0.00000
   1  23 3368.5470    3.5022  2.2585  9.8138  0.0000  0.1977   0.1831   0.4484    3.1439   0.0000   530.3898      -116.799       0.00000       0.00000       0.00000       0.00000       0.00000       0.00000       0.00000       0.00000       0.00000       0.00000       0.00000       0.00000       0.00000       0.00000       0.00000       0.00000       0.00000       0.00000       0.00000       0.00000       0.00000       0.00000       0.00000       0.00000       0.00000       0.00000       0.00000       0.00000       0.00000       0.00000       0.00000       0.00000       0.00000       0.00000       189.742       153.671       0.00000       0.00000       0.00000       0.00000       0.00000       0.00000       0.00000       0.00000       0.00000       0.00000       0.00000       0.00000       0.00000       0.00000       0.00000       0.00000       0.00000       0.00000       0.00000       0.00000       0.00000       0.00000       0.00000       0.00000       0.00000       0.00000       0.00000       0.00000       0.00000       0.00000       0.00000       0.00000       0.00000       0.00000
   1  25 3639.8397    2.5742  4.7449  8.4962  0.0053  0.2857   0.0904   0.8169    2.7771   0.0000   -71.7330       379.333       0.00000       0.00000       0.00000       0.00000       0.00000       0.00000       0.00000       0.00000       0.00000       0.00000       0.00000       0.00000       0.00000       0.00000       0.00000       0.00000       0.00000       0.00000       0.00000       0.00000       0.00000       0.00000       0.00000       0.00000       0.00000       0.00000       0.00000       0.00000       0.00000       0.00000       0.00000       0.00000       0.00000       0.00000       294.120       232.164       0.00000       0.00000       0.00000       0.00000       0.00000       0.00000       0.00000       0.00000       0.00000       0.00000       0.00000       0.00000       0.00000       0.00000       0.00000       0.00000       0.00000       0.00000       0.00000       0.00000       0.00000       0.00000       0.00000       0.00000       0.00000       0.00000       0.00000       0.00000       0.00000       0.00000       0.00000       0.00000       0.00000       0.00000
   2  13 2081.8752    0.7362  0.9175  8.3013  0.0000  0.0904   0.0466   0.1944    0.6346   0.0000   513.7476       95.8227       36.6426      -4.36191       0.00000       0.00000       0.00000       0.00000       0.00000       0.00000       0.00000       0.00000       0.00000       0.00000       0.00000       0.00000       0.00000       0.00000       0.00000       0.00000       0.00000       0.00000       0.00000       0.00000       0.00000       0.00000       0.00000       0.00000       0.00000       0.00000       0.00000       0.00000       0.00000       0.00000       0.00000       0.00000       72.4827       53.1156       30.1746       8.79201       0.00000       0.00000       0.00000       0.00000       0.00000       0.00000       0.00000       0.00000       0.00000       0.00000       0.00000       0.00000       0.00000       0.00000       0.00000       0.00000       0.00000       0.00000       0.00000       0.00000       0.00000       0.00000       0.00000       0.00000       0.00000       0.00000       0.00000       0.00000       0.00000       0.00000       0.00000       0.00000
   2  14 2217.6766    1.0927  0.7355  9.4027 -0.0009  0.1006   0.0770   0.1370    0.6188   0.0000   418.9845       10.0804      -2.58881     -0.720456       0.00000       0.00000       0.00000       0.00000       0.00000       0.00000       0.00000       0.00000       0.00000       0.00000       0.00000       0.00000       0.00000       0.00000       0.00000       0.00000       0.00000       0.00000       0.00000       0.00000       0.00000       0.00000       0.00000       0.00000       0.00000       0.00000       0.00000       0.00000       0.00000       0.00000       0.00000       0.00000       79.8447       58.3890       36.9781       10.2033       0.00000       0.00000       0.00000       0.00000       0.00000       0.00000       0.00000       0.00000       0.00000       0.00000       0.00000       0.00000       0.00000       0.00000       0.00000       0.00000       0.00000       0.00000       0.00000       0.00000       0.00000       0.00000       0.00000       0.00000       0.00000       0.00000       0.00000       0.00000       0.00000       0.00000       0.00000       0.00000
   2  15 2352.2429    1.4127  0.8766 10.2855  0.0000  0.0922   0.0958   0.1739    0.5244   0.0000   401.2993      -15.3284      -6.84904       15.5102       0.00000       0.00000       0.00000       0.00000       0.00000       0.00000       0.00000       0.00000       0.00000       0.00000       0.00000       0.00000       0.00000       0.00000       0.00000       0.00000       0.00000       0.00000       0.00000       0.00000       0.00000       0.00000       0.00000       0.00000       0.00000       0.00000       0.00000       0.00000       0.00000       0.00000       0.00000       0.00000       71.1944       58.6119       27.8696       10.4416       0.00000       0.00000       0.00000       0.00000       0.00000       0.00000       0.00000       0.00000       0.00000       0.00000       0.00000       0.00000       0.00000       0.00000       0.00000       0.00000       0.00000       0.00000       0.00000       0.00000       0.00000       0.00000       0.00000       0.00000       0.00000       0.00000       0.00000       0.00000       0.00000       0.00000       0.00000       0.00000
   2  16 2485.7771    1.9298  1.3000  2.4075  0.0000  0.1583   0.1121   0.1957 1000.0000   0.0000   485.7486       42.8696       46.8997       6.27550       0.00000       0.00000       0.00000       0.00000       0.00000       0.00000       0.00000       0.00000       0.00000       0.00000       0.00000       0.00000       0.00000       0.00000       0.00000       0.00000       0.00000       0.00000       0.00000       0.00000       0.00000       0.00000       0.00000       0.00000       0.00000       0.00000       0.00000       0.00000       0.00000       0.00000       0.00000       0.00000       147.237       105.631       44.1483       11.7626       0.00000       0.00000       0.00000       0.00000       0.00000       0.00000       0.00000       0.00000       0.00000       0.00000       0.00000       0.00000       0.00000       0.00000       0.00000       0.00000       0.00000       0.00000       0.00000       0.00000       0.00000       0.00000       0.00000       0.00000       0.00000       0.00000       0.00000       0.00000       0.00000       0.00000       0.00000       0.00000
   2  17 2619.4800    2.4078  1.1056  5.7546  0.0000  0.0948   0.1420   0.2108   96.7782   0.0000   427.6742       8.20436       4.65385      -13.5826       0.00000       0.00000       0.00000       0.00000       0.00000       0.00000       0.00000       0.00000       0.00000       0.00000       0.00000       0.00000       0.00000       0.00000       0.00000       0.00000       0.00000       0.00000       0.00000       0.00000       0.00000       0.00000       0.00000       0.00000       0.00000       0.00000       0.00000       0.00000       0.00000       0.00000       0.00000       0.00000       56.8756       59.0736       27.3988       15.3887       0.00000       0.00000       0.00000       0.00000       0.00000       0.00000       0.00000       0.00000       0.00000       0.00000       0.00000       0.00000       0.00000       0.00000       0.00000       0.00000       0.00000       0.00000       0.00000       0.00000       0.00000       0.00000       0.00000       0.00000       0.00000       0.00000       0.00000       0.00000       0.00000       0.00000       0.00000       0.00000
   2  19 2889.5607    3.5372  0.8487 10.4512  0.0000  0.0666   0.2256   0.1523    1.6349   0.0000   438.5028       6.15790       20.8481      -7.27480       0.00000       0.00000       0.00000       0.00000       0.00000       0.00000       0.00000       0.00000       0.00000       0.00000       0.00000       0.00000       0.00000       0.00000       0.00000       0.00000       0.00000       0.00000       0.00000       0.00000       0.00000       0.00000       0.00000       0.00000       0.00000       0.00000       0.00000       0.00000       0.00000       0.00000       0.00000       0.00000       52.4854       44.2153       23.1284       8.16291       0.00000       0.00000       0.00000       0.00000       0.00000       0.00000       0.00000       0.00000       0.00000       0.00000       0.00000       0.00000       0.00000       0.00000       0.00000       0.00000       0.00000       0.00000       0.00000       0.00000       0.00000       0.00000       0.00000       0.00000       0.00000       0.00000       0.00000       0.00000       0.00000       0.00000       0.00000       0.00000
   2  20 3024.6098    4.3275  0.7589  1.0428  0.0000  0.0690   0.2937   0.1422 1000.0000   0.0000   437.5310       8.74383       34.8060       4.60484       0.00000       0.00000       0.00000       0.00000       0.00000       0.00000       0.00000       0.00000       0.00000       0.00000       0.00000       0.00000       0.00000       0.00000       0.00000       0.00000       0.00000       0.00000       0.00000       0.00000       0.00000       0.00000       0.00000       0.00000       0.00000       0.00000       0.00000       0.00000       0.00000       0.00000       0.00000       0.00000       49.8015       39.8482       27.3555       8.56719       0.00000       0.00000       0.00000       0.00000       0.00000       0.00000       0.00000       0.00000       0.00000       0.00000       0.00000       0.00000       0.00000       0.00000       0.00000       0.00000       0.00000       0.00000       0.00000       0.00000       0.00000       0.00000       0.00000       0.00000       0.00000       0.00000       0.00000       0.00000       0.00000       0.00000       0.00000       0.00000
   2  21 3159.7077    4.3332  0.9876 11.1387  0.0000  0.0726   0.2625   0.1837    1.7014   0.0000   478.7790      -14.4038      -7.75532      -9.29896       0.00000       0.00000       0.00000       0.00000       0.00000       0.00000       0.00000       0.00000       0.00000       0.00000       0.00000       0.00000       0.00000       0.00000       0.00000       0.00000       0.00000       0.00000       0.00000       0.00000       0.00000       0.00000       0.00000       0.00000       0.00000       0.00000       0.00000       0.00000       0.00000       0.00000       0.00000       0.00000       55.1115       43.3321       26.9970       8.88288       0.00000       0.00000       0.00000       0.00000       0.00000       0.00000       0.00000       0.00000       0.00000       0.00000       0.00000       0.00000       0.00000       0.00000       0.00000       0.00000       0.00000       0.00000       0.00000       0.00000       0.00000       0.00000       0.00000       0.00000       0.00000       0.00000       0.00000       0.00000       0.00000       0.00000       0.00000       0.00000
   2  23 3430.8052    3.2934  2.6883 -2.4616  0.0000  0.1262   0.1465   0.3489 1000.0000   0.0000   403.7556       102.570      -13.9820       21.5120       0.00000       0.00000       0.00000       0.00000       0.00000       0.00000       0.00000       0.00000       0.00000       0.00000       0.00000       0.00000       0.00000       0.00000       0.00000       0.00000       0.00000       0.00000       0.00000       0.00000       0.00000       0.00000       0.00000       0.00000       0.00000       0.00000       0.00000       0.00000       0.00000       0.00000       0.00000       0.00000       91.5096       76.7007       42.8863       16.6068       0.00000       0.00000       0.00000       0.00000       0.00000       0.00000       0.00000       0.00000       0.00000       0.00000       0.00000       0.00000       0.00000       0.00000       0.00000       0.00000       0.00000       0.00000       0.00000       0.00000       0.00000       0.00000       0.00000       0.00000       0.00000       0.00000       0.00000       0.00000       0.00000       0.00000       0.00000       0.00000
   2  24 3566.7089    2.8496  3.1358  8.4327  0.0000  0.1392   0.0992   0.3662    4.8238   0.0000   408.4198      -70.9284       14.5369       24.4906       0.00000       0.00000       0.00000       0.00000       0.00000       0.00000       0.00000       0.00000       0.00000       0.00000       0.00000       0.00000       0.00000       0.00000       0.00000       0.00000       0.00000       0.00000       0.00000       0.00000       0.00000       0.00000       0.00000       0.00000       0.00000       0.00000       0.00000       0.00000       0.00000       0.00000       0.00000       0.00000       94.9285       76.9869       55.2023       18.4230       0.00000       0.00000       0.00000       0.00000       0.00000       0.00000       0.00000       0.00000       0.00000       0.00000       0.00000       0.00000       0.00000       0.00000       0.00000       0.00000       0.00000       0.00000       0.00000       0.00000       0.00000       0.00000       0.00000       0.00000       0.00000       0.00000       0.00000       0.00000       0.00000       0.00000       0.00000       0.00000
   3  14 2273.4500    1.1184  0.6079  9.6879 -0.0006  0.0563   0.0820   0.1238    0.3575   0.0000   460.5851      -1.28367       21.4875      -24.5639       1.33717      -1.79618       0.00000       0.00000       0.00000       0.00000       0.00000       0.00000       0.00000       0.00000       0.00000       0.00000       0.00000       0.00000       0.00000       0.00000       0.00000       0.00000       0.00000       0.00000       0.00000       0.00000       0.00000       0.00000       0.00000       0.00000       0.00000       0.00000       0.00000       0.00000       0.00000       0.00000       27.2937       23.6711       21.2007       14.2313       5.74621       1.46431       0.00000       0.00000       0.00000       0.00000       0.00000       0.00000       0.00000       0.00000       0.00000       0.00000       0.00000       0.00000       0.00000       0.00000       0.00000       0.00000       0.00000       0.00000       0.00000       0.00000       0.00000       0.00000       0.00000       0.00000       0.00000       0.00000       0.00000       0.00000       0.00000       0.00000
   3  15 2407.5282    1.3996  0.7945 10.2113  0.0000  0.0691   0.0968   0.1555    0.5449   0.0000   482.1813       4.66338      -7.27359    -0.0876229      -13.7135     -0.306994       0.00000       0.00000       0.00000       0.00000       0.00000       0.00000       0.00000       0.00000       0.00000       0.00000       0.00000       0.00000       0.00000       0.00000       0.00000       0.00000       0.00000       0.00000       0.00000       0.00000       0.00000       0.00000       0.00000       0.00000       0.00000       0.00000       0.00000       0.00000       0.00000       0.00000       28.7055       34.0615       21.4681       15.7276       6.05997       2.51458       0.00000       0.00000       0.00000       0.00000       0.00000       0.00000       0.00000       0.00000       0.00000       0.00000       0.00000       0.00000       0.00000       0.00000       0.00000       0.00000       0.00000       0.00000       0.00000       0.00000       0.00000       0.00000       0.00000       0.00000       0.00000       0.00000       0.00000       0.00000       0.00000       0.00000
   3  16 2541.5424    1.9715  0.8353 10.4726  0.0000  0.0606   0.1253   0.1694    0.7413   0.0000   400.0202       16.4013      -1.45499      -3.26122      0.601095      -1.75732       0.00000       0.00000       0.00000       0.00000       0.00000       0.00000       0.00000       0.00000       0.00000       0.00000       0.00000       0.00000       0.00000       0.00000       0.00000       0.00000       0.00000       0.00000       0.00000       0.00000       0.00000       0.00000       0.00000       0.00000       0.00000       0.00000       0.00000       0.00000       0.00000       0.00000       28.2604       29.8892       19.8291       13.5336       5.17816       2.01523       0.00000       0.00000       0.00000       0.00000       0.00000       0.00000       0.00000       0.00000       0.00000       0.00000       0.00000       0.00000       0.00000       0.00000       0.00000       0.00000       0.00000       0.00000       0.00000       0.00000       0.00000       0.00000       0.00000       0.00000       0.00000       0.00000       0.00000       0.00000       0.00000       0.00000
   3  18 2811.4081    2.8805  0.8465 11.3143  0.0000  0.0708   0.1732   0.1552    0.6762   0.0000   411.2107       25.4771       52.2180      -8.91693      -1.04549     -0.205311       0.00000       0.00000       0.00000       0.00000       0.00000       0.00000       0.00000       0.00000       0.00000       0.00000       0.00000       0.00000       0.00000       0.00000       0.00000       0.00000       0.00000       0.00000       0.00000       0.00000       0.00000       0.00000       0.00000       0.00000       0.00000       0.00000       0.00000       0.00000       0.00000       0.00000       25.8582       30.7753       24.9666       12.8003       8.05086       2.42223       0.00000       0.00000       0.00000       0.00000       0.00000       0.00000       0.00000       0.00000       0.00000       0.00000       0.00000       0.00000       0.00000       0.00000       0.00000       0.00000       0.00000       0.00000       0.00000       0.00000       0.00000       0.00000       0.00000       0.00000       0.00000       0.00000       0.00000       0.00000       0.00000       0.00000
   3  21 3217.6742    3.8313  1.0911 12.4512  0.0000  0.1866   0.2207   0.2018    0.5068   0.0000   496.8936       46.8887       15.7110       1.47965       1.80618      -3.94894       0.00000       0.00000       0.00000       0.00000       0.00000       0.00000       0.00000       0.00000       0.00000       0.00000       0.00000       0.00000       0.00000       0.00000       0.00000       0.00000       0.00000       0.00000       0.00000       0.00000       0.00000       0.00000       0.00000       0.00000       0.00000       0.00000       0.00000       0.00000       0.00000       0.00000       131.079       118.591       71.6043       26.7607       9.41914       2.39380       0.00000       0.00000       0.00000       0.00000       0.00000       0.00000       0.00000       0.00000       0.00000       0.00000       0.00000       0.00000       0.00000       0.00000       0.00000       0.00000       0.00000       0.00000       0.00000       0.00000       0.00000       0.00000       0.00000       0.00000       0.00000       0.00000       0.00000       0.00000       0.00000       0.00000
   3  22 3353.3528    3.4073  1.3793 12.2554 -0.0013  0.0866   0.2024   0.2370    0.4497   0.0000   430.8108      -30.4390       43.7352       1.72615      -1.73583       6.48884       0.00000       0.00000       0.00000       0.00000       0.00000       0.00000       0.00000       0.00000       0.00000       0.00000       0.00000       0.00000       0.00000       0.00000       0.00000       0.00000       0.00000       0.00000       0.00000       0.00000       0.00000       0.00000       0.00000       0.00000       0.00000       0.00000       0.00000       0.00000       0.00000       0.00000       51.7937       48.0457       31.3457       18.5065       6.80695       2.31440       0.00000       0.00000       0.00000       0.00000       0.00000       0.00000       0.00000       0.00000       0.00000       0.00000       0.00000       0.00000       0.00000       0.00000       0.00000       0.00000       0.00000       0.00000       0.00000       0.00000       0.00000       0.00000       0.00000       0.00000       0.00000       0.00000       0.00000       0.00000       0.00000       0.00000
   3  24 3626.0159    2.4048  3.0404 11.3596  0.0028  0.1314   0.0932   0.3831    0.2172   0.0000   430.0118       101.763       125.141      -6.41575      -3.63189      0.401340       0.00000       0.00000       0.00000       0.00000       0.00000       0.00000       0.00000       0.00000       0.00000       0.00000       0.00000       0.00000       0.00000       0.00000       0.00000       0.00000       0.00000       0.00000       0.00000       0.00000       0.00000       0.00000       0.00000       0.00000       0.00000       0.00000       0.00000       0.00000       0.00000       0.00000       69.5122       71.2735       48.4238       25.3518       12.4477       4.08329       0.00000       0.00000       0.00000       0.00000       0.00000       0.00000       0.00000       0.00000       0.00000       0.00000       0.00000       0.00000       0.00000       0.00000       0.00000       0.00000       0.00000       0.00000       0.00000       0.00000       0.00000       0.00000       0.00000       0.00000       0.00000       0.00000       0.00000       0.00000       0.00000       0.00000
   4  12 2051.6402    0.5754  0.5023  9.4673 -0.0204  0.0607   0.0456   0.1017    0.1557   0.0000   450.7839      -19.9640      -4.68306       6.08651       7.08272      0.863443       1.38172     -0.253360       0.00000       0.00000       0.00000       0.00000       0.00000       0.00000       0.00000       0.00000       0.00000       0.00000       0.00000       0.00000       0.00000       0.00000       0.00000       0.00000       0.00000       0.00000       0.00000       0.00000       0.00000       0.00000       0.00000       0.00000       0.00000       0.00000       0.00000       0.00000       27.7238       29.4894       21.2742       16.0859       9.31503       4.26735       1.26286      0.376493       0.00000       0.00000       0.00000       0.00000       0.00000       0.00000       0.00000       0.00000       0.00000       0.00000       0.00000       0.00000       0.00000       0.00000       0.00000       0.00000       0.00000       0.00000       0.00000       0.00000       0.00000       0.00000       0.00000       0.00000       0.00000       0.00000       0.00000       0.00000
   4  17 2728.3229    2.3998  0.8474 10.5516 -0.0043  0.0622   0.1219   0.1563    0.8966   0.0000   448.5104       38.9952     -0.889080      -7.10833       8.65020      -4.47176       1.56980      0.536595       0.00000       0.00000       0.00000       0.00000       0.00000       0.00000       0.00000       0.00000       0.00000       0.00000       0.00000       0.00000       0.00000       0.00000       0.00000       0.00000       0.00000       0.00000       0.00000       0.00000       0.00000       0.00000       0.00000       0.00000       0.00000       0.00000       0.00000       0.00000       24.0686       22.8551       20.1316       15.7199       9.28907       4.66409       1.59664      0.404280       0.00000       0.00000       0.00000       0.00000       0.00000       0.00000       0.00000       0.00000       0.00000       0.00000       0.00000       0.00000       0.00000       0.00000       0.00000       0.00000       0.00000       0.00000       0.00000       0.00000       0.00000       0.00000       0.00000       0.00000       0.00000       0.00000       0.00000       0.00000
   4  18 2864.0183    3.5190  0.7205 10.9375 -0.0022  0.0805   0.3169   0.2569    0.9075   0.0000   462.7758      -20.1865       39.2752      -8.28351      -3.10657       1.08095      -1.21852      0.187736       0.00000       0.00000       0.00000       0.00000       0.00000       0.00000       0.00000       0.00000       0.00000       0.00000       0.00000       0.00000       0.00000       0.00000       0.00000       0.00000       0.00000       0.00000       0.00000       0.00000       0.00000       0.00000       0.00000       0.00000       0.00000       0.00000       0.00000       0.00000       27.1299       17.6657       19.0592       23.6515       12.9663       5.64717       1.59596      0.341568       0.00000       0.00000       0.00000       0.00000       0.00000       0.00000       0.00000       0.00000       0.00000       0.00000       0.00000       0.00000       0.00000       0.00000       0.00000       0.00000       0.00000       0.00000       0.00000       0.00000       0.00000       0.00000       0.00000       0.00000       0.00000       0.00000       0.00000       0.00000
   4  19 3000.0718    3.6968  0.9621 11.6377 -0.0013  0.0637   0.2095   0.1515    0.8785   0.0000   453.7035       31.9387       20.5906      -9.22786      -15.1856      -1.34644     -0.482111     0.0553076       0.00000       0.00000       0.00000       0.00000       0.00000       0.00000       0.00000       0.00000       0.00000       0.00000       0.00000       0.00000       0.00000       0.00000       0.00000       0.00000       0.00000       0.00000       0.00000       0.00000       0.00000       0.00000       0.00000       0.00000       0.00000       0.00000       0.00000       0.00000       26.8596       27.2962       24.6034       13.9159       8.08501       4.09164       1.70370      0.370573       0.00000       0.00000       0.00000       0.00000       0.00000       0.00000       0.00000       0.00000       0.00000       0.00000       0.00000       0.00000       0.00000       0.00000       0.00000       0.00000       0.00000       0.00000       0.00000       0.00000       0.00000       0.00000       0.00000       0.00000       0.00000       0.00000       0.00000       0.00000
   4  21 3271.5660    3.1855  0.6883 12.8550 -0.0095  0.0581   0.2106   0.1333    0.2800   0.0000   461.8589      -36.7255       1.61859      -12.7463     -0.541682       1.79019       2.35378     -0.313792       0.00000       0.00000       0.00000       0.00000       0.00000       0.00000       0.00000       0.00000       0.00000       0.00000       0.00000       0.00000       0.00000       0.00000       0.00000       0.00000       0.00000       0.00000       0.00000       0.00000       0.00000       0.00000       0.00000       0.00000       0.00000       0.00000       0.00000       0.00000       24.5134       25.2544       19.8665       14.4864       8.37775       3.89302       1.38396      0.373395       0.00000       0.00000       0.00000       0.00000       0.00000       0.00000       0.00000       0.00000       0.00000       0.00000       0.00000       0.00000       0.00000       0.00000       0.00000       0.00000       0.00000       0.00000       0.00000       0.00000       0.00000       0.00000       0.00000       0.00000       0.00000       0.00000       0.00000       0.00000
   4  22 3408.0223    3.2136  1.9643 12.0160 -0.0344  0.1050   0.1367   0.2354    0.3180   0.0000   387.8999       8.25156      -10.2396      -5.77669       11.6580      -1.97954      -5.10476       1.06647       0.00000       0.00000       0.00000       0.00000       0.00000       0.00000       0.00000       0.00000       0.00000       0.00000       0.00000       0.00000       0.00000       0.00000       0.00000       0.00000       0.00000       0.00000       0.00000       0.00000       0.00000       0.00000       0.00000       0.00000       0.00000       0.00000       0.00000       0.00000       37.8477       43.9941       34.2389       24.8489       13.5865       7.77382       2.81814      0.815208       0.00000       0.00000       0.00000       0.00000       0.00000       0.00000       0.00000       0.00000       0.00000       0.00000       0.00000       0.00000       0.00000       0.00000       0.00000       0.00000       0.00000       0.00000       0.00000       0.00000       0.00000       0.00000       0.00000       0.00000       0.00000       0.00000       0.00000       0.00000
   4  23 3544.6059    2.5887  2.6765 11.1893 -0.0011  0.1414   0.0983   0.3037    0.3233   0.0000   447.6429      -3.01162      -29.0696       24.4826      -4.38788      -2.65240      0.581408      0.863768       0.00000       0.00000       0.00000       0.00000       0.00000       0.00000       0.00000       0.00000       0.00000       0.00000       0.00000       0.00000       0.00000       0.00000       0.00000       0.00000       0.00000       0.00000       0.00000       0.00000       0.00000       0.00000       0.00000       0.00000       0.00000       0.00000       0.00000       0.00000       41.6824       53.0220       42.5185       33.0144       16.4014       11.1220       3.62898       1.19552       0.00000       0.00000       0.00000       0.00000       0.00000       0.00000       0.00000       0.00000       0.00000       0.00000       0.00000       0.00000       0.00000       0.00000       0.00000       0.00000       0.00000       0.00000       0.00000       0.00000       0.00000       0.00000       0.00000       0.00000       0.00000       0.00000       0.00000       0.00000
   4  25 3818.7001    1.8355  5.3071 10.2429 -0.0001  0.1885   0.0486   0.4611    0.2024   0.0000   512.6934      -7.62922      -29.0287      -33.8411      -19.5705       5.74650       3.77470      -2.09720       0.00000       0.00000       0.00000       0.00000       0.00000       0.00000       0.00000       0.00000       0.00000       0.00000       0.00000       0.00000       0.00000       0.00000       0.00000       0.00000       0.00000       0.00000       0.00000       0.00000       0.00000       0.00000       0.00000       0.00000       0.00000       0.00000       0.00000       0.00000       59.0117       72.6525       60.0624       41.2363       25.8510       12.8901       5.47519       1.48938       0.00000       0.00000       0.00000       0.00000       0.00000       0.00000       0.00000       0.00000       0.00000       0.00000       0.00000       0.00000       0.00000       0.00000       0.00000       0.00000       0.00000       0.00000       0.00000       0.00000       0.00000       0.00000       0.00000       0.00000       0.00000       0.00000       0.00000       0.00000
   5  14 2371.0914    1.2442  0.8852  9.9123  0.0064  0.0602   0.0634   0.1439    0.2493   0.0000   425.5891      -7.58101       2.43553       3.35477       6.25639      -5.73366      0.883955     -0.164945     -0.456078     -0.121539       0.00000       0.00000       0.00000       0.00000       0.00000       0.00000       0.00000       0.00000       0.00000       0.00000       0.00000       0.00000       0.00000       0.00000       0.00000       0.00000       0.00000       0.00000       0.00000       0.00000       0.00000       0.00000       0.00000       0.00000       0.00000       0.00000       18.0999       18.8042       19.5399       12.6992       9.40597       5.55758       2.88488       1.29473      0.455902     0.0825987       0.00000       0.00000       0.00000       0.00000       0.00000       0.00000       0.00000       0.00000       0.00000       0.00000       0.00000       0.00000       0.00000       0.00000       0.00000       0.00000       0.00000       0.00000       0.00000       0.00000       0.00000       0.00000       0.00000       0.00000       0.00000       0.00000
   5  15 2505.9528    1.6672  0.9761 10.2317  0.0086  0.0584   0.0805   0.1414    0.3602   0.0000   432.9071       7.14180       6.12483      -4.81584      -6.72066      -1.98922     -0.773173      0.121357     -0.874722    -0.0196155       0.00000       0.00000       0.00000       0.00000       0.00000       0.00000       0.00000       0.00000       0.00000       0.00000       0.00000       0.00000       0.00000       0.00000       0.00000       0.00000       0.00000       0.00000       0.00000       0.00000       0.00000       0.00000       0.00000       0.00000       0.00000       0.00000       17.3331       18.9994       18.1196       14.6201       9.59273       6.12419       3.31781       1.38471      0.461176      0.105098       0.00000       0.00000       0.00000       0.00000       0.00000       0.00000       0.00000       0.00000       0.00000       0.00000       0.00000       0.00000       0.00000       0.00000       0.00000       0.00000       0.00000       0.00000       0.00000       0.00000       0.00000       0.00000       0.00000       0.00000       0.00000       0.00000
   5  16 2641.1314    2.4605  0.6580 10.8971 -0.0141  0.0399   0.1418   0.1039    0.4154   0.0000   431.2678      -13.1571       18.0486      -4.56291      -2.32438       4.40158      0.837424       1.99097      0.253089    -0.0847737       0.00000       0.00000       0.00000       0.00000       0.00000       0.00000       0.00000       0.00000       0.00000       0.00000       0.00000       0.00000       0.00000       0.00000       0.00000       0.00000       0.00000       0.00000       0.00000       0.00000       0.00000       0.00000       0.00000       0.00000       0.00000       0.00000       13.6319       14.4256       12.6750       9.83413       6.29498       3.80556       1.94884      0.806111      0.256067     0.0592462       0.00000       0.00000       0.00000       0.00000       0.00000       0.00000       0.00000       0.00000       0.00000       0.00000       0.00000       0.00000       0.00000       0.00000       0.00000       0.00000       0.00000       0.00000       0.00000       0.00000       0.00000       0.00000       0.00000       0.00000       0.00000       0.00000
   5  21 3322.4310    3.4717  1.3864 11.7937  0.0566  0.0778   0.1546   0.2142    0.4736   0.0000   431.7248      -18.0311       38.3784       15.2083      -3.39734      -2.77246       7.79518      0.974471      0.682963      0.206229       0.00000       0.00000       0.00000       0.00000       0.00000       0.00000       0.00000       0.00000       0.00000       0.00000       0.00000       0.00000       0.00000       0.00000       0.00000       0.00000       0.00000       0.00000       0.00000       0.00000       0.00000       0.00000       0.00000       0.00000       0.00000       0.00000       20.2316       25.7663       24.1994       17.5623       12.7958       7.39311       4.40889       1.79245      0.676355      0.145553       0.00000       0.00000       0.00000       0.00000       0.00000       0.00000       0.00000       0.00000       0.00000       0.00000       0.00000       0.00000       0.00000       0.00000       0.00000       0.00000       0.00000       0.00000       0.00000       0.00000       0.00000       0.00000       0.00000       0.00000       0.00000       0.00000
   5  23 3596.5361    2.5444  3.3983 10.2285 -0.0028  0.1230   0.0672   0.3279    0.5135   0.0000   435.4496       47.4340       29.7894      -11.3775       4.94951       18.3719       3.44460       1.77500     -0.381199    -0.0242607       0.00000       0.00000       0.00000       0.00000       0.00000       0.00000       0.00000       0.00000       0.00000       0.00000       0.00000       0.00000       0.00000       0.00000       0.00000       0.00000       0.00000       0.00000       0.00000       0.00000       0.00000       0.00000       0.00000       0.00000       0.00000       0.00000       33.4090       40.7818       36.8122       28.9772       20.8934       12.8324       6.55569       2.87822       1.02704      0.231836       0.00000       0.00000       0.00000       0.00000       0.00000       0.00000       0.00000       0.00000       0.00000       0.00000       0.00000       0.00000       0.00000       0.00000       0.00000       0.00000       0.00000       0.00000       0.00000       0.00000       0.00000       0.00000       0.00000       0.00000       0.00000       0.00000
   5  24 3733.6142    2.0765  4.6787  9.8338  0.0018  0.1478   0.0472   0.3944    0.3272   0.0000   436.7709      -49.5547      -13.9153       28.0538      -49.0332     -0.778957       8.13677       2.63716      0.692354      0.102114       0.00000       0.00000       0.00000       0.00000       0.00000       0.00000       0.00000       0.00000       0.00000       0.00000       0.00000       0.00000       0.00000       0.00000       0.00000       0.00000       0.00000       0.00000       0.00000       0.00000       0.00000       0.00000       0.00000       0.00000       0.00000       0.00000       43.3507       50.2561       45.4577       37.6595       25.4162       15.8150       8.52673       3.66002       1.18839      0.271847       0.00000       0.00000       0.00000       0.00000       0.00000       0.00000       0.00000       0.00000       0.00000       0.00000       0.00000       0.00000       0.00000       0.00000       0.00000       0.00000       0.00000       0.00000       0.00000       0.00000       0.00000       0.00000       0.00000       0.00000       0.00000       0.00000
   5  25 3871.1091    1.7309  6.1844  9.6718  0.0000  0.1907   0.0365   0.4798    0.2382   0.0000   446.2714      -136.034       74.5462       12.2929      -24.7290       26.9130      0.571636      -3.61037       2.35826      0.547074       0.00000       0.00000       0.00000       0.00000       0.00000       0.00000       0.00000       0.00000       0.00000       0.00000       0.00000       0.00000       0.00000       0.00000       0.00000       0.00000       0.00000       0.00000       0.00000       0.00000       0.00000       0.00000       0.00000       0.00000       0.00000       0.00000       55.4849       60.9604       63.6464       45.4224       31.9566       19.1988       10.8554       4.63221       1.72454      0.324913       0.00000       0.00000       0.00000       0.00000       0.00000       0.00000       0.00000       0.00000       0.00000       0.00000       0.00000       0.00000       0.00000       0.00000       0.00000       0.00000       0.00000       0.00000       0.00000       0.00000       0.00000       0.00000       0.00000       0.00000       0.00000       0.00000
   6   9 1727.7402    0.2591  0.1904  8.9700 -0.0110  0.0375   0.0222   0.0417    0.0699   0.0000   422.2021      -5.75807      -4.21563     -0.273089       4.98107     -0.317312       2.09750     -0.294901     -0.243502    -0.0996218     0.0702945     0.0144182       0.00000       0.00000       0.00000       0.00000       0.00000       0.00000       0.00000       0.00000       0.00000       0.00000       0.00000       0.00000       0.00000       0.00000       0.00000       0.00000       0.00000       0.00000       0.00000       0.00000       0.00000       0.00000       0.00000       0.00000       11.0854       13.1537       11.0458       9.32343       6.17885       4.45682       2.33494       1.12084      0.515025      0.207264     0.0534023     0.0144852       0.00000       0.00000       0.00000       0.00000       0.00000       0.00000       0.00000       0.00000       0.00000       0.00000       0.00000       0.00000       0.00000       0.00000       0.00000       0.00000       0.00000       0.00000       0.00000       0.00000       0.00000       0.00000       0.00000       0.00000
   6  12 2142.4433    0.7548  0.5856  9.1869 -0.0065  0.0468   0.0444   0.0982    0.1654   0.0000   425.5231      -13.4918       2.75108      -23.1624       11.9006      -3.08430     0.0797048     -0.963470     -0.275245     -0.117084   -0.00291282     0.0222316       0.00000       0.00000       0.00000       0.00000       0.00000       0.00000       0.00000       0.00000       0.00000       0.00000       0.00000       0.00000       0.00000       0.00000       0.00000       0.00000       0.00000       0.00000       0.00000       0.00000       0.00000       0.00000       0.00000       0.00000       13.6515       12.6854       12.0169       11.2506       8.88359       5.29044       3.36207       1.90485      0.750323      0.260467     0.0734111     0.0154571       0.00000       0.00000       0.00000       0.00000       0.00000       0.00000       0.00000       0.00000       0.00000       0.00000       0.00000       0.00000       0.00000       0.00000       0.00000       0.00000       0.00000       0.00000       0.00000       0.00000       0.00000       0.00000       0.00000       0.00000
   6  13 2279.7680    1.0074  0.8561  9.7576 -0.0040  0.0703   0.0563   0.1200    0.1967   0.0000   427.9239      -14.6352     -0.690337      -11.2361      -15.0823      -2.74258       4.15308      -2.80380      0.218400    -0.0561701      0.155516   -0.00625005       0.00000       0.00000       0.00000       0.00000       0.00000       0.00000       0.00000       0.00000       0.00000       0.00000       0.00000       0.00000       0.00000       0.00000       0.00000       0.00000       0.00000       0.00000       0.00000       0.00000       0.00000       0.00000       0.00000       0.00000       21.1909       18.4949       13.6075       14.5076       15.0274       10.9989       5.99925       2.42797      0.924205      0.332447      0.104537     0.0189550       0.00000       0.00000       0.00000       0.00000       0.00000       0.00000       0.00000       0.00000       0.00000       0.00000       0.00000       0.00000       0.00000       0.00000       0.00000       0.00000       0.00000       0.00000       0.00000       0.00000       0.00000       0.00000       0.00000       0.00000
   6  14 2415.4788    1.2779  0.9402 10.4466 -0.0044  0.0831   0.0629   0.1575    0.1753   0.0000   459.3700      -23.9818       10.4493      -4.65278       8.43884      -3.31747     -0.699606       1.33526     -0.354764     -0.456294   -0.00231262     0.0292044       0.00000       0.00000       0.00000       0.00000       0.00000       0.00000       0.00000       0.00000       0.00000       0.00000       0.00000       0.00000       0.00000       0.00000       0.00000       0.00000       0.00000       0.00000       0.00000       0.00000       0.00000       0.00000       0.00000       0.00000       27.6121       33.1356       30.9343       20.1129       13.1427       6.61459       3.34482       1.84153      0.733087      0.323746      0.104632     0.0195068       0.00000       0.00000       0.00000       0.00000       0.00000       0.00000       0.00000       0.00000       0.00000       0.00000       0.00000       0.00000       0.00000       0.00000       0.00000       0.00000       0.00000       0.00000       0.00000       0.00000       0.00000       0.00000       0.00000       0.00000
   6  15 2551.0319    1.6573  0.8409 11.2982 -0.0010  0.0563   0.0831   0.1278    0.1505   0.0000   458.2475       20.0580      -10.8696       12.3828      -18.7951       10.1842     -0.564015       1.68809      0.154274      0.274365     0.0662155    0.00377280       0.00000       0.00000       0.00000       0.00000       0.00000       0.00000       0.00000       0.00000       0.00000       0.00000       0.00000       0.00000       0.00000       0.00000       0.00000       0.00000       0.00000       0.00000       0.00000       0.00000       0.00000       0.00000       0.00000       0.00000       12.2972       15.5702       13.0805       13.2504       8.14046       6.05238       3.53722       2.15929      0.886071      0.359431     0.0914996     0.0260917       0.00000       0.00000       0.00000       0.00000       0.00000       0.00000       0.00000       0.00000       0.00000       0.00000       0.00000       0.00000       0.00000       0.00000       0.00000       0.00000       0.00000       0.00000       0.00000       0.00000       0.00000       0.00000       0.00000       0.00000
   6  16 2687.0459    2.3784  0.8893 11.5137 -0.0043  0.0655   0.1073   0.1148    0.2001   0.0000   429.0268      -10.7549       21.0548       12.5444      -10.8491      -4.86768       1.81325      -1.00241      -1.53954     -0.107893     0.0593116    -0.0222875       0.00000       0.00000       0.00000       0.00000       0.00000       0.00000       0.00000       0.00000       0.00000       0.00000       0.00000       0.00000       0.00000       0.00000       0.00000       0.00000       0.00000       0.00000       0.00000       0.00000       0.00000       0.00000       0.00000       0.00000       11.5000       19.6517       13.9675       14.6532       9.83938       6.84684       4.71977       2.07215       1.27043      0.394043      0.135701     0.0365864       0.00000       0.00000       0.00000       0.00000       0.00000       0.00000       0.00000       0.00000       0.00000       0.00000       0.00000       0.00000       0.00000       0.00000       0.00000       0.00000       0.00000       0.00000       0.00000       0.00000       0.00000       0.00000       0.00000       0.00000
   6  17 2823.5906    2.9946  0.8142 11.1231  0.0068  0.0478   0.1352   0.1144    0.3370   0.0000   420.8763      -13.2600     -0.291985      -3.42884      -8.65443      -1.80380      -3.68358      -1.47501      0.535994      0.189425     -0.147324   -0.00510271       0.00000       0.00000       0.00000       0.00000       0.00000       0.00000       0.00000       0.00000       0.00000       0.00000       0.00000       0.00000       0.00000       0.00000       0.00000       0.00000       0.00000       0.00000       0.00000       0.00000       0.00000       0.00000       0.00000       0.00000       13.1006       15.1897       14.9129       11.2150       8.13562       5.40278       2.94979       1.60424      0.739024      0.299206     0.0910355     0.0171305       0.00000       0.00000       0.00000       0.00000       0.00000       0.00000       0.00000       0.00000       0.00000       0.00000       0.00000       0.00000       0.00000       0.00000       0.00000       0.00000       0.00000       0.00000       0.00000       0.00000       0.00000       0.00000       0.00000       0.00000
   6  18 2960.6220    3.5678  0.8106 11.6522 -0.0128  0.0462   0.1675   0.1040    0.3517   0.0000   434.6963      -20.4271      -9.53120       3.00544       2.23300      -4.90536      -5.15845       1.55387      0.271326     0.0976560      0.135437    0.00511074       0.00000       0.00000       0.00000       0.00000       0.00000       0.00000       0.00000       0.00000       0.00000       0.00000       0.00000       0.00000       0.00000       0.00000       0.00000       0.00000       0.00000       0.00000       0.00000       0.00000       0.00000       0.00000       0.00000       0.00000       11.1445       13.3230       11.8808       10.6510       7.66713       5.32479       2.89529       1.86515      0.599119      0.319418     0.0910847     0.0204804       0.00000       0.00000       0.00000       0.00000       0.00000       0.00000       0.00000       0.00000       0.00000       0.00000       0.00000       0.00000       0.00000       0.00000       0.00000       0.00000       0.00000       0.00000       0.00000       0.00000       0.00000       0.00000       0.00000       0.00000
   6  19 3097.2617    4.1681  0.8268 12.0680 -0.0178  0.0423   0.2101   0.1168    0.3737   0.0000   447.2071      -21.1307      -1.03749      -6.73581      -10.3316    -0.0983375       1.61554      0.318159     -0.113968     -0.246216     0.0275038    -0.0277496       0.00000       0.00000       0.00000       0.00000       0.00000       0.00000       0.00000       0.00000       0.00000       0.00000       0.00000       0.00000       0.00000       0.00000       0.00000       0.00000       0.00000       0.00000       0.00000       0.00000       0.00000       0.00000       0.00000       0.00000       11.7868       13.2190       10.6884       9.80868       7.51951       5.17414       2.92730       1.42587      0.611391      0.222253     0.0673193     0.0171746       0.00000       0.00000       0.00000       0.00000       0.00000       0.00000       0.00000       0.00000       0.00000       0.00000       0.00000       0.00000       0.00000       0.00000       0.00000       0.00000       0.00000       0.00000       0.00000       0.00000       0.00000       0.00000       0.00000       0.00000
   6  20 3233.9123    3.8061  1.0587 12.4309 -0.0130  0.0671   0.1746   0.1440    0.3546   0.0000   423.0594      -22.4736      -4.66074       10.0297       11.0781       7.91485       3.97347      -2.35748       1.57216     -0.398365    -0.0364839     0.0543550       0.00000       0.00000       0.00000       0.00000       0.00000       0.00000       0.00000       0.00000       0.00000       0.00000       0.00000       0.00000       0.00000       0.00000       0.00000       0.00000       0.00000       0.00000       0.00000       0.00000       0.00000       0.00000       0.00000       0.00000       15.9786       17.2522       17.5191       13.7969       9.91212       7.90038       4.46992       1.98192       1.11084      0.440697      0.107694     0.0236276       0.00000       0.00000       0.00000       0.00000       0.00000       0.00000       0.00000       0.00000       0.00000       0.00000       0.00000       0.00000       0.00000       0.00000       0.00000       0.00000       0.00000       0.00000       0.00000       0.00000       0.00000       0.00000       0.00000       0.00000
   6  21 3370.7836    3.4015  2.0461 10.8749 -0.0076  0.0861   0.1025   0.2003    0.6294   0.0000   434.3471       2.79818       41.4780      -1.96458      -11.7766       11.0811       4.31171      -2.43690      0.952056     -0.408324    -0.0318578     0.0299974       0.00000       0.00000       0.00000       0.00000       0.00000       0.00000       0.00000       0.00000       0.00000       0.00000       0.00000       0.00000       0.00000       0.00000       0.00000       0.00000       0.00000       0.00000       0.00000       0.00000       0.00000       0.00000       0.00000       0.00000       19.2406       25.1634       22.6479       18.6095       15.6065       9.33861       6.24931       3.04988       1.52036      0.531294      0.198651     0.0395996       0.00000       0.00000       0.00000       0.00000       0.00000       0.00000       0.00000       0.00000       0.00000       0.00000       0.00000       0.00000       0.00000       0.00000       0.00000       0.00000       0.00000       0.00000       0.00000       0.00000       0.00000       0.00000       0.00000       0.00000
   6  22 3508.0920    3.1078  2.4039 10.6837 -0.0049  0.0886   0.0940   0.2287    0.5791   0.0000   414.4046       28.6781       38.0063       20.3962      -14.3205       1.38236       7.79072      -2.14724       1.87336     -0.697842      0.204916     0.0591565       0.00000       0.00000       0.00000       0.00000       0.00000       0.00000       0.00000       0.00000       0.00000       0.00000       0.00000       0.00000       0.00000       0.00000       0.00000       0.00000       0.00000       0.00000       0.00000       0.00000       0.00000       0.00000       0.00000       0.00000       22.0909       26.3164       24.5059       20.3136       15.9441       10.5652       6.60743       3.49771       1.62676      0.597033      0.180452     0.0369210       0.00000       0.00000       0.00000       0.00000       0.00000       0.00000       0.00000       0.00000       0.00000       0.00000       0.00000       0.00000       0.00000       0.00000       0.00000       0.00000       0.00000       0.00000       0.00000       0.00000       0.00000       0.00000       0.00000       0.00000
   6  23 3645.9489    2.3933  3.4445 10.6184 -0.0043  0.1246   0.0651   0.3115    0.3068   0.0000   404.3102      -85.9175       49.0994       28.4018      -8.44036      -3.99639      -9.59683      -2.46470       1.01273      -1.36313     -0.161279     0.0995365       0.00000       0.00000       0.00000       0.00000       0.00000       0.00000       0.00000       0.00000       0.00000       0.00000       0.00000       0.00000       0.00000       0.00000       0.00000       0.00000       0.00000       0.00000       0.00000       0.00000       0.00000       0.00000       0.00000       0.00000       30.4475       37.4896       36.7164       28.0430       22.8107       14.5425       9.62484       4.53586       2.42903      0.863584      0.294559     0.0539483       0.00000       0.00000       0.00000       0.00000       0.00000       0.00000       0.00000       0.00000       0.00000       0.00000       0.00000       0.00000       0.00000       0.00000       0.00000       0.00000       0.00000       0.00000       0.00000       0.00000       0.00000       0.00000       0.00000       0.00000
   6  24 3783.6827    2.0081  5.1164 10.3102 -0.0057  0.1421   0.0465   0.4249    0.1870   0.0000   367.4904       28.6273       58.5460       24.4966      -11.7102      -1.47296       4.65976       4.83002       3.23734       1.30418      0.101327    -0.0895908       0.00000       0.00000       0.00000       0.00000       0.00000       0.00000       0.00000       0.00000       0.00000       0.00000       0.00000       0.00000       0.00000       0.00000       0.00000       0.00000       0.00000       0.00000       0.00000       0.00000       0.00000       0.00000       0.00000       0.00000       34.8548       41.5599       39.3004       34.3436       26.3757       18.2270       11.0107       6.10427       2.79967       1.10062      0.318896     0.0634202       0.00000       0.00000       0.00000       0.00000       0.00000       0.00000       0.00000       0.00000       0.00000       0.00000       0.00000       0.00000       0.00000       0.00000       0.00000       0.00000       0.00000       0.00000       0.00000       0.00000       0.00000       0.00000       0.00000       0.00000
   6  25 3921.9624    1.6221  6.3505  9.8949 -0.0046  0.1742   0.0368   0.4649    0.1829   0.0000   462.1464       4.14636      -11.9284       88.3470       23.1774      -20.4158     -0.933919       13.4523     -0.833861       1.45146     0.0409989     0.0243687       0.00000       0.00000       0.00000       0.00000       0.00000       0.00000       0.00000       0.00000       0.00000       0.00000       0.00000       0.00000       0.00000       0.00000       0.00000       0.00000       0.00000       0.00000       0.00000       0.00000       0.00000       0.00000       0.00000       0.00000       43.0769       50.1342       49.2315       42.0973       32.3213       22.2137       13.5777       7.54411       3.41181       1.34391      0.390693     0.0744411       0.00000       0.00000       0.00000       0.00000       0.00000       0.00000       0.00000       0.00000       0.00000       0.00000       0.00000       0.00000       0.00000       0.00000       0.00000       0.00000       0.00000       0.00000       0.00000       0.00000       0.00000       0.00000       0.00000       0.00000
   6  27 4199.2055    1.0618  9.6309  9.5708 -0.0037  0.2580   0.0229   0.7327    0.1083   0.0000   524.3271      -19.0402      -57.4629       9.27586      -3.95729      -14.7774      -15.1858      -8.05379       8.19900      -1.27868     -0.860402     -0.102232       0.00000       0.00000       0.00000       0.00000       0.00000       0.00000       0.00000       0.00000       0.00000       0.00000       0.00000       0.00000       0.00000       0.00000       0.00000       0.00000       0.00000       0.00000       0.00000       0.00000       0.00000       0.00000       0.00000       0.00000       62.9099       77.9556       74.7314       60.6837       48.5344       32.7249       20.7824       11.1715       5.25775       1.99749      0.612890      0.112162       0.00000       0.00000       0.00000       0.00000       0.00000       0.00000       0.00000       0.00000       0.00000       0.00000       0.00000       0.00000       0.00000       0.00000       0.00000       0.00000       0.00000       0.00000       0.00000       0.00000       0.00000       0.00000       0.00000       0.00000
   7  12 2184.5144    0.9540  0.5664  9.4643  0.0025  0.0376   0.0484   0.0840    0.1401   0.0000   435.8745      -2.39607       8.12271       15.0821       4.32080       2.93126       1.13706      0.726575     -0.950685      0.445019    -0.0288077    -0.0242863    -0.0192240   -0.00396973       0.00000       0.00000       0.00000       0.00000       0.00000       0.00000       0.00000       0.00000       0.00000       0.00000       0.00000       0.00000       0.00000       0.00000       0.00000       0.00000       0.00000       0.00000       0.00000       0.00000       0.00000       0.00000       7.08871       9.54784       8.03804       7.33826       6.39468       4.59801       2.99848       1.76082      0.970855      0.415405      0.179104     0.0649144     0.0201194    0.00420470       0.00000       0.00000       0.00000       0.00000       0.00000       0.00000       0.00000       0.00000       0.00000       0.00000       0.00000       0.00000       0.00000       0.00000       0.00000       0.00000       0.00000       0.00000       0.00000       0.00000       0.00000       0.00000
   7  14 2458.1356    1.5622  1.1886  8.9831  0.0008  0.0612   0.0538   0.1170    0.3852   0.0000   412.0780      -28.3103       7.27825       16.1115      -6.60321       7.98779      -1.00441     -0.475788      -1.11970      0.154351      0.220048    -0.0270527     0.0278930   -0.00726675       0.00000       0.00000       0.00000       0.00000       0.00000       0.00000       0.00000       0.00000       0.00000       0.00000       0.00000       0.00000       0.00000       0.00000       0.00000       0.00000       0.00000       0.00000       0.00000       0.00000       0.00000       0.00000       11.7956       16.0487       14.4588       11.6181       11.2415       6.27051       4.95434       2.93094       1.32181      0.819491      0.245786      0.102308     0.0376433    0.00649371       0.00000       0.00000       0.00000       0.00000       0.00000       0.00000       0.00000       0.00000       0.00000       0.00000       0.00000       0.00000       0.00000       0.00000       0.00000       0.00000       0.00000       0.00000       0.00000       0.00000       0.00000       0.00000
   7  15 2594.0972    1.9282  0.9797 10.6469  0.0001  0.0607   0.0758   0.1213    0.2209   0.0000   440.7952       9.88246      -1.38887       9.29445       6.48164      -8.62769     -0.296937      -1.13722       1.17665      0.204491     -0.190698     0.0404127     0.0232613   -0.00946210       0.00000       0.00000       0.00000       0.00000       0.00000       0.00000       0.00000       0.00000       0.00000       0.00000       0.00000       0.00000       0.00000       0.00000       0.00000       0.00000       0.00000       0.00000       0.00000       0.00000       0.00000       0.00000       13.4586       14.0930       14.1117       12.7849       10.7984       6.96716       4.81487       3.09849       1.74162      0.756771      0.299324     0.0989929     0.0286453    0.00500445       0.00000       0.00000       0.00000       0.00000       0.00000       0.00000       0.00000       0.00000       0.00000       0.00000       0.00000       0.00000       0.00000       0.00000       0.00000       0.00000       0.00000       0.00000       0.00000       0.00000       0.00000       0.00000
   7  16 2731.0911    2.4495  0.7542 11.6576  0.0056  0.0461   0.1142   0.1074    0.1497   0.0000   437.7449      -1.67566       7.42316      0.605603      -4.34412     -0.679662      -2.80024       4.99168    0.00978105      -1.37160     -0.439344    -0.0844798     0.0592894    0.00865708       0.00000       0.00000       0.00000       0.00000       0.00000       0.00000       0.00000       0.00000       0.00000       0.00000       0.00000       0.00000       0.00000       0.00000       0.00000       0.00000       0.00000       0.00000       0.00000       0.00000       0.00000       0.00000       8.77319       12.3500       11.3537       9.64823       8.18059       4.81270       3.77132       2.13308      0.995685      0.619464      0.215462     0.0781241     0.0281600    0.00519108       0.00000       0.00000       0.00000       0.00000       0.00000       0.00000       0.00000       0.00000       0.00000       0.00000       0.00000       0.00000       0.00000       0.00000       0.00000       0.00000       0.00000       0.00000       0.00000       0.00000       0.00000       0.00000
   7  17 2868.2727    3.2849  0.7067 12.1792 -0.0017  0.0498   0.1558   0.0941    0.1704   0.0000   446.1309     -0.584847       10.0994       2.96314      -4.38273       4.83304      0.226290      0.962878     -0.107410      0.485883     -0.125284    -0.0406701    0.00480175    0.00172165       0.00000       0.00000       0.00000       0.00000       0.00000       0.00000       0.00000       0.00000       0.00000       0.00000       0.00000       0.00000       0.00000       0.00000       0.00000       0.00000       0.00000       0.00000       0.00000       0.00000       0.00000       0.00000       9.50453       11.8338       11.1333       9.24867       8.58976       5.22588       3.99164       2.16055       1.19233      0.565463      0.237493     0.0772685     0.0286577    0.00469101       0.00000       0.00000       0.00000       0.00000       0.00000       0.00000       0.00000       0.00000       0.00000       0.00000       0.00000       0.00000       0.00000       0.00000       0.00000       0.00000       0.00000       0.00000       0.00000       0.00000       0.00000       0.00000
   7  18 3005.5610    3.8297  0.6932 12.2812 -0.0056  0.0391   0.1833   0.0878    0.1686   0.0000   417.5395       1.73543       13.9038       11.7522       3.71593       7.18144      0.836286      -2.95277      -2.17639      0.318160     -0.286696    -0.0995356    0.00142913   -0.00119408       0.00000       0.00000       0.00000       0.00000       0.00000       0.00000       0.00000       0.00000       0.00000       0.00000       0.00000       0.00000       0.00000       0.00000       0.00000       0.00000       0.00000       0.00000       0.00000       0.00000       0.00000       0.00000       8.91053       9.32857       9.04348       9.17401       6.61304       4.33088       2.95308       2.04832       1.13220      0.544005      0.190922     0.0634070     0.0161721    0.00356336       0.00000       0.00000       0.00000       0.00000       0.00000       0.00000       0.00000       0.00000       0.00000       0.00000       0.00000       0.00000       0.00000       0.00000       0.00000       0.00000       0.00000       0.00000       0.00000       0.00000       0.00000       0.00000
   7  19 3142.6775    4.1094  0.7767 12.5002 -0.0171  0.0518   0.1905   0.0993    0.2154   0.0000   439.2250       1.53676      -24.9432       6.72024      -5.08514       5.42476      0.972191      -1.90028      0.661888      0.539971     0.0852344    -0.0562954     0.0151954   -0.00174113       0.00000       0.00000       0.00000       0.00000       0.00000       0.00000       0.00000       0.00000       0.00000       0.00000       0.00000       0.00000       0.00000       0.00000       0.00000       0.00000       0.00000       0.00000       0.00000       0.00000       0.00000       0.00000       11.8272       14.5936       14.7939       11.9731       8.70020       6.10634       3.49151       2.23628       1.32039      0.534725      0.263364     0.0946134     0.0254237    0.00481429       0.00000       0.00000       0.00000       0.00000       0.00000       0.00000       0.00000       0.00000       0.00000       0.00000       0.00000       0.00000       0.00000       0.00000       0.00000       0.00000       0.00000       0.00000       0.00000       0.00000       0.00000       0.00000
   7  20 3279.7633    3.4575  1.2856 12.0409 -0.0041  0.0707   0.1264   0.1463    0.2325   0.0000   461.8988      -21.9472      -3.38170       12.3242       6.61224      -14.9032      -5.30940       1.83032     -0.266487     -0.562768      0.125715      0.120749    -0.0269590    0.00132373       0.00000       0.00000       0.00000       0.00000       0.00000       0.00000       0.00000       0.00000       0.00000       0.00000       0.00000       0.00000       0.00000       0.00000       0.00000       0.00000       0.00000       0.00000       0.00000       0.00000       0.00000       0.00000       13.1177       16.9429       17.7530       12.8517       13.3411       7.26419       5.71386       3.62629       1.73129      0.988898      0.328097      0.132884     0.0455586    0.00670176       0.00000       0.00000       0.00000       0.00000       0.00000       0.00000       0.00000       0.00000       0.00000       0.00000       0.00000       0.00000       0.00000       0.00000       0.00000       0.00000       0.00000       0.00000       0.00000       0.00000       0.00000       0.00000
   7  21 3417.3117    3.3331  1.7422 11.0251 -0.0094  0.0695   0.1058   0.1430    0.3696   0.0000   450.3748      -13.6144       26.2440      -2.85863       5.38177       18.7021     0.0339642      0.799151       1.14978      0.669189     -0.331780    0.00549550     0.0152741     0.0134875       0.00000       0.00000       0.00000       0.00000       0.00000       0.00000       0.00000       0.00000       0.00000       0.00000       0.00000       0.00000       0.00000       0.00000       0.00000       0.00000       0.00000       0.00000       0.00000       0.00000       0.00000       0.00000       16.0685       20.7972       18.6979       16.7718       11.3177       8.44259       4.91971       3.32649       1.47806      0.907616      0.299039      0.128797     0.0299867    0.00753902       0.00000       0.00000       0.00000       0.00000       0.00000       0.00000       0.00000       0.00000       0.00000       0.00000       0.00000       0.00000       0.00000       0.00000       0.00000       0.00000       0.00000       0.00000       0.00000       0.00000       0.00000       0.00000
   7  22 3554.9971    2.6849  2.9727 10.5761 -0.0010  0.0932   0.0672   0.2308    0.2992   0.0000   456.7308       20.8665       14.7456       12.5176       9.96357      -3.27871       2.80391       2.46043     -0.857189     -0.299584      0.341210     -0.138686    -0.0482298   -0.00526036       0.00000       0.00000       0.00000       0.00000       0.00000       0.00000       0.00000       0.00000       0.00000       0.00000       0.00000       0.00000       0.00000       0.00000       0.00000       0.00000       0.00000       0.00000       0.00000       0.00000       0.00000       0.00000       20.8347       24.0387       22.1975       20.7061       16.2312       11.7122       7.62386       4.62182       2.64395       1.08760      0.490938      0.163424     0.0445622    0.00895763       0.00000       0.00000       0.00000       0.00000       0.00000       0.00000       0.00000       0.00000       0.00000       0.00000       0.00000       0.00000       0.00000       0.00000       0.00000       0.00000       0.00000       0.00000       0.00000       0.00000       0.00000       0.00000
   7  23 3693.1982    2.2526  3.8345 10.6523  0.0023  0.1144   0.0520   0.2953    0.1742   0.0000   470.4756      -17.1716      -13.3619      -22.8553       20.7782       5.68771       10.3790     -0.685455      -2.34564       1.35027     -0.537936      0.215659      0.114285    0.00397705       0.00000       0.00000       0.00000       0.00000       0.00000       0.00000       0.00000       0.00000       0.00000       0.00000       0.00000       0.00000       0.00000       0.00000       0.00000       0.00000       0.00000       0.00000       0.00000       0.00000       0.00000       0.00000       23.6722       30.2752       29.2963       25.0324       19.6503       14.8381       9.77790       5.74385       3.20438       1.50998      0.676443      0.238505     0.0642656     0.0120490       0.00000       0.00000       0.00000       0.00000       0.00000       0.00000       0.00000       0.00000       0.00000       0.00000       0.00000       0.00000       0.00000       0.00000       0.00000       0.00000       0.00000       0.00000       0.00000       0.00000       0.00000       0.00000
   7  26 4109.1107    1.2479  8.1167  9.6541 -0.0051  0.1966   0.0239   0.5735    0.1078   0.0000   330.1253      -6.34571       7.28606       3.11250      -19.6475       9.24440      -7.01854       12.8614       11.1172     0.0373867      -1.99868     -0.474777      0.137226     0.0441693       0.00000       0.00000       0.00000       0.00000       0.00000       0.00000       0.00000       0.00000       0.00000       0.00000       0.00000       0.00000       0.00000       0.00000       0.00000       0.00000       0.00000       0.00000       0.00000       0.00000       0.00000       0.00000       44.8509       53.6582       53.2541       45.4601       36.2712       25.5848       17.7279       10.8339       6.10205       2.88640       1.22041      0.411211      0.111147     0.0187092       0.00000       0.00000       0.00000       0.00000       0.00000       0.00000       0.00000       0.00000       0.00000       0.00000       0.00000       0.00000       0.00000       0.00000       0.00000       0.00000       0.00000       0.00000       0.00000       0.00000       0.00000       0.00000
   8  12 2225.1283    0.9613  0.5737  9.8193 -0.0031  0.0465   0.0469   0.0823    0.1278   0.0000   437.9343       10.1614       9.04153      -9.83354      -3.44820       8.02565      -6.92586     0.0577040      0.691208      0.104778     0.0847574   -0.00652263     0.0940914    -0.0109431   -0.00127502  -0.000269814       0.00000       0.00000       0.00000       0.00000       0.00000       0.00000       0.00000       0.00000       0.00000       0.00000       0.00000       0.00000       0.00000       0.00000       0.00000       0.00000       0.00000       0.00000       0.00000       0.00000       8.75270       9.12620       9.92981       8.06368       8.09983       5.33721       4.32185       2.44185       1.63460      0.904648      0.333165      0.190103     0.0661735     0.0206514    0.00666262   0.000890077       0.00000       0.00000       0.00000       0.00000       0.00000       0.00000       0.00000       0.00000       0.00000       0.00000       0.00000       0.00000       0.00000       0.00000       0.00000       0.00000       0.00000       0.00000       0.00000       0.00000
   8  13 2362.8732    1.2078  0.7469 10.1809  0.0039  0.0436   0.0553   0.1004    0.1378   0.0000   441.4947      -4.30127       12.3283       4.36648       4.49157       4.73933      -5.99449      -2.63719       2.51238      0.627249     -0.221500     -0.454856    -0.0216291     0.0233360   -0.00626301  -0.000593502       0.00000       0.00000       0.00000       0.00000       0.00000       0.00000       0.00000       0.00000       0.00000       0.00000       0.00000       0.00000       0.00000       0.00000       0.00000       0.00000       0.00000       0.00000       0.00000       0.00000       7.44595       9.90385       9.16944       8.77224       7.20795       5.41542       3.47388       2.70629       1.41347      0.855342      0.397350      0.184307     0.0611394     0.0242631    0.00579961    0.00117878       0.00000       0.00000       0.00000       0.00000       0.00000       0.00000       0.00000       0.00000       0.00000       0.00000       0.00000       0.00000       0.00000       0.00000       0.00000       0.00000       0.00000       0.00000       0.00000       0.00000
   8  14 2499.4659    1.8045  0.8764 10.1455 -0.0015  0.0452   0.0667   0.0904    0.2136   0.0000   432.2510      -6.94479       11.3163       8.45275      0.501807      0.809907      -1.83211      0.226182      -1.01405     -0.937021     0.0836390      0.122428     0.0355402    0.00682313    0.00117840   0.000146224       0.00000       0.00000       0.00000       0.00000       0.00000       0.00000       0.00000       0.00000       0.00000       0.00000       0.00000       0.00000       0.00000       0.00000       0.00000       0.00000       0.00000       0.00000       0.00000       0.00000       7.95198       9.12461       10.6854       8.79332       7.28631       5.64217       3.96782       2.39703       1.58373      0.941890      0.346610      0.215581     0.0763270     0.0252496    0.00640227   0.000981609       0.00000       0.00000       0.00000       0.00000       0.00000       0.00000       0.00000       0.00000       0.00000       0.00000       0.00000       0.00000       0.00000       0.00000       0.00000       0.00000       0.00000       0.00000       0.00000       0.00000
   8  15 2636.0430    2.1509  0.9320 10.6994 -0.0003  0.0423   0.0822   0.1040    0.2171   0.0000   434.5293      -11.7280     -0.180389       4.01573      -8.55541      -3.11830      -2.84857       3.41089      0.568140     -0.516574    -0.0449146     0.0279759    -0.0548543    -0.0410910   0.000713276   0.000661767       0.00000       0.00000       0.00000       0.00000       0.00000       0.00000       0.00000       0.00000       0.00000       0.00000       0.00000       0.00000       0.00000       0.00000       0.00000       0.00000       0.00000       0.00000       0.00000       0.00000       8.00646       9.40141       9.26788       8.94817       7.16711       5.03925       3.82595       2.34610       1.50281      0.759020      0.420700      0.160490     0.0678600     0.0192866    0.00553223   0.000991461       0.00000       0.00000       0.00000       0.00000       0.00000       0.00000       0.00000       0.00000       0.00000       0.00000       0.00000       0.00000       0.00000       0.00000       0.00000       0.00000       0.00000       0.00000       0.00000       0.00000
   8  16 2773.6677    2.8812  0.8831 10.9981 -0.0110  0.0425   0.1084   0.0935    0.2914   0.0000   440.3387       8.37644       8.30432      -9.55236      -3.70421       5.39344       3.16143      -3.73921       1.04067      0.732118     -0.241996    -0.0262379     0.0679091    0.00155578   -0.00346868   -0.00143731       0.00000       0.00000       0.00000       0.00000       0.00000       0.00000       0.00000       0.00000       0.00000       0.00000       0.00000       0.00000       0.00000       0.00000       0.00000       0.00000       0.00000       0.00000       0.00000       0.00000       8.71038       11.3690       10.8679       9.61172       7.33328       5.48323       3.64289       2.22931       1.35333      0.742069      0.312465      0.156648     0.0599881     0.0206764    0.00533657    0.00106612       0.00000       0.00000       0.00000       0.00000       0.00000       0.00000       0.00000       0.00000       0.00000       0.00000       0.00000       0.00000       0.00000       0.00000       0.00000       0.00000       0.00000       0.00000       0.00000       0.00000
   8  17 2911.4299    3.6395  0.6823 12.0515 -0.0003  0.0450   0.1647   0.0914    0.1782   0.0000   450.2128       17.2527       1.65245       8.00772      -3.25897      -1.49032      -1.02061     0.0275346      -1.63683      -1.04379     -0.354440     -0.149565    -0.0211160   -0.00263618   -0.00563833   0.000243931       0.00000       0.00000       0.00000       0.00000       0.00000       0.00000       0.00000       0.00000       0.00000       0.00000       0.00000       0.00000       0.00000       0.00000       0.00000       0.00000       0.00000       0.00000       0.00000       0.00000       8.58344       9.26267       7.32563       8.73981       7.67195       5.72238       3.66152       2.56965       1.78366      0.843245      0.414528      0.145477     0.0586087     0.0166794    0.00462599   0.000995758       0.00000       0.00000       0.00000       0.00000       0.00000       0.00000       0.00000       0.00000       0.00000       0.00000       0.00000       0.00000       0.00000       0.00000       0.00000       0.00000       0.00000       0.00000       0.00000       0.00000
   8  19 3186.7551    4.0579  0.9311 12.6461 -0.0072  0.0554   0.1593   0.1114    0.1792   0.0000   427.7094      -11.4670       28.6413      -1.00454      -1.04396    -0.0842635      -2.37267     -0.104771      -1.64077      0.303358      0.447318     -0.399431     0.0932534   -0.00877308    0.00496892   0.000197675       0.00000       0.00000       0.00000       0.00000       0.00000       0.00000       0.00000       0.00000       0.00000       0.00000       0.00000       0.00000       0.00000       0.00000       0.00000       0.00000       0.00000       0.00000       0.00000       0.00000       10.5694       12.7890       11.5463       11.7331       9.78263       6.49304       4.37095       3.19620       1.94844       1.08404      0.528062      0.224506     0.0758789     0.0262444    0.00701422    0.00137122       0.00000       0.00000       0.00000       0.00000       0.00000       0.00000       0.00000       0.00000       0.00000       0.00000       0.00000       0.00000       0.00000       0.00000       0.00000       0.00000       0.00000       0.00000       0.00000       0.00000
   8  20 3324.2873    3.4128  1.5417 12.0511 -0.0080  0.0607   0.1092   0.1545    0.1522   0.0000   438.3284     -0.679179       16.4718       27.3255       17.4417      -4.39689      -4.23743       2.28874      -1.50983      -1.16054     -0.677970     -0.103052      0.184733    -0.0356558     0.0153917  -0.000661116       0.00000       0.00000       0.00000       0.00000       0.00000       0.00000       0.00000       0.00000       0.00000       0.00000       0.00000       0.00000       0.00000       0.00000       0.00000       0.00000       0.00000       0.00000       0.00000       0.00000       11.0727       14.1313       13.8999       12.2510       9.99803       7.52733       5.32832       3.50284       1.99327       1.12160      0.554289      0.252074     0.0929185     0.0330133    0.00836028    0.00147780       0.00000       0.00000       0.00000       0.00000       0.00000       0.00000       0.00000       0.00000       0.00000       0.00000       0.00000       0.00000       0.00000       0.00000       0.00000       0.00000       0.00000       0.00000       0.00000       0.00000
   8  21 3462.4437    2.9438  2.1088 11.5705 -0.0043  0.0701   0.0786   0.1843    0.1364   0.0000   440.1557       21.6250      -2.92798      -12.1227      -1.10307       3.76689      -1.60231       4.50079      -1.13531     -0.305415     -0.911406     -0.312033      0.199757     0.0106321   -0.00521384   -0.00266225       0.00000       0.00000       0.00000       0.00000       0.00000       0.00000       0.00000       0.00000       0.00000       0.00000       0.00000       0.00000       0.00000       0.00000       0.00000       0.00000       0.00000       0.00000       0.00000       0.00000       13.6162       15.3222       14.6459       14.7954       12.3293       9.01711       6.37464       4.35781       2.67382       1.45492      0.696370      0.298221      0.108868     0.0349411    0.00911054    0.00167889       0.00000       0.00000       0.00000       0.00000       0.00000       0.00000       0.00000       0.00000       0.00000       0.00000       0.00000       0.00000       0.00000       0.00000       0.00000       0.00000       0.00000       0.00000       0.00000       0.00000
   8  22 3600.7250    2.4404  2.8524 11.2633 -0.0007  0.0884   0.0605   0.2279    0.1251   0.0000   439.1048      -44.4907      -5.54722       17.4369       5.79090       10.9104       1.90025       3.85543       1.41829     -0.671627      0.147941      0.441119   -0.00903198    0.00906623  -0.000716788   0.000264140       0.00000       0.00000       0.00000       0.00000       0.00000       0.00000       0.00000       0.00000       0.00000       0.00000       0.00000       0.00000       0.00000       0.00000       0.00000       0.00000       0.00000       0.00000       0.00000       0.00000       16.0847       19.2158       18.8694       18.8759       14.3751       11.0470       7.72309       5.19479       3.16659       1.70720      0.875974      0.370326      0.144753     0.0451936     0.0114584    0.00223166       0.00000       0.00000       0.00000       0.00000       0.00000       0.00000       0.00000       0.00000       0.00000       0.00000       0.00000       0.00000       0.00000       0.00000       0.00000       0.00000       0.00000       0.00000       0.00000       0.00000
   8  23 3739.2351    2.0286  4.2537 10.5555 -0.0000  0.1110   0.0402   0.2899    0.1223   0.0000   426.7505      -12.3278       13.4625       7.36424       38.0645      -22.4875       2.64954       1.84572      0.877973      -1.07247     -0.573018       1.01968      0.287301    -0.0658508    0.00194901   -0.00279612       0.00000       0.00000       0.00000       0.00000       0.00000       0.00000       0.00000       0.00000       0.00000       0.00000       0.00000       0.00000       0.00000       0.00000       0.00000       0.00000       0.00000       0.00000       0.00000       0.00000       21.4863       24.7329       24.3776       23.2374       19.4839       14.2555       10.3786       6.86007       4.04950       2.19846       1.14744      0.469862      0.178893     0.0571763     0.0149032    0.00253786       0.00000       0.00000       0.00000       0.00000       0.00000       0.00000       0.00000       0.00000       0.00000       0.00000       0.00000       0.00000       0.00000       0.00000       0.00000       0.00000       0.00000       0.00000       0.00000       0.00000
   8  25 4017.0359    1.3670  6.9540 10.0347 -0.0050  0.1737   0.0252   0.4865    0.0898   0.0000   420.8503      -87.9026       3.26775       43.6976       28.7939      -8.72147      -50.1148      -1.48154      -2.17995      -2.36629       1.65924       1.29858     -0.452494    0.00971186     0.0160837    0.00580563       0.00000       0.00000       0.00000       0.00000       0.00000       0.00000       0.00000       0.00000       0.00000       0.00000       0.00000       0.00000       0.00000       0.00000       0.00000       0.00000       0.00000       0.00000       0.00000       0.00000       32.0393       42.7678       41.7236       37.3726       30.8681       22.7249       16.6524       10.4090       6.30615       3.62419       1.62989      0.810995      0.301214     0.0988635     0.0267336    0.00459143       0.00000       0.00000       0.00000       0.00000       0.00000       0.00000       0.00000       0.00000       0.00000       0.00000       0.00000       0.00000       0.00000       0.00000       0.00000       0.00000       0.00000       0.00000       0.00000       0.00000
   9  13 2402.2490    1.4392  0.8028  9.9627 -0.0075  0.0457   0.0558   0.0812    0.1733   0.0000   435.9706      -18.1607       19.9491      -1.44013      -9.28626       1.73957     -0.743022      0.289751       1.97728      0.260242     -0.968781     -0.110968      0.277816    -0.0564056    -0.0140187    0.00523913    0.00106879   0.000162352       0.00000       0.00000       0.00000       0.00000       0.00000       0.00000       0.00000       0.00000       0.00000       0.00000       0.00000       0.00000       0.00000       0.00000       0.00000       0.00000       0.00000       0.00000       7.37070       8.78575       9.23826       7.85581       7.01821       6.06093       4.05554       2.84304       2.00852       1.08067      0.612425      0.327360      0.120610     0.0591474     0.0224529    0.00631269    0.00149642   0.000248289       0.00000       0.00000       0.00000       0.00000       0.00000       0.00000       0.00000       0.00000       0.00000       0.00000       0.00000       0.00000       0.00000       0.00000       0.00000       0.00000       0.00000       0.00000
   9  14 2539.4956    1.8436  0.7903 10.6092  0.0042  0.0401   0.0722   0.0860    0.1636   0.0000   442.2817      -13.8177      -1.73931      -4.60208      0.684822       4.17146      -6.40796       2.01546     -0.912269     -0.966105     -0.615124    -0.0105203      0.136065   -0.00218137    -0.0252181   -0.00160998    0.00161564   1.90142e-05       0.00000       0.00000       0.00000       0.00000       0.00000       0.00000       0.00000       0.00000       0.00000       0.00000       0.00000       0.00000       0.00000       0.00000       0.00000       0.00000       0.00000       0.00000       6.76358       9.12745       8.43922       8.55836       6.30093       5.01060       3.54402       2.58724       1.42492      0.909227      0.467986      0.281702      0.112440     0.0496357     0.0147726    0.00534240    0.00119088   0.000261399       0.00000       0.00000       0.00000       0.00000       0.00000       0.00000       0.00000       0.00000       0.00000       0.00000       0.00000       0.00000       0.00000       0.00000       0.00000       0.00000       0.00000       0.00000
   9  15 2676.9494    2.4895  0.6505 10.9616 -0.0030  0.0327   0.1082   0.0783    0.1599   0.0000   426.0020       8.52596       9.11266       4.80309      -1.98867       13.5213      -2.26849     -0.334896       1.15404       2.10687     -0.439729      0.110253    -0.0342540     0.0636792    -0.0147276   -0.00747446  -0.000357120   0.000217662       0.00000       0.00000       0.00000       0.00000       0.00000       0.00000       0.00000       0.00000       0.00000       0.00000       0.00000       0.00000       0.00000       0.00000       0.00000       0.00000       0.00000       0.00000       6.00351       7.04233       6.68139       6.37978       5.42872       4.41927       3.12273       2.22095       1.40484      0.795622      0.417098      0.228297     0.0855898     0.0383508     0.0135235    0.00413852   0.000931858   0.000177710       0.00000       0.00000       0.00000       0.00000       0.00000       0.00000       0.00000       0.00000       0.00000       0.00000       0.00000       0.00000       0.00000       0.00000       0.00000       0.00000       0.00000       0.00000
   9  16 2815.1189    3.1742  0.8149 11.5608 -0.0044  0.0475   0.1274   0.0989    0.1741   0.0000   434.6069      -3.85589      -3.04948       19.5620       4.09284       7.44561       4.07533       1.84516      -1.58476     -0.471467      0.850514    0.00220781     -0.191407    0.00228180   -0.00384156   -0.00274486  -0.000434593   2.36890e-05       0.00000       0.00000       0.00000       0.00000       0.00000       0.00000       0.00000       0.00000       0.00000       0.00000       0.00000       0.00000       0.00000       0.00000       0.00000       0.00000       0.00000       0.00000       11.1359       14.0586       13.2820       11.5305       9.00160       7.00996       5.16212       3.18689       1.81691      0.931788      0.465152      0.235825     0.0989981     0.0422667     0.0147320    0.00434267    0.00111481   0.000210372       0.00000       0.00000       0.00000       0.00000       0.00000       0.00000       0.00000       0.00000       0.00000       0.00000       0.00000       0.00000       0.00000       0.00000       0.00000       0.00000       0.00000       0.00000
   9  18 3091.3639    4.2453  0.8219 12.0637 -0.0055  0.0386   0.1641   0.0952    0.2036   0.0000   430.3041      0.971485       6.46697       8.43131       5.02011      -8.94706     -0.220467      -3.75169       1.99742      -1.03679     -0.872431      0.240379      0.212777    -0.0279204    0.00969654    0.00962599   0.000417393   0.000139542       0.00000       0.00000       0.00000       0.00000       0.00000       0.00000       0.00000       0.00000       0.00000       0.00000       0.00000       0.00000       0.00000       0.00000       0.00000       0.00000       0.00000       0.00000       8.08710       9.75151       9.32192       9.14740       7.50787       5.09219       3.40114       2.20532       1.59302      0.986317      0.514462      0.248925     0.0980254     0.0401056     0.0131007    0.00392957    0.00111893   0.000171970       0.00000       0.00000       0.00000       0.00000       0.00000       0.00000       0.00000       0.00000       0.00000       0.00000       0.00000       0.00000       0.00000       0.00000       0.00000       0.00000       0.00000       0.00000
   9  19 3229.4105    3.5799  1.2123 12.5457 -0.0030  0.0870   0.1346   0.1330    0.1434   0.0000   431.2175       2.01790      -10.6586       1.13369      -20.3976      -5.14165      -1.76404      -1.02480       1.65832      -1.35998     -0.294229      0.225297      0.238459      0.133867    0.00851739   -0.00135636    0.00200715   4.93267e-05       0.00000       0.00000       0.00000       0.00000       0.00000       0.00000       0.00000       0.00000       0.00000       0.00000       0.00000       0.00000       0.00000       0.00000       0.00000       0.00000       0.00000       0.00000       13.6265       11.5712       19.4563       15.3957       8.72235       10.7298       8.07742       3.36347       3.05959       2.26534      0.974256      0.364622      0.300115      0.141228     0.0463436     0.0106425    0.00232585   0.000331271       0.00000       0.00000       0.00000       0.00000       0.00000       0.00000       0.00000       0.00000       0.00000       0.00000       0.00000       0.00000       0.00000       0.00000       0.00000       0.00000       0.00000       0.00000
   9  20 3367.6315    3.1580  1.6617 11.9373 -0.0064  0.0630   0.0922   0.1545    0.1337   0.0000   440.2385      -5.87001     -0.270007       1.84007      -13.5093      -9.13431       3.38398       6.11758       1.29956      -1.57746      0.223188     -0.124380     0.0111742    -0.0303765    0.00952101    0.00405837    0.00201685  -0.000557213       0.00000       0.00000       0.00000       0.00000       0.00000       0.00000       0.00000       0.00000       0.00000       0.00000       0.00000       0.00000       0.00000       0.00000       0.00000       0.00000       0.00000       0.00000       9.95782       13.1574       12.6909       11.8426       10.4072       7.71629       5.53577       3.91209       2.52624       1.57184      0.821895      0.412484      0.176749     0.0765035     0.0269718    0.00881552    0.00222515   0.000388513       0.00000       0.00000       0.00000       0.00000       0.00000       0.00000       0.00000       0.00000       0.00000       0.00000       0.00000       0.00000       0.00000       0.00000       0.00000       0.00000       0.00000       0.00000
   9  21 3506.0244    2.6647  2.5789 11.6301 -0.0083  0.0791   0.0648   0.2124    0.0888   0.0000   444.8681      -29.8143       32.2005       6.03300      -12.6177      -24.8021      -7.85970      0.858140       2.83090     -0.404446      -1.27699      0.499289      0.712512    0.00210797    -0.0394213    0.00201690    0.00127949   0.000913138       0.00000       0.00000       0.00000       0.00000       0.00000       0.00000       0.00000       0.00000       0.00000       0.00000       0.00000       0.00000       0.00000       0.00000       0.00000       0.00000       0.00000       0.00000       13.5483       16.0218       15.7213       15.8513       13.1846       10.0046       7.97730       5.42834       3.62701       2.01900       1.23223      0.609219      0.295902      0.107896     0.0408296     0.0109410    0.00279888   0.000469233       0.00000       0.00000       0.00000       0.00000       0.00000       0.00000       0.00000       0.00000       0.00000       0.00000       0.00000       0.00000       0.00000       0.00000       0.00000       0.00000       0.00000       0.00000
   9  22 3644.8721    2.2767  3.4687 11.0960 -0.0106  0.0915   0.0506   0.2422    0.0923   0.0000   426.5198      -3.07613      -11.4698       15.8103      -2.81536       1.00765       5.48942       6.12876      -1.57126      -2.22944       2.94736     -0.626981      0.786351     0.0601662     0.0329990     0.0130957    0.00197859  -0.000896823       0.00000       0.00000       0.00000       0.00000       0.00000       0.00000       0.00000       0.00000       0.00000       0.00000       0.00000       0.00000       0.00000       0.00000       0.00000       0.00000       0.00000       0.00000       15.8191       19.0262       19.2381       17.0918       15.6787       12.1781       8.95816       6.34357       4.03770       2.37395       1.36008      0.626725      0.309541      0.115475     0.0444327     0.0135882    0.00328301   0.000501159       0.00000       0.00000       0.00000       0.00000       0.00000       0.00000       0.00000       0.00000       0.00000       0.00000       0.00000       0.00000       0.00000       0.00000       0.00000       0.00000       0.00000       0.00000
   9  23 3783.9592    1.7905  4.8678 10.7876 -0.0025  0.1233   0.0366   0.3166    0.0802   0.0000   438.4671       21.1230       3.95498       38.1712       16.7843     -0.194548       2.75870      0.759174       8.66841       1.66443     -0.333162     -0.603711     0.0758421      0.180704     0.0629435    -0.0150328   -0.00244222   0.000241941       0.00000       0.00000       0.00000       0.00000       0.00000       0.00000       0.00000       0.00000       0.00000       0.00000       0.00000       0.00000       0.00000       0.00000       0.00000       0.00000       0.00000       0.00000       19.9353       25.5909       26.3625       23.2411       20.4134       16.2802       12.3195       8.48656       5.39016       3.31246       1.90496      0.848721      0.471308      0.172492     0.0654013     0.0197482    0.00465477   0.000727857       0.00000       0.00000       0.00000       0.00000       0.00000       0.00000       0.00000       0.00000       0.00000       0.00000       0.00000       0.00000       0.00000       0.00000       0.00000       0.00000       0.00000       0.00000
   9  24 3923.4538    1.5499  6.1494 10.2032 -0.0077  0.1392   0.0275   0.3715    0.0841   0.0000   432.8051      -33.2744      -11.8408      -2.83756       4.11275       3.76324      -14.9067      -12.2072     -0.319899      -1.88111       2.02772       1.23232      0.717619     -0.268691     -0.184161   -0.00483162   -0.00851618  -2.11972e-05       0.00000       0.00000       0.00000       0.00000       0.00000       0.00000       0.00000       0.00000       0.00000       0.00000       0.00000       0.00000       0.00000       0.00000       0.00000       0.00000       0.00000       0.00000       22.1364       28.3496       28.1507       26.6911       22.8649       18.5624       13.4165       9.70237       6.19578       3.81282       2.12072       1.03253      0.499883      0.196760     0.0718537     0.0221833    0.00514576   0.000869542       0.00000       0.00000       0.00000       0.00000       0.00000       0.00000       0.00000       0.00000       0.00000       0.00000       0.00000       0.00000       0.00000       0.00000       0.00000       0.00000       0.00000       0.00000
   9  26 4202.3914    1.0907  8.8115  9.7804 -0.0084  0.2026   0.0204   0.5497    0.0697   0.0000   443.1061      -56.2932       24.3336      -8.21297       6.10354       16.1747       3.41305      -7.36329   -0.00156591      -6.92955       5.44094      0.883249     0.0834654     -0.208960     -0.211128    -0.0403421     0.0211518    0.00119585       0.00000       0.00000       0.00000       0.00000       0.00000       0.00000       0.00000       0.00000       0.00000       0.00000       0.00000       0.00000       0.00000       0.00000       0.00000       0.00000       0.00000       0.00000       33.3095       42.4600       43.9460       40.3683       33.9358       27.3581       20.2171       14.2705       9.22588       5.77764       3.09494       1.72229      0.720474      0.327104      0.110567     0.0336550    0.00765996    0.00122487       0.00000       0.00000       0.00000       0.00000       0.00000       0.00000       0.00000       0.00000       0.00000       0.00000       0.00000       0.00000       0.00000       0.00000       0.00000       0.00000       0.00000       0.00000
  10  11 2162.8684    0.8001  0.6699  8.9143 -0.0114  0.0381   0.0342   0.0826    0.2647   0.0000   435.9679       7.48425       3.97437       2.11906      -1.33437      0.265124       7.59348      0.263032     -0.965404   -0.00273571       1.06788      0.296499      0.117440     -0.109620    -0.0784169   -0.00243820    0.00224835    0.00110519  -0.000261601   6.78338e-06       0.00000       0.00000       0.00000       0.00000       0.00000       0.00000       0.00000       0.00000       0.00000       0.00000       0.00000       0.00000       0.00000       0.00000       0.00000       0.00000       6.01835       7.69560       6.68898       6.03126       5.46336       5.04956       4.36572       2.96813       2.03182       1.10681      0.641485      0.338432      0.156661     0.0827718     0.0319876     0.0131805    0.00454224    0.00118883   0.000313696   5.34692e-05       0.00000       0.00000       0.00000       0.00000       0.00000       0.00000       0.00000       0.00000       0.00000       0.00000       0.00000       0.00000       0.00000       0.00000       0.00000       0.00000
  10  14 2578.5974    1.7714  0.9365 10.8419 -0.0069  0.0420   0.0657   0.0969    0.1516   0.0000   424.6045     -0.592225       3.84258      -4.71334       5.75482     -0.444360      -5.61043      0.754622       1.85285       4.05028     -0.771417     -0.164341     -0.273785     -0.144645    -0.0556898    0.00242895   -0.00196632  -0.000787293  -0.000745868   4.44769e-05       0.00000       0.00000       0.00000       0.00000       0.00000       0.00000       0.00000       0.00000       0.00000       0.00000       0.00000       0.00000       0.00000       0.00000       0.00000       0.00000       6.20191       7.64333       8.01238       7.57639       6.73600       5.32116       4.13905       2.98475       2.05197       1.34971      0.819950      0.418131      0.246168     0.0979053     0.0504315     0.0165506    0.00605065    0.00165405   0.000386623   5.78143e-05       0.00000       0.00000       0.00000       0.00000       0.00000       0.00000       0.00000       0.00000       0.00000       0.00000       0.00000       0.00000       0.00000       0.00000       0.00000       0.00000
  10  15 2716.9879    2.5197  0.8864 10.9274 -0.0016  0.0403   0.0914   0.0932    0.1750   0.0000   441.0628      -14.0341       4.35866   -0.00168018       7.47298      0.400145      0.635947     -0.290896     -0.234843      0.171614      0.467694     0.0924854    -0.0149776     -0.149381    -0.0513379     0.0357574     0.0114993   0.000181930  -0.000244706   5.31716e-05       0.00000       0.00000       0.00000       0.00000       0.00000       0.00000       0.00000       0.00000       0.00000       0.00000       0.00000       0.00000       0.00000       0.00000       0.00000       0.00000       6.18434       7.09341       7.16633       6.90779       6.56441       5.25844       3.59267       2.38818       1.79968       1.33033      0.823241      0.412871      0.197652     0.0926585     0.0399701     0.0151338    0.00514954    0.00141412   0.000326550   5.20992e-05       0.00000       0.00000       0.00000       0.00000       0.00000       0.00000       0.00000       0.00000       0.00000       0.00000       0.00000       0.00000       0.00000       0.00000       0.00000       0.00000
  10  17 2994.3922    3.9376  0.7783 11.8191  0.0004  0.0345   0.1450   0.0793    0.1694   0.0000   445.4812       1.72900       7.38446      -3.18762     -0.917649       8.92897      -4.78824       1.79837     -0.509403     -0.317790      0.132010     -0.336038     0.0261083     0.0253054    0.00133571   -0.00779604    0.00147969   0.000349773  -0.000156518   2.48962e-05       0.00000       0.00000       0.00000       0.00000       0.00000       0.00000       0.00000       0.00000       0.00000       0.00000       0.00000       0.00000       0.00000       0.00000       0.00000       0.00000       5.10338       6.22838       6.66368       6.23163       5.42336       4.28690       3.24156       2.32960       1.60024       1.06529      0.652200      0.369067      0.163953     0.0982020     0.0336857     0.0144154    0.00465666    0.00134076   0.000303411   4.64552e-05       0.00000       0.00000       0.00000       0.00000       0.00000       0.00000       0.00000       0.00000       0.00000       0.00000       0.00000       0.00000       0.00000       0.00000       0.00000       0.00000
  10  18 3132.9153    3.8278  0.8680 12.1261 -0.0047  0.0434   0.1382   0.0882    0.1650   0.0000   428.1037      -11.1227       12.8950       1.82139     -0.443853      -6.51741      -1.16190      0.333482     -0.290918       1.63402      -1.39933     -0.239602      0.193324    -0.0973579    -0.0317112    0.00554303    0.00593261   -0.00100041  -0.000353987   7.96703e-06       0.00000       0.00000       0.00000       0.00000       0.00000       0.00000       0.00000       0.00000       0.00000       0.00000       0.00000       0.00000       0.00000       0.00000       0.00000       0.00000       5.85402       8.38955       8.39607       7.22047       7.06212       5.36886       4.02587       3.29171       1.88314       1.47895      0.854064      0.432735      0.299921     0.0870296     0.0628774     0.0175225    0.00632313    0.00208698   0.000428522   6.65603e-05       0.00000       0.00000       0.00000       0.00000       0.00000       0.00000       0.00000       0.00000       0.00000       0.00000       0.00000       0.00000       0.00000       0.00000       0.00000       0.00000
  10  19 3271.1642    3.7424  1.0897 12.1354 -0.0028  0.0760   0.1259   0.0979    0.1915   0.0000   447.8989       5.29651       8.26878       12.1444      -2.91803      -11.8844      -6.13531      0.667160       2.68719      0.445984     -0.931027     -0.179080      0.385273     0.0379935     0.0299448     0.0136405    0.00903093    0.00155460  -0.000164222   8.47350e-05       0.00000       0.00000       0.00000       0.00000       0.00000       0.00000       0.00000       0.00000       0.00000       0.00000       0.00000       0.00000       0.00000       0.00000       0.00000       0.00000       8.12957       14.7137       12.0716       12.3933       11.8799       7.24701       8.55325       3.76399       3.93969       1.79666       1.16929      0.734273      0.267699      0.195186     0.0504665     0.0311667     0.0100144    0.00212171   0.000933149   0.000136663       0.00000       0.00000       0.00000       0.00000       0.00000       0.00000       0.00000       0.00000       0.00000       0.00000       0.00000       0.00000       0.00000       0.00000       0.00000       0.00000
  10  20 3410.0208    3.1025  1.9079 11.6572 -0.0008  0.0618   0.0786   0.1445    0.1101   0.0000   436.7126       26.7941       43.8565      -5.00495      -13.1614       1.89115       15.0798       7.55464      -6.57714      -1.71733      0.518953      0.422671      0.224665    0.00548490    -0.0858317    -0.0213009    0.00597426    0.00406825    0.00124206   2.90240e-07       0.00000       0.00000       0.00000       0.00000       0.00000       0.00000       0.00000       0.00000       0.00000       0.00000       0.00000       0.00000       0.00000       0.00000       0.00000       0.00000       9.44096       11.3756       11.7795       10.8922       10.2309       7.91511       6.25849       4.69882       3.05102       2.08877       1.08304      0.697366      0.350729      0.153464     0.0665469     0.0267279    0.00798911    0.00267043   0.000583822   8.24466e-05       0.00000       0.00000       0.00000       0.00000       0.00000       0.00000       0.00000       0.00000       0.00000       0.00000       0.00000       0.00000       0.00000       0.00000       0.00000       0.00000
  10  21 3548.9915    2.5673  2.9062 11.2822 -0.0010  0.0737   0.0544   0.2034    0.0841   0.0000   426.8589      -3.05423       23.8139      -8.97809      -3.62565      -2.95607      -4.90280       5.47549      -2.24460      -1.84168       1.93983     0.0714108     -0.130365     -0.156210   -0.00986215     0.0135299     0.0131531   -0.00183003   0.000809228   5.38586e-05       0.00000       0.00000       0.00000       0.00000       0.00000       0.00000       0.00000       0.00000       0.00000       0.00000       0.00000       0.00000       0.00000       0.00000       0.00000       0.00000       10.9606       13.8385       13.7221       13.2586       11.7928       9.71936       7.55540       5.34278       3.91859       2.31530       1.48910      0.783054      0.432799      0.185667     0.0849033     0.0302899     0.0112309    0.00289680   0.000717609   0.000110379       0.00000       0.00000       0.00000       0.00000       0.00000       0.00000       0.00000       0.00000       0.00000       0.00000       0.00000       0.00000       0.00000       0.00000       0.00000       0.00000
  10  22 3688.3972    2.0368  3.6445 11.1238 -0.0123  0.0982   0.0433   0.2413    0.0734   0.0000   422.7866       20.5042       35.3711      -16.9851      -3.85599       17.0241      -12.7175      -10.2770     -0.792735       2.33803     -0.490531      -1.06569      0.362875    -0.0873770      0.132129   -0.00370271   -0.00126084    0.00804186   0.000809391   0.000348190       0.00000       0.00000       0.00000       0.00000       0.00000       0.00000       0.00000       0.00000       0.00000       0.00000       0.00000       0.00000       0.00000       0.00000       0.00000       0.00000       14.4398       18.7751       18.3607       17.8771       15.3676       13.0347       9.96800       7.30843       4.92636       3.39074       1.85825       1.19492      0.506877      0.301581      0.101999     0.0485885     0.0138502    0.00424002   0.000906298   0.000152006       0.00000       0.00000       0.00000       0.00000       0.00000       0.00000       0.00000       0.00000       0.00000       0.00000       0.00000       0.00000       0.00000       0.00000       0.00000       0.00000
  10  23 3827.8421    1.6759  5.2296 10.6080 -0.0020  0.1249   0.0311   0.3179    0.0690   0.0000   445.8395      -34.7368       32.0154       35.5655      -35.8383       12.5024       6.47922      0.105889       3.78274      -2.51100       1.85689      0.868546     -0.632358     -0.280887     -0.149899     0.0466493     0.0143335   0.000338117   -0.00136916   4.02823e-05       0.00000       0.00000       0.00000       0.00000       0.00000       0.00000       0.00000       0.00000       0.00000       0.00000       0.00000       0.00000       0.00000       0.00000       0.00000       0.00000       17.2169       22.1272       23.0361       21.8362       19.4541       15.6803       12.6081       9.24923       6.42843       4.07914       2.54568       1.42794      0.779173      0.360795      0.161407     0.0582287     0.0196716    0.00539738    0.00123212   0.000184876       0.00000       0.00000       0.00000       0.00000       0.00000       0.00000       0.00000       0.00000       0.00000       0.00000       0.00000       0.00000       0.00000       0.00000       0.00000       0.00000
  10  24 3967.3873    1.4670  6.7425 10.1806 -0.0031  0.1373   0.0245   0.3931    0.0670   0.0000   413.4764      -6.30729       6.91752       15.8386      -15.7181      -21.2411      -2.59889       5.30936       7.66973      -1.39373      -2.92388       1.82902     -0.282205     -0.266163     0.0801324      0.144046    -0.0205791    -0.0126299   -0.00361106  -0.000286064       0.00000       0.00000       0.00000       0.00000       0.00000       0.00000       0.00000       0.00000       0.00000       0.00000       0.00000       0.00000       0.00000       0.00000       0.00000       0.00000       20.5251       25.4138       25.9060       25.5655       22.0315       18.3079       14.3754       10.3668       7.13712       4.80554       2.83624       1.62110      0.805145      0.407675      0.166787     0.0662460     0.0208968    0.00587640    0.00129338   0.000201894       0.00000       0.00000       0.00000       0.00000       0.00000       0.00000       0.00000       0.00000       0.00000       0.00000       0.00000       0.00000       0.00000       0.00000       0.00000       0.00000
  10  27 4387.9778    0.8466 12.4472  9.4217 -0.0043  0.2804   0.0167   0.7504    0.0669   0.0000   453.2659       16.7959       69.8837      -35.5472      -2.85607       4.53717       29.7645      -64.3726    -0.0595482       38.5980      -2.53998      -14.6665      0.991661       2.59392      0.602626     -0.198502    -0.0751467     0.0279435    0.00559301   -0.00157289       0.00000       0.00000       0.00000       0.00000       0.00000       0.00000       0.00000       0.00000       0.00000       0.00000       0.00000       0.00000       0.00000       0.00000       0.00000       0.00000       41.3791       53.9446       54.7581       51.4342       45.6770       38.3328       30.3782       21.7608       15.6202       9.94863       6.00582       3.54657       1.79065      0.895838      0.363540      0.146144     0.0467080     0.0124380    0.00280806   0.000419587       0.00000       0.00000       0.00000       0.00000       0.00000       0.00000       0.00000       0.00000       0.00000       0.00000       0.00000       0.00000       0.00000       0.00000       0.00000       0.00000
  11  11 2199.7735    0.8591  0.6458  9.4579 -0.0020  0.0371   0.0348   0.0772    0.1552   0.0000   444.1994       3.26069       2.91536       3.19665      0.935534      -3.20022      -1.64094       2.61441     -0.183615     -0.406949    -0.0630693      0.716045      0.333435      0.103864     0.0292457   -0.00857196    0.00153434    0.00113723   0.000296184  -0.000370342   0.000115465  -2.28620e-05       0.00000       0.00000       0.00000       0.00000       0.00000       0.00000       0.00000       0.00000       0.00000       0.00000       0.00000       0.00000       0.00000       0.00000       4.47830       6.34567       6.18456       5.87681       4.96417       4.52775       3.28127       2.61652       1.71286       1.15754      0.767807      0.438180      0.232963      0.106922     0.0667510     0.0230109     0.0112886    0.00378328    0.00133399   0.000364176   7.79573e-05   1.41764e-05       0.00000       0.00000       0.00000       0.00000       0.00000       0.00000       0.00000       0.00000       0.00000       0.00000       0.00000       0.00000       0.00000       0.00000
  11  12 2340.0196    1.1865  0.7995  9.9511 -0.0103  0.0423   0.0469   0.0854    0.2572   0.0000   445.0068      -7.61550      -10.8487      -2.21527       2.77223      0.427403      -4.54121       1.33056       3.06408     -0.802022      -1.10695     0.0167040    0.00817292     0.0382256    -0.0760672     0.0582942     0.0211202   -0.00154770   -0.00117643  -0.000240094   8.04618e-05   2.64347e-05       0.00000       0.00000       0.00000       0.00000       0.00000       0.00000       0.00000       0.00000       0.00000       0.00000       0.00000       0.00000       0.00000       0.00000       5.58292       7.14038       7.59969       7.05265       5.74694       5.31546       4.25321       2.88642       2.20892       1.46731      0.838309      0.495975      0.294929      0.151216     0.0642861     0.0331223     0.0137819    0.00502065    0.00149930   0.000399739   8.99422e-05   1.47715e-05       0.00000       0.00000       0.00000       0.00000       0.00000       0.00000       0.00000       0.00000       0.00000       0.00000       0.00000       0.00000       0.00000       0.00000
  11  13 2478.4726    1.4843  0.9811 10.2778 -0.0262  0.0428   0.0579   0.0951    0.3331   0.0000   444.3712       6.63604       14.8625      -6.66600      -2.44979       4.46917      -2.86831       7.34018      -2.25287      0.349663       2.17302     0.0196434      0.217879    -0.0646579     0.0748664    0.00874285   -0.00503457   0.000992077  -0.000345374  -0.000217250  -1.86186e-05  -1.71876e-05       0.00000       0.00000       0.00000       0.00000       0.00000       0.00000       0.00000       0.00000       0.00000       0.00000       0.00000       0.00000       0.00000       0.00000       6.42711       6.85664       7.20114       7.00032       6.82045       5.66585       4.07602       3.28056       2.23545       1.55623       1.08167      0.626571      0.333144      0.173548     0.0793579     0.0357978     0.0127341    0.00476622    0.00150950   0.000412680   8.05371e-05   1.16472e-05       0.00000       0.00000       0.00000       0.00000       0.00000       0.00000       0.00000       0.00000       0.00000       0.00000       0.00000       0.00000       0.00000       0.00000
  11  15 2756.1223    2.7154  0.6253 11.6440  0.0000  0.0306   0.1126   0.0677    0.1320   0.0000   438.5315      -7.53321       4.04089      -3.12059      -7.46769      -3.22506      -3.95675      -1.19026       1.54693     -0.652903     -0.453984      0.674880     -0.161859    -0.0862329    -0.0606358    0.00596521   0.000825455   -0.00188432   -0.00193883  -0.000577313  -7.14320e-05  -4.98640e-06       0.00000       0.00000       0.00000       0.00000       0.00000       0.00000       0.00000       0.00000       0.00000       0.00000       0.00000       0.00000       0.00000       0.00000       4.63986       5.29593       5.78631       5.60515       5.03725       3.72020       3.04151       2.32304       1.67741      0.989551      0.620361      0.404473      0.219278      0.118436     0.0609894     0.0226496    0.00889184    0.00324773    0.00103987   0.000274537   6.32187e-05   8.51763e-06       0.00000       0.00000       0.00000       0.00000       0.00000       0.00000       0.00000       0.00000       0.00000       0.00000       0.00000       0.00000       0.00000       0.00000
  11  17 3034.4626    4.1913  0.8188 11.8205  0.0039  0.0352   0.1454   0.0773    0.2002   0.0000   441.0365       4.77933       8.67338      -1.54324     -0.345392     -0.295812     -0.739697       3.84107      -1.39234       1.66688      0.389185      0.535394     -0.287760     0.0558263    -0.0578523    -0.0372549    0.00593156    0.00198092  -0.000426611   8.81309e-05   3.03560e-05   1.36947e-05       0.00000       0.00000       0.00000       0.00000       0.00000       0.00000       0.00000       0.00000       0.00000       0.00000       0.00000       0.00000       0.00000       0.00000       4.84221       6.13843       6.13849       5.74650       5.66931       4.65450       3.53050       2.65246       1.93879       1.28488      0.905991      0.494199      0.281827      0.153088     0.0547481     0.0336972     0.0105943    0.00408206    0.00145143   0.000371431   8.48517e-05   1.22280e-05       0.00000       0.00000       0.00000       0.00000       0.00000       0.00000       0.00000       0.00000       0.00000       0.00000       0.00000       0.00000       0.00000       0.00000
  11  19 3312.2303    3.5952  1.3846 11.8777  0.0089  0.0528   0.1023   0.1132    0.1573   0.0000   426.8447       2.27294       11.5933       6.25581       6.14059      -11.1012      -2.86910     -0.830296     -0.857142      -1.86069      0.521563      0.561899      0.349442     0.0357438     -0.235689     0.0566485     0.0220613   -0.00174155   -0.00129418   8.74370e-05  -2.09969e-05  -1.08594e-06       0.00000       0.00000       0.00000       0.00000       0.00000       0.00000       0.00000       0.00000       0.00000       0.00000       0.00000       0.00000       0.00000       0.00000       8.95741       11.3894       11.5503       10.4874       8.76872       7.56456       6.07341       4.32495       3.01494       1.93187       1.11581      0.627589      0.372131      0.172141     0.0924532     0.0364075     0.0176801    0.00574456    0.00179744   0.000455972   0.000101180   1.58758e-05       0.00000       0.00000       0.00000       0.00000       0.00000       0.00000       0.00000       0.00000       0.00000       0.00000       0.00000       0.00000       0.00000       0.00000
  11  20 3451.3548    2.8831  2.2248 11.5146 -0.0096  0.0647   0.0685   0.1524    0.0973   0.0000   418.4064       14.0606       31.1091       5.59370       9.97721      -17.4485      -3.51071      -1.24780       6.70035      -2.54087      -1.33731      0.322994     -0.811083     -0.410645    -0.0214413      0.216469   -0.00517146    -0.0151802   0.000657149   0.000989008  -0.000198573  -1.77808e-05       0.00000       0.00000       0.00000       0.00000       0.00000       0.00000       0.00000       0.00000       0.00000       0.00000       0.00000       0.00000       0.00000       0.00000       9.30437       11.8915       10.7921       10.7021       9.66959       8.72740       7.02278       5.31008       3.68303       2.50498       1.55647      0.897000      0.489196      0.243691      0.117412     0.0526174     0.0212470    0.00757107    0.00240301   0.000681969   0.000148628   2.41686e-05       0.00000       0.00000       0.00000       0.00000       0.00000       0.00000       0.00000       0.00000       0.00000       0.00000       0.00000       0.00000       0.00000       0.00000
  11  21 3590.8725    2.2992  3.1373 11.2286 -0.0053  0.0770   0.0475   0.1992    0.0751   0.0000   450.7679       5.86816       24.5732       50.7326       5.23446      -24.2930    -0.0311945       11.1786      -11.0982       5.91780       3.52891      -3.27482      0.228268      0.818050     -0.206688    -0.0673242     0.0257628   -0.00891131   -0.00279133  -0.000629176   0.000218408  -3.99425e-05       0.00000       0.00000       0.00000       0.00000       0.00000       0.00000       0.00000       0.00000       0.00000       0.00000       0.00000       0.00000       0.00000       0.00000       10.4844       13.2430       13.9696       13.0471       11.8685       9.87092       7.95000       6.03605       4.25102       2.79879       1.86161       1.06707      0.599137      0.313710      0.154921     0.0692135     0.0277720    0.00978107    0.00320645   0.000841849   0.000182152   2.62089e-05       0.00000       0.00000       0.00000       0.00000       0.00000       0.00000       0.00000       0.00000       0.00000       0.00000       0.00000       0.00000       0.00000       0.00000
  11  22 3730.5997    1.9906  4.3970 10.6735 -0.0010  0.1041   0.0362   0.2442    0.0778   0.0000   430.0697       30.9103      -39.3378       30.5225       39.3863      -15.1281      -1.76783       3.32306       3.99056       1.11718      0.759150     -0.681960     0.0375578      0.364545     -0.398380     0.0653201     0.0424394   -0.00228945   -0.00232551   -0.00192375   0.000293987   1.10367e-05       0.00000       0.00000       0.00000       0.00000       0.00000       0.00000       0.00000       0.00000       0.00000       0.00000       0.00000       0.00000       0.00000       0.00000       13.3148       18.0720       18.0013       18.4528       15.2822       13.1146       10.7292       7.82983       5.90832       3.72636       2.24838       1.38626      0.797288      0.411906      0.203569     0.0860605     0.0364079     0.0135966    0.00421994    0.00108402   0.000255913   4.06917e-05       0.00000       0.00000       0.00000       0.00000       0.00000       0.00000       0.00000       0.00000       0.00000       0.00000       0.00000       0.00000       0.00000       0.00000
  11  23 3870.5652    1.6345  5.5845 10.3829 -0.0063  0.1176   0.0280   0.3113    0.0708   0.0000   450.3824      -1.00306       7.97937      -1.40353       11.7553      -13.0786       13.0499       8.46657      0.220525      -8.63058     -0.226483      0.900815       1.64140      0.403434     -0.463642     -0.135894     0.0351919     0.0337817    0.00433888   0.000768884  -0.000276068   8.63642e-06       0.00000       0.00000       0.00000       0.00000       0.00000       0.00000       0.00000       0.00000       0.00000       0.00000       0.00000       0.00000       0.00000       0.00000       16.1223       20.6990       21.1411       19.8244       18.6665       14.9960       12.4768       9.15441       6.86956       4.30278       2.86378       1.65237      0.951614      0.494436      0.239747      0.105205     0.0420032     0.0151851    0.00503858    0.00127893   0.000295523   3.99058e-05       0.00000       0.00000       0.00000       0.00000       0.00000       0.00000       0.00000       0.00000       0.00000       0.00000       0.00000       0.00000       0.00000       0.00000
  11  24 4010.4906    1.3620  6.8505 10.0977 -0.0027  0.1383   0.0229   0.3749    0.0695   0.0000   445.2275      -10.3501       16.6322       11.8850       15.2528      -15.3739       20.2768      -7.74377       19.6309      -8.87805      -1.49912     -0.621966      -1.03073       1.24552      0.608068    0.00900157    -0.0258625    0.00872913   -0.00580210   -0.00309929   4.47853e-05  -3.05878e-05       0.00000       0.00000       0.00000       0.00000       0.00000       0.00000       0.00000       0.00000       0.00000       0.00000       0.00000       0.00000       0.00000       0.00000       18.4476       23.7192       25.1069       23.4403       21.4113       18.2878       14.3908       11.0872       7.87950       5.31656       3.40482       1.95653       1.14848      0.598997      0.278731      0.130673     0.0521921     0.0184459    0.00612724    0.00163716   0.000340242   4.94180e-05       0.00000       0.00000       0.00000       0.00000       0.00000       0.00000       0.00000       0.00000       0.00000       0.00000       0.00000       0.00000       0.00000       0.00000
  11  25 4151.4189    1.1007  8.4885  9.8630 -0.0071  0.1746   0.0189   0.4724    0.0644   0.0000   449.6153       45.2457       24.7339      -54.3713      -29.7127       42.7201       15.5204       11.9529      -11.1062      -7.36918      -6.68391       7.18827       1.79797      -2.13762    -0.0145078      0.274118      0.141365     0.0122893   0.000662656  -0.000607262  -0.000119158   5.21263e-05       0.00000       0.00000       0.00000       0.00000       0.00000       0.00000       0.00000       0.00000       0.00000       0.00000       0.00000       0.00000       0.00000       0.00000       23.7631       29.8224       30.9010       29.7182       26.5853       23.0492       19.2267       13.6774       10.3945       6.78779       4.54656       2.60109       1.53096      0.765306      0.387178      0.168818     0.0715387     0.0247276    0.00803551    0.00192326   0.000437098   6.11034e-05       0.00000       0.00000       0.00000       0.00000       0.00000       0.00000       0.00000       0.00000       0.00000       0.00000       0.00000       0.00000       0.00000       0.00000
  12  12 2376.2713    1.2693  0.8102 10.1481 -0.0076  0.0392   0.0465   0.0849    0.1743   0.0000   439.0134       1.30821       5.57235       1.25995      -1.54649       6.85240      -3.57910      -4.73652     0.0201286      0.211134       1.93014     0.0382779     -0.208098      0.279881    -0.0689346    -0.0113301   -0.00884506    0.00615430    0.00330345    0.00140492  -0.000722723   7.82109e-05   1.88975e-05  -4.07741e-07       0.00000       0.00000       0.00000       0.00000       0.00000       0.00000       0.00000       0.00000       0.00000       0.00000       0.00000       0.00000       4.77753       6.68325       5.79598       6.77448       5.32815       5.02634       3.64551       3.10842       2.07575       1.43453       1.01327      0.620669      0.357913      0.187180      0.109050     0.0457762     0.0259378    0.00832862    0.00374466    0.00112434   0.000381478   9.46033e-05   1.92730e-05   4.07568e-06       0.00000       0.00000       0.00000       0.00000       0.00000       0.00000       0.00000       0.00000       0.00000       0.00000       0.00000       0.00000
  12  13 2515.4318    1.8410  0.8359 10.1709 -0.0054  0.0386   0.0690   0.0806    0.3800   0.0000   434.8061      -11.0444       4.49113       5.78640      0.211610     -0.532231      -2.58283      -2.77416       2.93020      0.128090      -1.22328      -1.16231     -0.244690     0.0356985    -0.0216066    -0.0411765   -0.00269906    0.00845332   0.000288014   -0.00140598   3.99571e-05   3.85497e-05   2.13591e-05  -5.89145e-07       0.00000       0.00000       0.00000       0.00000       0.00000       0.00000       0.00000       0.00000       0.00000       0.00000       0.00000       0.00000       4.71301       6.03175       6.32702       5.89142       5.08590       4.79016       3.95125       2.83825       2.42926       1.45019      0.966953      0.641727      0.343950      0.205562     0.0992044     0.0598838     0.0202087     0.0107427    0.00366025    0.00154154   0.000407194   9.19969e-05   2.18714e-05   3.20254e-06       0.00000       0.00000       0.00000       0.00000       0.00000       0.00000       0.00000       0.00000       0.00000       0.00000       0.00000       0.00000
  12  14 2654.5850    2.2414  0.8527 11.0734 -0.0216  0.0513   0.0892   0.0780    0.3130   0.0000   438.0915       6.41378       2.70354       1.94702      -9.36071      -2.07517     -0.759553       5.83212       1.28329       2.47553     -0.341992      0.403934      0.163718      0.186012    -0.0962284    -0.0233846    0.00976036  -0.000949539    -0.0100257   -0.00134450  -1.20402e-05   0.000108457  -3.19919e-05   8.41061e-08       0.00000       0.00000       0.00000       0.00000       0.00000       0.00000       0.00000       0.00000       0.00000       0.00000       0.00000       0.00000       6.95169       8.26327       7.98609       8.95151       8.64303       5.88789       4.52613       3.66969       3.15303       2.04056       1.17143      0.706708      0.503072      0.323647      0.157439     0.0904867     0.0263837     0.0143144    0.00432225    0.00168006   0.000465352   0.000100578   2.74975e-05   3.78321e-06       0.00000       0.00000       0.00000       0.00000       0.00000       0.00000       0.00000       0.00000       0.00000       0.00000       0.00000       0.00000
  12  15 2794.4289    2.8218  0.8551 11.6249  0.0054  0.0372   0.0932   0.0757    0.1785   0.0000   427.2672      -4.77219       18.0829       1.87797       4.73982      -10.2610      -8.79257       3.19815       3.23393      -2.08903     -0.756186      0.589511      0.144919     0.0451852    -0.0917864    -0.0419592  -0.000499261     0.0159736   -0.00323003   -0.00153005  -0.000136827  -4.38152e-05  -1.26806e-05  -5.79736e-06       0.00000       0.00000       0.00000       0.00000       0.00000       0.00000       0.00000       0.00000       0.00000       0.00000       0.00000       0.00000       4.83936       5.98722       6.43143       6.30506       5.75011       4.50525       3.94037       2.78459       2.11576       1.42261      0.924842      0.621273      0.360160      0.197532      0.107022     0.0571367     0.0225948     0.0102407    0.00371705    0.00129277   0.000365322   9.51115e-05   2.13889e-05   2.85758e-06       0.00000       0.00000       0.00000       0.00000       0.00000       0.00000       0.00000       0.00000       0.00000       0.00000       0.00000       0.00000
  12  17 3073.6996    3.9366  0.8842 12.1512 -0.0015  0.0363   0.1348   0.0847    0.1662   0.0000   433.9087       5.12829       4.69457       1.81332       5.93706      -3.36901      -9.59711      0.838622       1.48766      -3.17379      0.468451      0.308282     -0.176356    -0.0500996     0.0949422     0.0138700    -0.0257182   -0.00344770   -0.00175965   0.000192941   0.000286699  -2.57879e-05  -2.68266e-06   1.03848e-06       0.00000       0.00000       0.00000       0.00000       0.00000       0.00000       0.00000       0.00000       0.00000       0.00000       0.00000       0.00000       4.25778       5.72716       5.72563       5.49809       5.36628       4.20472       3.71161       2.66701       2.17461       1.32466      0.994859      0.601436      0.328236      0.220601      0.100408     0.0542267     0.0235993     0.0105299    0.00321995    0.00139611   0.000413698   9.68456e-05   2.41493e-05   3.20576e-06       0.00000       0.00000       0.00000       0.00000       0.00000       0.00000       0.00000       0.00000       0.00000       0.00000       0.00000       0.00000
  12  18 3213.2094    3.9219  1.1115 12.0067  0.0021  0.0414   0.1222   0.0968    0.1922   0.0000   441.5196       2.85942       5.86639       3.41407       1.81959      -3.58027      -1.15043     0.0593809    -0.0608392      -1.18915      0.814253    -0.0574910      0.425823      0.220159     0.0443486     0.0345544    -0.0204596     0.0102841    0.00185842   -0.00110345   0.000226111   0.000214329  -3.52669e-05  -7.13673e-06       0.00000       0.00000       0.00000       0.00000       0.00000       0.00000       0.00000       0.00000       0.00000       0.00000       0.00000       0.00000       5.29304       6.50449       6.68701       6.95997       6.28228       5.06052       3.95638       3.12329       2.30628       1.65208       1.01476      0.646574      0.400693      0.235188      0.118215     0.0577417     0.0245353     0.0107486    0.00393205    0.00137941   0.000400336   0.000108755   2.25097e-05   3.46736e-06       0.00000       0.00000       0.00000       0.00000       0.00000       0.00000       0.00000       0.00000       0.00000       0.00000       0.00000       0.00000
  12  19 3352.6094    3.3524  1.6040 11.6472  0.0001  0.0527   0.0832   0.1172    0.1254   0.0000   444.7873      -5.93350      -8.26104      -10.7607       6.54251      -4.08648      -12.0738     -0.805514       5.30345     -0.200790      -1.15856     -0.380167     -0.422504      0.289637      0.185334     -0.107336    -0.0245349     0.0142746    0.00259465   -0.00310793  -0.000242395   2.24068e-05  -7.42783e-05  -7.40199e-07       0.00000       0.00000       0.00000       0.00000       0.00000       0.00000       0.00000       0.00000       0.00000       0.00000       0.00000       0.00000       6.28377       8.82503       8.72254       8.98409       7.42017       6.77739       5.62632       4.23183       3.17240       2.07072       1.50057      0.814514      0.525359      0.274277      0.154190     0.0658910     0.0368537     0.0137385    0.00587516    0.00185941   0.000640917   0.000148091   3.39855e-05   5.25053e-06       0.00000       0.00000       0.00000       0.00000       0.00000       0.00000       0.00000       0.00000       0.00000       0.00000       0.00000       0.00000
  12  20 3492.2841    2.8116  2.3061 11.3620 -0.0120  0.0644   0.0614   0.1464    0.0963   0.0000   442.1352     0.0538913       25.6161      -11.1016      -6.61516       9.66401       3.04707      -9.15786       3.94862       5.43170      -3.23673      0.645039      0.524114    -0.0263063     0.0406701     0.0409177    -0.0619182    -0.0186971     0.0129765   0.000528532  -0.000638685  -0.000345987   3.55005e-06   6.70181e-06       0.00000       0.00000       0.00000       0.00000       0.00000       0.00000       0.00000       0.00000       0.00000       0.00000       0.00000       0.00000       8.10218       10.3177       11.0052       10.3709       9.87772       7.55687       6.53918       5.02606       3.59347       2.61238       1.66595       1.03234      0.651645      0.362128      0.195929     0.0953875     0.0432842     0.0183515    0.00718869    0.00224707   0.000700168   0.000192264   3.93323e-05   5.05549e-06       0.00000       0.00000       0.00000       0.00000       0.00000       0.00000       0.00000       0.00000       0.00000       0.00000       0.00000       0.00000
  12  21 3632.1937    2.2653  3.6180 10.7952 -0.0005  0.0794   0.0408   0.1981    0.0768   0.0000   437.2735       1.49592       24.6727       2.40166      -2.30294     -0.579581       2.82619      -9.27432      -8.29375   -0.00197513       5.33933      0.317982     -0.413903     -0.481413     0.0179727     0.0832388    -0.0898402    0.00165256     0.0107137   -0.00292514   -0.00107033  -0.000188598   3.58516e-05  -2.49159e-07       0.00000       0.00000       0.00000       0.00000       0.00000       0.00000       0.00000       0.00000       0.00000       0.00000       0.00000       0.00000       9.90157       11.7554       13.1066       12.7603       11.3984       10.1212       7.76952       6.49181       4.60916       3.19335       2.21800       1.41529      0.822786      0.465776      0.249617      0.123392     0.0579988     0.0232288    0.00885663    0.00308214   0.000936267   0.000232618   4.32853e-05   6.45358e-06       0.00000       0.00000       0.00000       0.00000       0.00000       0.00000       0.00000       0.00000       0.00000       0.00000       0.00000       0.00000
  12  22 3772.4140    1.8438  4.7963 10.5645 -0.0053  0.0978   0.0315   0.2478    0.0694   0.0000   433.9645      -28.9698       20.5869       7.38791      -9.41254       12.3112       2.22915       7.27455      -2.82649     -0.988075      -2.39437      -1.87716      0.214781      0.482783    -0.0543599     -0.125641    0.00690192     0.0628274    0.00354923   -0.00557334   -0.00303059   0.000205917   7.12382e-05   6.95245e-06       0.00000       0.00000       0.00000       0.00000       0.00000       0.00000       0.00000       0.00000       0.00000       0.00000       0.00000       0.00000       12.0268       15.6829       16.4531       15.6119       14.6020       12.5981       10.2289       7.93444       5.91189       4.11354       2.81118       1.74458       1.05432      0.605891      0.302675      0.161666     0.0665347     0.0315118     0.0111475    0.00396266    0.00120545   0.000302148   6.22429e-05   8.52193e-06       0.00000       0.00000       0.00000       0.00000       0.00000       0.00000       0.00000       0.00000       0.00000       0.00000       0.00000       0.00000
  12  23 3912.5698    1.5578  6.2992 10.2776 -0.0038  0.1220   0.0254   0.3213    0.0655   0.0000   456.1205      -14.8351       22.3915       7.04197       7.23139      -6.46528       12.2417      -8.10380       16.2335       14.4376      0.977793      -2.14228     0.0329075     -0.183289      0.953122     -0.145284     -0.215205     0.0588130   -0.00700383   -0.00209678   -0.00182207   0.000997303  -2.95454e-05  -4.95513e-06       0.00000       0.00000       0.00000       0.00000       0.00000       0.00000       0.00000       0.00000       0.00000       0.00000       0.00000       0.00000       15.2598       19.6413       20.9663       19.3512       18.1667       15.5541       12.9844       10.0557       7.67664       5.10002       3.59481       2.14203       1.33769      0.752726      0.389716      0.209060     0.0862790     0.0401791     0.0141383    0.00494729    0.00154470   0.000364953   7.68894e-05   1.00183e-05       0.00000       0.00000       0.00000       0.00000       0.00000       0.00000       0.00000       0.00000       0.00000       0.00000       0.00000       0.00000
  12  24 4053.0941    1.3147  8.0204  9.8733 -0.0033  0.1435   0.0203   0.3863    0.0695   0.0000   448.5644      -18.0234      -15.2915       33.8745       20.6862      -50.1619      -4.85927       17.1854      -4.96312      -7.72815       3.05415     -0.279877       1.30410       1.67117     -0.455996    0.00368433   -0.00635789    0.00584878     0.0353235    0.00323182   -0.00118269  -2.31288e-05   6.26116e-06  -7.42657e-06       0.00000       0.00000       0.00000       0.00000       0.00000       0.00000       0.00000       0.00000       0.00000       0.00000       0.00000       0.00000       17.3427       23.4773       23.2276       23.8221       21.2301       18.3891       14.8442       11.8512       8.76560       6.00944       4.17122       2.49619       1.58008      0.869767      0.469444      0.228356      0.105045     0.0435858     0.0167555    0.00549353    0.00177846   0.000434095   9.13169e-05   1.36309e-05       0.00000       0.00000       0.00000       0.00000       0.00000       0.00000       0.00000       0.00000       0.00000       0.00000       0.00000       0.00000
  12  26 4335.0412    0.9177 11.5592  9.4948 -0.0093  0.2212   0.0157   0.5963    0.0636   0.0000   433.6664       13.1219       46.2339      -2.20677      -47.2880      -1.72373       50.4661      -25.3421     -0.893613       2.62388      -9.75793      -2.35247       1.18876       1.94440      0.192864      0.371036      0.110212     0.0714523    -0.0679863    -0.0285705   0.000318249    0.00110602  -0.000203770  -3.09062e-05       0.00000       0.00000       0.00000       0.00000       0.00000       0.00000       0.00000       0.00000       0.00000       0.00000       0.00000       0.00000       27.0033       34.4528       37.4688       35.3814       33.0123       28.3139       23.5533       18.2099       13.6951       9.56962       6.55176       4.14513       2.52422       1.44241      0.776607      0.387125      0.179848     0.0756946     0.0285533    0.00967798    0.00286087   0.000701143   0.000140648   1.85940e-05       0.00000       0.00000       0.00000       0.00000       0.00000       0.00000       0.00000       0.00000       0.00000       0.00000       0.00000       0.00000
  12  27 4475.9715    0.7395 14.6106  9.4408 -0.0048  0.3190   0.0135   0.8332    0.0527   0.0000   387.9792       97.1446       12.5696       6.97899       41.1774       17.9893      -118.290       21.6205       30.1534      -15.9830       4.14622      -2.07270       4.89786      -1.65059      -1.18998    -0.0851411     0.0348036     0.0751908     0.0232345    0.00362606   -0.00341699  -0.000602299  -0.000248445   3.74531e-05       0.00000       0.00000       0.00000       0.00000       0.00000       0.00000       0.00000       0.00000       0.00000       0.00000       0.00000       0.00000       39.3658       50.1289       53.8227       52.4365       46.6528       41.5346       34.9931       25.6159       19.9885       13.7566       9.75134       6.23116       3.71780       2.18730       1.12050      0.570963      0.262891      0.112858     0.0415632     0.0145308    0.00409106   0.000955541   0.000200466   2.73325e-05       0.00000       0.00000       0.00000       0.00000       0.00000       0.00000       0.00000       0.00000       0.00000       0.00000       0.00000       0.00000
  13  12 2411.8245    1.3155  1.0061 10.1613  0.0040  0.0552   0.0430   0.0928    0.1460   0.0000   442.2248       4.94076       16.7158      -1.92609      -2.57901       6.15691      -4.95649     -0.506733      -2.15294       1.66358     -0.768940     0.0592919      -1.20242     0.0917734      0.139871     0.0205607    -0.0182969    0.00281241    -0.0105672   -0.00121202   -0.00191395  -0.000286776  -5.34979e-05  -8.82358e-06   1.91287e-06  -1.18776e-07       0.00000       0.00000       0.00000       0.00000       0.00000       0.00000       0.00000       0.00000       0.00000       0.00000       8.09429       8.95629       7.67218       8.59786       8.46631       7.01103       5.60379       5.08535       4.28915       3.18074       1.66448      0.976617      0.631861      0.450704      0.262478      0.137975     0.0618611     0.0232143    0.00994839    0.00378260    0.00130701   0.000438408   0.000104082   3.30736e-05   5.97880e-06   9.73458e-07       0.00000       0.00000       0.00000       0.00000       0.00000       0.00000       0.00000       0.00000       0.00000       0.00000
  13  13 2551.6306    1.8207  1.0658 10.4370 -0.0055  0.0409   0.0583   0.1023    0.2665   0.0000   437.1378      -3.96064       6.34508      -7.18877      -1.55966      -5.21818      -4.95897     -0.743104      -3.46878       1.09036     -0.166346     -0.755451     -0.415505      0.139869     -0.237708    -0.0910108     0.0150502   0.000568091    0.00257061    0.00344017   -0.00102059  -0.000634650  -4.21301e-05   5.18608e-05   6.73221e-06  -4.89547e-07       0.00000       0.00000       0.00000       0.00000       0.00000       0.00000       0.00000       0.00000       0.00000       0.00000       4.95678       6.29717       6.52068       6.72979       6.07233       4.81158       4.11703       3.44466       2.48417       1.70743       1.17376      0.785397      0.466419      0.277837      0.156471     0.0845410     0.0438205     0.0197874    0.00880656    0.00315302    0.00111668   0.000374084   0.000110503   2.87293e-05   5.73175e-06   8.17569e-07       0.00000       0.00000       0.00000       0.00000       0.00000       0.00000       0.00000       0.00000       0.00000       0.00000
  13  14 2691.5606    2.3852  0.7572 11.0962 -0.0167  0.0444   0.1133   0.0724    0.2984   0.0000   439.5139       7.69753       5.00804      -2.87633      -3.67314       11.4372      -1.77524       2.80571      -2.52306      0.396368      -1.83328      0.571143     -0.390747     -0.228050     0.0468634      0.187931   -0.00235687     0.0126443    0.00121117   -0.00314930  -0.000135449  -0.000134214   0.000119474   2.94276e-05  -1.00204e-05  -4.53636e-07       0.00000       0.00000       0.00000       0.00000       0.00000       0.00000       0.00000       0.00000       0.00000       0.00000       5.65423       6.26779       5.76066       8.77015       6.53655       4.27784       4.68620       4.15921       2.95278       1.48090       1.30517      0.991217      0.613331      0.278558      0.154334      0.118974     0.0607024     0.0279909     0.0103497    0.00374418    0.00129928   0.000347343   0.000120524   2.44715e-05   6.67061e-06   9.05472e-07       0.00000       0.00000       0.00000       0.00000       0.00000       0.00000       0.00000       0.00000       0.00000       0.00000
  13  15 2832.0771    2.6698  0.9153 11.8113 -0.0177  0.0503   0.1005   0.0924    0.2335   0.0000   433.2210      0.750429       17.2492       9.30133       3.50198       7.02465      -4.79398      -1.95082      -7.31929     -0.334658      0.409907     -0.437597     -0.255995     -0.356488     -0.221260     0.0796186      0.103901    -0.0114327    -0.0198285    0.00563344    0.00201559  -0.000431572  -0.000168950  -1.02817e-05   1.30633e-05   1.59088e-07       0.00000       0.00000       0.00000       0.00000       0.00000       0.00000       0.00000       0.00000       0.00000       0.00000       5.05874       7.40350       6.38544       8.31736       6.10151       6.10471       4.85880       3.99162       2.78984       2.09029       1.52122      0.876450      0.616675      0.342299      0.234169     0.0951497     0.0637039     0.0223049     0.0138602    0.00413728    0.00187113   0.000453402   0.000152518   3.43451e-05   7.61727e-06   1.40153e-06       0.00000       0.00000       0.00000       0.00000       0.00000       0.00000       0.00000       0.00000       0.00000       0.00000
  13  16 2972.4994    3.4968  0.6996 12.4021 -0.0208  0.0317   0.1246   0.0639    0.1480   0.0000   437.6138      -7.70702       11.0115       3.44102       7.07795      -1.99167       3.32325       3.40784     -0.941707      0.882881      0.555179     0.0478875      0.258498    -0.0376818    0.00227941     0.0433935    -0.0136840    -0.0355954    0.00815495   -0.00375573   0.000914051   0.000395934  -3.27224e-05  -4.85484e-07  -1.46561e-06  -1.67227e-06       0.00000       0.00000       0.00000       0.00000       0.00000       0.00000       0.00000       0.00000       0.00000       0.00000       4.19832       5.37401       5.70236       5.47756       4.71947       4.16354       3.45141       2.77002       1.89282       1.38491      0.969432      0.566014      0.356831      0.209203      0.108896     0.0589841     0.0279620     0.0139173    0.00620451    0.00256650   0.000839183   0.000275991   8.54992e-05   2.04347e-05   3.81711e-06   6.10912e-07       0.00000       0.00000       0.00000       0.00000       0.00000       0.00000       0.00000       0.00000       0.00000       0.00000
  13  17 3112.3694    3.9943  0.8507 12.4298  0.0034  0.0412   0.1311   0.0733    0.1432   0.0000   443.3521     -0.767872       9.20958      -6.87911       2.18402      0.531497      -1.64763      -1.10756      0.486143     -0.801123      0.112154      0.801261    0.00205477     0.0100522     0.0583698    -0.0891715     0.0241837   -0.00979814   -0.00582564    0.00143161    0.00148046  -5.14943e-05  -0.000240729   3.03451e-05   3.06939e-06  -2.00186e-07       0.00000       0.00000       0.00000       0.00000       0.00000       0.00000       0.00000       0.00000       0.00000       0.00000       4.03692       6.32846       5.98284       5.72301       5.74722       4.56982       4.15220       3.06051       2.37810       1.74014       1.18779      0.734245      0.503220      0.249394      0.161976     0.0763067     0.0357430     0.0192254    0.00691918    0.00321197    0.00128678   0.000370161   0.000133715   3.26954e-05   7.33760e-06   9.77806e-07       0.00000       0.00000       0.00000       0.00000       0.00000       0.00000       0.00000       0.00000       0.00000       0.00000
  13  18 3252.2674    3.6360  1.1537 12.3056 -0.0089  0.0534   0.1120   0.0984    0.1582   0.0000   433.0302     -0.545894       17.0532    -0.0879470      -3.46826      -1.24870      -2.42453       2.00190      -1.61800      -1.58757     -0.641710     -0.508980      0.417841      0.127185     -0.166391    -0.0277824     0.0536136    -0.0206815   -0.00365229   -0.00217202   0.000698225  -0.000502021  -9.81369e-05   1.24233e-05  -8.99177e-08  -9.87700e-07       0.00000       0.00000       0.00000       0.00000       0.00000       0.00000       0.00000       0.00000       0.00000       0.00000       7.62560       7.23305       6.34577       8.58187       9.36407       6.81158       4.15275       3.95055       3.82073       2.79801       1.55101      0.850203      0.675782      0.497244      0.300663      0.153401     0.0713829     0.0262981     0.0104587    0.00349169    0.00132353   0.000413387   0.000120973   3.02223e-05   5.79655e-06   7.81937e-07       0.00000       0.00000       0.00000       0.00000       0.00000       0.00000       0.00000       0.00000       0.00000       0.00000
  13  19 3392.2657    3.1879  1.8053 11.6844 -0.0055  0.0550   0.0764   0.1208    0.1122   0.0000   437.5086    -0.0758520       11.8835       5.51934       11.1024      -1.54100     -0.609051       1.58626       3.62708       1.71606      0.647356      -2.02616      0.315526    0.00722766     -0.446208     -0.218060    -0.0137503     0.0296952    -0.0107830     0.0103474   -0.00119318   -0.00124414  -0.000177941   3.59938e-05  -3.62932e-06   1.54380e-06       0.00000       0.00000       0.00000       0.00000       0.00000       0.00000       0.00000       0.00000       0.00000       0.00000       6.12374       8.36248       8.12792       8.56072       7.53911       6.85762       5.59493       4.43620       3.17779       2.50793       1.69107       1.06525      0.739693      0.392485      0.255709      0.115932     0.0640928     0.0273985     0.0133845    0.00484941    0.00202011   0.000539392   0.000175404   4.20996e-05   8.22913e-06   1.29478e-06       0.00000       0.00000       0.00000       0.00000       0.00000       0.00000       0.00000       0.00000       0.00000       0.00000
  13  20 3532.4529    2.6463  2.5832 11.2885 -0.0068  0.0630   0.0532   0.1495    0.0840   0.0000   438.1260      -7.79547       13.2276      -4.43940       3.74612      -7.05532      -2.58375       7.98534      0.989639      -3.69979      -1.26638    -0.0343316       1.59205     -0.435299     0.0742192     -0.116164     -0.151113    -0.0103338     0.0117208    0.00410213   -0.00109205   0.000656354   0.000192606  -6.17358e-05  -3.79753e-06  -2.21505e-07       0.00000       0.00000       0.00000       0.00000       0.00000       0.00000       0.00000       0.00000       0.00000       0.00000       7.21760       8.96605       9.85171       9.22868       9.00002       7.86200       6.30117       5.19408       3.87939       2.77415       1.99896       1.28916      0.812854      0.486675      0.266791      0.143084     0.0695851     0.0329582     0.0140140    0.00566940    0.00203231   0.000697276   0.000208241   5.08228e-05   9.50616e-06   1.23201e-06       0.00000       0.00000       0.00000       0.00000       0.00000       0.00000       0.00000       0.00000       0.00000       0.00000
  13  21 3673.0185    2.1886  3.8960 10.8021 -0.0036  0.0803   0.0382   0.2043    0.0721   0.0000   449.6131      -4.31626       14.9046       15.5916       25.3379     -0.309851      -1.77418      -3.64107      -9.56889       1.65772       2.31137      -1.51607       1.24768     -0.458934     -0.732328     0.0350292      0.247881    -0.0643905   -0.00918918    0.00149574    0.00176929   -0.00143808   0.000215495  -3.77894e-05  -7.02395e-06  -2.85102e-06       0.00000       0.00000       0.00000       0.00000       0.00000       0.00000       0.00000       0.00000       0.00000       0.00000       9.71000       12.3381       13.0431       12.8612       12.2269       10.2238       7.99046       6.81514       5.16255       3.68538       2.44597       1.62878       1.02425      0.628540      0.362252      0.194586      0.100689     0.0438353     0.0195720    0.00729997    0.00271133   0.000903305   0.000260453   6.45326e-05   1.18393e-05   1.63174e-06       0.00000       0.00000       0.00000       0.00000       0.00000       0.00000       0.00000       0.00000       0.00000       0.00000
  13  22 3813.6191    1.7392  5.5140 10.3603 -0.0041  0.0999   0.0266   0.2715    0.0651   0.0000   415.8326      -7.90763       17.2588       11.9998      -16.0593       2.17264      -2.70730      -2.88817      -1.59017     -0.851405       7.28245       2.34214      -1.52342     -0.459576      -1.01338     -0.359342      0.183951     0.0290319    0.00659419     0.0101819   -0.00277836   -0.00141016   0.000472743  -0.000148536  -7.09984e-06   1.81936e-06       0.00000       0.00000       0.00000       0.00000       0.00000       0.00000       0.00000       0.00000       0.00000       0.00000       11.3141       14.5858       15.9646       15.1959       14.5506       12.2474       10.4187       8.36607       6.26773       4.62650       3.18402       2.11142       1.33614      0.771214      0.462143      0.239383      0.116735     0.0605959     0.0238941    0.00995878    0.00361928    0.00114457   0.000340980   8.40894e-05   1.61155e-05   2.02350e-06       0.00000       0.00000       0.00000       0.00000       0.00000       0.00000       0.00000       0.00000       0.00000       0.00000
  13  23 3954.0464    1.4833  6.6485 10.1530 -0.0011  0.1184   0.0232   0.3141    0.0660   0.0000   453.8638      -5.74828       8.71629       29.5300       55.0919      -20.5433      -11.7754       1.51560       10.5199     -0.950346      -2.24330      -1.50677     -0.802895       1.42137      -1.05396     0.0458443     0.0754883    -0.0805771     0.0388157    0.00970271   -0.00437607   -0.00118164   0.000155116   0.000278537  -2.81737e-07  -2.33967e-06       0.00000       0.00000       0.00000       0.00000       0.00000       0.00000       0.00000       0.00000       0.00000       0.00000       13.7106       17.4632       18.9991       18.4126       17.0483       15.0219       12.0983       9.98298       7.51968       5.32078       3.85632       2.48463       1.56360      0.960731      0.546069      0.286387      0.146270     0.0681626     0.0305200     0.0117417    0.00423970    0.00141806   0.000410061   9.42594e-05   1.78745e-05   2.42313e-06       0.00000       0.00000       0.00000       0.00000       0.00000       0.00000       0.00000       0.00000       0.00000       0.00000
  13  25 4236.4908    1.0267 10.8995  9.6440 -0.0064  0.1885   0.0164   0.5355    0.0603   0.0000   428.2198       56.7405       6.69487       4.93474       40.7457       32.1022      -52.8597      -13.6665      -3.90733       8.50739      -4.42172      -8.54209      -4.80792      0.397787      0.805804     -0.597152     -0.518840     -0.269505    0.00429835     0.0303519     0.0103783  -0.000163292  -0.000249045   5.18602e-05  -4.51731e-05   4.33432e-06       0.00000       0.00000       0.00000       0.00000       0.00000       0.00000       0.00000       0.00000       0.00000       0.00000       21.4713       27.7628       29.3069       28.7568       27.1676       23.9502       19.6268       15.8324       12.0400       8.70694       6.25072       4.19453       2.68167       1.57972      0.952272      0.482137      0.259957      0.117427     0.0533221     0.0194767    0.00747511    0.00230413   0.000667498   0.000155150   2.97778e-05   4.01852e-06       0.00000       0.00000       0.00000       0.00000       0.00000       0.00000       0.00000       0.00000       0.00000       0.00000
  13  26 4377.6384    0.8895 14.0280  9.4167 -0.0050  0.2521   0.0140   0.6708    0.0586   0.0000   412.0734      -8.38552       88.8268      -66.3257       47.9578       16.6202       25.1232       9.93689      -12.1965       4.75038       15.0618       5.49828      -1.69624      -1.33570      -2.15084     -0.245629      0.816483    -0.0141009     -0.126905    -0.0250515    0.00586063   -0.00212678   0.000423253  -0.000160178  -3.50851e-05   1.28833e-06       0.00000       0.00000       0.00000       0.00000       0.00000       0.00000       0.00000       0.00000       0.00000       0.00000       28.6597       38.1355       40.6820       38.1726       37.5215       31.3025       27.4627       20.8836       16.3658       11.9470       8.27882       5.68504       3.54653       2.15662       1.25438      0.663480      0.339261      0.161352     0.0698293     0.0274796     0.0100535    0.00322013   0.000881123   0.000215076   4.26086e-05   5.13858e-06       0.00000       0.00000       0.00000       0.00000       0.00000       0.00000       0.00000       0.00000       0.00000       0.00000
  13  27 4519.7013    0.6916 13.8361  9.4155 -0.0171  0.3102   0.0126   0.7617    0.0492   0.0000   502.5942       23.3994      -8.22532      -4.84308       17.8107       10.8671       1.85803      -60.9053      -47.1987       1.40557      -48.6838       4.32026       11.8823       6.24232      -1.10602      -2.16269    -0.0566722      0.198670     0.0103239    -0.0466554    -0.0310368  -0.000479090    0.00111541   5.98465e-05   4.17646e-06  -3.84477e-06       0.00000       0.00000       0.00000       0.00000       0.00000       0.00000       0.00000       0.00000       0.00000       0.00000       34.1445       45.1755       47.5849       46.1989       44.6375       38.0233       33.9050       25.5200       20.5208       14.7736       10.5183       7.15900       4.45242       2.77656       1.58632      0.853172      0.440802      0.205152     0.0912798     0.0353961     0.0127732    0.00409045    0.00109523   0.000262670   5.35959e-05   6.57660e-06       0.00000       0.00000       0.00000       0.00000       0.00000       0.00000       0.00000       0.00000       0.00000       0.00000
  14   9 2017.0126    0.6419  0.4119  9.1274 -0.0066  0.0323   0.0295   0.0519    0.0830   0.0000   434.2894      -1.19614       11.6133       2.26268      -5.34561      -2.06771       3.80045       1.09693      -3.21118     -0.418751       1.62562      0.232178     -0.341240     -0.335413      0.118461     0.0112670     0.0221334     0.0113680    -0.0201787   -0.00236514    0.00251989  -0.000209204  -0.000308239  -0.000121981   1.48141e-05   6.07823e-06  -1.63598e-07   1.63699e-07       0.00000       0.00000       0.00000       0.00000       0.00000       0.00000       0.00000       0.00000       3.30209       4.31885       4.54836       3.53123       4.91149       3.58548       3.40684       2.60805       1.66386       1.59008       1.00314      0.776382      0.535986      0.281294      0.203415     0.0846624     0.0522537     0.0249788    0.00902329    0.00584024    0.00182561   0.000787540   0.000337459   7.03194e-05   2.74803e-05   7.93045e-06   1.34108e-06   1.31210e-07       0.00000       0.00000       0.00000       0.00000       0.00000       0.00000       0.00000       0.00000
  14  12 2446.6968    1.5014  0.8818 10.5012 -0.0070  0.0427   0.0481   0.0806    0.1156   0.0000   437.7870       4.93524       17.7267      -3.13751       4.57958       4.61886       4.01867       1.27854     -0.400846      -1.63202      -1.80495    -0.0657665      0.561519     -0.154196     -0.303469    -0.0426501     0.0471794    -0.0229450    -0.0186734   -0.00868663    0.00376928  -0.000414389  -8.06551e-05  -0.000174419  -1.11207e-07   2.32692e-06   7.11697e-07   2.67886e-07       0.00000       0.00000       0.00000       0.00000       0.00000       0.00000       0.00000       0.00000       4.22351       6.33010       6.01548       6.12120       5.51024       4.76655       4.54133       3.33467       2.96187       1.94054       1.47042      0.920130      0.647440      0.339732      0.233887      0.116823     0.0644211     0.0369153     0.0133037    0.00833581    0.00252926    0.00119228   0.000430775   0.000122904   3.81032e-05   7.70125e-06   1.89509e-06   2.47768e-07       0.00000       0.00000       0.00000       0.00000       0.00000       0.00000       0.00000       0.00000
  14  14 2728.0876    2.4914  0.9924 10.8217  0.0008  0.0441   0.0798   0.0839    0.3088   0.0000   444.1216       2.16405       6.68738      -1.96945      -6.55891      -2.06099      -1.02735      0.345712     0.0850295      -3.00243      0.612638       1.46719      0.337356     0.0150853     -0.255346     -0.130560     0.0212140     0.0711265     0.0278847   -0.00500695   -0.00387691    0.00151964   0.000422855  -4.64565e-05   1.74077e-05  -7.77433e-06  -2.76246e-06  -1.09435e-07       0.00000       0.00000       0.00000       0.00000       0.00000       0.00000       0.00000       0.00000       4.96638       6.06957       6.10933       6.31715       7.06272       5.29890       4.29430       3.40728       2.93635       2.44256       1.52337      0.933607      0.655149      0.382953      0.307689      0.150384     0.0834838     0.0413633     0.0147964    0.00851214    0.00256112    0.00113881   0.000457913   0.000106860   3.89697e-05   9.65551e-06   1.84397e-06   2.06370e-07       0.00000       0.00000       0.00000       0.00000       0.00000       0.00000       0.00000       0.00000
  14  15 2869.1893    3.1438  0.7404 11.9314 -0.0140  0.0466   0.1120   0.0694    0.2089   0.0000   436.8465       9.33615       17.3567       1.45550      -1.60805       3.88380      -2.02641      -1.84687      -3.22844      -2.25311     -0.890417      0.685655      0.105540     0.0762598      0.218455   -0.00429891    -0.0466195     0.0107880   -0.00412255   -0.00831037  -0.000320450   0.000108260  -0.000192991   3.58474e-05   2.71363e-06   1.00348e-06  -1.35727e-06   4.65194e-08       0.00000       0.00000       0.00000       0.00000       0.00000       0.00000       0.00000       0.00000       3.51576       6.60291       5.79705       5.94578       5.79064       4.74099       4.16231       3.53418       2.32190       2.06378       1.27563      0.875763      0.630669      0.301256      0.244882      0.101999     0.0752146     0.0276081     0.0188116    0.00613540    0.00342910   0.000962550   0.000476292   0.000100941   4.02903e-05   1.01900e-05   2.00862e-06   3.04393e-07       0.00000       0.00000       0.00000       0.00000       0.00000       0.00000       0.00000       0.00000
  14  16 3010.0589    3.8516  0.8098 11.8351 -0.0001  0.0310   0.1240   0.0760    0.3117   0.0000   438.5329      0.434594       4.57903       3.82844      -5.82131       2.32876       5.82499      -4.16554      -2.72201       1.25097       1.13129       1.17255      0.106360    -0.0975200     -0.169147     0.0509315      0.132019    0.00221818   -0.00807789   -0.00316579    0.00202236   0.000771471   0.000105800  -0.000113934   1.70323e-05   3.26264e-06   8.09388e-07  -4.01522e-08       0.00000       0.00000       0.00000       0.00000       0.00000       0.00000       0.00000       0.00000       3.24960       4.34468       4.36028       4.57930       4.12391       3.49698       3.31672       2.39416       1.99976       1.39698       1.03087      0.694340      0.428142      0.283932      0.159197     0.0938899     0.0479278     0.0232306     0.0120249    0.00489426    0.00221218   0.000808452   0.000272842   9.21771e-05   2.34003e-05   5.70383e-06   1.30396e-06   1.66625e-07       0.00000       0.00000       0.00000       0.00000       0.00000       0.00000       0.00000       0.00000
  14  17 3150.4621    3.6075  0.9286 12.7264 -0.0185  0.0380   0.1227   0.0890    0.1536   0.0000   432.8908       8.29977       19.3123       4.54178      -3.10028       2.49443      -6.46916       2.16777     -0.591690     -0.634278       2.58452      -1.49296      0.285388      0.293361     -0.137717      0.206818      0.116419     0.0200602    -0.0150560  -8.14250e-05    0.00484856  -3.40415e-05   0.000125694   2.55608e-05  -3.02384e-05  -6.03324e-06   6.48409e-07  -4.71494e-08       0.00000       0.00000       0.00000       0.00000       0.00000       0.00000       0.00000       0.00000       4.19509       5.22451       5.25079       5.36989       4.88172       4.62578       3.49803       3.12607       2.43326       1.77544       1.28161      0.820831      0.500705      0.342222      0.197608      0.113676     0.0618669     0.0294903     0.0129461    0.00624388    0.00244953   0.000902509   0.000315555   0.000108170   2.86430e-05   6.35062e-06   1.16477e-06   1.96388e-07       0.00000       0.00000       0.00000       0.00000       0.00000       0.00000       0.00000       0.00000
  14  18 3290.7427    3.7359  1.3570 11.8573 -0.0043  0.0433   0.0963   0.1055    0.1876   0.0000   446.0172      -3.95755       5.79420      -7.76047      -1.29320       2.77019      -5.02227      -7.63711       4.02824      0.880643     -0.211311     -0.735982      0.559894      0.306085     -0.184303     0.0833123      0.139675     0.0235687    -0.0196367    0.00392585  -0.000321808   -0.00160871  -0.000263152   0.000161149  -5.76641e-05   3.00944e-06   1.37125e-06   1.24044e-07       0.00000       0.00000       0.00000       0.00000       0.00000       0.00000       0.00000       0.00000       4.48118       5.97808       6.14993       6.28605       5.51145       5.08823       4.52184       3.39457       2.76498       2.10193       1.44214      0.943044      0.629420      0.386602      0.230382      0.126575     0.0705521     0.0321931     0.0165132    0.00667195    0.00321938    0.00119132   0.000438594   0.000127590   3.51422e-05   8.29146e-06   1.72633e-06   2.36034e-07       0.00000       0.00000       0.00000       0.00000       0.00000       0.00000       0.00000       0.00000
  14  19 3431.3614    2.9348  1.9850 11.6068 -0.0089  0.0563   0.0648   0.1227    0.1105   0.0000   431.2380      -8.67893       5.42835       1.85793      -2.48295      -11.4652      -5.61523      -1.11831      -2.95119      0.862505       1.93002       2.70035      0.247768     -0.731496      0.102088      0.269258      0.148491    -0.0382897    -0.0112787    -0.0175731   0.000188903    0.00545934  -0.000556839  -5.18292e-05   9.34331e-05   2.52831e-05  -2.93985e-08  -8.66831e-08       0.00000       0.00000       0.00000       0.00000       0.00000       0.00000       0.00000       0.00000       5.90317       7.55911       8.28552       8.11828       7.72395       6.59159       5.61996       4.69397       3.28245       2.50970       1.84307       1.28852      0.827754      0.515239      0.305903      0.166153     0.0902688     0.0457952     0.0221561     0.0102915    0.00414957    0.00154658   0.000532143   0.000165659   4.78827e-05   1.17680e-05   2.10954e-06   2.81409e-07       0.00000       0.00000       0.00000       0.00000       0.00000       0.00000       0.00000       0.00000
  14  20 3572.0239    2.5135  2.8827 11.3301 -0.0023  0.0667   0.0477   0.1579    0.0764   0.0000   437.3394       11.5358      -5.60001       15.3797       7.30822       1.89978       4.62309      -3.42071       9.34525      -4.39508       1.82073       2.63288     -0.663320     0.0888091     0.0523188      0.547170     0.0244685     0.0475997    -0.0156515   -0.00763433    0.00890546    0.00140615   0.000184334  -0.000332337  -2.98301e-05   2.03126e-05  -5.48020e-07   2.40044e-07       0.00000       0.00000       0.00000       0.00000       0.00000       0.00000       0.00000       0.00000       7.02601       9.29948       9.55031       9.82452       8.56451       8.14042       6.63878       5.62093       4.24509       3.29314       2.20632       1.56835       1.02099      0.638187      0.360079      0.223570      0.111899     0.0616080     0.0283630     0.0128156    0.00507758    0.00212469   0.000675272   0.000217994   5.65117e-05   1.38763e-05   2.40426e-06   3.70089e-07       0.00000       0.00000       0.00000       0.00000       0.00000       0.00000       0.00000       0.00000
  14  21 3713.0755    2.0194  4.1903 10.7289 -0.0074  0.0845   0.0332   0.2097    0.0686   0.0000   447.0888       15.4450       6.22307       3.09303       9.56419       1.13692      -4.07726       6.20564     -0.287376     0.0962018      -2.31751       2.10369      -2.90487    -0.0610966      0.244537     -0.243408      0.156952    -0.0158220    -0.0866752     0.0230952    0.00819213   -0.00787829    0.00118203   0.000389663  -0.000147490  -2.17580e-05  -1.85543e-06  -1.28716e-07       0.00000       0.00000       0.00000       0.00000       0.00000       0.00000       0.00000       0.00000       8.61073       11.2042       12.6047       11.4351       11.3119       10.0327       8.60968       7.05958       5.56184       3.99458       3.02236       1.93575       1.35295      0.783911      0.486233      0.282852      0.138715     0.0738549     0.0372435     0.0156826    0.00648974    0.00265661   0.000884251   0.000282358   8.36280e-05   1.79821e-05   3.46500e-06   4.09374e-07       0.00000       0.00000       0.00000       0.00000       0.00000       0.00000       0.00000       0.00000
  14  22 3854.0603    1.6385  5.8340 10.3022 -0.0018  0.0971   0.0246   0.2762    0.0644   0.0000   436.8142      -5.50177       16.7796       6.93978       16.7486       1.51598      -4.27189       10.0732       8.87289      -1.13284      -4.82218      0.971030       2.83681      0.313929      -1.24676      0.336436      0.151540     0.0369618    0.00181590    0.00969190    0.00303621   -0.00280101    0.00118674  -0.000137454   0.000114558   1.16675e-05  -1.02683e-06  -3.71289e-07       0.00000       0.00000       0.00000       0.00000       0.00000       0.00000       0.00000       0.00000       10.4529       13.2293       14.2068       14.3640       13.2246       11.7590       10.1882       8.18345       6.54912       4.76743       3.50578       2.32127       1.52650      0.951925      0.578007      0.330134      0.170139     0.0879267     0.0418520     0.0187674    0.00767843    0.00300278    0.00102527   0.000325050   8.83114e-05   1.98739e-05   3.89829e-06   4.93947e-07       0.00000       0.00000       0.00000       0.00000       0.00000       0.00000       0.00000       0.00000
  14  23 3995.0033    1.3810  6.9584 10.1762 -0.0114  0.1213   0.0218   0.3310    0.0626   0.0000   456.7130       3.93295       8.34452      -31.1137      -14.9953      -11.1270      -1.88605       17.2150       5.02197      -9.96295      -12.2593       5.45808       1.80464     -0.750694     -0.564445     -0.684649     0.0686092      0.310077    -0.0260314    -0.0712381     0.0201686    0.00251349   -0.00214909  -0.000199286   0.000173659  -5.17574e-05   1.53510e-06  -4.13069e-07       0.00000       0.00000       0.00000       0.00000       0.00000       0.00000       0.00000       0.00000       13.1875       16.8628       18.0046       17.7396       16.6828       14.7519       13.0250       10.2207       8.14553       6.09963       4.45367       2.96342       1.92405       1.23310      0.734175      0.422227      0.219746      0.112710     0.0544062     0.0244202     0.0101622    0.00384070    0.00131251   0.000415863   0.000109424   2.55892e-05   4.91948e-06   6.07119e-07       0.00000       0.00000       0.00000       0.00000       0.00000       0.00000       0.00000       0.00000
  14  24 4136.7425    1.1393  9.4122  9.8338 -0.0034  0.1552   0.0175   0.4267    0.0597   0.0000   408.2631      -19.9127       31.6583       16.6438       18.3606      -2.71719      -7.32543       5.16440       11.5407       12.8475      -2.55964      0.460027      0.936850      -2.04832    -0.0265158     0.0623473     -0.134079      0.125485     0.0383230    -0.0632694    0.00624387    0.00994551    0.00123727  -2.41981e-05   0.000143121   6.72391e-05  -2.71465e-06  -2.28588e-09       0.00000       0.00000       0.00000       0.00000       0.00000       0.00000       0.00000       0.00000       16.2631       21.0329       22.9099       22.3881       20.7719       19.0276       15.8431       13.3200       10.2661       7.64441       5.60899       3.87791       2.52507       1.62372      0.956584      0.567006      0.300763      0.152657     0.0793269     0.0327895     0.0142202    0.00528827    0.00177832   0.000562308   0.000150449   3.38279e-05   6.08241e-06   8.07413e-07       0.00000       0.00000       0.00000       0.00000       0.00000       0.00000       0.00000       0.00000
  14  25 4278.2495    0.9857 11.2084  9.5607 -0.0051  0.1857   0.0156   0.5174    0.0623   0.0000   410.4654      -37.6622       68.0885      -15.6799      -27.9090       16.0750      -55.3524      -1.94184       13.6733    -0.0613299       7.09423       4.06937      -1.55563      0.499568       1.12896      -1.02789      0.433879      0.559319     -0.243730   -0.00222730    0.00528907    0.00166752   -0.00117629  -6.20866e-05  -0.000119398  -4.78788e-05   1.31430e-05   9.72940e-07       0.00000       0.00000       0.00000       0.00000       0.00000       0.00000       0.00000       0.00000       19.9841       26.0219       27.3456       26.9040       25.6431       23.0553       19.8391       15.7987       12.4785       9.36549       6.78169       4.63185       3.11939       1.91738       1.16752      0.672230      0.348969      0.183737     0.0865163     0.0389358     0.0156577    0.00624965    0.00211539   0.000643857   0.000175678   3.99033e-05   7.56057e-06   9.64449e-07       0.00000       0.00000       0.00000       0.00000       0.00000       0.00000       0.00000       0.00000
  15  12 2480.9747    1.5268  1.0488 10.2164 -0.0071  0.0395   0.0445   0.0850    0.1334   0.0000   437.5745       1.00597       11.8655       4.86606       1.07184      -1.28317      0.784673       2.75477      -2.70693      -1.94460      -3.75794      0.197171      -1.14041    -0.0743359     -0.224682      0.143473      0.165773     0.0181210    -0.0153061   -0.00713165    0.00533622    0.00297428  -0.000376983  -0.000497000   2.72279e-06  -1.90891e-05   1.29349e-05   2.77003e-06   2.76197e-07  -4.18353e-08       0.00000       0.00000       0.00000       0.00000       0.00000       0.00000       3.93086       5.16244       5.40752       5.47671       4.73656       4.86894       3.91113       3.27199       2.73088       1.83014       1.56362       1.01494      0.692457      0.433065      0.289814      0.143892     0.0926871     0.0467035     0.0235497     0.0112816    0.00527611    0.00238553   0.000878127   0.000312973   0.000122577   3.52482e-05   9.79889e-06   1.80360e-06   3.70109e-07   5.31354e-08       0.00000       0.00000       0.00000       0.00000       0.00000       0.00000
  15  13 2622.3612    1.9250  0.8378 11.0927 -0.0140  0.0341   0.0708   0.0895    0.1128   0.0000   430.7659       7.65894       6.63534       18.2746       1.03284      -3.86564       3.40280       3.77424     -0.129985     0.0335835      0.264798     0.0603461      -1.53861     -0.376345     -0.260502     0.0101461     0.0913954    -0.0311237     0.0101559   -0.00363064   0.000217451   -0.00260372    0.00106786   0.000360066   3.53775e-05  -7.40488e-06   2.64311e-06  -2.08363e-06  -2.48916e-07  -2.29247e-08       0.00000       0.00000       0.00000       0.00000       0.00000       0.00000       3.66231       4.72664       5.23020       4.66793       5.12513       4.19420       3.53227       2.99079       1.98257       1.84967       1.24092      0.789812      0.644396      0.330734      0.248783      0.148434     0.0693278     0.0452509     0.0196330    0.00867351    0.00492186    0.00175785   0.000714248   0.000336517   8.33322e-05   2.43599e-05   8.79974e-06   2.00917e-06   3.11428e-07   3.37955e-08       0.00000       0.00000       0.00000       0.00000       0.00000       0.00000
  15  14 2764.1057    2.6562  0.8987 11.3474 -0.0013  0.0323   0.0782   0.0779    0.1483   0.0000   439.4369     -0.309587       7.89142       8.30940     -0.872615     -0.738202      -1.83444      -2.21223     -0.111447       1.68687      0.396376      0.165410    -0.0374158     -0.448555    -0.0208310      0.141550   -0.00644678    -0.0100844    -0.0101074   0.000439506   -0.00386334   -0.00112679  -2.50847e-05   0.000304599   7.69839e-05  -1.07111e-05   2.38497e-06  -6.44450e-07  -1.32649e-07   8.89028e-10       0.00000       0.00000       0.00000       0.00000       0.00000       0.00000       3.20345       4.32493       4.63611       4.31348       4.56791       3.63602       3.25612       2.75011       2.09920       1.63118       1.17546      0.783672      0.537400      0.335938      0.204055      0.128976     0.0631754     0.0394237     0.0186123    0.00818896    0.00453367    0.00157520   0.000676392   0.000266152   7.81017e-05   2.70520e-05   7.62541e-06   1.81917e-06   3.31817e-07   3.73634e-08       0.00000       0.00000       0.00000       0.00000       0.00000       0.00000
  15  16 3047.0918    3.7030  0.7857 12.4065 -0.0093  0.0395   0.1314   0.0677    0.2172   0.0000   435.0675     -0.482149       10.0229       4.58688       3.35224      -3.22263     -0.301404      -4.36721      -2.41579      -1.12496     -0.452764      0.341933     -0.269231   -0.00333418     -0.466814    -0.0329043    0.00812220    -0.0640039    -0.0188386     0.0152735   0.000410043  -0.000727975  -2.03284e-05  -0.000495386   1.03326e-05   1.89593e-05  -1.65705e-06   3.93417e-07  -2.93054e-08   6.02549e-08       0.00000       0.00000       0.00000       0.00000       0.00000       0.00000       3.97805       5.70911       6.30400       5.85491       5.69433       5.09589       4.03472       3.32113       2.63708       1.81349       1.47445      0.965032      0.626118      0.475344      0.255182      0.149245      0.101850     0.0421472     0.0263991     0.0127716    0.00465899    0.00249516    0.00104562   0.000284086   0.000120414   3.99212e-05   9.77126e-06   2.09301e-06   3.91579e-07   4.94737e-08       0.00000       0.00000       0.00000       0.00000       0.00000       0.00000
  15  17 3187.9151    3.7940  0.9498 12.3402 -0.0144  0.0434   0.1222   0.0889    0.2431   0.0000   440.9431       4.25139       7.75591      -4.23615       5.90680       5.51995      -4.99249     -0.960584      0.388488       3.53266      0.578017     0.0645375     0.0232560      0.431304    0.00763433   -0.00238895      0.117108     0.0322658    -0.0614781    -0.0209405     0.0138291    0.00281330   -0.00204876  -4.63044e-05   0.000190430  -7.66609e-06  -3.70475e-06   2.49137e-06   8.70788e-07  -1.67757e-07       0.00000       0.00000       0.00000       0.00000       0.00000       0.00000       3.85620       6.26159       5.54685       6.27915       5.49420       4.97924       4.42147       3.69997       3.04329       2.08429       1.73196      0.963715      0.846607      0.383478      0.331952      0.147954      0.106810     0.0485730     0.0289653     0.0127465    0.00629886    0.00237692    0.00105849   0.000335561   0.000139035   2.90715e-05   1.25678e-05   2.13715e-06   5.28290e-07   7.20875e-08       0.00000       0.00000       0.00000       0.00000       0.00000       0.00000
  15  18 3328.8453    3.3589  1.2662 12.5526 -0.0324  0.0448   0.0990   0.1045    0.1443   0.0000   441.1375      -18.5163       10.8241       12.6500      -5.50823      -11.2665       1.87283      -8.70663       2.60157      -3.41357     -0.305354      -1.26571      0.486784     -0.279165     -0.146509     0.0511862    -0.0168796     0.0873052    -0.0538211   -0.00147954    0.00799465    0.00198085  -0.000325716   0.000583430  -1.82218e-05  -6.81487e-05   4.51140e-06  -3.78375e-06  -1.63695e-07   4.76359e-08       0.00000       0.00000       0.00000       0.00000       0.00000       0.00000       4.57749       6.22413       6.11282       6.23947       5.27074       5.11121       4.50213       4.05948       3.00175       2.45408       1.68064       1.21253      0.731485      0.497487      0.288772      0.183855     0.0964035     0.0541704     0.0275247     0.0135039    0.00639748    0.00268859    0.00106839   0.000400808   0.000120854   3.85252e-05   9.07910e-06   2.33414e-06   3.94207e-07   6.12965e-08       0.00000       0.00000       0.00000       0.00000       0.00000       0.00000
  15  19 3469.8227    2.8416  2.0512 11.6399 -0.0069  0.0561   0.0618   0.1270    0.1154   0.0000   438.1155      -3.67552       16.0476      -6.61841      -8.77544       6.43593       6.59917       7.84967      -1.41561      0.155210       2.64541      0.448550      -1.10523      0.161363      0.416432     -0.217672    -0.0593928    -0.0606106     0.0236152   -0.00407591  -0.000834252    0.00291937  -0.000129262   0.000277401  -1.30503e-05  -0.000160267  -8.69927e-06   6.60807e-06  -6.07019e-07   3.02730e-08       0.00000       0.00000       0.00000       0.00000       0.00000       0.00000       5.64058       7.05787       7.84255       7.61906       7.12407       6.44455       5.66697       4.72263       3.87493       2.82062       2.11897       1.54030      0.920720      0.646069      0.408095      0.239895      0.128174     0.0776680     0.0365240     0.0171436    0.00914311    0.00358022    0.00132836   0.000520744   0.000173201   5.48337e-05   1.28057e-05   2.93833e-06   5.37776e-07   6.55842e-08       0.00000       0.00000       0.00000       0.00000       0.00000       0.00000
  15  20 3611.0997    2.2486  3.0499 11.2816 -0.0094  0.0671   0.0431   0.1776    0.0800   0.0000   453.2677       18.0006      -14.9806       13.3262      -9.90289       11.5905      -2.48650      -4.85860      -7.16188      0.347985       2.58898     -0.856308       1.62269     0.0509279     -0.307881      0.458379     0.0223350     -0.144985     0.0164681  -7.52582e-05   -0.00864475    0.00320335   0.000374066   -0.00154977   0.000112401   6.80056e-05   3.39200e-05  -6.30365e-06   1.15775e-07  -7.49091e-08       0.00000       0.00000       0.00000       0.00000       0.00000       0.00000       6.83293       8.79660       8.94079       8.98561       8.75293       7.79087       7.00160       5.62197       4.66818       3.36669       2.62362       1.76871       1.23261      0.799046      0.482734      0.282928      0.163053     0.0871242     0.0433452     0.0221874    0.00905588    0.00431852    0.00160799   0.000595249   0.000196045   6.04956e-05   1.59841e-05   3.43980e-06   6.94097e-07   8.24220e-08       0.00000       0.00000       0.00000       0.00000       0.00000       0.00000
  15  21 3752.2802    1.9810  4.9653 10.4129 -0.0007  0.0856   0.0293   0.2195    0.0768   0.0000   429.0935       2.15212       24.0237      -7.75878      -14.8813       4.12347       5.83760      -2.11158      -4.86802       7.04050      -2.63154       2.08064     -0.833477     -0.916087    -0.0635034     -0.254043     -0.107495     0.0782525   -0.00642412     0.0332025    0.00744689  -0.000832455   -0.00111993   0.000344224  -3.44962e-05  -0.000125014   7.32447e-06   7.73615e-06   8.95816e-07   1.20786e-08       0.00000       0.00000       0.00000       0.00000       0.00000       0.00000       8.36386       11.1325       11.6017       11.5746       11.2762       10.1899       8.53621       7.44671       5.72606       4.46317       3.25219       2.32214       1.52062       1.02902      0.630474      0.367207      0.218085      0.112530     0.0583126     0.0290644     0.0123244    0.00568022    0.00215994   0.000770848   0.000268816   8.14221e-05   2.14809e-05   5.01579e-06   8.63672e-07   1.12184e-07       0.00000       0.00000       0.00000       0.00000       0.00000       0.00000
  15  22 3893.9376    1.5886  6.4082 10.1822 -0.0016  0.1041   0.0228   0.2789    0.0649   0.0000   424.7276       12.3609       9.40380       22.5188      -5.41732      -14.5375       13.2424       2.53618      -2.92233      -4.20376     -0.111472       1.93517      0.490017     -0.358145      0.164841     0.0883949      0.233660     -0.237511      0.124614     0.0161911    -0.0307605    0.00371402    0.00336351   4.93516e-05  -0.000518860  -5.14683e-05   2.20250e-05   8.06375e-06   2.62938e-07  -2.34208e-07       0.00000       0.00000       0.00000       0.00000       0.00000       0.00000       10.4688       13.6832       14.5769       14.7818       13.8782       12.3785       11.0101       8.90000       6.98131       5.13293       4.00813       2.78515       1.92872       1.25121      0.775886      0.465156      0.260193      0.139683     0.0734396     0.0347110     0.0167425    0.00683117    0.00279653   0.000994516   0.000328503   9.96912e-05   2.61238e-05   5.62353e-06   1.07197e-06   1.31944e-07       0.00000       0.00000       0.00000       0.00000       0.00000       0.00000
  15  23 4035.4325    1.2852  9.0008  9.8322 -0.0052  0.1380   0.0185   0.4026    0.0665   0.0000   426.4366       7.55884       28.7470      -13.8964      -11.0106      -2.92966       7.31651      -1.80227       12.0903      -19.4925      -6.91347       1.87590       5.59696     -0.613262     -0.206946      0.360302     -0.524316      0.181212    -0.0815109     -0.128559    0.00909472    0.00689085  -0.000129049   -0.00130859   0.000430621  -0.000142696  -1.61554e-05   8.59086e-06  -1.52919e-06   7.33866e-08       0.00000       0.00000       0.00000       0.00000       0.00000       0.00000       13.4624       17.4141       18.6434       18.8913       17.5920       16.0446       14.2145       11.4494       9.64049       7.02382       5.39924       3.74600       2.56606       1.63810       1.07327      0.617913      0.367919      0.193497     0.0985519     0.0522200     0.0211226     0.0101253    0.00367125    0.00137121   0.000465845   0.000134000   3.54600e-05   7.46251e-06   1.46370e-06   1.77193e-07       0.00000       0.00000       0.00000       0.00000       0.00000       0.00000
  15  24 4177.1028    1.0272  9.9700  9.8498 -0.0139  0.1744   0.0174   0.4791    0.0590   0.0000   464.1274       34.0135       27.5244       35.5805       58.8939      -12.9996       13.6183       36.1554      -6.54738      -12.5116       13.2511      -1.58157       7.25738       2.52708     -0.283555     -0.899483      0.839478      0.269948     -0.251757     0.0182731     0.0779934     0.0104956   -0.00142057   0.000673699  -0.000853724   0.000300196  -2.87111e-05   1.09752e-05  -3.09597e-06  -1.80492e-07       0.00000       0.00000       0.00000       0.00000       0.00000       0.00000       16.8869       22.7553       25.0892       24.2732       23.6215       21.1272       17.6195       15.0542       11.6452       8.92282       6.68457       4.65617       3.22281       2.11987       1.31222      0.799631      0.457703      0.252369      0.130081     0.0638898     0.0290796     0.0125372    0.00490635    0.00179377   0.000586374   0.000178162   4.70666e-05   1.02591e-05   1.78504e-06   2.23475e-07       0.00000       0.00000       0.00000       0.00000       0.00000       0.00000
  15  25 4319.1831    0.8743 11.8285  9.6051 -0.0064  0.2089   0.0147   0.5724    0.0571   0.0000   434.2479      -18.4251      0.158550       10.5652      -20.5721       11.4513       24.2470       5.27493      -1.50250       8.67277      -8.28355       10.4154       5.40433  -0.000930077     -0.986923      0.405178      0.666079     -0.737081     0.0140477     0.0957231    -0.0516312     0.0124492    0.00504498   -0.00185687  -8.82387e-05  -0.000394217   6.73280e-05  -1.79107e-05   1.34969e-06  -1.55330e-07       0.00000       0.00000       0.00000       0.00000       0.00000       0.00000       19.6886       26.8777       26.9495       29.5966       26.5930       24.7806       21.4012       16.9321       14.4817       10.5983       8.13249       5.58749       3.91861       2.54742       1.61603      0.969764      0.562392      0.300352      0.155986     0.0742896     0.0338871     0.0143434    0.00583074    0.00211106   0.000708562   0.000205643   5.37835e-05   1.13710e-05   2.29177e-06   2.99586e-07       0.00000       0.00000       0.00000       0.00000       0.00000       0.00000
  15  26 4460.7459    0.7223 14.0440  9.5753 -0.0028  0.2899   0.0127   0.7442    0.0457   0.0000   442.4360      -17.8477      -5.31528       8.58901      -2.47913      -1.46783       50.2920      -53.1615       17.4469      -5.84221       1.23088      -3.49603      -5.24248      -8.46827       1.25140       1.67294       1.84428     -0.874213     0.0959985      0.314501    -0.0640975    -0.0326230    -0.0100297  -2.37654e-05   0.000516160   0.000334316  -7.22259e-06  -1.56981e-05  -3.62515e-06   5.99175e-08       0.00000       0.00000       0.00000       0.00000       0.00000       0.00000       27.9120       35.2561       39.7340       39.6602       37.3985       33.8259       29.6627       24.1594       19.5836       15.0544       11.4374       7.79168       5.56060       3.60151       2.30868       1.39477      0.812515      0.448320      0.232048      0.114150     0.0525684     0.0223723    0.00879899    0.00316542    0.00101651   0.000293748   7.72768e-05   1.61658e-05   2.98265e-06   3.59588e-07       0.00000       0.00000       0.00000       0.00000       0.00000       0.00000
  16  13 2656.8990    2.1760  0.8511 11.1561 -0.0123  0.0380   0.0647   0.0688    0.1290   0.0000   437.9440      -3.10146       16.6421       3.19198      -6.65860      -3.60903       3.92953       1.12509      0.777066      -2.06164       1.08480     -0.761263      0.865334      0.621144     -0.395941     -0.122687      0.185406   -0.00597994    0.00128007   -0.00145539   -0.00290569   0.000592283   -0.00127288  -0.000872426   0.000336174  -6.64356e-06   3.08666e-05  -6.53290e-07   3.60033e-07   2.41950e-07  -3.18148e-08  -1.07001e-08       0.00000       0.00000       0.00000       0.00000       3.22282       4.96629       4.67145       5.09263       4.52708       4.33286       3.66017       3.18912       2.13544       2.06728       1.18199       1.07532      0.651524      0.492656      0.273714      0.184000     0.0997074     0.0608760     0.0279722     0.0171834    0.00739841    0.00361690    0.00147018   0.000702178   0.000233921   9.55761e-05   2.64304e-05   8.63418e-06   1.94409e-06   6.15811e-07   8.74837e-08   1.47957e-08       0.00000       0.00000       0.00000       0.00000
  16  17 3224.9069    3.6923  1.0883 12.3320 -0.0427  0.0389   0.1164   0.0912    0.2854   0.0000   440.9641       5.89723       16.2274      -5.51785       1.74168       2.33078      0.419192      -2.57392      -6.20353     -0.403433      -1.24003       3.96844      0.149337     -0.521853      0.332962      0.318875    -0.0430287    -0.0384454     0.0239462   -0.00752921    0.00417395   -0.00446503   -0.00291352  -0.000455278   0.000270140   7.63403e-05  -1.13964e-05  -1.15643e-05  -3.96000e-06   2.77789e-08   2.62558e-07   8.56291e-09       0.00000       0.00000       0.00000       0.00000       3.50601       4.78930       4.66683       5.00693       5.08785       4.00623       4.17639       2.97897       2.78574       1.88460       1.53752       1.13442      0.738343      0.541547      0.309042      0.217200      0.117613     0.0695321     0.0372720     0.0188072     0.0101413    0.00412757    0.00211412   0.000716861   0.000313500   0.000102299   3.03541e-05   1.02429e-05   2.19246e-06   5.54885e-07   1.19012e-07   1.20509e-08       0.00000       0.00000       0.00000       0.00000
  16  18 3366.1852    3.1061  1.3831 12.3248 -0.0245  0.0462   0.0874   0.1105    0.1532   0.0000   442.8548       7.68801       15.5853      -7.17182       2.78678     -0.909013      -8.29138       5.93131       1.26423      0.608029     -0.383253     -0.852412      0.537537      0.212259      0.110838     -0.490719     0.0236934      0.153681     0.0851951     0.0185897    -0.0268585   -0.00253602  -0.000296722   5.04233e-05  -4.58961e-05  -0.000126331   9.04450e-05   1.36592e-05  -8.51480e-07   5.28306e-07   1.03732e-07  -1.63616e-08       0.00000       0.00000       0.00000       0.00000       4.32954       5.82772       5.84403       5.83685       5.73108       5.14665       4.82091       3.82720       3.14873       2.30524       1.82096       1.29624      0.905756      0.639444      0.371255      0.250949      0.129175     0.0821503     0.0406960     0.0213246     0.0110566    0.00445579    0.00229006   0.000826263   0.000330608   0.000118951   3.45044e-05   1.17818e-05   2.67128e-06   6.27789e-07   1.21798e-07   1.41516e-08       0.00000       0.00000       0.00000       0.00000
  16  19 3507.8681    2.6055  2.4597 11.2695 -0.0062  0.0607   0.0529   0.1394    0.1363   0.0000   441.4649     0.0711298      -1.95298       5.88559       5.34355      -6.60988       5.41862       7.24489       3.02133      -4.93207      -4.09025       3.42652       2.01658      -2.18158     -0.561652    -0.0645006     0.0658334     0.0884753    -0.0480889    -0.0149647    0.00483281   -0.00459933  -0.000646725   0.000641418  -0.000215946   0.000206376   1.24563e-05  -1.43230e-05   2.51581e-06   7.84540e-07  -5.35865e-08  -7.71236e-09       0.00000       0.00000       0.00000       0.00000       5.30524       7.60058       7.61778       7.96214       7.18456       6.86702       5.99364       4.98936       4.19293       3.31555       2.39141       1.76900       1.20789      0.787188      0.523784      0.313000      0.187074      0.106487     0.0594724     0.0287157     0.0149801    0.00660478    0.00312024    0.00115095   0.000490047   0.000169090   5.66211e-05   1.53862e-05   3.96232e-06   8.89534e-07   1.63359e-07   2.16081e-08       0.00000       0.00000       0.00000       0.00000
  16  20 3649.5410    2.2304  3.7053 10.8635 -0.0068  0.0729   0.0369   0.1782    0.0888   0.0000   452.0293      -19.3362       8.70049      -10.1290      -5.45995       2.75939      -3.76655       3.06667       4.53254       1.41047      0.929897    0.00827154      0.615696     0.0205586      -1.07452    -0.0235449     -0.168514     0.0446165    -0.0708705    -0.0603218     0.0247531     0.0129286   -0.00218892  -0.000849871   0.000877535   0.000260771  -4.94440e-05  -2.34421e-05   2.01527e-06  -8.94879e-07  -3.06102e-08  -7.33603e-09       0.00000       0.00000       0.00000       0.00000       6.89347       8.86882       9.23808       9.77856       9.57425       8.47587       7.16295       5.90634       5.21240       3.94523       2.84958       2.08208       1.46371      0.962234      0.642573      0.390808      0.235068      0.136534     0.0759578     0.0388946     0.0180237    0.00893203    0.00345468    0.00149113   0.000559501   0.000205198   6.64701e-05   1.86655e-05   4.74227e-06   1.03597e-06   1.89104e-07   2.26752e-08       0.00000       0.00000       0.00000       0.00000
  16  21 3791.3597    1.8423  5.0878 10.3458 -0.0047  0.0856   0.0268   0.2246    0.0767   0.0000   426.3268      -12.5802       22.1618      -12.2367      -9.76980      -4.67078      -8.12933       11.0798      0.519379      -7.03227      -1.45281      -3.52676       1.80760      0.327069    -0.0729987      0.145154     -0.156239     0.0715957     0.0107220    -0.0601277   -0.00554135     0.0174963   -0.00424484   -0.00320627  -0.000961563   0.000291310  -6.77179e-05   5.61047e-06  -2.25208e-06  -2.79705e-07   5.65669e-08  -6.22448e-10       0.00000       0.00000       0.00000       0.00000       8.00459       10.2774       11.0755       11.2098       10.4188       9.84637       8.61511       7.36779       5.73405       4.55444       3.42165       2.48071       1.78318       1.15811      0.762779      0.474755      0.273900      0.160465     0.0852809     0.0457354     0.0213535     0.0109231    0.00434329    0.00191690   0.000683628   0.000253603   7.69873e-05   2.21461e-05   5.75330e-06   1.21415e-06   2.08341e-07   2.67474e-08       0.00000       0.00000       0.00000       0.00000
  16  22 3933.3276    1.4956  6.7935 10.1272 -0.0039  0.1118   0.0221   0.2891    0.0665   0.0000   450.3297      -27.3115       11.2657       2.05622      -13.9777       15.9646       18.4654      -4.37505      -2.82308      -2.40943      -4.08323      -4.78069      -3.06890      0.543587      0.495676     -0.860223     -0.722761     0.0929330    -0.0715451     0.0517285    0.00146585   -0.00721365    0.00815425   -0.00223433   0.000216086   0.000327068   5.65496e-05  -3.53379e-05  -9.02238e-06  -6.54284e-07  -2.27168e-07   3.25526e-08       0.00000       0.00000       0.00000       0.00000       10.3379       13.8743       14.6216       15.0766       14.1596       13.0742       11.4992       9.49661       7.68435       6.02316       4.37825       3.30946       2.28116       1.57094      0.965890      0.611666      0.363046      0.199532      0.109340     0.0579092     0.0270981     0.0134137    0.00527467    0.00238994   0.000891151   0.000313638   0.000102397   2.96813e-05   7.27509e-06   1.68629e-06   2.92424e-07   3.67806e-08       0.00000       0.00000       0.00000       0.00000
  16  23 4075.3735    1.2665  9.3287  9.7173 -0.0013  0.1359   0.0172   0.3717    0.0657   0.0000   423.0544      -11.2613       22.2491       23.3259      -38.1170      -23.5609       23.0403      -2.81658       8.59951      -1.43947      -16.6664      -8.78395       3.38409       3.12599      0.987593      0.882843      -1.02137     -0.394449      0.263768     0.0124957    -0.0747381     0.0242256    0.00898087   -0.00329954  -0.000567786   0.000632879  -0.000325981  -4.27558e-05   6.93145e-06   2.55176e-06   8.93046e-07  -8.74653e-09       0.00000       0.00000       0.00000       0.00000       12.7126       16.6244       17.9301       18.3067       17.3876       15.5280       13.9137       11.6380       9.39991       7.30906       5.56224       3.96376       2.82176       1.84993       1.23536      0.754567      0.455821      0.260254      0.140146     0.0746577     0.0358478     0.0172607    0.00732606    0.00309229    0.00113970   0.000411425   0.000129024   3.61577e-05   9.36539e-06   1.95779e-06   3.53937e-07   4.24504e-08       0.00000       0.00000       0.00000       0.00000
  16  25 4359.2045    0.8942 13.8324  9.5465 -0.0026  0.2242   0.0133   0.5959    0.0521   0.0000   473.2475      -27.2777       10.3441       11.7198       23.8359       44.3556       21.7653       5.25610       11.8963      -31.3476       11.0456       5.87408      -7.16402      0.604029      -2.42049      0.951887     -0.277252      0.514161      0.608647     0.0917951     0.0272731     0.0292803    0.00772947   -0.00255216   -0.00259054  -0.000906389   0.000196674   6.46298e-05  -7.36330e-06   5.03336e-06   3.97894e-07   3.01347e-08       0.00000       0.00000       0.00000       0.00000       21.2233       27.3201       29.8090       30.1711       28.5886       25.9689       23.1219       19.0231       15.8828       11.9529       9.46417       6.61919       4.73619       3.19676       2.09367       1.31460      0.779604      0.457046      0.258153      0.128936     0.0654289     0.0304018     0.0135927    0.00535757    0.00208049   0.000698955   0.000219434   6.24376e-05   1.54359e-05   3.13821e-06   5.82897e-07   6.79044e-08       0.00000       0.00000       0.00000       0.00000
  17  11 2404.9594    1.3032  1.0124 10.2855 -0.0105  0.0402   0.0372   0.0792    0.1180   0.0000   437.3166     -0.228687       8.24495       2.17141      -5.55448      0.117814       5.84574      -2.25869     -0.555741     0.0821339       2.01141       1.20145      0.257119      0.445336     -0.582624     -0.152745      0.211215   -0.00955407    -0.0438282    -0.0527258    0.00505488    0.00261222   0.000508292  -0.000791658   0.000235804  -0.000131700  -7.41109e-05   1.86156e-05   1.16296e-05  -1.55914e-06  -3.63450e-07   3.81966e-08   6.78926e-09  -4.57390e-09       0.00000       0.00000       3.31864       4.47656       4.83721       4.46650       4.90589       4.30204       3.81971       3.07437       2.56734       2.05069       1.56170       1.23826      0.735866      0.566135      0.382734      0.229254      0.159457     0.0824355     0.0540285     0.0266749     0.0133398    0.00706040    0.00283813    0.00156599   0.000530510   0.000248397   8.41714e-05   2.79106e-05   1.07617e-05   2.66992e-06   6.54282e-07   1.57172e-07   2.57626e-08   2.82753e-09       0.00000       0.00000
  17  12 2548.0973    1.7364  0.9141 10.7626 -0.0086  0.0425   0.0492   0.0767    0.1084   0.0000   438.1981       2.30681       14.4871      -1.26793      -4.35106       2.21266      -5.50025       2.72425      -5.00878       1.80412       1.90483      -2.22701      0.197707     -0.474370      0.285869     -0.157193      0.315752     -0.170583     0.0227216    -0.0224198    0.00236013     0.0102632   -0.00306629   -0.00233592   0.000357206   9.47583e-05   6.11089e-05   2.03672e-05  -1.05168e-06  -1.06956e-08  -2.15536e-07  -6.59588e-08  -2.13216e-08   1.74528e-09       0.00000       0.00000       3.40805       5.16866       4.82395       4.67678       4.93237       4.21696       4.46774       3.12605       2.98252       2.01325       1.65878       1.34117      0.812569      0.685631      0.382448      0.277202      0.165119     0.0835449     0.0576440     0.0256905     0.0149012    0.00766800    0.00320096    0.00177812   0.000598674   0.000264880   0.000102423   2.70855e-05   1.07498e-05   2.92203e-06   5.61645e-07   1.61126e-07   3.17564e-08   3.28833e-09       0.00000       0.00000
  17  13 2690.9278    2.2604  0.9027 11.2301 -0.0029  0.0362   0.0639   0.0697    0.1127   0.0000   436.2921       3.59378       18.4654       1.69283      -2.43076      -2.62418      -5.81341      0.473026     -0.847402       2.24307      0.967154      -1.74644      -1.22076      0.184235      0.754198    -0.0297545     0.0149900     -0.126041     0.0382286    -0.0371662    -0.0125261    0.00666001    0.00145672  -0.000332727   0.000707624  -1.18460e-05  -0.000231888   2.56421e-05  -1.35635e-05   3.23785e-07   1.45142e-07   1.03809e-07  -3.00958e-12  -1.56969e-09       0.00000       0.00000       3.18190       4.09076       4.27716       4.52586       4.13677       3.96486       3.70408       3.02002       2.41465       1.76488       1.46346       1.11780      0.773524      0.581484      0.356387      0.246575      0.138039     0.0789255     0.0477988     0.0245350     0.0126070    0.00607214    0.00334389    0.00131408   0.000612917   0.000219782   8.96642e-05   2.65461e-05   8.60148e-06   2.61356e-06   5.49480e-07   1.25491e-07   2.31895e-08   2.85040e-09       0.00000       0.00000
  17  16 3119.2456    3.9738  0.9244 12.0821 -0.0070  0.0367   0.1115   0.0701    0.1789   0.0000   439.2004       1.66988       16.8445       5.30102      -7.26048       1.19423      -5.07832       2.40801     0.0263567     -0.428461     -0.397813     0.0832879      0.464605      0.298235      0.139684    -0.0876112     -0.184884     -0.125118     0.0569191     0.0153482    0.00239296  -0.000886405   -0.00105400   -0.00154755   0.000180500   0.000174383  -4.03223e-05  -2.65909e-05   4.98255e-06   8.73430e-07   4.75786e-08   1.45559e-08  -7.00634e-09   3.11555e-09       0.00000       0.00000       2.85428       4.26766       4.27907       4.73034       4.29407       3.99293       3.40116       3.23160       2.33584       2.00197       1.49006       1.10120      0.766661      0.506978      0.364520      0.207950      0.129079     0.0803325     0.0418132     0.0282985     0.0100522    0.00692691    0.00283669    0.00148652   0.000529290   0.000262054   6.77234e-05   3.15378e-05   8.53281e-06   2.47733e-06   6.76023e-07   1.45137e-07   2.43822e-08   3.52492e-09       0.00000       0.00000
  17  17 3261.3552    3.6054  1.3240 11.8899 -0.0113  0.0453   0.0936   0.0936    0.2400   0.0000   438.6616      -4.99762       9.59196       6.71389       3.55702      -1.84476       3.32037       2.99208      -1.80094       1.63554       2.55443      0.188658      -1.00983      0.176433      0.586327     -0.196576      0.259467    -0.0967081     0.0236238    -0.0111971    -0.0119567   -0.00957777  -0.000683433  -0.000328845   0.000189158  -5.75531e-06  -0.000102693  -5.05419e-05  -1.33286e-05   8.90536e-07  -6.01922e-07  -2.88266e-07  -3.53069e-08   3.45483e-09       0.00000       0.00000       4.18416       4.58418       5.59766       6.29299       4.83242       4.82022       4.80098       3.56052       2.72582       2.67173       1.81117       1.22709      0.971611      0.699338      0.380243      0.260785      0.182331      0.105980     0.0488509     0.0306201     0.0176458    0.00878511    0.00325992    0.00169498   0.000754124   0.000339169   0.000115303   3.72879e-05   9.75021e-06   2.55709e-06   5.84224e-07   1.41927e-07   2.21260e-08   3.16938e-09       0.00000       0.00000
  17  18 3403.1837    3.0629  2.0287 11.5586 -0.0077  0.0529   0.0694   0.1245    0.1962   0.0000   437.0670       4.10291       1.26913       3.97150       8.40728       2.71600       1.33570       5.72557      -2.14315       1.51673      -1.50684       1.17376     -0.369349      -1.30211      0.120085     0.0187532     -0.244857    -0.0835754     0.0110237    -0.0379395    0.00263710   -0.00372931    0.00223875   -0.00127677  -0.000973304  -0.000125501   3.89189e-05  -4.17709e-05  -1.97630e-06  -1.85295e-06  -7.94858e-07  -1.73814e-09  -1.91361e-08   2.28367e-09       0.00000       0.00000       4.71838       6.34620       6.69792       6.71774       6.66035       6.34310       5.31490       4.49438       3.42857       3.03077       2.16092       1.64960       1.12945      0.777765      0.507971      0.343891      0.212498      0.123474     0.0709119     0.0387013     0.0186862    0.00909335    0.00468906    0.00179198   0.000839802   0.000329442   0.000125449   4.16888e-05   1.27743e-05   3.57528e-06   9.06677e-07   2.07266e-07   3.11694e-08   4.20892e-09       0.00000       0.00000
  17  19 3545.3807    2.6028  2.7046 11.1867 -0.0147  0.0578   0.0486   0.1453    0.1344   0.0000   430.6841      -2.01630       16.3778       1.61753      -11.2156       7.94074       5.29822       5.59154       1.97882       1.34785       3.89958       1.16162      -2.76829      -1.22388      0.337756      0.556033     -0.159778      0.215760     0.0838929    -0.0158370    -0.0716230   2.13928e-05     0.0151618    0.00187712   -0.00123938   0.000168145   2.61036e-05   3.32428e-05  -3.10090e-05  -8.16174e-08   5.64653e-07  -1.00492e-07  -3.36418e-09   3.75375e-09       0.00000       0.00000       5.52379       6.94553       7.75818       7.74044       7.72822       6.95038       5.98821       4.86814       3.99974       3.28897       2.53405       1.77227       1.24261      0.836719      0.576435      0.377033      0.227087      0.142744     0.0820889     0.0418857     0.0226680     0.0106837    0.00478456    0.00237517   0.000940243   0.000367829   0.000140794   4.67318e-05   1.41051e-05   3.94426e-06   9.81549e-07   2.02927e-07   3.48836e-08   3.88101e-09       0.00000       0.00000
  17  20 3687.6876    2.0878  4.5931 10.5260 -0.0006  0.0780   0.0302   0.2051    0.0860   0.0000   449.2258     -0.565084      -2.52710       6.59375       2.12993      -4.44152       11.0467       4.07334      -5.92654      -8.73912       2.61460       2.33425      0.283646      -1.23740     -0.712030     0.0919775    -0.0717385    0.00483276     0.0109280    -0.0505200     0.0378355     0.0137145   -0.00116896   0.000117303    0.00290604   0.000473498  -0.000157410  -5.30685e-05  -4.27865e-05  -1.13916e-06  -7.04278e-07   1.22113e-07   7.30874e-08   4.50438e-09       0.00000       0.00000       6.70435       9.07718       9.55417       9.61880       9.13471       8.84070       7.61479       6.56134       5.52089       4.33512       3.33864       2.48305       1.71517       1.18721      0.793250      0.503258      0.307781      0.185059      0.103562     0.0569155     0.0283924     0.0142784    0.00650238    0.00300455    0.00123461   0.000504114   0.000181266   6.55919e-05   2.04104e-05   5.74894e-06   1.40014e-06   2.96489e-07   5.11385e-08   6.36284e-09       0.00000       0.00000
  17  21 3829.9858    1.7277  5.5442 10.2452 -0.0075  0.0894   0.0243   0.2338    0.0754   0.0000   444.3447      -12.8022       8.28212      -29.3433       6.19333       13.6045       4.74951       1.17139      -1.89804       9.60116      -6.00840      -5.04402      -1.18243      0.571636      0.669586     0.0228366      0.433351     -0.471745     -0.177065     0.0487313    -0.0307489    -0.0201735    -0.0181472    0.00102657    0.00280509   0.000254871   0.000244126  -3.64624e-05  -6.18229e-08  -1.73594e-07  -3.56519e-06   1.59260e-07   3.49309e-08   9.87947e-11       0.00000       0.00000       8.03070       10.5780       11.8374       11.3677       11.3167       10.2233       9.24012       7.61438       6.32695       5.03224       3.86788       2.77305       2.05034       1.33634      0.909769      0.587876      0.356675      0.209821      0.120513     0.0652431     0.0323839     0.0167003    0.00777735    0.00353155    0.00142823   0.000593946   0.000220260   7.57448e-05   2.29764e-05   6.46508e-06   1.66601e-06   3.37773e-07   5.89348e-08   6.34002e-09       0.00000       0.00000
  17  22 3971.9122    1.4497  7.5015  9.9647 -0.0101  0.1110   0.0189   0.3051    0.0627   0.0000   429.1280     -0.975406      -15.3386     -0.722677      -17.8642      -1.40158     -0.190006       1.39797      -5.60681       1.98275       5.34499       5.55204      0.600038      -1.04399     -0.504347      0.241295       1.25254     -0.104259      0.102321     0.0543314   -0.00780340     0.0540328    0.00176141    -0.0179725  -0.000821603   0.000664508   2.20482e-05   3.39488e-05   2.96934e-05   1.04015e-05  -5.02440e-06   1.62184e-07   7.92057e-08  -4.52779e-09       0.00000       0.00000       9.78450       13.1842       14.1412       14.0760       13.7394       12.6418       11.1626       9.80199       7.61419       6.29250       4.74940       3.54889       2.50101       1.73115       1.16070      0.731250      0.467849      0.273218      0.150676     0.0836716     0.0430351     0.0219438     0.0100334    0.00463967    0.00193104   0.000782966   0.000275583   9.53551e-05   2.96340e-05   8.23603e-06   2.07681e-06   4.41065e-07   7.08740e-08   8.70686e-09       0.00000       0.00000
  17  23 4114.5365    1.1578  9.5932  9.7233 -0.0041  0.1425   0.0163   0.3925    0.0626   0.0000   434.6911       14.1042      -19.7265       13.6816      -21.0694      -10.2507      -6.82601      0.838715      -8.77958      -13.4364       2.81325      -1.51395       3.59370      0.342656      -3.64963      -1.36676      0.318914     -0.118762     -0.212649     -0.104459  -0.000650831     0.0274677     0.0260896    0.00387371    0.00160145  -0.000531863   0.000392591   0.000206357   2.84977e-05  -1.31982e-05  -2.68904e-06  -5.59723e-07  -1.43429e-07   8.85462e-09       0.00000       0.00000       12.6827       16.4691       18.1845       18.3687       17.6807       16.5713       13.9507       12.2497       10.0541       7.90841       6.20935       4.34777       3.26112       2.20034       1.49990      0.948066      0.596512      0.359285      0.204546      0.116200     0.0575153     0.0303723     0.0131360    0.00642730    0.00246381    0.00107183   0.000362357   0.000128760   3.87799e-05   1.08157e-05   2.70287e-06   5.18369e-07   8.98520e-08   1.09155e-08       0.00000       0.00000
  17  25 4399.8300    0.7949 13.2833  9.5511 -0.0080  0.2334   0.0127   0.6193    0.0501   0.0000   444.1420      -18.0986       41.0843       25.6943      -6.24173      -5.53096      -19.7865      -27.7141      -14.3022       17.3455       9.25378     -0.395280      0.687428     -0.414897       4.58268       1.05766     -0.127516      -1.05495     -0.343974    -0.0846610      0.111172    -0.0537423     0.0370206     0.0230678   -0.00617245  -0.000306692   3.82203e-05   1.59528e-05  -9.11306e-05   1.64693e-05   2.75701e-06   9.34735e-07  -1.49550e-07   6.03163e-09       0.00000       0.00000       19.8564       26.8919       29.8924       29.5081       28.6625       26.5395       23.6187       19.5551       16.5625       12.7896       9.93841       7.34751       5.41552       3.72146       2.54282       1.62660       1.01217      0.606851      0.362858      0.191246      0.106853     0.0529574     0.0243892     0.0116029    0.00469651    0.00181733   0.000685368   0.000222210   6.90729e-05   1.84869e-05   4.50698e-06   9.16907e-07   1.59804e-07   1.80653e-08       0.00000       0.00000
  18  10 2291.5548    1.0482  0.7373 10.0344 -0.0027  0.0375   0.0340   0.0736    0.0988   0.0000   433.0562      -1.12713       16.8626      -2.63814      -6.68037       5.84693     -0.297288      -5.65595       1.41786     -0.428182      0.335762      0.167798     -0.552596     0.0747229     -0.444574      0.127824      0.110618     -0.153381   -0.00908442     0.0282799    0.00881317    -0.0162983    0.00390467  -0.000817636  -0.000115093   2.53608e-05   0.000140520  -0.000117540  -1.09421e-05   1.63114e-05  -2.60050e-07  -1.27176e-06   3.65824e-09   4.65705e-09   7.31055e-09   8.04154e-10       3.05321       3.92995       3.86383       4.71603       4.35228       3.97186       3.20821       2.96200       2.66864       1.71633       1.56751       1.10483      0.927818      0.539346      0.395685      0.226473      0.185362      0.106867     0.0571795     0.0337700     0.0171781     0.0106289    0.00492641    0.00265058   0.000913474   0.000474435   0.000154980   6.98518e-05   1.91703e-05   8.00524e-06   2.41145e-06   5.90813e-07   1.65399e-07   2.37396e-08   6.12867e-09   7.42135e-10
  18  11 2436.7572    1.4845  0.8868 10.2516 -0.0067  0.0369   0.0442   0.0718    0.1573   0.0000   438.9015      -7.29932       11.7085     -0.216716     -0.915012      0.220271      -2.98305     -0.512731       1.51883      -2.52344    -0.0685183     -0.547637      0.815715     -0.154431      0.538777    -0.0677707     -0.289984    -0.0112526    0.00575729    -0.0118270     0.0171855    0.00237606   -0.00267161   -0.00254795  -0.000283098  -0.000103819   8.17307e-05   7.92758e-05   1.16449e-05  -3.38764e-06  -1.23452e-07  -6.85153e-07  -4.92998e-07   7.22291e-09   2.06708e-09   3.54485e-10       2.98336       3.80109       4.20719       4.48491       3.92935       3.91322       3.59842       2.94798       2.55850       1.90181       1.58313       1.18862      0.853145      0.582077      0.435955      0.289928      0.151829      0.110481     0.0599920     0.0360323     0.0180826    0.00986012    0.00475998    0.00199327    0.00125845   0.000437604   0.000202142   6.78655e-05   2.66319e-05   9.41903e-06   2.36990e-06   7.18068e-07   1.65925e-07   3.18001e-08   6.08143e-09   6.92768e-10
  18  12 2580.7607    1.9726  0.7818 11.0931  0.0035  0.0314   0.0582   0.0675    0.1032   0.0000   439.0849      -1.38198       6.07750       2.71728      -1.17636      -4.17844     -0.316681       1.82790       2.46508      -2.49237     -0.872044      0.335244     -0.510724     -0.425557    -0.0119509     -0.644735     -0.215043      0.117999    -0.0379876    -0.0105195     0.0142325   -0.00536276   -0.00211642   0.000315785   5.60212e-05   6.07908e-05   6.54627e-05  -7.49735e-05  -2.17658e-05   1.50904e-05   1.53074e-06  -3.18245e-07   1.05219e-07  -5.18685e-08  -4.42103e-10   1.64607e-09       2.63845       3.45422       3.46169       3.79246       3.66596       3.27875       2.83973       2.58261       2.17976       1.74665       1.30427      0.989001      0.765159      0.467611      0.329210      0.217911      0.141037     0.0888971     0.0497294     0.0256290     0.0154859    0.00839471    0.00400740    0.00204847   0.000768576   0.000393378   0.000126776   5.21201e-05   1.94617e-05   6.30171e-06   1.81925e-06   5.06665e-07   1.36065e-07   2.67795e-08   4.80595e-09   6.15806e-10
  18  14 2868.5641    3.1651  0.7446 11.7591 -0.0037  0.0323   0.0970   0.0621    0.1053   0.0000   434.7785      -4.31121       5.32082      0.221382      -3.53586       2.79119      -3.66164      0.429622      0.307054      -1.96798       2.07692      0.968827      0.192921     -0.650048    -0.0115526      0.482276     0.0624408     0.0115266    -0.0662518     0.0133177   0.000115608   -0.00808852    0.00183660  -3.07085e-05    0.00111964   6.81102e-05   0.000216475  -2.44668e-05  -1.26463e-05  -7.04963e-06   2.95307e-07   6.85215e-07   8.78837e-08   4.52840e-08   1.00833e-08  -1.43392e-10       3.10329       3.84550       3.71947       3.36202       3.66035       3.93420       3.47463       2.94783       2.15950       1.71711       1.26390       1.01591      0.849980      0.601489      0.426038      0.277671      0.162830     0.0936502     0.0538376     0.0280708     0.0158066    0.00719490    0.00389153    0.00166423   0.000815865   0.000314341   0.000141434   4.84326e-05   2.05839e-05   6.18061e-06   1.92371e-06   5.32059e-07   1.39778e-07   2.71207e-08   4.25329e-09   5.54612e-10
  18  15 3012.0358    3.8372  0.7562 12.2205 -0.0038  0.0303   0.1156   0.0641    0.1092   0.0000   438.7772    -0.0253133       8.56167       6.47207       2.50212       3.42344      -4.43237      -2.24510       1.65369       1.00979      0.789992      0.496519      0.188698     -0.112663      0.204451      0.450608    -0.0463327     0.0924272    -0.0196550    -0.0207558    -0.0231201   -0.00767478    0.00294509    0.00455163   3.37631e-05   0.000186106  -1.41054e-05  -2.63359e-05  -5.04046e-06  -2.28236e-06   5.99603e-07  -2.35645e-08  -8.88373e-10  -4.88857e-09   1.23870e-09   2.85138e-10       2.67048       3.52179       3.83152       3.64554       3.69393       3.45880       3.14236       2.62967       2.25186       1.64843       1.28651       1.10016      0.666250      0.555405      0.346286      0.216475      0.157754     0.0812402     0.0480156     0.0272727     0.0140095    0.00672121    0.00371230    0.00185919   0.000717040   0.000326902   0.000140321   5.33175e-05   1.73540e-05   6.30005e-06   2.39222e-06   5.76064e-07   1.24069e-07   2.98191e-08   4.68689e-09   5.13455e-10
  18  16 3154.8296    3.9888  0.9348 12.1189 -0.0107  0.0375   0.1196   0.0745    0.1535   0.0000   436.9750      -2.82530       11.8842       4.43382      -1.36875     -0.125456       2.40825      -2.70255     -0.215464       2.76001     0.0537566      0.107460       1.60001     -0.423372     0.0240467      0.171573      0.448627      0.232581    -0.0748900   -0.00899026   0.000322928   -0.00132589   -0.00688131   0.000571837   0.000185940  -3.93877e-05   6.34190e-05   0.000116461  -2.71696e-05  -4.50623e-06  -2.84804e-06   1.41387e-06   7.51774e-08   1.67639e-08  -1.55099e-08  -8.23643e-10       2.63209       3.94180       4.25214       3.67969       4.44691       3.47119       3.46530       2.81348       2.37022       1.92080       1.53270       1.12088      0.831896      0.623963      0.373133      0.282267      0.174050      0.101096     0.0690022     0.0292173     0.0218157    0.00889519    0.00491368    0.00241626   0.000860530   0.000497186   0.000174636   6.71065e-05   3.04523e-05   7.61234e-06   2.83070e-06   8.41807e-07   1.79527e-07   4.17973e-08   7.20358e-09   6.46189e-10
  18  18 3439.8711    3.0083  2.2607 11.2208 -0.0126  0.0513   0.0572   0.1197    0.1822   0.0000   450.4414      -4.49966       10.6707     -0.667392      -3.68253       4.92261       7.30232       2.11288      -8.44129      -3.29116      0.696881       2.32670      0.198599     -0.114136     -0.728842     -0.539332      0.206283      0.269087    -0.0757628    -0.0406630     0.0259635     0.0110789    0.00531960   -0.00584913    0.00175810    0.00105138   6.92508e-05  -2.57604e-05  -6.31747e-06  -6.99877e-06  -7.86252e-07  -4.07083e-07  -2.04363e-07   7.39884e-08   9.84053e-09  -7.42051e-10       4.32180       5.47307       5.89118       6.01884       6.10254       5.53596       5.17426       4.09371       3.44892       2.86703       2.25082       1.63443       1.22829      0.831797      0.571854      0.377556      0.259061      0.153988     0.0924271     0.0529517     0.0271599     0.0153520    0.00717830    0.00349018    0.00160196   0.000675452   0.000272897   0.000111612   3.62171e-05   1.21937e-05   3.59369e-06   9.28074e-07   2.39243e-07   4.79207e-08   8.43582e-09   9.05102e-10
  18  19 3582.5148    2.3710  3.6526 10.6690 -0.0012  0.0641   0.0369   0.1645    0.1198   0.0000   443.8650     -0.853445       18.0296      -14.8237      -22.4466       14.5125       4.73479       4.11588      -1.05657       3.67395       2.91046     0.0632897       1.10556      0.575624      0.876550      0.626562     -0.235799    0.00496668      0.139566    0.00368579    0.00313090   -0.00642303   -0.00641383   -0.00241625    0.00251571  -0.000212942   0.000247281  -2.85643e-06   1.64376e-05   5.07462e-06   3.75674e-06  -1.58472e-06   4.97188e-07   3.30521e-09  -2.80036e-09   6.78098e-10       5.73404       7.28389       7.68030       7.78173       7.62614       6.91819       6.31808       5.66474       4.78618       3.85963       3.03962       2.20903       1.65782       1.13371      0.777247      0.485028      0.317140      0.196017      0.109241     0.0641916     0.0343095     0.0187869    0.00902463    0.00432338    0.00186746   0.000834762   0.000335324   0.000130136   4.38702e-05   1.52500e-05   4.42701e-06   1.22732e-06   3.07198e-07   5.99369e-08   1.01896e-08   1.12730e-09
  18  20 3725.1835    1.9897  4.5557 10.6021 -0.0045  0.0776   0.0284   0.1949    0.0775   0.0000   438.3292      -4.01067       21.6184       3.03541     0.0995920      -4.44797      -1.64936       5.26406      -2.12788       5.86589     -0.735336      -5.33582       2.82982       2.67363     -0.864407     -0.263783      0.927203    -0.0541304     -0.126776      0.134398    -0.0145002    -0.0568090    0.00985861    0.00647783  -0.000972331   -0.00146314  -0.000139277   2.90884e-05   4.49792e-05   3.44506e-06   1.40452e-06   5.82737e-07   1.94433e-07  -2.45893e-08  -2.76641e-10   5.39538e-11       6.35959       8.34425       9.21951       9.34179       8.99225       8.67608       7.31353       6.53246       5.45391       4.35417       3.42074       2.52153       1.83257       1.35588      0.894095      0.605227      0.377105      0.226486      0.141376     0.0813262     0.0447192     0.0224911     0.0115878    0.00542707    0.00250765    0.00103945   0.000441780   0.000166599   6.06830e-05   1.90796e-05   5.99100e-06   1.63583e-06   3.73461e-07   7.56839e-08   1.22128e-08   1.48437e-09
  18  21 3868.0441    1.6472  6.2901 10.1656 -0.0082  0.0985   0.0220   0.2557    0.0684   0.0000   433.4633      -12.6949       13.4568     -0.570440      -16.0245       5.92708       18.6852       11.0609       2.43015     -0.859992       8.77016      -8.76507       4.47168       3.10846      -3.01924     -0.311842      0.438419      0.196247      0.228571     0.0421980     -0.118297    -0.0124466    0.00187825   -0.00101926   -0.00159527  -0.000232392   0.000581051  -6.11589e-05  -4.77145e-05   2.01543e-05  -1.39128e-05   1.57233e-06  -7.17232e-08  -1.16674e-07   4.34253e-09  -7.50330e-10       7.99732       10.8114       11.6108       12.0304       11.6500       10.8585       9.81801       8.10735       7.06396       5.34942       4.26837       3.15048       2.41800       1.67999       1.15885      0.764080      0.480677      0.289174      0.176205     0.0974425     0.0540365     0.0286551     0.0138181    0.00693782    0.00294960    0.00135684   0.000509443   0.000208625   7.46322e-05   2.44698e-05   7.47682e-06   2.00307e-06   4.79476e-07   9.50096e-08   1.72209e-08   1.89528e-09
  18  22 4010.5654    1.3602  9.0220  9.8269 -0.0046  0.1244   0.0170   0.3419    0.0597   0.0000   448.5806       6.61578       8.21798       2.28747       1.93875       12.2919    -0.0495223      -4.22658       20.7143      -4.99936      -11.4688      -6.90574      -3.60751      -1.34413     -0.556866      -1.14418     0.0201112      0.547722    -0.0936285    -0.0342517   -0.00412877     0.0129965    0.00890565   -0.00551943   -0.00358731    0.00271206   0.000359827  -0.000129831  -6.26070e-05   2.74649e-05  -4.64326e-06  -5.68063e-06   1.23187e-07   3.22351e-07  -3.76515e-08  -4.40851e-09       10.3396       13.7699       14.7098       14.7652       14.2963       13.6908       12.0680       10.5279       9.09376       7.07564       5.59602       4.21239       3.10877       2.18453       1.50838      0.985217      0.629812      0.381125      0.231612      0.130448     0.0702772     0.0395138     0.0183851    0.00924925    0.00409676    0.00182285   0.000682411   0.000280290   9.49777e-05   3.21746e-05   9.68283e-06   2.57463e-06   6.10609e-07   1.21440e-07   2.08704e-08   2.38691e-09
  18  23 4153.6323    1.1503 10.2252  9.7891  0.0002  0.1451   0.0159   0.4133    0.0541   0.0000   461.9255      -7.58086       18.5898      -11.8141      -11.0855      -4.31562       27.9458       11.5768      -7.55858      -1.87539      -2.90096       3.51099      0.590119       5.71039      -3.42714      -1.01110     -0.773106   -0.00376116      0.217395     -0.144521     -0.124199      0.154175    0.00799066    0.00134388    0.00324376   -0.00349204   0.000316002  -1.75369e-05   4.92554e-05   3.12195e-05   7.18225e-06  -6.77487e-06  -6.97450e-07   3.45672e-07   8.45477e-09   1.83333e-09       12.3632       16.4532       17.4300       18.0268       17.2973       16.4153       14.2256       12.3050       10.5495       8.48587       6.78916       4.97079       3.58549       2.48662       1.73236       1.12982      0.736643      0.451960      0.274168      0.154807     0.0838819     0.0448669     0.0215225     0.0105004    0.00474421    0.00206506   0.000817162   0.000320698   0.000112134   3.72603e-05   1.12677e-05   2.97859e-06   7.09552e-07   1.39420e-07   2.39838e-08   2.80622e-09
  18  26 4582.2107    0.6285 15.1359  9.4077 -0.0007  0.2891   0.0098   0.7155    0.0396   0.0000   482.2081       10.5359       81.7179      -54.5533       16.6461    0.00262722      -7.08819       8.47038      -1.03238       35.8674       6.44098       8.99318       10.0189      -4.11538      -5.40110      -1.21085       1.55829      0.358798     -0.110006     -0.649206      0.309375     0.0346150    -0.0811740     0.0296259     0.0245970  -0.000261537   0.000387497   0.000126087  -0.000643260  -7.88120e-05   2.18010e-05   1.19632e-05   9.83524e-08  -1.70985e-07  -1.67592e-08   2.40624e-09       23.7792       31.1312       35.0070       34.0126       33.9466       31.4389       28.1571       24.8087       20.4414       16.8383       13.0647       9.98317       7.31004       5.07847       3.61675       2.33914       1.53633      0.951601      0.564813      0.336915      0.184803     0.0973171     0.0506424     0.0246142     0.0111464    0.00482406    0.00195963   0.000722758   0.000250185   8.20970e-05   2.38806e-05   6.24452e-06   1.50560e-06   2.95492e-07   4.66009e-08   5.19210e-09
  19   9 2173.7429    0.8598  0.6551  9.4457 -0.0023  0.0337   0.0283   0.0619    0.0880   0.0000   437.5499      -3.92621       14.6766      -1.59188      0.195133      0.359714       2.29602      -1.77379     -0.693153      -1.35933       1.05345     -0.822397     -0.222352     -0.121026   0.000876468     -0.122439      0.251973    -0.0559837   -0.00978811    -0.0189737    0.00405565   -0.00183794    0.00318011    0.00113085   -0.00195809  -2.54755e-05  -0.000209356   1.65570e-05   1.24517e-05   9.97784e-06  -5.75013e-06  -2.88379e-06   1.02041e-06  -4.11365e-08  -4.83483e-08  -7.96006e-10       2.31059       3.11744       3.83504       3.17252       3.57262       3.37712       2.70605       2.78681       1.89847       1.82285       1.44811      0.904624      0.851987      0.532499      0.341040      0.301289      0.155890      0.106086     0.0743692     0.0319658     0.0228049     0.0116951    0.00560827    0.00316656    0.00153293   0.000623312   0.000341450   0.000125809   4.34783e-05   2.21467e-05   7.56308e-06   1.82362e-06   6.54606e-07   2.01597e-07   4.48766e-08   8.31620e-09
  19  10 2322.2677    1.0868  0.8391  9.9895 -0.0037  0.0465   0.0332   0.0706    0.0904   0.0000   434.7169       2.22403       9.56681      -3.77672      -2.05753      0.143242     -0.540424       1.30757       1.89556      -1.16008      -1.02758      -1.38831     -0.445099     0.0195056     -0.334708   -0.00716332     0.0807348    -0.0748247     0.0511250    -0.0132043     0.0262621     0.0115806    0.00653236   -0.00497460   3.29310e-05    0.00122861  -8.19765e-05  -7.25434e-05  -2.63183e-05  -3.12205e-05   1.24601e-05  -5.83839e-07  -4.21946e-07  -8.63481e-08  -1.83643e-08  -1.82046e-08       3.34829       4.14919       5.66591       5.30850       4.62287       4.85422       4.40256       2.97916       3.21861       2.62089       1.54573       1.46410       1.18073      0.644263      0.477558      0.435426      0.196405      0.131629      0.109034     0.0472240     0.0283299     0.0179783    0.00994722    0.00412694    0.00200561    0.00131210   0.000485537   0.000187342   7.09432e-05   3.30461e-05   1.49013e-05   3.37274e-06   9.57580e-07   2.63251e-07   4.52550e-08   9.71143e-09
  19  12 2613.0681    1.9470  0.9005 10.9315 -0.0166  0.0463   0.0665   0.0694    0.1450   0.0000   434.2170       1.13761       15.8573      -8.56373      -2.97312       2.00318      0.571564      0.384284       1.86970     -0.537548       1.53744      -2.03385       1.97280      0.176549     0.0672100      0.175219     -0.120698     0.0750713    -0.0217186    -0.0415646     0.0128802    -0.0194529   -0.00467801    0.00226927    0.00117412  -0.000251166  -0.000111787   4.35140e-05   0.000157819   7.11179e-06  -1.24252e-06  -2.75720e-06  -5.70043e-07   1.19752e-07   1.90473e-08   7.00417e-09       3.31073       4.22899       5.92661       4.66979       5.39033       5.90828       3.56423       4.20962       3.64595       1.93125       2.59967       1.73554      0.905330       1.15392      0.445471      0.421640      0.301278      0.122975      0.107751     0.0612734     0.0235576     0.0194260    0.00920716    0.00343610    0.00197660    0.00105453   0.000375069   0.000139612   8.50119e-05   3.15496e-05   7.26053e-06   3.04009e-06   1.48834e-06   4.05084e-07   6.47605e-08   1.11062e-08
  19  13 2757.8695    2.7210  0.8689 11.4658 -0.0050  0.0335   0.0771   0.0665    0.1122   0.0000   437.4138       2.59819       9.76548      -1.33774      -5.27367      0.543955       2.60835      0.187770       1.18338      -1.00252       1.22033     -0.559063      -1.37591     -0.370558     -0.213775     -0.222762    -0.0445226      0.123152    -0.0208629   -0.00276789     0.0300251   -0.00833477   -0.00967163   -0.00207608    0.00192717   0.000482057   0.000237200  -6.39649e-05   6.19811e-05   1.36999e-05  -6.32612e-06  -4.68581e-06   4.57150e-08   7.34430e-08   6.95347e-08   9.48678e-09       2.44982       3.67608       3.71282       3.81600       3.64478       3.25882       3.15746       2.56592       2.53874       1.82518       1.57773       1.12762      0.868607      0.595542      0.386997      0.266650      0.163642      0.107996     0.0636308     0.0350435     0.0224104     0.0110133    0.00621720    0.00317958    0.00155899   0.000662264   0.000291012   0.000131928   4.37541e-05   1.80181e-05   6.31437e-06   1.99131e-06   6.09673e-07   1.65869e-07   3.90194e-08   7.80808e-09
  19  14 2902.4705    3.3546  0.6933 12.1979 -0.0085  0.0340   0.1060   0.0597    0.0920   0.0000   439.2982      0.510678       16.3525       3.05487       1.09210       1.39753     0.0512853     -0.319979      0.454825    -0.0408711      0.528347     -0.938001      0.495360     0.0116123     -0.518732    -0.0947683     0.0365065   -0.00544763    -0.0425501    -0.0125048     0.0134637   -0.00135964   -0.00188184    0.00474372  -0.000114998  -0.000864185  -0.000129216   8.20646e-06   1.41990e-05   1.00367e-06   3.99542e-06   2.62109e-06   4.36332e-07   1.24225e-07  -4.47271e-08   7.52404e-09       2.49051       3.14701       3.98973       3.24328       4.15053       2.95347       2.83677       2.99778       1.99556       1.78340       1.54012      0.990853      0.873355      0.518076      0.373279      0.293204      0.150914     0.0992143     0.0685614     0.0360453     0.0245949     0.0122520    0.00543459    0.00348498    0.00168102   0.000711651   0.000363018   0.000143748   4.56763e-05   2.06166e-05   7.17614e-06   1.59445e-06   5.97955e-07   2.09677e-07   4.65351e-08   8.24160e-09
  19  15 3046.4325    3.8474  0.8435 12.2836 -0.0113  0.0319   0.1059   0.0630    0.1187   0.0000   438.9927     -0.244772       17.0419     -0.287954      -2.07326      -1.94608      -2.13681      0.462421       1.56973       1.80256      -1.48896      0.178225      0.110214    -0.0299373     0.0122653     0.0308034    -0.0119192    -0.0389509    -0.0402827  -9.82501e-05   -0.00913611   -0.00384555   0.000945643   -0.00364590  -0.000324933  -0.000129614   0.000572790   0.000117908   1.10344e-05   1.23318e-05  -7.36158e-06  -1.84792e-06   3.83753e-07   4.51473e-08  -2.58466e-08   1.06870e-10       2.30008       3.32293       3.35083       3.49498       3.46164       3.14079       3.04871       2.39758       2.02570       1.86901       1.30686       1.10929      0.744962      0.562101      0.375296      0.233298      0.189160      0.100970     0.0653112     0.0412071     0.0206260     0.0128505    0.00563544    0.00332311    0.00153229   0.000641364   0.000306315   0.000118545   5.16171e-05   2.07607e-05   5.79055e-06   2.28975e-06   6.46724e-07   1.41321e-07   4.01892e-08   8.79779e-09
  19  17 3332.8129    3.3700  1.5111 12.1842 -0.0062  0.0406   0.0754   0.0983    0.1022   0.0000   437.5342      -9.23386       11.7732      -1.43986      -1.95250      -2.26031       3.22596       1.47573       3.86940      -2.37198       4.20041       2.28755      0.869300      -1.95594      0.453442      0.512469      0.320748    -0.0551833     -0.206046    -0.0683153     0.0465705     0.0128922   -0.00951991   -0.00359336    0.00126310  -0.000725345   0.000168614   9.29466e-05  -1.42598e-05   1.11213e-05   6.81556e-06   7.25139e-07   6.46648e-07  -1.42327e-07  -7.28812e-09  -9.21215e-09       3.43054       4.21160       4.63796       5.12231       4.74755       4.25064       3.89783       3.56168       2.80070       2.26419       1.88237       1.46444       1.03274      0.711471      0.503261      0.357477      0.234159      0.133178     0.0912878     0.0530501     0.0310211     0.0153334    0.00826815    0.00405095    0.00218978    0.00100732   0.000444002   0.000171093   6.91410e-05   2.41721e-05   8.52088e-06   2.41113e-06   7.70993e-07   1.91553e-07   4.59282e-08   9.09040e-09
  19  18 3475.9734    2.7636  2.4445 11.5024 -0.0070  0.0523   0.0512   0.1250    0.1064   0.0000   444.1517      -1.28678       13.5421      -3.82935       2.21941      -1.65519      -12.9377      -1.86693       2.36009     -0.160068      0.720144      -2.12748      -1.40111       1.97187     -0.104733     -0.208073      0.642241     -0.200128     -0.137118    -0.0841892     0.0188328   -0.00773389   -0.00565100    0.00248075    0.00815348  -0.000505723  -0.000873503   1.36112e-05   7.45164e-05  -8.51430e-06   9.58111e-07   2.89256e-06   6.60093e-07   2.90766e-08  -1.02133e-07   8.64902e-09       4.07801       5.44558       5.62907       5.90701       5.94018       5.54626       5.09421       4.22799       3.68000       2.90478       2.38600       1.76771       1.33181      0.971832      0.686736      0.449678      0.306379      0.184948      0.118856     0.0672044     0.0388584     0.0212252     0.0109036    0.00542502    0.00264443    0.00115308   0.000541576   0.000214509   8.68456e-05   3.22367e-05   1.10764e-05   3.44116e-06   1.09223e-06   2.69969e-07   6.54030e-08   1.30959e-08
  19  19 3619.2348    2.3277  3.8281 10.6577 -0.0048  0.0640   0.0340   0.1669    0.1026   0.0000   435.1138       7.51733       11.8584      -5.44071       8.92535       4.02421      -10.4322       6.79420       3.51257       3.47487       6.56823       3.39696      -2.78594      -1.60688      -1.05554       1.03989     0.0169832     -0.266273      0.271055      0.145109    -0.0185451    0.00207174   -0.00540509    0.00342121   0.000513549   -0.00157423  -0.000296030   0.000381201   0.000119173  -7.37366e-06  -1.03650e-05   7.69241e-06  -1.19857e-06   1.70381e-07  -4.91378e-08  -1.27797e-08       5.15044       6.62143       7.36010       7.20961       7.43739       6.59242       6.34298       5.37447       4.47009       3.73152       2.95462       2.25427       1.67798       1.18418      0.830993      0.556676      0.376554      0.228430      0.142067     0.0847785     0.0468928     0.0258652     0.0129400    0.00682139    0.00327802    0.00149433   0.000662393   0.000274943   0.000108092   4.13539e-05   1.35845e-05   4.44190e-06   1.29906e-06   3.36339e-07   8.20382e-08   1.64823e-08
  19  20 3762.3054    1.9320  5.5615 10.1922 -0.0018  0.0819   0.0244   0.2172    0.0819   0.0000   434.6091      -16.0645       13.2536       11.5607      -21.4739      -2.95428       8.22560       9.08941       5.36036      -4.70713      -2.17223       3.95273       4.39363     -0.606763    -0.0647284      0.879046       1.22406     0.0150850    -0.0160246    0.00313373     0.0505448     0.0223638    -0.0221477    0.00269318  -0.000887897   -0.00271643   0.000297344   0.000171161   5.14526e-05  -5.65781e-05   1.78352e-05   1.00216e-05  -2.55413e-06  -9.45190e-08   1.24457e-07  -3.48216e-08       6.67382       8.44606       9.47035       9.32241       9.37653       8.88190       8.03841       6.86504       5.73537       4.71966       3.79415       2.83977       2.20868       1.52729       1.05834      0.725965      0.486532      0.307863      0.185275      0.110697     0.0609819     0.0331659     0.0178576    0.00869854    0.00429949    0.00193558   0.000850866   0.000346692   0.000145836   5.26479e-05   1.82065e-05   5.80431e-06   1.66570e-06   4.52518e-07   1.04800e-07   2.02057e-08
  19  21 3905.3341    1.5815  7.2477  9.9506 -0.0022  0.0992   0.0191   0.2701    0.0655   0.0000   436.3189      0.103548       17.3212       3.64946      -2.39987      -17.7006      -3.62479      0.916327      -3.07389      -3.48203      -3.39303       4.35746       4.52383      -3.19111      -2.91856       1.49949      -1.14098     -0.169016      0.345605     -0.205576    -0.0201314     0.0860076   -0.00860491  -0.000579999   0.000398216   0.000891453   0.000373892   0.000373114   0.000124951   4.56955e-05  -6.56851e-06  -5.56282e-06   8.75926e-07   9.90911e-07   2.22598e-08  -7.84276e-09       7.99491       10.2632       11.3767       11.4257       11.2744       10.5245       9.62394       8.36730       7.12931       5.86224       4.61958       3.59014       2.63894       1.88585       1.31975      0.885229      0.588904      0.368905      0.223005      0.134852     0.0748014     0.0407988     0.0215748     0.0107859    0.00529351    0.00243597    0.00105144   0.000439752   0.000174949   6.38453e-05   2.21177e-05   7.19905e-06   2.08897e-06   5.45119e-07   1.27084e-07   2.54169e-08
  19  23 4192.4149    1.0545 10.8698  9.7406 -0.0076  0.1546   0.0141   0.4388    0.0507   0.0000   441.3524      -11.6656       11.6566       11.3552       30.0944       21.0450       24.0473       18.9750       9.84523       8.53829      -5.22676      0.907663       5.71410       1.80859      0.451495      -1.38476      0.407007       1.17011      0.359515     -0.376316    -0.0389196      0.109393     0.0288025   0.000753456    -0.0155626   -0.00382976    0.00530387  -0.000603890  -0.000531328   4.21622e-05  -7.92001e-05   1.29625e-05   2.02713e-06  -7.45586e-07  -4.96631e-08  -1.79159e-08       12.0600       16.2300       17.8819       18.1538       17.7086       16.4882       15.2679       12.9214       11.0728       8.94645       7.07836       5.45545       4.09713       2.91454       2.09319       1.40085      0.934596      0.589821      0.365962      0.218502      0.125261     0.0700125     0.0365717     0.0189557    0.00936112    0.00419206    0.00193515   0.000778847   0.000306450   0.000113029   3.83435e-05   1.21514e-05   3.45949e-06   8.68292e-07   2.04157e-07   4.03376e-08
  19  24 4335.5107    0.8932 13.3290  9.5788 -0.0034  0.2004   0.0121   0.5398    0.0480   0.0000   441.2077      -17.1918       4.37612       13.3956       8.51332      0.458586      -3.13490      -19.6606       4.68885       1.09170       13.3009      -2.06839       1.85158       1.52547       1.38370       1.23632       1.26599      -1.29458     -0.947328     -0.224609    -0.0411154    -0.0295560    -0.0798294    0.00844374     0.0142731    0.00262282   -0.00327503   0.000573910   0.000415917   0.000275692  -1.04026e-05  -1.92394e-05   1.40017e-06   2.37122e-06   6.56948e-08  -3.35863e-09       15.5440       20.9460       22.5843       22.9096       23.0620       21.9646       18.7919       16.8928       14.1238       11.6696       9.25021       7.04991       5.29705       3.77762       2.72496       1.83310       1.20395      0.761337      0.483912      0.283228      0.163918     0.0926469     0.0473105     0.0247370     0.0117440    0.00544611    0.00242676    0.00100041   0.000378128   0.000144567   4.81945e-05   1.54501e-05   4.48764e-06   1.16465e-06   2.72380e-07   5.17472e-08
  19  25 4478.7817    0.7001 13.9772  9.5354 -0.0109  0.2579   0.0105   0.6353    0.0409   0.0000   411.2065       21.0635       37.9686       15.1057      -61.7238      -8.18034       101.347      -15.1888       7.70347       11.7664       12.7279     -0.783480      -14.4558       11.8930       5.49604      -1.65858      -2.85280     -0.547541     -0.799183     -0.290680     -0.124760      0.253779     -0.119681    -0.0841097     0.0337900   0.000218416    -0.0110129   -0.00314729  -1.24295e-06   0.000460085  -4.61845e-05  -5.62028e-05  -2.58990e-06  -9.61296e-07   2.54586e-07  -5.93788e-10       19.9709       25.8437       28.9159       29.8627       28.5201       27.8403       25.1184       21.1755       18.1540       14.4793       11.9672       8.93588       6.83035       4.90909       3.52168       2.32815       1.62224       1.01156      0.633761      0.378305      0.219960      0.120894     0.0649021     0.0335087     0.0163844    0.00762757    0.00333882    0.00141910   0.000550934   0.000198763   6.71734e-05   2.07957e-05   5.97645e-06   1.47851e-06   3.36520e-07   6.39680e-08
  20   8 2049.9939    0.6603  0.6153  8.9468 -0.0094  0.0327   0.0234   0.0610    0.0826   0.0000   436.4051      -3.62607       13.8325       3.93002      -3.15725     -0.118465       6.64894     -0.472377       2.51531       1.24137    -0.0384716     -0.477042     -0.974427     -0.189847      0.101700    -0.0669136    -0.0932261     -0.130029    -0.0454775     0.0199518    0.00542605   -0.00943423   0.000526978    0.00621729   -0.00171436    0.00122282  -9.86898e-05   0.000187067   2.57454e-05  -1.80448e-05   5.17803e-06  -1.44611e-06   4.53119e-08   4.67607e-07   1.26081e-07  -7.32500e-08       2.71511       2.62350       4.54367       3.32643       4.24310       4.10391       2.53815       3.65342       2.21486       1.70689       1.89620       1.10441       1.06126      0.733927      0.350502      0.373625      0.259028      0.103598      0.117808     0.0664395     0.0293956     0.0277987     0.0104842    0.00480950    0.00416219    0.00152629   0.000717704   0.000409420   0.000119244   3.68052e-05   2.03595e-05   7.98646e-06   2.03584e-06   4.97479e-07   2.83783e-07   9.15552e-08
  20   9 2203.1258    0.8845  0.7649  9.2794 -0.0015  0.0304   0.0252   0.0590    0.1136   0.0000   438.0111      -3.32801       18.3948      -4.95049      -1.14945      0.228053       1.86608      -2.31344     -0.851961      -2.25421      0.229352      0.352876      0.280398      0.732474      0.130237     -0.219333    -0.0668697    -0.0942660     0.0379537   -0.00710560     0.0262047   0.000232120    0.00200891    0.00235261   -0.00295733    0.00132421   7.02115e-05  -0.000168654  -0.000101107   5.02304e-05   2.37282e-05   4.43209e-06   3.57940e-07   5.68089e-07   2.45661e-08   5.71661e-09       2.35774       2.86749       3.36189       3.00970       3.28608       2.92861       2.73034       2.72065       1.98315       1.78570       1.35255      0.944056      0.873658      0.619365      0.427510      0.302354      0.194136      0.129538     0.0773364     0.0429358     0.0275240     0.0139238    0.00816388    0.00428512    0.00229770    0.00109820   0.000478980   0.000213840   9.04026e-05   3.85083e-05   1.48745e-05   5.14505e-06   1.72580e-06   4.75734e-07   1.49164e-07   4.24117e-08
  20  10 2352.3575    1.1725  0.8667  9.8375  0.0003  0.0311   0.0306   0.0651    0.1029   0.0000   439.2305       4.14187       8.04971      -8.39293       3.49645      -3.14020       1.52840       4.42104       2.97311  -0.000871515       1.54441      0.334465    0.00665674     -0.343568     -0.175976     -0.450929      0.101397    -0.0846588     -0.114681     0.0408450     0.0355160    -0.0270568   -0.00189958    0.00335919   -0.00512914    0.00149073   0.000268561  -0.000284429   2.14221e-05  -4.02369e-07  -4.15195e-06   1.39096e-05   1.28981e-06  -1.37523e-06   2.31098e-07  -6.47387e-08       2.38462       2.89831       3.40036       3.43715       3.50092       2.99174       2.69681       2.73281       2.11913       1.67959       1.36071       1.07517      0.850068      0.563378      0.403024      0.298403      0.193902      0.117070     0.0771491     0.0462109     0.0281756     0.0151741    0.00855869    0.00443416    0.00233364    0.00121015   0.000572093   0.000255274   9.63230e-05   3.98192e-05   1.45983e-05   5.14469e-06   1.78247e-06   5.14133e-07   1.60690e-07   4.19138e-08
  20  11 2498.8633    1.6312  0.9068 10.6840 -0.0069  0.0350   0.0453   0.0723    0.1216   0.0000   438.4728       2.14656       13.8499      0.359622      0.437047      -3.17486     -0.705715       5.82270      0.492484     -0.981043       1.94703    -0.0658167     -0.618153     -0.224804       1.06335   -0.00328387     -0.338763     0.0904871     0.0441517    -0.0860022    -0.0137321     0.0251677    0.00521407    0.00817655   -0.00236485   -0.00161535   0.000446867   0.000313757  -5.83037e-05  -5.32363e-05   1.27452e-05   1.35457e-05  -4.42719e-07  -2.05465e-08  -9.50828e-08  -2.11849e-08       2.73079       3.44220       3.96329       3.97271       4.11078       3.17434       3.04323       3.08688       2.44349       1.93647       1.64796       1.26696       1.01361      0.643029      0.445748      0.345843      0.219981      0.128532     0.0892218     0.0518174     0.0341213     0.0183134    0.00937346    0.00535117    0.00271641    0.00148740   0.000705020   0.000296388   0.000121175   4.66623e-05   1.66593e-05   6.64760e-06   2.10157e-06   5.58114e-07   1.86540e-07   5.19042e-08
  20  13 2790.6329    2.7540  0.8487 11.7072 -0.0083  0.0281   0.0750   0.0666    0.1006   0.0000   441.1570      -5.64283       14.4393      -3.79706       2.69655       2.01580     -0.814211      -2.44367     -0.514209      -6.02598     -0.138885     -0.943150    -0.0388673     -0.101601     -0.625656      0.317989     -0.258972     -0.135783    -0.0757812     0.0808493     0.0111745   -0.00804971    0.00771912   -0.00312326   -0.00454415   -0.00113664  -0.000388204  -0.000136201   1.80450e-05  -9.41745e-06  -2.04594e-05   4.28532e-06  -3.32700e-06   7.55425e-08   5.52987e-08  -1.09763e-08       2.08283       2.80954       3.05735       3.21118       3.07141       2.94916       2.58025       2.31265       1.91456       1.66345       1.23459      0.984231      0.705651      0.527234      0.378980      0.272050      0.172112      0.112068     0.0665525     0.0422774     0.0268415     0.0144805    0.00785831    0.00415538    0.00217196    0.00103857   0.000527815   0.000202104   9.74918e-05   3.78657e-05   1.39027e-05   5.14532e-06   1.83197e-06   5.31074e-07   1.48138e-07   4.08909e-08
  20  14 2935.8385    3.4235  0.7899 12.0712 -0.0059  0.0323   0.0927   0.0629    0.1026   0.0000   437.8929       4.85477       9.52319     -0.664470       3.42386      -1.48306       2.30925     -0.435080      0.438601     -0.980221      0.535323     -0.162949       1.38345     -0.118445    -0.0756137      0.251865     0.0289057   -0.00194363    -0.0261331     0.0496498     0.0101840   -0.00602311   -0.00575218   -0.00528507    0.00281724    0.00166270  -0.000669679   9.83329e-05   5.12955e-05   2.45928e-05  -1.55009e-05  -6.71211e-06   1.88514e-06  -1.93162e-07   3.49364e-08   6.36305e-08       2.20361       3.10056       3.84684       3.34115       3.81534       3.35431       3.05177       2.64153       2.21038       1.80693       1.50140       1.04223      0.958667      0.525507      0.481756      0.338062      0.171007      0.167423     0.0850541     0.0526049     0.0388259     0.0138790     0.0122874    0.00456198    0.00283626    0.00131213   0.000505654   0.000324766   9.21818e-05   5.82039e-05   2.30415e-05   5.11520e-06   3.30874e-06   9.09707e-07   1.81487e-07   5.23663e-08
  20  16 3224.3279    3.8353  1.1248 12.2022 -0.0032  0.0350   0.0889   0.0813    0.1291   0.0000   434.8132      -4.45648       14.7725       8.55359       3.22094     0.0635725      -2.61266       2.43916     0.0440834      -2.98453      0.991131    -0.0962266     -0.366299      0.601778     0.0553925     -0.279785    -0.0907148     0.0399625      0.101856    0.00391932    0.00546659    -0.0100810     0.0141229   0.000908010   0.000130751  -0.000673203  -2.07624e-05   0.000203303   3.78013e-05  -2.95449e-05  -1.78582e-05   6.69042e-06   1.23044e-06   2.51092e-07  -4.19089e-07   1.64128e-08       2.93426       3.94320       4.26631       4.64222       4.37057       4.16520       3.63214       2.89722       2.47808       2.09674       1.62042       1.21551      0.918085      0.646180      0.447613      0.312429      0.209440      0.138847     0.0896424     0.0552729     0.0328231     0.0177863     0.0109514    0.00493272    0.00293092    0.00115119   0.000666766   0.000237023   0.000126616   4.05582e-05   2.02005e-05   5.97233e-06   2.22267e-06   6.05914e-07   1.67880e-07   4.05986e-08
  20  17 3368.0013    3.1048  1.5493 12.2174 -0.0132  0.0473   0.0717   0.1030    0.0874   0.0000   436.4238       3.92476       9.90902       4.45139      -4.12799      -6.96975       2.86884      -2.91254       1.50872      -3.40245      -2.26286     -0.844112       1.58773     -0.314443      -1.46195      0.124357    -0.0761410    -0.0260651     -0.173495      0.183471    0.00602595    -0.0201820    -0.0219866    0.00162445    0.00544386    0.00489617  -0.000522063   0.000282942  -0.000106177  -6.06974e-05   1.83655e-05  -4.60391e-06  -8.07327e-07   2.18920e-06   3.81056e-07  -6.91045e-08       3.55110       4.64302       5.41736       4.88062       5.05274       4.51282       4.23114       4.09865       3.11224       2.82677       2.29676       1.66247       1.36414      0.917392      0.716188      0.463216      0.286728      0.196728      0.118608     0.0705369     0.0426893     0.0231502     0.0137005    0.00718755    0.00333330    0.00172670   0.000799527   0.000363443   0.000160316   6.38632e-05   2.35195e-05   8.08420e-06   2.94959e-06   9.10873e-07   2.41393e-07   7.13128e-08
  20  18 3511.7881    2.7372  2.5580 11.3121 -0.0044  0.0501   0.0453   0.1256    0.0956   0.0000   442.4615      -2.64393       7.48597       1.39622      -3.86180      -4.04935      -1.25310      -2.17661      -6.34438       1.03681       1.64646      -1.31424       1.14794      0.311130     -0.118758      0.294553    0.00366808      0.341297      0.171812    -0.0643158    -0.0502536    -0.0408249     0.0145246     0.0103140    0.00181615   -0.00152769  -0.000414181  -1.86099e-05   0.000208930   9.61716e-06  -2.86019e-05  -4.81850e-06   2.61785e-07  -1.10470e-06  -1.77542e-07   3.26298e-08       3.91423       5.17540       5.66851       5.92024       5.80530       5.40621       4.81371       4.29063       3.57655       2.91437       2.31721       1.84905       1.38568      0.978181      0.718040      0.491658      0.335680      0.213225      0.133437     0.0828952     0.0502256     0.0272951     0.0154368    0.00787949    0.00412145    0.00197657   0.000987332   0.000399297   0.000182181   7.00984e-05   2.73866e-05   9.43343e-06   3.28190e-06   9.97757e-07   2.78978e-07   7.05989e-08
  20  19 3655.5234    2.1399  4.1518 10.5353 -0.0080  0.0650   0.0291   0.1737    0.0850   0.0000   437.9362      -2.23363       29.1263      0.127229       3.92706     -0.274768      -1.56132      -7.22589      -6.78880      -3.10864       4.66070     -0.165341       1.05689      -2.58422      -1.55902       1.94997     -0.200491     -0.288819     0.0671215     -0.263810     0.0456409    -0.0745993     0.0219978    -0.0226232   -0.00431317  -0.000434496  -0.000404920    0.00113533  -0.000326043  -1.51717e-05   2.01703e-05  -1.60790e-06  -3.43379e-06  -7.78270e-07  -9.09436e-07   1.96270e-08       4.96882       6.61936       7.17380       7.60566       7.34418       6.87052       6.11307       5.41212       4.62272       3.83980       3.05304       2.31624       1.79411       1.25796      0.953482      0.629288      0.420477      0.281211      0.171690      0.106233     0.0625607     0.0371694     0.0194597     0.0106715    0.00543929    0.00264115    0.00119901   0.000550265   0.000236657   9.22755e-05   3.45600e-05   1.26822e-05   4.14427e-06   1.33507e-06   3.48153e-07   9.11950e-08
  20  20 3798.9473    1.8083  5.7543 10.2913 -0.0061  0.0842   0.0225   0.2226    0.0676   0.0000   437.7111       9.95441       19.8561      -2.89414      -1.75707       1.14637      -5.69090       4.31328       3.73993       8.60291       1.96852       2.67092     -0.591363      0.840576       1.74485      -1.25941      -1.16793      0.126571      0.401846    -0.0456239     0.0252173     0.0429772    0.00793455   -0.00691308    -0.0130270   -0.00490180    0.00170440  -0.000316789   0.000334048   0.000102968   3.94866e-05  -1.79200e-05  -9.83943e-06   4.07757e-06   1.75740e-07  -6.83087e-08       6.43082       8.88521       9.50193       9.81999       9.30868       9.04429       7.90550       7.11100       6.22375       5.13313       4.17265       3.19205       2.39062       1.73848       1.20558      0.844624      0.560856      0.365522      0.227760      0.144383     0.0809769     0.0480788     0.0258007     0.0141658    0.00671666    0.00363629    0.00151045   0.000775358   0.000280980   0.000130677   4.56671e-05   1.75573e-05   5.54853e-06   1.83000e-06   4.91118e-07   1.29087e-07
  20  21 3942.6554    1.5202  7.9097  9.8312 -0.0007  0.1035   0.0171   0.2862    0.0611   0.0000   449.3810       5.89057       29.7994      -4.75530       20.6421       20.1230      -6.32839      -6.24383       4.70295      -8.63828       6.43895       5.96005      -4.77724      0.555226       1.54883     0.0772674    -0.0918973      0.218371     -0.734179    -0.0924803      0.324916     0.0627691    -0.0468195  -6.41786e-05    0.00946318   -0.00399085    0.00115694   0.000938056  -0.000143135  -6.02421e-05  -0.000111855   1.23244e-05  -9.10620e-06  -3.08913e-07  -1.99386e-07   5.71056e-08       7.62735       10.3692       11.3990       11.4410       11.5867       10.8560       9.86961       8.68137       7.33450       5.95684       4.86810       3.74999       2.89375       2.08497       1.53679       1.02072      0.716407      0.456888      0.293626      0.177462      0.103387     0.0604596     0.0321907     0.0176912    0.00879123    0.00433739    0.00202935   0.000901155   0.000389117   0.000156496   5.91856e-05   2.17752e-05   7.05397e-06   2.25152e-06   6.26509e-07   1.58282e-07
  20  22 4086.5986    1.2540  9.7205  9.7205 -0.0001  0.1290   0.0147   0.3467    0.0529   0.0000   436.3494       14.7219      -8.93076      -4.84725       14.9236       21.6014      -26.9541       2.31837       18.6202       5.55838      -10.2407       3.41695     -0.724619      -5.49983     -0.469140      0.208871     -0.583152     -0.633888     0.0191859      0.105892      0.251556    -0.0659188    0.00522438    0.00784239    0.00405575   -0.00658702  -0.000595817    0.00310599  -0.000362080  -0.000309913   8.72768e-05   5.17208e-05  -1.79637e-05   3.18302e-06  -1.26059e-07   2.79468e-07       9.67055       12.7852       14.1688       14.0897       14.5067       13.2893       12.2931       10.5790       9.25937       7.53933       6.08026       4.78210       3.54901       2.67189       1.86072       1.30982      0.886177      0.577436      0.358329      0.226138      0.134180     0.0760813     0.0422109     0.0222620     0.0114189    0.00573361    0.00257173    0.00120401   0.000480365   0.000205277   7.62689e-05   2.70827e-05   9.09392e-06   2.81444e-06   7.79627e-07   1.99743e-07
  20  23 4230.0867    1.0171 11.7924  9.7148 -0.0039  0.1690   0.0129   0.4573    0.0463   0.0000   412.0572      -10.2132       31.1342      -6.74802      -18.6190      0.476132     -0.347586       22.3577       10.5097      -15.9759       1.27205       4.49783      -6.91089      -12.7738     -0.350965       1.88291     -0.228637      0.863444      0.300224     -0.580163      0.211368      0.200685    -0.0604453    -0.0555039    -0.0120063    0.00306423     0.0140036   -0.00165829   -0.00215626   8.01494e-05   0.000233606   4.42768e-07  -2.42293e-05  -2.02859e-06  -4.27761e-08   2.60410e-07       12.5032       16.2962       18.3182       18.2203       18.5858       17.0878       16.2509       13.5137       11.8643       10.0257       8.04001       6.32604       4.71010       3.46196       2.50270       1.70502       1.17932      0.762679      0.489899      0.304240      0.179835      0.105993     0.0566215     0.0306881     0.0157374    0.00762673    0.00364509    0.00159667   0.000707191   0.000278168   0.000106473   3.81684e-05   1.23112e-05   3.83429e-06   1.01989e-06   2.55571e-07
  20  24 4374.0455    0.8419 13.2441  9.5793 -0.0096  0.2012   0.0109   0.5381    0.0438   0.0000   456.9908       15.2596       89.5513      -14.2949      -49.2008       6.22672       26.0921      -29.8149      -19.1111       16.4940       8.42760       9.73805      -4.56371      -4.20634       6.51541      0.505824     -0.961553       2.13309      0.344584     -0.283898     -0.394099      0.216495      0.162828    -0.0832488    -0.0232028     0.0193854    0.00892880   0.000596656   -0.00133290   0.000226691   0.000150413   4.32248e-05  -6.25434e-06  -5.25470e-06  -1.90263e-06   1.20587e-07       14.9901       19.7453       21.6214       22.4574       21.9347       21.2382       18.8761       16.6901       14.3102       11.9631       9.53316       7.46474       5.78659       4.17420       3.00793       2.05232       1.43837      0.932778      0.597894      0.367737      0.216525      0.125088     0.0701645     0.0377518     0.0194304    0.00966894    0.00449106    0.00202710   0.000848159   0.000343047   0.000130709   4.61798e-05   1.49776e-05   4.62618e-06   1.23071e-06   3.11023e-07
  20  25 4518.3374    0.6830 16.7202  9.4840 -0.0020  0.2909   0.0088   0.7276    0.0351   0.0000   403.6578       45.5071       31.4697      -37.9115       25.5026       11.8636     -0.472738      -3.00890      -13.0497      -3.53093      -9.15105      -4.96757       8.45127      -4.25701      -5.21031      -2.00074       1.24824       1.08225     -0.189483      0.680411      0.138619     -0.605355    -0.0208416      0.227292    -0.0672070    -0.0223189     0.0198401   -0.00187860   0.000278665  -0.000196439  -4.16163e-05   7.91218e-05   1.02098e-05   3.28798e-07   5.47470e-07  -3.29014e-07       20.8773       28.9974       30.4995       32.2460       31.1123       29.7538       27.0718       23.7507       20.9250       17.0213       14.0348       10.9157       8.28557       5.95128       4.43232       2.98293       2.06708       1.34346      0.872145      0.533500      0.320888      0.185385      0.103483     0.0559324     0.0284604     0.0140808    0.00672798    0.00296728    0.00128629   0.000506359   0.000190213   6.76165e-05   2.20072e-05   6.75322e-06   1.77968e-06   4.47923e-07
  21  10 2381.8412    1.3596  0.8882 10.0518 -0.0113  0.0329   0.0353   0.0629    0.1062   0.0000   436.1876      -2.87131       17.6318      -8.59991      -2.48455      0.764821       3.64642       4.74407     -0.385723       1.34332      0.520470     -0.881493      0.779562     0.0757227    -0.0885111     -0.886670    -0.0912226      0.301378     0.0781279    -0.0253598    0.00504319     0.0116122    0.00360735   -0.00301156  -0.000371452   0.000189964  -0.000635018  -0.000149500  -0.000245474  -5.12121e-05   2.83837e-05   4.67875e-07  -7.61622e-06   8.49896e-07   8.96727e-07  -1.82640e-08       2.62118       3.12152       3.24092       3.38179       3.62638       3.28124       3.23893       2.75981       2.37622       1.97597       1.42079       1.46693       1.02638      0.724533      0.522788      0.344742      0.278214      0.176261      0.116820     0.0724339     0.0426681     0.0263740     0.0120895    0.00671003    0.00354038    0.00184927    0.00100299   0.000437953   0.000207516   7.95128e-05   3.34156e-05   1.28531e-05   4.34084e-06   1.70912e-06   5.90971e-07   1.68305e-07
  21  11 2529.2674    1.8414  0.7902 10.6943 -0.0107  0.0321   0.0517   0.0672    0.0983   0.0000   434.4722      -5.38893       15.8279       1.59136      0.359471       3.45445       1.99493     0.0921054      -1.36903      -1.00271       1.40773      -1.24899     -0.401341     -0.443713     -0.211987      0.414828     -0.261460    -0.0184684      0.185154   -0.00904677    -0.0548236    0.00497426   -0.00451871    0.00453658   -0.00210625   0.000231486  -0.000226296   0.000424665  -3.68764e-05   0.000127407  -7.56339e-06  -7.06575e-06  -5.32962e-06   9.09304e-07   2.26007e-07  -2.68758e-07       2.66506       3.16996       3.54741       4.34901       4.00897       3.31911       3.27155       2.93519       2.21136       1.77360       1.54851       1.17028      0.802014      0.629549      0.485357      0.339288      0.220915      0.142122     0.0995314     0.0577715     0.0366704     0.0216625     0.0126348    0.00714332    0.00359037    0.00189160   0.000911839   0.000453085   0.000224536   9.55695e-05   3.87679e-05   1.40798e-05   4.50979e-06   1.56782e-06   3.97873e-07   1.19391e-07
  21  14 2968.8303    3.6237  0.7662 12.1147  0.0028  0.0278   0.0966   0.0560    0.1071   0.0000   444.5289      -2.13519       12.8074      -1.59339      0.191115       5.08041      -1.28685      -1.46837      -1.00725     -0.958797      0.131540      0.817488     -0.131368     -0.906254     -0.340930      0.312888      0.270446     -0.114108    -0.0463799    -0.0669018    -0.0279498    0.00388416    0.00249281   -0.00309053  -0.000163422    0.00162555   -0.00109077  -0.000591781   2.77964e-05   0.000210815   2.09826e-05   1.24658e-06  -3.00695e-06   6.78556e-07  -1.60121e-07   8.96459e-08       2.10422       2.57411       2.88673       3.09582       3.32872       2.54258       2.45035       2.46167       1.99542       1.64761       1.25192       1.09650      0.824890      0.580686      0.384095      0.308432      0.216946      0.135319     0.0783390     0.0540189     0.0346797     0.0217928     0.0108097    0.00610545    0.00311621    0.00189211   0.000913857   0.000494535   0.000173838   9.60960e-05   2.68668e-05   1.43588e-05   4.03977e-06   1.75190e-06   4.24730e-07   1.48925e-07
  21  15 3113.8060    3.8981  0.9523 11.9924 -0.0028  0.0287   0.0927   0.0624    0.1338   0.0000   441.0433       2.18315       10.9243       1.06728      -3.42657      0.276416       1.33439      0.425296      -1.55688     -0.610737       3.09210      -1.51456      0.773261     -0.220897    0.00148289      0.364966     0.0292680    0.00884384    -0.0384340    -0.0210059    -0.0285810    -0.0256179     0.0166727   -0.00371633    0.00651263    0.00122710  -0.000249090  -7.60442e-05   2.99622e-05   1.92238e-05   5.97022e-06   7.61646e-06  -4.33084e-06   6.59076e-07   6.07546e-08  -6.04535e-08       2.08958       2.69515       2.78175       3.08660       3.18543       2.89853       2.60927       2.20876       2.16400       1.69998       1.33465       1.03225      0.833920      0.632195      0.447379      0.307973      0.204498      0.146339     0.0949317     0.0611725     0.0332546     0.0207287     0.0122576    0.00683151    0.00400585    0.00184478   0.000928606   0.000449998   0.000170408   8.96257e-05   2.98655e-05   1.31079e-05   4.73443e-06   1.66242e-06   5.24413e-07   1.59325e-07
  21  16 3258.3870    3.5323  1.2738 12.2558 -0.0087  0.0381   0.0805   0.0821    0.1084   0.0000   438.9133      -1.42743       12.1692       9.03015       1.21734      -2.66577      -3.81702       6.64538       3.72569       1.54982       1.54400       1.19623     -0.510198       1.65308     -0.418150     -0.274436      0.197108     0.0851826    -0.0835878    -0.0360266    -0.0356998     0.0178613    0.00887103    0.00375815  -0.000248066    0.00158723    0.00116531  -0.000198591  -9.88983e-05  -2.59337e-05  -3.99965e-05  -5.49288e-06   5.83298e-06  -1.20301e-06   2.89648e-07   1.67296e-08       2.73675       3.49439       3.89434       3.89293       4.11997       3.83184       3.44935       3.07600       2.42731       2.28310       1.82708       1.26712       1.00698      0.802461      0.586019      0.409685      0.278809      0.185631      0.113603     0.0716570     0.0449792     0.0280689     0.0159753    0.00796599    0.00470240    0.00222443    0.00109105   0.000489742   0.000211750   0.000105476   4.19854e-05   1.62147e-05   6.63635e-06   1.98503e-06   6.60615e-07   1.93467e-07
  21  17 3402.7142    3.0116  1.8627 11.8647 -0.0027  0.0452   0.0569   0.1057    0.0766   0.0000   441.2153      -5.83580       13.3031       5.08173      -3.07851       4.94378       2.33575     -0.828476      0.727263      -1.52331      0.781909       1.57772      0.385498    -0.0762898      0.742864     -0.549630      0.406604      0.129360     -0.296360    -0.0818886     0.0607165     0.0336604     0.0134144    -0.0287455   -0.00550363    0.00669993    0.00227045  -0.000977337  -4.73060e-05   0.000118141  -8.63673e-05  -3.15166e-07   1.00874e-05  -4.34433e-06  -2.27533e-06   3.30533e-07       3.17575       4.36961       4.71412       4.95891       4.98519       4.52974       4.27662       3.63164       3.06353       2.59006       2.11865       1.59556       1.27194      0.892331      0.702561      0.477383      0.318959      0.225457      0.138028     0.0899254     0.0554712     0.0312079     0.0190341     0.0103287    0.00510507    0.00297693    0.00125962   0.000646106   0.000300616   0.000128832   5.10095e-05   2.24435e-05   7.05371e-06   2.70349e-06   8.54841e-07   2.41123e-07
  21  18 3547.0400    2.4309  2.8342 11.2625 -0.0060  0.0557   0.0385   0.1352    0.0713   0.0000   440.6893      -6.61103      0.934466      0.274163       7.57469      -2.21815      -3.38181       9.95622      -2.39914       2.96289       3.58376      -3.50335     -0.134317      0.457916      -1.19266     -0.497958     -0.287058     -0.140732      0.187571      0.125057    -0.0935019    -0.0266042     0.0221280     0.0235383   -0.00145149    0.00134580  -0.000163501   -0.00176390   7.99406e-05   0.000319241  -3.73078e-05   2.38729e-05   1.88402e-05   3.79797e-06  -8.18572e-07  -2.43494e-07       3.85305       5.20193       5.71914       5.83926       5.64427       5.71231       4.84289       4.55019       3.93697       3.21563       2.62230       2.14777       1.64706       1.17942      0.857920      0.597533      0.411233      0.281458      0.174172      0.115493     0.0671443     0.0386886     0.0237389     0.0117224    0.00662766    0.00359656    0.00162522   0.000824448   0.000359683   0.000164239   5.78266e-05   2.59395e-05   9.94028e-06   3.26425e-06   1.14596e-06   3.57841e-07
  21  19 3691.2523    2.1038  4.2844 10.7021 -0.0052  0.0672   0.0285   0.1717    0.0716   0.0000   436.9515       7.08238       11.2021      -6.49134      -9.58562      -6.12471       7.19377       10.4015      -2.23867      -2.34281      0.468116      -1.69853      0.217986      0.158297       1.33977      0.273029      0.431910     -0.783986      0.455281      0.194212     0.0715529     0.0634485   2.93608e-05    -0.0118008  -0.000656795    0.00467453  -0.000643239  -0.000127620   0.000269056   0.000169737  -8.13747e-05   6.81508e-05   1.05780e-05   2.41067e-06  -8.18759e-07  -8.42805e-07       4.89385       6.14531       6.95359       7.15448       7.06835       6.63698       6.20469       5.43957       4.73304       3.93989       3.23658       2.53094       1.96375       1.47635       1.04426      0.724629      0.514336      0.337410      0.222755      0.141030     0.0836560     0.0483281     0.0289067     0.0154329    0.00836875    0.00434866    0.00209732   0.000989725   0.000461359   0.000192721   7.95740e-05   3.23670e-05   1.19876e-05   3.98310e-06   1.29715e-06   3.89465e-07
  21  20 3835.4412    1.7421  6.0081 10.1746 -0.0050  0.0850   0.0210   0.2235    0.0670   0.0000   421.6232      0.350309       12.3397       6.97814      -9.49926       7.92858       1.38011      -5.71007       13.7663       8.50797      -6.01224      -2.66658       2.63499       2.11509     0.0939279      0.941896    0.00109837     -0.436890      0.188225      0.203679      0.240616      0.106768    -0.0999601    0.00933042     0.0407569    0.00542772  -0.000797107   -0.00182594   0.000155022   0.000647205  -0.000107629  -9.19792e-05   9.34016e-06   3.16508e-06  -2.72005e-07   2.59250e-07       6.27884       8.21382       9.10711       9.11448       9.31582       8.51304       8.19048       6.95744       6.24193       4.97872       4.10760       3.28093       2.42309       1.85821       1.36171      0.955926      0.658572      0.425404      0.278900      0.176109      0.106618     0.0616026     0.0364485     0.0201422     0.0104331    0.00543475    0.00258162    0.00130893   0.000565374   0.000257434   9.87406e-05   4.11478e-05   1.44675e-05   5.00554e-06   1.61892e-06   4.95446e-07
  21  21 3979.6671    1.4519  7.9052  9.8980 -0.0049  0.1066   0.0166   0.2834    0.0568   0.0000   424.4968      -17.0545       27.2679       1.06697      -27.2533       7.96844       5.89814       3.10564      -1.27995       7.14571      -5.25896      -6.54980      -3.62821       1.31001       2.28673    -0.0411971    -0.0241097    -0.0357027     -0.393135     0.0600357      0.147570      0.146738    -0.0659238    0.00621050    0.00105622   -0.00581637    0.00261504   0.000677877   -0.00185178  -0.000192293   0.000126175   0.000103537   2.65322e-05  -1.04049e-05   1.19197e-06   1.80489e-06       7.54840       10.2581       11.1774       11.5332       11.2423       10.9645       9.72145       8.87258       7.58992       6.23681       5.17156       3.98416       3.15706       2.34658       1.68698       1.17187      0.825976      0.538367      0.361245      0.217908      0.133678     0.0782788     0.0440741     0.0245826     0.0133253    0.00664161    0.00340842    0.00154170   0.000724626   0.000298612   0.000132517   4.87663e-05   1.88669e-05   6.57381e-06   2.02643e-06   6.36171e-07
  21  22 4123.9361    1.1891  9.8479  9.6844 -0.0057  0.1291   0.0137   0.3510    0.0521   0.0000   441.3354      0.460194      -1.34078      -26.6230       16.2425       10.1580       24.1891      -20.5550       5.34243       9.39351     0.0957508      -10.0015      -1.99899       5.72563     -0.586418     -0.655750     -0.574486     -0.266392      0.342749      0.401647     -0.278287    -0.0923111     0.0416944     0.0666533   -0.00676743    -0.0110600  -0.000338020    0.00148736   0.000192115  -0.000323677  -0.000157340   0.000244705  -1.21861e-05  -2.17632e-06  -4.15705e-07   1.77159e-06       9.27908       12.3064       13.6944       14.1755       14.0137       13.2395       12.1118       10.4436       9.48230       7.67603       6.33734       5.01067       3.82288       2.87110       2.03822       1.42209       1.00123      0.661280      0.435996      0.270639      0.168054     0.0980457     0.0567675     0.0312301     0.0167053    0.00873650    0.00427521    0.00198407   0.000930333   0.000385080   0.000163707   6.43979e-05   2.37877e-05   8.18688e-06   2.61415e-06   7.95272e-07
  21  23 4267.8470    0.9475 11.9851  9.6830 -0.0058  0.1700   0.0122   0.4642    0.0460   0.0000   459.6009       17.7200       15.2895       4.65823       10.8375       33.9731      -10.9027       2.79174      -19.0420       2.34257       4.48693       1.43822       5.59055       3.52822       5.62509      -2.87983      0.344334       1.13907       1.04234     -0.305666     -0.237823      0.113136    -0.0144799    -0.0641287     0.0145997     0.0184538   -0.00709314   -0.00133599    0.00148704   0.000871933  -0.000105435  -0.000164186  -2.65413e-05   6.19431e-06   2.65503e-06  -8.04519e-07       12.2297       15.9268       17.6795       18.1541       17.7141       17.2593       15.8590       13.8587       12.1860       10.1063       8.31980       6.42398       5.01834       3.79322       2.77064       1.96149       1.35527      0.899967      0.585417      0.368590      0.227494      0.134189     0.0772174     0.0435781     0.0230716     0.0119226    0.00585797    0.00290358    0.00123861   0.000570987   0.000226190   9.13949e-05   3.26873e-05   1.13917e-05   3.50534e-06   1.05511e-06
  22   9 2259.9290    1.0295  0.7465  9.7996  0.0012  0.0356   0.0288   0.0573    0.0858   0.0000   438.2651       7.26149       19.9036      0.964068      -1.58900     -0.121388      -4.59467      -2.53198      0.390310      0.703102       2.68314      0.437984      0.820739      0.221359     -0.654223     -0.461001     0.0222265      0.236166    -0.0374688     -0.127250    -0.0939179    -0.0377247    -0.0145306     0.0288948   0.000428832   -0.00527848   0.000367921   0.000199325  -0.000379897  -0.000129741   0.000136891  -3.09831e-05  -1.97532e-06   7.39704e-06   8.99948e-07   4.88842e-07       2.79910       3.60506       3.88207       3.56017       3.53079       3.71904       3.28837       3.06053       2.40333       2.16877       2.03836       1.63201       1.22453      0.895301      0.513931      0.401509      0.262223      0.185664      0.135364     0.0937077     0.0560654     0.0333824     0.0172168     0.0100025    0.00533004    0.00251677    0.00128291   0.000653862   0.000322948   0.000158331   6.12569e-05   2.71768e-05   1.17193e-05   4.17396e-06   1.46098e-06   4.69932e-07
  22  12 2707.0077    2.4429  0.8422 11.3145 -0.0072  0.0274   0.0657   0.0654    0.1154   0.0000   439.4766      -2.14153       20.0347      0.813465      -3.91657      -4.91450     0.0420674      -1.13015       4.53465       1.63123      0.790679      -1.75694    -0.0593207       1.24870      0.631272    -0.0857639     0.0193173      0.162433    0.00712549    0.00239822     0.0763015    -0.0291058     0.0239826    -0.0110286   0.000815540    0.00702713  -0.000423601  -0.000868869  -0.000276723   0.000163000  -1.73137e-05   2.75119e-05   8.78662e-06   5.36110e-08  -1.33753e-06  -1.83133e-07       2.09307       2.29708       2.79876       3.02741       3.08008       2.70013       2.43450       2.24336       1.94696       1.64290       1.20031      0.983127      0.828146      0.592703      0.436241      0.302779      0.213828      0.156676     0.0976480     0.0630278     0.0406251     0.0241965     0.0139539    0.00788552    0.00466933    0.00248032    0.00127175   0.000693503   0.000313637   0.000134222   5.95274e-05   2.49291e-05   9.48120e-06   3.63183e-06   1.24502e-06   4.32320e-07
  22  13 2854.6899    3.1199  0.8229 11.9374 -0.0131  0.0332   0.0875   0.0646    0.1312   0.0000   439.4688      -4.21059       12.8297     0.0321894      -2.24078       2.39004       1.14635       1.46648      0.394887     -0.408716      -2.33308      0.550502       1.12634     -0.345238     0.0244389     -0.288520    -0.0592990     -0.135784     -0.160294    -0.0130093     -0.124155     0.0153364     0.0197236  -0.000717306   -0.00271121   -0.00168712   -0.00122330  -0.000225509  -0.000200516   0.000101434   8.35033e-05   1.09318e-05   1.00170e-05   4.26830e-06   8.74255e-07   4.99232e-07       3.15382       4.17649       4.65540       4.25120       3.36360       2.99979       3.15266       2.95876       3.10425       3.02385       2.42544       1.95810       1.55698       1.01601      0.677772      0.484220      0.286753      0.165580      0.130112     0.0658719     0.0411496     0.0233769     0.0147909    0.00721646    0.00401689    0.00229479    0.00134208   0.000530524   0.000283936   0.000142309   5.93491e-05   2.32027e-05   8.97263e-06   3.83849e-06   1.79758e-06   5.64505e-07
  22  15 3146.9169    3.9930  0.9897 12.1402 -0.0005  0.0304   0.0998   0.0706    0.1201   0.0000   442.3266       4.81677       12.3426      -1.79655      -1.39936       1.42269      -5.23721       6.17859       3.74615     -0.647621       1.23233     -0.928088     -0.173892      0.647930      0.188402     -0.251151     -0.260831      0.131037     0.0354807     0.0367496    0.00613724     0.0374059  -0.000599734   -0.00926066    -0.0145357    0.00408938   9.18569e-05  -0.000508647  -0.000507426  -5.04589e-05   4.03163e-05  -1.51684e-05  -1.24060e-05  -4.04939e-06  -6.74416e-07  -6.01566e-07       2.26448       2.77209       2.75346       3.01395       3.17178       3.03581       2.78669       2.19740       2.16717       1.82436       1.54212       1.23201      0.919051      0.665013      0.510391      0.377856      0.265814      0.173645      0.104720     0.0678300     0.0461607     0.0303893     0.0171887    0.00995878    0.00515093    0.00255447    0.00134701   0.000640540   0.000303577   0.000139592   5.37997e-05   2.49322e-05   9.69850e-06   3.45567e-06   1.39642e-06   4.51711e-07
  22  16 3292.0752    3.4670  1.5173 11.8327 -0.0020  0.0374   0.0669   0.0887    0.0996   0.0000   442.8909      0.302796       15.2112      -3.76347      -1.28184       1.22953      0.119136       10.3433      0.111143      -3.33834     -0.569613      -1.06853     -0.590160      -1.76625       1.12907     0.0445654      0.716526    -0.0402112     -0.353937     0.0691600     0.0677746     0.0404837    0.00393398   -0.00318252   -0.00970440    0.00373992   0.000771242    0.00105039   0.000599099  -5.78786e-05  -5.76430e-05   4.24866e-05   8.55216e-06  -3.96058e-06   6.39573e-07   8.61269e-08       2.74948       3.41979       3.58950       3.95044       4.11201       3.81902       3.47910       2.90025       2.72585       2.18210       1.78569       1.38526       1.11823      0.885448      0.610785      0.424930      0.275189      0.216234      0.148530     0.0945035     0.0574797     0.0333173     0.0200914     0.0112811    0.00661385    0.00357634    0.00188101   0.000864010   0.000416963   0.000176021   8.20451e-05   3.23286e-05   1.35052e-05   4.77253e-06   1.77376e-06   6.02883e-07
  22  17 3437.0303    2.9644  2.0873 11.5412 -0.0060  0.0439   0.0507   0.1068    0.0771   0.0000   441.0784      0.705389       18.2032      -1.46157      -5.76489      -1.66751       4.01523       4.99234      -2.05086     -0.817228      -1.09774      -1.25954       2.61563       1.76763     -0.197161      -1.68206     -0.580506      0.243008     0.0350895     -0.139069     0.0822185     0.0282943     0.0367121     0.0116601   -0.00726242    0.00317301   0.000280686  -1.44032e-05  -0.000232016   0.000244979  -0.000178728  -5.04719e-05   1.52550e-05  -2.41602e-06  -2.97160e-06   1.43849e-07       3.00126       4.12471       4.46223       4.70188       4.72417       4.44596       4.02358       3.58650       3.16840       2.61641       2.02565       1.62472       1.27310       1.00144      0.750076      0.521293      0.379900      0.239200      0.175241      0.100337     0.0690262     0.0367692     0.0236289     0.0131253    0.00753432    0.00402481    0.00204672    0.00101036   0.000496086   0.000206010   9.94966e-05   3.81686e-05   1.58121e-05   6.11803e-06   2.01151e-06   7.26567e-07
  22  18 3581.9227    2.3513  3.3754 11.1090 -0.0041  0.0579   0.0336   0.1456    0.0634   0.0000   443.0847      -4.89473       1.64117      -9.99945       3.37985       5.79590      -5.46561      -4.43257      -1.41391      -3.55885     -0.924516      -3.01405      -2.88555      0.841098     -0.637084       1.35098    -0.0186281     -0.723740      0.211451    -0.0418989    -0.0280990     0.0613335   -0.00774276    -0.0279985    -0.0151312     0.0116375   0.000184330   -0.00186239  -0.000659410   0.000330778   0.000288712  -4.69733e-05  -3.10663e-05   9.59703e-06   1.05980e-06  -5.78284e-07       4.07218       5.08505       5.77091       6.05769       5.95918       5.68744       5.35295       4.62325       4.04212       3.43735       2.78850       2.16227       1.78233       1.32519      0.967170      0.679440      0.497959      0.329770      0.221867      0.143284     0.0890298     0.0536487     0.0320995     0.0177008     0.0100566    0.00524692    0.00282406    0.00138768   0.000639051   0.000314351   0.000124258   5.72127e-05   2.12472e-05   8.70624e-06   3.08790e-06   1.00689e-06
  22  19 3726.9249    1.9282  4.9274 10.5264 -0.0053  0.0718   0.0240   0.1898    0.0628   0.0000   443.2068       5.97835       6.09670       11.0710      -1.99649      -5.11686       9.22438      -1.15362     -0.148751      -6.31018       1.49213       3.34315      -3.15933      -1.29001       1.26555       1.39521     -0.386777    -0.0170664     -0.300827    -0.0683133    -0.0810876    0.00701833     0.0577678    -0.0256096     0.0103497   -0.00632121   -0.00916878    0.00154955    0.00223674  -0.000147762  -0.000250122   8.72502e-05   2.55746e-05  -2.38865e-06  -1.71738e-06   4.20016e-07       4.98368       6.68208       7.41605       7.59291       7.39472       7.26092       6.59358       5.80608       5.23436       4.34987       3.52519       2.86265       2.16587       1.67658       1.22295      0.897782      0.616400      0.413030      0.276808      0.176178      0.108624     0.0677953     0.0391974     0.0227909     0.0124787    0.00685564    0.00335138    0.00175411   0.000822700   0.000367356   0.000170291   6.90343e-05   2.79108e-05   1.06924e-05   3.77548e-06   1.31550e-06
  22  20 3871.3070    1.6206  7.0049 10.1522 -0.0011  0.0921   0.0185   0.2449    0.0546   0.0000   433.2058      -12.2567       6.02915       1.82049      -3.05460       4.56065      -13.7919      -17.6812      -3.11902       4.87218      -1.41211       6.33732      0.651644     -0.555783      0.211100      -1.49512     0.0285624       1.46722      0.215105     -0.287726      0.166295     0.0729487     0.0318800    -0.0450280    -0.0124803   -0.00260688    0.00150539    0.00231533  -0.000843816  -0.000161506  -1.64701e-05  -0.000116887   4.89435e-05   1.32766e-05  -2.89844e-06  -1.44035e-06       6.40829       8.38832       9.21152       9.74165       9.64347       9.18223       8.44959       7.41393       6.53138       5.61919       4.56156       3.66214       2.80993       2.12725       1.58481       1.13190      0.809174      0.541767      0.353348      0.229367      0.144715     0.0901572     0.0536065     0.0301783     0.0168774    0.00880956    0.00475255    0.00224365    0.00111480   0.000494069   0.000223744   9.06523e-05   3.78983e-05   1.38004e-05   4.95473e-06   1.62167e-06
  22  21 4016.2597    1.3514  8.7763  9.9328 -0.0024  0.1142   0.0156   0.3132    0.0499   0.0000   439.5626      -28.2070       24.8443      -1.97745       22.7949      -23.1438      -21.5737      -1.92250      -1.86042       3.40854       2.81408      -1.70151       2.73236      0.435627      0.617772     -0.862118      0.559824       1.04516     0.0683416     0.0929965     -0.143524    -0.0443706     0.0377932     0.0388873   -0.00957228    0.00373005   -0.00450525    0.00289815   -0.00196040   -0.00101836   0.000934139   0.000104559  -0.000145657   3.20317e-05   1.26736e-06   8.96869e-08       7.91766       10.6270       11.3263       11.8377       11.7235       11.0598       10.5873       9.50430       8.24739       6.85323       5.64573       4.44951       3.50988       2.69848       2.00833       1.45570       1.04724      0.685315      0.457021      0.282976      0.183671      0.110928     0.0650551     0.0372479     0.0202875     0.0110061    0.00561554    0.00285701    0.00139581   0.000601428   0.000284738   0.000112738   4.69272e-05   1.74250e-05   5.94196e-06   2.00341e-06
  22  22 4160.9757    1.1409 10.8220  9.6969 -0.0027  0.1385   0.0127   0.3804    0.0467   0.0000   432.8267      -19.8116       23.4089       12.7840      -23.2179      -19.9927       17.3526       10.3394      -17.8808      -4.66548       3.56364      0.268643       2.33361      -3.75494      -1.61105      0.398637      0.406361      0.566623      0.249801     -0.275221     -0.326432    0.00378590      0.158405     0.0371787    -0.0374826    0.00567231     0.0116330    0.00557985   -0.00445756  -0.000603125  -0.000212839   7.13768e-05   9.92053e-05  -3.27395e-05  -1.26055e-05   1.19708e-06       9.55373       12.6450       14.0741       14.5957       14.0522       13.5099       12.3953       11.2528       10.1085       8.37194       7.10972       5.62119       4.37037       3.29599       2.41972       1.73106       1.21097      0.815067      0.536688      0.355294      0.217688      0.132097     0.0785936     0.0449764     0.0254749     0.0133664    0.00684568    0.00349172    0.00167766   0.000764136   0.000338092   0.000143036   5.57195e-05   2.17206e-05   7.45256e-06   2.49884e-06
  22  25 4593.9897    0.6110 17.3356  9.3895  0.0011  0.3054   0.0077   0.7352    0.0319   0.0000   454.0248       5.26190       13.3190      -1.09797       9.70866      -27.1891      -11.9376       10.6256       83.5777      -30.8231      -44.9614      0.270131      -10.2081       4.18057      -2.59329       1.13044       1.63479       1.56335     -0.138660      -1.43104     -0.203316     -0.214181     -0.259404      0.103100    -0.0659947    -0.0648331     0.0160711    0.00973292    0.00146667   -0.00127852   0.000943653   0.000528909  -0.000170349  -4.11946e-05  -1.97530e-05   1.47172e-06       20.2823       27.3027       30.5212       31.4683       31.3313       29.5052       27.5446       24.8164       21.8605       18.1211       15.0659       11.9622       9.60876       7.12073       5.35106       3.76746       2.75752       1.85540       1.22155      0.801372      0.503298      0.311763      0.186569      0.106247     0.0593640     0.0329383     0.0169624    0.00870371    0.00426151    0.00188098   0.000878401   0.000348362   0.000141967   5.41258e-05   1.76234e-05   5.92878e-06
  23   8 2131.0747    0.7780  0.6662  9.4947 -0.0082  0.0269   0.0222   0.0533    0.0710   0.0000   440.4592      -1.00287       16.8747       6.11001      -4.61608      -1.51289     -0.430968      -1.03143     -0.340530      0.552772      -1.60201      0.454053       1.42151     -0.447861      0.346291     -0.372041     -0.286620      0.161718     0.0351802     0.0761281    0.00438258    -0.0592436     0.0449544  -0.000951863    0.00461544   -0.00123893   -0.00250981   2.79049e-05   7.87581e-05   0.000164168   0.000102984  -9.16313e-05  -1.24592e-05   5.42699e-06   2.97060e-06  -4.62505e-07       1.66741       2.36419       2.43063       2.48855       2.64485       2.37245       2.45071       2.05319       1.78911       1.56116       1.18375       1.05795      0.783050      0.589831      0.466613      0.333650      0.248793      0.161391      0.112182     0.0715380     0.0446520     0.0302431     0.0169298     0.0104320    0.00545986    0.00321771    0.00152706   0.000800340   0.000432087   0.000186174   9.36699e-05   3.95481e-05   1.84464e-05   6.91693e-06   2.62181e-06   9.90752e-07
  23   9 2287.4422    1.0576  0.8098  9.8525 -0.0049  0.0260   0.0264   0.0617    0.0878   0.0000   438.2354      -2.55132       14.7202      -6.69936      -2.66904       5.80410      -1.45598      -1.19828     0.0828666      -2.03488      -1.19349     -0.176310     -0.209256      0.519789      0.262722     -0.462729    0.00323976      0.210393     0.0627995     -0.137678     0.0583375     0.0115591   -0.00811382   -0.00535769   0.000988076    0.00287237   0.000564179  -0.000825345   0.000751704   0.000193367  -5.71139e-05   4.44284e-05  -9.81201e-07  -7.83332e-06  -2.93199e-06  -3.40535e-07       1.74765       2.26370       2.55101       2.66015       2.65608       2.45307       2.39566       2.10530       1.78941       1.47147       1.24507       1.02056      0.771131      0.601185      0.462364      0.318853      0.230084      0.157734      0.108377     0.0759985     0.0439345     0.0293050     0.0163280    0.00981184    0.00544016    0.00311652    0.00162091   0.000819523   0.000428781   0.000198012   9.30745e-05   4.48967e-05   1.83064e-05   7.39972e-06   2.84431e-06   1.07189e-06
  23  10 2439.1488    1.5367  0.9040 10.3354 -0.0086  0.0321   0.0386   0.0663    0.1156   0.0000   440.5889       2.65723       13.2109      -5.29723      -3.96534       2.50615     -0.487072      0.678957      0.726049       2.21754       1.19393      -1.27863     -0.397426     -0.259676      0.399776    -0.0292242     -0.290296    -0.0307255      0.103676    -0.0203787    -0.0413410    -0.0195015     0.0335351    -0.0101477  -0.000585168  -0.000502639   0.000434150   -0.00101750   0.000400895  -0.000126504  -6.10446e-05  -0.000131308   7.86841e-06  -5.20732e-06   3.80706e-06   9.52781e-07       1.89881       2.81344       2.72882       3.36445       3.25877       2.95560       3.11798       2.38979       2.52455       1.64269       1.72555       1.16178       1.06736      0.708379      0.576847      0.425759      0.292069      0.212317      0.123489     0.0951630     0.0519641     0.0388606     0.0207118     0.0129898    0.00717406    0.00389946    0.00211716    0.00107039   0.000564114   0.000270543   0.000129871   5.96643e-05   2.28550e-05   1.04076e-05   3.15381e-06   1.41855e-06
  23  11 2588.6029    1.9461  0.8148 11.0666 -0.0015  0.0264   0.0493   0.0604    0.0834   0.0000   438.6706      -1.18659       19.6654      -3.94045       2.21676       2.77650      -1.95891     0.0169160     -0.105292      0.237870      0.746648      -2.31820      -1.13883      0.258822     0.0369510     -0.172187     -0.385440    -0.0821418      0.109574     0.0845650    -0.0266062     0.0161540   -0.00958921     0.0109220   -0.00820126    0.00343874   0.000564193  -0.000882328   0.000463725   0.000197314   2.54906e-05  -2.94248e-05   4.19545e-05  -1.35770e-06  -2.34944e-06   9.09766e-07       1.68700       2.39155       2.43190       2.52962       2.41352       2.45639       2.36592       2.12543       1.82859       1.50428       1.26528      0.966284      0.833902      0.635944      0.484940      0.349102      0.263101      0.167361      0.125118     0.0740313     0.0500816     0.0293571     0.0180486    0.00991108    0.00584929    0.00304517    0.00165658   0.000857318   0.000428952   0.000212080   9.00209e-05   4.56674e-05   1.78271e-05   7.86643e-06   2.88603e-06   1.11051e-06
  23  13 2885.9860    3.3983  0.7321 11.7063 -0.0064  0.0242   0.0884   0.0505    0.1530   0.0000   438.2466       1.52744       13.7721      -3.88132      -1.12530      -3.78896     -0.343316      -4.07941      -3.64636      0.637749       1.93057     -0.153097     -0.925327      0.313905     -0.526412     -0.567956      0.258886     0.0134723     -0.156565     0.0545289     0.0574930    -0.0467103    -0.0218497    0.00569905    0.00760591    0.00295395  -0.000251514   0.000289803   0.000170245  -0.000154535  -6.45357e-06   4.91687e-05  -2.62498e-05   5.20847e-06  -1.85292e-06   6.86259e-07       1.78615       2.38062       2.64828       2.93192       2.83421       2.61780       2.49462       2.17803       1.89315       1.40940       1.21842      0.932505      0.730050      0.552645      0.414650      0.316520      0.213461      0.150832     0.0988309     0.0664485     0.0415369     0.0248043     0.0157420    0.00834564    0.00534207    0.00275737    0.00143449   0.000770797   0.000369645   0.000190503   8.95280e-05   3.83836e-05   1.80037e-05   6.61964e-06   2.57682e-06   9.85271e-07
  23  14 3033.3566    3.9350  0.8095 12.1263 -0.0120  0.0287   0.1058   0.0542    0.1545   0.0000   440.9417      -6.36888       15.8035      -1.59250       2.98974      -2.26584      -2.73235      0.845900      -1.45760     -0.887301     -0.850695      0.881591      0.369674      0.683025     -0.300283     -0.479906   -0.00732770    -0.0428929     -0.102859     0.0388387     0.0226155   -0.00489053    -0.0210659    0.00869456     0.0100748   -0.00501319   -0.00386857    0.00132153  -0.000166010  -0.000181299   2.90142e-05   7.71713e-05   3.49358e-05  -4.66354e-06  -5.81339e-07  -5.92782e-07       1.93230       2.60472       2.56631       3.01517       2.82993       2.60807       2.65323       2.25036       2.02063       1.60534       1.48371       1.16582      0.945919      0.654498      0.500416      0.356541      0.260318      0.168047      0.120006     0.0747674     0.0571368     0.0292841     0.0195031     0.0105574    0.00703508    0.00346870    0.00191344   0.000924374   0.000479239   0.000261453   0.000104910   5.65662e-05   1.83442e-05   9.39212e-06   2.98679e-06   1.19482e-06
  23  15 3179.5775    3.7436  1.0249 12.4053 -0.0112  0.0317   0.0885   0.0680    0.1096   0.0000   438.2216     -0.197713       10.0315       2.94974      -3.01332      0.426304       2.91283     -0.189733       2.77339     -0.847834       2.05400      0.579847      0.249053      0.571218     -0.497167     -0.881378      0.158385      0.133498      0.266793     0.0285106     0.0199099  -0.000587875    -0.0195430     0.0225620   -0.00156042  -0.000341207  -0.000579312   -0.00107533   0.000585623   0.000590394  -0.000201576  -0.000184725  -1.76277e-05   2.62543e-06  -2.88680e-06   9.67344e-07       2.14769       2.71970       3.02236       3.27028       3.24107       2.81262       2.94513       2.40789       2.15018       1.95273       1.59069       1.29289      0.967558      0.732350      0.550031      0.421880      0.273257      0.186318      0.137904     0.0779430     0.0527627     0.0326775     0.0219650     0.0124159    0.00665840    0.00384316    0.00215974    0.00105345   0.000526203   0.000236314   0.000121919   5.67191e-05   2.32474e-05   9.14588e-06   3.77211e-06   1.23743e-06
  23  16 3325.4336    3.3784  1.4468 12.2196 -0.0021  0.0406   0.0679   0.0868    0.0792   0.0000   442.2645       2.75143       15.9580      -3.06015       3.12570      -2.16337      -1.19270       4.49526      -2.15417       1.70031    -0.0593094      0.904321     -0.969371       1.22179     -0.802425      0.167989     -0.302387     -0.292638    -0.0708880    -0.0942635     -0.220750     -0.121604    0.00402041     0.0147201    -0.0147648    0.00151605    0.00434233  -1.46346e-05  -0.000445067   0.000188711   4.19995e-05  -6.04120e-05   7.04675e-06   1.39989e-05  -4.25403e-06   6.78469e-07       2.34837       3.66756       3.20323       4.28382       3.56341       3.96978       3.10390       3.45601       2.55498       2.43582       1.67152       1.72765       1.10348       1.02777      0.617496      0.553763      0.328601      0.272680      0.155287      0.121264     0.0671879     0.0469764     0.0246803     0.0163424    0.00814421    0.00509041    0.00245029    0.00138757   0.000687704   0.000332453   0.000166403   6.66702e-05   3.02338e-05   1.09645e-05   4.27561e-06   1.48379e-06
  23  17 3471.1357    2.7982  2.2578 11.6750 -0.0015  0.0450   0.0439   0.1114    0.0611   0.0000   438.7666      -2.11396       11.8270      -1.68209       3.26625      0.194289      -3.36699      -1.54121       4.02246       3.03370      -5.30818      -1.56780       1.48550     -0.705723      0.722215     -0.232830    -0.0460387      0.451257     -0.274046   -0.00344889     0.0318604   -0.00637473    -0.0215707    -0.0161025    0.00394300    0.00509676   -0.00238711   -0.00224450   0.000705196   5.69325e-05  -0.000479712  -0.000167211   5.39374e-05   8.98543e-06   7.73128e-07  -3.01116e-06       3.11611       3.88483       4.45296       4.63317       4.69502       4.47695       4.04874       3.62189       3.13032       2.72078       2.25981       1.74281       1.46362       1.05048      0.807786      0.573146      0.411610      0.301342      0.192288      0.122268     0.0861085     0.0517840     0.0319002     0.0187987     0.0105352    0.00603623    0.00299255    0.00170832   0.000834102   0.000397944   0.000190700   7.49159e-05   3.59022e-05   1.40780e-05   5.49244e-06   2.02323e-06
  23  18 3616.5890    2.2862  3.5831 11.0932 -0.0040  0.0566   0.0305   0.1487    0.0550   0.0000   441.2111      -7.49435       9.78945       17.3121       9.05198     -0.345628      -1.46022      -1.98175       5.09449     -0.474627       3.24582       3.89560      -2.40313     -0.210433      0.890936       1.26293     -0.427321      -1.03186     -0.142490      0.495824     -0.209765     -0.104846     0.0811198     0.0188635    -0.0255195   -0.00156302    0.00397115    0.00447493   0.000932292  -0.000757160  -0.000292871   8.33775e-05   5.36838e-05  -1.93688e-05  -1.02364e-05   3.22355e-07       3.76591       4.95048       5.63330       5.74429       5.77097       5.58044       4.96212       4.64288       4.01096       3.36450       2.87181       2.27477       1.82805       1.35271       1.02357      0.748694      0.525481      0.359950      0.247999      0.159534      0.105598     0.0635110     0.0389851     0.0234946     0.0129326    0.00738405    0.00395970    0.00196853    0.00102779   0.000493529   0.000220895   0.000106600   4.19901e-05   1.77530e-05   6.68504e-06   2.42202e-06
  23  19 3761.7371    1.9156  5.1923 10.4586 -0.0014  0.0717   0.0230   0.1881    0.0626   0.0000   444.7215       5.22626       19.0261      -8.61341       13.5894      -3.20197       13.9657      0.704292       2.94041      -4.13048      -3.52310       1.34037     -0.477790       1.23300     -0.902539     -0.482663     -0.879795     -0.637406    -0.0196044      0.111951   -0.00635594    -0.0331853     0.0382322    -0.0100784     0.0272552   -0.00299478   -0.00656781   0.000258457   0.000760027  -0.000213737  -0.000259025   3.11110e-05   1.33342e-05  -2.32842e-05  -5.30942e-06   1.34255e-06       4.81780       6.27790       6.95028       7.32341       7.49512       6.95622       6.38439       5.82602       5.13768       4.25036       3.63431       2.86411       2.30635       1.77900       1.27793      0.954563      0.660527      0.463313      0.319155      0.208546      0.134429     0.0841280     0.0488752     0.0301597     0.0166234    0.00946890    0.00503004    0.00259406    0.00132011   0.000625153   0.000294637   0.000127071   5.52296e-05   2.18578e-05   8.37646e-06   2.99228e-06
  23  20 3906.8966    1.5762  7.1766 10.0611 -0.0051  0.0914   0.0173   0.2440    0.0560   0.0000   443.7129       11.6246       11.4572      -8.84463      -10.0305      -1.28338      -15.4646      -16.7577       5.21602      -5.52741      -6.85712      -7.19185     -0.567477       2.11218       1.89366      -1.31050      0.199549     0.0369916       1.04377     -0.284098     -0.452906    -0.0272631   -0.00954151    -0.0196344   -0.00460289     0.0283747   0.000914477   -0.00192653   -0.00295910   -0.00103790  -0.000396749   5.08340e-05   0.000108318  -3.68255e-05  -4.48662e-06  -2.96953e-06       6.12131       8.07724       8.89513       9.44948       9.12636       8.86489       7.86588       7.68313       6.50306       5.51128       4.63759       3.82744       2.93868       2.21667       1.70901       1.24874      0.895351      0.586764      0.406366      0.272881      0.174471      0.104325     0.0634139     0.0379032     0.0225448     0.0122931    0.00635545    0.00337581    0.00165239   0.000823140   0.000412318   0.000165951   7.67069e-05   2.93832e-05   1.08991e-05   4.03413e-06
  23  21 4052.2254    1.2883  9.5927  9.9024 -0.0020  0.1210   0.0143   0.3262    0.0467   0.0000   429.2974      -28.0660       9.80913       26.3856       8.36692      -3.12228      -16.8671      -1.69043       14.0886       4.30605       14.9622      -10.6429      -7.78487      -1.54829      -1.00280      -1.98415     -0.484421     -0.540986    -0.0240152    -0.0717700      0.210223     -0.269927   -0.00930469   -0.00101738   -0.00158315     0.0258021   0.000831804   -0.00462002   -0.00365795  -0.000664767   1.14852e-05   2.99944e-05   3.55894e-05  -4.78638e-05  -1.26779e-05   4.64811e-06       7.89062       10.4254       11.7961       11.9188       12.2791       11.5742       10.8478       9.82000       8.34596       7.28662       6.10513       4.85786       3.94631       2.97985       2.21944       1.61398       1.15488      0.810750      0.549412      0.358084      0.241347      0.144419     0.0891100     0.0530629     0.0298350     0.0168374    0.00893641    0.00470071    0.00235469    0.00114378   0.000541310   0.000235989   0.000101677   4.16920e-05   1.57328e-05   5.71146e-06
  24   8 2156.7439    0.7977  0.7132  9.4736  0.0015  0.0263   0.0218   0.0555    0.0750   0.0000   435.4209      -1.69232       17.6661     -0.919827      -3.22077       3.07579      0.974855      -3.16128      0.935955       1.52978       1.43998      0.302205     -0.851249      0.376159     0.0405260      0.241547   -0.00322058     0.0977302     0.0670049     0.0622041    0.00941746     0.0138314    -0.0277829    -0.0254044    -0.0119446   -0.00530959    0.00401745    0.00232924   0.000462323  -0.000208881   0.000111005   6.02611e-05  -4.77549e-05  -3.24202e-05   7.86010e-06  -1.19775e-06       1.67532       2.06498       2.15985       2.61763       2.58537       2.24830       2.12560       2.27529       1.77847       1.47871       1.26319       1.06283      0.834468      0.630836      0.475999      0.379929      0.260163      0.178769      0.133617     0.0844867     0.0559705     0.0350650     0.0213137     0.0143619    0.00725543    0.00439173    0.00236817    0.00140605   0.000703685   0.000330631   0.000185192   8.11579e-05   4.06839e-05   1.52417e-05   7.80656e-06   2.48253e-06
  24   9 2314.2781    1.1493  0.8271 10.0487 -0.0101  0.0279   0.0291   0.0596    0.0837   0.0000   440.5143     0.0797758       13.7195       4.70620      -3.20396      -1.54041       4.52358       3.98223      -1.31807      -2.16488       1.44592      -1.41824      0.478586      0.311544     -0.173673     -0.666835      0.498645      0.127356     -0.224627    -0.0555905     0.0489060    -0.0201710     0.0134996    -0.0143576    0.00826738    0.00465344  -0.000575272   -0.00242790  -0.000360047   0.000373294  -6.54223e-05  -1.32014e-05  -5.67788e-05  -1.78732e-05  -1.48049e-06   3.65000e-06       1.74797       2.31392       2.43157       2.51769       2.77033       2.44067       2.36042       2.10174       1.85140       1.72037       1.37742       1.10190      0.842600      0.707869      0.531152      0.403691      0.286889      0.185972      0.148781     0.0865058     0.0642128     0.0353920     0.0241284     0.0136356    0.00885432    0.00504154    0.00284446    0.00163313   0.000722014   0.000449545   0.000160912   9.23715e-05   4.08010e-05   1.59102e-05   6.71308e-06   2.65974e-06
  24  10 2466.9884    1.5979  1.0565 10.3044 -0.0086  0.0287   0.0366   0.0713    0.1414   0.0000   438.4868       1.61409       13.6065      -1.96677    -0.0683313       1.76274      0.861788       1.42236      -3.32386      -1.78119       3.08671      0.425060     -0.996948     -0.608621     0.0980355     -0.306109      0.211831     -0.293504      0.344982      0.102581     -0.154025    -0.0364101     0.0218845     0.0233782    0.00490040   -0.00832287   -0.00154851  -0.000434522   0.000214794  -0.000488854  -0.000203578  -1.73122e-05   3.16403e-05   1.31125e-06   6.60348e-07   1.85863e-06       1.94592       2.64646       2.78204       2.89346       2.76877       2.72979       2.46757       2.30608       2.08157       1.80814       1.61047       1.28357       1.04152      0.786292      0.577234      0.418504      0.302173      0.207916      0.139887     0.0974090     0.0580119     0.0412460     0.0234152     0.0149568    0.00842785    0.00475684    0.00268094    0.00137456   0.000755705   0.000356802   0.000184903   7.90240e-05   3.85806e-05   1.53679e-05   6.52871e-06   2.48689e-06
  24  11 2617.6324    2.1424  0.9110 11.1939 -0.0114  0.0305   0.0529   0.0683    0.1095   0.0000   439.2860       1.93953       15.4539       2.18113      -6.05780     -0.517466       2.18516       1.67982     0.0981328     -0.734291       2.07297       1.17102      0.126595     -0.416338      0.327806      0.276923    -0.0413068      0.251190      0.144896     0.0294653    -0.0274605    -0.0361053    -0.0130888     0.0204980    0.00642514   -0.00436705   0.000714890   -0.00143290   0.000773997  -0.000524490   6.18138e-06   8.06328e-06   4.08457e-05  -1.95416e-05  -5.05643e-06  -2.29462e-07       2.21848       2.72210       2.84693       3.32254       3.42841       3.28661       2.84834       2.52455       2.08308       1.97275       1.59056       1.21151       1.00206      0.780021      0.515983      0.425341      0.335864      0.216990      0.140793     0.0891500     0.0584191     0.0395709     0.0260407     0.0164797    0.00949518    0.00501330    0.00279287    0.00148638   0.000766171   0.000392613   0.000186271   8.44979e-05   3.95161e-05   1.40459e-05   6.00293e-06   2.41713e-06
  24  12 2767.6111    2.6429  0.8712 11.5599 -0.0099  0.0255   0.0630   0.0613    0.0994   0.0000   437.8023      0.159261       13.4344      -1.83210      -3.25417      -4.43448     -0.751708       4.40187       2.53675      -2.69639      0.257067     -0.431659      0.337223     -0.454464      0.539966     -0.429915     0.0377928      0.102586     0.0418452     0.0263065     0.0779424   -0.00147673    -0.0201199   -0.00462039    0.00768204    0.00337058   -0.00271836   -0.00132800   0.000117125  -0.000398486  -5.17008e-05  -5.85740e-05   5.40040e-05  -1.31065e-05  -1.79024e-06  -3.47300e-06       1.67587       2.14004       2.40449       2.34774       2.59719       2.32010       2.31724       2.05411       1.87051       1.51974       1.29422       1.04037      0.854508      0.665125      0.473272      0.367685      0.268454      0.179129      0.133611     0.0844188     0.0570162     0.0360914     0.0216628     0.0137479    0.00731783    0.00439459    0.00233520    0.00125721   0.000669204   0.000337515   0.000161451   7.80743e-05   3.34001e-05   1.59792e-05   5.37292e-06   2.43590e-06
  24  14 3064.9265    3.7385  1.0172 12.0483 -0.0009  0.0305   0.0885   0.0684    0.1634   0.0000   435.9806      -5.93788       15.3555       6.46600       1.37435       1.33665      0.322587     -0.906993      -1.33793      -1.58768      0.773890     -0.105345     -0.909697      -1.67990      0.434748      0.369157      0.523491     0.0245471     -0.138656    0.00879170    -0.0361956    0.00477869    -0.0177187    0.00585526    0.00187652    0.00402860    0.00487464   -0.00167362   2.20348e-05   0.000157113  -9.29082e-05  -4.56495e-05  -2.59244e-05   8.07476e-06   8.03265e-06   1.28058e-06       1.77237       2.57107       2.60018       2.80166       2.89511       2.74225       2.55086       2.40766       1.98850       1.68683       1.42920       1.16042      0.969756      0.729726      0.575718      0.396114      0.305653      0.218006      0.136350      0.105666     0.0616745     0.0436882     0.0254069     0.0154452    0.00948783    0.00511974    0.00308092    0.00140690   0.000889541   0.000358819   0.000216896   9.16151e-05   4.02362e-05   1.85990e-05   6.68240e-06   2.85537e-06
  24  15 3211.8646    3.7916  1.1408 12.3649 -0.0061  0.0315   0.0848   0.0761    0.1331   0.0000   438.6058     0.0746744       17.3237      -2.49000      -2.46436       1.97568      -2.86131      -1.78282     -0.406901       3.07264       1.86029     -0.101807      0.927650    -0.0307449     -0.170215      0.588570     -0.554856     -0.236232     -0.280915      0.138616     0.0703641    -0.0608703   -0.00489114    0.00545282    0.00320933   -0.00325333    0.00624563    0.00248433   0.000531995  -2.78938e-05  -0.000221733  -3.72563e-05   3.82273e-05  -2.24343e-08   6.01133e-06   3.64546e-06       2.06435       2.60681       2.96044       3.08431       2.94919       2.99918       2.76912       2.41094       2.14219       1.89587       1.58640       1.22817       1.04491      0.776219      0.570000      0.438641      0.315162      0.221480      0.154986     0.0958472     0.0653408     0.0422983     0.0264001     0.0154947    0.00945301    0.00513723    0.00289498    0.00150254   0.000800837   0.000420617   0.000187242   9.03671e-05   3.97182e-05   1.86189e-05   7.02045e-06   3.01883e-06
  24  16 3358.3855    3.1542  1.6043 11.9720 -0.0060  0.0377   0.0601   0.0901    0.0862   0.0000   433.7949     -0.813645       11.2608     -0.213404     -0.781525       4.47455      -1.18702       2.22307     -0.278648      -1.22722     -0.729598      -2.20078      -1.04673     -0.894312     -0.184688       1.21074     -0.280549     -0.149076     -0.333921     -0.102518      0.110600     0.0305286    -0.0372222   -0.00958411   -0.00586392     0.0154918    0.00238604    0.00151591   -0.00108684  -0.000544261   0.000281086  -1.67959e-05   2.79934e-05   1.06536e-05  -1.49798e-06   2.31698e-06       2.39196       3.05722       3.61479       3.42473       3.52311       3.58146       3.23239       2.96221       2.69955       2.19158       1.95224       1.50258       1.23841      0.961788      0.745562      0.558172      0.400914      0.280952      0.194820      0.129110     0.0837266     0.0524513     0.0321827     0.0204836     0.0105810    0.00692560    0.00365382    0.00184946    0.00102822   0.000523199   0.000245583   0.000107119   5.67462e-05   2.19702e-05   9.13306e-06   3.70944e-06
  24  17 3504.6892    2.5484  2.7253 11.4883 -0.0022  0.0491   0.0377   0.1233    0.0583   0.0000   438.3376      -9.83506       17.5868       2.13498       5.20494      -5.35754      0.188556      -2.44556      -1.31242       6.12616     -0.818484      -1.17924     -0.664481     -0.167728      -1.18772     -0.266007      0.425691     -0.334546     -0.316378     -0.149327    -0.0157778     0.0613701    -0.0166541    -0.0161427    0.00174401     0.0147529   0.000313026    0.00141563    0.00184968   0.000537173   0.000161239   0.000226280  -1.91505e-05  -2.25284e-05  -4.07574e-06   8.97326e-07       3.25132       4.31663       4.85330       4.83600       5.11801       4.76018       4.58154       4.16636       3.45110       2.92737       2.45386       1.98190       1.59751       1.21474      0.950777      0.695658      0.489949      0.351561      0.246792      0.164497      0.108074     0.0668041     0.0420094     0.0250506     0.0140913    0.00830253    0.00450232    0.00239806    0.00127149   0.000616276   0.000301413   0.000143451   6.48337e-05   2.93695e-05   1.12844e-05   4.56978e-06
  24  18 3650.7453    2.1554  3.9853 10.8393 -0.0040  0.0599   0.0269   0.1512    0.0557   0.0000   442.3995      -2.17972       16.1807      -4.29434      0.711823      -10.0195      -13.6040       1.60240       12.4148      -2.92484       2.33985       1.31308      0.211319       2.61791       1.50422     -0.501664     -0.203225     -0.144712     -0.373762    -0.0702547    0.00628429     0.0414141     0.0201607     0.0185725   -0.00150899   -0.00152011    0.00119017   0.000357595  -0.000267566   0.000733851  -6.35176e-05  -1.78749e-05   0.000198504   1.85632e-05  -3.45355e-05   1.20842e-05       3.77156       5.02017       5.55901       5.79917       5.79057       5.73753       5.17003       4.61619       4.25732       3.61150       3.03339       2.42638       1.95005       1.55142       1.14981      0.858326      0.615706      0.425375      0.302296      0.204168      0.127275     0.0844280     0.0516473     0.0309954     0.0178846     0.0107732    0.00573120    0.00312797    0.00164496   0.000811494   0.000389696   0.000181832   8.10160e-05   3.71044e-05   1.37385e-05   5.61668e-06
  24  19 3796.6204    1.7997  5.8902 10.3479 -0.0031  0.0758   0.0205   0.2012    0.0570   0.0000   431.1081       5.59347       6.83874       13.5863      -1.37055      0.932254      -6.26952      -3.83238       3.98207       5.09701      -7.67590      -1.59141      0.841948      0.570532      -1.19745      0.721068     -0.398214      0.361094      0.451520     -0.119977     -0.140008      0.197805    -0.0163841     0.0293590    0.00771936     0.0287730   -0.00662632   -0.00541775   0.000912397   1.65727e-05   5.98923e-06  -0.000117677   0.000242491   1.13086e-05  -3.27709e-05   6.67341e-07       4.93048       6.37500       7.10793       7.46932       7.52140       7.07981       6.75770       6.13070       5.25413       4.66021       3.81366       3.06269       2.46958       1.92876       1.46498       1.09325      0.784601      0.556040      0.386434      0.254579      0.167336      0.106446     0.0661776     0.0397084     0.0231514     0.0134257    0.00740182    0.00398311    0.00206877    0.00105821   0.000510434   0.000229680   0.000112628   4.45473e-05   1.96679e-05   7.46042e-06
  24  20 3942.2848    1.4862  8.2079  9.9785 -0.0005  0.0995   0.0160   0.2684    0.0524   0.0000   434.1074       12.2791       16.5490       3.79600     0.0682039       11.5880       1.40384     -0.642135      -4.71796      0.977490       2.35398      -5.02783       1.37309      -1.41139       3.77592      -1.45941      -1.59107       1.41341      0.871659     -0.564443     -0.287939    -0.0366163    0.00706815    -0.0839433    -0.0353080    -0.0199056   -0.00333889  -0.000838180    0.00392036    0.00119132  -0.000405497  -3.46996e-06   0.000188992   1.41536e-06  -4.21490e-06  -1.53049e-06       6.31513       8.20299       8.94799       9.78696       9.55212       9.45350       8.58068       7.69455       6.96823       6.09849       4.94195       4.04293       3.33997       2.56180       1.91396       1.38568       1.05107      0.727700      0.503069      0.336287      0.216733      0.142072     0.0894052     0.0547349     0.0311653     0.0177195    0.00988127    0.00544763    0.00281655    0.00143257   0.000696050   0.000316810   0.000147784   5.95389e-05   2.48547e-05   9.76856e-06
  24  21 4088.0507    1.1994  9.6783  9.9036 -0.0084  0.1214   0.0135   0.3351    0.0449   0.0000   433.3024       3.90803       24.4930       17.0221       7.70078       18.6936       10.0570       6.79107      -1.98204      -10.1914       6.27602       1.97813      -3.09735      -2.58159       1.84092       1.20548      -2.24671       1.04593      0.803136      0.352401     0.0384067     -0.134840      0.215594     0.0518027    -0.0720598     0.0130819  -0.000830176   -0.00780614   -0.00630983    0.00512934   -0.00148004  -0.000790112   0.000274297   0.000122047   6.05991e-05   2.84400e-06       7.79573       10.0059       11.3873       11.7707       11.8285       11.3285       10.7859       9.72547       8.59988       7.39128       6.15144       5.05583       3.99122       3.15728       2.39339       1.78136       1.30998      0.910841      0.636074      0.416063      0.280976      0.175708      0.110271     0.0662702     0.0390142     0.0228664     0.0125125    0.00668282    0.00353659    0.00180588   0.000875063   0.000408243   0.000187895   8.05183e-05   3.26037e-05   1.29687e-05
  24  22 4233.6391    0.9804 11.7369  9.7076 -0.0041  0.1561   0.0113   0.4278    0.0428   0.0000   439.7264       12.0094       15.0305      -41.7397      -12.7446       16.6133      -6.02000      -15.5338      0.879330       3.72872      -9.73217      0.851024      -6.81362       2.96991       2.27819      -3.83267      -1.65480      0.140886      0.741875     -0.466431     0.0410653    -0.0543190     0.0122235     0.0652282     0.0239505     0.0233901    0.00341031    0.00746188   -0.00237486    0.00216440   0.000689333   0.000540611  -0.000689596   6.00364e-05   8.16030e-05   6.60591e-06       9.60987       13.1953       14.5233       15.4921       15.3638       14.8136       13.6750       12.4642       11.0098       9.48516       7.81625       6.35760       5.07913       4.01338       2.99355       2.28308       1.64621       1.14981      0.804060      0.540860      0.354353      0.225597      0.141771     0.0871441     0.0509784     0.0294166     0.0165606    0.00904149    0.00464379    0.00238693    0.00115750   0.000538333   0.000252586   0.000103574   4.11171e-05   1.64079e-05
  25   8 2181.6985    0.8843  0.7447  9.4176 -0.0055  0.0259   0.0231   0.0542    0.0802   0.0000   440.7244      -2.29569       21.6700     -0.405720      -2.97313       3.62827      -2.52194       1.95472      -2.35215      -1.31487       1.39534       1.28609      -1.18329     -0.520972       1.05036      0.478312     -0.109013      0.117503      0.286139    0.00285699    -0.0512685     0.0523002     0.0837823    -0.0114287    -0.0162166   0.000632181    0.00947130  -0.000206639   -0.00133748   0.000234863   0.000366310   0.000197524   1.87718e-05  -4.82377e-05   2.78843e-06   5.84320e-06       1.55155       2.14119       2.08486       2.40975       2.27374       2.51904       2.20291       1.93103       1.69872       1.49961       1.35706       1.08834      0.867945      0.625287      0.539450      0.373800      0.317729      0.195897      0.153306     0.0924218     0.0677725     0.0401544     0.0282351     0.0178385     0.0102107    0.00662784    0.00340177    0.00202017   0.000932717   0.000524144   0.000231169   0.000118741   5.52130e-05   2.55614e-05   1.06334e-05   4.50877e-06
  25   9 2340.4915    1.2485  0.9208  9.9709 -0.0069  0.0271   0.0288   0.0615    0.0984   0.0000   438.0741     -0.835749       14.7828      0.192504      -4.52214     -0.992464     -0.194377      -1.11981      -1.91423      0.107789     -0.709811     -0.172788      -1.33032     -0.698652     -0.782083      0.542988      0.272515      0.212167     -0.196938    -0.0759303     0.0209818    0.00742846     0.0196457     0.0149518    0.00166310    0.00308009   -0.00514176  -0.000931736    0.00105222  -0.000397440   0.000223301   1.21965e-05  -2.92309e-05   2.98247e-05   2.42693e-05   9.67355e-06       1.61508       2.25022       2.26415       2.49467       2.58495       2.46634       2.31380       2.04959       1.81369       1.60253       1.33149       1.11057      0.903557      0.647937      0.540792      0.385054      0.301076      0.216956      0.154209     0.0942801     0.0660802     0.0429623     0.0286161     0.0171903     0.0113379    0.00586471    0.00383583    0.00184835    0.00102810   0.000548303   0.000278303   0.000135611   6.13877e-05   2.80258e-05   1.24062e-05   5.05277e-06
  25  10 2494.3111    1.7207  0.9052 10.4271 -0.0027  0.0284   0.0384   0.0576    0.1127   0.0000   438.2891      -4.68474       17.5475     -0.873868      0.837843      -1.73582      -1.84636     -0.494452      -1.73213     -0.270112       1.47733    -0.0532387      -1.03412      0.602486      0.247436     -0.309537     -0.352417      0.246668     0.0850322    0.00200916    -0.0251699    -0.0225993   -0.00111228     0.0171583    0.00238563    0.00411975    0.00346738    0.00185681   -0.00166423  -0.000300710   4.28739e-05  -0.000172024  -4.01881e-05   3.44902e-05   8.31505e-07  -8.76140e-06       1.65024       2.24183       2.33812       2.68202       2.52378       2.37271       2.47376       2.07047       1.90273       1.76835       1.26566       1.17168      0.892900      0.757940      0.526689      0.433878      0.307502      0.204758      0.163100      0.107447     0.0662482     0.0434207     0.0300025     0.0176765     0.0100563    0.00597603    0.00352884    0.00189105    0.00106080   0.000565350   0.000287480   0.000136143   6.02906e-05   2.89531e-05   1.41649e-05   4.86298e-06
  25  11 2646.1557    2.1368  0.8860 11.3593 -0.0131  0.0329   0.0528   0.0640    0.0990   0.0000   438.5980     -0.211859       13.7791      0.582958      -4.09128      -1.26772     0.0366832      -5.08220      0.363384       3.35446     -0.874030      -1.11577       1.56479     0.0431352     -0.278292     0.0515671     -0.390984      0.178776      0.103078    -0.0900209     -0.139926    0.00145840     0.0111435    -0.0157570   -0.00201598    0.00610443   0.000964361   0.000162460   0.000287012   0.000516392  -0.000259800  -2.12271e-05   4.34813e-05  -4.82476e-05  -2.94676e-05  -3.71310e-06       2.43077       2.71503       2.39643       3.07819       3.62225       3.21985       2.37669       2.34756       2.44540       2.23196       1.67441       1.23191       1.14579      0.995320      0.722350      0.473501      0.344609      0.260399      0.199684      0.125427     0.0827000     0.0520315     0.0368717     0.0225627     0.0129241    0.00744260    0.00420326    0.00262964    0.00150536   0.000838462   0.000399767   0.000174733   7.18669e-05   3.08815e-05   1.27323e-05   4.59025e-06
  25  12 2797.2742    2.8612  0.8371 11.7359 -0.0013  0.0246   0.0698   0.0578    0.0965   0.0000   437.3789      -1.87963       15.7973       4.19088      -4.70989     -0.562418      -1.31726       1.65963      0.732270      0.614457      -1.69484      0.459492       1.02829     -0.950736     -0.936498     -0.182649    -0.0608114    -0.0433093     -0.196676   -0.00413568     -0.132854    -0.0352401     0.0333322     0.0162036     0.0104260   -0.00418114   -0.00299340   -0.00302177    0.00254841   0.000132174  -0.000433074  -0.000180160  -3.06675e-05  -1.21417e-05   1.14357e-05   8.64247e-07       1.47592       2.00140       2.11313       2.21138       2.23533       2.13008       2.01825       1.86163       1.63315       1.49230       1.22608       1.01929      0.825972      0.598890      0.520836      0.361987      0.267447      0.187666      0.133459     0.0915360     0.0567080     0.0387461     0.0245995     0.0146963    0.00903304    0.00531484    0.00292824    0.00174482   0.000865615   0.000486608   0.000227601   0.000111935   5.13265e-05   2.46761e-05   1.06235e-05   4.84926e-06
  25  15 3243.7459    3.6882  1.2998 12.1288 -0.0038  0.0316   0.0754   0.0753    0.1423   0.0000   442.5148      0.146827       14.0251       4.12386      -3.70264      -4.30602      -5.23232       2.57645      0.406617     -0.904717     -0.525380     -0.622954      0.311324      0.538838     0.0827862     -0.293895      0.448333      0.249481     -0.265046     -0.128811     0.0428079    -0.0884609    -0.0419502   -0.00770282    -0.0135280    0.00381149   -0.00391425   -0.00169753    0.00241782   0.000195735  -0.000224666   0.000636847   4.86262e-06  -1.58626e-05   1.82080e-05  -6.69395e-06       1.98843       2.74857       2.99940       3.13040       3.22771       2.95671       2.84166       2.54716       2.32113       1.91802       1.64319       1.34594       1.05553      0.859804      0.611784      0.490208      0.347260      0.252047      0.177737      0.114697     0.0759620     0.0498375     0.0318233     0.0206259     0.0118941    0.00686449    0.00406353    0.00208654    0.00127031   0.000644501   0.000315083   0.000172589   7.47257e-05   3.30982e-05   1.52016e-05   5.87883e-06
  25  16 3390.8644    3.1951  1.7036 12.0226 -0.0049  0.0368   0.0568   0.0890    0.0793   0.0000   438.5365      -1.40971       11.4878       2.01930      -5.13330      -5.85561       2.71842      -3.30716      -2.22736       4.06122       2.11523       2.21884      -1.65359     -0.540235     -0.192984    -0.0114695      0.739796    -0.0273411      0.186810     -0.122953     0.0273123    0.00561660    -0.0497855    -0.0131089    0.00727280     0.0169174   -0.00155756   -0.00230335   -0.00147139    0.00166376  -0.000138233  -0.000178478  -9.50293e-05   5.94601e-05   4.19864e-06  -1.79659e-08       2.32571       2.96497       3.21417       3.46515       3.45002       3.34793       3.21656       2.87655       2.53136       2.21171       1.93670       1.53285       1.23692       1.01161      0.752785      0.581361      0.406426      0.289747      0.212479      0.143386     0.0998502     0.0626320     0.0396835     0.0249889     0.0145247    0.00890538    0.00496270    0.00284766    0.00151651   0.000801714   0.000386311   0.000195190   8.92031e-05   4.21218e-05   1.83507e-05   7.61818e-06
  25  17 3537.8789    2.4598  2.8806 11.5112  0.0001  0.0524   0.0348   0.1255    0.0531   0.0000   444.0027       9.39702      0.128996     -0.589079      0.791022       4.90053       2.08239      -1.61129      -2.15415       4.38717       3.25635       1.12691      -4.11160      -2.54312      0.276078       1.00708      0.756589     -0.468937      0.239874    -0.0258268      0.108323    -0.0187174      0.114480    -0.0115309   -0.00901490    0.00258602    0.00227741   0.000402897    0.00245654  -0.000625924   -0.00110531   8.29537e-05  -5.28122e-05   1.49912e-05   2.97056e-05  -1.34521e-05       2.96407       4.22881       4.37203       4.76434       4.74842       4.61795       4.39235       3.91721       3.51800       3.05536       2.66725       2.14470       1.71845       1.38274       1.03418      0.798790      0.583726      0.428673      0.288535      0.203292      0.130452     0.0870946     0.0555068     0.0339614     0.0210786     0.0122340    0.00702563    0.00388724    0.00208820    0.00110085   0.000551751   0.000273038   0.000125716   5.87965e-05   2.33821e-05   1.02010e-05
  25  18 3684.5707    2.0040  4.4969 10.8659 -0.0074  0.0639   0.0240   0.1692    0.0484   0.0000   437.0433       3.15047       16.1500      -8.58917      -2.84426       12.2271      -1.07267     -0.373627      0.713476       2.57567       3.54815       7.74775     -0.233525      -2.43938     0.0674433       1.63588     -0.442792     -0.932629      0.263347      0.433487      0.124787     -0.274969    -0.0210302    -0.0714258    -0.0121794    0.00327002    0.00754794    0.00290281   -0.00344543   0.000103617   0.000772001  -0.000422943  -0.000372395   9.37874e-05   4.24437e-05  -2.33886e-05       3.87768       5.29825       5.74772       6.12501       6.05526       5.83115       5.38971       5.00351       4.38561       3.97730       3.27820       2.75629       2.15948       1.71968       1.30235      0.983378      0.715570      0.520075      0.355858      0.238617      0.157850      0.105229     0.0650374     0.0410959     0.0250103     0.0145850    0.00812256    0.00466006    0.00248682    0.00130802   0.000644155   0.000328647   0.000155793   6.56328e-05   2.95102e-05   1.22700e-05
  25  19 3830.9670    1.6891  6.5957 10.3144 -0.0030  0.0824   0.0185   0.2194    0.0531   0.0000   434.4750      -9.54099       10.7748      0.141022      -14.4106      -1.15868      -13.8584       4.44448      0.153776      0.391751      -3.60259      -4.50128      0.776733       2.31852      -2.22945       1.11223      0.228653     -0.161067     -0.578315     0.0176863     -0.143655      0.158894      0.104404     0.0340858    -0.0584145   -0.00862397     0.0298135     0.0119790    0.00121625  -0.000330022  -0.000141958   0.000320400   0.000117165  -4.05366e-05  -9.04616e-06   1.35194e-05       5.04057       6.74023       7.28192       7.66731       7.68359       7.43563       6.98423       6.53977       5.66550       4.96312       4.12404       3.49334       2.80352       2.21018       1.71229       1.24989      0.929644      0.645601      0.476444      0.323085      0.210303      0.139924     0.0898121     0.0537308     0.0332475     0.0185731     0.0108564    0.00603102    0.00331054    0.00172374   0.000874781   0.000427647   0.000197977   9.30255e-05   3.89178e-05   1.67269e-05
  25  20 3977.3523    1.3708  8.3713 10.0819 -0.0050  0.1023   0.0153   0.2819    0.0484   0.0000   429.1433      -7.45732       8.02562       28.8230      -3.56437      -6.01503      -1.94503       2.82937      -1.99345      -5.21626      -1.91471       5.40118      -5.89439      -2.79980     -0.150769       1.83396      0.116090      -1.34315     -0.999663      0.849542     -0.351208     -0.253022    -0.0214948     0.0572720     0.0709130    -0.0313081    -0.0237157    0.00481228    0.00260947   -0.00650504  -0.000146686   0.000934230   4.38577e-05   1.80610e-05   1.42938e-05   1.32810e-05       6.38421       8.29575       9.21732       9.76540       9.93733       9.57720       8.72346       8.07818       7.12281       6.39185       5.21783       4.35954       3.48056       2.72220       2.16554       1.59367       1.15608      0.815036      0.579579      0.405143      0.270047      0.175844      0.109712     0.0666435     0.0414660     0.0245912     0.0141118    0.00806039    0.00421521    0.00224493    0.00110874   0.000547717   0.000258934   0.000116269   4.99547e-05   2.08115e-05
  25  21 4123.6096    1.1998 11.0331  9.8863 -0.0018  0.1318   0.0129   0.3637    0.0436   0.0000   433.3551      -9.30841       20.3033       3.86332      -1.10317       2.76236       11.7532       11.0272       3.71973      -2.03169      0.290499      -3.12442      0.935936      -4.15000       1.78373      -1.37983      0.658106     -0.547473     -0.439722      0.901425    -0.0550485     -0.210446     -0.145662     0.0283045     0.0172148     0.0110101   -0.00558213   -0.00419923    0.00411678   0.000646671    0.00140476   -0.00124637  -0.000238394  -0.000122106   6.58655e-05   4.17171e-05       7.94350       10.3677       11.8445       11.9419       12.6284       11.5988       11.1737       10.4886       9.02589       7.84078       6.84482       5.52498       4.50796       3.54073       2.72556       2.06549       1.48925       1.06964      0.762926      0.517920      0.347023      0.226065      0.144395     0.0907040     0.0536301     0.0317399     0.0182785     0.0102779    0.00550365    0.00290833    0.00148985   0.000711821   0.000341329   0.000160435   6.56568e-05   2.86063e-05
  25  22 4269.3688    1.0045 13.5203  9.7263  0.0033  0.1649   0.0097   0.4550    0.0366   0.0000   429.4646      -20.4780       38.7822       23.6697      -16.6788     -0.338419       21.8250      -1.37775       2.84859      -12.4669       5.35378     -0.545212       1.92024      -1.44629      -1.85201      -1.71857       3.78204      0.344475     -0.733514     0.0971432      0.115327      0.302774     -0.196454     0.0162746     0.0130770    -0.0517955    0.00782006    -0.0389202    0.00554097    0.00277554    0.00290312  -0.000256689   0.000728878   4.18867e-05   5.13879e-06  -5.69191e-05       9.94272       13.1742       15.0141       14.9738       15.5122       15.0837       13.9150       12.9259       11.5632       9.99053       8.46955       6.86649       5.69612       4.39800       3.43696       2.60276       1.89074       1.37636      0.970272      0.649420      0.445534      0.283206      0.182771      0.115437     0.0682749     0.0409010     0.0230787     0.0131671    0.00710369    0.00377595    0.00191037   0.000957776   0.000442137   0.000211706   8.07045e-05   3.55961e-05
  25  23 4415.5597    0.7764 14.8653  9.6544 -0.0023  0.2109   0.0085   0.5540    0.0329   0.0000   437.5469      -11.1311      0.183630      -5.83832      -3.83877       21.1719       11.3009      -14.5429       4.16790      -15.4256      -4.52812     -0.326740       3.49526      -2.71341      -6.89913       7.07351       5.08232      -1.63610      0.966759      0.925960      0.680982     -0.318892      0.507736     -0.134023     -0.141851      0.134249     0.0755552    -0.0425871   -0.00747530    0.00647761  -0.000367309   -0.00178255  -0.000181912   0.000320659   2.22362e-05  -1.42869e-05       12.6957       17.0954       18.5345       19.7943       19.6214       19.1988       17.8561       16.6022       14.6732       12.6794       10.9635       9.05185       7.22991       5.75700       4.45017       3.32482       2.47966       1.73906       1.26692      0.847761      0.577047      0.374175      0.243529      0.149971     0.0917824     0.0540211     0.0313657     0.0175444    0.00963048    0.00504951    0.00257412    0.00127144   0.000599191   0.000273982   0.000113790   4.74960e-05
  26   7 2039.7013    0.6262  0.5868  9.2425 -0.0157  0.0261   0.0192   0.0493    0.0623   0.0000   441.8457     -0.115121       20.0959      -1.81409      -3.91375      -2.15075      -1.69455     0.0934703     -0.896180    -0.0785219     -0.372041       1.24683     -0.569975      0.275021      0.256831      0.269193     -0.466727    0.00582291      0.231222      0.119503    0.00466894    -0.0132569    -0.0236834    0.00151660    0.00282215   -0.00422046   -0.00110684   -0.00421129   0.000330967   0.000710838  -0.000559649  -6.01030e-05   0.000124884  -3.33878e-05   1.34191e-05   2.16366e-05       1.42885       2.09980       1.97300       2.38303       2.20053       2.46106       1.87407       1.82798       1.65370       1.58232       1.28509       1.09559      0.780532      0.687823      0.533642      0.404608      0.281529      0.194172      0.133698      0.104525     0.0698608     0.0438410     0.0287400     0.0176603     0.0106194    0.00658373    0.00423989    0.00245788    0.00137595   0.000741253   0.000360515   0.000192851   7.78652e-05   4.06731e-05   1.76123e-05   7.85734e-06
  26   9 2365.9987    1.3017  0.8863 10.0705 -0.0128  0.0270   0.0310   0.0618    0.0967   0.0000   441.1927       1.68890       14.0181      0.291522      0.653989       3.08438      -1.58316     -0.938851      0.458074       1.05125       1.46105      -1.42160      0.244465      0.416855      0.451996     -0.806957     0.0592931      0.178228     -0.172919     -0.145518    0.00397521     0.0648413    -0.0859447    -0.0130933     0.0331724   -0.00730468    -0.0108974    0.00285165    0.00240320   0.000192612  -0.000956492  -0.000178433   0.000134726  -1.70212e-06  -1.44999e-05   1.19825e-05       1.49049       1.99767       2.25092       2.26363       2.51494       2.29709       2.04020       2.01507       1.73087       1.59393       1.28307       1.05853      0.900196      0.670500      0.544149      0.414604      0.305681      0.216911      0.153188      0.108953     0.0734343     0.0506547     0.0307514     0.0197902     0.0122199    0.00716651    0.00470531    0.00246634    0.00139745   0.000753640   0.000397128   0.000206748   9.74646e-05   4.68087e-05   2.22822e-05   9.14397e-06
  26  10 2521.1431    1.7673  1.0649 10.7281 -0.0039  0.0293   0.0386   0.0693    0.0955   0.0000   439.3465       1.07033       13.5471      -2.99482      -2.18935      -1.56303      -1.37335     -0.936946      0.153186       2.70232      0.254040     -0.220829     -0.125984    -0.0236788     0.0680496      0.149405     -0.481874     0.0547892      0.161834     0.0776300     -0.103247    -0.0747906    -0.0324522   -0.00713246    -0.0243376    0.00847308    0.00293213   -0.00107232   -0.00164942  -0.000134679  -0.000260889  -9.41072e-05   0.000147995  -7.95641e-05  -1.64839e-05   1.13649e-05       1.96122       2.50637       2.78326       2.91858       2.67469       2.67323       2.41162       2.32054       2.08797       1.88831       1.73927       1.47287       1.21209      0.928095      0.710001      0.493032      0.386803      0.264343      0.183610      0.120501     0.0847657     0.0558893     0.0378995     0.0222627     0.0136417    0.00873671    0.00510425    0.00278426    0.00146614   0.000801559   0.000415140   0.000229389   0.000106881   5.22882e-05   2.30675e-05   1.07937e-05
  26  13 2977.3315    3.8027  0.9081 11.9065  0.0000  0.0250   0.0818   0.0570    0.1141   0.0000   439.3403       4.14357       12.7296     -0.764589      -3.80258      0.121961      -1.68436      0.130394     -0.233495       1.96738     -0.831816     -0.882138      0.558209      0.538746      0.233686      0.111318     -0.274033   -0.00867277     -0.119760     0.0929510    -0.0379499     0.0449909     0.0111771   0.000998633    0.00571694    0.00344818   -0.00264946   -0.00188103   -0.00105947   0.000309595   0.000582037   0.000424849   2.29981e-05  -1.53661e-05   6.98504e-06   6.56200e-06       1.55904       2.09378       2.29590       2.31474       2.43592       2.37895       2.30572       1.99439       1.79631       1.55889       1.18171       1.09048      0.826352      0.657987      0.544282      0.386975      0.294828      0.218191      0.151444      0.106663     0.0746131     0.0497511     0.0303426     0.0188373     0.0120897    0.00643414    0.00421785    0.00221123    0.00128169   0.000661950   0.000351236   0.000178007   8.66763e-05   4.19184e-05   1.83871e-05   7.83488e-06
  26  14 3126.8020    3.9434  0.8961 12.3948 -0.0083  0.0300   0.0904   0.0596    0.1070   0.0000   439.8069      -1.64034       16.6745       2.00005      -4.27001       3.59471     -0.244907     -0.773975      -1.16233       1.53193     -0.248018     -0.711554      0.616589     -0.145234    -0.0237994      0.767451      0.147059    -0.0749077      0.294243    0.00433800      0.106295     0.0438695    0.00698691    -0.0445380    0.00686989     0.0155216   -0.00868718    0.00121274  -0.000443381  -3.68122e-05  -0.000676719   0.000133401  -1.50542e-05  -5.85644e-05  -5.16929e-07   1.84764e-05       2.01236       2.67996       2.37569       2.67604       2.63361       2.88306       2.60734       2.42614       2.20712       1.84246       1.64129       1.22990       1.05456      0.762521      0.649375      0.497575      0.416638      0.296632      0.223085      0.133964     0.0857482     0.0547326     0.0376965     0.0256141     0.0157050    0.00926356    0.00510075    0.00276045    0.00152539   0.000811456   0.000437874   0.000205004   9.77302e-05   4.33786e-05   1.97046e-05   8.74668e-06
  26  15 3275.2860    3.6489  1.2894 12.2215 -0.0054  0.0355   0.0780   0.0754    0.1301   0.0000   437.7277      -1.54585       14.3047       6.06367      0.202948      0.114094      -5.59056      -2.20578      -1.10343       1.07872       4.22258       1.79542     -0.795716      0.781470     -0.610634   -0.00819639     -0.274879     -0.263747     0.0305423     -0.183890      0.119943    -0.0169250     0.0159539   -0.00431841     0.0217260   -0.00373461   -0.00823343   0.000348780  -0.000256068  -0.000759811   0.000360327   2.66408e-05   3.26420e-05  -3.60375e-05  -2.49859e-05   2.16568e-05       1.89394       2.81339       2.76980       3.15286       3.13364       3.11819       2.85727       2.74375       2.21553       2.11526       1.61643       1.42981       1.19751      0.907462      0.714712      0.525528      0.401769      0.291827      0.209991      0.142579      0.100066     0.0666421     0.0441633     0.0278507     0.0163852     0.0104893    0.00606081    0.00327314    0.00190694   0.000912435   0.000564723   0.000258861   0.000136465   6.18335e-05   2.71158e-05   1.24920e-05
  26  16 3423.1052    3.0776  1.9358 11.7377 -0.0009  0.0403   0.0502   0.0916    0.0874   0.0000   441.3336     -0.541581       17.9276       4.85428      -4.82302      -2.47564      0.715343       3.00855      -1.47023      0.411420      -1.89203      -1.12477     -0.455490     -0.128047      0.950138     -0.397438      -1.34864    -0.0920846    -0.0275500     -0.171538     -0.171426     0.0224470    -0.0242621    0.00285067    -0.0156340  -0.000768636   -0.00109177  -0.000872391   -0.00107963   0.000315507   2.27198e-06  -4.75414e-05  -0.000151192   6.91574e-05  -1.46316e-05  -1.38646e-05       2.31938       3.18479       3.54287       3.71744       3.58807       3.54518       3.36511       3.10589       2.75626       2.55860       2.04543       1.75748       1.42122       1.11815      0.890493      0.691120      0.489026      0.372743      0.254182      0.183808      0.114807     0.0810192     0.0511294     0.0313293     0.0191912     0.0117383    0.00717008    0.00369938    0.00223648    0.00122356   0.000611232   0.000312187   0.000167946   7.48546e-05   3.11033e-05   1.65625e-05
  26  17 3570.7870    2.4251  3.2399 11.1896 -0.0028  0.0500   0.0311   0.1283    0.0554   0.0000   443.2426     -0.604661       6.07062      0.473448       1.01325     -0.152947       2.39836      -2.56249     -0.914929       4.84477     -0.486214       3.00451      0.458469       2.04702     -0.574986      -1.75198      0.287762     -0.126772     -0.459450     -0.103363     0.0730077      0.166030     -0.108320     0.0361562    0.00469796  -0.000509098   -0.00861180  -0.000291335   -0.00188186   -0.00169268    0.00120448   0.000673119  -7.69845e-05  -4.28377e-05   7.11960e-05   3.93763e-06       2.96441       3.93286       4.31252       4.47153       4.50006       4.50168       4.20897       3.90402       3.42160       3.01006       2.55784       2.15435       1.69523       1.39108       1.07431      0.817289      0.596042      0.455135      0.319145      0.219354      0.145670     0.0978162     0.0647929     0.0403446     0.0246820     0.0151340    0.00869216    0.00486763    0.00276244    0.00145789   0.000789651   0.000394289   0.000198724   9.20735e-05   3.96513e-05   1.87335e-05
  26  18 3718.2998    1.9506  5.0006 10.6912 -0.0025  0.0667   0.0219   0.1715    0.0470   0.0000   443.5874      -5.33969       16.0171      -8.47446      -2.78314       5.75334       2.83766       7.71242       4.76902     -0.436839      -6.48130       2.13420       2.67700      -3.23447      -5.01200      0.463345     -0.782549      0.682639     -0.571553     -0.373625      0.103662    -0.0627980    -0.0233815   -0.00379391    0.00110624   -0.00130892     0.0121183   -0.00839044    0.00586046  -0.000314604   -0.00131081   6.72657e-06   0.000138681  -8.44839e-05   1.79998e-05  -9.73933e-06       3.95484       5.19531       5.78082       6.03712       6.04367       5.80961       5.59547       5.13394       4.58186       4.04423       3.44694       2.90723       2.38484       1.84268       1.47630       1.07916      0.820557      0.593343      0.423265      0.285051      0.198221      0.129797     0.0852087     0.0523029     0.0335273     0.0199190     0.0114357    0.00655434    0.00362630    0.00199006    0.00100899   0.000514615   0.000271782   0.000125362   5.45007e-05   2.54689e-05
  26  19 3865.0740    1.6268  7.1096 10.2017 -0.0017  0.0827   0.0169   0.2327    0.0491   0.0000   437.5200       4.86670       25.8660       8.67551      -11.1256      -14.1490      -1.98154       3.22549       7.81187      0.831731       3.51179      -2.16390     -0.414451       5.12578      -2.26735     -0.563292     0.0775082      0.450349      0.608741     -0.637770      0.246754     -0.189013      0.183849     0.0691723    -0.0417257    -0.0519762   0.000888906     0.0210833    0.00520914   0.000709195  -6.27001e-05   0.000533540   0.000246643  -2.86461e-05  -5.19552e-05   6.13220e-05       4.88845       6.36469       7.04026       7.25383       7.61742       7.54613       6.88602       6.42784       5.62174       4.96646       4.25696       3.43123       2.81277       2.28710       1.76268       1.34502       1.01420      0.715302      0.529633      0.362582      0.246911      0.169124      0.105177     0.0669312     0.0417139     0.0250326     0.0145591    0.00851700    0.00469905    0.00250400    0.00132534   0.000668159   0.000318343   0.000158951   6.60679e-05   2.97426e-05
  26  20 4011.8502    1.3253  9.1870 10.0418 -0.0053  0.1078   0.0146   0.3075    0.0446   0.0000   446.0209       8.17106       17.5054       5.59967       2.08148     -0.375425       6.36417       14.2410      -5.47872      -3.21347      -4.53201      -3.25957       5.15571       3.46792       3.94536      -1.32513      -2.70977     -0.383959      0.222735      0.706079     -0.622547     -0.407170      0.136109      0.104281     0.0941496    -0.0291427    -0.0285580     0.0348037   -0.00940971   -0.00210915   0.000641265   0.000113301  -0.000569148  -0.000255423  -7.17795e-05   0.000114811       6.41162       8.53047       9.49834       9.93679       10.0832       9.68586       9.26309       8.50041       7.64396       6.48919       5.69490       4.66027       3.70112       3.01887       2.32917       1.78494       1.35846      0.972369      0.703208      0.474341      0.325213      0.214337      0.139870     0.0878608     0.0553137     0.0329482     0.0195614     0.0111210    0.00616710    0.00333838    0.00176008   0.000909229   0.000436789   0.000215005   9.24375e-05   4.17716e-05
  26  21 4158.7375    1.1065 10.6759  9.8533 -0.0006  0.1309   0.0125   0.3617    0.0419   0.0000   437.3558       1.96555       24.1702      -8.84140       3.91620       19.4802       8.87943       10.2377       12.2952       7.30963       11.9669      -6.49223     -0.515576      -2.63083       1.34573      -3.27660       1.07438       1.41615     -0.403939     -0.101292     -0.322475      0.166179      0.112253     0.0374213    -0.0123851     0.0863400    0.00971034    -0.0107525    0.00471801    0.00369865   -0.00145927   7.76837e-05  -0.000104179   7.45518e-05  -9.02030e-05   2.28225e-05       7.66887       10.2347       11.4111       11.9716       11.9113       11.8630       10.9174       10.3113       9.11346       7.97898       6.80175       5.55378       4.66799       3.67349       2.88356       2.17025       1.61040       1.17587      0.854375      0.577307      0.402939      0.262763      0.172910      0.107755     0.0677689     0.0397650     0.0238845     0.0133978    0.00761667    0.00408365    0.00217704    0.00112913   0.000539868   0.000264291   0.000112712   5.01203e-05
  26  22 4304.8807    0.8920 12.7383  9.7119 -0.0020  0.1729   0.0096   0.4636    0.0355   0.0000   452.5092      -15.2987       14.0082       9.36134      -6.09671     -0.934116       13.5467      -6.96142     0.0236172       23.9969      -10.0344      -15.9335      -1.70880       13.7576       4.15156      -3.83093      -3.06851       4.06358       1.57364     -0.951262     -0.518247      0.901380    -0.0347480    -0.0859869      0.130012    -0.0804406    -0.0395829     0.0427288    0.00550900    -0.0119790   -0.00160163  -0.000361020  -0.000560336  -0.000372629   1.72228e-05   0.000205172       9.73411       13.2393       14.7352       15.6127       15.6793       15.4710       14.3230       13.3104       11.9565       10.2795       8.79142       7.41670       5.98333       4.80809       3.76167       2.80941       2.12458       1.53123       1.12267      0.752124      0.537184      0.350940      0.231758      0.145949     0.0911045     0.0548810     0.0321494     0.0187996     0.0102921    0.00565698    0.00303442    0.00152209   0.000768978   0.000364140   0.000154544   6.94881e-05
  26  23 4450.8968    0.7159 15.0496  9.6301 -0.0047  0.2282   0.0081   0.5799    0.0307   0.0000   429.8999      -9.55571      -11.1933      -36.8155      -10.0025       16.4989       8.66462       30.5090      -4.29357       17.1120      -12.5348       1.74501      -9.60585      0.985306       2.27221      -5.08439     -0.580351     -0.570157       2.86783      0.879103      -2.10599     -0.787246      0.154596      0.484381    -0.0628367    0.00177255     0.0265853     0.0385052   -0.00183293    -0.0134961    0.00244956    0.00153457   -0.00123422  -0.000761494   0.000189877   3.12593e-05       13.3785       17.7003       19.8831       20.6648       21.1492       20.2550       19.4333       17.6378       15.8581       13.9143       11.7737       9.84318       8.24874       6.30433       5.03315       3.81215       2.86145       2.07838       1.48593       1.04017      0.711115      0.473112      0.311862      0.196826      0.124053     0.0747746     0.0440683     0.0253885     0.0144066    0.00791248    0.00411374    0.00216871    0.00104950   0.000516380   0.000214945   9.75926e-05
  27   7 2062.0593    0.6867  0.6570  9.1294 -0.0081  0.0256   0.0190   0.0494    0.0707   0.0000   441.1407      -3.23253       20.4320    -0.0344467      -3.27852      0.527053     -0.719156       1.13202      0.227136      -2.30215      -2.00560      -1.38727    -0.0560533     0.0765773     -0.494248     -0.175960      0.347453    -0.0144696     -0.113734     0.0129928     0.0609586     0.0114084     0.0310644     0.0217814     0.0198956    0.00520286   -0.00569550    0.00230734    0.00252138   -0.00204883  -0.000937998   0.000105820   9.93137e-05   1.89866e-05  -1.41987e-05   1.87137e-05       1.73174       2.17121       2.50178       2.65623       2.71852       2.64295       2.28916       2.05812       2.12774       1.82793       1.43816       1.10930      0.925556      0.804989      0.623338      0.427541      0.313640      0.256016      0.196947      0.121623     0.0805871     0.0488565     0.0361531     0.0233247     0.0152132    0.00873409    0.00471594    0.00247647    0.00157497    0.00104338   0.000572688   0.000300847   0.000163587   7.02677e-05   3.37985e-05   1.39124e-05
  27   8 2229.6766    0.9604  0.8226  9.8185 -0.0150  0.0292   0.0233   0.0580    0.0775   0.0000   438.4317      -2.04345       16.4505      -5.30676      -1.94691       3.21390     -0.762141      -1.84756       4.16123       1.48286      -1.96918      -1.84178      0.636937     -0.914200      0.778484    -0.0427128     -0.196091     -0.438196      0.373982    -0.0360977     0.0576624     0.0608979    -0.0427054    -0.0665390    0.00585354    0.00378056   -0.00561999   -0.00535997    0.00170142   -0.00142790   0.000340117  -0.000318119   0.000148622   4.05477e-05  -3.51967e-05   8.87277e-06       1.87467       2.00448       2.21435       2.86619       2.79851       2.16846       2.21162       2.40726       2.11297       1.55457       1.44983       1.38480       1.09132      0.720329      0.650476      0.506679      0.400489      0.224612      0.187862      0.141493      0.101184     0.0551899     0.0403428     0.0279538     0.0173664    0.00859714    0.00578796    0.00355620    0.00216486    0.00114197   0.000575724   0.000296129   0.000156294   8.25654e-05   4.63232e-05   2.10962e-05
  27   9 2390.9428    1.4162  0.9775 10.1213 -0.0020  0.0269   0.0309   0.0616    0.0963   0.0000   440.1443      -1.08876       15.9254       3.52758       2.28723      -3.74776       3.55558       2.54553    -0.0235028      -1.26568      0.274800      0.447483       2.56855      0.964146     -0.262515     0.0623061     0.0237934     -0.229493    -0.0575395     0.0184194     0.0534633      0.134583     0.0131542    -0.0326098    -0.0115885    -0.0149003   -0.00194622   -0.00106426    0.00143172   -0.00129931  -0.000548416   0.000307836  -0.000119291  -3.61620e-05   2.71647e-05  -2.60591e-05       1.60677       1.95515       2.08895       2.47627       2.47870       2.25852       2.19661       2.06970       1.89755       1.51376       1.36960       1.23587      0.964265      0.755783      0.611708      0.460865      0.333506      0.235990      0.185965      0.123707     0.0909116     0.0556845     0.0399690     0.0258789     0.0157147     0.0102297    0.00579543    0.00340027    0.00198142    0.00111542   0.000613652   0.000302322   0.000162654   8.06624e-05   3.68454e-05   1.77914e-05
  27  10 2547.4397    1.8882  1.0495 10.7399 -0.0017  0.0275   0.0398   0.0650    0.0992   0.0000   444.1296     -0.236450       11.0287       2.28224      -2.23570       3.19203      0.277303     -0.730094      -2.30665      0.937659      0.444325      0.267852      -2.96405     -0.522784     -0.104407      0.105965     -0.235878    0.00956761     -0.411465     0.0746262      0.235767     0.0690691    0.00603032    -0.0128713    0.00884213   0.000819307     0.0140629    0.00234503   -0.00402119   9.66905e-05   0.000391989   0.000199842  -4.97436e-05  -0.000115721  -4.00213e-05   1.15791e-05       1.66689       2.20660       2.27208       2.44636       2.48718       2.49157       2.36515       2.11845       1.93487       1.67803       1.47156       1.20377       1.06007      0.786613      0.600968      0.480824      0.370290      0.283289      0.202276      0.133122     0.0950027     0.0581275     0.0423802     0.0265846     0.0179101     0.0104439    0.00662340    0.00369888    0.00209531    0.00104049   0.000621007   0.000314958   0.000164605   7.64397e-05   3.85163e-05   1.77182e-05
  27  11 2701.9895    2.4566  0.9517 11.4056 -0.0100  0.0268   0.0540   0.0606    0.1044   0.0000   439.9591       1.49786       15.8028      0.694712       1.96174       1.90862       3.72000      -1.63835      -4.14394      -1.53128       2.11209      0.566739     -0.827289     -0.987534    -0.0217100     -0.648470     -0.526578     -0.192387     0.0429870      0.110828     -0.107330   -0.00839749     0.0166214    0.00427741    0.00219796    -0.0149320   -0.00139466    0.00335885   0.000267960   0.000234555  -0.000323508  -0.000660211  -0.000154250  -7.71972e-05  -1.08768e-06  -7.50683e-06       1.55439       1.97274       2.35800       2.30775       2.46035       2.39394       2.21449       1.97929       1.87283       1.64042       1.27174       1.12876      0.886387      0.735942      0.588861      0.423601      0.330396      0.245934      0.170026      0.128818     0.0841676     0.0564372     0.0365646     0.0249369     0.0149877    0.00937152    0.00551866    0.00303206    0.00186352    0.00105721   0.000566297   0.000297142   0.000153553   7.97042e-05   3.47838e-05   1.60292e-05
  27  13 3006.9407    3.7133  0.9086 12.2017 -0.0060  0.0264   0.0842   0.0597    0.0991   0.0000   441.8626      -1.23710       13.3265      -1.21380      -2.51355       1.21981       1.35619     -0.194293      0.652106      0.423038       1.25212      0.780699     -0.122383      0.478776    -0.0664027      0.156500      0.385973     -0.197901     -0.413792    -0.0773401      0.151173    -0.0606028    -0.0546105    -0.0218375    -0.0122323    0.00466844   -0.00163256   -0.00419782   0.000531731    0.00182284  -7.67080e-05  -4.31618e-05   1.84969e-05  -9.75225e-06  -1.05326e-05  -3.24520e-05       1.89964       2.36057       2.75797       2.85447       2.65745       2.33899       2.15816       2.06152       2.00365       1.90301       1.65451       1.44341       1.20409      0.953397      0.691973      0.520557      0.386750      0.262636      0.181022      0.119242     0.0835204     0.0523801     0.0356965     0.0217858     0.0129208    0.00814907    0.00538072    0.00321350    0.00161092   0.000970436   0.000482099   0.000284006   0.000142205   7.42465e-05   3.68616e-05   1.73966e-05
  27  14 3157.1249    3.8778  1.0672 12.3348  0.0006  0.0292   0.0791   0.0650    0.1050   0.0000   440.4364       3.43923       17.8002      -2.08367      -1.95423       2.64187      0.961528       2.84142      -3.27775      0.449051       2.38246     0.0642775      -1.08385      -1.21168      0.344200    -0.0148915      0.258420     -0.547679    -0.0981139     -0.171745     0.0480749     0.0556982     0.0135557   -0.00689020     0.0193891    0.00435886   -0.00953542   -0.00338473   0.000973886    0.00178330  -0.000740524  -8.90369e-05  -7.42294e-05   7.68797e-05   2.47580e-05  -6.33377e-06       1.62360       2.09338       2.29293       2.50171       2.45808       2.39599       2.44031       2.13874       1.92080       1.74785       1.41889       1.18130      0.978250      0.771421      0.589876      0.505470      0.366018      0.273902      0.195708      0.142155     0.0967754     0.0606510     0.0411341     0.0264200     0.0179166     0.0103507    0.00593129    0.00358015    0.00213986    0.00118962   0.000621075   0.000337105   0.000165953   7.82046e-05   4.11424e-05   2.06706e-05
  27  15 3306.4684    3.4460  1.5102 12.1055 -0.0030  0.0349   0.0627   0.0807    0.1037   0.0000   442.4992      -7.38735       9.51419      -2.09515       1.61248      -4.34319     -0.783159     -0.563403      -1.88720     -0.472209     0.0930610       1.30400      0.237716      0.974308     0.0236938      0.486970     0.0421920     -0.252997     -0.315234    -0.0213491     -0.178248    -0.0213366    -0.0702889    -0.0115578  -0.000137262  -0.000324114    -0.0123658  -0.000886431    0.00140529  -0.000312601   -0.00151141  -0.000181726  -0.000112102   2.40362e-05   1.16527e-05  -1.83332e-05       1.96893       2.67630       2.75481       3.02267       3.00015       3.00801       2.84889       2.61161       2.44851       2.06757       1.75098       1.40565       1.23055      0.921449      0.772598      0.587610      0.466222      0.322203      0.248342      0.164774      0.121778     0.0786734     0.0531738     0.0321804     0.0203583     0.0127667    0.00764456    0.00436714    0.00260759    0.00142868   0.000765222   0.000406871   0.000199456   0.000104620   4.69351e-05   2.27527e-05
  27  16 3455.0736    2.8245  2.2533 11.7316 -0.0013  0.0452   0.0458   0.1088    0.0826   0.0000   439.3443      0.757610       10.6084       3.90187      -2.81060      -4.75321      -2.30581      -7.40432       2.18182     -0.116451      -1.33876      -1.57617      0.434665     -0.482068    -0.0607133     -0.447614     -0.341084     -0.523251      0.364415     -0.113325    -0.0225428      0.239436    -0.0517953    -0.0490302    -0.0135839     0.0139009   -0.00502929  -0.000728516   -0.00350139   -0.00192138   0.000137033   6.97320e-05   7.92467e-05  -1.02920e-05  -3.49403e-06   6.32415e-06       2.46009       3.56168       3.80207       4.07286       4.13321       3.85701       3.56090       3.44866       3.11081       2.70607       2.27420       1.97160       1.61080       1.31093      0.992865      0.764452      0.576279      0.420072      0.297857      0.210151      0.144690      0.101405     0.0664726     0.0407384     0.0258430     0.0157311    0.00978903    0.00570740    0.00320960    0.00177356   0.000948118   0.000527731   0.000261668   0.000128687   6.33432e-05   2.84966e-05
  27  17 3603.3546    2.2929  3.6011 11.1969 -0.0010  0.0557   0.0296   0.1429    0.0556   0.0000   436.2606     -0.972734       16.1521     -0.668945      -7.32031      -2.09343       5.76938      0.339332      -5.87883     -0.752197      0.376279      0.718781      0.588496     -0.916015      0.481729     0.0992594     -0.921798     -0.546447     -0.305564    -0.0583528    -0.0512610      0.146379     -0.105544    -0.0286941    0.00407885    0.00769425    0.00995475   -0.00246573   -0.00394828   0.000564764   0.000372370  -0.000692852  -0.000414949  -1.62425e-05   8.08162e-06  -1.53579e-05       3.04175       4.20400       4.66206       4.79173       4.87504       4.89396       4.55901       4.22201       3.77172       3.27693       2.89522       2.29478       1.98212       1.53595       1.20324      0.963974      0.706666      0.518292      0.379929      0.266164      0.181787      0.121552     0.0814852     0.0516741     0.0328832     0.0198965     0.0121579    0.00687704    0.00407421    0.00218431    0.00117072   0.000639816   0.000310640   0.000153691   7.13930e-05   3.35612e-05
  27  18 3751.3570    1.8673  5.6601 10.5321 -0.0003  0.0695   0.0197   0.1909    0.0481   0.0000   443.4184      -4.71953       2.52230      0.893006      -12.3173       1.54130      -4.11228       2.02515       7.40585       5.63259      -2.16485     -0.878746      0.877477      -2.86606      -1.59488      -1.61238      0.562575     -0.483569      0.145011    0.00120490      0.234841     -0.127416     0.0589525   -0.00916966     0.0307374    -0.0538268   0.000687681    0.00982519    0.00592248   -0.00310631   0.000696681   0.000897969   0.000993156  -4.61248e-05  -8.70524e-05  -2.95449e-05       3.92938       5.21340       5.85829       6.17450       6.28677       6.13796       5.84638       5.23358       4.86846       4.17692       3.53781       2.99880       2.46689       1.98025       1.56798       1.18470      0.890133      0.655085      0.473139      0.334120      0.237549      0.156571      0.103627     0.0671902     0.0426326     0.0257878     0.0154391    0.00882809    0.00519841    0.00294236    0.00156219   0.000822207   0.000421458   0.000206410   9.94412e-05   4.49871e-05
  27  19 3898.8968    1.5580  7.2279 10.2609 -0.0030  0.0844   0.0163   0.2371    0.0466   0.0000   440.1234      -5.21183       14.3093       1.39269      -6.17438       3.07061      0.400034       12.5427      0.933863       1.57403      -6.26930      -3.29414     -0.106508     -0.790565       1.48898      -2.74993      -1.30145      -1.26151       1.01514    -0.0990015    -0.0468430     -0.504644     -0.287862     0.0537872     0.0631314     0.0142526    0.00204721   -0.00660111     0.0100931    0.00108200  -0.000673590  -0.000181416  -0.000648059  -0.000314751  -5.59715e-05   5.84980e-05       4.81420       6.30542       6.97269       7.50282       7.52769       7.45892       6.95076       6.60861       5.66386       5.04578       4.45725       3.60799       2.97366       2.41681       1.91210       1.47007       1.09400      0.800267      0.581582      0.420340      0.279861      0.198829      0.127144     0.0822524     0.0515847     0.0311982     0.0191037     0.0114421    0.00631096    0.00357646    0.00190497    0.00104115   0.000515000   0.000252231   0.000117476   5.52248e-05
  27  20 4046.4132    1.2480  9.7220 10.0684 -0.0036  0.1165   0.0138   0.3213    0.0427   0.0000   436.3911      -16.4500       17.5985      -3.14498      -14.0722       8.24889       1.07641      -7.95784     -0.129952      -2.83889      -2.00691       3.95004       2.47146      -3.53836      -7.71607    -0.0417941       1.02911     -0.875405     -0.497190     -0.152538      0.535972    -0.0957783      0.162741     -0.194853    -0.0393155     0.0595620     0.0449579    -0.0134045   -0.00140034    0.00182623    0.00155197   0.000484279  -0.000694558   3.98810e-07   0.000166505  -5.08377e-05       6.43788       8.61021       9.60265       9.96916       10.4321       9.80942       9.47249       8.75700       7.84578       7.06966       5.94785       5.01297       4.17540       3.27004       2.64407       2.02059       1.53383       1.11100      0.823154      0.571128      0.397125      0.267488      0.177553      0.113694     0.0732558     0.0440930     0.0271014     0.0157852    0.00897919    0.00517171    0.00273677    0.00145445   0.000743246   0.000374256   0.000166280   7.90341e-05
  27  21 4193.6631    1.0064 11.2296  9.9096 -0.0044  0.1457   0.0115   0.4013    0.0393   0.0000   443.4036      -1.70960       49.1759      -24.8802      -10.2253      -2.45913      -9.25967      -6.71366      -6.66551       5.78714       5.36631       5.38566      -7.76068      -3.21449      -1.40461      -2.42474       1.33848       1.11400      0.681042      0.160577     -0.149641      0.466077      0.211742   -0.00491734    -0.0471603   -0.00927760    -0.0317108    -0.0253657    -0.0205858     0.0126913    0.00134397   0.000686682   -0.00229674  -0.000726231   0.000181780  -5.24623e-05       8.05166       10.5730       12.1304       12.3788       12.9154       12.3915       11.9870       10.8589       9.86384       8.63253       7.41329       6.34441       5.20001       4.17639       3.32260       2.52065       1.88469       1.39831       1.02675      0.708700      0.504974      0.340883      0.225267      0.147717     0.0929917     0.0577235     0.0346842     0.0200147     0.0118641    0.00659420    0.00356828    0.00193542   0.000956297   0.000490741   0.000216028   0.000101607
  27  22 4340.4445    0.8632 13.6396  9.7703 -0.0050  0.1853   0.0091   0.4776    0.0329   0.0000   427.6389      -1.85983       21.1898       24.5662      -6.49216      -35.5344      -39.0584       25.5825     -0.956436      -1.10362      -15.3817      -2.83858      -1.31115      -3.98736       1.53241       1.21939       1.78470     -0.828513     -0.428657      0.115155     -0.816260     0.0539428      0.436661     -0.297334     -0.357463     0.0656995     0.0967506     0.0584759   -0.00527549   -0.00195202   -0.00957683   -0.00265572    0.00239877   0.000725447  -9.24432e-05  -4.53745e-05       10.3112       13.6628       15.5470       15.9573       16.4644       15.7175       15.0068       14.0359       12.5891       11.0819       9.80516       8.10467       6.73885       5.44477       4.24515       3.27384       2.46826       1.79972       1.31742      0.922774      0.645581      0.429690      0.290691      0.186283      0.117753     0.0729304     0.0447258     0.0259992     0.0148453    0.00850701    0.00459399    0.00242098    0.00125379   0.000638054   0.000273550   0.000132202
  28   7 2083.9085    0.7432  0.6501  9.2160 -0.0039  0.0223   0.0186   0.0465    0.0689   0.0000   441.0138      -2.50067       20.5523       3.15328      -1.44368      0.618177      -1.88639      -1.34114     -0.338998       1.57094      0.134100      0.289635     -0.268755      0.170399       1.31398      0.158675     -0.277043    -0.0697529    -0.0532131     -0.205492     0.0162738     0.0160637    -0.0136704   -0.00661033    0.00705529   -0.00447774    0.00619771    0.00308386    0.00299877   -0.00292508  -0.000703698   0.000113890  -0.000236399  -4.21326e-05   7.15775e-05   6.42110e-06       1.25459       1.72405       1.85953       1.97497       2.04814       1.90949       1.83485       1.69479       1.50437       1.39260       1.17417      0.988076      0.807043      0.613499      0.515493      0.401735      0.300450      0.224933      0.157681      0.115826     0.0795416     0.0511845     0.0358767     0.0226850     0.0146912    0.00907224    0.00565860    0.00353688    0.00193691    0.00119495   0.000654078   0.000339767   0.000177916   9.05036e-05   4.52417e-05   1.99620e-05
  28   8 2252.7353    1.0376  0.9117  9.6993 -0.0028  0.0255   0.0233   0.0589    0.0835   0.0000   438.9839       1.01673       18.4509       4.02080      -4.21042      -1.19303       1.16115     -0.152899      -1.48733      -1.05308     -0.801895     -0.758898     0.0770187      0.410712     -0.359597     0.0825942      0.183986     -0.612825    -0.0262200      0.201470     -0.192369     -0.119231     0.0447101     0.0637770     0.0313067    -0.0208836     0.0121643  -3.29088e-05    0.00277805   0.000626456  -0.000699451  -0.000392622   0.000607551  -9.41031e-05  -8.52972e-05   1.61811e-05       1.42672       1.92505       2.03009       2.14319       2.22986       2.21250       2.13608       1.92159       1.85065       1.49348       1.37422       1.02266      0.941890      0.722522      0.604518      0.456437      0.339786      0.263546      0.191877      0.137917     0.0975409     0.0695801     0.0431371     0.0308623     0.0186202     0.0120244    0.00727073    0.00406809    0.00266828    0.00129877   0.000838592   0.000420987   0.000218118   0.000116054   5.36028e-05   2.73207e-05
  28   9 2415.2236    1.5095  1.0475 10.1747 -0.0054  0.0258   0.0306   0.0657    0.1028   0.0000   439.1276       1.00953       21.4956       1.08559     -0.385599      -8.33477       2.22423       3.30964       1.86663    -0.0790708      0.439109     -0.608692     -0.511629      0.270500       1.13417      0.185480     -0.241865     -0.254477     -0.385763    -0.0188725      0.131580    -0.0325015    -0.0502509    -0.0301579     0.0389499     0.0104062    0.00276266    0.00617564   -0.00158241   -0.00232185  -9.03715e-05  -0.000192314  -0.000210921   0.000162965   3.10974e-05   3.03246e-06       1.48341       1.88719       2.10056       2.19828       2.28965       2.11080       2.08251       1.99748       1.75590       1.47275       1.36064       1.17508      0.940268      0.740335      0.576131      0.489704      0.355883      0.267805      0.187214      0.139374     0.0963571     0.0659315     0.0421524     0.0280121     0.0191312     0.0117641    0.00668437    0.00425033    0.00249341    0.00143045   0.000749332   0.000412300   0.000217391   0.000102572   5.77267e-05   2.64424e-05
  28  11 2729.2355    2.6199  0.9926 11.2131 -0.0008  0.0253   0.0525   0.0570    0.1028   0.0000   438.6760      0.410742       13.5973      -2.55581      -6.41253       2.89796     0.0788595     -0.390276      -1.03044      0.388118      0.734070     -0.573305      -1.38532      0.636638     -0.161308     -0.298446     -0.135680     -0.248700     -0.363151     -0.147861    -0.0914172    -0.0551436    -0.0283334    0.00424437     0.0119784     0.0104263    -0.0157933  -0.000813920   -0.00295525  -0.000881290    0.00104624   6.22454e-05  -0.000143409  -3.88134e-05   1.18003e-05  -3.64932e-05       1.40860       1.83464       2.07085       2.28184       2.20723       2.20510       2.15778       1.89933       1.67596       1.57098       1.32769       1.09607      0.938595      0.708247      0.585280      0.452922      0.350134      0.256910      0.186509      0.138223     0.0928288     0.0594883     0.0437705     0.0280056     0.0171680     0.0114081    0.00708597    0.00406786    0.00245476    0.00134358   0.000788423   0.000413865   0.000211280   0.000112562   5.18255e-05   2.49806e-05
  28  12 2883.6305    3.3031  0.8973 11.7277 -0.0063  0.0245   0.0720   0.0576    0.1214   0.0000   438.3563      -2.05691       9.35858      -3.50019     -0.743117       2.61012      0.335386     -0.987018     -0.904910       1.42369       1.29342     -0.742376      0.797347      -1.33639     -0.837803      0.565414      0.129821     -0.119636      0.329502     -0.200162    0.00112853    -0.0283982  -0.000798846     0.0441308    0.00746195    -0.0192170  -0.000846360    0.00228865    0.00275649   -0.00199037   0.000755594    0.00114866  -4.85683e-05   3.06031e-05   5.59584e-05  -2.12157e-05       1.41616       1.86052       1.97027       2.27596       2.19863       2.20846       2.05714       1.95181       1.61502       1.43678       1.23829       1.13328      0.912923      0.711623      0.547068      0.417301      0.338786      0.237624      0.178373      0.132563     0.0845263     0.0573651     0.0399500     0.0264269     0.0187281     0.0111283    0.00664114    0.00414629    0.00235707    0.00128492   0.000680523   0.000382412   0.000205204   0.000100384   4.93828e-05   2.50648e-05
  28  13 3036.1653    3.7181  0.8378 12.4914  0.0005  0.0249   0.0842   0.0546    0.0843   0.0000   437.2033      -1.73141       17.5563       2.84094      0.462903       1.83234       2.05866     -0.328076      -2.26075      -2.48756      0.253970    -0.0500955    -0.0677572     -0.252758      0.582741      0.600226      0.449724   -0.00634830     -0.184341     -0.132790    -0.0447085      0.111206    0.00208645    -0.0333302     0.0271442     0.0120335  -0.000172820    0.00264051  -0.000182126  -0.000437750  -0.000688400  -1.49466e-05  -0.000188411   2.58929e-05   4.70685e-05  -4.96289e-05       1.37997       1.86682       2.05429       2.14097       2.32939       2.06508       2.03070       1.89141       1.71231       1.58882       1.29679       1.07528      0.929716      0.724529      0.627332      0.425918      0.346580      0.261696      0.182303      0.139742     0.0854139     0.0665029     0.0398718     0.0258987     0.0187180     0.0104766    0.00656485    0.00395882    0.00220060    0.00134202   0.000752328   0.000379590   0.000216144   0.000107647   5.79946e-05   2.63429e-05
  28  14 3187.0568    3.8391  1.0568 12.4337 -0.0050  0.0319   0.0795   0.0636    0.0983   0.0000   437.0614      0.589609       14.0018      -3.52753      -3.49662      -2.37304       2.10163       1.95659     -0.696454     0.0429923       2.28183      0.990055     -0.382235      0.945470       1.01235      0.301903    -0.0496674     -0.202210     0.0160906    0.00794948      0.124547    0.00908118    -0.0155680    -0.0284902   -0.00547761    -0.0231424   -0.00888367   -0.00392261   -0.00107915  -0.000278254  -0.000378657   0.000157283   4.91471e-05  -4.55249e-05   3.22684e-05  -4.57158e-05       1.95764       2.27174       2.22632       3.08496       3.10881       2.59397       2.21235       2.50686       2.35436       1.88279       1.40125       1.28414       1.27393      0.937692      0.687798      0.492667      0.418760      0.365437      0.231519      0.146367      0.104392     0.0803183     0.0597976     0.0349834     0.0203034     0.0125134    0.00920958    0.00582157    0.00301704    0.00172625   0.000852509   0.000507327   0.000281021   0.000151358   8.59827e-05   4.81109e-05
  28  15 3337.1555    3.3474  1.6931 12.0871 -0.0081  0.0348   0.0563   0.0860    0.0821   0.0000   437.8920       3.38293       15.4737       4.73349      -1.08231      -1.53362      -4.06918      -1.55500     -0.593408       2.21222      -1.70378      -2.24207      0.231039     0.0776355     -0.643154      0.637659     -0.125278     -0.178552      0.196275     0.0463806      0.245213     0.0911508    -0.0324838     0.0146160     0.0197206     0.0139942    -0.0170136   -0.00739473   -0.00416913    0.00451673   -0.00155310   -0.00155531  -6.02285e-05   0.000217859  -6.52088e-05  -3.33517e-05       2.01896       2.45129       2.79740       2.99815       2.91273       2.93574       2.71605       2.63350       2.42792       2.04614       1.82078       1.52652       1.25585       1.04268      0.811851      0.615234      0.491214      0.375186      0.267886      0.187854      0.132903     0.0902552     0.0602451     0.0394614     0.0252017     0.0160980     0.0100748    0.00570220    0.00341490    0.00196304    0.00104844   0.000588665   0.000309145   0.000159874   8.30615e-05   4.07144e-05
  28  16 3486.6061    2.7664  2.5631 11.4318 -0.0027  0.0442   0.0403   0.1097    0.0853   0.0000   439.1395      -1.00367       3.86983       4.88675      -2.91338       2.70453      -4.98055       2.36620      -2.22946     -0.560782       2.05212      -2.38607      0.153813       1.26357     -0.281467     0.0369697      0.757107      -1.11813     0.0594892     0.0611966     -0.254711     -0.165563     0.0302520     0.0800524    0.00100554   -0.00961795   -0.00465129    0.00744220   -0.00249150   -0.00316993    0.00128850  -0.000486179   0.000286070   6.83413e-05  -1.26291e-05  -4.04558e-05       2.44403       3.17045       3.72233       3.74832       3.94155       3.91145       3.55807       3.41708       3.09700       2.59227       2.24351       1.96208       1.56734       1.28054      0.986743      0.799577      0.603154      0.448222      0.332364      0.234118      0.167761      0.112932     0.0733342     0.0512321     0.0312300     0.0201092     0.0121901    0.00716969    0.00424648    0.00243291    0.00133267   0.000733428   0.000375646   0.000198804   9.19007e-05   4.64215e-05
  28  17 3635.4599    2.2526  4.0118 10.8966 -0.0046  0.0565   0.0263   0.1455    0.0582   0.0000   438.9913      0.241394       17.1304       2.55943      0.477343      -2.65116      -2.39673       5.54000       2.75604      -2.47416       1.88302      -4.97555      -5.10204       3.14121       1.32349      0.377936      -2.04372      0.300138     0.0528469      0.113712     0.0173105    -0.0691323     -0.119346     0.0732032    -0.0219545    -0.0208842   -0.00249862    0.00505054  -0.000438468    0.00456761  -0.000148002  -0.000332356  -8.62153e-05   0.000137706  -1.16542e-06   1.32771e-05       2.98931       4.15764       4.42792       4.88002       4.89184       4.82431       4.53681       4.24955       3.85121       3.39541       2.89719       2.35251       1.99117       1.61631       1.30899      0.994973      0.762093      0.569076      0.425003      0.302528      0.207054      0.145219     0.0946322     0.0621853     0.0406070     0.0256723     0.0151987    0.00912224    0.00517766    0.00316571    0.00172089   0.000933902   0.000499765   0.000248394   0.000125323   5.95560e-05
  28  18 3784.1153    1.7879  5.8708 10.4765 -0.0038  0.0716   0.0187   0.1923    0.0470   0.0000   433.4918      -4.88794       9.49350      0.984727       2.93805      -12.8296      -8.54266       6.71918      -6.76310      -5.46430     0.0725787      -4.10910     -0.320911      -1.77654      -1.45135     0.0727373      -1.22653     -0.932372     -0.395646      0.742411      0.241153     -0.351524     -0.139411      0.169033    -0.0414697    -0.0272042     0.0101380    0.00741797   -0.00341009    0.00531827    0.00430416    0.00139374  -0.000530497  -0.000483576   0.000300590   0.000244576       3.99103       5.37717       6.01941       6.22537       6.45473       6.29107       5.85414       5.43762       4.88518       4.43734       3.80756       3.24452       2.63407       2.09540       1.71657       1.31878       1.00194      0.741923      0.530524      0.387383      0.269445      0.184049      0.123049     0.0802179     0.0511160     0.0319192     0.0198427     0.0120743    0.00706967    0.00403207    0.00228933    0.00119642   0.000643123   0.000325573   0.000152074   7.42263e-05
  28  20 4080.3381    1.1984  9.9357 10.1284 -0.0001  0.1184   0.0134   0.3377    0.0388   0.0000   443.4736      -14.4436      -1.78278       24.0772       3.51052       19.5379       11.9920      -14.7270      -18.4145      -6.61630      -3.56446       8.22534      -1.65407      -2.60412     -0.716600      0.221452    -0.0333828      0.766554       1.10876    -0.0181739    -0.0474969     -0.234686     0.0712804      0.332654     0.0939782    -0.0806161    -0.0203113    0.00593546    0.00253146    0.00606376    0.00496099   7.69396e-05   -0.00158650  -0.000600173   0.000227234   7.12932e-05       6.52043       8.51033       10.0612       10.1772       10.5691       10.4081       9.84476       9.06001       8.12104       7.19917       6.21344       5.15171       4.35083       3.46152       2.76737       2.18437       1.63186       1.21781      0.882806      0.649738      0.452772      0.311511      0.213483      0.136312     0.0899476     0.0561828     0.0343824     0.0207828     0.0119445    0.00715390    0.00394855    0.00212128    0.00113084   0.000580037   0.000269164   0.000132792
  28  21 4228.0208    1.0324 12.8823  9.8603 -0.0014  0.1586   0.0104   0.4167    0.0362   0.0000   435.4612      -12.1317       10.0335      -4.87088       6.83866       2.46548       2.65655       6.24389      -1.05997      -14.4311       2.68623      -5.48527     -0.321185       3.85661      0.805392     -0.397588      0.952427      -4.08390       1.01834      0.506534    -0.0847915     -0.194712     -0.172411     -0.223632      0.221770     0.0909900    -0.0225604    -0.0335282    0.00870585     0.0198657    0.00741034    0.00233106   -0.00112214   -0.00190060   0.000600382   9.24266e-05       8.47861       11.3132       12.6944       13.3388       13.5607       13.2283       12.7446       11.7002       10.7799       9.49923       8.28871       6.90432       5.86212       4.66370       3.75709       2.94871       2.24138       1.64269       1.22154      0.883635      0.611925      0.427373      0.287281      0.187936      0.121420     0.0757822     0.0470556     0.0286493     0.0168980    0.00953028    0.00541109    0.00298179    0.00154750   0.000816794   0.000369111   0.000180486
  29   7 2105.2692    0.7301  0.7702  9.3603 -0.0015  0.0282   0.0175   0.0553    0.0671   0.0000   441.1546       1.79818       16.2735      -1.39609      -3.12275      -3.52055     -0.437908      -2.26953      -1.53539      -3.79917      0.295686     -0.588942     -0.104062     -0.954752     -0.599766      0.357426    -0.0517407     -0.442647     0.0641478      0.145716    -0.0431043    -0.0371333    -0.0164766     0.0323090   -0.00590923     0.0118476   0.000647686   -0.00388611    0.00228956   -0.00144084  -0.000965639  -0.000578957   4.25491e-05   8.10687e-05   5.02711e-05   6.34498e-06       1.83763       2.28285       2.30455       1.93161       2.14473       2.40185       2.77706       2.52891       2.06431       1.64109       1.21190       1.18417       1.15166       1.04711      0.866595      0.593637      0.392829      0.277362      0.193056      0.166594      0.134089      0.107242     0.0746574     0.0490889     0.0325823     0.0190677     0.0106711    0.00603764    0.00314346    0.00184006   0.000956663   0.000505092   0.000292418   0.000149652   6.97135e-05   3.69557e-05
  29   8 2275.2862    1.0889  0.8179 10.0848 -0.0043  0.0256   0.0251   0.0577    0.0711   0.0000   439.0565       2.32730       17.9911      0.339820      -1.46654      0.390975      -2.68334     -0.400439       1.32537     -0.148486     -0.601441       1.19882      -1.27562      -1.09174      0.917727      0.583082     0.0541088     -0.193654      0.490134     -0.194329     -0.118521     0.0832874    0.00956910    -0.0279896    -0.0188664   0.000597430   -0.00932565    0.00102045   -0.00164815    0.00110872   0.000913243  -2.37139e-05   0.000124542  -8.89906e-05  -6.72853e-05   4.54324e-05       1.30583       1.83052       1.95495       2.15458       2.02286       2.04062       2.14277       1.87584       1.60984       1.56073       1.20844       1.09651      0.903895      0.798860      0.590936      0.494478      0.348342      0.261143      0.193226      0.149794     0.0994626     0.0761856     0.0510517     0.0335057     0.0225631     0.0132901    0.00887275    0.00477423    0.00306110    0.00164695   0.000999375   0.000521488   0.000296988   0.000153786   7.53696e-05   3.72926e-05
  29   9 2439.0401    1.5346  1.0189 10.6579 -0.0083  0.0290   0.0319   0.0639    0.0827   0.0000   440.0675      -3.43883       15.2671       1.96888      -2.21956      0.480112       2.27550      -1.44143     -0.315068      -1.52270       1.69565       2.41371       1.00476      -1.60506      0.151215     0.0519261     -0.281666     0.0709722      0.136429     -0.101558      0.113824     0.0128567     0.0421187     0.0215964     0.0255640    0.00972532   -0.00754683   -0.00458011   -0.00239585    0.00257244   -0.00108556  -0.000109469  -0.000378280  -1.67916e-05  -2.24949e-05   3.59650e-05       1.36114       2.05870       2.03562       2.33129       2.28309       2.26602       2.15861       1.97582       1.84566       1.64025       1.42407       1.20746       1.05609      0.838006      0.701149      0.502817      0.420150      0.283705      0.220978      0.161307      0.110563     0.0795178     0.0527530     0.0366985     0.0232986     0.0154337    0.00942236    0.00559602    0.00346962    0.00194810    0.00115218   0.000667961   0.000326375   0.000190685   8.84340e-05   4.51668e-05
  29  10 2598.5944    2.0522  0.9799 11.0981 -0.0075  0.0257   0.0433   0.0654    0.0902   0.0000   439.2776     -0.120361       12.7126       2.28874       3.30589      -7.36053      -1.75762       3.46572      0.262119      0.470213       2.13320       1.64932      -1.05673     -0.132916      0.900575     -0.402199      0.442810      0.115770     -0.485891     0.0638374      0.137604    -0.0880402    -0.0852293     0.0268626    -0.0398906    -0.0163460    0.00793257    0.00662183    0.00254896   -0.00268548  -0.000105772   0.000620167   0.000322348  -0.000262786   0.000102392   0.000176003       1.37283       1.89397       1.97798       2.01237       2.13402       2.06847       2.10764       1.96075       1.68397       1.56421       1.20877       1.11931      0.959201      0.810872      0.658979      0.493484      0.359203      0.261196      0.198856      0.145592      0.109713     0.0781524     0.0538514     0.0356934     0.0235895     0.0151347    0.00873515    0.00529860    0.00296024    0.00171835    0.00105621   0.000545990   0.000300672   0.000159469   7.96072e-05   4.23915e-05
  29  11 2756.0759    2.7071  0.9766 11.4672 -0.0051  0.0262   0.0554   0.0567    0.1011   0.0000   437.9516      -2.03912       13.6171      0.197684      -4.15898       1.10146       2.09761      -1.25945      -1.85992     -0.726473       3.78226      -1.04774     -0.334755    -0.0910953      0.575104     -0.131995      0.156266     -0.183009    -0.0786516      0.134771      0.144996    -0.0828223    -0.0189374  -0.000737821    -0.0424909   -0.00279088     0.0125913  -0.000128407   -0.00177692    0.00337380   0.000202537  -0.000341219  -0.000117278   0.000154421   0.000119693  -2.04408e-06       1.44967       1.86201       2.08603       2.30377       2.44429       2.16801       2.05963       2.04732       1.77144       1.63653       1.33863       1.11038      0.992162      0.786904      0.615550      0.471912      0.372644      0.299229      0.203798      0.140177      0.107065     0.0752305     0.0483830     0.0318245     0.0199052     0.0140955    0.00878508    0.00483806    0.00301672    0.00176052    0.00103928   0.000592444   0.000306649   0.000158102   9.00694e-05   4.61537e-05
  29  12 2911.5679    3.4880  1.0652 11.5986 -0.0007  0.0247   0.0670   0.0598    0.1489   0.0000   440.6125      -2.06783       13.4101       4.48986     0.0475072       1.65239      -1.68886      0.333979      -1.63325      0.850989       3.46806      0.408860     -0.272356      0.721359     -0.326721    -0.0258812      0.254713     0.0989560     -0.404451    -0.0102349  -0.000294430      0.128489    -0.0159666    0.00279695     0.0421797    -0.0230617    0.00303981    0.00512861    0.00308824  -0.000809853  -0.000506003  -0.000345559  -0.000145986   0.000108608  -0.000117235   2.41858e-05       1.31213       1.78355       1.90766       2.04114       2.00511       2.03234       1.86994       1.88540       1.73307       1.48414       1.29547       1.05278      0.870319      0.728743      0.562907      0.463544      0.374994      0.275348      0.212267      0.146528      0.106053     0.0735316     0.0482895     0.0326175     0.0202298     0.0130570    0.00807494    0.00495061    0.00308625    0.00171181   0.000993450   0.000531917   0.000301817   0.000158006   7.84165e-05   3.95030e-05
  29  13 3064.9043    3.9376  1.0500 11.8737 -0.0053  0.0266   0.0760   0.0612    0.1516   0.0000   439.7919     -0.248219       14.5960       4.38927      -2.07846    -0.0252011      -1.90433      0.138979      0.820652      -3.85523      -1.31727       1.08413      -1.49729     -0.481245      0.521228      0.785680     0.0125501      0.556232      0.351325    -0.0272995    -0.0723139    -0.0306277     0.0191775     0.0309804     0.0107651   -0.00559134    -0.0104834   -0.00306630    0.00433579    0.00209692   0.000164217   0.000646124  -0.000472449  -4.20656e-05   3.79479e-05   1.79438e-06       1.61581       2.28391       2.57718       2.68484       2.74281       2.50447       2.39363       2.24713       1.99827       1.82923       1.56911       1.32746       1.10326      0.853580      0.677569      0.549880      0.411713      0.301502      0.212650      0.152839      0.109183     0.0729255     0.0475067     0.0317244     0.0207147     0.0126693    0.00768421    0.00511765    0.00290567    0.00186323   0.000978172   0.000566421   0.000298709   0.000151829   7.70522e-05   3.75738e-05
  29  14 3216.6385    3.7269  1.2019 12.3895 -0.0083  0.0290   0.0727   0.0692    0.0973   0.0000   437.9279       2.95129       16.6605      -1.54861      -2.60523     -0.627285       1.26217      0.767265       1.74731    -0.0408810      -3.08893    0.00566474       1.02190   -0.00143270      -1.30579      -1.30685      0.791428      0.224556     0.0317774     0.0586042     -0.148743     -0.104762    -0.0479289     0.0935781    -0.0118250  -0.000593224   -0.00900637    0.00565837    0.00307752   -0.00239836   0.000686274  -0.000113822  -2.55000e-05   2.43367e-05   3.41887e-05   2.24282e-05       1.51367       2.00945       2.24436       2.33588       2.52631       2.36620       2.17334       2.21259       1.83256       1.71388       1.48175       1.22784       1.01871      0.853487      0.670901      0.560562      0.395141      0.301446      0.226417      0.164639      0.117977     0.0802866     0.0539107     0.0392062     0.0225618     0.0154800    0.00961868    0.00559206    0.00350593    0.00197950    0.00117400   0.000678252   0.000353912   0.000184892   0.000100195   4.63465e-05
  29  15 3367.4537    3.2515  1.9288 11.8552 -0.0059  0.0370   0.0506   0.0892    0.0735   0.0000   438.7215     -0.726147       14.3517       3.01435     -0.508356      -4.15828       2.23906      -2.34641    0.00269681     -0.699817      0.986480      -1.45111      -2.16000      -1.04944      0.232351      0.536104     -0.334939      0.771618     0.0948495    -0.0302571     -0.340656    0.00437074    -0.0152708    -0.0406143     0.0196741     0.0186849    -0.0220956   -0.00106030   -0.00332493    0.00364489   0.000835285    0.00188503  -0.000205133  -0.000421319   2.38824e-05   2.53135e-05       1.98520       2.67658       2.92053       3.04718       2.97891       3.12312       2.96502       2.70127       2.61692       2.22153       1.87867       1.63172       1.36401       1.09707      0.934584      0.710771      0.536165      0.397784      0.294329      0.221665      0.153819      0.111597     0.0734845     0.0490350     0.0322829     0.0202743     0.0121630    0.00747402    0.00429983    0.00260434    0.00145434   0.000852656   0.000449936   0.000236097   0.000120667   5.81688e-05
  29  16 3517.7611    2.6438  2.9183 11.4476 -0.0037  0.0462   0.0351   0.1172    0.0636   0.0000   443.4724      -4.30191       5.43792      -1.86165       5.11249       1.04221       6.45592      -4.14735       2.21407     -0.860288       1.79838      -2.37786      -3.45024     -0.805289     0.0552062     0.0580838      -1.25237     -0.372773      0.509471      0.102143     -0.219198    -0.0368793     0.0203513      0.106456    -0.0196920    -0.0395708   -0.00507909     0.0132009   -0.00816113    0.00544524    0.00393735    0.00226749   0.000109001  -7.07276e-05  -0.000111499  -2.03574e-05       2.48491       3.27358       3.76270       3.90717       3.99334       4.01535       3.76038       3.53851       3.05384       2.77807       2.39061       2.11472       1.73931       1.39899       1.10808      0.844367      0.671290      0.520028      0.363277      0.275821      0.191091      0.127001     0.0899422     0.0590553     0.0407252     0.0251507     0.0168848    0.00969833    0.00602165    0.00341107    0.00194497    0.00107353   0.000588465   0.000296748   0.000151512   7.41561e-05
  29  17 3667.3966    2.1396  4.1109 10.9525 -0.0010  0.0565   0.0251   0.1497    0.0528   0.0000   437.0201      -5.26089       17.0343       4.48933       3.60686       8.36898       3.57946       9.92871     -0.186044     -0.143642    -0.0766666       1.48863    -0.0975268       1.44363       2.17579      0.122814    -0.0667167      0.544195     -0.111845    -0.0883398      0.235309      0.122191    -0.0362353   -0.00287169    -0.0177519    -0.0303156     0.0293349   -0.00172101    -0.0190592   0.000665197  -0.000105497  -0.000210319    0.00114005   0.000624599  -9.95404e-05  -0.000124176       2.96529       3.98068       4.36709       4.77416       4.83090       4.75756       4.35603       4.31116       3.72160       3.36579       2.93784       2.52484       2.08220       1.68383       1.37115       1.05153      0.836685      0.612918      0.444811      0.333106      0.235155      0.160937      0.110309     0.0708816     0.0495810     0.0303382     0.0191263     0.0116975    0.00706543    0.00417369    0.00237574    0.00130367   0.000735849   0.000380259   0.000184570   9.27974e-05
  29  18 3816.6842    1.7553  6.0976 10.4096 -0.0024  0.0717   0.0177   0.1909    0.0463   0.0000   453.2749       9.31152       23.2982      -6.16930       3.30657       5.28307      -4.43654      0.132993      0.644549       1.42103       6.26209       2.74709       3.95244     -0.102037      0.150851       2.07700     -0.585323    -0.0202647      0.150932      0.536406     -0.444937     -0.387456     0.0424434    -0.0242975   -0.00544201    -0.0186638    -0.0302461    -0.0152229   -0.00318635    0.00122563   0.000521671   -0.00191511  -0.000451532   0.000837031  -1.79623e-05  -0.000108109       3.83945       5.13681       5.67809       5.99232       6.15599       6.12838       5.88582       5.34713       4.88407       4.30062       3.77256       3.15560       2.67495       2.15775       1.72170       1.34707       1.04278      0.799703      0.584435      0.422225      0.301179      0.210149      0.142114     0.0962909     0.0626671     0.0398104     0.0255673     0.0153451    0.00929825    0.00539920    0.00306173    0.00168533   0.000923764   0.000483204   0.000241641   0.000121102
  29  19 3965.3790    1.4063  8.6593 10.1378 -0.0004  0.0984   0.0140   0.2669    0.0422   0.0000   436.0421      -6.58762       15.9883       2.51353       1.52009      -10.5325       2.97657       2.51029      -14.7288       8.15504       8.61541       4.32521      -3.92951      0.586552      -2.60281     -0.524614    0.00397836      0.664310     -0.652081     -0.323214     -0.387653      0.267657   -0.00523915    -0.0512030     0.0224539     0.0165030     0.0100108   -0.00106234   -0.00867723     0.0214220    0.00187965   -0.00420333   -0.00120015   0.000202686   0.000398578   0.000162237       5.11917       6.74106       7.93124       7.93077       8.44075       8.04355       7.75418       7.26296       6.47941       5.93911       5.08616       4.40767       3.70955       2.98022       2.39449       1.88113       1.44459       1.07797      0.810117      0.583043      0.411581      0.288253      0.196613      0.128640     0.0875774     0.0548183     0.0347439     0.0215934     0.0126761    0.00739598    0.00432171    0.00235870    0.00129452   0.000685708   0.000335001   0.000167870
  29  20 4114.0227    1.1424 10.3094 10.0545 -0.0042  0.1228   0.0125   0.3357    0.0394   0.0000   436.8886      -1.55941       15.4755      -19.7281       7.67220       7.05190      -28.6600     -0.852018      0.156921      0.477628       6.08727      -16.0811      -6.09873     -0.530571       1.72010       3.93609       2.27513      0.862255      0.692531     -0.243380      0.592022     0.0292872      0.281317   -0.00636307      0.154441     0.0794992    -0.0299637    -0.0189244     0.0291869     0.0144031    0.00121341   -0.00334324   -0.00116077  -0.000184616   5.55559e-05  -0.000190718       6.48958       8.61485       9.72169       10.3986       10.5510       10.4008       9.84595       9.08874       8.36343       7.53124       6.35512       5.48029       4.51046       3.75272       2.99779       2.36599       1.78257       1.34544       1.01298      0.728571      0.532109      0.353625      0.249679      0.164165      0.110936     0.0697895     0.0437588     0.0265542     0.0162031    0.00943896    0.00538286    0.00309310    0.00169657   0.000892743   0.000440305   0.000216828
  29  21 4262.1599    0.8894 12.0831  9.9270 -0.0063  0.1645   0.0101   0.4286    0.0351   0.0000   432.3751       7.51731       45.9558      -4.83879      -33.3337      -3.89771      -28.4278      -6.00959      -12.9108      -13.5848      -3.15422       16.5688       1.23509       3.65914      -5.91233       2.77754       2.44943      0.303808     -0.435430     0.0128459      0.467875     -0.497806      0.572930     0.0355688    -0.0945344    -0.0556342     0.0307100     0.0624914   -0.00452400    -0.0148684    0.00829984    0.00330254   -0.00136038    0.00119860  -0.000183816   0.000268174       8.46405       11.3194       12.8228       13.5154       13.8180       13.6682       12.8532       12.1593       11.1553       9.73189       8.45232       7.32290       6.06078       4.96875       4.01570       3.07984       2.48659       1.79683       1.38561      0.987440      0.705563      0.487844      0.340325      0.223090      0.151207     0.0943799     0.0597432     0.0371429     0.0221958     0.0129488    0.00753823    0.00412520    0.00231300    0.00121763   0.000588281   0.000299232
  29  22 4409.4276    0.7328 14.2228  9.7813 -0.0102  0.2065   0.0079   0.5389    0.0296   0.0000   409.7292       16.3677       42.4690      -19.4892       19.3565       19.3737     0.0253588       4.69961      -15.0108      -6.04301       6.55233      -8.76828      -4.81727      -11.7223       3.37319      -2.25490      -3.12322     -0.281847       1.63081      -1.29807      0.945024     0.0888458      0.566970     -0.119905      0.173054     -0.172744     -0.182160     0.0468406     0.0805350   -0.00239443   -0.00244475    -0.0137173    0.00456794    0.00165850   -0.00111310  -0.000507160       10.6921       14.0880       15.7711       16.7517       17.4590       16.8738       16.2962       14.9084       14.0780       12.2606       10.6000       9.13654       7.71347       6.28800       5.01044       3.96950       3.06118       2.33506       1.74547       1.27203      0.886758      0.630491      0.431104      0.291246      0.191115      0.123038     0.0783903     0.0482692     0.0292090     0.0170470    0.00981620    0.00543811    0.00306709    0.00160977   0.000797016   0.000402459
  30   7 2126.3080    0.7988  0.7844  9.2253 -0.0062  0.0228   0.0183   0.0513    0.0765   0.0000   439.3545      -2.86029       22.1252     -0.296344      -2.68997     -0.661379     -0.755640       1.66376     -0.574611      0.290007      0.503484      0.774147     -0.459942      -1.06181     -0.673594      0.418142      0.335724      0.281546    -0.0226489    -0.0458797    -0.0575028     0.0699907     0.0681206   -0.00471224    0.00632652     0.0124921    -0.0135107   -0.00706712  -0.000608164   -0.00115802    0.00314504    0.00140777  -4.22754e-05  -0.000415860   7.05890e-05  -6.20697e-07       1.29778       1.66175       1.81074       1.93771       2.09523       2.11724       2.02094       1.75626       1.63153       1.41647       1.21989       1.01844      0.909687      0.753958      0.548600      0.405850      0.343350      0.263642      0.203068      0.143950     0.0990525     0.0678438     0.0490940     0.0339542     0.0237065     0.0148941    0.00982522    0.00636597    0.00393481    0.00224366    0.00127681   0.000686071   0.000371154   0.000209806   0.000127505   6.47441e-05
  30   8 2297.2935    1.1491  0.9762  9.9138  0.0014  0.0255   0.0236   0.0603    0.0839   0.0000   439.0875      -4.66979       16.1409       3.11182      -3.46269      -4.34481      -1.30464      0.610612     -0.852052     -0.625437       1.07992     -0.306040    -0.0855380     -0.417384      0.520058     -0.966083   -0.00865626      0.230578     -0.139492     0.0647096    -0.0683009   -0.00401653   -0.00988608   -0.00127519     0.0310007     0.0168152    -0.0102046  -0.000686997    0.00375364   0.000390624   3.45208e-05   0.000237736  -0.000221411  -5.39349e-05   6.02021e-05  -1.80395e-05       1.33281       1.79810       1.94578       2.15220       2.20077       2.12263       2.01033       2.00112       1.74130       1.52238       1.37306       1.06935      0.952436      0.743132      0.619197      0.494930      0.379763      0.289808      0.223584      0.159627      0.117748     0.0785215     0.0585560     0.0367420     0.0248212     0.0164164     0.0106482    0.00622126    0.00393945    0.00220303    0.00140128   0.000732966   0.000437698   0.000226769   0.000119485   6.06332e-05
[truncated: 1,429,489 more chars]
