# Supplementary material for: Global-Mode Analysis of Full-Disk Data from the Michelson Doppler Imager and the Helioseismic and Magnetic Imager
Source: Sol Phys. 2018 Jan 31;293(2):29. doi: 10.1007/s11207-017-1201-5 (PMC6566312; doi:10.1007/s11207-017-1201-5)
Supplement: Supplementary file 3 — (TAR 230.0 MB) [file 11207_2017_1201_MOESM3_ESM.tar › MDI/mdifd.4202.18]

   0  15 2228.4584    0.9983  1.0215 10.6685  0.0000  0.1944   0.1884   0.5966    0.7270   0.0000    -0.0000       0.00000       0.00000       0.00000       0.00000       0.00000       0.00000       0.00000       0.00000       0.00000       0.00000       0.00000       0.00000       0.00000       0.00000       0.00000       0.00000       0.00000       0.00000       0.00000       0.00000       0.00000       0.00000       0.00000       0.00000       0.00000       0.00000       0.00000       0.00000       0.00000       0.00000       0.00000       0.00000       0.00000       0.00000       0.00000
   0  17 2496.0663    2.0424  0.7536 11.0692  0.0000  0.1131   0.3781   0.7437    1.2345   0.0000    -0.0000       0.00000       0.00000       0.00000       0.00000       0.00000       0.00000       0.00000       0.00000       0.00000       0.00000       0.00000       0.00000       0.00000       0.00000       0.00000       0.00000       0.00000       0.00000       0.00000       0.00000       0.00000       0.00000       0.00000       0.00000       0.00000       0.00000       0.00000       0.00000       0.00000       0.00000       0.00000       0.00000       0.00000       0.00000       0.00000
   0  20 2899.0809    3.5227  0.5704  9.3712  0.0000  0.1061   0.5790   0.2687   10.7279   0.0000    -0.0000       0.00000       0.00000       0.00000       0.00000       0.00000       0.00000       0.00000       0.00000       0.00000       0.00000       0.00000       0.00000       0.00000       0.00000       0.00000       0.00000       0.00000       0.00000       0.00000       0.00000       0.00000       0.00000       0.00000       0.00000       0.00000       0.00000       0.00000       0.00000       0.00000       0.00000       0.00000       0.00000       0.00000       0.00000       0.00000
   1  12 1885.0355    0.5827  1.1244  8.3175  0.0000  0.1517   0.0465   0.2129    0.7890   0.0000   541.6525      -6.38570       0.00000       0.00000       0.00000       0.00000       0.00000       0.00000       0.00000       0.00000       0.00000       0.00000       0.00000       0.00000       0.00000       0.00000       0.00000       0.00000       204.482       92.3471       0.00000       0.00000       0.00000       0.00000       0.00000       0.00000       0.00000       0.00000       0.00000       0.00000       0.00000       0.00000       0.00000       0.00000       0.00000       0.00000
   1  14 2156.6183    0.8416  1.5662  9.7851  0.0000  0.1831   0.0659   0.3384    0.4226   0.0000   392.0665       137.546       0.00000       0.00000       0.00000       0.00000       0.00000       0.00000       0.00000       0.00000       0.00000       0.00000       0.00000       0.00000       0.00000       0.00000       0.00000       0.00000       234.814       102.766       0.00000       0.00000       0.00000       0.00000       0.00000       0.00000       0.00000       0.00000       0.00000       0.00000       0.00000       0.00000       0.00000       0.00000       0.00000       0.00000
   1  15 2292.0440    1.3860  0.8054  9.3255  0.0000  0.0788   0.1618   0.4049    1.4059   0.0000   423.1530       29.1802       0.00000       0.00000       0.00000       0.00000       0.00000       0.00000       0.00000       0.00000       0.00000       0.00000       0.00000       0.00000       0.00000       0.00000       0.00000       0.00000       95.7141       47.9235       0.00000       0.00000       0.00000       0.00000       0.00000       0.00000       0.00000       0.00000       0.00000       0.00000       0.00000       0.00000       0.00000       0.00000       0.00000       0.00000
   1  17 2559.0326    2.0883  1.2973  9.0784  0.0000  0.1185   0.1432   0.2565    4.2483   0.0000   272.5706      -97.2589       0.00000       0.00000       0.00000       0.00000       0.00000       0.00000       0.00000       0.00000       0.00000       0.00000       0.00000       0.00000       0.00000       0.00000       0.00000       0.00000       112.928       99.1096       0.00000       0.00000       0.00000       0.00000       0.00000       0.00000       0.00000       0.00000       0.00000       0.00000       0.00000       0.00000       0.00000       0.00000       0.00000       0.00000
   1  19 2828.2293    3.3982  0.5039 12.2267  0.0000  0.0900   0.4472   0.2318    0.5174   0.0000   479.4025       45.6101       0.00000       0.00000       0.00000       0.00000       0.00000       0.00000       0.00000       0.00000       0.00000       0.00000       0.00000       0.00000       0.00000       0.00000       0.00000       0.00000       129.809       43.7882       0.00000       0.00000       0.00000       0.00000       0.00000       0.00000       0.00000       0.00000       0.00000       0.00000       0.00000       0.00000       0.00000       0.00000       0.00000       0.00000
   1  21 3098.2304    4.2430  1.0496 10.2923  0.0000  0.1056   0.2898   0.2251    6.4673   0.0000   416.2274       39.8336       0.00000       0.00000       0.00000       0.00000       0.00000       0.00000       0.00000       0.00000       0.00000       0.00000       0.00000       0.00000       0.00000       0.00000       0.00000       0.00000       100.086       85.6154       0.00000       0.00000       0.00000       0.00000       0.00000       0.00000       0.00000       0.00000       0.00000       0.00000       0.00000       0.00000       0.00000       0.00000       0.00000       0.00000
   1  22 3233.0221    4.1104  1.7511  9.1646  0.0000  0.1313   0.2379   0.3566   14.2426   0.0000   411.8337       44.6283       0.00000       0.00000       0.00000       0.00000       0.00000       0.00000       0.00000       0.00000       0.00000       0.00000       0.00000       0.00000       0.00000       0.00000       0.00000       0.00000       177.231       80.7376       0.00000       0.00000       0.00000       0.00000       0.00000       0.00000       0.00000       0.00000       0.00000       0.00000       0.00000       0.00000       0.00000       0.00000       0.00000       0.00000
   1  24 3504.2429    3.1887  3.1910  4.6357  0.0000  0.1676   0.1388   0.5187  444.1134   0.0000   456.9600       12.5590       0.00000       0.00000       0.00000       0.00000       0.00000       0.00000       0.00000       0.00000       0.00000       0.00000       0.00000       0.00000       0.00000       0.00000       0.00000       0.00000       193.927       122.582       0.00000       0.00000       0.00000       0.00000       0.00000       0.00000       0.00000       0.00000       0.00000       0.00000       0.00000       0.00000       0.00000       0.00000       0.00000       0.00000
   2  12 1945.8072    0.5174  0.7986  9.7317  0.0000  0.1160   0.0451   0.2158    0.2822   0.0000   480.0262       50.0566       31.2888       17.7957       0.00000       0.00000       0.00000       0.00000       0.00000       0.00000       0.00000       0.00000       0.00000       0.00000       0.00000       0.00000       0.00000       0.00000       97.8133       67.8719       39.0033       9.76419       0.00000       0.00000       0.00000       0.00000       0.00000       0.00000       0.00000       0.00000       0.00000       0.00000       0.00000       0.00000       0.00000       0.00000
   2  13 2081.8539    0.7670  0.9762 -4.5087  0.0000  0.0765   0.0466   0.1970 1000.0000   0.0000   311.3964      -25.7376      -12.5991       6.41088       0.00000       0.00000       0.00000       0.00000       0.00000       0.00000       0.00000       0.00000       0.00000       0.00000       0.00000       0.00000       0.00000       0.00000       60.7829       46.0945       22.4782       7.44590       0.00000       0.00000       0.00000       0.00000       0.00000       0.00000       0.00000       0.00000       0.00000       0.00000       0.00000       0.00000       0.00000       0.00000
   2  15 2352.2128    1.2291  0.9088  9.6095  0.0000  0.0798   0.0760   0.1720    0.8015   0.0000   539.7901      -17.4713       36.2918      -7.52658       0.00000       0.00000       0.00000       0.00000       0.00000       0.00000       0.00000       0.00000       0.00000       0.00000       0.00000       0.00000       0.00000       0.00000       67.0891       51.9262       24.9118       8.32206       0.00000       0.00000       0.00000       0.00000       0.00000       0.00000       0.00000       0.00000       0.00000       0.00000       0.00000       0.00000       0.00000       0.00000
   2  16 2485.7892    1.5996  1.3272 -0.0753  0.0000  0.0906   0.0890   0.2018 1000.0000   0.0000   444.7248       97.3985      -77.2324       14.4867       0.00000       0.00000       0.00000       0.00000       0.00000       0.00000       0.00000       0.00000       0.00000       0.00000       0.00000       0.00000       0.00000       0.00000       68.4553       51.0576       36.1477       10.5565       0.00000       0.00000       0.00000       0.00000       0.00000       0.00000       0.00000       0.00000       0.00000       0.00000       0.00000       0.00000       0.00000       0.00000
   2  18 2754.4836    2.7260  1.1738  4.5182  0.0000  0.0707   0.1503   0.2004  760.3338   0.0000   443.8279      -27.4855       5.03352      -5.24857       0.00000       0.00000       0.00000       0.00000       0.00000       0.00000       0.00000       0.00000       0.00000       0.00000       0.00000       0.00000       0.00000       0.00000       52.3613       45.8614       22.9093       9.44802       0.00000       0.00000       0.00000       0.00000       0.00000       0.00000       0.00000       0.00000       0.00000       0.00000       0.00000       0.00000       0.00000       0.00000
   2  19 2889.7081    3.2225  0.8625 12.0956  0.0000  0.0924   0.2029   0.1516    0.6386   0.0000   409.8503       131.829       20.6181       9.31792       0.00000       0.00000       0.00000       0.00000       0.00000       0.00000       0.00000       0.00000       0.00000       0.00000       0.00000       0.00000       0.00000       0.00000       81.9872       61.1153       28.2262       7.93288       0.00000       0.00000       0.00000       0.00000       0.00000       0.00000       0.00000       0.00000       0.00000       0.00000       0.00000       0.00000       0.00000       0.00000
   2  20 3024.8703    4.1703  1.0592  5.2656  0.0000  0.0663   0.2487   0.1949  923.9667   0.0000   433.4475       78.7914      0.214176       12.1130       0.00000       0.00000       0.00000       0.00000       0.00000       0.00000       0.00000       0.00000       0.00000       0.00000       0.00000       0.00000       0.00000       0.00000       50.9867       41.6440       21.5273       8.51225       0.00000       0.00000       0.00000       0.00000       0.00000       0.00000       0.00000       0.00000       0.00000       0.00000       0.00000       0.00000       0.00000       0.00000
   2  22 3295.1080    3.8415  1.9258  9.0799  0.0044  0.0986   0.1717   0.2634    5.9959   0.0000   422.9046       67.5228       59.7613       15.4645       0.00000       0.00000       0.00000       0.00000       0.00000       0.00000       0.00000       0.00000       0.00000       0.00000       0.00000       0.00000       0.00000       0.00000       78.7276       62.4846       32.8250       11.5017       0.00000       0.00000       0.00000       0.00000       0.00000       0.00000       0.00000       0.00000       0.00000       0.00000       0.00000       0.00000       0.00000       0.00000
   2  23 3430.8457    3.2589  2.7245  4.8433 -0.0333  0.1094   0.1234   0.3590    9.7036   0.0000   370.2865      -24.4970      -2.77157      -9.98347       0.00000       0.00000       0.00000       0.00000       0.00000       0.00000       0.00000       0.00000       0.00000       0.00000       0.00000       0.00000       0.00000       0.00000       73.9535       62.9707       40.7599       15.4027       0.00000       0.00000       0.00000       0.00000       0.00000       0.00000       0.00000       0.00000       0.00000       0.00000       0.00000       0.00000       0.00000       0.00000
   2  24 3566.6288    2.7797  2.7567 -0.9353  0.0000  0.1199   0.1029   0.3314 1000.0000   0.0000   371.6998       25.8754       31.4086      -11.0749       0.00000       0.00000       0.00000       0.00000       0.00000       0.00000       0.00000       0.00000       0.00000       0.00000       0.00000       0.00000       0.00000       0.00000       96.6230       76.4765       39.5899       14.6578       0.00000       0.00000       0.00000       0.00000       0.00000       0.00000       0.00000       0.00000       0.00000       0.00000       0.00000       0.00000       0.00000       0.00000
   3  12 2001.2230    0.6083  0.3115  9.7208  0.0000  0.0518   0.0529   0.0777    0.1529   0.0000   411.5811      -10.1104       31.0428       16.0895      -3.51981      0.220838       0.00000       0.00000       0.00000       0.00000       0.00000       0.00000       0.00000       0.00000       0.00000       0.00000       0.00000       0.00000       19.7787       20.4701       15.6738       12.1473       4.68252       1.87998       0.00000       0.00000       0.00000       0.00000       0.00000       0.00000       0.00000       0.00000       0.00000       0.00000       0.00000       0.00000
   3  13 2137.7035    0.7311  0.6885  9.5775  0.0000  0.0602   0.0485   0.1591    0.2864   0.0000   427.0401       7.32123      -10.1846      -12.4562      -2.51251       3.15199       0.00000       0.00000       0.00000       0.00000       0.00000       0.00000       0.00000       0.00000       0.00000       0.00000       0.00000       0.00000       30.7873       30.0315       21.0233       14.9281       5.21943       1.88832       0.00000       0.00000       0.00000       0.00000       0.00000       0.00000       0.00000       0.00000       0.00000       0.00000       0.00000       0.00000
   3  14 2273.3246    1.0348  0.8261 10.5198  0.0000  0.0655   0.0644   0.1745    0.2849   0.0000   422.5576       17.1481      -11.0850      -23.3508      -8.67355      -1.47097       0.00000       0.00000       0.00000       0.00000       0.00000       0.00000       0.00000       0.00000       0.00000       0.00000       0.00000       0.00000       35.0025       31.5909       23.8773       13.0548       6.15075       1.58743       0.00000       0.00000       0.00000       0.00000       0.00000       0.00000       0.00000       0.00000       0.00000       0.00000       0.00000       0.00000
   3  15 2407.6069    1.3917  1.0329 10.3923 -0.0005  0.0676   0.0754   0.1696    0.4863   0.0000   393.5739       28.4822      -5.79807      -15.2061      -2.19860     -0.849487       0.00000       0.00000       0.00000       0.00000       0.00000       0.00000       0.00000       0.00000       0.00000       0.00000       0.00000       0.00000       31.8847       30.5812       23.0612       16.5806       6.22630       2.05709       0.00000       0.00000       0.00000       0.00000       0.00000       0.00000       0.00000       0.00000       0.00000       0.00000       0.00000       0.00000
   3  16 2541.6867    2.0270  0.9944  9.9495  0.0000  0.0737   0.1038   0.1655    1.3801   0.0000   456.4541       46.1992      -8.97920      -13.8765       4.50782       2.29684       0.00000       0.00000       0.00000       0.00000       0.00000       0.00000       0.00000       0.00000       0.00000       0.00000       0.00000       0.00000       45.7951       43.8492       27.0348       12.9671       5.13406       1.66559       0.00000       0.00000       0.00000       0.00000       0.00000       0.00000       0.00000       0.00000       0.00000       0.00000       0.00000       0.00000
   3  17 2676.1115    2.2664  0.7849 11.7085  0.0000  0.0601   0.1427   0.1543    0.3719   0.0000   380.8768      -5.92069      -19.5132       19.6287       5.37112      -1.91207       0.00000       0.00000       0.00000       0.00000       0.00000       0.00000       0.00000       0.00000       0.00000       0.00000       0.00000       0.00000       30.2946       30.8687       22.5795       10.4073       6.23269       1.71569       0.00000       0.00000       0.00000       0.00000       0.00000       0.00000       0.00000       0.00000       0.00000       0.00000       0.00000       0.00000
   3  18 2811.4252    3.1732  0.8399  4.2149  0.0000  0.0758   0.1757   0.1510  664.3026   0.0000   377.8937     -0.646321       16.5825     -0.674375      -4.28544      -1.93701       0.00000       0.00000       0.00000       0.00000       0.00000       0.00000       0.00000       0.00000       0.00000       0.00000       0.00000       0.00000       51.8016       47.4533       29.0204       13.3228       4.58658       1.14933       0.00000       0.00000       0.00000       0.00000       0.00000       0.00000       0.00000       0.00000       0.00000       0.00000       0.00000       0.00000
   3  19 2946.9877    3.6436  1.1281  5.2322  0.0000  0.0593   0.1870   0.1632  687.4496   0.0000   419.0264       21.5972      -7.21232       18.5075       6.30528      0.660390       0.00000       0.00000       0.00000       0.00000       0.00000       0.00000       0.00000       0.00000       0.00000       0.00000       0.00000       0.00000       31.2090       30.4880       21.8666       12.0831       5.67336       1.64767       0.00000       0.00000       0.00000       0.00000       0.00000       0.00000       0.00000       0.00000       0.00000       0.00000       0.00000       0.00000
   3  20 3082.2754    4.3028  0.9557  3.9018  0.0000  0.0600   0.2253   0.1561 1000.0000   0.0000   459.7746       14.0913       47.6461       15.3318      0.631079      -3.34011       0.00000       0.00000       0.00000       0.00000       0.00000       0.00000       0.00000       0.00000       0.00000       0.00000       0.00000       0.00000       35.7690       32.1598       22.7167       12.2965       5.17113       1.28581       0.00000       0.00000       0.00000       0.00000       0.00000       0.00000       0.00000       0.00000       0.00000       0.00000       0.00000       0.00000
   3  21 3217.7529    4.0469  1.4318  4.7294  0.0000  0.0697   0.1859   0.1992 1000.0000   0.0000   449.4773       68.0909      -35.2665       21.9837      -1.84858       1.07293       0.00000       0.00000       0.00000       0.00000       0.00000       0.00000       0.00000       0.00000       0.00000       0.00000       0.00000       0.00000       34.2541       31.5764       25.2771       15.4851       7.03404       2.00494       0.00000       0.00000       0.00000       0.00000       0.00000       0.00000       0.00000       0.00000       0.00000       0.00000       0.00000       0.00000
   3  22 3353.6570    3.5738  1.7339 10.9678  0.0156  0.0719   0.1553   0.2451    1.1036   0.0000   436.0706       71.9005      -12.3453      -9.82957       3.38475       3.88715       0.00000       0.00000       0.00000       0.00000       0.00000       0.00000       0.00000       0.00000       0.00000       0.00000       0.00000       0.00000       37.2664       34.3836       25.9765       16.2593       6.71988       2.03904       0.00000       0.00000       0.00000       0.00000       0.00000       0.00000       0.00000       0.00000       0.00000       0.00000       0.00000       0.00000
   3  23 3489.7043    3.0536  2.4879 10.4606  0.0109  0.0894   0.1101   0.2974    0.8003   0.0000   355.1872      -7.96495       27.2087       24.3602       1.46290      -4.27538       0.00000       0.00000       0.00000       0.00000       0.00000       0.00000       0.00000       0.00000       0.00000       0.00000       0.00000       0.00000       43.9398       44.0598       32.7164       17.1894       8.90931       2.67830       0.00000       0.00000       0.00000       0.00000       0.00000       0.00000       0.00000       0.00000       0.00000       0.00000       0.00000       0.00000
   3  24 3626.1828    2.3804  3.7020 10.9966  0.0000  0.1249   0.0762   0.3750    0.2978   0.0000   521.4837       89.3561       107.244       26.6119      0.878207       1.16261       0.00000       0.00000       0.00000       0.00000       0.00000       0.00000       0.00000       0.00000       0.00000       0.00000       0.00000       0.00000       64.6719       63.9802       45.2719       25.6596       11.6695       3.65854       0.00000       0.00000       0.00000       0.00000       0.00000       0.00000       0.00000       0.00000       0.00000       0.00000       0.00000       0.00000
   4  12 2051.7159    0.7415  0.5156  9.6837 -0.0038  0.0476   0.0491   0.1049    0.1800   0.0000   439.7874      -5.10794      -3.89385       7.39624     -0.509453       1.39019      0.630147      0.207292       0.00000       0.00000       0.00000       0.00000       0.00000       0.00000       0.00000       0.00000       0.00000       0.00000       19.7263       21.5714       16.2154       10.8074       6.29402       2.93958       1.14969      0.293109       0.00000       0.00000       0.00000       0.00000       0.00000       0.00000       0.00000       0.00000       0.00000       0.00000
   4  13 2188.3108    0.8523  0.7134  9.2956 -0.0057  0.0527   0.0479   0.1218    0.4001   0.0000   443.6074       15.8853      -4.91736      -24.7947      -1.04438      -2.67779     -0.829626      0.116668       0.00000       0.00000       0.00000       0.00000       0.00000       0.00000       0.00000       0.00000       0.00000       0.00000       18.2059       19.7541       16.7211       11.5465       7.28971       3.12340       1.33640      0.350814       0.00000       0.00000       0.00000       0.00000       0.00000       0.00000       0.00000       0.00000       0.00000       0.00000
   4  15 2458.4397    1.5856  1.1013  8.9950  0.0166  0.0596   0.0748   0.1742    1.3936   0.0000   409.5207       46.4658      -5.96128      -13.1298       8.36346       9.53867      0.369366     -0.951567       0.00000       0.00000       0.00000       0.00000       0.00000       0.00000       0.00000       0.00000       0.00000       0.00000       23.3599       25.9679       19.2000       14.9470       8.24680       3.92650       1.37411      0.438737       0.00000       0.00000       0.00000       0.00000       0.00000       0.00000       0.00000       0.00000       0.00000       0.00000
   4  16 2592.9150    2.1436  1.0271  2.6302  0.0000  0.0553   0.1000   0.1683 1000.0000   0.0000   423.3530       27.1325      -22.2675      -17.4068      -12.9045      -3.50652       0.00000       0.00000       0.00000       0.00000       0.00000       0.00000       0.00000       0.00000       0.00000       0.00000       0.00000       0.00000       19.6704       22.2828       18.3911       12.2113       7.79416       3.54667       1.59668      0.403545       0.00000       0.00000       0.00000       0.00000       0.00000       0.00000       0.00000       0.00000       0.00000       0.00000
   4  17 2728.3888    2.5794  0.9197 10.9585 -0.0009  0.0702   0.1261   0.1415    0.9241   0.0000   440.7860      -1.26321      -11.0084       16.1602       2.21497      -6.37981     -0.518296     0.0355774       0.00000       0.00000       0.00000       0.00000       0.00000       0.00000       0.00000       0.00000       0.00000       0.00000       21.9369       24.8815       21.9048       14.2941       7.00451       5.15140       1.77346      0.490393       0.00000       0.00000       0.00000       0.00000       0.00000       0.00000       0.00000       0.00000       0.00000       0.00000
   4  18 2864.1912    3.4621  0.7947 10.8075 -0.0103  0.0507   0.1673   0.1096    1.8564   0.0000   420.2518       36.7573       19.0849       10.3757      0.453555      -1.80870       1.75430      0.239784       0.00000       0.00000       0.00000       0.00000       0.00000       0.00000       0.00000       0.00000       0.00000       0.00000       19.3659       19.0923       16.6088       10.8408       7.19449       3.00102       1.37969      0.302455       0.00000       0.00000       0.00000       0.00000       0.00000       0.00000       0.00000       0.00000       0.00000       0.00000
   4  19 3000.1988    3.7747  0.8065 12.0490 -0.0069  0.0568   0.2074   0.1306    0.5817   0.0000   436.8462       51.0468      -19.2672       2.67422       11.1663       2.75788      -1.18001      0.512391       0.00000       0.00000       0.00000       0.00000       0.00000       0.00000       0.00000       0.00000       0.00000       0.00000       22.4860       26.7057       17.7354       15.0780       6.76312       3.76281       1.05445      0.471618       0.00000       0.00000       0.00000       0.00000       0.00000       0.00000       0.00000       0.00000       0.00000       0.00000
   4  20 3136.0114    3.8761  1.0485 12.4596 -0.0096  0.0676   0.1905   0.1443    0.5799   0.0000   417.2360       50.6005      -26.7170       17.0751     0.0721816       3.34521     -0.217503     -0.235465       0.00000       0.00000       0.00000       0.00000       0.00000       0.00000       0.00000       0.00000       0.00000       0.00000       28.9682       31.8528       24.1222       15.6722       7.77528       4.32943       1.50916      0.452656       0.00000       0.00000       0.00000       0.00000       0.00000       0.00000       0.00000       0.00000       0.00000       0.00000
   4  22 3408.0693    3.2793  2.2278 10.8729 -0.0083  0.0776   0.1077   0.2282    0.7464   0.0000   429.2775      -36.5719       1.89133       5.97675       1.38111      -2.75941      -2.98372     -0.328727       0.00000       0.00000       0.00000       0.00000       0.00000       0.00000       0.00000       0.00000       0.00000       0.00000       30.0855       30.8349       26.6305       17.8612       10.4522       5.37987       2.10037      0.504536       0.00000       0.00000       0.00000       0.00000       0.00000       0.00000       0.00000       0.00000       0.00000       0.00000
   4  23 3544.5348    2.7892  3.4159 10.6474 -0.0142  0.1029   0.0725   0.2603    0.4288   0.0000   432.6756       86.4640      -8.58124      -2.99015       10.1181       1.14605      -3.23950     -0.380012       0.00000       0.00000       0.00000       0.00000       0.00000       0.00000       0.00000       0.00000       0.00000       0.00000       40.7465       42.8804       34.2132       24.5615       14.6229       6.63638       2.57589      0.681069       0.00000       0.00000       0.00000       0.00000       0.00000       0.00000       0.00000       0.00000       0.00000       0.00000
   4  24 3681.6641    2.3579  4.2698 10.2219 -0.0020  0.1230   0.0585   0.3183    0.3766   0.0000   541.0818       149.994       38.2986     -0.368143      -5.76512      -5.70424     -0.936745     -0.659627       0.00000       0.00000       0.00000       0.00000       0.00000       0.00000       0.00000       0.00000       0.00000       0.00000       53.4419       54.9506       43.9526       28.8182       15.8088       7.83166       2.85396      0.727644       0.00000       0.00000       0.00000       0.00000       0.00000       0.00000       0.00000       0.00000       0.00000       0.00000
   4  26 3956.1819    1.7054  8.0255  8.7545 -0.0010  0.1710   0.0313   0.4756    0.5284   0.0000   400.7520       147.845       103.919      -18.8821      -13.4231      -8.00348       6.59288      -1.32433       0.00000       0.00000       0.00000       0.00000       0.00000       0.00000       0.00000       0.00000       0.00000       0.00000       69.0375       73.4459       57.1830       41.0436       23.1230       11.2605       4.08224       1.16363       0.00000       0.00000       0.00000       0.00000       0.00000       0.00000       0.00000       0.00000       0.00000       0.00000
   5  13 2235.3824    0.9854  0.7153  9.8747 -0.0048  0.0395   0.0493   0.1165    0.2219   0.0000   439.4034       1.58068       16.5522       3.78743      -7.04391       1.70601      -1.10586     -0.213059     -0.186948    -0.0248759       0.00000       0.00000       0.00000       0.00000       0.00000       0.00000       0.00000       0.00000       13.0829       15.1668       12.9324       9.37994       5.81452       3.66933       1.54990      0.798272      0.258544     0.0636013       0.00000       0.00000       0.00000       0.00000       0.00000       0.00000       0.00000       0.00000
   5  15 2506.0048    1.8027  0.8833 10.6315 -0.0203  0.0475   0.0846   0.1303    0.4480   0.0000   427.1701      -4.56037       19.8219       18.2280      -19.1377       11.6249       2.74338     -0.748064      0.608508     -0.135556       0.00000       0.00000       0.00000       0.00000       0.00000       0.00000       0.00000       0.00000       17.1115       18.8961       16.6896       11.1718       7.10630       3.97640       1.90014      0.838149      0.288959     0.0612756       0.00000       0.00000       0.00000       0.00000       0.00000       0.00000       0.00000       0.00000
   5  16 2641.2287    2.3250  0.6492 11.5759 -0.0055  0.0460   0.1206   0.0961    0.2791   0.0000   455.8245      -4.16663       17.1437       2.60109       5.75714       3.01266       1.00328     -0.624571    -0.0651578    -0.0910076       0.00000       0.00000       0.00000       0.00000       0.00000       0.00000       0.00000       0.00000       12.8473       15.5298       11.3581       11.0731       7.10319       4.88620       1.73438       1.02418      0.260768     0.0893543       0.00000       0.00000       0.00000       0.00000       0.00000       0.00000       0.00000       0.00000
   5  17 2777.3161    2.9981  0.9916 10.4989  0.0019  0.0477   0.1350   0.1412    1.3251   0.0000   446.8259       36.8155       3.35519      -9.60022       16.1660       3.95968      0.962454     -0.371026     -0.376492     0.0192938       0.00000       0.00000       0.00000       0.00000       0.00000       0.00000       0.00000       0.00000       15.3122       15.9512       13.1073       11.7002       8.38359       5.18427       2.12115      0.952810      0.315090     0.0726913       0.00000       0.00000       0.00000       0.00000       0.00000       0.00000       0.00000       0.00000
   5  19 3050.0681    3.8713  1.2443 11.7554  0.0058  0.0564   0.1718   0.1628    0.9815   0.0000   408.4247       9.02728       14.5144       23.9079      0.127432      -4.66380      0.379540     -0.759911      0.233692      0.197202       0.00000       0.00000       0.00000       0.00000       0.00000       0.00000       0.00000       0.00000       17.2623       20.1225       17.9551       13.8939       10.0278       5.23519       3.23499       1.15730      0.471923      0.102646       0.00000       0.00000       0.00000       0.00000       0.00000       0.00000       0.00000       0.00000
   5  20 3186.2537    4.0081  0.9814 12.7244 -0.0019  0.0560   0.2097   0.1456    0.5739   0.0000   411.6813       31.0354       45.8774       28.8445      -6.24773       3.53508       3.45135      -1.25932      0.461365   -0.00682273       0.00000       0.00000       0.00000       0.00000       0.00000       0.00000       0.00000       0.00000       19.3760       20.6360       19.9811       13.1606       8.36494       4.83088       2.61442       1.15874      0.414041     0.0793873       0.00000       0.00000       0.00000       0.00000       0.00000       0.00000       0.00000       0.00000
   5  22 3459.4029    3.1544  2.2918 11.2542 -0.0003  0.0761   0.0995   0.2247    0.5199   0.0000   449.1209       17.5790       4.37351      -5.82404       17.4779     -0.942658       3.27318       1.26539     -0.667818     0.0195612       0.00000       0.00000       0.00000       0.00000       0.00000       0.00000       0.00000       0.00000       22.1609       25.1312       22.2500       17.4917       12.1412       6.98082       3.83093       1.53646      0.561181      0.129307       0.00000       0.00000       0.00000       0.00000       0.00000       0.00000       0.00000       0.00000
   5  23 3596.6075    2.6326  3.6191  9.7140 -0.0042  0.0994   0.0620   0.2545    0.8826   0.0000   391.6332       44.2848       7.58128      -2.40215       1.47775       12.7433      0.540387       1.04516     -0.682535     -0.225178       0.00000       0.00000       0.00000       0.00000       0.00000       0.00000       0.00000       0.00000       30.7103       35.5896       31.0583       24.6345       14.6113       9.39501       4.84576       2.20848      0.672583      0.173473       0.00000       0.00000       0.00000       0.00000       0.00000       0.00000       0.00000       0.00000
   5  24 3734.0959    2.2261  4.4123 10.0576 -0.0042  0.1126   0.0532   0.3176    0.3848   0.0000   384.2557       44.2672      -7.93155       4.95194      -25.5355       11.1701       8.82717      -4.39407      -1.10974     -0.120536       0.00000       0.00000       0.00000       0.00000       0.00000       0.00000       0.00000       0.00000       34.1001       39.1523       32.6639       26.6036       18.0526       10.3661       5.28661       2.16839      0.768715      0.193773       0.00000       0.00000       0.00000       0.00000       0.00000       0.00000       0.00000       0.00000
   6  10 1866.1422    0.3980  0.3817  9.1120 -0.0074  0.0407   0.0246   0.0697    0.0916   0.0000   452.4940      -4.83047       2.29980      -9.65620       2.52507     0.0924888      -1.83763     -0.553560      0.235718      0.235234     0.0289452    -0.0252826       0.00000       0.00000       0.00000       0.00000       0.00000       0.00000       9.48039       11.8110       11.6587       8.51017       5.78022       4.39351       2.46898      0.991463      0.678286      0.264121     0.0798760     0.0168462       0.00000       0.00000       0.00000       0.00000       0.00000       0.00000
   6  12 2142.5600    0.7026  0.5547  9.6430 -0.0163  0.0473   0.0398   0.0863    0.1479   0.0000   428.2479      -27.2407       24.7889       16.4463      -2.17078       9.80525       1.87510     -0.703946      0.605810      0.341020    0.00453064    0.00478754       0.00000       0.00000       0.00000       0.00000       0.00000       0.00000       14.4609       19.0992       15.9261       12.1653       7.47275       4.28796       2.55967       1.17400      0.608259      0.208394     0.0663651     0.0170703       0.00000       0.00000       0.00000       0.00000       0.00000       0.00000
   6  13 2279.6957    0.9449  1.0460 10.0393  0.0089  0.0686   0.0406   0.1400    0.2068   0.0000   451.0656      -12.9293      0.117131       6.65590       19.8496       3.92739       1.16244      -1.54205     -0.199802      0.181201     0.0351714    -0.0174443       0.00000       0.00000       0.00000       0.00000       0.00000       0.00000       17.7454       15.0854       16.8692       16.7768       10.6994       6.40122       5.00598       2.71522       1.27708      0.381417      0.106505     0.0210486       0.00000       0.00000       0.00000       0.00000       0.00000       0.00000
   6  14 2415.5355    1.4791  0.8630 10.1885 -0.0042  0.0434   0.0613   0.0981    0.2860   0.0000   437.9639       3.00630       18.2346      -2.89355      -7.12378       3.32080      -2.16166     -0.751304      0.352396     0.0868063    -0.0467319    0.00745189       0.00000       0.00000       0.00000       0.00000       0.00000       0.00000       11.3487       13.9076       12.2508       9.73451       7.33703       4.71309       2.68441       1.39982      0.596868      0.248281     0.0808965     0.0180383       0.00000       0.00000       0.00000       0.00000       0.00000       0.00000
   6  15 2551.1110    1.9761  0.7682 10.9964 -0.0013  0.0466   0.0865   0.0871    0.2461   0.0000   435.4773       16.5993       2.13277       6.22791      0.816204     -0.747222       3.25767     -0.487385      0.619819     -0.135516     0.0837433     0.0164084       0.00000       0.00000       0.00000       0.00000       0.00000       0.00000       11.4595       14.5090       11.7094       10.5914       7.97249       5.02378       3.23437       1.44124      0.754578      0.238752     0.0869354     0.0212603       0.00000       0.00000       0.00000       0.00000       0.00000       0.00000
   6  16 2687.1186    2.4876  0.9770 10.9458 -0.0078  0.0439   0.0974   0.1164    0.4856   0.0000   445.2798      0.956274       8.67899      -13.4008       2.65226       2.79127      0.391076      -1.52830    -0.0374518    -0.0728586    -0.0341565    -0.0219883       0.00000       0.00000       0.00000       0.00000       0.00000       0.00000       11.2728       11.8846       12.3693       9.27964       7.58402       4.99749       2.89395       1.54575      0.675576      0.271605     0.0855963     0.0151315       0.00000       0.00000       0.00000       0.00000       0.00000       0.00000
   6  17 2823.6800    3.0040  0.8272 11.5727 -0.0002  0.0576   0.1310   0.1171    0.3138   0.0000   434.2280     -0.320562      0.232971       12.0339      -6.55991    -0.0264867      -1.16137     0.0989354      0.998813    -0.0299716    -0.0603276   -0.00687112       0.00000       0.00000       0.00000       0.00000       0.00000       0.00000       17.1074       12.7492       14.9427       15.6660       9.56374       5.32330       4.30867       2.68555       1.04794      0.317321     0.0705169     0.0126834       0.00000       0.00000       0.00000       0.00000       0.00000       0.00000
   6  18 2960.7246    3.6382  0.7975 12.6038 -0.0127  0.0415   0.1811   0.1122    0.2366   0.0000   446.6701       11.2765       32.8740       11.1078       10.2573       9.08412      -6.65044     0.0836302    -0.0710379    -0.0928317     0.0804295     0.0357193       0.00000       0.00000       0.00000       0.00000       0.00000       0.00000       11.0125       12.6040       11.7077       9.38452       6.41290       4.83717       2.59221       1.22342      0.640782      0.281807     0.0726659     0.0170807       0.00000       0.00000       0.00000       0.00000       0.00000       0.00000
   6  19 3097.3500    4.0768  0.9257 11.5873  0.0001  0.0428   0.1729   0.1121    0.6066   0.0000   430.1954       35.4324       12.4332       26.3161      -7.28359      0.444947       5.51580      0.106382      0.875350      0.371264    -0.0117904     0.0162979       0.00000       0.00000       0.00000       0.00000       0.00000       0.00000       11.8757       12.5023       10.7578       9.49120       8.06371       5.25594       3.16820       1.45319      0.645335      0.223291     0.0749994     0.0162613       0.00000       0.00000       0.00000       0.00000       0.00000       0.00000
   6  20 3234.0810    4.0551  1.2788 12.3948 -0.0032  0.0619   0.1725   0.1425    0.4309   0.0000   423.6450       39.6617      -9.84902       15.7950      -1.29557       9.65063       4.09338      -1.04260      0.946225    -0.0640873     -0.118036    -0.0109540       0.00000       0.00000       0.00000       0.00000       0.00000       0.00000       19.5531       21.8539       17.8535       15.1200       11.8320       7.79715       4.21529       1.96526      0.771647      0.298183     0.0837008     0.0195584       0.00000       0.00000       0.00000       0.00000       0.00000       0.00000
   6  21 3370.9659    3.6992  1.9027 11.3827 -0.0145  0.0623   0.1128   0.1778    0.5893   0.0000   424.1498       19.1714       1.84105       9.38726       3.27283      -5.01584      0.352110       1.26400     -0.600545     -0.838159    0.00624115     0.0322125       0.00000       0.00000       0.00000       0.00000       0.00000       0.00000       16.8995       19.3719       17.1953       14.3221       10.8142       6.82724       4.18430       2.08050      0.947506      0.343564      0.110144     0.0234280       0.00000       0.00000       0.00000       0.00000       0.00000       0.00000
   6  22 3508.3907    2.9430  2.8284 10.5762 -0.0007  0.0785   0.0721   0.2169    0.4259   0.0000   461.0444       44.9411       35.9236       25.6024      -12.9039       1.46814      -6.53493      -6.73624       2.02136    -0.0881597     0.0468988    -0.0226762       0.00000       0.00000       0.00000       0.00000       0.00000       0.00000       20.6530       24.3752       22.6615       18.8298       12.8792       8.42263       5.09587       2.79720       1.26687      0.485358      0.146156     0.0315890       0.00000       0.00000       0.00000       0.00000       0.00000       0.00000
   6  23 3646.0808    2.4642  3.7399 10.3594  0.0031  0.0988   0.0549   0.2594    0.2933   0.0000   460.2584      -8.98483       11.1543       13.2747      -6.99135       20.2756      -3.78187      -1.60132      -3.07842     0.0863010      0.140970   -0.00682775       0.00000       0.00000       0.00000       0.00000       0.00000       0.00000       22.6847       29.3453       25.2404       22.8599       15.8291       11.2417       6.22685       3.52993       1.50776      0.650936      0.188122     0.0464667       0.00000       0.00000       0.00000       0.00000       0.00000       0.00000
   6  27 4199.6232    1.2205 10.3026  9.3013  0.0020  0.1923   0.0197   0.5501    0.1202   0.0000   473.5259      -34.4999       45.7740      -35.6663      -7.14768       15.4265      -12.0082      -1.04326       3.55213       2.33770     -0.537491     -0.240193       0.00000       0.00000       0.00000       0.00000       0.00000       0.00000       48.9706       58.9895       53.7330       45.3303       33.3545       21.6405       13.6188       6.74460       3.36556       1.19991      0.389143     0.0824373       0.00000       0.00000       0.00000       0.00000       0.00000       0.00000
   7  11 2045.8827    0.6259  0.4782  9.3992 -0.0032  0.0308   0.0356   0.0814    0.1121   0.0000   418.8930     -0.324950     -0.887755       5.02048      -4.51129       3.91226     -0.732136      -1.54485       1.25256   -0.00923024    -0.0836220    0.00899935    0.00585834   -0.00298739       0.00000       0.00000       0.00000       0.00000       7.43340       8.20779       8.72579       7.25327       5.10824       3.54613       2.09381       1.41267      0.811222      0.349259      0.149676     0.0541323     0.0130168    0.00232616       0.00000       0.00000       0.00000       0.00000
   7  12 2184.5386    0.8619  0.6579  9.7665 -0.0023  0.0396   0.0387   0.0961    0.1518   0.0000   434.7673      -10.3452       4.82472       5.71924     -0.973862       2.10665      0.910011       2.36911      0.637908     -0.421352      0.120461     0.0618369    -0.0185979   0.000408916       0.00000       0.00000       0.00000       0.00000       9.09435       9.34208       9.47349       8.63683       6.19831       4.60401       3.02220       1.76066       1.00112      0.449440      0.197577     0.0613161     0.0162178    0.00323066       0.00000       0.00000       0.00000       0.00000
   7  13 2322.1438    1.1969  0.9199 10.1329 -0.0044  0.0483   0.0474   0.1043    0.2206   0.0000   420.5848       3.15287      0.963303      -4.85698       4.22979     -0.982556      -4.27576       1.51788     0.0798142     -0.119562     -0.214797    -0.0242840    0.00114420   -0.00447607       0.00000       0.00000       0.00000       0.00000       9.53630       10.4952       11.2814       9.91050       8.04780       5.07099       3.77415       2.31608       1.23880      0.633576      0.232956     0.0858173     0.0255558    0.00434193       0.00000       0.00000       0.00000       0.00000
   7  14 2458.1808    1.6332  0.9073 10.4356 -0.0042  0.0409   0.0637   0.1068    0.2391   0.0000   414.4140      -3.59288      -1.22539      -9.33738       7.90953       2.55098      -3.41018      -3.83157     -0.858759     -0.163612     0.0862817    -0.0558891     0.0165891    0.00109613       0.00000       0.00000       0.00000       0.00000       9.26927       10.9388       10.9806       7.98618       7.09141       5.04962       3.09051       1.86604      0.955733      0.409743      0.184279     0.0724703     0.0207630    0.00334417       0.00000       0.00000       0.00000       0.00000
   7  15 2594.2979    2.0713  0.8268 10.9773  0.0034  0.0378   0.0824   0.0916    0.2484   0.0000   427.3362       16.7970     -0.566348       19.0697       1.30778      -5.15979       1.30344       1.86495      0.995118     -0.862436    -0.0427692    0.00134595    -0.0106044   -0.00140321       0.00000       0.00000       0.00000       0.00000       9.15424       10.5674       10.0940       8.73186       6.46195       4.55540       2.98367       1.70519      0.852668      0.464536      0.171658     0.0600886     0.0165377    0.00328093       0.00000       0.00000       0.00000       0.00000
   7  16 2731.1991    2.6602  0.8652 11.0732 -0.0085  0.0484   0.1077   0.1081    0.3573   0.0000   447.3749       8.71591       12.9108       10.5717       5.23695       3.02349      -6.49584      -1.83830       1.81206      0.355062    -0.0362740     0.0144109     0.0329065   -0.00103021       0.00000       0.00000       0.00000       0.00000       10.2709       11.3410       11.4517       8.31295       8.25932       5.45376       3.62159       2.18665       1.03462      0.521328      0.193704     0.0767448     0.0245557    0.00354894       0.00000       0.00000       0.00000       0.00000
   7  17 2868.3789    3.4570  0.7370 11.7113 -0.0064  0.0353   0.1466   0.0903    0.3322   0.0000   432.0588       9.62966       1.46732       9.98453      -13.4828       1.63795      -1.52435       2.33093      -1.20246     -0.202281    -0.0823140     0.0675016   -0.00950873  -0.000525941       0.00000       0.00000       0.00000       0.00000       7.70543       8.79787       9.43093       7.36634       5.73969       4.18067       2.65674       1.56040      0.833906      0.392082      0.173083     0.0633361     0.0180451    0.00280042       0.00000       0.00000       0.00000       0.00000
   7  18 3005.7745    3.5878  0.9082 12.4105 -0.0097  0.0446   0.1391   0.0996    0.2474   0.0000   427.9500       22.2142       14.1405       19.3428      -13.4352       11.9730      -1.69829      0.908727      0.187898      0.630849      0.207458   -0.00517696   -0.00955972   -0.00557799       0.00000       0.00000       0.00000       0.00000       10.0993       10.8666       11.5727       10.2333       6.73643       5.18806       3.56861       1.89397       1.07541      0.556187      0.246263     0.0742574     0.0185385    0.00381146       0.00000       0.00000       0.00000       0.00000
   7  19 3142.8195    3.7005  1.2784 12.0373 -0.0121  0.0475   0.1242   0.1389    0.3316   0.0000   437.6199       28.9905       29.9242      -6.33030       6.01219       8.31583       2.83465       1.02770      -2.55336     -0.447501      0.278144    -0.0693394  -0.000103185    0.00130784       0.00000       0.00000       0.00000       0.00000       10.6948       12.3698       12.4071       10.1640       8.14367       5.43823       3.82010       2.08987       1.12580      0.585145      0.231117     0.0798421     0.0241647    0.00430747       0.00000       0.00000       0.00000       0.00000
   7  20 3279.9554    3.5692  1.4413 12.2159 -0.0057  0.0535   0.1207   0.1390    0.2518   0.0000   440.9922       33.8443       1.51349       20.7773       15.3316      -6.61810      -2.19442     -0.266075      -1.06142     -0.433917     0.0508159     -0.188518    0.00266400    -0.0124725       0.00000       0.00000       0.00000       0.00000       12.5323       14.1359       13.5441       11.3967       9.32139       6.60970       4.45582       2.49369       1.22470      0.648050      0.244114     0.0899829     0.0253810    0.00482806       0.00000       0.00000       0.00000       0.00000
   7  21 3417.5497    3.1316  2.1214 11.5341  0.0040  0.0619   0.0876   0.1741    0.2358   0.0000   431.1439       24.9779       16.7171       20.8641       4.04105      -13.1467      -7.88460      0.455377       2.34650      0.487383    -0.0522246    -0.0735402   -0.00575607   -0.00815720       0.00000       0.00000       0.00000       0.00000       13.8125       16.0937       15.3097       13.7412       10.2894       7.45898       5.08467       2.72936       1.50718      0.719326      0.312261      0.101162     0.0293005    0.00592611       0.00000       0.00000       0.00000       0.00000
   7  22 3555.3284    2.7020  2.9647 10.7476 -0.0067  0.0801   0.0622   0.1969    0.2937   0.0000   425.8147       38.0152       11.5080       16.7516       4.12067       4.94689       1.37898      -4.65965      -1.74830       2.25709     -0.543175   -0.00736410     0.0611228   -0.00102972       0.00000       0.00000       0.00000       0.00000       18.0858       22.1168       21.1743       18.1013       13.5409       9.46445       6.04043       3.68607       1.77265       1.00431      0.362298      0.140861     0.0388022    0.00773665       0.00000       0.00000       0.00000       0.00000
   7  23 3693.5589    2.3254  4.1874 10.0322 -0.0005  0.0906   0.0434   0.2497    0.2524   0.0000   420.4579      -26.4150       71.2409       35.8411      -13.6331       1.99678       9.06541       5.12117      -1.28961     -0.754985    -0.0512893     -0.128028     -0.110565    -0.0107625       0.00000       0.00000       0.00000       0.00000       20.4927       23.6889       23.5254       19.3933       15.4828       12.0991       7.11048       4.40998       2.32755       1.00534      0.461535      0.176437     0.0444289    0.00832238       0.00000       0.00000       0.00000       0.00000
   7  24 3831.8816    1.9412  5.6674  9.8152 -0.0021  0.1150   0.0329   0.3022    0.1867   0.0000   469.2611       26.3202       20.1718       24.6283      -27.7363       18.9609      -9.01749      -6.58345      -2.25333      0.895168      0.584422     -0.247336     0.0115891   -0.00366152       0.00000       0.00000       0.00000       0.00000       25.6313       30.1973       28.6298       25.0077       19.6458       14.4315       9.24556       5.39879       2.89136       1.32090      0.566909      0.201181     0.0565769     0.0109947       0.00000       0.00000       0.00000       0.00000
   8  12 2225.0915    0.9180  0.7115  9.6829 -0.0087  0.0349   0.0368   0.0799    0.1483   0.0000   437.2960      -8.55617       20.8567      -8.30806      -5.81756       7.49600      -5.22926      -2.94077      0.549039     -0.571078     -0.793956     0.0633172     0.0422617   -0.00645250    -0.0106901  -0.000377560       0.00000       0.00000       6.94473       8.17659       8.54895       7.33184       6.02237       4.32625       2.82749       1.92462       1.17970      0.628213      0.320822      0.128404     0.0520921     0.0175375    0.00445398   0.000734712       0.00000       0.00000
   8  13 2362.8467    1.2871  0.8507 10.1045 -0.0009  0.0429   0.0502   0.0975    0.2036   0.0000   424.6074       21.0320       21.0127      -8.88142       2.18532       4.69385       2.57698       1.23498     -0.941756     0.0500786     -0.392856     0.0732771     0.0313698     0.0108558   -0.00803835   0.000275702       0.00000       0.00000       8.48027       10.5600       9.42558       7.99100       7.68547       5.45099       4.30794       2.47762       1.39349      0.769266      0.329352      0.165041     0.0571798     0.0183502    0.00609832   0.000957062       0.00000       0.00000
   8  14 2499.5255    1.6723  0.8437 10.7678 -0.0111  0.0413   0.0631   0.0932    0.1858   0.0000   449.1179       2.92673       10.3856      0.734181       1.36876       4.43948      -6.31095       1.30014    -0.0627112      0.524223     -0.121957     -0.199750    0.00821391     0.0493673   -0.00204879   2.39781e-05       0.00000       0.00000       8.96907       10.2999       10.5866       8.64797       7.66841       5.06122       3.36270       2.41633       1.38250      0.767711      0.362041      0.140522     0.0509598     0.0198959    0.00511005   0.000740146       0.00000       0.00000
   8  15 2636.1278    2.2701  0.8372 11.3401 -0.0090  0.0409   0.0883   0.0943    0.2121   0.0000   441.6940       23.5314       3.67923      -10.5517       17.0822       10.6906      -6.72518      -3.29801      0.418898      0.845818   -0.00684656     -0.154935     0.0860287     0.0297066    0.00133051   0.000267812       0.00000       0.00000       7.26660       8.55716       9.80427       7.67313       6.42232       5.49260       3.16708       2.29812       1.39206      0.713022      0.363064      0.147275     0.0687140     0.0244189    0.00533712   0.000903740       0.00000       0.00000
   8  16 2773.7536    2.7654  0.9297 11.4431 -0.0033  0.0413   0.0994   0.0986    0.2448   0.0000   430.7584       19.6989       17.4761       2.98089     -0.105418       1.03460       6.65859      -4.62163       1.07480      0.278003      0.191626     0.0338363     0.0149294    0.00511490   -0.00359580  -0.000150280       0.00000       0.00000       7.39205       10.4087       8.37172       9.09864       6.10874       5.55297       3.35004       2.40195       1.24736      0.734708      0.320439      0.155523     0.0548895     0.0204859    0.00438102    0.00120678       0.00000       0.00000
   8  17 2911.5539    3.4272  0.8032 12.1761 -0.0099  0.0335   0.1308   0.0876    0.2086   0.0000   446.3588      -2.49258       15.3717       12.0987       2.05111       1.25337     -0.327534       2.25226      -1.33972   -0.00512641     -0.155669     0.0250555     0.0416281    -0.0131970    0.00490171  -0.000141109       0.00000       0.00000       6.70089       7.39024       7.55024       7.03057       5.31230       4.24403       3.02442       1.91885       1.11423      0.589876      0.311342      0.134278     0.0506608     0.0152535    0.00370131   0.000716649       0.00000       0.00000
   8  18 3049.2019    3.9608  0.8095 12.3270  0.0013  0.0448   0.1567   0.0901    0.2362   0.0000   436.0503       8.15298       13.9239       17.1809       8.37208       2.98266      -6.25397       1.53244      0.403274     -0.889688     -0.485119      0.123610    -0.0125695    -0.0281881  -0.000495620   0.000657176       0.00000       0.00000       8.10899       9.25301       9.46184       10.0680       6.27776       5.04798       4.28218       2.50564       1.35860      0.751999      0.497873      0.193872     0.0775134     0.0198683    0.00495362    0.00115143       0.00000       0.00000
   8  19 3186.7511    3.8930  1.0837 12.6502  0.0017  0.0683   0.1383   0.1096    0.2324   0.0000   426.6188       7.44616      -3.77600       20.2820       15.4656      -8.14606      -3.02147       3.80488       2.36385      0.470538      0.147540    -0.0398951     0.0168871     0.0143691   -0.00867784   -0.00104569       0.00000       0.00000       12.7789       13.0263       16.7769       11.6353       12.1891       7.94335       4.46097       4.37243       2.05740       1.20371      0.730662      0.215702     0.0892895     0.0410603    0.00960358    0.00106482       0.00000       0.00000
   8  20 3324.5685    3.3152  1.2428 12.4882 -0.0075  0.0553   0.1134   0.1227    0.1988   0.0000   441.1834       5.99488       2.85941       36.0980       2.93294      -7.23919       1.06216       3.15108      0.766743      -1.38133     -0.150035     0.0202274   -0.00946981   -0.00907558     0.0153538   -0.00178210       0.00000       0.00000       11.9545       13.8844       12.0181       10.4221       9.79376       8.35913       5.81950       3.49647       1.99515      0.948535      0.434296      0.178332     0.0782307     0.0243231    0.00679565    0.00118847       0.00000       0.00000
   8  21 3462.5041    3.0208  2.3482 11.0268 -0.0011  0.0617   0.0690   0.1588    0.1976   0.0000   430.9144       40.5469      -4.73530       16.5828      -2.29429      -6.75127     -0.538843       3.48711      0.532164      -2.14717      0.196156      0.155319    -0.0609784    0.00759661   -0.00890674   0.000399212       0.00000       0.00000       12.1555       14.6697       13.5995       12.4456       10.6048       7.85807       5.50705       3.64163       2.04658       1.08566      0.570151      0.219090     0.0853405     0.0286710    0.00781948    0.00144256       0.00000       0.00000
   8  22 3601.0295    2.6530  3.2965 10.5215 -0.0018  0.0746   0.0533   0.1868    0.2094   0.0000   438.1735       23.6161      -8.97584       11.8709       9.17027       3.28340       14.5624       3.03879      -2.64505     -0.245862     0.0493849     -0.702701    -0.0986925     0.0574604    -0.0135883   -0.00408509       0.00000       0.00000       15.0887       18.3677       17.4496       15.9961       12.2981       9.61106       6.80449       4.19854       2.40917       1.23541      0.671046      0.274765      0.110174     0.0338939    0.00885076    0.00174194       0.00000       0.00000
   8  23 3739.6665    2.1133  4.9485 10.1329 -0.0025  0.0944   0.0365   0.2654    0.1666   0.0000   441.0850       29.9444      -22.3022       16.6377      -8.26312      -15.3902       5.22022      -3.23133       3.19249     -0.750641     -0.694171     -0.286539     -0.207241     0.0459222     0.0166970   -0.00147195       0.00000       0.00000       19.1427       21.6132       21.7356       19.7519       15.9440       11.8632       8.67259       5.36720       3.17079       1.73511      0.833532      0.377885      0.139913     0.0431024     0.0114707    0.00196666       0.00000       0.00000
   8  24 3878.5157    1.8491  6.3810  9.7748 -0.0003  0.1159   0.0277   0.3081    0.1363   0.0000   448.2841       20.0353       26.1898       43.8437       40.0886       2.53651       7.65936       7.51861       2.58273      -3.96495      -2.05650     -0.430494    -0.0479756   -0.00928672    -0.0107965   0.000278233       0.00000       0.00000       22.8123       27.6855       26.7349       23.5416       20.2499       15.1027       10.1377       6.82500       3.95307       2.12152       1.02421      0.430191      0.166272     0.0585621     0.0152854    0.00266439       0.00000       0.00000
   8  25 4017.6391    1.4992  7.9713  9.6343 -0.0000  0.1365   0.0219   0.3939    0.1056   0.0000   450.3086      0.950752       39.1840       30.4631      -18.4988       6.06339      -17.5968       1.74758       8.11462      -1.67279     -0.310536     -0.371220      0.401167     -0.125806    -0.0366588    0.00709731       0.00000       0.00000       26.9263       30.5627       29.8033       28.5185       23.8484       17.4906       12.1916       8.07288       5.02005       2.64888       1.32198      0.533709      0.209034     0.0662431     0.0176715    0.00310795       0.00000       0.00000
   8  26 4156.9598    1.2733  9.5285  9.3706 -0.0004  0.1619   0.0180   0.4537    0.0975   0.0000   384.0136       26.5189       57.7085       43.8144       42.0697      -13.0972      -11.6187      -12.6432     -0.607810       1.22174       1.96576     -0.368718      0.560095     0.0700930     0.0266997   -0.00476144       0.00000       0.00000       31.5695       40.1766       37.8871       34.8867       27.6450       21.1440       14.0678       9.45430       5.43280       3.05952       1.41640      0.650255      0.238813     0.0839534     0.0210924    0.00406902       0.00000       0.00000
   9  10 1984.2071    0.5524  0.4254  9.3687 -0.0054  0.0354   0.0280   0.0582    0.1010   0.0000   439.2773      -6.46852       7.11637       3.51231      -2.51284      -2.23172     -0.415538       1.70440    -0.0237917    -0.0957539      0.452035     -0.166897      0.134721    0.00391775     0.0274343   -0.00315161  -0.000569485   0.000165452       5.99997       6.72045       6.25967       7.16009       5.77642       4.42584       3.30928       2.16039       1.66650      0.910318      0.615653      0.221707      0.144005     0.0391738     0.0180032    0.00382486    0.00114285   0.000209736
   9  11 2125.1195    0.7351  0.6621  9.4511 -0.0105  0.0344   0.0302   0.0794    0.1387   0.0000   440.7062      -4.06525       12.5838       7.38414     -0.752991      -1.08943      0.168510       1.31675    -0.0808684      0.717509      0.165324     -0.144955     0.0678119     0.0813780     0.0184354   -0.00902611   -0.00311097   0.000216568       5.38101       6.52925       6.77544       5.72180       5.55122       4.05295       3.15750       2.24232       1.34888      0.819889      0.435863      0.221557      0.103675     0.0416990     0.0139632    0.00496667    0.00126644   0.000178115
   9  13 2402.4306    1.3356  0.9327 10.5343 -0.0165  0.0567   0.0489   0.0902    0.1782   0.0000   439.4639       5.51533      -6.51873       12.7622       9.07653     0.0794763       2.83960      -2.09761     -0.299975      -1.50962     -0.632854     -0.325949      0.124091   -0.00580870   -0.00246973    0.00471968   -0.00157565   0.000203523       11.7192       15.7327       15.8280       13.4794       11.3891       7.03526       5.31400       2.67795       2.12937       1.11604      0.578023      0.338004      0.107118     0.0616952     0.0215416    0.00575334    0.00212444   0.000284736
   9  14 2539.5260    1.8106  1.0227 10.8141 -0.0003  0.0395   0.0596   0.1028    0.1953   0.0000   440.3982       1.09054       16.6172       14.5986       4.22695       7.01204      0.558934      -3.14228      0.253199      0.492731     -0.299458     -0.346991      0.104090   -0.00871395   -0.00103688   -0.00217649   0.000212903  -0.000226467       6.72879       7.73256       8.16243       7.26397       6.48124       4.85768       3.54719       2.65511       1.55852      0.921624      0.536798      0.260072      0.125936     0.0444590     0.0169141    0.00542834    0.00126011   0.000198682
   9  15 2677.0364    2.3151  0.8309 11.4443 -0.0182  0.0387   0.0874   0.0892    0.1992   0.0000   438.7484       17.3482      -9.48744    -0.0641127      -2.82855       1.37143      -5.23592      0.510505      -1.52760      0.344887      0.813801     -0.524488    -0.0801031     0.0446588     0.0267539   -0.00100526   0.000153038  -0.000319836       6.07773       8.37440       7.48153       7.44119       6.02247       5.23675       3.11298       2.45978       1.49902      0.904781      0.485318      0.252936     0.0996545     0.0434997     0.0164841    0.00557317    0.00114143   0.000263525
   9  16 2815.1887    3.0956  0.8221 11.9969 -0.0005  0.0535   0.1154   0.0798    0.1848   0.0000   418.0296       19.5562       14.4687      -9.19953      -8.00268       9.26996      -6.13269      -2.35525       2.06091      0.583068    -0.0893025     -0.198478      0.226081   -0.00952146    0.00425114   -0.00298466   0.000166188  -0.000128910       6.55158       11.3851       8.67335       10.7303       6.80117       6.81194       4.93960       2.88223       2.27881       1.02821      0.732206      0.245334      0.178679     0.0521544     0.0276955    0.00643318    0.00183534   0.000440039
   9  17 2953.5401    3.5990  0.9731 11.4482  0.0021  0.0352   0.1172   0.0962    0.3211   0.0000   439.4286       19.5980       2.26099      -4.27803       2.89928       4.73954     -0.627226      0.154461      0.589219     -0.384434      0.495503   -0.00603564     -0.157255     0.0126748     0.0167278    -0.0108744  -0.000103236  -0.000163075       6.84557       8.44215       8.38380       7.41075       6.13192       4.65473       3.38544       2.27773       1.35339      0.806206      0.411076      0.221851     0.0923163     0.0407366     0.0134057    0.00453272    0.00106671   0.000180577
   9  19 3229.6673    3.9974  0.9496 12.8521 -0.0108  0.0401   0.1422   0.0999    0.2073   0.0000   426.9584       17.3042      -1.38307       15.6574      -9.91876      -5.37267       6.30180      0.528692       1.64611      -1.31137     -0.157318     -0.471722    -0.0131522    0.00174988     0.0101862  -0.000137766   -0.00114822   0.000133208       7.49159       9.23226       9.22843       8.52788       6.59860       5.32599       3.92764       2.38388       1.62260      0.959704      0.494030      0.243758      0.113768     0.0490004     0.0171747    0.00488650    0.00122731   0.000219011
   9  20 3367.7811    3.3755  1.7376 11.9271 -0.0024  0.0542   0.0895   0.1300    0.1744   0.0000   443.3389      -1.92284       7.83533       16.5992       4.17386      -2.88965      -1.22282      -2.05485       2.61350      -2.02637      0.491245     -0.936271      0.276781     -0.104119    -0.0191876   -0.00284583  -1.88159e-05   0.000172143       9.02875       10.3918       10.9965       10.6337       8.28762       6.78236       4.89429       3.33827       2.15878       1.29963      0.728471      0.351276      0.175496     0.0674619     0.0244557    0.00706857    0.00165533   0.000305599
   9  21 3506.2293    2.8718  2.5303 11.3909 -0.0030  0.0631   0.0635   0.1661    0.1332   0.0000   436.2340       17.1637       17.5874       16.7269      -12.7743      -4.46148      -2.20215      -3.08466      -2.92138       1.14707      0.237518    -0.0517904     -0.336318    -0.0670324    -0.0448545    -0.0123272   -0.00136032  -0.000483681       11.0840       12.3151       13.3690       11.7319       10.1188       8.18416       5.88028       4.19375       2.57394       1.50575      0.840174      0.405984      0.196662     0.0754926     0.0281612    0.00875513    0.00195340   0.000304270
   9  22 3645.2560    2.4385  3.5891 10.8373  0.0009  0.0756   0.0458   0.1993    0.1226   0.0000   398.6541       20.0013       10.0365      -7.76976      -2.52730       28.4955       3.00766       4.73332      -2.21147       1.75766      -2.17796     -0.590751    -0.0836708     -0.124144    -0.0184722   -0.00169077   -0.00294431   0.000140905       14.1510       17.0799       16.6464       15.4603       12.6670       10.1700       7.36979       5.17058       3.07088       1.77659      0.982354      0.480682      0.224989     0.0866468     0.0310026    0.00979578    0.00227786   0.000410844
   9  23 3784.3604    1.9792  5.2013 10.3999  0.0010  0.0996   0.0327   0.2519    0.1101   0.0000   441.1827       24.7757       50.0397      -1.27704       5.26051      -9.17616       12.4475     -0.388889       3.05272      -4.75054     -0.543609      0.646925     0.0547983      0.117759    -0.0156216    0.00673703    0.00282807   -0.00122045       16.9547       21.5131       20.9419       19.3742       16.4427       12.8595       9.28211       6.34933       4.04046       2.36515       1.30833      0.619724      0.296869      0.115012     0.0433120     0.0134162    0.00340330   0.000589105
   9  25 4063.5411    1.3933  9.1698  9.5364 -0.0008  0.1441   0.0180   0.3980    0.0859   0.0000   452.9669      -45.8681      -24.8125       32.0633       24.8159      -6.35863     -0.696268      -8.02983      -14.5994       2.02974       4.74626       1.25578      -1.13513     -0.189361     0.0442550   -0.00495265   -0.00419454   -0.00129645       24.1084       31.1991       30.0331       28.4903       23.7179       18.6446       13.6551       9.31178       5.95956       3.48506       1.90422      0.955362      0.430703      0.177507     0.0646469     0.0199654    0.00503671   0.000888318
   9  26 4202.8539    1.1671 10.4048  9.5419 -0.0025  0.1661   0.0157   0.4727    0.0716   0.0000   462.3496       69.7748      -25.1493       7.21568       13.8097       17.5202      -19.5220      -9.93734       14.0902      -6.74315      0.113566     -0.528141     -0.807568     0.0470697     0.0638044    0.00222009   -0.00314811   -0.00148081       27.9767       35.0598       35.3210       32.5178       27.9307       21.3589       15.8707       11.0994       6.94852       4.20364       2.33023       1.16437      0.546429      0.215958     0.0768936     0.0243639    0.00596827   0.000979092
  10   9 1880.0067    0.3916  0.3410  9.2435  0.0005  0.0344   0.0246   0.0627    0.0682   0.0000   437.9048      0.588269       5.75097      -6.98607       4.78792       5.40236       1.17573     -0.722176     -0.241358      0.951588     -0.210665     -0.267051     0.0576300     0.0199066   -0.00996926  -0.000692911    0.00415605    0.00120915       5.65816       5.85657       5.78238       6.98742       5.71089       3.71457       2.88861       2.99202       1.73470      0.925351      0.557835      0.403146      0.231098     0.0992033     0.0351587     0.0106192    0.00366496    0.00127555
  10  10 2021.4505    0.6299  0.4075  9.6071 -0.0273  0.0287   0.0404   0.0782    0.1003   0.0000   438.8156       3.40510       11.3588       1.58801      -5.81692       6.63954       7.08033       2.57713     -0.574479      0.916612     -0.330408     0.0249805    -0.0841233    -0.0140101    -0.0357191     0.0146770    0.00199679    0.00118328       4.24321       5.98352       5.82125       6.13120       4.26196       4.09132       3.12866       1.99151       1.42922      0.823172      0.645866      0.248543      0.180377     0.0565390     0.0372408    0.00951987    0.00467093   0.000850954
  10  11 2162.8996    0.8622  0.6151  9.5227 -0.0026  0.0356   0.0337   0.0687    0.1498   0.0000   440.0230      -10.4135       11.4419       4.08900       3.39475       2.93978       2.51763       2.07395      -1.16701       1.29516     -0.323330     0.0636832     -0.110545    0.00694302   -0.00572032    0.00473465   -0.00199687   0.000644404       5.85460       6.24611       6.62447       6.06202       5.36483       4.63116       3.75486       2.65334       1.88352       1.11536      0.532065      0.377417      0.191363     0.0736614     0.0334238     0.0145894    0.00414719    0.00113867
  10  13 2440.7861    1.4762  0.9433 10.5379 -0.0121  0.0366   0.0512   0.0966    0.1876   0.0000   438.0921      -3.82820       11.7668       10.5009       10.5171      -5.86209       4.44554     -0.506137       3.61922      -1.18998      0.176290      0.297499      0.147528    -0.0930229    -0.0190548   -0.00624022   0.000331030  -0.000961207       6.67693       8.35849       8.67546       7.12509       6.59202       5.06796       3.96665       2.72262       1.72715       1.07665      0.579780      0.313810      0.157668     0.0696792     0.0311626     0.0118013    0.00409698    0.00131280
  10  14 2578.6410    2.0029  0.8705 11.0579 -0.0071  0.0344   0.0680   0.0890    0.1681   0.0000   434.9625      -3.49378       11.1481     -0.164632      -5.50200       1.98085       1.18219     -0.726227      0.816149      -2.22043     -0.210207      0.343536     -0.217594     0.0262012     0.0154894     0.0128103    0.00232790  -0.000175019       6.24930       7.92233       7.98354       7.45923       6.01936       4.75692       3.53153       2.18285       1.56889      0.968187      0.595981      0.288457      0.148169     0.0698641     0.0303467     0.0116669    0.00385572   0.000977047
  10  15 2717.0296    2.5214  0.7765 11.6801 -0.0048  0.0305   0.0916   0.0808    0.1503   0.0000   434.6932       1.35879       8.71796       13.2576      -7.59009      -2.28476      -2.83244      0.210106      -1.90995      0.138665    -0.0729987     -0.374600     0.0698338   -0.00841176    0.00186184     0.0137302   -0.00133030  -0.000228110       5.20615       6.57028       6.39959       6.11957       5.05704       4.22928       3.05816       2.09134       1.39509      0.914102      0.513873      0.284125      0.138807     0.0623524     0.0268546     0.0103495    0.00336830   0.000980525
  10  16 2855.6990    3.2890  0.7997 11.8756 -0.0087  0.0428   0.1167   0.0832    0.1747   0.0000   443.0389       7.10342       4.34178       9.39590       7.13957      -4.42220      -1.74150      -1.27647      -1.75488      -2.53332      0.167129    -0.0733480     -0.361366     0.0399568   -0.00208967   -0.00727099   -0.00124827    0.00190228       6.37914       6.77702       8.51259       6.32450       5.23913       6.12973       3.94391       2.77662       2.32246       1.16063      0.589846      0.413477      0.199362     0.0719765     0.0366570     0.0191176    0.00642739    0.00155806
  10  17 2994.5148    3.7698  0.8483 12.2938 -0.0037  0.0356   0.1229   0.0786    0.1795   0.0000   439.6507       8.93130       3.63929       9.78510       4.59997      -2.10446      -3.02018      -1.16494       1.95784      0.986730      0.149683     -0.589648     -0.125435     0.0122108     0.0237671     0.0103826    0.00305625   -0.00116463       6.41585       7.91095       8.50589       7.77019       6.05867       4.74974       3.61140       2.29249       1.49599      0.992503      0.577466      0.294048      0.150308     0.0735462     0.0341659     0.0124833    0.00387563    0.00106173
  10  18 3132.8887    3.8790  1.0280 12.3924  0.0007  0.0377   0.1200   0.0909    0.1969   0.0000   441.1596       8.33038       3.52760       4.19970       8.17894       6.06105     -0.611222      -3.27889       2.26261     -0.539630      0.422279      0.298259     0.0158175    -0.0622253   -0.00446892    0.00294841   -0.00740963   8.22937e-05       6.19640       6.98946       6.97501       6.54961       6.06664       5.03340       3.67505       2.76698       1.91443       1.15380      0.693328      0.379842      0.191257     0.0839786     0.0345179     0.0127087    0.00474455    0.00128715
  10  19 3271.3210    3.6489  1.4442 12.0709 -0.0020  0.0655   0.0960   0.1120    0.1825   0.0000   436.6649       9.59307      -1.31466       1.08702      -3.31562       9.12375       1.45676    0.00783499      -1.92580      0.670213      -1.47146     0.0491042     -0.246202     -0.108213   0.000343044   -0.00221527   -0.00331163    0.00156023       10.5475       8.95426       13.1945       13.4008       7.34861       7.58507       7.44708       4.07838       2.17862       2.20351       1.38554      0.463476      0.261158      0.181968     0.0880356     0.0303016    0.00824760    0.00169059
  10  20 3410.1380    3.0976  2.0934 11.7672 -0.0029  0.0567   0.0704   0.1422    0.1296   0.0000   452.2849       13.0688       11.3081      -1.88575      -4.06638       7.83262     -0.481904       2.44389    -0.0447287      0.106160       1.25475     -0.690572      0.196226     0.0430102     0.0125594     0.0134700    0.00239880  -0.000551332       9.23863       11.0086       11.6371       10.9050       9.46214       6.88148       5.46825       3.77561       2.54349       1.61963      0.933932      0.553324      0.269602      0.132742     0.0527527     0.0209734    0.00653921    0.00191139
  10  21 3549.0848    2.6800  2.7606 11.5779 -0.0034  0.0647   0.0554   0.1793    0.0955   0.0000   421.3661       35.3428     -0.271419      -1.06279      -13.3308      -5.17909      -1.34397      -6.52761      -3.44298      -1.87023     -0.227002      -1.17569      0.199302      0.189868      0.105125    -0.0218804   -0.00613443   6.75261e-05       9.77039       12.2480       12.0182       12.0116       9.50952       8.29550       6.17886       4.73043       2.89741       1.93069       1.12142      0.595227      0.321135      0.146097     0.0678648     0.0233848    0.00797159    0.00234680
  10  22 3688.4545    2.2444  4.1214 10.6589 -0.0012  0.0793   0.0368   0.2074    0.0951   0.0000   437.1147       18.0586       16.4857     -0.460111       7.67753      -6.57912      -6.84745      -4.26800      -1.45273      -1.28335       1.55650      0.950666      0.453560     -0.180136    -0.0702093   -0.00431070     0.0100211   -0.00114638       12.5631       15.6121       15.9032       15.2898       12.5101       10.1583       8.19190       5.55669       3.80040       2.28391       1.39063      0.732820      0.377426      0.185251     0.0778596     0.0299125    0.00982530    0.00266680
  10  23 3827.9500    1.8983  5.7499 10.1417 -0.0030  0.1003   0.0282   0.2542    0.0998   0.0000   430.0435      -13.3289       11.2458      -16.7932       2.31580       1.66850       2.09722       8.06950      0.343445       3.86223       2.71782      -1.80038      0.628903     -0.359346     -0.138645    -0.0370626    0.00504204    0.00638479       15.3165       19.7414       18.9198       18.7094       15.7697       12.8455       10.0046       7.25956       4.79078       2.93805       1.68865      0.967883      0.484897      0.231554     0.0939498     0.0370309     0.0119315    0.00354779
  10  24 3967.7529    1.5666  7.4969  9.7109 -0.0022  0.1157   0.0206   0.3206    0.0888   0.0000   422.2196       13.4970       18.5386       22.0419       14.6145      -1.99524       17.8126       8.82522     -0.703759       1.02681      -3.23482      0.325979      0.153644     -0.249970    -0.0783045     0.0361826     0.0302716   -0.00386473       18.2526       23.3917       23.9941       22.0873       18.7575       15.1213       11.4092       8.18615       5.39035       3.40313       1.93317       1.12291      0.561642      0.268012      0.112041     0.0453956     0.0145468    0.00437666
  10  28 4528.1309    0.7737 15.8344  9.3681 -0.0021  0.2714   0.0106   0.7449    0.0504   0.0000   421.9219       83.4371       58.0351      -30.4117      -34.9808       12.6558       26.6330      -13.2076      -25.0644     -0.990123      -5.74104    -0.0723025       3.50521     -0.979832      0.328600      0.129333    -0.0200384   -0.00244335       40.5070       51.9038       54.0650       49.5112       43.7412       36.2536       27.0362       20.1458       13.6400       8.67984       5.21346       2.89625       1.51006      0.701161      0.304853      0.116692     0.0399589     0.0115298
  11   9 1915.3711    0.4256  0.4417  9.1445 -0.0148  0.0335   0.0217   0.0644    0.0770   0.0000   433.5253       9.90242       19.6499       2.41212      -5.82593      -5.11210       3.91313      -4.03487      -3.91970       1.29275      0.104092      0.464708     -0.113637     -0.204319    0.00269019     0.0203956   -0.00264561   -0.00130630       4.32936       5.30906       5.82057       4.56933       5.15020       3.46038       3.47508       2.51312       1.66149       1.21673      0.620876      0.439447      0.202955      0.122137     0.0508947     0.0271837    0.00963522    0.00351955
  11  10 2057.9230    0.6599  0.5493  9.3946 -0.0021  0.0316   0.0269   0.0636    0.0987   0.0000   429.1829     -0.247889       22.1999     -0.481738      0.685617      -4.44923       2.80042      -2.74454      0.922435       1.59500      0.147267      0.621125    -0.0373067     0.0153345    -0.0529507     0.0149918    -0.0116947  -0.000251448       4.87048       6.20705       6.00920       5.80343       4.97377       3.97935       3.36514       2.39083       1.72037       1.03415      0.703246      0.374541      0.200314     0.0980554     0.0523793     0.0206112    0.00843026    0.00278112
  11  11 2199.7796    0.8989  0.6194  9.7490 -0.0036  0.0383   0.0350   0.0692    0.1238   0.0000   438.0529       8.02659       6.89543       1.26603      -1.15046       1.71450      0.554718      0.641771     0.0549225       2.66252      0.476686     -0.445095     -0.130767   -0.00293516    -0.0347504    0.00479697    -0.0101385   8.79652e-05       4.12135       7.11471       5.79414       8.41832       4.52983       6.18067       4.04397       2.75359       2.20847       1.21803      0.765779      0.383786      0.250801      0.127397     0.0662438     0.0249968     0.0167648    0.00495730
  11  12 2340.0220    1.3043  1.0098  9.9842 -0.0023  0.0386   0.0416   0.1049    0.2046   0.0000   442.8548       12.1384       12.3874      -2.28494      -5.02658       4.11201      0.838718    -0.0495078       2.11191      -1.06323      0.231357     -0.767381      0.284756    -0.0537557     0.0461086    -0.0511297    0.00419463   -0.00545855       5.02881       6.59420       6.82517       6.48951       5.63308       4.60876       3.53273       2.67732       1.79915       1.25472      0.680890      0.462649      0.240878      0.129112     0.0609361     0.0251417     0.0107573    0.00390138
  11  13 2478.5310    1.5356  0.9672 10.5360 -0.0116  0.0375   0.0487   0.0889    0.1930   0.0000   442.4783      -3.41982       18.1279       5.96763      -3.88365      -3.72798      0.187802       3.20875       2.14709      -2.01034      0.117299      0.287599    -0.0600668     0.0556908     -0.136249    -0.0267983    0.00559265   -0.00738893       5.58398       6.51907       6.78628       7.21689       5.85475       4.58267       4.03715       2.99573       1.92981       1.28580      0.833615      0.508222      0.242313      0.140769     0.0770236     0.0319158     0.0123474    0.00442161
  11  14 2617.0115    2.0866  0.8873 11.1319 -0.0032  0.0351   0.0686   0.0821    0.1807   0.0000   427.1803       4.33472       8.87924      -5.73247      0.893480       3.44862       1.13720      -1.17503    -0.0723104      -1.34583     0.0642966     -0.161117      0.108973     -0.185839    -0.0366374    -0.0516110   0.000976027    0.00134485       5.19145       6.29157       6.67583       6.12587       5.03856       4.41271       3.75284       2.72353       1.87694       1.17182      0.768519      0.420203      0.218324      0.113241     0.0607806     0.0266834     0.0105450    0.00365655
  11  15 2756.1721    2.6734  0.8340 11.7304 -0.0076  0.0314   0.0870   0.0777    0.1509   0.0000   434.6144       12.1757       9.11492      -2.64826      -6.01439      -1.40926      -2.29405      -2.14700     -0.329554      0.518122      0.932706     0.0332627    -0.0874552     -0.124849    0.00437427    -0.0366012    0.00765313    0.00413870       4.28400       5.91766       5.42367       5.78461       4.36491       4.21358       3.12521       2.46104       1.63369       1.08434      0.654819      0.381155      0.199964      0.106566     0.0509256     0.0226306    0.00899732    0.00340007
  11  16 2895.4232    3.3462  0.8897 11.8410 -0.0053  0.0317   0.1028   0.0771    0.1803   0.0000   434.7226       1.13292       7.30463       2.43479      -5.00343      -6.80805      0.123929      -1.72581      -2.04344      0.253212       1.17917    -0.0516890    -0.0363113     -0.227976   -0.00563691    -0.0292285  -0.000493369  -0.000543121       5.19484       6.51033       6.65529       6.24447       5.17516       4.50308       3.33462       2.56189       1.61835       1.13811      0.681616      0.385753      0.206780      0.103841     0.0492410     0.0219315    0.00920936    0.00313717
  11  17 3034.5453    3.9278  0.8764 12.4098 -0.0020  0.0348   0.1206   0.0759    0.1699   0.0000   441.2796       7.42813       18.1289       10.5360       2.55487      -2.38272      0.547038      0.434783       2.01142      -1.33523       1.03522     -0.464021    0.00800291    -0.0670393    -0.0513800    -0.0531601   -0.00374145    0.00268427       5.48930       6.21720       5.71389       5.81480       6.01527       4.96169       3.51677       2.32036       1.80999       1.36595      0.931745      0.517791      0.286512      0.126373     0.0560310     0.0240189    0.00990926    0.00334163
  11  18 3173.4924    4.0032  1.0907 12.4024  0.0049  0.0405   0.1150   0.0920    0.1906   0.0000   427.2857       11.4291       10.3595       18.5107      -6.12190      0.790402       3.24465      0.447590       4.05896      0.336499      0.430303    -0.0772392      0.294748      0.114431    -0.0243732    0.00915757    0.00891811    0.00309350       5.32277       7.74673       6.82909       7.14128       5.84172       5.22813       4.11174       2.94838       2.22111       1.28582      0.891510      0.458641      0.267796      0.130409     0.0641676     0.0287218     0.0107445    0.00427098
  11  19 3312.3744    3.5254  1.4055 12.4582 -0.0109  0.0453   0.0950   0.1121    0.1412   0.0000   422.4119       22.4480       3.17020       8.82461      0.409302      -2.28584       4.75536       7.65894       1.36548      -1.68634      0.893040      0.118650      0.351944     -0.183456    -0.0250077    -0.0359152    -0.0151220  -9.91282e-05       6.56396       7.29824       7.99543       8.37516       7.04260       5.67585       4.11926       3.66383       2.43433       1.51967      0.957603      0.583209      0.343926      0.195865     0.0846927     0.0393099     0.0136608    0.00501535
  11  20 3451.6940    3.0731  2.0068 11.5794 -0.0029  0.0507   0.0687   0.1339    0.1311   0.0000   437.6489       3.53372       15.0839       27.0105      -4.51310       2.52303       10.6049       1.75702       4.71785      -1.55465      -1.01381     -0.370988      0.246967     -0.111937     -0.172480    -0.0292957     0.0181772  -0.000993626       7.43530       8.70012       8.61691       9.05056       7.67007       6.22854       5.07572       4.00344       2.79455       1.78439       1.03350      0.633490      0.373478      0.195485     0.0920509     0.0381921     0.0154755    0.00522909
  11  21 3591.2741    2.6525  3.1672 10.8866 -0.0020  0.0629   0.0459   0.1574    0.1078   0.0000   446.9073       7.79689       7.10039       1.43572       5.48876       10.6951      -5.40827      -11.1703       1.48115      -2.24580     -0.435482     -0.326029      0.295214     -0.142501      0.197231    -0.0936187   -0.00930722   -0.00572049       8.97616       11.1283       11.3539       11.0357       9.67050       8.04772       6.45975       4.84601       3.29289       2.20025       1.40247      0.796627      0.442539      0.222469      0.111517     0.0481307     0.0195366    0.00671646
  11  22 3730.8282    2.1488  4.8791 10.3470 -0.0008  0.0794   0.0309   0.2203    0.0886   0.0000   448.3617       4.07445       50.9045       54.8347      -14.3141      -13.6722       1.24409      -6.40723       3.81266      0.875287       2.23958      -1.09449    -0.0517410   -0.00677215     -0.115960    -0.0367748    -0.0417649    0.00611540       11.6963       14.4960       14.6380       13.9620       12.5816       10.4345       8.33502       5.95053       4.30560       2.81411       1.77776       1.03206      0.561719      0.284535      0.134934     0.0589215     0.0238708    0.00869086
  11  24 4011.0361    1.4809  7.5525  9.8562 -0.0022  0.1161   0.0193   0.3144    0.0735   0.0000   473.0056       46.5281       51.4545       24.0307       26.2957      -8.25361      -4.48396       4.05147      -8.84874      -9.07732      -2.23804     -0.572591      0.141690     -0.802506     -0.461265     0.0827002     0.0284410    -0.0126504       16.3329       21.0458       20.7320       19.3986       17.6080       14.8691       12.4685       9.18734       6.59479       4.14004       2.59205       1.48385      0.815756      0.424063      0.201554     0.0902227     0.0347988     0.0129452
  11  25 4151.3649    1.2582 10.2778  9.5375 -0.0036  0.1453   0.0149   0.4044    0.0663   0.0000   450.8038      -8.18083       49.1386       23.6759       9.87975      -5.31465       25.6762       2.82011      -6.49558      -2.24166       7.97437     -0.314389      0.575894      -1.03860      0.250955      0.348353    0.00279489    0.00506252       20.0506       25.5537       26.5307       24.6161       22.1900       19.0446       14.8076       11.1349       7.89393       5.14567       3.29982       1.90706       1.05467      0.537230      0.264148      0.114443     0.0459892     0.0171932
  11  29 4714.6850    0.6349 21.3159  9.3279  0.0030  0.3963   0.0078   0.9748    0.0360   0.0000   447.4522      -36.5841       176.569       109.049       15.1169      -32.7331       54.6293      -11.0162      -4.15317      -19.1306       11.5494     -0.850286      -1.05798       4.44068     -0.362343      -1.15629    0.00748510     0.0325270       53.7050       69.3548       71.2481       68.9639       60.6620       51.9388       41.1994       31.5558       22.0593       15.1325       9.62395       5.72792       3.25056       1.67012      0.829570      0.360406      0.142862     0.0507055
  12   9 1949.9848    0.5126  0.4245  9.1566 -0.0060  0.0287   0.0234   0.0557    0.0826   0.0000   437.9457       1.89034       9.77715      -4.83627       5.20400       1.56140       2.41527      0.610475       1.08645      0.635346     -0.648417    -0.0281119    -0.0257208     -0.119554    -0.0695097    0.00933758    0.00154223   -0.00499727       4.34628       6.21087       6.01673       5.85351       5.33867       3.95818       3.11715       2.08071       1.48617       1.05981      0.627084      0.461612      0.220126      0.144918     0.0591676     0.0346337     0.0127666    0.00617523
  12  11 2235.8623    0.9886  0.6333  9.9012  0.0013  0.0285   0.0345   0.0658    0.1098   0.0000   436.4894     -0.689781       9.04428      -1.64276      -8.22127      -4.57418      -4.12726       2.08200       1.51439      0.711633      0.378470      0.198463     0.0553846     0.0130953     0.0428778   -0.00457034   -0.00805839   -0.00488307       4.13781       4.84847       5.35789       4.61408       4.84758       3.99268       2.91318       2.19590       1.51869       1.17255      0.770785      0.480439      0.288999      0.150278     0.0749531     0.0335793     0.0147317    0.00612994
  12  12 2376.3703    1.4178  0.7884 10.1233 -0.0011  0.0293   0.0467   0.0784    0.1732   0.0000   439.9963       4.82163       11.4848      -1.28498       1.09804       5.98835      -1.35767     -0.769861       1.30762      0.608114     0.0806421     -0.364086     -0.277383     -0.115410      0.120224    -0.0170244     0.0132735   -0.00196611       4.18631       5.13166       4.89334       4.71490       3.93623       3.69735       3.22074       2.72437       1.85993       1.27653      0.777173      0.489085      0.266000      0.133290     0.0790945     0.0408414     0.0168040    0.00736650
  12  13 2515.4456    1.8648  0.9280 10.4804 -0.0018  0.0333   0.0565   0.0817    0.2302   0.0000   431.3309       10.8384       15.0298       2.26492       4.32563       1.63504      -2.38824       2.29750       1.67787      0.926424      0.274813     -0.689423     -0.209524     -0.139572     0.0670583    -0.0179079    -0.0228727   -0.00393780       4.98179       5.25411       5.52869       6.00040       5.26364       4.25588       3.63050       2.63982       1.73386       1.25397      0.960532      0.621346      0.334435      0.172236     0.0903526     0.0471993     0.0200716    0.00855352
  12  14 2654.6447    2.3481  0.8116 11.1932 -0.0080  0.0282   0.0739   0.0750    0.1861   0.0000   432.8455       10.1484       19.6246       10.1121     -0.462561       3.22882       1.43280      -4.82571      -2.57303      0.598688    0.00362247    -0.0558505     -0.237238     0.0335436     -0.162050    -0.0187107    -0.0163112   -0.00659493       3.78009       4.62764       4.92905       4.79589       4.08436       3.53123       2.90284       2.33753       1.57389       1.07779      0.740720      0.452202      0.248959      0.143280     0.0732786     0.0360295     0.0168069    0.00737953
  12  15 2794.5662    2.7845  0.8087 11.7635 -0.0060  0.0318   0.0891   0.0786    0.1666   0.0000   439.7169       14.2709       17.9717     -0.419335       3.62386      0.344512      -3.45775       2.59713     -0.559786      -1.77045      -1.42684     0.0501483     0.0691983     -0.216604     0.0283054    0.00102206   -0.00158980   -0.00371044       4.47620       5.62449       6.23585       5.19006       4.90344       4.18861       3.29221       2.73540       1.88209       1.21946      0.838121      0.482563      0.282982      0.141990     0.0795868     0.0379801     0.0178788    0.00676363
  12  16 2934.4191    3.6841  0.7090 12.4465 -0.0102  0.0289   0.1275   0.0650    0.1411   0.0000   437.7693       4.97717       6.68512       4.69632     -0.907900      -1.65373      -9.53789     -0.182633      -1.12809     -0.182822       1.09969     -0.602089     -0.340202      0.204181     0.0409508    -0.0163746   -0.00854107    0.00752351       4.74502       5.73349       6.16187       6.05403       5.06026       4.09902       3.36415       2.30708       1.62718       1.12860      0.698277      0.455606      0.251325      0.136838     0.0736138     0.0348601     0.0169236    0.00626330
  12  17 3073.9314    3.9711  0.8328 12.5601 -0.0030  0.0310   0.1247   0.0714    0.1526   0.0000   438.0016       7.56065      -4.44664       3.55944      0.471709       10.8773      -3.35729      -1.64700       3.25015      -2.50021     -0.111589     -0.385198     -0.238209      0.215879     -0.185683    -0.0641046    -0.0551943    0.00338321       3.96803       5.11017       5.20165       5.15689       4.47095       3.99063       3.04503       2.35226       1.78096       1.16428      0.789347      0.472824      0.289883      0.154190     0.0826462     0.0407539     0.0176798    0.00737656
  12  18 3213.3203    3.9025  1.1037 12.5424 -0.0040  0.0437   0.1075   0.0976    0.1676   0.0000   435.1272       11.5656       19.4758       18.0593      0.669587       5.81650       5.40115      0.218211       1.36232     -0.880450      0.880789     -0.816286     0.0137942    0.00181837    -0.0410250     0.0259945    -0.0182183    0.00637704       7.66402       10.4799       11.3144       10.5821       8.97888       6.89808       4.85616       3.42046       2.22924       1.46263      0.895203      0.549747      0.330159      0.170177     0.0965860     0.0440417     0.0190929    0.00761576
  12  19 3352.7029    3.3569  1.8080 12.0148 -0.0026  0.0471   0.0736   0.1238    0.1238   0.0000   435.8371       3.64677       10.0893      0.614900       7.47257      -7.87076      0.357957      0.736700      -1.94692      -2.20435       1.59316     -0.389950    -0.0889909     -0.395949      0.116832     0.0217838    0.00963213    -0.0124867       6.35909       8.63733       8.53001       8.38794       7.20850       6.27514       4.97287       3.81940       2.75198       1.87970       1.18286      0.737385      0.418604      0.234654      0.121672     0.0578895     0.0259900     0.0106819
  12  20 3492.4681    2.9338  2.6614 11.2424  0.0011  0.0564   0.0518   0.1395    0.1061   0.0000   436.8257      -5.90189       20.7809       14.9388      -15.2476      -7.83774      -10.7573       1.88101       5.04980       2.13944     -0.822035      -1.46086      0.660212     -0.178264      0.105859    0.00622377    -0.0247330    0.00260485       7.59455       9.91196       9.81893       9.92742       8.69284       7.40747       5.94895       4.57876       3.31921       2.29250       1.45437      0.915777      0.519073      0.301742      0.148073     0.0741839     0.0319338     0.0136628
  12  21 3632.5109    2.4817  3.6585 10.6587 -0.0027  0.0646   0.0376   0.1664    0.0938   0.0000   449.7602       11.4674      -5.42440       20.0893       17.7273      -12.2809      -3.55539       4.20551       3.74332      -4.65204     -0.498026     -0.156875     -0.785805     -0.405711     -0.154512    -0.0460601    -0.0120505   0.000777556       8.48297       10.7868       10.9649       10.8621       9.93995       8.23992       6.62257       4.96611       3.58143       2.54399       1.69329       1.04148      0.623458      0.348480      0.177440     0.0844022     0.0388437     0.0160224
  12  22 3772.6187    2.0152  5.2470 10.4626 -0.0005  0.0836   0.0279   0.2262    0.0723   0.0000   432.6455       19.7261       10.3266      -5.20852      -21.2558       23.5956       13.9193      -2.22271      -12.9422       2.65151       2.11955       1.55603     0.0571154     -0.675753      0.185921      0.210706    0.00318531   -0.00891589       10.7412       13.8932       13.9452       14.0397       12.2849       10.6044       8.58299       6.55734       4.85650       3.23637       2.21081       1.33136      0.794378      0.430088      0.226434      0.110122     0.0499626     0.0206336
  12  23 3913.0993    1.7107  6.6503  9.9842  0.0008  0.0978   0.0213   0.2624    0.0748   0.0000   461.1457       23.1359       6.66889       6.93803       24.1876       25.4437       15.5047     -0.471127      0.661171       5.08297      -5.30126     -0.340020       2.62168      0.188455     -0.261661     -0.208754     0.0816903     0.0395171       12.6051       16.1749       16.5748       16.0235       14.7913       12.4843       10.2226       7.71376       5.70444       3.93301       2.61036       1.62533      0.935654      0.543825      0.267865      0.131493     0.0590597     0.0246155
  12  24 4053.4974    1.3977  8.2106  9.8603 -0.0020  0.1181   0.0173   0.3313    0.0641   0.0000   414.0987       3.25116       17.5914       17.6627       20.2668      -4.59169      -5.66310      -7.13026      -3.90045      -8.13071      -1.83636      -3.58926       1.25033     -0.568554     -0.589380      0.159673     0.0902059   -0.00387228       15.7537       20.2942       20.2985       19.4714       17.9497       15.2428       12.6281       9.78271       7.07732       4.91947       3.13577       1.99554       1.12437      0.631052      0.321266      0.159293     0.0695255     0.0287929
  12  25 4194.1445    1.1787 10.9846  9.5734 -0.0019  0.1521   0.0138   0.4210    0.0595   0.0000   449.8054       15.5815       38.0214      -1.41598       1.12215      -36.6354      -24.8485       21.7018      -9.44313      -13.4341      -2.96990       3.73182     -0.425199     -0.916955     -0.379038      0.447610      0.185012    -0.0522191       19.4157       24.6647       25.1467       25.2590       22.3943       19.6060       15.8873       12.2732       8.92618       6.28609       4.06478       2.56611       1.49176      0.827691      0.429172      0.210223     0.0930107     0.0392913
  12  26 4335.8297    0.9852 12.8079  9.4776  0.0010  0.1823   0.0119   0.5169    0.0534   0.0000   443.2411       42.9658       36.6742      -7.10578     -0.145163      -10.6824       45.3714       34.1975      -11.2078      -12.6085       5.50702       2.28604     -0.945354     -0.323719       1.01349    -0.0926453     0.0240484    -0.0465153       23.2854       29.5743       30.3705       30.4326       27.2407       23.1594       18.8816       14.8227       10.9423       7.51441       4.77349       3.13154       1.76608       1.03873      0.526869      0.265300      0.114318     0.0474512
  12  27 4476.8535    0.8375 14.8433  9.4259 -0.0025  0.2333   0.0104   0.6305    0.0485   0.0000   458.2923      -28.5212       39.9998       14.9683      -8.15406       31.8162      -8.50988       11.6123      0.415808      -10.6616      -3.74306       10.4644      -8.50567      -1.88246     0.0266029     -0.386599     -0.169011     0.0649181       28.8872       38.2297       38.5140       37.8923       34.6637       29.3515       24.7654       18.8360       13.9857       9.64939       6.42082       3.94816       2.35876       1.30172      0.674935      0.332775      0.144031     0.0618450
  13   8 1838.6123    0.3785  0.3754  9.1586 -0.0048  0.0276   0.0169   0.0492    0.0632   0.0000   435.2310      -5.44105       19.2891     -0.148099      -6.76234    -0.0262880       1.35003       1.86635      0.591157      0.354302    -0.0429477     -0.335758    -0.0302977     0.0365239     0.0279955    0.00482018    -0.0126096   -0.00604568       3.34071       5.00345       4.69454       5.51025       4.08430       3.89756       2.66196       2.28248       1.61931       1.04939      0.807612      0.506814      0.323639      0.147656      0.108178     0.0443873     0.0301515     0.0131130
  13   9 1983.8460    0.5293  0.4281  9.3574 -0.0075  0.0240   0.0221   0.0499    0.0746   0.0000   435.5526       5.43177       8.50483       4.96573      -4.89796      -3.34819       1.27924     -0.203455      0.276724      -1.57609     -0.359560     0.0156330    -0.0352139     -0.219345     0.0537457     0.0388493    -0.0266851   -0.00566039       2.86408       3.36213       3.69501       3.52612       3.26655       2.79798       2.51322       1.69168       1.36710       1.01777      0.685524      0.476981      0.276865      0.181368     0.0830234     0.0488043     0.0238508     0.0103843
  13  10 2128.5129    0.7389  0.5980  9.4620 -0.0070  0.0282   0.0272   0.0624    0.1060   0.0000   437.3150       2.21667       13.1005     -0.112870      -3.25240       1.13581     -0.721891     0.0483490      -3.36280     0.0797128      0.285241     0.0586735      0.441535     0.0144363     0.0575999    -0.0147432     0.0387987     0.0105569       3.55764       4.62938       4.22197       4.15845       3.43304       3.49463       3.03969       2.65330       1.94483       1.39013      0.911601      0.506989      0.320019      0.180512      0.102229     0.0514775     0.0236685     0.0123684
  13  11 2271.1261    1.0191  0.9354  9.8001 -0.0077  0.0331   0.0293   0.0828    0.1381   0.0000   441.7915       7.15262       11.7000      -3.43872       4.23217      -2.12430      -4.21347      -1.56458      -1.75255      -2.62269    -0.0766451     -0.451768      0.328412     -0.130579     -0.101354      0.112261    -0.0378043    0.00469326       4.30660       5.63595       5.93558       5.56204       5.12888       4.43457       3.54058       2.55056       2.01357       1.32919      0.947549      0.637987      0.378939      0.222089      0.117829     0.0605386     0.0293102     0.0132178
  13  12 2411.8331    1.4111  0.9241 10.1525 -0.0014  0.0370   0.0410   0.0819    0.1641   0.0000   435.7789      -2.81181       3.87796      -2.76093      -7.17643     -0.320055      -6.06668       1.48458     -0.800347     0.0777396     -0.910948     0.0200098     0.0873497     -0.194233    -0.0459613    -0.0418485    -0.0138162    -0.0276261       3.95065       4.92688       5.26871       5.58334       4.88400       3.81746       3.57923       2.39047       2.17645       1.29860      0.883807      0.664919      0.411757      0.196456      0.130019     0.0694933     0.0333555     0.0162805
  13  13 2551.7455    1.8408  0.9632 10.8887  0.0007  0.0325   0.0520   0.0824    0.1665   0.0000   440.8701       2.62650       18.7905       6.93549       6.85122       12.7481      -3.78384       1.18225       2.21751    0.00200900     -0.725782      0.165526     -0.100998    -0.0965550     -0.114578     0.0529332    0.00258773     0.0304507       4.12320       5.18470       5.19183       5.20821       4.62926       4.15400       3.43742       2.73238       2.03629       1.48932      0.934433      0.642059      0.378610      0.218974      0.119540     0.0633967     0.0318080     0.0141128
  13  14 2691.6608    2.3262  0.9687 11.3580 -0.0005  0.0350   0.0659   0.0817    0.1773   0.0000   435.9187       13.0960       3.99875       6.89648       8.14432      -3.23808      -2.68753       3.30482       3.07639      -1.34184       1.99424      0.268790     -0.561852     -0.116108   0.000515270     0.0585441   -0.00714318    -0.0118334       4.48112       4.81902       5.43168       5.18755       5.55700       4.10703       3.12761       2.84683       2.18776       1.55775      0.930984      0.617331      0.410340      0.244860      0.143020     0.0827711     0.0398850     0.0161848
  13  15 2832.1764    3.0138  0.8649 11.6065  0.0028  0.0353   0.0895   0.0710    0.1984   0.0000   439.5476       7.95815       12.0243   -0.00347498       2.44409       4.59751      -1.05245      -3.40459     -0.400369       1.73924     -0.175023     -0.105527      0.557458     -0.278247    -0.0606979    -0.0370615     0.0203882    -0.0141483       5.79613       7.80168       8.64253       8.34033       7.13225       5.66841       4.26466       2.95742       1.90343       1.34675      0.863520      0.573363      0.338026      0.200565      0.112260     0.0536910     0.0262338     0.0125002
  13  16 2972.6608    3.5558  0.7047 12.6156 -0.0101  0.0280   0.1193   0.0618    0.1356   0.0000   445.3259       5.72963       7.54392       1.14692       1.04760      -7.38509      -4.99989      0.594100       2.84296       1.27509      0.246720      -1.29429     -0.466803    -0.0565211     -0.128592     0.0674768     0.0436372  -0.000896104       3.58848       4.41436       4.57523       4.81766       4.58240       3.44945       3.17693       2.44783       1.55799       1.14370      0.832452      0.619509      0.358293      0.187372      0.105454     0.0553843     0.0314258     0.0150088
  13  17 3112.5506    3.7567  0.9125 12.7097 -0.0011  0.0313   0.1114   0.0793    0.1415   0.0000   438.5100       5.80533       13.7729      -9.20826      0.921070       2.07936      -2.53740      -2.90789       2.51507     -0.701087      -1.10772     -0.761365     -0.148063     -0.235240    -0.0120711     0.0140415   0.000321387    -0.0163229       4.19721       5.05973       4.86011       4.58097       4.53957       3.94856       3.34492       2.76815       2.20915       1.50513       1.01259      0.613544      0.387457      0.217722      0.123352     0.0616454     0.0305449     0.0137322
  13  18 3252.4079    3.8213  1.2504 12.5517 -0.0022  0.0393   0.0970   0.0951    0.1552   0.0000   442.7613       10.6884       15.0954       14.4726      -10.2388       6.93295      -1.43176      -1.23370       1.97076      0.990026      -2.12342      -1.18661      0.210923     -0.410439     -0.185324    0.00410641     0.0257407    0.00794607       5.19517       6.38896       6.10296       5.81918       5.89480       5.37568       4.27969       3.19799       2.44157       1.72644       1.31529      0.866904      0.499849      0.314724      0.152806     0.0799286     0.0349653     0.0169078
  13  19 3392.4191    3.1582  2.0629 11.7512 -0.0025  0.0470   0.0620   0.1232    0.1036   0.0000   448.5408       18.4036     -0.529274       14.6666      -1.76305      -1.71856      -7.86500      -1.77139      -1.35066     -0.971075      0.819570      -1.99522     -0.597047      0.225689      0.152170     0.0552633     0.0158116     0.0445885       5.42295       6.98903       6.93164       7.37825       6.43100       5.95823       4.44884       3.75146       2.70820       2.00200       1.34255      0.895980      0.536556      0.328788      0.192241     0.0928111     0.0472886     0.0217443
  13  20 3532.6841    2.6457  2.7829 11.2261  0.0008  0.0549   0.0453   0.1437    0.0926   0.0000   439.2045     -0.293363       13.5121       11.9301       4.26645      -10.4088      -1.10090      -1.50764       5.46098       3.59998      -1.13108     -0.399727     -0.527958     -0.238519      0.238246    -0.0189781     0.0332778     0.0178868       6.82742       8.49888       8.79291       8.65142       7.86328       7.08461       5.61580       4.57087       3.34671       2.44394       1.67886       1.02136      0.657106      0.385430      0.217270      0.109549     0.0533107     0.0242660
  13  21 3673.1533    2.2823  3.7752 10.8393 -0.0002  0.0677   0.0340   0.1707    0.0760   0.0000   444.3382       2.69624       30.8123       31.3927      -1.86759     -0.480100      -8.86618      -2.47518       3.49538       2.58653      -2.22266      -1.28576      0.785429     -0.806153      0.127465     -0.178504    -0.0738765    -0.0175080       7.92568       10.7503       10.4881       11.0183       9.35003       8.66778       6.92229       5.49858       3.97063       2.97490       1.97008       1.27430      0.799534      0.458493      0.261096      0.132235     0.0633195     0.0298282
  13  22 3813.7464    1.8837  5.8632 10.2580 -0.0007  0.0859   0.0232   0.2316    0.0670   0.0000   438.6872       30.3423      -12.9806   -0.00260176      -16.9996      -22.1347       5.12469       1.13398      -2.55334      -10.1691     -0.739722     -0.633025     -0.477697     0.0650004     -0.389619     0.0951914     0.0938022    0.00181852       10.3288       13.2532       13.5079       13.0068       12.4259       10.6955       9.17793       7.03432       5.41083       3.84898       2.68539       1.70832       1.04928      0.630707      0.342058      0.177844     0.0842021     0.0394334
  13  23 3954.3834    1.5876  7.3782  9.9832 -0.0010  0.1007   0.0184   0.2828    0.0635   0.0000   442.1932       20.6806      -8.23130      -7.71317      -8.67687       12.6687       12.7305      -3.04993       2.95060      -3.43956      -7.21310       1.13373       1.07605     -0.622677     -0.522726      0.139236    -0.0567341    -0.0449108       11.9808       15.5487       16.4515       16.0331       14.5373       12.7462       10.3395       8.37013       6.09461       4.34895       3.08068       1.92761       1.19091      0.719594      0.395243      0.205639     0.0997116     0.0472707
  13  24 4095.1189    1.3501  9.5785  9.7224 -0.0005  0.1236   0.0148   0.3463    0.0593   0.0000   426.9851       60.8957       35.6249       11.9861       10.3358       25.1270       4.22446      -8.23469       4.39145       3.12688      0.362085      -2.12183      0.977665      0.246427     -0.350205     -0.520019    -0.0748294      0.143357       14.7915       18.7552       19.3733       19.2455       17.9615       15.2632       13.1308       9.96695       7.74515       5.46609       3.79296       2.49425       1.53237      0.903567      0.496506      0.262370      0.127113     0.0591290
  13  25 4236.5530    1.1097 11.0927  9.6350  0.0003  0.1509   0.0127   0.4255    0.0533   0.0000   410.1840       12.6264       58.5166      -17.2453      -44.4321       13.2168      -4.85380      -4.08002      -24.4122       2.95661       2.93441      -2.06697      0.507433   -0.00890847     -0.268789     -0.195847     0.0769816     0.0929796       18.1460       23.5362       24.5406       24.4976       22.1300       19.2789       15.8960       12.4162       9.24271       6.69373       4.63777       2.99089       1.87939       1.11920      0.602043      0.328692      0.154266     0.0717482
  13  26 4378.2044    0.9258 13.7926  9.4962 -0.0008  0.1982   0.0107   0.5487    0.0490   0.0000   446.1651       12.9021       61.5324       47.3543       59.1498      -29.8702      -23.1453       15.7775       11.4693       2.64971      -2.60189     -0.418306      -2.06237      -1.87989     -0.205692      0.539110     0.0296701      0.230961       23.0902       29.7224       30.8823       30.0098       28.6822       24.2388       20.8621       16.0877       12.4761       8.89375       6.10295       3.98490       2.49856       1.45714      0.808945      0.427658      0.206152     0.0939412
  13  27 4519.4406    0.7835 17.0571  9.4163 -0.0006  0.2566   0.0085   0.6825    0.0408   0.0000   490.4454       49.6868       4.60604      -21.5608       52.3977       35.4857      -7.29904       9.23009       22.0683      -18.0749      -9.78849       4.71624       4.35060     -0.385007     -0.861102      0.401020     0.0672456    -0.0942683       30.6203       39.0598       41.5302       40.9048       37.3633       31.6625       27.1114       21.7238       16.4264       11.6842       8.04314       5.11319       3.26994       1.88534       1.07758      0.573545      0.281219      0.130782
  14   9 2017.0272    0.5746  0.5552  9.2653 -0.0038  0.0281   0.0201   0.0563    0.0819   0.0000   433.6868       2.62923       9.41306       5.05651       3.72007      -3.77299       3.38695      0.258386     -0.612657      -1.62343     -0.347323      0.273861     -0.290895      0.316429      0.156346     0.0241107    -0.0399397    -0.0293026       3.14628       4.07519       4.39882       3.50480       3.55566       3.37256       2.82314       2.41517       2.00777       1.37417      0.970621      0.622226      0.374846      0.237005      0.119750     0.0716011     0.0362715     0.0178562
  14  10 2162.5514    0.8262  0.7571  9.4709 -0.0047  0.0268   0.0250   0.0692    0.1147   0.0000   438.2921      -5.87626       10.0799       9.40859       4.35318      0.666733      -4.95941      0.368554      0.408971      0.233065     -0.787428      0.314708     0.0751825     -0.221420     -0.164008   -0.00788203     0.0963131    -0.0120528       2.97445       3.67250       3.72461       3.78700       3.54284       3.18749       2.76638       2.22060       1.63491       1.27926      0.914305      0.594250      0.386339      0.236353      0.144113     0.0773405     0.0395786     0.0196511
  14  11 2305.7012    1.1079  0.8048 10.0040 -0.0111  0.0290   0.0322   0.0701    0.1257   0.0000   432.4546      -4.35700       11.8967      -3.74621       1.01827      -2.91138      0.215965       1.41767      -3.39800       1.05323     0.0958678     -0.633714     -0.598362      0.138263      0.324621    -0.0114259     0.0308881   -0.00123223       3.46990       4.11190       4.76189       4.72386       4.04244       3.71241       3.05125       2.27467       1.77611       1.32531      0.880458      0.616589      0.410817      0.239064      0.145981     0.0822668     0.0430572     0.0208646
  14  12 2446.7972    1.4944  0.8629 10.5986 -0.0010  0.0303   0.0422   0.0745    0.1347   0.0000   440.1224       8.71862       3.93735       3.69207      -7.95215       1.56694      0.459292      -2.93804       1.09561      0.439622      -1.26475     -0.402940     -0.543156   -0.00965431     0.0225304    0.00979616    -0.0552281    -0.0180994       3.65641       4.83181       4.52794       4.93708       4.23242       4.05323       3.21157       2.60666       1.89136       1.42382      0.997378      0.688203      0.452794      0.269553      0.147559     0.0832271     0.0427690     0.0217287
  14  13 2587.3489    1.9327  1.0819 11.0287 -0.0079  0.0338   0.0504   0.0797    0.1539   0.0000   440.1268      0.387911       10.8146       13.0708      -4.28692      -4.89575       2.93126       4.55595      0.415404      -2.68565      0.266151      0.489734      0.262607     -0.607597     -0.204555   -0.00223872     0.0479050    -0.0199490       3.92567       5.14352       4.95139       4.93595       4.66678       4.29177       3.50309       2.96579       2.14908       1.65737       1.14402      0.780186      0.484827      0.308448      0.172209     0.0976676     0.0467097     0.0238020
  14  14 2728.2181    2.5816  0.9103 11.1611 -0.0017  0.0356   0.0704   0.0726    0.2056   0.0000   447.3093       7.02776       9.91818      -4.54551      -4.07613       1.40888      0.645741      0.178700       2.19727       2.39059     -0.477609     -0.112707     0.0574699    -0.0975743   -0.00280399     0.0932459     0.0250082    -0.0377195       3.96134       4.98690       6.01670       5.34096       4.95268       4.61655       3.16265       2.80194       2.06637       1.27606       1.06994      0.706766      0.436404      0.309899      0.153541     0.0864711     0.0507146     0.0246208
  14  15 2869.2571    3.1176  0.9747 11.7133 -0.0016  0.0302   0.0839   0.0756    0.1999   0.0000   433.8532       6.19188       16.5450       5.50639      -3.79728      -2.34062      -2.87949      -2.86507      0.309730     -0.862265     -0.404141      0.275547    -0.0862567     -0.237260     0.0606500     -0.142580    -0.0153889    0.00350664       3.22778       3.98120       4.57614       4.43201       3.87504       3.79038       2.93078       2.49613       1.92942       1.35375       1.01702      0.671329      0.400628      0.269902      0.158443     0.0872644     0.0446806     0.0224693
  14  16 3010.1925    3.8290  0.9474 12.0690 -0.0008  0.0315   0.1043   0.0832    0.2191   0.0000   437.6323       9.71649       8.60080       12.8047       1.79648       3.82868      -6.51793       1.15647    -0.0197326       1.10444     0.0984140      -1.13649     -0.130759     -0.353053      0.312243     -0.158563    -0.0150073   -0.00676180       4.12190       4.84610       5.08327       4.95043       4.53645       4.08119       3.54463       2.85405       2.10356       1.48343       1.08960      0.795187      0.495660      0.272161      0.161995     0.0857161     0.0437357     0.0214445
  14  17 3150.6012    3.8147  0.9956 12.5676  0.0012  0.0343   0.1022   0.0755    0.1555   0.0000   432.8943       16.5830       11.9188       17.2799      -7.28176      -1.68252     -0.458198       1.08631     -0.771874       1.31182      0.640755     0.0528161      0.520060     -0.421821     -0.172005    -0.0133517     0.0340531   -0.00862544       3.58839       4.86231       4.99054       4.70693       4.65792       4.20456       3.44847       2.70181       2.18991       1.40186       1.20072      0.736162      0.501467      0.317659      0.167907     0.0948943     0.0485762     0.0233522
  14  18 3290.9508    3.6696  1.4141 12.2254 -0.0011  0.0389   0.0847   0.0933    0.1424   0.0000   434.9523       11.3768       15.1737       7.70493       4.41234     -0.459136      -1.98576      -7.45253       1.20103       2.41794      -1.96993     -0.982239      0.355896     -0.147493     -0.461834     -0.102130     0.0739752     0.0941277       4.47811       5.61419       5.60313       5.55370       5.06503       4.58054       4.21997       3.27785       2.68864       1.88839       1.35638      0.907517      0.558331      0.349032      0.195776      0.112055     0.0540502     0.0287295
  14  19 3431.4822    3.0441  2.2978 11.5124 -0.0025  0.0484   0.0542   0.1219    0.1032   0.0000   433.2641       28.3407       15.4323       8.75523       1.39178     -0.447550      -7.18588      -4.65535      -1.66612      -3.23799      -1.75752      -1.44969     0.0331672     -0.438506      0.154333     -0.130310    -0.0133008    -0.0522658       5.34933       6.75852       6.92058       7.14612       6.47651       5.83444       4.76844       3.91419       3.12103       2.26063       1.59322       1.03522      0.704335      0.402442      0.254063      0.143934     0.0710047     0.0372031
  14  20 3572.2659    2.5646  2.9329 11.2829 -0.0015  0.0585   0.0427   0.1428    0.0860   0.0000   432.4648       12.7087       19.9902       9.04227     -0.599053       1.80276      -6.60783      -5.41000       6.33087      -7.12231     -0.666343      0.606063     -0.773614     -0.406535      0.736058     -0.212243     0.0743997     0.0362304       6.36498       8.30984       8.62838       8.57050       7.88111       7.06723       5.75998       4.92446       3.68649       2.74296       1.94547       1.27934      0.832552      0.512702      0.296856      0.169180     0.0858443     0.0438963
  14  21 3713.1622    2.1637  4.4042 10.5680 -0.0016  0.0687   0.0291   0.1799    0.0762   0.0000   447.6840       21.0577       16.2029       15.4594      -4.28253       8.18878      -6.21924       7.17747       1.43651      -3.58274      -2.13487       1.55964     -0.387560     -0.662241     -0.301179     -0.161877      0.123725     0.0472314       8.26156       10.4856       11.2401       10.8042       10.0659       8.74013       7.34903       5.95913       4.55983       3.35398       2.33494       1.52452      0.984598      0.592181      0.351210      0.201441     0.0977783     0.0513675
  14  22 3854.1940    1.8071  6.2508 10.1807 -0.0013  0.0864   0.0211   0.2329    0.0636   0.0000   444.4180       23.8469      -7.36064       19.9399      0.754905       6.55569       1.04855      -2.93724      -2.50232      -3.59628      -3.27682      -1.75871      0.777829     -0.848537     -0.172765      0.337721    0.00558290     0.0359720       10.0456       12.6805       13.0906       12.9474       12.3009       10.7857       9.29483       7.07814       5.67383       4.04694       2.93304       1.99950       1.30708      0.806928      0.444881      0.249998      0.135124     0.0667946
  14  23 3995.5505    1.5098  7.7209  9.9724 -0.0013  0.1042   0.0173   0.2827    0.0588   0.0000   442.9959       17.5895       22.8922      -14.1347       24.7993      -6.82427      -8.54797      -18.1999      0.893631      -1.43199      -8.23165       2.71475      -1.24601      -1.85097     -0.444369     -0.269110      0.249776    -0.0345736       11.7633       15.4297       15.8850       15.8112       14.3641       13.0388       10.9975       8.89033       6.80723       5.01856       3.54689       2.36324       1.50090      0.937401      0.532691      0.300950      0.152522     0.0761318
  14  24 4136.5892    1.2433 10.4352  9.7714 -0.0036  0.1354   0.0138   0.3766    0.0531   0.0000   401.0440      -19.5314       59.6743      -9.76859      -27.9702       21.5723       26.1274       15.1288       19.3391      0.956629       2.51587      -3.40286       3.44018     0.0167050    -0.0544353      0.230198     0.0734582     0.0282577       15.3147       19.4236       21.0561       20.7543       19.0740       16.7092       14.2407       11.6022       8.77845       6.43613       4.64165       3.06560       1.97527       1.21191      0.724176      0.407736      0.202181      0.104507
  14  25 4278.0675    1.0531 12.3704  9.6540 -0.0043  0.1681   0.0119   0.4698    0.0493   0.0000   435.0480       5.70165      -29.4191      -25.4700       47.6267       4.00844      -43.1197      -9.64605       10.3983      -16.6807      -5.22294       4.63926       1.90144      -1.01656      0.182524      0.727606      0.209760     -0.423819       18.1207       23.4956       24.6622       24.5776       23.0584       20.1984       17.5169       13.7019       11.0468       8.07910       5.69086       3.83364       2.47286       1.53099      0.903651      0.512046      0.259650      0.131550
  15   8 1902.3066    0.4672  0.4235  9.0843 -0.0087  0.0212   0.0188   0.0467    0.0701   0.0000   435.6425       3.96736       11.4610       4.71370      -2.36199       1.83256      -1.74483     -0.664524     -0.628671      -1.34244     -0.900617      0.173683     0.0587131    -0.0303344     -0.169159     0.0328048     0.0818848    -0.0340282       2.61907       3.24145       3.57872       3.41557       3.38821       3.02022       2.42232       1.88571       1.51645       1.13122      0.910950      0.573725      0.347910      0.226377      0.167290     0.0953418     0.0533594     0.0285138
  15   9 2049.6522    0.6697  0.4715  9.3825 -0.0056  0.0300   0.0254   0.0457    0.0862   0.0000   433.9427     -0.252521       20.1466      0.630024     -0.164964       5.59923     -0.174388       2.89468      0.629503       1.54374      0.122972     -0.537359     -0.225161     0.0176239      0.123790    -0.0738994    -0.0106370     0.0145367       3.22449       3.62273       3.81716       4.78472       3.98596       3.11509       2.75672       2.68855       2.01720       1.05139       1.02921      0.666784      0.458833      0.208621      0.179221     0.0968097     0.0606414     0.0319065
  15  10 2195.8153    0.9311  0.6512  9.7284 -0.0039  0.0303   0.0301   0.0567    0.1013   0.0000   435.3207       2.21960       11.9831       1.86788      -1.16855     -0.370179     -0.329341      -1.49370      0.118805     -0.766813      0.898638     -0.194224     -0.436589    -0.0887671      0.213899    -0.0688984    -0.0256221   -0.00546994       3.80859       4.82852       4.53670       3.78758       3.05940       3.15048       3.41973       3.12309       2.69455       2.03753       1.41642      0.868878      0.528177      0.301007      0.184581      0.107178     0.0516088     0.0263408
  15  11 2339.4514    1.2832  0.8541 10.1268 -0.0072  0.0294   0.0352   0.0646    0.1409   0.0000   439.5759       2.10773       9.82557       9.41839      -4.85774       2.81404       3.18160      0.119932      0.401000      -1.10521       1.04884     -0.538195      0.151859      0.211313     -0.191337      0.286255    -0.0618161    -0.0189531       3.34063       4.25407       4.55048       4.52159       4.07125       3.66354       3.26954       2.45412       2.04131       1.55821       1.12341      0.728447      0.446261      0.308955      0.189307      0.114027     0.0649175     0.0327859
  15  12 2481.0474    1.7309  0.9099 10.4685 -0.0018  0.0286   0.0463   0.0714    0.1492   0.0000   437.3028       3.74870       14.3415      0.870962      -2.69864       1.47474      -4.18215      0.321460       1.51847       1.18747     -0.271354    0.00172154      0.812699      0.196433    -0.0356245     0.0784029    -0.0537891    -0.0148978       3.22285       4.23518       4.42045       4.27384       3.91704       3.36528       3.11305       2.40807       2.09700       1.47599       1.03782      0.726063      0.440167      0.286634      0.166860      0.103247     0.0549006     0.0282673
  15  13 2622.4265    2.1795  0.8314 11.1370  0.0015  0.0301   0.0583   0.0630    0.1378   0.0000   436.8816      0.705018       14.5304       3.36929      -5.38258       2.68594      -1.21003      -2.27346       2.49233     -0.857652      0.471719     -0.135495      0.706901     -0.161535    -0.0578325     -0.167549     0.0201406   -0.00799019       3.55561       3.96520       3.70451       4.39491       4.23926       3.86342       2.79763       2.23669       1.98015       1.73653       1.16717      0.687714      0.434652      0.302703      0.223235      0.129846     0.0719518     0.0398082
  15  15 2905.7804    3.1796  0.8770 12.4303 -0.0083  0.0291   0.0900   0.0723    0.1376   0.0000   442.1183       4.45295       17.0310       1.37037      -2.38997       3.03734       1.82021       1.19175       2.13487     -0.678824     0.0925192      -1.29517      -1.38399     -0.120821    -0.0244761    -0.0714632   -0.00415501     0.0270529       3.21380       3.71854       4.15540       4.40947       3.94132       3.45366       3.04922       2.41041       1.90929       1.42745       1.06599      0.693816      0.492983      0.301333      0.188161      0.111858     0.0622746     0.0330789
  15  16 3047.1160    3.9136  0.9575 12.2884 -0.0017  0.0283   0.1026   0.0755    0.1792   0.0000   433.4441       5.58345       5.96675       7.64352      -8.58868       6.15142       1.48792      -3.06891      -2.54208     -0.466954     -0.635062     -0.901759      0.598099    -0.0138796      0.160197     0.0247092   -0.00770573   -0.00169078       3.09905       3.92894       3.94075       4.08588       3.68979       3.39886       3.03338       2.47370       1.92157       1.42713       1.05888      0.738357      0.493788      0.316843      0.188050      0.103458     0.0581204     0.0326405
  15  17 3188.0618    3.8193  1.1305 12.5233 -0.0066  0.0338   0.0985   0.0839    0.1837   0.0000   444.2520       7.12244       13.1192       2.75996       4.87837      0.916582       2.50424       1.98392      0.754150      -4.53555     -0.648932     -0.579667      0.554886    -0.0688848      0.571605     -0.137067     -0.140722     0.0148211       4.03839       5.02189       5.43532       5.72722       5.20506       4.44984       3.75879       2.90848       2.17886       1.62623       1.21183      0.829781      0.532131      0.358692      0.218925      0.131177     0.0725777     0.0395850
  15  18 3328.8156    3.5094  1.4983 12.0955 -0.0130  0.0375   0.0780   0.0969    0.1583   0.0000   433.4696       9.85841       14.8291       4.36298      -3.70687       2.98824       6.36549       1.09656       1.38483      -4.78274       1.79644       1.04153     -0.853872     -0.995087      0.313832      0.325869    -0.0265964     0.0353645       4.08158       5.31275       5.65453       5.61816       5.28961       4.66435       3.84107       3.13320       2.46615       1.90340       1.33464      0.916355      0.600838      0.387228      0.240306      0.142966     0.0798249     0.0409185
  15  19 3470.0118    2.9199  2.4956 11.4533  0.0007  0.0507   0.0506   0.1294    0.1012   0.0000   447.9543       16.3869       20.5517       3.25424      -13.5239       1.00205       4.63825       3.50128      -3.29409      -4.94644       2.21512       2.00101     -0.711296      -1.14447     -0.222996     0.0872025      0.128258     0.0567098       5.58374       7.04835       7.24715       7.17762       6.61584       5.81926       5.11281       4.49663       3.69452       2.59429       1.93807       1.30103      0.868588      0.537288      0.318873      0.183066      0.105204     0.0564979
  15  20 3611.2377    2.4566  3.4895 11.0789 -0.0037  0.0610   0.0363   0.1566    0.0777   0.0000   436.9258       8.86194       9.02876      -1.00083      -30.1694       2.96652       11.4329      0.459894       3.27081      -1.45443      -2.54323     -0.879447      -1.79808   -0.00893593      0.322956     -0.127685      0.179442    -0.0563420       6.14605       8.21367       8.15526       8.64167       7.84799       7.21807       6.25197       4.99214       3.99535       3.11994       2.23788       1.51042      0.995118      0.644290      0.394063      0.235090      0.132320     0.0680790
  15  21 3752.5802    2.0842  4.9933 10.4400 -0.0017  0.0714   0.0260   0.1898    0.0703   0.0000   435.3667       12.0872       14.8678       23.6084      -3.21919      -2.44964      -11.2158      -9.30503       8.75290       4.35594      -1.02318      -4.93673      -3.14190      0.279343      0.338333      0.266918      0.228883    -0.0628346       7.95781       9.68544       10.3727       10.2880       9.67853       8.65140       7.42582       6.18289       4.97640       3.74443       2.68758       1.82580       1.23910      0.769150      0.470948      0.280230      0.155227     0.0824076
  15  22 3894.2289    1.7083  6.7488 10.1484 -0.0011  0.0906   0.0192   0.2483    0.0587   0.0000   445.7905       30.5573       24.8250      -13.9025      -15.5642      -6.24191       4.31300      -3.02056       4.17394      -4.47917       7.27019      0.490773      0.299183     -0.945325      0.265875     0.0595901     0.0415442    -0.0194363       9.26916       12.0578       12.7458       12.8404       12.1926       10.8896       9.27212       7.47260       5.92049       4.62814       3.24179       2.28326       1.51625      0.999200      0.584293      0.360920      0.192247      0.105259
  15  23 4035.6275    1.4255  8.5635  9.8613 -0.0003  0.1080   0.0153   0.3102    0.0556   0.0000   426.4799       8.83633       2.81106       12.5947       18.6366       8.94689      -1.02245       15.6545       3.76652      -7.09271      -1.36775    0.00353481      0.261892     -0.502580     -0.964767     -0.589634      0.159464      0.317822       11.1735       14.2055       14.6996       15.1757       14.3833       12.8215       11.1899       9.05698       7.14592       5.25163       4.02732       2.74733       1.89528       1.20118      0.729473      0.432323      0.232201      0.123135
  15  24 4177.6094    1.1762 10.5861  9.7231 -0.0015  0.1352   0.0127   0.3805    0.0499   0.0000   430.5894      -5.91238       32.5640      -22.8891      -10.0735       20.6670      -17.0793      -3.06065       13.2088       11.7845       8.12770       1.07450      -4.42718     -0.338673     -0.548491      0.347378     -0.455045    -0.0787393       13.9452       17.3237       18.7230       18.7376       17.5426       16.1983       13.8225       11.2046       9.10347       6.71707       5.02330       3.51155       2.34496       1.48848      0.920820      0.553200      0.295464      0.154215
  15  28 4745.6424    0.5765 20.0626  9.3345 -0.0037  0.3401   0.0065   0.8706    0.0300   0.0000   430.7376     -0.958105       10.0229       64.9896       10.9417      -32.8824      -18.8874       41.6510       28.5040      -27.2690       4.42148       4.51004     -0.689340      -6.06278       2.76382      0.235091      -2.05938     -0.115079       33.8707       44.3937       47.4613       47.6402       44.9226       40.4671       35.1568       28.6731       22.7592       17.2768       12.8530       8.91619       6.18676       3.98682       2.44610       1.44679      0.772049      0.424752
  16   8 1933.1639    0.4521  0.4791  9.1689 -0.0091  0.0252   0.0172   0.0546    0.0673   0.0000   437.6103       4.50584       15.9447       2.71158     -0.165675     -0.883981      -2.97697      -2.34574      0.226919     -0.783430      -1.31736      -1.32411     -0.136330      0.201943      0.173715     -0.130035   -0.00968658     0.0130810       2.47041       3.08450       3.36659       3.17758       3.37789       2.89929       2.20680       1.90776       1.63960       1.33100       1.01550      0.655504      0.426655      0.278029      0.186468      0.123149     0.0764901     0.0441068
  16   9 2081.6149    0.7152  0.5319  9.3031 -0.0083  0.0219   0.0252   0.0528    0.0912   0.0000   434.0328      -7.18254       16.0074      -4.03049      -3.47205       2.96114       3.74334     -0.863925       3.03805      0.835040       1.16909       1.22170      0.595031   -0.00873607      0.328756     -0.193266   -0.00868277     0.0437799       2.28600       2.65836       3.10025       2.99144       2.64994       2.77828       2.22270       1.75981       1.47728       1.07246      0.806134      0.614842      0.390485      0.250810      0.172409      0.106991     0.0614668     0.0334431
  16  10 2228.4288    0.9403  0.9183  9.5532 -0.0023  0.0292   0.0244   0.0703    0.1366   0.0000   432.7732      -2.62200       13.0674       4.21383       6.32404       3.87662       2.65577      0.283687       5.61253       1.25884       1.12667     -0.103371     -0.395463      0.222134     -0.310884     0.0686809     0.0120667    -0.0474059       2.86229       3.83213       4.10595       3.99626       3.85482       3.44224       2.98802       2.45339       1.99860       1.55693       1.10693      0.774694      0.545311      0.362609      0.224323      0.130973     0.0769677     0.0439613
  16  11 2372.6255    1.2541  0.8428 10.3087 -0.0042  0.0283   0.0331   0.0631    0.1148   0.0000   434.7638       3.69074       13.5000       2.00869     -0.983524       1.23013       1.03990       3.29398       2.63266     -0.732443     -0.485091      0.576540      0.750597      0.127880     -0.218568   -0.00941415     0.0921815     0.0793230       2.70808       3.46104       3.74715       3.75749       3.55060       3.24917       2.83583       2.26705       1.77171       1.41307       1.06121      0.712922      0.532940      0.344877      0.214448      0.132497     0.0776658     0.0441839
  16  12 2514.8586    1.7487  0.9612 10.6304 -0.0016  0.0294   0.0419   0.0705    0.1364   0.0000   440.5455       4.98916       11.8819       1.42486      -2.50326      -4.02706    -0.0434506      0.248448    -0.0395024    -0.0123051     -0.104873      -1.68225     0.0464595    -0.0715860      0.242860    0.00974163   0.000429999    -0.0240883       3.30235       3.94233       4.00786       4.08101       4.09080       3.55402       2.98580       2.42646       2.11069       1.71629       1.22875      0.830528      0.529058      0.345284      0.236289      0.148752     0.0862257     0.0496363
  16  13 2657.0082    2.3909  0.8289 11.2730 -0.0045  0.0258   0.0635   0.0614    0.1400   0.0000   435.2736       2.01864       14.5555       4.87979      -4.28015     -0.124688      0.193392      -1.18042       1.67989     0.0427971      0.633819      -1.12910     -0.941020     -0.667505     -0.320324     0.0490555     0.0402071     0.0156263       2.74430       3.44697       3.70374       3.90387       3.62254       3.21712       2.63141       2.23202       1.72685       1.27293      0.956760      0.677348      0.487809      0.332541      0.210177      0.116476     0.0724142     0.0426542
  16  14 2799.4986    2.9359  0.8388 11.5507 -0.0041  0.0252   0.0783   0.0631    0.1512   0.0000   432.7075       8.33695       6.34095       3.47947     -0.945949      0.703233      -1.60687      -1.01200      -1.83901      0.545539      -1.11736      -2.01585    -0.0997341     -0.350441      0.253388      0.146876     -0.113877    -0.0347213       2.53277       3.09929       3.24159       3.46558       3.16945       2.84333       2.54627       2.04240       1.76584       1.27219      0.958072      0.670996      0.491333      0.316304      0.200712      0.116993     0.0671181     0.0408346
  16  15 2941.8016    3.5145  0.8752 12.0090 -0.0083  0.0256   0.0917   0.0646    0.1632   0.0000   438.6966       5.57317       13.7606       4.37940      -6.92498       1.85058       5.80143     -0.218953       2.65083      -1.25415       1.20656      -1.12174      0.207937     -0.432963      0.137300     -0.150144     0.0424852   -0.00967547       2.53186       3.23178       3.22705       3.32321       3.24828       2.97313       2.63532       2.18291       1.79154       1.33679      0.970356      0.744354      0.519194      0.334841      0.216982      0.127245     0.0713099     0.0413668
  16  16 3083.5376    3.8928  0.8415 12.6912 -0.0053  0.0332   0.1094   0.0642    0.1406   0.0000   441.4758       12.9138       17.5050       3.83733       1.32880      -4.75517       1.09862      -4.40661      -2.81992      0.129560       2.00501      -1.91065      0.776141    -0.0107091      0.353761    0.00880964     0.0196435    -0.0143833       4.48647       5.39176       4.99205       4.35247       3.76176       3.53767       3.70153       3.67281       3.23991       2.54861       1.82819       1.22113      0.769572      0.456817      0.268820      0.147311     0.0803708     0.0448938
  16  17 3224.9801    3.6793  1.3776 12.1849 -0.0056  0.0363   0.0825   0.0913    0.1532   0.0000   439.3466       13.1297       19.4471       8.62741      -1.81740      -5.06132       6.77967      -6.60391      -5.48237       7.08893      -1.06899      -1.48998      0.454170      0.137033      0.235732     -0.134377     -0.101728     0.0374046       3.45020       4.14359       4.94964       4.94720       4.32679       4.22166       3.81424       2.81551       2.38867       1.87247       1.34347      0.943522      0.684161      0.441643      0.286394      0.172991      0.102610     0.0569218
  16  18 3366.4725    3.3461  1.6689 12.1173 -0.0068  0.0408   0.0728   0.1038    0.1295   0.0000   437.8822       2.52528       6.65500       10.7464      -11.8884       1.77327      -9.97923       1.01690      0.251644      -4.10989       2.14423      -1.52667      0.294397       1.16691     -0.401343      0.469761     -0.137970     0.0759652       3.91028       5.35393       5.34370       5.57700       5.37565       4.73364       4.14699       3.34431       2.75800       2.16580       1.54105       1.12806      0.762558      0.501444      0.325778      0.195868      0.116709     0.0631898
  16  19 3507.9816    2.9213  2.7325 11.2282 -0.0013  0.0501   0.0471   0.1278    0.1123   0.0000   429.0989       5.72560       23.9978       3.68517      -16.0043       3.02785      -1.89648      -2.55209      -2.23523      -1.02212      -1.82178      0.354408      -1.44095     0.0446247      0.781476      0.274374     0.0189939     -0.117208       5.08226       6.57923       7.09167       6.97070       6.63920       6.09793       5.09315       4.34820       3.38592       2.66406       1.97532       1.34830      0.988068      0.608874      0.401725      0.241592      0.137147     0.0789768
  16  20 3649.8479    2.4298  3.9008 10.6574 -0.0004  0.0618   0.0319   0.1491    0.0845   0.0000   441.8223       7.20920       27.3443       17.2882      -19.5590       4.58654       10.1219      -4.50919       3.01549       5.29793      -2.89658     -0.262143       1.27476      -1.05953      0.428386    -0.0931696      0.142506     0.0223931       6.06801       7.56475       8.24927       8.20789       7.62354       7.13891       6.26611       5.21390       4.34292       3.30663       2.46195       1.68905       1.23269      0.802085      0.500521      0.296463      0.173414     0.0988535
  16  21 3791.5399    1.9450  5.2342 10.3777 -0.0009  0.0734   0.0232   0.1994    0.0664   0.0000   424.2137       8.41469       33.1082       8.35448      -3.22218       14.2751     -0.429100      -2.51850       7.67338      -4.71158       1.11284       1.77346       3.08188     -0.964295     -0.261051      0.780831      0.307947    -0.0322087       7.50507       9.41411       9.75596       10.2114       9.62397       8.59638       7.56264       6.40730       5.08353       3.87751       2.92745       2.11877       1.42550      0.944919      0.592996      0.372915      0.212391      0.117512
  16  22 3933.5326    1.6484  7.2028 10.0360 -0.0000  0.0916   0.0176   0.2475    0.0560   0.0000   446.0698       19.5140       32.5144       20.1044       6.01289       11.1731       11.4899      -10.7805       2.63600      -6.23218      -3.87326       2.61578     -0.124276     -0.746290     0.0772105     -0.406523      0.106938     -0.129606       8.99954       11.2750       11.7696       12.1543       11.4307       10.5555       9.09075       7.87175       6.28840       4.96530       3.67809       2.59084       1.80354       1.17984      0.750959      0.459666      0.264598      0.151156
  16  23 4075.5350    1.3672  9.3512  9.7061 -0.0026  0.1117   0.0135   0.3113    0.0525   0.0000   451.6644       35.7181       2.51545       2.30851      -9.05989      -13.0240      0.216794       22.0526      -8.45292      -15.0226       7.56854      -3.16445      -3.13384      -1.36686      -2.07284    -0.0324569      0.165489      0.145358       10.9802       14.4110       14.8322       15.6211       14.3928       13.4324       11.2652       9.69829       7.69146       5.93279       4.36809       3.16072       2.18771       1.44241      0.918247      0.550377      0.318827      0.178785
  16  25 4360.2073    0.9428 13.9840  9.5681 -0.0012  0.1820   0.0096   0.5050    0.0417   0.0000   463.7246       16.2672       23.5455       8.36413       1.15191       49.4563      -3.42409      -11.2892      -9.47162       17.8206       4.76571      -17.0273      -3.64791      -1.43505      0.287898      -2.05805      0.665263      0.309544       18.0190       22.9462       24.4747       23.8002       22.9936       21.0536       18.6331       15.9196       12.8876       9.82109       7.46163       5.37933       3.69229       2.42322       1.53367      0.953949      0.535022      0.293702
  17   8 1963.3083    0.5178  0.5228  9.2525 -0.0101  0.0257   0.0182   0.0491    0.0732   0.0000   437.2282       2.31898       15.4431       3.27258     -0.513137      -1.37386      -4.80093       3.47106       1.83719      0.482359      -1.87212     -0.689841      0.276393     0.0173213     0.0255800     -0.312784    -0.0409674    -0.0450300       2.37674       2.85716       3.03506       3.25863       2.72121       2.67296       2.47301       2.18863       1.77423       1.47628       1.08245      0.722959      0.551449      0.393284      0.221006      0.142309     0.0873424     0.0494152
  17   9 2112.9901    0.7492  0.5448  9.4724 -0.0043  0.0215   0.0242   0.0484    0.0831   0.0000   439.0805      -5.68667       13.0651      -3.28311      -1.80933       1.61519       1.79737      0.864243      0.893261       1.16515       1.47909       1.18975      0.645053      0.560714      0.205307    -0.0714973     0.0174259    -0.0138730       2.23255       2.88551       2.88782       2.90464       2.62819       2.71546       2.18582       1.89321       1.66393       1.38666       1.08712      0.783588      0.469419      0.295241      0.196796      0.134095     0.0860049     0.0560648
  17  10 2260.2869    1.0154  0.7423  9.8060 -0.0030  0.0250   0.0274   0.0618    0.1104   0.0000   435.9137     -0.443466       10.2857       1.58765      -3.76148      -3.32801       1.27532       3.32848     -0.133773     -0.863550     0.0557795     0.0101260     -0.130794     -0.117408    -0.0831380     0.0210779     0.0372152     0.0288168       2.39386       3.11020       3.08262       3.34490       3.26894       2.89550       2.66204       1.95179       1.68361       1.26152       1.03535      0.694053      0.505050      0.343489      0.221213      0.148648     0.0878314     0.0538984
  17  11 2405.0257    1.3779  0.8953 10.4064 -0.0007  0.0272   0.0344   0.0654    0.1144   0.0000   437.2472       2.71139       11.8217      -4.93139      0.799517       4.62376       1.43445       4.26799       3.28803     -0.602841     -0.460339     -0.639925      0.468521     -0.742728     -0.125736     -0.169009     0.0791684    -0.0540970       2.70856       3.39101       3.67206       3.49795       3.24098       3.10434       2.86619       2.38858       2.11156       1.57087       1.21507      0.866212      0.602002      0.445093      0.267292      0.162651     0.0933883     0.0551849
  17  12 2548.1408    1.8896  0.9564 10.4601  0.0007  0.0260   0.0445   0.0663    0.1588   0.0000   440.8946      0.121569       13.0383       2.67606       2.32113      -4.99076      -3.59956       3.06830      0.899516       1.14270      0.350247      0.419403      0.559369      0.880020     -0.103722     -0.273208     0.0678092    0.00394645       2.67840       3.36056       3.49961       3.58969       3.40199       3.03855       2.75377       2.35338       1.87726       1.44644       1.11107      0.803664      0.575316      0.375232      0.246725      0.149062     0.0950820     0.0553811
  17  13 2691.0758    2.4723  0.8990 11.1235 -0.0055  0.0253   0.0606   0.0633    0.1420   0.0000   438.0013      -1.17223       21.3471       8.02576       3.61060      0.841640      -1.24839      -2.57329       1.88232      -2.46262    -0.0868921      -1.31875      0.165687     -0.256315    -0.0254150     0.0950722     -0.217219    -0.0233091       2.61828       3.28046       3.38857       3.46788       3.16471       3.04239       2.57478       2.31243       1.90454       1.45589       1.07487      0.782676      0.578588      0.376572      0.250096      0.150475     0.0878283     0.0515637
  17  14 2834.3581    2.9541  0.8696 12.0108 -0.0068  0.0257   0.0755   0.0653    0.1146   0.0000   435.3029       6.27591       6.10036       2.27328      -2.81191      0.123901     -0.774671      -2.42779       2.14993      -1.89773      0.880713      -2.53000      0.939894     -0.736775     -0.504426     -0.347742     0.0199205    -0.0477364       2.49501       3.27616       3.28992       3.45223       3.28153       3.12341       2.62388       2.27664       1.72600       1.39269       1.07499      0.790160      0.564081      0.381682      0.251194      0.156612     0.0961472     0.0542509
  17  15 2977.3035    3.5526  0.9780 12.1770 -0.0048  0.0267   0.0848   0.0682    0.1356   0.0000   437.5173       5.87957       15.6251       2.51476       1.13360      0.473764      -1.19360     -0.839083      0.236909     -0.272332     -0.261039      0.485521     -0.380891    -0.0626906     -0.102092     -0.402581     -0.212723    -0.0149919       2.55709       3.32541       3.57223       3.56517       3.36812       3.02670       2.75474       2.26548       1.91022       1.51785       1.17069      0.838868      0.575201      0.377143      0.233108      0.165999      0.100340     0.0603839
  17  16 3119.4269    3.7976  1.0172 12.5028 -0.0144  0.0286   0.0952   0.0717    0.1523   0.0000   438.0216       9.43501       15.0666       13.7191      -1.39314     -0.393903      0.307696      -1.16521       3.56614       1.42659      -1.26317     -0.225447       1.11569      -1.54863     0.0819069      0.158471     -0.217734    -0.0627120       2.55010       3.41116       3.50062       3.67620       3.44895       3.19271       2.78901       2.35935       1.95826       1.49722       1.17589      0.828785      0.624581      0.405840      0.276444      0.182309     0.0942131     0.0642440
  17  17 3261.4571    3.7249  1.4300 12.1774 -0.0027  0.0349   0.0782   0.0900    0.1484   0.0000   444.3943       4.63860       12.2873       5.64903      -6.22220      0.518769       3.97936     -0.117210      -4.17315       2.24607      0.445195       1.14296      0.381118      0.441933     -0.213743     0.0778936     -0.184711      0.129673       3.33936       4.42287       4.42292       4.56152       4.48793       4.15140       3.57939       3.07496       2.32798       1.83974       1.34934       1.08580      0.757531      0.519950      0.333619      0.221993      0.126166     0.0773319
  17  18 3403.5142    3.2228  2.1083 11.3809 -0.0007  0.0418   0.0564   0.1070    0.1558   0.0000   434.3503       6.36348       9.99712       5.90282      -4.39950       5.22253     -0.745941      0.678892       3.06147      -2.40197       3.25030      0.384985     0.0838255     -0.459036    -0.0583526     -0.207504     0.0725063    -0.0193001       3.95522       5.06186       5.24357       5.27340       5.29827       4.58845       4.31870       3.50995       2.93154       2.27665       1.80073       1.29274      0.902713      0.605694      0.397911      0.251658      0.158508     0.0904545
  17  19 3545.5220    2.8041  2.9404 11.1163 -0.0000  0.0490   0.0420   0.1306    0.1023   0.0000   435.1792     -0.441534       11.0759       18.3351      -4.83602       3.90686      -3.05606      -2.97255       2.80433      -1.40113      0.677002       1.03513      0.303565      0.453742      -1.27526    -0.0271107     0.0814212    -0.0946882       4.64168       5.73446       6.20630       6.20256       6.05058       5.48583       4.84947       4.19789       3.43745       2.70972       2.06730       1.51097       1.05512      0.720705      0.477585      0.294039      0.181306      0.105526
  17  20 3687.8043    2.2480  4.4650 10.5232 -0.0009  0.0662   0.0276   0.1642    0.0770   0.0000   446.6585       24.8030       22.2241      -2.42395       2.53160       1.19246       7.11737       1.19705       4.51027      -11.8068      -2.30972     -0.747731    -0.0798395       1.02759      0.574518     -0.421961     -0.188284     0.0408164       6.65706       8.57531       9.18755       9.15634       8.71843       8.06423       7.01668       5.98499       4.67390       3.72671       2.81744       2.07641       1.42027      0.988128      0.634115      0.405043      0.240547      0.140926
  17  21 3830.0286    1.8719  6.0476 10.1829  0.0004  0.0782   0.0208   0.2122    0.0645   0.0000   443.0985       6.43888       12.2071       29.9101      -4.45317      -12.0718      -8.83087      -2.09408       2.84832      0.552726      -1.94718       3.31598      -1.03859       1.00747     -0.449265    -0.0350088     -0.146756    -0.0356741       7.29205       9.46707       9.99373       10.3585       9.72549       9.00819       7.87364       6.79309       5.41862       4.39751       3.26934       2.42459       1.64516       1.14681      0.747179      0.469938      0.277737      0.167378
  17  22 3972.2254    1.5860  7.9816  9.7567 -0.0004  0.0937   0.0156   0.2595    0.0585   0.0000   423.6163      -6.84301       18.0585       14.2145       7.20314       8.87295       8.97641      -7.84825      -11.8370      -7.73404      -3.95671      -2.28635       2.19154     -0.963262      0.484216   0.000972742     -0.554508     0.0387673       8.78611       11.1328       11.9029       12.3996       11.8501       10.9416       9.33821       7.98483       6.58566       5.12168       4.04432       2.79992       2.01082       1.34873      0.916098      0.566872      0.341182      0.202907
  17  23 4115.3312    1.2869  9.7220  9.7371 -0.0010  0.1154   0.0126   0.3291    0.0477   0.0000   441.3115       22.0843       30.0825       14.9962       6.95972       1.09932       10.9871      -5.95247      -5.81555       3.72322       3.64898      -3.71147      -6.51807       3.04092      0.865328     -0.920078     -0.427623     0.0501208       10.8085       13.8055       14.7253       14.8342       14.2569       13.3258       11.8055       9.85311       8.11040       6.43774       4.89969       3.53861       2.56236       1.73938       1.14442      0.711882      0.428500      0.252851
  18   9 2143.6924    0.8009  0.6340  9.6222  0.0005  0.0228   0.0245   0.0575    0.0831   0.0000   437.2917      -2.47680       15.6797      0.628369       2.34668       1.16192      0.482317       1.35923       2.44241     -0.534559     -0.771225      0.771631     0.0402749      0.253231     -0.509816    -0.0789366      0.309383    -0.0213465       2.23587       2.58421       2.92190       2.63740       2.53913       2.41919       2.11500       2.02759       1.75301       1.38295       1.12286      0.768611      0.563149      0.409561      0.260541      0.172075     0.0999670     0.0575486
  18  10 2291.6299    1.1628  0.7608  9.7744 -0.0023  0.0256   0.0301   0.0569    0.1215   0.0000   439.9673      -3.70371       13.2802       1.50129      -1.99964    -0.0962941     0.0987030      -1.21024      0.340515      0.189163      -1.17632      0.239443     -0.769815      0.378004      0.366106      0.329460    -0.0379795    -0.0389173       2.45648       2.74651       2.94762       3.36691       3.40660       2.61453       2.42157       2.24786       1.81848       1.34169      0.998880      0.810926      0.585293      0.400500      0.255650      0.164487      0.115878     0.0674274
  18  11 2436.8471    1.5001  0.9129 10.5071 -0.0094  0.0264   0.0374   0.0638    0.1242   0.0000   444.2509      -2.98120       15.9725     -0.105302      0.560474      -1.31458       1.85352       4.29971       4.51526      0.343490       1.65814      -1.50476      -1.88043     -0.458901      0.724140      0.154969     -0.255231    -0.0479696       2.34440       2.97041       3.22722       3.47774       3.19722       2.99945       2.59099       2.16598       1.85728       1.52310       1.07939      0.843948      0.608236      0.411071      0.315321      0.188225      0.108028     0.0694246
  18  12 2580.8685    2.0593  0.9778 11.1036  0.0015  0.0288   0.0494   0.0731    0.1240   0.0000   438.5987       2.27136       14.9002      0.809003       5.30926      0.917948      -5.06605      -3.52811     -0.703621      0.852333      -1.25891     -0.440324      0.200995     -0.165751   0.000583095     -0.176711    -0.0637294    -0.0716039       3.02788       3.77014       3.62746       3.39505       3.53174       3.49094       3.34423       2.75929       2.15464       1.52890       1.21387      0.978575      0.759276      0.581164      0.372956      0.242119      0.141695     0.0791260
  18  13 2724.7280    2.6317  0.8852 11.3618 -0.0040  0.0258   0.0627   0.0576    0.1368   0.0000   441.0415     -0.771257       15.5200       5.92378       1.56583       2.63617      -3.06140     -0.477844      0.985239      -2.42434       1.03146      0.965793      0.619345     -0.277718     -0.484558     -0.562084    -0.0537245    -0.0163004       2.35336       2.80109       3.03380       3.09138       3.13815       2.88271       2.43464       2.18528       1.77811       1.31843       1.10070      0.786673      0.571146      0.416825      0.292676      0.189892      0.119081     0.0684617
  18  14 2868.7174    3.2744  0.9316 11.7559 -0.0055  0.0351   0.0800   0.0648    0.1520   0.0000   434.9730       13.9166       10.6282       2.62850       4.00227       5.02039      0.581009      -3.48513       4.52513      -2.31186       2.23981     -0.346823      0.104051     -0.360421      0.603177    -0.0888845     0.0974986     0.0887260       4.06692       5.95850       6.82328       7.22598       6.62618       5.82336       4.68758       3.75135       2.67234       1.95406       1.33758      0.908914      0.609375      0.416938      0.270612      0.173715      0.111312     0.0655253
  18  15 3012.2123    3.9104  0.8804 12.4330 -0.0044  0.0254   0.0991   0.0665    0.1253   0.0000   441.6920       5.73627       15.8315       2.16047      -1.70386      0.734469      -2.54438      0.181108      -1.51962       1.39537     0.0661726      -1.72849       1.06923     -0.341120     -0.157955     -0.344822    -0.0549757      0.147111       2.53254       3.09455       3.18044       3.10685       3.04831       3.01404       2.86427       2.33447       1.81188       1.31723       1.04579      0.830233      0.655162      0.455827      0.311564      0.202123      0.126011     0.0706284
  18  16 3154.8988    3.9892  1.0117 12.7574 -0.0023  0.0286   0.0965   0.0737    0.1228   0.0000   439.6026       4.61105       10.0940       3.21460       1.02192       2.90907      -4.62629       2.23754     -0.777739      -1.68985      -3.76558     -0.539610     -0.264180       1.53954     -0.248956     -0.324171   0.000517730    -0.0293339       2.78763       3.37959       3.60866       3.85470       3.48448       3.21579       2.83206       2.54896       2.14465       1.67063       1.31887      0.952840      0.663288      0.487369      0.310926      0.202081      0.123091     0.0718173
  18  17 3297.3991    3.5762  1.3786 12.5074 -0.0044  0.0341   0.0770   0.0852    0.1206   0.0000   432.9646       13.1066       12.9815       8.54184      -5.16671      -1.44219      -4.37933      0.259859       1.17775     -0.720862    -0.0528942      -1.66849     -0.856528      -1.00055      0.450781     -0.132914     -0.120046    -0.0441445       3.15888       3.99394       4.50367       4.46970       4.31640       3.94116       3.54588       2.90777       2.42550       1.90148       1.51417       1.07959      0.785748      0.561964      0.388447      0.248180      0.145506     0.0930549
  18  18 3440.0819    3.0638  2.1438 11.9188 -0.0032  0.0420   0.0551   0.1144    0.0956   0.0000   436.4888      -3.83119       7.35384       11.5964       1.29331      -1.91975      -2.12965       2.40098      -2.69316      -2.57095      0.513287      -1.39646     -0.983096     -0.281689     0.0681906      0.160153      0.425766      0.153905       3.84047       4.94916       5.32691       5.57335       5.35646       4.87723       4.37028       3.51803       2.90036       2.35033       1.84479       1.36174      0.933545      0.668630      0.444768      0.287300      0.195493      0.119124
  18  19 3582.6506    2.6015  3.3862 10.9131 -0.0013  0.0533   0.0364   0.1408    0.1002   0.0000   443.9244       7.42886       12.8112       11.3501      -6.80619       6.04755       2.34391      -1.99252       4.40082       4.56306     -0.121612      0.473742      -1.92614      0.673263      0.223164     -0.185296     -0.501298     -0.299766       4.88213       6.08586       6.42038       6.64430       6.36379       6.04451       5.39603       4.37489       3.77876       2.96924       2.35223       1.75828       1.24898      0.861982      0.584360      0.387001      0.245972      0.149752
  18  20 3725.4283    2.1478  4.8490 10.4147 -0.0006  0.0678   0.0246   0.1713    0.0714   0.0000   437.1195       11.8080      -10.2370       7.30429       5.90440      -2.03116      -5.84995      -2.53534       6.73430      -1.26452      -5.19228      -2.14425      -1.98139      -1.30347     -0.285479     -0.578937     0.0745811      0.224379       5.81004       7.79073       8.07239       8.75556       8.03905       7.66541       6.68896       5.76070       4.73462       3.74828       2.98782       2.16479       1.56806       1.07104      0.742789      0.463712      0.305464      0.182946
  18  21 3868.2281    1.8093  6.3658 10.1117  0.0005  0.0796   0.0187   0.2108    0.0580   0.0000   427.5090       17.7441       20.7392      -13.4381      -19.5263       14.7605     -0.816475      -13.7125      -1.15338      -1.63913       1.29675      -4.48594     -0.168077     -0.775038       1.76767     0.0837965     -0.984767      0.150714       7.07360       8.90940       9.66804       9.98012       9.65913       9.00438       7.91666       6.76279       5.55944       4.48601       3.52322       2.66088       1.84400       1.28871      0.886834      0.577053      0.365131      0.224644
  18  22 4010.7252    1.5027  8.5507  9.8675 -0.0012  0.1003   0.0144   0.2769    0.0495   0.0000   460.8250       5.15662       3.17247       4.99434      -7.87528      -1.89725       14.1424      -10.2563      -9.33675       5.91142       2.06850      -5.95357       2.57970      -2.47526       1.98070      -1.44199     -0.289950      0.123016       8.69871       11.6672       12.1174       12.6209       12.0022       11.3525       10.0461       8.48952       7.18627       5.60551       4.40580       3.27452       2.37766       1.66022       1.10792      0.723705      0.450548      0.268217
  18  23 4154.0502    1.2486 10.7372  9.6610  0.0006  0.1208   0.0113   0.3435    0.0447   0.0000   431.0816       15.2725       24.9994       14.6080      -4.88130      -18.9787      -3.58906       13.9914       7.92083      -6.72347      0.402121      0.827972       3.48727      -2.33704     -0.852485      -1.78748     -0.134039      0.714777       10.6902       13.8573       14.6274       15.5947       14.9670       13.5725       12.0144       10.3170       8.77285       6.86377       5.30262       4.03655       2.86482       1.98333       1.34610      0.855536      0.562991      0.335734
  18  24 4296.8446    1.0243 13.2898  9.5775 -0.0006  0.1578   0.0091   0.4482    0.0400   0.0000   433.1133       16.6087       35.7676       24.4862       17.4563       20.7619       26.6549       8.78891      -9.06126      -6.54947       7.46079      -3.64768       1.82022      0.504330      -1.04995     -0.135231      0.286399     -0.268364       13.6768       17.7350       19.0420       19.2556       18.6965       17.5253       15.7864       13.1901       11.3779       8.70298       6.93563       5.20495       3.78667       2.68343       1.78725       1.16579      0.735562      0.442935
  18  26 4582.6863    0.7070 16.8105  9.4490 -0.0009  0.2361   0.0068   0.6274    0.0312   0.0000   394.3029      -5.84044       62.8485       13.3962       16.4975       10.2977      -19.6119       52.9013      -23.0071      -31.6785       10.0371       2.81106       14.7530       4.41815      -2.66264      0.958132       2.48106       1.17131       20.2034       25.8619       28.0090       28.9165       27.3576       26.2356       22.8986       19.8381       16.7138       13.5451       10.4704       7.82482       5.74996       3.95375       2.75284       1.77923       1.08517      0.658303
  19   7 1867.2728    0.4456  0.4146  9.1365  0.0026  0.0216   0.0156   0.0417    0.0573   0.0000   437.7645      -5.03733       12.6693      -2.86237      -1.84211      -1.95927      -2.08906       1.32007      0.146059     -0.565939     -0.165662      0.357320     -0.496157     0.0784577      0.209234    -0.0697747   -0.00236663    -0.0438263       1.48304       2.27424       2.07108       2.43102       2.26210       2.09803       1.90428       1.46432       1.51666       1.07086      0.932891      0.622890      0.556249      0.301198      0.263491      0.169015     0.0977020     0.0576123
  19   8 2021.7621    0.6179  0.6002  9.1422 -0.0024  0.0226   0.0183   0.0492    0.0818   0.0000   438.4885      -4.02065       16.3268       2.02443      -7.05332       1.18054     0.0720981      0.828126       2.09659     0.0268179      -1.49660      -1.26224     -0.461212    -0.0713025     -0.321420    -0.0199762     -0.176518    -0.0340167       1.93991       2.42000       2.45582       2.49842       2.44482       2.41357       1.93347       1.91583       1.60280       1.33116       1.11132      0.801913      0.594609      0.385752      0.285007      0.185620      0.119565     0.0762239
  19  10 2322.3479    1.1910  0.8649  9.6463 -0.0046  0.0246   0.0283   0.0578    0.1348   0.0000   440.4140     -0.953100       18.1147       5.46548      -4.33438       3.33776      0.389464      -7.46643      0.754345     -0.442183      -1.33134    -0.0652015      0.718872     -0.428335      0.369293    -0.0749513     -0.258671   -0.00811809       2.07750       2.90988       3.17749       3.33470       3.24078       2.91599       2.47765       2.23449       1.73742       1.38240       1.07110      0.785333      0.580608      0.426118      0.278958      0.188300      0.120258     0.0753794
  19  11 2468.1398    1.5861  0.9714 10.4326 -0.0005  0.0253   0.0358   0.0659    0.1273   0.0000   435.7408      -3.18443       18.1900       2.72693       3.38096      0.829796      0.431337      -1.42575     -0.261312     -0.245506     0.0796079     -0.663804       1.33232      0.125567      0.108534     -0.199753     -0.129956     0.0289586       2.09953       2.68968       2.78395       2.94592       2.83928       2.64466       2.40090       2.09468       1.79947       1.45331       1.17849      0.858113      0.642783      0.465034      0.310538      0.211808      0.135753     0.0862185
  19  12 2613.1068    2.0827  0.9774 11.0574 -0.0024  0.0263   0.0473   0.0662    0.1316   0.0000   438.5681       3.89825       12.9301      0.893601    -0.0459099      0.944556      -4.10839       3.17637       1.14648      -2.45876       1.28570     -0.109609     -0.762053      0.170425     -0.163488     0.0609411     -0.123934    -0.0848703       2.19908       2.73609       3.12878       3.14702       2.91499       2.89382       2.68787       2.15526       1.81229       1.47663       1.11750      0.885149      0.657264      0.470033      0.330986      0.217942      0.143593     0.0962249
  19  13 2757.9490    2.6614  0.9602 11.7165  0.0006  0.0275   0.0606   0.0635    0.1130   0.0000   439.2632       3.47890       5.56780       3.70419      -5.85228       1.28022       6.71662     -0.109223     -0.627954      -1.65989       1.78120       1.33642       1.62427     -0.373892      0.435615    -0.0196754     0.0897620    -0.0191133       2.39465       3.07008       3.29929       3.39212       2.94719       2.80461       2.58255       2.44561       2.01404       1.66170       1.37419      0.987564      0.724918      0.485877      0.336930      0.220274      0.136596     0.0811046
  19  14 2902.5948    3.2813  0.9199 12.1740 -0.0081  0.0240   0.0799   0.0654    0.1160   0.0000   436.6014       9.20991       10.6537       7.17583      -5.60963       3.41750      0.678774       1.30614      -3.00799      0.183504       2.59138      0.111912      0.396826     -0.462588     -0.247215      0.216522     0.0588444      0.106960       2.10561       2.52656       2.82312       2.86053       2.67346       2.52287       2.32545       2.02242       1.76575       1.41904       1.10375      0.872113      0.603021      0.441978      0.296328      0.206727      0.125556     0.0832525
  19  16 3189.9208    3.7527  1.1731 12.5211 -0.0103  0.0308   0.0812   0.0772    0.1252   0.0000   439.6193       9.77945       7.70996       8.14536       1.01693       4.89518       4.14393      -5.86958       1.90508      0.858819       2.87620      -1.45865      0.735429     -0.162633      0.849261     -0.170443    0.00193863    -0.0135244       2.77902       3.61545       3.68885       3.95655       3.91389       3.70010       3.17021       2.56478       2.13165       1.81701       1.47726       1.04453      0.741020      0.507849      0.373455      0.254020      0.165558     0.0996970
  19  17 3332.9063    3.4510  1.6654 12.0754 -0.0052  0.0362   0.0624   0.0905    0.1016   0.0000   439.2823       9.79142       11.3869       5.98671       4.31680       4.56796      -5.76093       2.37981      -1.91644      -4.99896      0.710012      0.154358      -1.37480     -0.669605     -0.656404     -0.376687      0.139962      0.110702       3.02292       3.84672       4.26005       4.23174       4.25494       3.90423       3.42487       2.89023       2.54532       2.12285       1.57323       1.22216      0.886488      0.635190      0.430948      0.289899      0.183843      0.118010
  19  18 3476.1096    2.8855  2.4272 11.5294 -0.0030  0.0455   0.0451   0.1127    0.0891   0.0000   436.7525       10.2905       21.0243       13.9753      -3.42996       1.32464       3.56552     -0.121317      -6.74993       5.11748       1.47292      -3.44127     -0.226261      0.779297      0.640516     -0.383775     -0.273176     -0.164716       3.77770       5.11921       5.16740       5.49918       5.15110       5.05421       4.48731       4.04667       3.15692       2.64249       1.97365       1.55899       1.16297      0.847683      0.582443      0.383795      0.252641      0.150386
  19  19 3619.4609    2.4629  3.5287 10.9131 -0.0018  0.0529   0.0333   0.1428    0.0797   0.0000   438.5355       11.9230       5.27492       5.28911       3.18677      -5.70304      0.486382       2.92017       2.92342      -6.30531       1.50123      -1.69930      -2.67683      0.575334      0.934889      0.102688      0.108289     -0.488856       4.53988       5.73185       6.01852       6.52625       6.15009       5.80433       5.20420       4.52509       3.71328       3.12728       2.39762       1.80789       1.32934      0.960835      0.672887      0.447233      0.282890      0.178287
  19  20 3762.4707    2.0324  5.5213 10.3047 -0.0011  0.0687   0.0219   0.1915    0.0639   0.0000   436.8709       4.43657       17.5439       3.97289       4.71637       3.90988      -2.52256       9.22626       9.63799      -4.51202       3.98089      -1.76167       3.42525      -1.19262     -0.666825     -0.709272     0.0331059      0.154635       5.85231       7.42440       7.87107       8.32664       8.04344       7.59060       6.74101       5.85670       4.91794       3.94220       3.13866       2.39126       1.75408       1.24952      0.854697      0.586201      0.370037      0.238061
  19  21 3905.7848    1.7155  7.2624  9.8786 -0.0010  0.0840   0.0161   0.2274    0.0557   0.0000   455.0825       3.00328       16.1843       16.4218       20.1899       9.06083       11.6289      -13.8578    -0.0110066       5.40924      -5.93892      -3.36592      -2.20081     -0.619146      0.548797       1.06688      0.239949     -0.318916       6.97645       9.17701       9.82365       10.1087       9.93801       8.98586       8.23180       7.12181       6.08758       4.81177       3.85180       2.88749       2.16291       1.53454       1.02759      0.708430      0.446064      0.276514
  19  22 4049.0302    1.4531  9.2048  9.7679 -0.0001  0.1016   0.0127   0.2836    0.0453   0.0000   438.6163       2.64040       3.36334       16.3928       3.49101       6.51198      -11.0951      -3.74808      -9.11800      -9.79200     -0.865407       2.30790      -1.61669      -1.12681     -0.813410      0.759757     -0.250033     -0.338190       8.39286       10.8249       12.0650       12.2113       12.1071       11.0997       9.97962       8.42322       7.34032       5.76633       4.54338       3.49216       2.56506       1.82209       1.25946      0.854532      0.534008      0.338703
  19  23 4192.2409    1.1824 11.0045  9.6587 -0.0019  0.1253   0.0105   0.3521    0.0420   0.0000   447.6560       2.19207       16.3410       16.7725      -6.04133      0.739314       23.8183      -1.75801      -9.51389       15.3865      -3.42888       2.80080     -0.716972       1.13780     -0.391870    -0.0678563       1.81682     -0.636093       10.2417       13.1859       14.3809       14.7077       14.3221       13.6539       12.3335       10.4564       8.82413       7.12140       5.58970       4.24009       3.21485       2.30951       1.59849       1.06466      0.693285      0.430936
  19  25 4479.6900    0.8029 16.1025  9.5132 -0.0005  0.2068   0.0071   0.5600    0.0328   0.0000   404.1631      -6.52193       19.5569      -11.4657      -3.88247      -7.55915       15.2287      -10.9620      -37.5885      -13.8320      -5.77629      -6.78300      -1.37735       1.09394       6.04652       2.24502      -1.80776      0.405513       16.3753       22.1148       23.8643       24.7594       23.9125       22.6925       20.0285       17.2531       14.5374       11.8253       9.35964       7.12187       5.24716       3.75873       2.62961       1.74984       1.10376      0.693386
  20   6 1734.1871    0.3206  0.3241  8.9858  0.0021  0.0180   0.0140   0.0461    0.0449   0.0000   437.5816     -0.203032       13.0930      0.520558      0.691597       1.90427       1.94653       1.43481       1.24782     -0.263969      0.196658      0.703361     -0.448140     -0.557963      0.391733      0.194794     0.0343414     0.0900926       1.58878       2.06221       1.87196       2.10879       2.01751       1.88083       1.73131       1.53878       1.38190       1.12029       1.01170      0.822817      0.555362      0.376341      0.235088      0.177980      0.119807     0.0789857
  20   7 1893.8930    0.4699  0.4838  9.1201 -0.0076  0.0207   0.0156   0.0438    0.0655   0.0000   439.3797       1.01383       13.4089       1.30298      -3.79125       2.58227       1.99228     -0.167900      0.499859      0.390637       1.45257      0.497944     -0.111502    -0.0680269      0.461907     -0.349105      0.111988    -0.0466964       1.71394       2.08321       2.42360       2.53963       2.32527       2.24828       2.03817       1.75298       1.50863       1.16390      0.906109      0.729399      0.527542      0.388732      0.316061      0.210806      0.132030     0.0810955
  20   8 2050.0496    0.6894  0.5366  9.4172 -0.0052  0.0199   0.0210   0.0471    0.0710   0.0000   440.3501      -1.88161       13.8456      0.562681       1.37087      -5.20261     -0.317853      0.960335      0.687979     -0.354808      -1.75334      0.175226       1.05476      0.275286    -0.0816637     0.0474877     0.0127166     0.0505276       1.55409       2.07184       2.08334       2.26963       2.03583       2.09930       1.94180       1.73130       1.32843       1.21773      0.852077      0.660194      0.525280      0.413022      0.284114      0.188366      0.125641     0.0800938
  20   9 2203.1131    0.9577  0.7790  9.6082 -0.0007  0.0238   0.0237   0.0541    0.1005   0.0000   436.9028       2.51443       12.4258      0.619531      -4.91196      -5.13178      -3.08557      -1.77296       1.46404       1.14626      0.813057    -0.0564632     -0.361413     -0.312215      0.235149     0.0438734      0.130444     -0.101818       1.86823       2.49560       2.66680       2.56130       2.65521       2.44832       2.31466       1.98555       1.66205       1.37762       1.07973      0.817202      0.656649      0.455294      0.342080      0.222179      0.148693     0.0950036
  20  10 2352.4134    1.3164  0.9177 10.0663 -0.0039  0.0255   0.0296   0.0629    0.1184   0.0000   438.6854      0.299448       11.8374     0.0332073     -0.750841       3.54301      -1.31389      -4.81171     -0.469678     -0.701570       1.49214     0.0874492      0.721911     -0.974934      0.440846     -0.342809    -0.0512399    -0.0536025       2.25263       3.09765       3.47512       3.62494       3.52329       3.21589       2.84112       2.37066       1.95115       1.44902       1.11427      0.849229      0.638797      0.486536      0.331372      0.225052      0.153503     0.0987101
  20  11 2498.9860    1.7242  0.9163 10.6171 -0.0024  0.0239   0.0403   0.0632    0.1335   0.0000   439.3284       2.53601       11.8743      0.596115      0.458134       3.39337       1.54577     -0.734119      -1.46475      -1.75720       1.03874      -2.55918       1.07522     0.0329305     -0.306633     -0.214156     -0.102827     0.0371887       2.05486       2.63808       2.87179       3.11226       3.00833       2.74470       2.42745       2.07398       1.77422       1.44640       1.15121      0.877539      0.632762      0.458663      0.327669      0.226222      0.148740     0.0924527
  20  12 2644.8138    2.2492  0.9563 11.2008 -0.0035  0.0240   0.0516   0.0659    0.1244   0.0000   437.0266       7.65738       13.0952       7.08530      -3.93991      0.133700      -2.85719      -1.22688       2.12636      -2.80961       2.91071      -2.47927      0.662708      0.646142     -0.350881    -0.0192032     -0.153715    -0.0144684       2.03324       2.56496       2.69774       2.86860       2.87629       2.73406       2.28278       2.11897       1.71960       1.45513       1.14609      0.868947      0.656266      0.460345      0.354439      0.234870      0.159665     0.0961989
  20  13 2790.7597    2.9337  0.8092 11.6809 -0.0041  0.0230   0.0695   0.0547    0.1175   0.0000   436.4447       4.00792       7.93872       1.83633       2.50919      -3.40989      -1.44184      -3.05734      0.606943      -2.73067     0.0779856      0.993579    -0.0168093     -0.601036     -0.105878     -0.320560     -0.223161     -0.105214       1.85721       2.60276       2.88836       2.94503       2.96212       2.63702       2.37138       2.04186       1.64177       1.35465      0.995644      0.756969      0.574450      0.436408      0.300550      0.212453      0.137624     0.0835030
  20  14 2935.9666    3.6677  0.8586 12.0437 -0.0006  0.0235   0.0843   0.0579    0.1254   0.0000   440.8647       2.12629       9.99517       1.44052      -1.38715       2.66284      -1.31044      -1.14145       1.81322       1.01721      -1.68905      -1.61754      -1.12606    -0.0391389      0.185357     -0.203432      0.282980    -0.0281602       1.91224       2.37860       2.39936       2.81349       2.66479       2.37327       2.08630       2.00430       1.75385       1.31033       1.07202      0.832675      0.655936      0.424054      0.308127      0.205957      0.144696     0.0944512
  20  15 3080.4953    3.8685  0.9547 12.1478 -0.0048  0.0243   0.0851   0.0616    0.1454   0.0000   442.5887       7.16036       19.8524       7.95158     -0.656774       1.20216      -5.39793       4.46405     -0.503596       1.32318       1.47100      -1.33617       1.73904     -0.372313     -0.537254     0.0217747     -0.245801      0.125230       2.19790       2.91460       3.20556       3.24700       3.13417       2.83740       2.59858       2.27435       1.89921       1.60061       1.19078      0.929262      0.673829      0.506319      0.362469      0.233339      0.152808     0.0970585
  20  16 3224.4238    3.6897  1.2276 12.6042 -0.0100  0.0296   0.0782   0.0780    0.1112   0.0000   442.5032       8.70543       10.8682     -0.516894       2.54429       4.94630       2.84876       3.17779      -2.60520      -1.74679      0.991621       2.12984      -1.80549     -0.204479     -0.185428      0.112229     -0.292225      0.210122       2.46495       2.98710       3.40115       3.43589       3.36278       3.08985       2.84974       2.58102       2.15831       1.68566       1.41487       1.04333      0.856453      0.577722      0.406692      0.285847      0.197322      0.118025
  20  17 3368.0587    3.2629  1.9362 12.0075 -0.0006  0.0373   0.0549   0.1008    0.0803   0.0000   438.1151       13.4346       14.0141      -7.42632       3.82501     -0.741282       12.3525      0.560139       2.90040      -5.09185      -1.56836     -0.947907      0.628333      -1.18940      0.168048      0.305905    -0.0249063     -0.203143       2.94312       3.95670       4.10269       4.46572       4.21526       3.99265       3.71350       3.11531       2.62640       2.10438       1.76292       1.35122      0.977418      0.727365      0.485572      0.350635      0.226769      0.149731
  20  18 3511.7830    2.7944  2.6592 11.5799  0.0000  0.0478   0.0412   0.1164    0.0743   0.0000   436.7465       14.3244       10.3966       2.12737       1.96341      0.270667       4.36875     0.0632279       4.46053     -0.164838      0.922696      0.786884      -1.02957      0.231137     0.0302804      0.399913      0.488385     0.0110287       3.82566       5.17468       5.53577       5.82218       5.68068       5.11424       4.84542       3.93771       3.54876       2.64927       2.25141       1.68248       1.29575      0.904799      0.645933      0.448400      0.288986      0.187716
  20  19 3655.6384    2.3212  3.9029 10.8545 -0.0022  0.0573   0.0287   0.1458    0.0684   0.0000   439.2401       5.87291       7.77118      -3.49211      -12.4923       2.21580      -9.54168       1.48213      -2.37895       2.91366      -6.76810      -5.14743      -1.66535      0.944498     -0.504485      0.892315     -0.718816      0.110067       4.56198       6.04821       6.53517       6.74176       6.39524       6.13507       5.49578       4.86995       4.20857       3.33761       2.73244       2.06296       1.56030       1.14420      0.795402      0.550368      0.358185      0.229200
  20  20 3799.2707    1.9572  5.6105 10.2981  0.0003  0.0711   0.0205   0.1840    0.0590   0.0000   434.1576       9.58685       17.2905       2.27205       2.81375       2.50448      -8.86413       2.74261       8.22690       1.68034      -6.02264      -2.79643       3.63700      0.269945    -0.0489973     -0.421933      0.426911     -0.340663       5.55649       7.17409       7.93442       8.04685       8.07399       7.31302       6.94207       5.86762       4.94689       4.17207       3.30414       2.52358       1.92922       1.37044      0.998252      0.676938      0.441834      0.283448
  20  21 3943.1380    1.6293  7.6988  9.9004 -0.0008  0.0869   0.0148   0.2387    0.0507   0.0000   441.2379       6.96391       5.00143       12.5874      -2.23757       1.88795       9.87729      -1.17796      -4.86165      -3.86093      -2.35235      -4.65759      -2.57687      0.836073       1.79891     -0.985585     -0.151882    -0.0692369       6.88136       9.03263       9.48280       9.98317       9.75699       9.29216       8.15800       7.30946       6.29967       5.20038       4.12771       3.16318       2.37609       1.75829       1.21151      0.838032      0.544818      0.349916
  20  22 4086.7460    1.3317  9.6871  9.7368 -0.0002  0.1085   0.0116   0.2984    0.0432   0.0000   443.2746       17.7619       17.0816      -7.54591       3.12830      -3.07843       23.3097       4.01557      -10.5707       7.15624       6.31583      -1.88257      -3.08503       1.17188       1.42601      -1.21946     -0.159299     0.0833032       8.41138       11.0544       12.0259       12.2741       12.2818       11.2674       10.4222       9.12000       7.70918       6.41005       5.09365       3.93023       2.96533       2.17014       1.53915       1.03551      0.689023      0.437496
  20  23 4230.6662    1.1458 12.1717  9.5999 -0.0004  0.1345   0.0095   0.3677    0.0394   0.0000   437.1847       47.9456     -0.612302      -8.22609       32.3361       10.9976      -34.4452       7.05922       2.32135      -9.48263      0.870206       2.19955      -8.80386      0.692471       1.71758      -2.07477      -2.41915      0.688553       10.5935       13.4816       14.9660       15.3911       14.8513       14.1919       12.9128       11.2869       9.61559       7.86849       6.35537       4.88739       3.69996       2.71080       1.90462       1.29089      0.872019      0.551082
  20  24 4374.3337    0.9395 14.2372  9.5520 -0.0007  0.1655   0.0078   0.4557    0.0351   0.0000   452.1005       34.7216       27.8744      -2.64969      0.585782      -2.39864       1.61174      -1.15839      -2.49381       5.98150      -4.02092      -9.75845       2.24449     -0.265937      -1.71921     -0.193533       1.48330     -0.367019       12.8604       16.8678       18.4349       18.7384       18.5873       17.1772       16.0418       13.8550       12.0140       9.66184       7.72589       6.08059       4.59896       3.36392       2.34139       1.62953       1.06609      0.687344
  20  25 4518.0181    0.7778 17.1742  9.4830 -0.0022  0.2172   0.0065   0.5811    0.0303   0.0000   421.5497       42.0678       32.7003      -12.6572      -3.02528       17.3556       37.4901      -24.5046       5.45674       27.1871       13.7069       18.1775       3.26243       2.62683       5.79922      -6.68274     -0.781340     -0.103582       16.5408       21.8679       23.6861       24.8330       24.0857       22.7388       20.5826       18.3113       15.3001       12.9603       10.0532       7.97152       6.04615       4.36657       3.12153       2.15169       1.37986      0.900926
  21   7 1919.8078    0.4886  0.5103  9.1542 -0.0047  0.0253   0.0158   0.0475    0.0637   0.0000   438.9913     -0.370229       14.8184     -0.485050      -1.77723      -1.53598       3.84316      -2.25984     -0.757368     -0.314267      -1.45585     -0.570733     -0.183814      0.923985      0.461795     -0.156254      0.123057    -0.0417873       1.96559       2.35698       2.65227       2.43231       2.28787       2.20424       1.99799       1.82430       1.91287       1.67019       1.30508      0.952049      0.741007      0.525032      0.358522      0.285911      0.164985     0.0933024
  21   8 2077.7516    0.7327  0.6595  9.3236 -0.0023  0.0217   0.0190   0.0496    0.0808   0.0000   437.8053      -1.80417       11.7872      -1.56156       2.44257      0.334057       1.80637      0.302125       1.39981      -1.47203      0.334681      0.275490     -0.639478     -0.561647    -0.0327958     -0.150040     0.0704560    -0.0927551       1.63193       1.87933       2.30298       2.14141       2.13600       2.20553       1.99283       1.65733       1.52036       1.24274      0.969784      0.796095      0.568197      0.429869      0.321581      0.240864      0.167610     0.0984834
  21   9 2231.9108    1.0017  0.7742  9.6665 -0.0054  0.0223   0.0253   0.0554    0.1076   0.0000   439.8134      0.139717       15.2665       6.89586      -1.85352      -2.54488     -0.463508      0.161107      0.283558     -0.312605      -1.16019     -0.817455     -0.603816      -1.14465      0.691915     -0.314296   0.000563676     -0.158533       1.82014       2.42718       2.54872       2.85833       2.58558       2.55110       2.18683       2.06724       1.58315       1.36252       1.02093      0.817282      0.596219      0.476346      0.340650      0.243030      0.157327      0.101130
  21  10 2381.8825    1.3643  0.9101 10.4404 -0.0031  0.0277   0.0310   0.0599    0.0990   0.0000   439.0953      0.230803       15.9724       3.10418     -0.982334       3.54002      -2.09894      -1.65619      0.429755       1.12780      0.794789     -0.575017     -0.351022     -0.834351      0.306266      0.425627      0.168251      0.227953       2.63509       3.72001       4.07724       4.20888       3.93963       3.67416       3.21602       2.73692       2.35177       1.92462       1.50385       1.15533      0.827662      0.621681      0.395050      0.288332      0.189175      0.123868
  21  12 2676.2701    2.4182  0.9600 11.0699  0.0015  0.0296   0.0525   0.0631    0.1422   0.0000   440.2878      0.446878       12.8479       5.82930       1.89903       1.30254      -1.19421     -0.687084       1.81180       1.89014     -0.899183    -0.0559062      0.570123      0.423650      0.223607     -0.415056     -0.239145     0.0570642       3.10934       4.32883       5.02015       5.33385       5.24069       4.68711       4.07416       3.29869       2.60778       1.97045       1.46369       1.04506      0.777497      0.559450      0.391580      0.267623      0.178965      0.119704
  21  14 2968.9369    3.6473  0.7381 12.3891 -0.0012  0.0203   0.0881   0.0510    0.0994   0.0000   441.9817       9.93987       16.5531       3.68853       2.63456     -0.974221      0.706448     0.0741874      0.234098      -3.05366      -1.68401     -0.451286     -0.713836    0.00615700     0.0854748     -0.147125     0.0316417     0.0389995       1.53869       2.10268       2.17162       2.31047       2.15725       2.05734       1.86825       1.70791       1.50534       1.25931       1.00408      0.821386      0.596890      0.443734      0.312815      0.210104      0.143255     0.0934572
  21  15 3113.9806    4.0011  1.0232 12.4011 -0.0040  0.0237   0.0853   0.0664    0.1216   0.0000   438.8446       10.4474       12.6153       1.35662      -4.10095       4.17271       1.12607     -0.731402      -3.22962      0.743496     -0.515004      0.200116     -0.572370    -0.0485005      0.515942     -0.167426      0.183138      0.111333       1.85459       2.34812       2.58960       2.63414       2.58601       2.51740       2.16385       2.01432       1.74290       1.37709       1.18788      0.890068      0.689271      0.487439      0.382431      0.253770      0.171238      0.107505
  21  16 3258.5591    3.8812  1.3689 12.1302 -0.0014  0.0296   0.0710   0.0748    0.1241   0.0000   440.5836       11.1605       8.42542       1.31725       1.10376       2.27744      -2.28995      -1.86138      -2.74340      -1.72485     -0.405543     -0.552699      0.611440     -0.557364     0.0752159     -0.388810    -0.0212647     0.0217899       2.29542       2.95108       3.13786       3.36183       3.20748       3.08148       2.70481       2.53682       2.20398       1.74300       1.39919       1.07991      0.818419      0.641311      0.463626      0.329318      0.215133      0.142532
  21  17 3402.8784    3.1745  1.8510 11.9302 -0.0018  0.0376   0.0516   0.0923    0.0824   0.0000   438.1927       9.73878       18.6519       9.67303      -1.35677      -3.33926       2.59089      -1.66973       2.08580      0.897918       2.82542    -0.0852705       1.17824     -0.338149     -0.537976     -0.534629     -0.306184     0.0226291       3.02830       3.90162       4.07488       4.15239       4.00819       4.02474       3.84696       3.33299       2.70721       2.06168       1.63574       1.35521       1.05405      0.810160      0.596265      0.413695      0.281071      0.189066
  21  18 3547.2607    2.6557  3.0216 11.2387  0.0015  0.0463   0.0345   0.1237    0.0652   0.0000   437.8733       8.41830       16.7446       5.73640      -7.86138       2.65681     -0.423505      -6.14107      -1.48527       2.35030     -0.672734      -1.68701      0.675693     -0.526239     -0.312981      0.331168    -0.0298573     -0.369436       3.41723       4.53813       4.77767       5.08342       4.88389       4.68115       4.31056       3.77399       3.35157       2.75889       2.18027       1.69584       1.31449      0.996296      0.723322      0.512334      0.340832      0.223256
  21  19 3691.6640    2.1865  4.4636 10.8279 -0.0009  0.0618   0.0251   0.1584    0.0569   0.0000   440.2736       10.7428       23.9266      -4.88819      -17.7973       3.53072       4.47655      -4.92954      -3.45394      -2.71703       1.08433      0.695782   0.000636696     0.0361156      0.396522      0.504716     0.0450675      0.222814       4.72013       6.14931       6.58114       6.91057       7.00208       6.25593       6.06595       5.02761       4.36366       3.71249       2.96523       2.37098       1.73467       1.28735      0.935572      0.667027      0.443544      0.288432
  21  20 3835.7855    1.8277  5.8472 10.3530 -0.0013  0.0719   0.0188   0.1976    0.0518   0.0000   444.5139       9.68413       16.6971      -9.58172       10.0974      -4.47634      -14.7261       4.72779      -2.65134     -0.763660      -3.16236       4.81144      -1.86245      -2.33907       1.02670       1.26222     -0.514373      0.347144       5.41683       7.12477       7.64337       7.80971       7.79282       7.42391       6.83978       6.10966       5.04416       4.38442       3.44051       2.73887       2.13556       1.54835       1.11498      0.784477      0.530804      0.349173
  21  21 3979.7344    1.5484  8.2899  9.9173 -0.0004  0.0928   0.0135   0.2518    0.0442   0.0000   443.9290       44.7984       17.7219       19.7067       6.71180       3.49323      -10.6110      -8.14215       11.9213       4.35877      -2.84914      -2.56113      -4.73848      0.776007      0.227450      0.295311      0.387014     0.0892535       6.71691       9.13167       9.52059       10.1176       9.72656       9.37736       8.53094       7.70000       6.55951       5.61173       4.47777       3.58139       2.66110       2.01969       1.42377      0.996471      0.660637      0.439529
  21  22 4124.0506    1.3114 10.7010  9.6901 -0.0005  0.1144   0.0107   0.3103    0.0403   0.0000   431.6642       23.3110       49.9049       4.80509      -15.0573       10.6314      -3.96371      -2.45656       7.27344      -12.0413       2.46679       1.13066      -3.68836      0.600300      -1.40225      0.477626     -0.330783      -1.00974       8.54475       11.1578       12.1543       12.4981       12.4832       11.6295       10.8681       9.51018       8.28546       6.76558       5.58231       4.27233       3.32170       2.49419       1.76427       1.25854      0.849350      0.548969
  21  23 4268.4307    1.0615 13.0577  9.6537 -0.0025  0.1479   0.0084   0.4056    0.0345   0.0000   444.2613      -30.3359       68.4731       25.4016       16.7302       27.0418       42.0456      -6.11260       2.50095       1.32375       9.60591      0.948485       3.37966     -0.192997       6.38124       1.37033     -0.397022   -0.00260406       10.8820       14.0348       15.2117       15.6586       16.0603       15.0454       13.6975       12.2766       10.1415       8.82389       7.07250       5.67878       4.23369       3.18967       2.27046       1.62319       1.08018      0.727625
  21  24 4412.2785    0.9072 15.7353  9.4920 -0.0002  0.1810   0.0068   0.4871    0.0319   0.0000   412.2490       33.7776       1.28543       11.3597       14.8013       16.7380       26.6282    -0.0252638      -5.69727      -8.57411      -4.68521     -0.997096      -4.38876      0.771514      -2.41000     0.0517173     -0.172665      0.374932       13.2544       17.5182       18.9984       19.7244       19.5688       18.3906       16.9570       15.1641       12.8537       10.8057       8.65180       6.79550       5.29878       3.93883       2.85139       2.00097       1.33292      0.887982
  21  25 4557.0273    0.7669 18.6902  9.4219  0.0002  0.2279   0.0060   0.6041    0.0278   0.0000   425.6614      -5.39333       35.8249      -25.3094       23.9217       8.41089       14.0255       9.12199       8.49606       1.12929       4.77950       4.42795      0.857211      -5.63792       3.18159       3.84028      -2.09308     -0.904479       16.6815       21.6502       23.7713       24.8935       24.1184       23.2699       21.1269       18.8994       16.0476       13.5774       11.0364       8.60177       6.67083       4.91003       3.61745       2.49523       1.67855       1.10385
  22   5 1611.3253    0.2085  0.1643  9.0621 -0.0283  0.0151   0.0123   0.0277    0.0350   0.0000   437.5341      0.251914       18.9504       2.22308       1.79677       2.04671      -2.16386      0.509165     0.0381008    -0.0295841     -0.984250      0.678919      0.752251      0.470781      0.184574      0.108553    -0.0265121     -0.239069       1.06222       1.44004       1.56412       1.63913       1.64384       1.52316       1.34739       1.26433       1.09924       1.00714      0.680195      0.590003      0.467049      0.379208      0.267524      0.213823      0.128185     0.0923404
  22   7 1945.0573    0.5000  0.5574  9.2574 -0.0020  0.0217   0.0144   0.0473    0.0621   0.0000   439.1934       1.86611       18.2258      -2.83798      -1.06520     -0.559348      0.908483      0.147179       1.34996     -0.241992     -0.510442     -0.560537      0.422266     -0.104226     -0.405078      0.202008     -0.110482   -0.00165169       1.60285       2.16148       2.21834       2.26633       2.28175       2.02999       1.96305       1.66346       1.59785       1.37021       1.10258      0.887857      0.676013      0.514549      0.366773      0.242288      0.177190      0.109246
  22   8 2104.7747    0.7542  0.5778  9.4814 -0.0021  0.0190   0.0205   0.0444    0.0753   0.0000   436.4420      -2.01623       13.4891       4.08807      -2.65041     -0.428149      -3.86081    -0.0754353      -2.52059     -0.927966      -1.39006      -1.46333      -1.39621      0.369984     -0.413168     -0.322134     -0.102285    -0.0105175       1.49755       2.00773       2.07977       2.08428       2.01227       1.74300       1.75860       1.58040       1.49740       1.25964       1.07821      0.904193      0.665477      0.476159      0.329625      0.225718      0.160214      0.101654
  22   9 2260.0113    1.1004  0.8690  9.7537 -0.0072  0.0222   0.0248   0.0592    0.1120   0.0000   441.1048      -1.50751       15.3040       3.86716      -4.75657     0.0344781       1.70011      -1.34535       3.04146      -3.17507      0.702188      0.254292     -0.397130     0.0298918      0.440212      0.348410    -0.0462165      0.190959       1.62254       2.15064       2.24613       2.44204       2.36831       2.25632       2.03314       1.85378       1.59845       1.37467       1.06522      0.844681      0.664557      0.500852      0.360307      0.260331      0.182658      0.121307
  22  10 2410.8041    1.4752  0.9806 10.3236  0.0028  0.0258   0.0313   0.0595    0.1175   0.0000   438.8628       1.40110       17.6913       1.16874     -0.996535       3.18654      -3.19213     -0.125112       2.92768       2.25693     -0.487832    -0.0443769       1.08043      -1.03356      0.331241      0.442870     0.0511625     0.0485343       1.84658       2.38631       2.54126       2.80255       2.60508       2.45049       2.40066       2.23387       1.77767       1.42045       1.32756      0.952355      0.711944      0.587107      0.432877      0.300987      0.206816      0.142738
  22  11 2559.2037    1.9046  1.0398 10.9000 -0.0044  0.0253   0.0400   0.0631    0.1213   0.0000   438.6320       2.39832       9.38769       3.99611       1.62373     -0.737133      -4.84355      0.224759      -2.02497     -0.618791      -1.65443      -1.21970      0.592854    -0.0630455     -0.817436     -0.112382     -0.207092     -0.186225       1.84408       2.37564       2.49004       2.70352       2.67034       2.46186       2.29007       2.07555       1.83769       1.46547       1.19593      0.955031      0.734106      0.559532      0.425985      0.295682      0.209424      0.140006
  22  12 2707.1018    2.5213  0.9740 11.2868 -0.0006  0.0241   0.0541   0.0619    0.1346   0.0000   437.8875       4.75211       15.0593       2.56973      -2.16138       3.05526       2.93417      0.151848      -2.85375       1.91914      0.257158       1.44465      0.756502     -0.766633      0.704218     -0.410448     -0.251250     0.0564151       1.89434       2.36615       2.47587       2.67074       2.61232       2.38925       2.27921       2.03994       1.80237       1.49121       1.21135      0.975716      0.732317      0.586079      0.404564      0.295933      0.191932      0.131682
  22  13 2854.7859    3.2032  0.9439 11.8417 -0.0024  0.0253   0.0681   0.0592    0.1262   0.0000   435.6667       2.19855       13.6599       4.29734      -3.22750      -3.71593      0.563470       4.21097      0.196265      -1.00026      -1.49360      -1.92335     -0.887127     -0.434197   -0.00146549      0.133124    -0.0472092     0.0556300       1.70659       2.35715       2.33436       2.64768       2.33771       2.40019       2.15659       2.06199       1.78325       1.37603       1.20175      0.936509      0.772483      0.542623      0.411185      0.270906      0.206170      0.131729
  22  14 3001.4480    3.7857  0.9346 12.2703 -0.0029  0.0224   0.0795   0.0588    0.1223   0.0000   440.0903       7.21244       14.2736       5.34467      -2.12486       1.26370       1.46476      -2.63720     -0.944287      -1.67913     -0.172537      -2.08059     -0.706885     -0.674472      0.288746     -0.249206      0.223816    -0.0131776       1.78116       2.14682       2.31353       2.51173       2.50440       2.31365       2.13499       1.95437       1.66892       1.38947       1.08152      0.921874      0.733463      0.514677      0.366993      0.276098      0.190458      0.126704
  22  15 3147.0327    3.9594  1.0993 12.4243 -0.0037  0.0258   0.0802   0.0664    0.1238   0.0000   437.0415       3.84286       12.4759       2.85403      0.354152       4.13448      -1.35969      -3.03181     -0.313600     -0.963141       2.52169      -1.00089       1.21974     -0.557251     -0.681562     -0.260836     -0.271946     -0.117149       1.93005       2.46177       2.72205       2.98045       2.87724       2.70876       2.43673       2.06585       1.93623       1.52686       1.25531      0.954687      0.757514      0.559604      0.418609      0.296357      0.195821      0.134623
  22  16 3292.2645    3.6074  1.4134 12.2643 -0.0022  0.0300   0.0663   0.0758    0.1032   0.0000   441.5487       8.73589       14.3930       3.70050      0.788375     -0.320941      -3.98484      -3.51560       3.03313      -4.32514     -0.650204      -3.41803       2.00113     -0.462892     -0.201578      0.312411     0.0306871     0.0483911       2.29083       2.91923       3.04059       3.30232       3.32090       3.10671       2.82662       2.46962       2.18026       1.82286       1.51433       1.17442      0.933313      0.660039      0.502169      0.352019      0.248517      0.160410
  22  17 3437.2768    3.0246  2.1130 11.9985  0.0012  0.0381   0.0462   0.1017    0.0686   0.0000   439.5394       4.20585       2.62220       5.08422       4.27468       1.39006      -4.70965      -1.44804     -0.136321       2.24908     -0.900734     -0.783118     -0.345501    -0.0904087     -0.439991     -0.371666    -0.0117082    -0.0623127       2.88689       3.75978       4.03230       4.15080       4.16879       4.00779       3.55884       3.19544       2.79523       2.29639       1.98757       1.51789       1.18392      0.899590      0.642732      0.438883      0.311668      0.210812
  22  18 3582.1227    2.5648  3.3400 11.1294  0.0001  0.0477   0.0308   0.1256    0.0581   0.0000   438.3580       4.49156       12.0213       1.52313      -6.94324       4.23405      -3.50267       1.21730     -0.380089      0.621876       1.72456      -3.13383       2.51190      0.105682      -1.28720     -0.556760     -0.330394     -0.240553       3.47615       4.60479       4.85407       5.14775       4.96619       4.72998       4.32642       3.91638       3.49096       2.97407       2.42585       1.94603       1.52627       1.13148      0.793714      0.578867      0.383826      0.258928
  22  19 3727.0551    2.1190  4.9807 10.6566 -0.0018  0.0620   0.0222   0.1696    0.0517   0.0000   446.5878      -5.22327       8.81462       10.7284      -7.73298       1.02225       8.23947     -0.286039       2.66264       1.86660      0.524733     -0.732990      -1.06660      -4.93932       1.28325       1.28190   -0.00648101     0.0888904       4.40368       5.77063       6.32286       6.62917       6.42585       6.28672       5.71090       5.16093       4.38159       3.69132       3.01396       2.39811       1.85593       1.40884       1.03806      0.744138      0.496344      0.345203
  22  20 3871.5543    1.8056  6.8176 10.0917  0.0001  0.0751   0.0160   0.2044    0.0478   0.0000   426.9105       21.8548       5.26017       10.0416      0.606303      -1.79376      -5.98823      -8.23743      0.461874      -2.03464       9.89765      -2.01975      -1.15880     -0.905704      0.980318      0.817602     -0.253460     -0.613609       5.40934       7.04054       7.72387       8.00536       8.03123       7.56216       7.13827       6.12097       5.40153       4.48879       3.75363       2.93416       2.23354       1.72798       1.27199      0.879824      0.628740      0.415239
  22  21 4016.4489    1.4911  8.9006  9.8541 -0.0009  0.0941   0.0123   0.2599    0.0418   0.0000   449.8882       17.1382       3.61632       9.84119      -3.22824      0.512611      -21.2594      -3.58141       16.2662      -12.7071      -4.31751       6.71074     0.0565970     -0.730674       1.64758     -0.429094     -0.881988     -0.544631       6.74769       8.85834       9.53574       9.90425       9.87230       9.44530       8.70877       7.81431       6.73426       5.76378       4.70190       3.66808       2.84418       2.19284       1.59337       1.15826      0.787535      0.532094
  22  22 4160.9744    1.2451 11.6793  9.6674 -0.0002  0.1243   0.0096   0.3367    0.0377   0.0000   448.9484       11.1721       18.5064       8.44177       15.5293      -4.21515       7.54026       1.28579       2.05051       2.73131      -8.69015      -6.15433       3.66181       1.65306      -2.05512      -1.56030       1.81581      0.642619       8.62940       11.5692       12.6159       12.6858       13.1277       12.0857       11.4329       10.0919       8.79047       7.50333       6.10683       4.89813       3.76838       2.86570       2.09452       1.46635       1.01960      0.683681
  22  23 4305.8007    1.0407 13.4198  9.6353 -0.0002  0.1491   0.0080   0.4047    0.0331   0.0000   434.3222       32.2933       22.3580      -13.0699       13.4769      -19.8073       22.3788      -6.32376       1.95911      -8.67436      -1.08824       8.88789       5.05978      0.689743      -3.24129       3.69658       1.16675     -0.630638       10.5407       13.6403       14.9102       15.7506       15.3013       14.8427       13.5357       12.1950       10.7284       8.88765       7.31167       5.86723       4.48351       3.40857       2.55647       1.85610       1.24027      0.833862
  23   7 1969.6171    0.5718  0.5084  9.2095 -0.0086  0.0185   0.0168   0.0408    0.0635   0.0000   438.6112      -4.26167       12.0206      -1.69673      -6.59388      -4.80296     -0.891262      -3.01723      -2.03853       1.29534      0.913390      0.712302     -0.521816     -0.105341     -0.886002     -0.295743     0.0894562      0.165083       1.23501       1.72809       1.72494       1.98653       1.91610       1.84814       1.67330       1.44720       1.31494       1.09191      0.912787      0.725617      0.558907      0.434257      0.309470      0.218802      0.167343      0.103744
  23   8 2131.1156    0.7702  0.7656  9.4580  0.0010  0.0225   0.0183   0.0554    0.0804   0.0000   440.1619      -1.29675       14.2726     -0.307068   -0.00573485       1.32497      -3.74393      0.412939      0.145359      0.946655     -0.200491     -0.567515     -0.278054      0.274507      0.364858    -0.0610320      0.277213    -0.0123460       1.51856       2.03066       2.16250       2.35837       2.15197       2.14712       2.03141       1.72723       1.52371       1.35193       1.09088      0.888320      0.692756      0.506336      0.400998      0.289937      0.187157      0.129594
  23   9 2287.4539    1.1122  0.8341  9.9765  0.0006  0.0216   0.0248   0.0562    0.0943   0.0000   438.8325     -0.477629       15.9918     -0.860271    -0.0682621      -4.07504      -5.99531      0.435962       1.65160     -0.194031      -1.18154     -0.600243       1.08346     0.0869918     -0.106476      0.191903     0.0594285    -0.0317900       1.59312       1.94238       2.19951       2.29195       2.16255       2.14889       2.02012       1.86484       1.57885       1.25755       1.07067      0.827267      0.644162      0.511344      0.381341      0.286664      0.218782      0.143890
  23  10 2439.1878    1.5473  0.9789 10.5026 -0.0021  0.0244   0.0316   0.0590    0.1067   0.0000   439.6487       4.80273       15.0441      0.865468     -0.242102       1.66618       1.73716       2.84933      0.738330      -2.27525     -0.260959     -0.902260      0.159308    -0.0858683    -0.0194130      0.103295      0.456243     0.0306919       1.71029       2.07853       2.40426       2.67823       2.50522       2.39740       2.22049       2.04773       1.66603       1.49951       1.14889      0.998720      0.715764      0.578040      0.415222      0.310948      0.209203      0.140134
  23  11 2588.6603    1.9956  0.9777 11.0146 -0.0007  0.0236   0.0407   0.0600    0.1072   0.0000   437.5175     -0.228474       19.2343      0.994168      -5.13038      -1.46626      -1.57615     -0.113144     -0.704819     -0.341615     -0.977875     -0.615435      0.737793     -0.242862     -0.420562      0.203073      0.163055    0.00532260       1.68066       2.17232       2.28866       2.42316       2.31316       2.27613       2.25020       2.02969       1.71196       1.38335       1.13609      0.886707      0.739407      0.556374      0.428618      0.324583      0.240990      0.168653
  23  12 2737.6145    2.6940  0.9178 11.4309 -0.0005  0.0219   0.0554   0.0569    0.1131   0.0000   437.0228       4.78527       12.8318       2.36416     -0.808062       3.29886      -1.97322      0.774287      -1.21956      -1.87138      0.876379      0.389641      -1.16947      0.892779      0.235374      0.396314      0.391275    -0.0166200       1.60672       2.15944       2.31365       2.37877       2.42222       2.33002       2.15000       1.91140       1.66626       1.31305       1.08906      0.840679      0.661125      0.528188      0.389241      0.294469      0.206130      0.134669
  23  13 2886.1074    3.3939  0.9485 11.8530 -0.0030  0.0243   0.0697   0.0556    0.1321   0.0000   438.5579       2.54439       14.5194       1.40277      -4.47656      -1.24799       2.13593      0.899294      0.183437      -2.36105       1.59734      -2.44186     -0.500179     -0.594271     0.0136003     0.0320703    -0.0588668    -0.0985400       1.79273       2.11712       2.32880       2.44132       2.40090       2.27776       2.32049       1.91088       1.66496       1.44822       1.25164       1.05183      0.740526      0.570401      0.445260      0.308109      0.233272      0.156713
  23  14 3033.5385    3.8342  0.9145 12.4129 -0.0015  0.0223   0.0805   0.0579    0.1142   0.0000   440.9724       4.66632       12.0044       5.81719      -1.22567       2.69234      -1.17153      -3.19903      0.281947       1.78160      0.715064     -0.806131      -1.08826     -0.446983     -0.428627     -0.158572     -0.144401    0.00599932       1.61037       2.05724       2.33907       2.33995       2.38773       2.22543       2.02304       1.91820       1.61714       1.41280       1.15942      0.871967      0.686941      0.553118      0.407372      0.291825      0.200589      0.142962
  23  15 3179.7523    3.8987  1.0636 12.5660 -0.0052  0.0244   0.0802   0.0654    0.1133   0.0000   441.9539       4.92320       13.1396       4.79255       3.83741      -2.68743      -1.16044      -1.94185       2.05757     -0.883676     -0.896624      0.943195      0.633921      0.167367       1.12532     -0.469018      0.869230     0.0465486       1.77593       2.13849       2.24903       2.42429       2.46001       2.38191       2.28702       1.96468       1.73973       1.44659       1.22071      0.940839      0.759037      0.592963      0.439462      0.340969      0.238681      0.158891
  23  16 3325.5944    3.4770  1.6130 12.0766  0.0019  0.0320   0.0574   0.0815    0.0917   0.0000   436.7208       8.96205       16.7145       11.2092     -0.516681       2.03328      -1.31609      -2.10608       3.77655     -0.677355       1.24196       1.03282    -0.0318554     -0.186387      0.675987     -0.407235     0.0786259     -0.201391       2.32801       3.27325       3.57840       3.81167       3.70445       3.55231       3.16437       2.82386       2.44705       1.97666       1.67974       1.34846       1.02127      0.762815      0.555144      0.408427      0.277907      0.188524
  23  17 3471.2719    2.9085  2.5436 11.5831 -0.0022  0.0408   0.0389   0.1066    0.0630   0.0000   436.3120       9.32048       12.8526       7.03565       5.68876       6.76468      -1.41264       3.17301     -0.797244       1.26653      0.412613       2.16362     -0.822352      -1.25944      0.331649      -1.04131     -0.156167     -0.293818       2.87621       3.90373       4.05373       4.30757       4.24693       4.13284       3.81908       3.39013       2.93571       2.48440       2.06546       1.67381       1.31695      0.976602      0.742841      0.522225      0.377205      0.248122
  23  18 3616.6869    2.3898  3.8598 10.9374 -0.0004  0.0513   0.0263   0.1326    0.0520   0.0000   440.5843       11.9080       18.4976       9.32925      -1.36901       8.77863       2.68707     -0.261737       2.64867       2.82237     -0.357120      -5.75610       1.88161      0.183328     -0.935336      0.313549     -0.379428     -0.454178       3.61965       4.59620       4.90578       5.23428       5.32947       5.05963       4.62862       4.14783       3.61002       3.12106       2.67811       2.08465       1.61866       1.23658      0.938757      0.677567      0.473038      0.322849
  23  19 3762.0276    2.0325  5.5603 10.3891 -0.0002  0.0645   0.0189   0.1697    0.0492   0.0000   429.9972       16.3378       5.02182       16.1129      -1.53618      -6.85906      -1.22504       3.62706     -0.326531       1.58696       1.50746     -0.904144      0.526158      -3.03322       1.22409      0.663437      0.367763     -0.599748       4.49761       5.74332       6.33489       6.75094       6.39115       6.25482       5.83224       5.23103       4.59227       3.97043       3.30904       2.60562       2.07481       1.57700       1.18645      0.861578      0.588203      0.405984
  23  20 3907.4234    1.6719  7.6360 10.0493 -0.0008  0.0828   0.0140   0.2208    0.0423   0.0000   441.6425       7.49393       13.6296       15.3111       15.4127      -4.07016      -8.18638      -3.57877       4.40214       6.93073      -3.19729       2.08957      -2.03708       2.19677      -1.90834      0.999613     -0.747207     -0.432974       5.52328       7.43699       8.02726       8.56986       8.43305       8.01385       7.51461       6.54283       5.95384       4.91702       4.19426       3.31997       2.61930       1.97963       1.48840       1.06390      0.724993      0.516904
  23  21 4052.5274    1.3993  9.6788  9.8169 -0.0003  0.1000   0.0111   0.2780    0.0391   0.0000   441.4651       12.5594       8.17161       18.6946      -12.1749       3.79454      -17.5441      -2.99540      -3.43888       5.94265      -9.47129       3.73615      0.296332      -1.83859      0.586728       1.31222      0.250551    -0.0117379       6.95465       9.00095       9.93840       10.3147       10.2576       9.74356       9.06004       8.20020       7.26138       6.13212       5.10152       4.05764       3.22761       2.44191       1.83923       1.32943      0.929762      0.641208
  23  22 4197.8308    1.1696 11.7832  9.7031  0.0004  0.1232   0.0089   0.3481    0.0347   0.0000   438.3318       5.60893       12.9805       16.7110      -2.19790      -3.97063       15.4259      -10.1923      -10.3766     -0.504298      -4.04835       5.82355      -7.70361      -6.52423      0.389641       1.15863     -0.220995     -0.330769       8.42373       11.1528       12.1768       12.8397       12.5730       12.3367       11.1990       10.1305       8.91278       7.41217       6.21642       4.92963       3.93078       3.00075       2.19421       1.62825       1.15789      0.781750
  23  23 4343.0357    0.9623 14.5506  9.6636  0.0002  0.1620   0.0073   0.4431    0.0305   0.0000   455.2536       4.16399      -3.49576       20.8055       16.0150       6.30802       4.35721      -7.81898       11.1801       8.13328      -8.30150      -7.84586      0.447786       5.33928       1.09883     0.0288878     -0.436839     -0.156722       11.0644       14.3792       15.9808       16.5653       16.5983       15.8596       14.7394       13.0535       11.5617       9.96560       8.03067       6.61997       5.14628       3.98510       2.96418       2.15031       1.47435       1.01923
  24   6 1826.2928    0.4264  0.3835  9.0561  0.0010  0.0186   0.0136   0.0364    0.0508   0.0000   439.5903      -1.07796       18.3379     -0.593728      -1.54559      0.918318      -1.08710     -0.261534     -0.194369      0.592219    -0.0667963      0.427968     -0.328673    -0.0258463    -0.0837716     -0.330802    -0.0706019    -0.0174845       1.41172       1.91115       2.10159       2.17306       2.02987       1.88537       1.71863       1.58382       1.51899       1.39963       1.08097      0.887775      0.747242      0.561141      0.377793      0.272237      0.192229      0.129193
  24   7 1993.5501    0.5913  0.5547  9.2681 -0.0029  0.0176   0.0161   0.0469    0.0644   0.0000   439.5360      -1.18137       18.1107      0.457622       1.19661      -2.33694      0.479615     -0.152114      0.264864    -0.0902044      -1.71486      0.830162      0.548075     -0.685017      0.656087      0.107182     0.0112795    -0.0897550       1.25194       1.59917       1.79819       1.95728       1.92539       1.81729       1.66973       1.50989       1.30263       1.10796      0.892778      0.677256      0.545014      0.441323      0.341184      0.232048      0.165230      0.125700
  24   8 2156.7736    0.8617  0.7527  9.3499 -0.0034  0.0213   0.0194   0.0504    0.0891   0.0000   439.8678      -2.31191       16.2880       3.35222      -2.34546       1.29678     -0.312607     -0.833706      -1.42411       1.19466       1.61718     -0.688436      0.194626      0.223162      0.260402      0.257622    -0.0843082     -0.240774       1.42324       1.96576       2.06243       2.19780       1.96385       1.94032       1.97698       1.74829       1.60246       1.27244       1.10894      0.849856      0.628848      0.537268      0.393750      0.302199      0.223608      0.154788
  24   9 2314.3053    1.2294  0.9093 10.0353 -0.0028  0.0235   0.0256   0.0551    0.0995   0.0000   439.9479       1.08759       13.8862       3.13305       1.03532     -0.885809       1.09281      -1.49829      0.579195      0.219991       2.11337      0.412251      -1.06996      0.361389      0.218740     0.0662711     0.0592366     0.0498510       1.58204       1.97726       2.13923       2.39687       2.17038       2.20561       2.00533       1.95006       1.57452       1.41730       1.14478      0.984218      0.768424      0.581556      0.425259      0.323115      0.227383      0.163453
  24  10 2467.0283    1.5990  1.0829 10.5131 -0.0000  0.0253   0.0312   0.0635    0.1121   0.0000   438.5641      -1.42040       14.1998       3.38722      -2.69951      -1.78672      0.864048       1.21870       2.50832      -1.03405      0.634787       1.26270      0.904299    -0.0877874     -0.562596      0.284182   -0.00891682    0.00389418       1.69149       2.31240       2.44359       2.70953       2.70402       2.56585       2.29092       2.14022       1.77060       1.54159       1.28919       1.00936      0.808871      0.624265      0.468798      0.330267      0.242353      0.170190
  24  11 2617.7048    2.1092  1.0128 11.0746  0.0008  0.0242   0.0418   0.0601    0.1175   0.0000   439.3945       3.54859       15.2251       5.50551      -1.11265       2.49388      -1.43883     -0.488548      0.718618       2.38226      -1.12514     -0.925251      0.798211      0.900964     0.0683359    -0.0640552    -0.0901320     0.0358579       1.68925       2.05764       2.26171       2.56391       2.57742       2.22737       2.11388       2.02903       1.70980       1.40328       1.18879       1.01665      0.756894      0.601137      0.444530      0.334396      0.234221      0.162661
  24  12 2767.7004    2.7780  0.9855 11.5209 -0.0023  0.0225   0.0556   0.0608    0.1199   0.0000   434.4586       5.57401       12.5667       4.14972     0.0559758       2.65963      0.953306      0.822726      -2.11219      -1.14811      0.834331     -0.406225     -0.977977      0.513919     -0.200065     -0.397288     -0.361909     -0.154165       1.56309       2.11374       2.38038       2.53976       2.42171       2.39056       2.20517       1.90730       1.66698       1.39293       1.12797      0.948418      0.774425      0.569849      0.408111      0.300322      0.212209      0.153811
  24  13 2916.9692    3.4670  0.8310 12.0773 -0.0021  0.0209   0.0750   0.0518    0.1135   0.0000   439.0449       2.96933       14.6479       1.72323      -4.43537     0.0779083      0.949879       2.47670       1.96370     -0.459655      -2.26209      -1.65646     -0.945134     -0.122657     -0.518515      0.336995    -0.0107741     -0.104160       1.49285       2.06059       2.24447       2.47002       2.47189       2.29762       2.15206       1.81991       1.61133       1.29407       1.07451      0.877388      0.689142      0.494777      0.377656      0.274499      0.204734      0.146798
  24  14 3065.0660    3.9566  0.9974 12.3663 -0.0013  0.0239   0.0770   0.0565    0.1221   0.0000   436.8633       6.68046       14.0940       7.61617      0.994486       3.18833    -0.0450852      -2.93650    -0.0294209      -1.37048     -0.392058      -2.06500      0.220646     -0.532090     0.0773304     -0.312547      0.271884     -0.118675       1.72802       2.31938       2.60814       2.80149       2.77268       2.68464       2.38766       2.08987       1.77759       1.52732       1.23355      0.988456      0.775419      0.619437      0.427147      0.327598      0.212376      0.160083
  24  15 3211.9714    3.9483  1.1641 12.5838 -0.0014  0.0251   0.0786   0.0706    0.1201   0.0000   441.3626       7.80027       14.2652       6.06493      -6.39015       2.64917     -0.595798      -2.59152       6.67536      -1.26755    -0.0835333      -1.66711      0.536818      0.967597      0.270333     -0.561635     0.0275539     -0.296252       1.81331       2.35390       2.56782       2.74256       2.63527       2.45139       2.31785       2.11576       1.92939       1.63382       1.35778       1.07666      0.854799      0.668772      0.515121      0.366862      0.249854      0.179988
  24  16 3358.5516    3.3622  1.8606 12.0687 -0.0026  0.0346   0.0507   0.0849    0.0742   0.0000   441.0829       7.09303       15.1308       11.0413      -1.03992       3.53084       1.58159       2.96128     -0.359221       2.50900      0.212518      0.527053      -1.51082     -0.600791    -0.0344698    -0.0521471      0.163753      0.100784       2.21852       3.05506       3.16270       3.40358       3.29659       3.16410       2.97945       2.81314       2.40081       2.10730       1.71354       1.37322       1.11370      0.851023      0.675263      0.471236      0.349379      0.245493
  24  17 3504.7854    2.7758  2.7272 11.4130 -0.0025  0.0403   0.0346   0.1061    0.0590   0.0000   445.5702       2.22083       21.8864       10.1929      -2.75299      -3.02133       7.85749      -3.24915     -0.644489       1.14768      -1.73244     -0.941052      -2.00163     -0.447555     -0.134490      0.337748      0.315122      0.200319       2.77457       3.55395       3.92945       3.93042       4.10735       3.78699       3.69036       3.36308       2.89082       2.48763       2.04334       1.71073       1.36774       1.04359      0.777059      0.584124      0.412111      0.293756
  24  18 3650.9550    2.3108  3.9390 10.9733 -0.0001  0.0509   0.0250   0.1362    0.0485   0.0000   438.4968       15.2399       18.3904       6.26790      -8.39753     -0.474410      -6.42672       1.07168      0.200333     -0.283322      0.413400      -1.26196      -1.83998      0.669229      0.744896     -0.172850    -0.0961636      0.334330       3.51402       4.35250       4.95066       5.27083       5.23054       4.93959       4.61664       4.22347       3.61718       3.12516       2.61493       2.09208       1.70390       1.29880      0.971274      0.713933      0.512776      0.349153
  24  19 3796.8096    1.9140  5.5149 10.5904 -0.0012  0.0646   0.0183   0.1752    0.0426   0.0000   443.0332       8.95466       8.41199       2.49943       4.41240       4.66277       2.02113      -7.04469      -2.12403      -2.22221       4.69923      -1.37424      -2.92917      -3.58806     -0.305615    -0.0406800     -0.331099     -0.413557       4.27392       5.73183       6.25286       6.49271       6.41953       6.16666       5.78959       5.20573       4.66131       3.92212       3.40763       2.79541       2.19627       1.70019       1.26066      0.916881      0.650539      0.454871
  24  20 3942.7605    1.6104  7.8796  9.9606 -0.0002  0.0825   0.0130   0.2217    0.0426   0.0000   439.4799      -2.78033       23.2192      -11.0583     -0.364423       11.7768      -6.31561      -10.7662       3.07271       2.45246      -8.32319      0.507609       2.21871      0.434042     -0.610486     -0.186786       1.46390       1.38509       5.40368       7.05421       7.76127       8.29070       8.06236       7.88162       7.30203       6.66916       5.87833       5.05928       4.14426       3.37793       2.69607       2.08081       1.57167       1.17531      0.855466      0.587365
  24  21 4088.5664    1.3343 10.1370  9.7731 -0.0005  0.1048   0.0102   0.2864    0.0378   0.0000   438.6035     -0.274639       15.4274       5.92586      -10.3943     -0.928168       1.23073      -2.58572      -17.7831      -3.75626       2.30322      -6.46632      -4.02871       1.48380      0.500122      0.350731      -1.29666    -0.0499811       6.93839       9.22898       9.96359       10.6593       10.5434       10.0707       9.38419       8.51105       7.55713       6.53938       5.44371       4.38299       3.50536       2.70513       2.02883       1.50205       1.06988      0.748531
  24  22 4233.9421    1.1275 13.0303  9.7407  0.0008  0.1360   0.0082   0.3805    0.0322   0.0000   445.1295       9.58769       8.97800      -9.82549      -10.6972      -6.23957       19.8341       1.19935      -1.19857       21.4559      -4.95905      -7.05994      -4.02030      -5.68360       3.13103      0.119994     -0.993165      0.406669       8.79628       11.7036       12.5221       13.4546       13.2638       12.9027       12.0641       10.9293       9.61208       8.34267       6.91824       5.58837       4.50884       3.46520       2.64548       1.98142       1.37232      0.968232
  24  23 4379.3684    0.9082 15.8698  9.6919 -0.0007  0.1779   0.0066   0.4825    0.0281   0.0000   436.3788       5.33302       5.86464      -10.6963       1.08736     -0.819705      -14.1825       16.6648      -15.3229       14.3992       5.86966      -3.14873      -9.92982     -0.615236       1.26882      -1.48996      -1.64319      0.535477       11.4534       15.1520       16.5550       17.2690       17.2277       16.6954       15.7421       14.1674       12.5199       10.8420       9.03575       7.38399       5.94058       4.55425       3.48383       2.54846       1.81832       1.26909
  25   6 1847.8628    0.4265  0.4742  9.1060 -0.0058  0.0192   0.0125   0.0410    0.0524   0.0000   439.6240       1.80473       16.1159      -1.53103      -2.25185       1.05755       1.71711      0.221202     -0.351527      0.262302   -0.00113757     -0.923436     -0.195229      0.879478     0.0249901     0.0194767     -0.189458     0.0439845       1.10878       1.58288       1.57194       1.77981       1.67375       1.69875       1.43901       1.48768       1.19846       1.16503      0.930732      0.781838      0.650124      0.483661      0.386336      0.264805      0.208024      0.147462
  25   7 2016.9198    0.6232  0.6064  9.3863 -0.0029  0.0191   0.0157   0.0453    0.0621   0.0000   440.4050     -0.909914       17.5969       2.47025      -3.45701      -1.60058       2.01263      -2.43165      -1.19083       1.58497       1.54647     -0.213089    -0.0895118     -0.159999      0.314490     -0.193862     -0.124395     0.0388820       1.21967       1.57694       1.63066       1.85538       1.81028       1.73659       1.62442       1.46341       1.33479       1.12616      0.940807      0.744242      0.626166      0.480232      0.360975      0.281890      0.209928      0.141676
  25   8 2181.7799    0.9073  0.7467  9.6363 -0.0030  0.0199   0.0201   0.0478    0.0797   0.0000   440.4479      -2.36269       16.2395      -1.93636      -1.36857       2.39399     -0.625639      -3.39047      -1.54329      0.562928      0.553030      0.848258      0.757621    -0.0399079     -0.324859     0.0983205    0.00556189     -0.174551       1.32920       1.64801       1.87554       1.88696       1.97091       1.93336       1.72539       1.59653       1.33412       1.20331       1.07536      0.844787      0.683214      0.519735      0.395224      0.300763      0.215592      0.148329
  25   9 2340.5250    1.3247  0.8731 10.2791 -0.0038  0.0216   0.0277   0.0551    0.0930   0.0000   441.1827     0.0474361       18.4252       3.76621       1.19422     -0.206326     -0.558105     -0.695532      -2.38015      -1.03217      0.240931      -1.31792     -0.310241     -0.306431      0.181747     -0.231232     -0.119574   -0.00727882       1.36853       1.81058       1.79229       1.96154       1.91991       2.00646       1.86825       1.71291       1.53029       1.28970       1.07213      0.866098      0.720081      0.558911      0.465580      0.326531      0.235856      0.172726
  25  10 2494.3987    1.7524  1.0188 10.8009  0.0016  0.0237   0.0339   0.0588    0.1020   0.0000   437.5720       2.61424       14.0067       3.47848     -0.101836       1.02554      -2.13320       1.12372      0.646224       2.63750      -1.17645      -1.59136     -0.554909      0.708091      0.494191     -0.210864    -0.0583789      0.116153       1.53550       2.03294       2.30748       2.47452       2.34352       2.35666       2.20259       1.98388       1.69207       1.47397       1.18515      0.977801      0.772764      0.624065      0.468118      0.347744      0.248587      0.174717
  25  11 2646.2621    2.3067  1.0112 11.3779  0.0003  0.0240   0.0459   0.0573    0.1057   0.0000   438.8816     -0.747591       13.1169       5.99838      -4.38267      -1.87893     -0.828689      -2.05534     -0.442636     -0.154258      0.901331      -2.82559      0.773072     -0.111508      0.817575     -0.309366     -0.344161     0.0795618       1.49507       2.07072       2.21375       2.45752       2.37940       2.32017       2.12545       1.94519       1.71742       1.45016       1.22370       1.02111      0.778481      0.641276      0.454848      0.365323      0.250101      0.179366
  25  12 2797.4070    3.0026  0.9158 11.5256 -0.0010  0.0225   0.0598   0.0498    0.1189   0.0000   440.6252      0.832981       16.0280      -2.14076      -1.70522      -2.13694     -0.697263       4.67800       1.58817      0.952441      -1.89752      -1.02840      0.215529      0.266227     -0.413940      0.264658      0.290613    -0.0654397       1.61326       2.28037       2.50809       2.48834       2.22819       2.05620       1.80588       1.81849       1.77049       1.62162       1.50960       1.28585       1.05960      0.794701      0.558870      0.399558      0.290113      0.190817
  25  13 2947.4486    3.5981  0.9232 12.1556 -0.0027  0.0210   0.0718   0.0553    0.1152   0.0000   438.0903       5.50223       16.3817       6.89112      0.332885       2.31376       1.94226       2.60994      -1.07803      0.866410      0.362013     -0.925622       1.21014    -0.0209097      0.466994     0.0240938     0.0153326    0.00812137       1.36741       1.75620       2.03082       2.15881       2.00952       2.03126       1.88872       1.72641       1.50689       1.28816       1.08552      0.846076      0.698836      0.567888      0.406409      0.315895      0.223423      0.162966
  25  14 3096.1689    4.0461  1.0774 12.3096 -0.0045  0.0235   0.0765   0.0600    0.1292   0.0000   441.5901       5.88690       17.6533       2.83434       2.09711      0.102541      0.864161       1.45224      0.910452     -0.448085      0.877628      -2.49845      0.775148      0.519485       1.17122    -0.0404264      0.209066     -0.402836       1.68476       2.04466       2.21911       2.45742       2.55261       2.44485       2.22817       1.94946       1.78633       1.56117       1.28329      0.936400      0.769674      0.622516      0.510309      0.367616      0.265583      0.185097
  25  15 3243.9178    3.6529  1.3584 12.4161 -0.0003  0.0291   0.0639   0.0722    0.0968   0.0000   439.7167       4.27039       14.5603      0.510300      -4.01522      -3.04877      0.399453       1.08152      -1.51665       1.18527      -2.32446      0.449886     -0.290769     -0.126190     -0.248246      0.460990     -0.190475      0.121510       1.91318       2.64853       2.78015       3.14374       3.03361       2.94396       2.59916       2.38037       2.12726       1.80411       1.53616       1.29246      0.996630      0.783332      0.592225      0.416500      0.311055      0.219873
  25  16 3391.0521    3.2455  1.9293 12.1258 -0.0026  0.0337   0.0488   0.0902    0.0683   0.0000   439.0214       4.41715       11.6188       2.24682       4.03870       4.89064      -4.57354     0.0430733      -3.03916       1.56458      -4.04173     0.0601474      0.113748      -1.31196      0.799611     0.0744757     -0.437639     -0.150328       2.18902       2.91299       3.07913       3.25553       3.24121       3.17815       3.09897       2.71623       2.41034       2.00597       1.69280       1.38343       1.10176      0.890657      0.686946      0.491705      0.374867      0.264127
  25  17 3538.0729    2.7256  2.7544 11.4853 -0.0024  0.0415   0.0339   0.1029    0.0575   0.0000   434.3177       2.81877       12.0376       4.15176      -2.72500      -4.35324       2.75058       1.37540     -0.252164     -0.694138      -2.48741       1.58384     -0.709024       1.46667       1.62631     0.0330862     -0.927780     0.0393927       2.70687       3.39528       3.75481       3.95639       3.90410       3.90347       3.71171       3.24751       2.91277       2.50916       2.11562       1.67926       1.43072       1.09047      0.829035      0.627111      0.462934      0.335203
  25  18 3684.8427    2.1990  4.5741 10.8625 -0.0006  0.0553   0.0216   0.1447    0.0425   0.0000   434.4968       13.7306       17.6658      -2.15954      -2.61924       5.00471      -1.31525      -4.16686      -2.85815      -1.67688      0.510636      -1.04541    -0.0981938       1.24553       1.23731      -1.45864      -1.17999     -0.392306       3.51612       4.53172       4.93332       5.28852       5.34022       5.01151       4.82546       4.33149       3.87364       3.33665       2.83056       2.37585       1.89639       1.48050       1.11621      0.834751      0.603291      0.432903
  25  19 3831.2057    1.8753  6.5010 10.3666 -0.0013  0.0699   0.0161   0.1874    0.0410   0.0000   442.8275       12.5592       8.24244       13.8077     -0.390551       7.68000      -3.17056      -2.39912       10.8138      -7.18632      0.585927      -3.56363       2.96140      -1.29091      -2.52041      0.564894      0.782647      0.768707       4.39478       5.65164       6.42564       6.56034       6.81574       6.40484       5.96000       5.59729       4.82753       4.29273       3.57526       3.00430       2.40234       1.84751       1.42995       1.06006      0.774292      0.543714
  25  20 3977.5964    1.5502  8.7774  9.9890 -0.0012  0.0885   0.0120   0.2412    0.0381   0.0000   451.7581      -6.56327       11.2173      -2.79374      -1.47419      -1.13756       6.22621       9.16871      0.398376      -12.1744       6.09406      -5.96339       5.16205      -4.17429       1.45429      -2.87547      0.994475      0.180180       5.62836       7.37981       8.15224       8.71392       8.62044       8.31105       7.86775       7.12250       6.30660       5.38365       4.55616       3.77160       3.04289       2.33879       1.82706       1.33140      0.975887      0.691635
  25  21 4123.7409    1.3122 10.6784  9.7483 -0.0007  0.1073   0.0095   0.2912    0.0354   0.0000   438.3564      0.323953       30.9382       15.2145       17.7903      -1.94619       2.75014       9.75876       9.96597      -11.2668      -7.86877       3.13911      -3.24721      0.694977      0.993857      -1.37189       4.25947      -1.76858       6.68338       8.98826       9.64950       10.3073       10.3479       9.76842       9.37542       8.44847       7.62861       6.57140       5.49095       4.63307       3.70012       2.85947       2.22329       1.62341       1.19562      0.827890
  25  22 4269.9152    1.0819 12.8674  9.7324  0.0009  0.1367   0.0079   0.3739    0.0312   0.0000   439.9226       2.14800      -2.77667      -3.69872      -5.55137      -15.7353      -9.95006       8.17135      0.120128      -6.32615       1.65682       6.04043       2.70548     -0.344590       2.14509     -0.503594      0.392945      0.387275       8.33434       11.1645       12.1374       12.9255       12.9097       12.4367       11.8715       10.7676       9.37674       8.20132       6.99012       5.83757       4.67169       3.61014       2.83458       2.05034       1.46568       1.05335
  25  23 4415.4417    0.8654 15.7432  9.6593  0.0002  0.1802   0.0064   0.4813    0.0274   0.0000   429.3530       29.9166       2.81749      -3.18668       10.4998     -0.175149       4.02638      0.859658      -8.59132      -25.6742      -17.0160       14.1893       14.0365      -5.94387      -5.25017       1.19509       1.79711     -0.688637       11.0337       14.5029       16.2699       16.9925       17.1257       16.5667       15.5592       14.1420       12.4814       10.9242       9.15189       7.68064       6.14030       4.85822       3.70416       2.71989       1.94998       1.40672
  26   5 1694.0427    0.3091  0.2744  9.0228 -0.0074  0.0138   0.0118   0.0309    0.0376   0.0000   440.0408      -1.57472       20.8142       1.93687      -2.11587     -0.848216       1.59264      0.279923     -0.822346      0.961728     -0.105975      0.537449     -0.463098    0.00261087     -0.135243     -0.281493     0.0734136     0.0700020      0.844073       1.17020       1.26332       1.34797       1.15628       1.22272       1.11822       1.10136      0.944741      0.909299      0.735265      0.655438      0.496416      0.424794      0.293231      0.232419      0.169877      0.125918
  26   7 2039.7436    0.6532  0.6794  9.4018 -0.0010  0.0208   0.0157   0.0481    0.0685   0.0000   439.8232      0.195663       20.8398       1.19646      -4.22512      -2.03605      -1.97614     -0.358499       1.72394     -0.868467      0.653165     -0.802732       1.12127      0.659627     -0.367506      0.353037      0.242972     0.0671869       1.31893       1.68621       1.77839       1.83764       1.87183       1.85596       1.79534       1.66659       1.46446       1.22029       1.06933      0.826340      0.708389      0.556850      0.428431      0.329305      0.258212      0.186473
  26   8 2206.0641    0.9511  0.8342  9.8633 -0.0043  0.0221   0.0202   0.0523    0.0791   0.0000   438.4753       1.11197       19.7167       1.34056      -1.00126      -1.99069      -3.10607       2.87572       1.93069     -0.478133     -0.174997      -1.82765     -0.995270      0.105486     -0.144219      0.201590      0.128104     0.0715092       1.28849       1.69262       1.79105       1.95425       1.85031       1.89738       1.83642       1.71438       1.45654       1.26558       1.10327      0.875936      0.703837      0.574897      0.461232      0.346662      0.253097      0.195400
  26   9 2366.0674    1.3425  0.9663 10.1865 -0.0021  0.0221   0.0262   0.0574    0.0961   0.0000   439.3184      -1.45971       18.1236       3.63100      -3.56096       1.44455      -1.31848      0.901192       1.91211     -0.593499       1.79539       2.15270     -0.455696      -1.30501     -0.118412      0.256028    -0.0414772     -0.174764       1.44709       1.81383       1.98097       2.12436       2.13289       2.13292       1.99748       1.79030       1.60757       1.36367       1.10390      0.942035      0.752489      0.625178      0.460646      0.342050      0.256009      0.189845
  26  10 2521.2376    1.7839  0.9932 10.8513 -0.0011  0.0231   0.0345   0.0580    0.1049   0.0000   439.2721       1.97139       13.2528       5.38642      -4.66250       1.37746     -0.780673      0.991199      0.308519       1.45966      0.486441      0.323102      0.377155     -0.483162      0.422154     -0.559976     -0.160200     0.0882076       1.61890       2.13701       2.27178       2.34937       2.25811       2.07968       1.93533       1.84280       1.75149       1.57692       1.37781       1.13751      0.934831      0.748364      0.541482      0.413242      0.295723      0.202623
  26  11 2674.3864    2.5343  0.8905 11.3603 -0.0095  0.0233   0.0528   0.0507    0.1218   0.0000   438.5259      -1.67966       20.9534      -1.77109       2.43263      -1.75934       1.91758      -4.53793       1.02310      -1.24424       1.25545      -1.36174       1.05885      -2.11159     -0.257218     -0.395000     0.0698176     0.0627202       1.82098       2.49352       2.96398       3.23446       3.28609       3.15258       2.81491       2.44928       2.03931       1.65588       1.34437       1.05374      0.804055      0.618934      0.466778      0.347229      0.236832      0.176109
  26  12 2826.5704    3.1216  0.9454 11.5363 -0.0032  0.0210   0.0614   0.0551    0.1251   0.0000   441.1550       4.59549       17.1070       4.72412       1.15816      0.952278      -1.46866      -2.34443      0.671500       2.07056       1.75596     -0.737312      -1.11421      -1.03077     -0.425143   -0.00717070     0.0604546    -0.0416772       1.45768       1.89876       2.00958       2.10822       2.06848       2.11470       2.00568       1.92220       1.64981       1.39760       1.09386      0.887774      0.681695      0.581326      0.476410      0.368919      0.271902      0.198653
  26  13 2977.4660    3.6415  0.9021 12.3349 -0.0012  0.0213   0.0726   0.0529    0.1036   0.0000   438.3248       3.79893       13.3848       4.79656      -3.01564      0.465210      -1.77013      0.519475    -0.0119828      -1.23013      0.666185     -0.816610      -1.04179      0.133727      0.218293     -0.543606  -0.000240698     -0.286857       1.31565       1.81074       1.90952       2.07124       1.98228       2.00000       1.75641       1.64969       1.44669       1.33032       1.14078      0.963597      0.779533      0.636058      0.454186      0.360407      0.238498      0.175835
  26  14 3126.9552    3.8817  1.1263 12.4815  0.0005  0.0237   0.0715   0.0628    0.1141   0.0000   438.7242       5.09331       13.4184       6.39520      0.156260       1.98175       1.89171      -2.43012     -0.863749      0.114788     -0.550413     -0.119496       1.18164     -0.399544      0.381303      0.437374     0.0221939     -0.276610       1.51810       1.90621       2.09643       2.27715       2.32978       2.21070       2.05259       1.86923       1.72242       1.45554       1.22876       1.01451      0.828692      0.653526      0.477709      0.387148      0.293428      0.208965
  26  15 3275.3707    3.7747  1.4240 12.2181 -0.0025  0.0272   0.0614   0.0703    0.0977   0.0000   438.0440       7.25893       20.1560       6.49704     -0.829447      -4.09592       1.48296       1.26399      -3.15783    -0.0590114      -1.33971      -1.59705     -0.674055      0.100630      0.231069     -0.462577      0.489839     -0.300632       1.72337       2.17826       2.40319       2.55760       2.62881       2.48670       2.34807       2.03887       1.86901       1.75967       1.42995       1.17836      0.944304      0.737307      0.570792      0.462683      0.330442      0.235051
  26  16 3423.3750    3.0843  2.2204 11.7334  0.0006  0.0353   0.0410   0.0932    0.0681   0.0000   439.5008       4.59511       11.8661       6.32613      -4.56515       3.31770       2.35222       2.78268      -1.24127      -1.66051     -0.271704      -2.83202     -0.355545      0.858073      0.114351      0.569872     0.0660157     -0.237306       2.12038       2.86466       3.04187       3.27352       3.28851       3.21050       2.94471       2.79441       2.43350       2.09600       1.80840       1.50997       1.21668      0.959142      0.730652      0.560587      0.407720      0.300062
  26  17 3571.0093    2.5124  3.2113 11.3039  0.0004  0.0450   0.0286   0.1135    0.0513   0.0000   439.3555       3.74778       21.7089       9.26885      0.167851      -1.99623       1.71505      -3.86634       4.47468      -3.24995      0.740669       2.34525      -1.76261     -0.995288    -0.0673626     0.0918729    -0.0993445      0.166040       2.83176       3.80915       4.17327       4.15889       4.21104       4.00600       3.89081       3.66423       3.25691       2.86829       2.38838       1.94900       1.58589       1.28915      0.976847      0.752935      0.556164      0.393985
  26  18 3718.4285    2.1073  4.9783 10.7658 -0.0002  0.0585   0.0198   0.1546    0.0413   0.0000   442.4014       6.17684       17.8391      0.681367      0.853836      -3.82194      -1.27568     -0.213653      -3.07250      -1.26662      -2.91143      0.909649      -4.12208      -3.35996       1.76551      0.608849      -1.43583      0.574794       3.45321       4.73608       5.08791       5.38149       5.40907       5.28812       5.11187       4.54020       4.04665       3.52236       2.99480       2.49909       2.05712       1.61529       1.22979      0.934249      0.674977      0.489335
  26  19 3865.2847    1.7526  6.3313 10.4277 -0.0013  0.0700   0.0153   0.1852    0.0384   0.0000   440.6988       25.3777       15.2390      -9.93640      -4.34574       4.93936       7.42035      -1.24726      -3.72468     -0.265099      -6.70690      -3.45533      -4.42302      0.464505       1.61234     -0.647098      -2.25904      -1.25790       4.17539       5.55206       6.08845       6.52987       6.53004       6.34032       5.87887       5.44451       4.90381       4.23674       3.64075       3.00200       2.40898       1.96005       1.46610       1.12846      0.825904      0.584451
  26  20 4012.1397    1.4868  8.9554  9.9973 -0.0011  0.0907   0.0113   0.2444    0.0362   0.0000   437.0894       11.1109       26.9724       15.0425       2.07534       1.27411       13.2480       1.24383      0.652611      -4.29811      -12.4973      -4.12022      0.591764       1.48090      -2.44333     -0.240927      -1.06800     -0.575330       5.47303       7.43850       7.92225       8.60362       8.44831       8.20618       7.90232       6.98234       6.39634       5.56908       4.84034       3.93450       3.19172       2.53172       1.96776       1.47319       1.07798      0.784903
  26  22 4305.1052    1.0108 13.4731  9.7266 -0.0005  0.1440   0.0071   0.3867    0.0292   0.0000   430.6144       27.7175       17.8435      -7.14307       12.5190       4.29713       22.6094      -10.9035       5.56877      -7.15682       1.84996      -3.84358       5.25656     -0.728696     -0.878669      0.942897      -2.04533     -0.498486       8.59339       11.4819       12.6705       13.3091       13.4777       12.9566       12.4519       11.2906       10.0828       8.79447       7.52547       6.14764       4.96560       4.04700       3.05513       2.36805       1.71912       1.24978
  26  23 4451.8054    0.8434 16.0462  9.6115 -0.0020  0.1795   0.0061   0.4809    0.0270   0.0000   443.0344       1.98901       40.6817      -17.2926     -0.419568       25.0607      -1.85758      -12.8855       16.1830      -3.94474       4.57676      -4.62652      -4.27078       2.98926       14.6159      -2.03827      -2.86704      -1.79165       10.6316       14.1091       15.6885       16.3406       16.7951       16.1609       15.4335       13.8903       12.4567       10.9676       9.34593       7.58849       6.30705       4.89174       3.86087       2.89770       2.15349       1.55882
  27   7 2062.0534    0.7191  0.7287  9.3461 -0.0022  0.0189   0.0158   0.0487    0.0750   0.0000   441.0423      -1.13442       18.8639       1.52341      -1.40341     0.0180456      -2.16887      -1.38314     -0.704602     -0.601306     -0.571905     -0.428758     -0.949075       1.21595    -0.0907698      0.331307      0.149462     -0.177063       1.17803       1.52131       1.76157       1.86305       1.78477       1.74979       1.68428       1.55185       1.37557       1.22788       1.05921      0.831556      0.675712      0.550735      0.421818      0.330294      0.250971      0.191205
  27   8 2229.7217    1.0338  0.8547  9.8561  0.0008  0.0217   0.0209   0.0522    0.0906   0.0000   440.3207      -2.54735       14.9308       3.44062      -1.46277      -2.01777     -0.813363     -0.956052     -0.990957     -0.442403      0.217970    -0.0180702      0.198054     -0.145709    -0.0703028    -0.0933718     -0.267953     0.0192340       1.37010       1.84099       1.94573       2.11536       2.07801       2.12580       1.96113       1.77393       1.60106       1.37187       1.16203      0.956990      0.754547      0.619551      0.480604      0.377585      0.281796      0.204754
  27  10 2547.5395    1.9618  1.0399 10.7485  0.0008  0.0225   0.0356   0.0552    0.1185   0.0000   441.0615       1.95973       14.5690      0.152684     -0.298470      -1.92446      0.408568      -1.60466      0.280037      -1.20922     -0.720726     -0.415969      -2.10354     0.0755086      0.121752     -0.268210     -0.120530    -0.0724409       1.33841       1.73567       1.95870       2.05058       2.09238       1.97933       1.85478       1.78287       1.61048       1.39604       1.14999      0.977490      0.795982      0.652461      0.483979      0.379243      0.296653      0.224920
  27  11 2702.1187    2.5579  1.0048 11.4940 -0.0009  0.0218   0.0479   0.0558    0.1048   0.0000   438.7314       1.68855       12.9655       4.22644      -2.56440      0.997300      -3.35462      -2.65989       1.25603     -0.895579      -1.80457      -1.56949       1.00258     -0.715209     -0.466333     -0.650532      0.212625    0.00361093       1.35930       1.74421       1.90068       1.94743       1.98401       1.99608       1.86956       1.79147       1.47459       1.35211       1.13145      0.984224      0.776447      0.618855      0.484950      0.376682      0.279632      0.211850
  27  12 2855.4228    3.3369  0.8676 11.9151 -0.0024  0.0204   0.0660   0.0489    0.1135   0.0000   439.8428       2.16830       16.9871       1.53179      -2.79112       1.92942     -0.365896      -1.76174      0.896055       2.43350      0.245441      -2.33769       1.18968     -0.415571     -0.764135    -0.0421829      0.683395      0.221780       1.24978       1.65318       1.69325       1.83459       1.78744       1.73314       1.67296       1.66937       1.41291       1.27133       1.05514      0.947122      0.719660      0.606471      0.444400      0.367271      0.279475      0.200480
  27  13 3007.0706    3.8787  0.8805 12.2466  0.0017  0.0200   0.0750   0.0496    0.1048   0.0000   443.4165       2.04458       16.1003       4.77383      -1.84169      -1.62946     -0.571251     -0.129968       1.14903      0.317109      0.333507     -0.312072      0.846670       1.00409     -0.172878     -0.180583      0.119100     0.0815867       1.33507       1.75531       1.93143       2.21341       2.17529       2.09979       1.98439       1.78566       1.53488       1.31380       1.08351      0.881327      0.704929      0.556952      0.430039      0.339912      0.246919      0.179529
  27  14 3157.2838    4.0297  1.1121 12.5078 -0.0019  0.0229   0.0741   0.0598    0.1130   0.0000   438.5374       8.95043       10.4864       2.22596      -1.88062      -1.61013      -2.45655       2.11849      -1.51922      -3.32379     -0.298517      -1.53593     -0.227470     -0.295333     -0.985725    -0.0249511      0.445869    -0.0205239       1.41203       1.84925       2.01089       2.14712       2.14502       2.06471       2.03626       1.79812       1.68064       1.42354       1.17670       1.02375      0.829396      0.674047      0.509365      0.392273      0.291705      0.217950
  27  15 3306.5434    3.5568  1.4639 12.4407 -0.0037  0.0278   0.0598   0.0768    0.0861   0.0000   438.5992       9.00115       14.0640       2.08890      -3.90351       1.51161     -0.855084      0.495031       1.35950      -5.43111       4.60248      -2.76113      -1.33348    -0.0224548      0.356210      0.258949      0.242907     -0.385337       1.61193       2.16341       2.31163       2.52380       2.54977       2.44861       2.42577       2.10135       1.90945       1.67652       1.44145       1.20111      0.936173      0.790512      0.615231      0.459225      0.339621      0.255026
  27  16 3455.1553    2.9961  2.3909 11.7352 -0.0014  0.0364   0.0386   0.0962    0.0642   0.0000   440.0234       11.3567       10.6376       5.97017      -2.37203       4.35599     -0.142465       1.94317     -0.889683      -2.36509      -1.95350     -0.628155      -1.74733      -2.51242     -0.804830      0.665074      0.198986     -0.320150       2.20428       2.96948       3.27431       3.53258       3.45547       3.46686       3.21949       2.88238       2.63589       2.25701       1.94616       1.60738       1.29760       1.02929      0.803961      0.624013      0.465281      0.336181
  27  17 3603.5498    2.4765  3.6202 11.0133 -0.0005  0.0450   0.0256   0.1201    0.0491   0.0000   434.7851       1.10878       10.6839       4.02459       7.08713      -2.60640      -5.01181       2.95310     -0.454461      -4.23590       2.97236      -1.04613      0.127106     0.0474831       1.41581      -1.19892     -0.755342     -0.557545       2.59296       3.46703       3.87697       4.06184       4.15331       4.06168       3.83401       3.50302       3.16312       2.70965       2.31995       1.93323       1.57361       1.27774      0.993855      0.760232      0.557092      0.402552
  27  18 3751.5537    2.0622  5.3294 10.6355 -0.0022  0.0584   0.0182   0.1579    0.0397   0.0000   443.8870       6.21842       19.1585     -0.708492       6.07794      -2.33871      -8.11871       4.55355      -3.06182     -0.867627      -7.64351      -7.42429       2.01181      -5.50405      -1.49026      0.765929      0.510357     -0.707136       3.38529       4.51091       4.86355       5.22288       5.14312       5.13268       4.82426       4.45929       4.05216       3.55927       3.04808       2.60264       2.08126       1.69200       1.31387       1.02506      0.743886      0.559357
  27  19 3899.1823    1.6713  7.5045 10.3015  0.0001  0.0770   0.0133   0.2084    0.0348   0.0000   432.1103       3.77681       17.0909     -0.175327       1.97282       8.09313      -8.53186     -0.529514       5.31971       1.11353      -2.36572      -10.6459      -2.23496      -1.28431       1.04977      -1.51091     -0.415889     -0.291721       4.57718       6.12709       6.69650       6.98745       7.06505       6.79004       6.52625       6.01843       5.46860       4.78051       4.08911       3.45044       2.81777       2.24114       1.77195       1.33826       1.00099      0.739654
  27  20 4046.6044    1.4125  9.9124  9.9781  0.0000  0.0974   0.0102   0.2681    0.0335   0.0000   443.9534       14.0963       4.68665      0.460943       20.3208       4.63113      -6.10875      -3.20570      -2.03794       7.12482      -2.61294      -4.13210       2.31905      0.198477      -1.69494      0.514227    -0.0171400      0.955861       5.81797       7.85113       8.64477       9.22409       9.45838       8.93536       8.60213       7.72522       6.99013       6.13909       5.14477       4.34194       3.49164       2.86109       2.15661       1.68873       1.23826      0.907316
  27  21 4193.7882    1.1748 12.7700  9.8552  0.0004  0.1295   0.0081   0.3505    0.0304   0.0000   454.1799       13.4652     -0.151509       27.9112       9.86912      -5.29763       7.00403     0.0533139      -16.1713      -3.68851      -4.92904      -2.68169      -3.33901      -3.59909       1.74892       2.37766      -1.49131     -0.507986       7.53672       9.95574       11.0554       11.7463       11.8815       11.5607       10.8332       10.0370       9.05782       7.86066       6.91151       5.67285       4.70689       3.76972       2.88816       2.25030       1.66185       1.20635
  28   5 1732.7500    0.3349  0.2699  9.0715 -0.0018  0.0139   0.0131   0.0305    0.0381   0.0000   441.1505      -1.68000       18.3964       1.39187      -3.57490       1.09325     -0.773023      -2.40235     -0.141586     0.0679937     -0.342858     0.0445719      0.116620     -0.317178     -0.260082      0.287239     0.0298298    -0.0508532      0.871917       1.09760       1.13121       1.14860       1.14696       1.29193       1.19159       1.11510       1.00018      0.832133      0.755971      0.599355      0.538437      0.403383      0.332715      0.262442      0.200991      0.146381
  28   6 1910.1290    0.4798  0.5388  9.1223 -0.0033  0.0176   0.0123   0.0404    0.0554   0.0000   440.6544     -0.687790       17.9345      -1.04294    -0.0820478      0.592141      -1.63455    -0.0433734      0.183290     -0.251125     0.0543949      0.643003      0.185604     -0.138167     0.0910744      0.568225     -0.204919     0.0215481       1.05729       1.34222       1.47029       1.61128       1.49759       1.48661       1.42707       1.31269       1.19073       1.10798      0.958199      0.814661      0.678892      0.525890      0.445499      0.317075      0.246745      0.182180
  28   7 2083.9053    0.7230  0.8023  9.3829 -0.0048  0.0213   0.0153   0.0508    0.0818   0.0000   440.6471      -1.41747       18.0765     -0.490300     -0.946842    0.00461878      0.897851     -0.650199     -0.628585       1.82975     -0.288361      0.871053      0.845067    -0.0757007     -0.873234    -0.0776498      0.189318     -0.164473       1.24959       1.69432       1.83425       2.02068       2.03726       2.00102       1.86398       1.72755       1.48591       1.36984       1.06913      0.935872      0.755771      0.621190      0.502888      0.347380      0.280876      0.210769
  28   8 2252.8216    1.0552  0.9980  9.7006  0.0026  0.0226   0.0198   0.0558    0.1001   0.0000   440.3987     -0.741196       18.8473       1.57912      0.946613       4.67894     -0.843275      0.775356       1.06486     -0.728515      -1.66667      0.835298      0.297682     -0.218086       1.28350     -0.467645  -6.68360e-05     0.0884828       1.37820       1.74198       1.84061       1.89346       1.93941       1.91060       1.82649       1.81025       1.61043       1.38771       1.16811      0.945416      0.809640      0.654654      0.550037      0.399735      0.313430      0.238508
  28   9 2415.2974    1.5184  0.9872 10.5629  0.0006  0.0224   0.0287   0.0552    0.0942   0.0000   440.7070       1.00404       17.3366     -0.808169      -5.13483       1.84225      -1.81977     -0.113511       3.18109    -0.0844086     -0.542635       1.14663     -0.141677      0.948325     -0.556173      0.149398     -0.119443     -0.196131       1.31779       1.75049       1.83491       2.03919       1.97962       1.94309       1.88270       1.76116       1.55790       1.43711       1.13953       1.00605      0.800040      0.668462      0.495880      0.398830      0.309974      0.242205
  28  10 2573.3935    2.0368  1.0405 11.0733 -0.0025  0.0223   0.0373   0.0573    0.0994   0.0000   440.1891       2.37769       16.1533       3.95547      -5.85335       1.52593      0.196842      -3.71818      -1.73106      0.986206      0.613799     -0.884462     -0.782801    -0.0516414      0.501691     -0.309029      0.394384    -0.0238728       1.25360       1.68386       1.78783       1.94255       1.85915       1.94734       1.77717       1.65155       1.56787       1.34734       1.14869      0.944349      0.813258      0.644181      0.510179      0.391668      0.306803      0.225111
  28  11 2729.3441    2.6030  1.0077 11.5514  0.0002  0.0212   0.0479   0.0560    0.1011   0.0000   440.9691       5.30736       14.0017     -0.271915      -2.02736       1.64254     -0.690870       2.23289     -0.429258      -3.31956      0.872466      0.170837       1.64308     -0.993284      0.276215     -0.128648     -0.193050     -0.307189       1.30115       1.67845       1.81881       1.89145       1.79742       1.78763       1.78530       1.67024       1.55245       1.31243       1.17180      0.971247      0.796279      0.638223      0.514822      0.413238      0.305780      0.229013
  28  12 2883.7399    3.2897  1.1055 11.8306 -0.0012  0.0230   0.0578   0.0590    0.1253   0.0000   439.9333       5.36950       11.6256       4.55196      -1.21528       1.18172     -0.239752      -1.67172      0.132158     -0.984955     -0.551648      -1.16586     -0.166328      0.290909      0.219605      0.102702     -0.136416     -0.267569       1.24943       1.74041       1.82341       1.95917       2.05992       1.92611       1.82419       1.68770       1.54347       1.37162       1.23283      0.996942      0.819529      0.652852      0.504106      0.401201      0.320833      0.224362
  28  13 3036.2744    3.7772  0.9597 12.6936 -0.0016  0.0213   0.0728   0.0559    0.0892   0.0000   436.6909       3.49133       15.8011       1.20386       1.85161     -0.375837      -1.06854       1.44137       3.19585      -3.75060      -1.65405     -0.866003      0.987066     0.0191601     0.0483836     -0.791213     -0.149554      0.471457       1.29524       1.67039       1.82420       2.00713       2.00421       2.03959       1.83808       1.74465       1.59577       1.37494       1.13353      0.910647      0.745493      0.614180      0.506065      0.385464      0.286430      0.215768
  28  14 3187.2245    4.0297  1.2069 12.5561 -0.0074  0.0242   0.0691   0.0620    0.1157   0.0000   439.8061       5.61829       13.6488       7.73222      0.631002     -0.595226      -1.58602      0.652384     -0.230800       1.01557     -0.370155     -0.816185     -0.637453     -0.862965      0.341652     0.0914203     -0.269459     -0.184945       1.47976       1.88937       2.09775       2.23393       2.25717       2.18744       2.19466       1.92078       1.75328       1.50582       1.30015       1.03491      0.883713      0.682766      0.568842      0.441777      0.334636      0.237904
  28  15 3337.2557    3.4620  1.8695 12.0092 -0.0009  0.0303   0.0485   0.0806    0.0760   0.0000   437.4911       9.43223       12.8431       2.12724      -1.45639       1.99145      -3.30807     -0.297713       1.05902      0.597249      0.859956      -3.25116       1.78309     -0.579140      0.233731     -0.649818      0.349782     -0.186882       1.72798       2.28682       2.56592       2.66342       2.68077       2.67315       2.52406       2.34580       2.15126       1.83296       1.59408       1.32775       1.11765      0.930314      0.700227      0.544002      0.409167      0.305191
  28  16 3486.8056    2.9365  2.5159 11.6161 -0.0001  0.0364   0.0360   0.0958    0.0615   0.0000   436.9634       5.96317       14.5677       2.68058      -3.70295     -0.267846     -0.993550      -3.00910       4.61506      -5.04466      -2.36235     -0.938032      0.764815      0.579210       1.00650     -0.126130      0.265952     -0.407682       2.07553       2.75141       3.02749       3.29304       3.36905       3.26832       3.06729       2.84085       2.56793       2.21741       1.94371       1.56006       1.30477       1.09618      0.816872      0.656085      0.476692      0.365527
  28  17 3635.7780    2.3557  3.9987 11.0733 -0.0021  0.0485   0.0236   0.1302    0.0447   0.0000   439.9675       6.36060       8.85542       7.79233      -1.86550      -4.08643      -7.79820     -0.389503      -7.83530      -4.47353       6.82540       3.47376      0.214218      0.595777     -0.472853     -0.382275    -0.0319196     -0.130148       2.67753       3.66162       3.95940       4.29415       4.21572       4.19230       4.01188       3.62043       3.38063       2.86995       2.58806       2.13914       1.81585       1.44530       1.13226      0.875020      0.648049      0.482743
  28  18 3784.3707    1.9698  6.0754 10.4795 -0.0001  0.0626   0.0160   0.1677    0.0378   0.0000   438.9434       10.7850       14.8633       12.1715      -12.8685       4.73030      -6.54991       1.52202      -4.07212      -3.72917      -4.20800       3.42555     -0.545400      0.491547      0.507748     -0.711134     -0.160227      0.751038       3.57593       4.73261       5.11513       5.49363       5.63639       5.49524       5.21761       4.81689       4.37004       3.84027       3.28626       2.79361       2.30366       1.83364       1.45071       1.13615      0.860007      0.646937
  28  19 3932.7040    1.6257  7.8604 10.2515  0.0001  0.0786   0.0124   0.2128    0.0344   0.0000   442.8496       14.2200       14.9317       18.0562       6.98707       4.15871      -4.29258       1.62815      0.788207       3.80715       9.96566      0.540461     -0.894768       1.20374       2.05293       1.27066     -0.577108      0.785485       4.54135       5.98173       6.62222       7.16025       6.98079       6.88618       6.55086       6.05248       5.58574       4.93944       4.17250       3.54634       2.92157       2.39673       1.84064       1.45232       1.10318      0.812947
  28  20 4080.4729    1.3569 10.5058  9.9580  0.0005  0.1028   0.0094   0.2771    0.0323   0.0000   439.9858       19.2267       15.2107      -4.87423       3.83327       4.02178      -9.06636       1.66372       2.14250      -10.2561      0.460931      -3.80071      -1.89043      -6.18819       4.34813       2.56812      -2.93802      0.133884       5.75523       7.54897       8.33921       8.85439       9.11949       8.81905       8.34893       7.83368       7.08598       6.18385       5.38820       4.53954       3.72061       3.06174       2.35539       1.86350       1.40639       1.04768
  28  21 4228.1651    1.1123 13.2314  9.8645  0.0009  0.1333   0.0074   0.3681    0.0284   0.0000   444.0583       25.1548       12.4613       19.9076       10.2014       5.12229       4.46167       8.07930       3.57958       6.80360      -3.17231      -5.03835       7.37010      -1.24528       1.09808      -1.71921     0.0564208     -0.994825       7.42904       9.86336       10.6513       11.4543       11.6449       11.1423       10.9455       10.1120       9.13539       8.06186       6.94323       5.92933       4.87500       3.93180       3.15619       2.42230       1.83497       1.36304
  28  22 4376.0366    0.9221 15.0412  9.6957 -0.0011  0.1599   0.0061   0.4262    0.0264   0.0000   441.3921      -13.5921       21.0409      0.693710      -6.20702      -10.7187       16.0720     -0.942470      -30.0462     -0.321977      -3.04442      -12.9669       1.30022      0.229380       5.80319      -3.71696     -0.797599      0.956612       8.86757       11.9119       13.3117       13.9588       14.2395       13.7361       13.2231       12.1358       11.0539       9.80658       8.40013       7.14842       5.98701       4.78477       3.74248       2.91332       2.18604       1.60952
  29   5 1751.5566    0.3394  0.3633  9.0624 -0.0058  0.0148   0.0110   0.0352    0.0396   0.0000   441.2924       1.46830       17.9172      0.981514      -1.18081      0.208154      0.377201     -0.690986       1.78021     -0.185884      0.254500      -1.12704     -0.398344      0.168457    -0.0964916     -0.372532     -0.263793      0.275282      0.823869       1.03867       1.12415       1.22272       1.23597       1.15741       1.21365       1.15593       1.03301      0.861321      0.739499      0.654032      0.529799      0.488771      0.360422      0.263267      0.223987      0.171044
  29   6 1930.1833    0.5529  0.5234  9.1868 -0.0037  0.0171   0.0140   0.0387    0.0583   0.0000   441.2330      -2.12380       19.6368     -0.202783     -0.309268     -0.514773      -1.60527     -0.812413      -1.11579       1.15991     0.0693543   -0.00121230       1.21103    -0.0508063      0.151424     -0.332914   -0.00615139     0.0407217      0.943959       1.13828       1.29761       1.43567       1.40631       1.41769       1.36245       1.28354       1.07440      0.984279      0.866606      0.744984      0.606854      0.474619      0.393816      0.294280      0.235761      0.175871
  29   7 2105.3056    0.7514  0.7635  9.4411 -0.0019  0.0205   0.0154   0.0462    0.0752   0.0000   439.2999       3.20596       18.9618      0.684011      -4.60524       1.96472       2.54533      -3.02554       1.99311     -0.341594      0.392632      0.728483      0.692411     -0.854344     -0.365409    -0.0741484      0.129528    -0.0300135       1.07989       1.39864       1.48343       1.66058       1.72328       1.52838       1.55543       1.43431       1.39536       1.15082       1.03208      0.903593      0.739623      0.602059      0.475699      0.378140      0.302978      0.220765
  29   8 2275.3246    1.1351  0.9563 10.0379 -0.0006  0.0228   0.0214   0.0551    0.0879   0.0000   439.4689      0.148217       18.7437      -2.00592      -2.51774     0.0790268       1.68699      -1.94058     -0.233022      -1.65901     -0.951667      0.216029     0.0150295    -0.0481759      0.233845     -0.275538    -0.0845468      0.119417       1.18441       1.52468       1.70523       1.93751       1.79382       1.95906       1.76763       1.71128       1.38535       1.29776       1.12217      0.955481      0.757074      0.637967      0.503788      0.392704      0.295347      0.238960
  29   9 2439.0257    1.6369  0.9950 10.6826 -0.0050  0.0212   0.0308   0.0568    0.0974   0.0000   440.0196     -0.260035       16.4424       3.05444      -2.23242     -0.818161       3.39707       1.23582     0.0625055      -1.87110      -2.49736    -0.0183055     -0.544158     -0.842230      0.847333      0.322780      0.323374     -0.450749       1.22159       1.58205       1.72017       1.95122       1.91452       1.89139       1.83062       1.69530       1.54535       1.26992       1.11847      0.924665      0.787623      0.638054      0.495194      0.381700      0.310626      0.230341
  29  10 2598.7109    2.1371  1.0219 11.4687 -0.0024  0.0227   0.0401   0.0566    0.0871   0.0000   439.2018       2.21302       18.2061      0.429287     -0.425587      -3.44249     -0.914034     -0.835183      -2.54633      -1.53937     -0.986734     -0.507646     -0.272663      -1.17647      0.584606      0.475919     -0.359907    -0.0570460       1.39239       1.93423       2.18861       2.39161       2.37870       2.34069       2.17871       2.02134       1.83839       1.61835       1.37498       1.09010      0.900176      0.690818      0.547540      0.395309      0.341381      0.277794
  29  11 2756.1546    2.8434  0.9534 11.5426 -0.0036  0.0201   0.0509   0.0501    0.1062   0.0000   439.6153       4.86298       18.7446       1.35923      -4.23973     -0.588549      0.801473      -1.09939     -0.371573      -1.04456      -1.82174     0.0788625     -0.832516      -1.49805      -1.05456     -0.269106     0.0889113     -0.252310       1.15480       1.48830       1.67698       1.82094       1.70198       1.71021       1.62514       1.52268       1.34721       1.26453       1.09219      0.932649      0.774696      0.618373      0.486201      0.396411      0.297708      0.211559
  29  12 2911.6500    3.3976  0.9604 12.0636 -0.0009  0.0202   0.0614   0.0519    0.1059   0.0000   440.3483       2.71414       16.8411     0.0121500      -3.10354    -0.0831167       1.11043       1.17729     -0.594230      0.115547    -0.0195462     -0.252531     -0.246079      0.280309      0.634708     -0.505824    -0.0192941     0.0277698       1.20440       1.56105       1.82291       1.92962       1.94200       1.82640       1.78730       1.61057       1.52207       1.30341       1.12636      0.977198      0.772554      0.617403      0.502028      0.401011      0.307822      0.223951
  29  13 3065.0216    3.9946  0.9665 12.6698 -0.0007  0.0218   0.0739   0.0531    0.0958   0.0000   438.7597       3.52746       17.5696       2.86192      -2.47100       1.72583      -2.59104     -0.958188    -0.0997243      0.289265      0.237638       1.00190     -0.957711     -0.333533      0.672939      0.273890     0.0348794      0.135550       1.39400       1.85045       2.06721       2.15067       1.96860       1.87729       1.63890       1.56952       1.57980       1.53073       1.36524       1.21803       1.03612      0.807819      0.640353      0.489119      0.360295      0.259875
  29  14 3216.8265    3.7981  1.2756 12.6387 -0.0044  0.0248   0.0652   0.0657    0.0888   0.0000   441.1190       5.36756       11.3163       6.92938      0.230975       2.25980      -2.42105      -1.39769     -0.238752    -0.0852739      -1.22182     -0.301750      -1.04779      -2.29899      0.271098      0.334441      0.364792      -1.06703       1.38937       1.85819       1.95038       2.08107       2.07490       2.06587       2.00322       1.83484       1.69510       1.54584       1.29932       1.14534      0.986836      0.809232      0.628851      0.484368      0.366106      0.285590
  29  15 3367.6788    3.3781  1.8289 11.9932 -0.0016  0.0293   0.0459   0.0773    0.0716   0.0000   438.7857       5.82631       15.4544       1.89523       5.66681      -1.17376      -2.19470      -3.21899    -0.0599293       1.74455      -1.00096     -0.500256       2.31408   -0.00398949     -0.755685     -0.424645      0.467468     0.0889537       1.59338       2.13963       2.29604       2.47109       2.47996       2.43559       2.36057       2.21170       1.97257       1.77203       1.54307       1.33463       1.12417      0.886247      0.710211      0.559060      0.433003      0.319908
  29  16 3517.9056    2.7462  2.9045 11.4705 -0.0039  0.0381   0.0312   0.1047    0.0531   0.0000   439.4094       3.94928       11.5802       6.10223      -5.65864       5.01212       1.86576       5.85620       1.69362    -0.0700330      -2.22713       1.76681       1.79883      -2.76065     -0.692496     -0.769581      0.303335      -1.33092       2.19530       2.88979       3.15607       3.27352       3.27532       3.22285       3.10199       2.98519       2.73880       2.43321       2.07119       1.77196       1.46244       1.22051      0.975827      0.764283      0.584606      0.444544
  29  17 3667.7367    2.3043  4.4833 10.7082  0.0000  0.0494   0.0207   0.1309    0.0462   0.0000   435.4723       10.0931       16.3934      -1.66290       1.32926      -3.12684     -0.798916      -1.82164       5.75603       1.87560       1.16354       1.41592      -1.29220      -1.37194      0.583948      0.778287     -0.409785       1.04497       2.70271       3.53087       3.97568       4.20655       4.26567       4.26556       3.98433       3.69961       3.41927       2.96060       2.62981       2.18284       1.83731       1.52195       1.18248      0.933366      0.707293      0.537567
  29  18 3816.8828    1.8833  6.3595 10.3918  0.0002  0.0654   0.0147   0.1701    0.0372   0.0000   439.5531       6.65433       17.1912       13.5249      -2.90009       4.86574      -5.69897    -0.0138875       3.76913      -6.83300       4.38737      -1.05466      0.722507      -1.96260       2.42374     -0.166792     -0.625172     -0.475905       3.56697       4.71422       5.17735       5.57756       5.65695       5.75234       5.16709       4.92061       4.42309       3.98246       3.46810       2.91871       2.45181       1.95385       1.61293       1.23693      0.937650      0.700741
  29  19 3965.7359    1.5992  8.3198 10.1278  0.0002  0.0807   0.0114   0.2149    0.0339   0.0000   441.2898       5.92352       15.8104       20.1081      0.319154       3.51295      -2.90087       9.90401       7.82721      -10.5101      -6.64133       9.01161     -0.156669      -3.70367      -1.43559       1.22747      0.252927    0.00619744       4.31903       5.75436       6.33400       6.80897       6.86527       6.77943       6.43321       6.08176       5.48382       4.89942       4.20086       3.59740       2.98448       2.43917       1.93749       1.54565       1.15103      0.867801
  29  20 4114.1465    1.2963 11.2356  9.9055 -0.0006  0.1097   0.0084   0.2912    0.0311   0.0000   441.8526       18.4087       9.80628       22.9553      -6.41815       2.29692       11.6726       3.36930       1.22334      -8.33144       5.44666       1.82320      -3.51433      -1.27704       4.33889      -1.89800      -2.28347     -0.121686       5.89189       7.97378       8.75657       9.31880       9.58154       9.26708       8.94311       8.20558       7.46378       6.79082       5.79856       4.96884       4.06135       3.39125       2.66844       2.09285       1.56546       1.21167
  29  21 4262.2562    1.0856 13.8040  9.8283  0.0007  0.1368   0.0069   0.3672    0.0274   0.0000   439.8115       15.5149       17.1458       17.6934       7.92742       18.7519      -16.8145      -7.70462      -8.58276       16.0277      0.760331      -6.96805       3.33914      0.562885     -0.786775    -0.0809462     -0.872285      0.456538       7.41751       9.78525       10.9937       11.6765       11.8988       11.5331       11.1750       10.2088       9.41445       8.29294       7.22753       6.16543       5.22174       4.16935       3.34294       2.61195       1.97206       1.49611
  29  22 4410.6033    0.8855 15.5365  9.6903 -0.0013  0.1679   0.0058   0.4340    0.0256   0.0000   442.3711       7.27403       18.0443      -4.88632       8.70293       2.08328       15.0349      0.251884       17.2899      -5.77867      -8.78174     -0.553220      0.885692       7.96140      -4.36695       1.01498       2.35306      0.750403       8.99394       11.8714       13.2718       14.0040       14.3883       13.9782       13.5014       12.5957       11.3123       10.2454       8.79548       7.53755       6.22203       5.16690       4.08503       3.19817       2.43811       1.83085
  30   6 1949.9455    0.5491  0.5612  9.2713 -0.0029  0.0177   0.0133   0.0399    0.0537   0.0000   442.2673      -2.28376       20.5613      0.752873      -2.89536    -0.0899586       2.67342      -1.13179      -1.28519      0.609655      0.430130     -0.162920  -0.000117134     -0.597618     -0.539027      0.845396     0.0536997    -0.0590899       1.08124       1.35681       1.62178       1.70431       1.57314       1.43408       1.37533       1.28408       1.21383       1.18230       1.07142      0.937852      0.786497      0.643852      0.522432      0.380242      0.279457      0.203514
  30   7 2126.4065    0.8295  0.7011  9.7146 -0.0019  0.0196   0.0174   0.0445    0.0694   0.0000   440.8628      -1.12700       15.2542       2.19292     -0.825346       2.46380      -2.01994      -1.32715      -1.15387   -0.00881168      0.685676      0.732835      0.337025      -1.03672     -0.316306      0.220145      0.345843     0.0746731       1.19953       1.46855       1.56491       1.71371       1.80727       1.83479       1.80575       1.51784       1.32068       1.20507       1.07677      0.934516      0.716866      0.560490      0.468496      0.393134      0.294105      0.216276
  30   8 2297.3649    1.2062  0.8989 10.1120 -0.0002  0.0198   0.0229   0.0532    0.0864   0.0000   440.6423      0.205484       21.3762       2.12491      -1.09961       2.42713     -0.485596     -0.580984      0.600005      0.475455       1.91937     -0.811019     -0.330617      0.260176     -0.790989      0.130274     -0.235608     -0.210153       1.11774       1.42075       1.44276       1.58896       1.66946       1.61400       1.61309       1.42092       1.27610       1.16559       1.07347      0.934661      0.796210      0.685882      0.529214      0.419233      0.308727      0.225309
  30   9 2462.3074    1.6789  1.0379 10.8734 -0.0055  0.0221   0.0301   0.0571    0.0891   0.0000   441.5202      -2.26925       20.2958     -0.250500      -4.67107       1.07440       2.26491      0.222448     -0.229780      -1.94187       2.50435      -1.00680       1.22267    0.00923702      0.599216     -0.398639      0.473834      0.235811       1.26173       1.68313       1.83127       1.99721       2.05939       2.08822       1.94498       1.83965       1.54545       1.40854       1.25711       1.02734      0.848826      0.659199      0.525401      0.439200      0.340031      0.261258
  30  10 2623.5639    2.1466  1.0368 11.5593 -0.0018  0.0226   0.0392   0.0582    0.0853   0.0000   441.7663      -1.50744       18.5939       2.88555     -0.848030      -3.01172     -0.547569      0.406279      -3.33672       1.57417     -0.797813     -0.767585      0.632812     -0.303888     -0.526026     -0.306771      0.161710      0.429831       1.27094       1.77314       1.91169       2.06878       1.99779       2.01951       1.87567       1.83183       1.63840       1.48931       1.24253       1.08969      0.879460      0.720859      0.568387      0.458325      0.346539      0.266020
  30  11 2782.5137    2.8750  1.0406 11.8459 -0.0019  0.0216   0.0511   0.0568    0.0982   0.0000   439.2898     -0.846935       17.1731       4.38111      -4.88985      0.714056       1.67150     -0.204412       1.96006      0.834523       1.12745      0.393182      -1.35366      0.914308      0.332789     0.0843428     -0.628216      0.208178       1.21675       1.69372       1.79498       1.94862       1.87565       1.80736       1.75500       1.59689       1.58854       1.37065       1.25382       1.01823      0.861765      0.688786      0.545064      0.430912      0.345123      0.259065
  30  12 2939.1184    3.5179  1.0147 12.4254 -0.0024  0.0216   0.0631   0.0537    0.0880   0.0000   440.8633       3.93849       11.4948       3.75749      0.962058      0.821893     -0.848289       2.96137     -0.257166      -1.90261     -0.477765      -2.70619     -0.807390     -0.435649     -0.264078      0.963189     -0.277803      0.119743       1.30302       1.68919       1.79213       1.92331       1.94080       1.95346       1.86721       1.73218       1.54912       1.41120       1.26777       1.05984      0.850742      0.691893      0.549237      0.448927      0.353874      0.263958
  30  13 3093.4198    4.0851  1.0248 12.5587 -0.0032  0.0211   0.0728   0.0538    0.1102   0.0000   438.0599       2.43222       16.6174       3.93112      -2.44434      -1.58781       1.45716    -0.0793535      -1.04989      -2.96630      -1.61950      -1.28235      0.646381      0.214757     -0.184160      0.343854      0.497494     -0.302800       1.12099       1.53123       1.64273       1.78980       1.78344       1.78104       1.71083       1.51968       1.45878       1.24982       1.16311      0.966253      0.819083      0.653796      0.534493      0.406840      0.323827      0.249439
  30  14 3245.9697    3.8773  1.4257 12.5412 -0.0024  0.0265   0.0598   0.0673    0.0795   0.0000   440.0570       5.09535       16.1981      0.414511      -2.76000      -1.09065       3.15212     -0.880928     -0.673635       1.22810      0.341744      -1.55354       1.00233     -0.182656     0.0700463     -0.336162      0.802374      0.203130       1.45912       2.03886       2.25824       2.48585       2.36650       2.40107       2.27068       2.11110       1.92340       1.71791       1.47073       1.24174       1.00573      0.873618      0.631855      0.532126      0.399660      0.316056
  30  15 3397.6994    3.2134  2.1869 11.8025 -0.0009  0.0319   0.0398   0.0851    0.0620   0.0000   437.1986       8.27791       17.4816       6.02716      0.529369      0.938675     -0.977355      -2.93143      0.647576       1.01552      -1.66243     -0.137213    -0.0527723     -0.420438      0.652158      -1.21048      -1.07338      0.307460       1.73168       2.29578       2.49571       2.68884       2.66907       2.64631       2.51272       2.41077       2.21060       1.92354       1.69913       1.44045       1.24661       1.00638      0.805864      0.655376      0.493491      0.371946
  30  16 3548.7756    2.6643  3.0926 11.4121 -0.0001  0.0395   0.0286   0.1050    0.0497   0.0000   436.2994       5.61981       12.1953       7.51997       1.30204      -3.24982     -0.649436       4.04075       1.13446      -1.28850       2.20197       1.76245     -0.437953      -1.36733       1.93280      0.851907      0.994346     -0.775861       2.16926       2.76004       3.05988       3.31096       3.36962       3.33828       3.10705       2.89835       2.70853       2.40104       2.09424       1.82741       1.53048       1.27139       1.01911      0.791538      0.615997      0.468251
  30  17 3699.2609    2.2231  4.5919 10.7767 -0.0002  0.0503   0.0196   0.1334    0.0421   0.0000   440.8074       10.7294       23.8339       4.15802       3.30528       3.30096     -0.844000     -0.883226      -1.69463       3.53898       2.75192      -1.99237       1.21760     -0.358963     -0.679392     -0.641599      0.786274     -0.225449       2.65526       3.52987       3.91855       4.26099       4.27153       4.14604       4.07640       3.80014       3.45710       3.01192       2.62390       2.32024       1.86780       1.58194       1.23883      0.991889      0.759669      0.572732
  30  18 3849.0142    1.7824  6.6628 10.3636  0.0001  0.0679   0.0138   0.1771    0.0358   0.0000   441.2625       9.74830       13.9100       15.3192       4.84601       8.28133      0.935344       5.48886       3.38874      -1.19387     -0.950210      -1.73872     -0.285692      0.452433      -2.27163      -1.56501    -0.0463274     -0.900717       3.60015       4.91452       5.31271       5.79674       5.79291       5.59456       5.34126       4.96055       4.64197       4.08393       3.71011       3.18034       2.68737       2.22893       1.76758       1.37811       1.05278      0.801147
  30  19 3998.4179    1.5077  9.2267 10.0786 -0.0019  0.0872   0.0102   0.2383    0.0320   0.0000   438.1934       7.27358     -0.247115       15.8777      -4.11632       5.75563       7.67504      -2.78546      -3.22740      -6.62160      -11.4922      -6.76021      -2.62522      -2.04829       5.37799       3.21663      0.821584     -0.189786       4.64713       6.19418       6.73534       7.33828       7.45148       7.41491       7.03306       6.64896       5.97203       5.39696       4.65511       3.98400       3.24989       2.72828       2.17766       1.70973       1.33800       1.02787
  30  21 4296.1532    1.0203 14.4572  9.8221 -0.0006  0.1474   0.0063   0.3823    0.0260   0.0000   441.2798      -19.0835       1.75949       1.51952      -16.6143       16.1639       11.3482       4.53140       24.1881      -1.59663      -7.74871       12.5888       6.11423      -8.59638      -3.02296      -1.27070      -1.60053      0.258920       7.77259       10.4246       11.6903       12.3796       12.5336       12.4708       11.7604       11.1689       10.1103       9.06425       7.83745       6.84535       5.59073       4.76618       3.67002       2.98445       2.25420       1.72422
  31   4 1599.3297    0.2175  0.2313  9.0821 -0.0118  0.0140   0.0091   0.0278    0.0297   0.0000   440.9534     -0.391213       17.8270     -0.796355      -2.90809      0.848184       1.13365      0.942205     -0.402821      -1.40388     0.0955136     -0.612375      0.517574    0.00423868      0.492144     0.0161826     -0.122490     -0.379761      0.774275      0.944287       1.03437       1.05703       1.22484       1.19316      0.959087       1.06659      0.984635      0.912004      0.795794      0.613205      0.504721      0.486175      0.363815      0.289790      0.229292      0.189518
  31   6 1969.4061    0.5920  0.6528  9.2782 -0.0018  0.0211   0.0130   0.0423    0.0593   0.0000   440.2810       2.41662       19.7256     -0.488863      -1.28978       1.08998      0.532174     -0.204623     -0.511875     -0.601427      0.400269      0.858631      0.123513     -0.151268     -0.529906     -0.326670     -0.340096    -0.0838334       1.41934       1.83686       2.03208       1.98125       1.86523       1.61738       1.42134       1.35288       1.43241       1.39721       1.34698       1.26299       1.15398      0.993079      0.794040      0.602998      0.424261      0.306914
  31   7 2147.0611    0.8623  0.8508  9.4757 -0.0016  0.0194   0.0167   0.0484    0.0855   0.0000   440.9579      -1.76492       19.9131    -0.0138185      -3.31174    -0.0593240     -0.891413       1.46016       1.96297       2.20596      0.222200      0.545687       1.16515      -1.65712      0.575730     -0.555651     0.0490733    -0.0756164       1.03003       1.36295       1.41942       1.53957       1.56775       1.55041       1.53872       1.45533       1.33519       1.13645       1.04099      0.858380      0.738824      0.603917      0.515958      0.399338      0.309029      0.246707
  31   8 2318.9090    1.2303  0.9738 10.2487 -0.0016  0.0212   0.0226   0.0545    0.0881   0.0000   443.4967       1.38682       17.0987      -1.60209     -0.250746       2.45677       1.13077     0.0730960       2.62674      -1.43760      0.968796      0.442866    -0.0127985    -0.0222413      0.100986      0.560415     -0.371072      0.192424       1.16841       1.53986       1.72601       1.80458       1.87329       1.81111       1.81033       1.67666       1.58050       1.38361       1.17554      0.964029      0.771394      0.656015      0.528934      0.453414      0.345519      0.275781
  31   9 2485.0052    1.7652  1.0348 10.8107 -0.0008  0.0206   0.0313   0.0563    0.0967   0.0000   437.7994      0.988856       15.7300       1.21657      -3.68253       1.68763      -2.54177       1.02077       2.04496      -2.06262       1.58288      0.819280      0.633112     -0.764030      0.506075      0.253142      0.538290     -0.358895       1.13043       1.50587       1.68585       1.88702       1.91018       1.92332       1.77989       1.62252       1.52581       1.31563       1.13952      0.939903      0.789098      0.660827      0.536276      0.438837      0.326304      0.242187
  31  10 2647.8025    2.3390  1.0527 11.3722 -0.0013  0.0215   0.0398   0.0531    0.0973   0.0000   440.0567       2.10289       17.9691       3.46701     -0.991544      -1.64298       2.56631       1.68191     -0.712282     -0.576207      0.513968      0.192311      0.791770     -0.295318     -0.553215     0.0199087     0.0379818    -0.0666446       1.12919       1.40990       1.65457       1.75345       1.75502       1.75965       1.62043       1.58573       1.45149       1.26148       1.13212       1.03715      0.834872      0.687814      0.568113      0.460688      0.356386      0.264569
  31  11 2808.3445    3.0774  0.9765 11.8759 -0.0019  0.0203   0.0535   0.0495    0.0993   0.0000   440.0544       4.70568       14.3141      0.870681     -0.425021       1.59527       1.60600    -0.0190810      0.664746      -1.23540     -0.167604      0.768612      -1.34497     -0.532956     -0.262800     -0.246456     -0.173911     0.0551313       1.11716       1.44406       1.56248       1.70890       1.68471       1.71863       1.68197       1.55211       1.35441       1.24092       1.10292      0.994310      0.835019      0.668043      0.506511      0.425290      0.345002      0.260722
  31  12 2966.1327    3.7337  0.9659 12.3447 -0.0025  0.0200   0.0651   0.0497    0.0971   0.0000   436.5303       4.61927       14.7164       1.89807      -1.91485      0.846045      -3.15664       1.30696     -0.754001      0.471780      0.280614     -0.500758     -0.451681     -0.719905     -0.429742     -0.597650      0.343250     0.0631484       1.08833       1.47576       1.50674       1.70244       1.66289       1.68958       1.55053       1.54150       1.39082       1.32521       1.12687       1.00838      0.759655      0.630075      0.516710      0.422024      0.353447      0.269176
  31  13 3121.3396    3.9911  1.2254 12.4579 -0.0010  0.0228   0.0648   0.0627    0.1056   0.0000   440.7696       7.19137       14.5967       1.68064      -2.73128      -1.07553     -0.886556     -0.598239     -0.295199     -0.973095      0.595740     -0.716344      0.150372     -0.110034      0.361247     -0.265195     -0.150311     -0.307646       1.18294       1.55976       1.70023       1.80957       1.87542       1.82071       1.79491       1.60373       1.46045       1.39895       1.18716       1.10480      0.907637      0.735113      0.604296      0.453728      0.377751      0.290515
  31  14 3274.8657    3.6480  1.5385 12.3941 -0.0007  0.0273   0.0537   0.0687    0.0786   0.0000   440.6048      0.913838       11.3266      -1.43606      -5.77687       5.75162      -2.44385      0.911095      0.936884      -2.14715      0.443354     -0.206217      -1.21635      0.563810      -1.11421      -1.30820      0.569964      0.257325       1.44171       1.95368       2.04176       2.30304       2.28557       2.27314       2.10037       1.98862       1.80234       1.66803       1.46052       1.28640       1.05697      0.907889      0.736720      0.583513      0.448993      0.337749
  31  15 3427.4122    3.2367  2.2534 11.8203  0.0008  0.0314   0.0385   0.0868    0.0583   0.0000   437.2748       2.70357       10.1333       6.79309     -0.830221       2.06199      -3.75529      0.794413       3.43678      -1.74297      -1.29435      -1.03741     -0.487735      -1.04820      0.644373     -0.570449     -0.155210      0.199404       1.61664       2.17912       2.35857       2.53418       2.60838       2.54080       2.45816       2.32296       2.12243       1.89822       1.67052       1.44233       1.22854       1.00983      0.820651      0.651478      0.504533      0.394753
  31  16 3579.3086    2.5750  3.4833 11.2151 -0.0005  0.0414   0.0253   0.1103    0.0461   0.0000   436.5666       6.03774       15.8190      0.107802      -1.25343       5.89224       2.58273      -3.92330      -7.55509     -0.717778       5.49892       1.22187     -0.317884      0.115727       1.08428     -0.482584     -0.929741     -0.281582       2.12386       2.81557       3.10976       3.33048       3.35411       3.40615       3.20740       3.06796       2.83726       2.49141       2.21906       1.85874       1.58061       1.34140       1.06596      0.858821      0.670468      0.501915
  31  17 3730.3736    2.1461  5.0477 10.6858 -0.0005  0.0528   0.0179   0.1407    0.0399   0.0000   438.8955       3.32978       8.21321       7.81308      -4.15808       4.03697       10.6922      -2.10895       1.63079      -1.03457      -1.96787     -0.878800       1.94424      -2.63848     -0.633027     -0.231411      -1.07648     -0.728316       2.76445       3.65942       3.95004       4.17932       4.30794       4.32203       4.04479       3.95217       3.61525       3.23244       2.82137       2.39725       2.02465       1.69838       1.37880       1.09654      0.858160      0.667213
  31  18 3880.7967    1.7588  7.1489 10.3381 -0.0004  0.0681   0.0129   0.1872    0.0339   0.0000   435.2907       6.61528       15.6039       8.57369      -5.05764       1.96308      -2.81792       4.93199      -4.38519       3.80072       5.74120      -6.24125      0.239685      -1.81074       1.36946     -0.747723      0.424467     -0.140466       3.59010       4.61431       5.22640       5.48352       5.52078       5.47592       5.39031       4.90645       4.66379       4.09329       3.64480       3.25277       2.69045       2.24125       1.79921       1.41269       1.13162      0.861083
  31  19 4030.7120    1.4323  9.8165 10.0608 -0.0012  0.0920   0.0095   0.2492    0.0311   0.0000   439.3081      -3.96041       23.7471       6.34512       2.66080      -6.66850       4.59628       7.12327       6.48098      -10.2140       1.35632       2.51667     -0.945948      -3.14627      -3.29911      0.729343       2.48226      -1.21236       4.74979       6.17682       6.96059       7.30119       7.52668       7.45857       7.27720       6.86881       6.19596       5.48491       4.88157       4.17435       3.53537       2.97192       2.37049       1.92033       1.46542       1.13882
  31  20 4180.4720    1.1906 12.0871  9.9586 -0.0003  0.1180   0.0076   0.3143    0.0279   0.0000   430.7947       12.3886       19.3989      -9.84108      -11.0667       5.66055       8.88943      -6.83245      -7.78407      -1.85769      0.572036      -4.43203      -5.56219       2.01920     -0.643544      -2.14313      0.225625      -1.26886       5.99797       7.92537       8.76809       9.41732       9.67036       9.57222       9.19399       8.55029       7.85074       7.03137       6.31303       5.43665       4.56833       3.77713       3.09619       2.46061       1.89356       1.46593
  31  21 4330.0649    0.9824 14.4828  9.7585 -0.0008  0.1467   0.0060   0.3864    0.0260   0.0000   445.1454      -8.49693      -4.69709       4.43012      -15.6140       3.96980      0.564490     -0.810930      0.732864      -19.2185      -6.96907      -9.22240      -5.26680       2.65034       4.02703     0.0100321       5.09851       2.16715       7.35264       9.77096       10.9220       11.6147       12.0222       11.8434       11.3376       10.7168       9.73742       8.73092       7.82783       6.61998       5.69831       4.70449       3.78119       3.01504       2.34557       1.80350
  32   4 1616.4263    0.2344  0.2479  8.9832 -0.0046  0.0154   0.0089   0.0313    0.0309   0.0000   440.1754     -0.580072       17.3569      0.893270      -2.37199      0.347779      0.970438      0.336652      0.674067      0.356699       1.55094     -0.256005     -0.727684      0.128279      0.298012     -0.554616      0.118642    -0.0731310      0.888047       1.23441       1.35291       1.33116       1.11510       1.06994       1.07555       1.11272       1.12329       1.03316      0.942834      0.810511      0.665639      0.492930      0.380458      0.303859      0.265319      0.202031
  32   5 1806.1517    0.4135  0.3693  9.1106 -0.0029  0.0141   0.0120   0.0325    0.0414   0.0000   439.9626      -1.36803       19.1378      0.354152      -1.27924     0.0626754      -2.98454     -0.108462      0.793215      -1.36394      0.516161      0.774569     -0.464676    -0.0388297      0.362504     -0.138712    -0.0765112    -0.0695115      0.769115      0.975083       1.22677       1.22627       1.11798       1.14594       1.02017      0.954638       1.02367      0.881817      0.817198      0.778902      0.674926      0.536343      0.442687      0.336065      0.265473      0.207159
  32   8 2340.0739    1.3095  1.0920 10.3422  0.0006  0.0226   0.0229   0.0589    0.0877   0.0000   439.5246     0.0321867       21.4481     -0.226832      -2.98821      0.777217      -2.11826     -0.226648       2.17002       1.30143      0.972191      -1.24658      0.970060      0.766135     -0.465818      -1.22812      0.406719     0.0500112       1.18221       1.55616       1.73894       1.77929       1.75672       1.68325       1.73764       1.63209       1.57732       1.37034       1.21793       1.06140      0.865880      0.747696      0.592199      0.530440      0.395794      0.316899
  32   9 2507.2574    1.8482  1.0872 10.9567 -0.0025  0.0228   0.0317   0.0558    0.0950   0.0000   442.3368       5.33865       16.4568       1.35753      -4.41552     -0.748419     -0.964925     -0.970628      -2.17857     -0.904517       2.19422     -0.418295       1.09908     -0.371427       1.39999     -0.257535     -0.411796      0.223270       1.11600       1.47227       1.56237       1.79409       1.78975       1.80164       1.76227       1.60473       1.49574       1.30839       1.20087       1.01389      0.842944      0.723876      0.575065      0.463097      0.369690      0.278693
  32  10 2671.6433    2.4370  1.1074 11.3624 -0.0007  0.0221   0.0404   0.0557    0.1030   0.0000   440.0449       2.22364       17.1060       1.96194      -4.41870      -2.08746     -0.117580       1.38677      0.705293      -1.79246      -1.24716      0.171970     -0.969571      0.569420      0.345745     -0.718267    -0.0732809     -0.158726       1.05531       1.48271       1.65566       1.75207       1.81483       1.70319       1.71515       1.52974       1.47390       1.32387       1.16412      0.995099      0.851972      0.695689      0.589241      0.456986      0.346978      0.274467
  32  11 2833.7297    3.0907  0.9814 12.2322  0.0005  0.0211   0.0551   0.0525    0.0872   0.0000   440.5118       3.28588       14.9980       3.16142      -2.11080       1.88017     -0.395441      -1.37046       2.30649     -0.298701     -0.572288     0.0487418      0.254491     -0.401174     -0.130072      0.207561     -0.470977     0.0369719       1.15368       1.45654       1.47962       1.54223       1.58660       1.65936       1.70734       1.57938       1.41697       1.21676       1.05403      0.969353      0.818223      0.697432      0.563871      0.468895      0.363452      0.266660
  32  12 2992.7421    3.7855  1.0282 12.4182 -0.0050  0.0202   0.0655   0.0545    0.0962   0.0000   439.3369       4.22696       14.9168       2.37953    -0.0292467      -1.04705     0.0606131       1.86150      -2.07008      -2.00002      0.800730      -1.43364     -0.201617     -0.873367     -0.952932      0.404927     -0.509139     0.0380237       1.00044       1.36219       1.46602       1.62777       1.62420       1.63704       1.57251       1.43578       1.37787       1.19735       1.03762      0.929117      0.789179      0.674361      0.544896      0.441738      0.326946      0.258553
  32  13 3148.8983    3.9801  1.2379 12.3423  0.0003  0.0229   0.0634   0.0577    0.1100   0.0000   439.0476       4.74323       14.7308       5.63881      -1.52391     -0.939051      -1.23053      -1.68851       3.80055       1.51443       1.81120     -0.923539     -0.415556     -0.850616      0.268756     -0.522510    -0.0980772     -0.128194       1.17298       1.57710       1.71113       1.91379       1.88776       1.92220       1.79478       1.66937       1.55728       1.41275       1.23377       1.05623      0.913993      0.768799      0.619851      0.499700      0.379749      0.292279
  32  14 3303.3408    3.7141  1.5796 12.2968 -0.0060  0.0265   0.0528   0.0680    0.0798   0.0000   441.9920       4.69004       16.9804       1.14185      -1.47761     -0.897822       1.38613    -0.0359782      -1.03895       1.96218     -0.382026      -1.51940     -0.502474      -3.27105       1.00608     -0.492787      0.189414     -0.578255       1.35617       1.82058       1.94956       2.14636       2.12817       2.15702       2.11173       2.00484       1.83485       1.59913       1.37932       1.20902       1.05590      0.868680      0.710289      0.559101      0.453029      0.336956
  32  15 3456.7544    2.9798  2.5151 11.6890 -0.0027  0.0344   0.0338   0.0886    0.0520   0.0000   441.6377       3.59911       14.5855       9.32663     -0.379187      -4.01718       3.07545       5.84610      -5.19144      0.361783       3.39722     -0.134258      -1.49166      -2.68476       1.85937      0.619488     -0.612490      0.619947       1.78261       2.35979       2.61744       2.85576       2.88272       2.90422       2.84003       2.61438       2.42199       2.12531       1.86256       1.56625       1.32725       1.10074      0.910973      0.728086      0.585350      0.440319
  32  16 3609.3982    2.4230  3.7697 11.1359 -0.0007  0.0433   0.0228   0.1158    0.0409   0.0000   440.9481       8.80227       11.9017       5.86745      -1.11443      -2.10522     -0.659783      -3.19285      -1.59165      -2.24892      -3.59676      -5.00538    -0.0355890      0.896172     -0.335906      0.845736     -0.655151     0.0180820       2.18802       2.88429       3.12098       3.44599       3.54236       3.54369       3.40453       3.14508       2.92096       2.63797       2.31153       1.98607       1.71055       1.36080       1.15391      0.928135      0.727864      0.556428
  32  17 3761.2419    2.0858  5.3368 10.5232 -0.0004  0.0540   0.0164   0.1415    0.0389   0.0000   437.5536       11.2994       15.5698       14.0515      -1.17045      0.109413      -2.26716      -3.46575       5.63068      -2.17038       4.61328       1.39542      -2.49397      -5.39582       1.30516     -0.415119     -0.562008    -0.0265590       2.71927       3.54601       3.97607       4.19371       4.41441       4.34566       4.18925       3.89125       3.59817       3.30388       2.88145       2.49581       2.07250       1.74124       1.45058       1.16426      0.909209      0.702974
  32  18 3912.4704    1.7157  7.7908 10.2316  0.0002  0.0735   0.0118   0.1926    0.0321   0.0000   437.9716      -2.89878       12.5544       9.76969      -23.6449      -1.77673       4.01243       7.42549      0.907369      -2.75724      0.608747     -0.236408       7.89159      0.725242      0.716385      0.895225      0.372565    -0.0731194       3.69174       4.90803       5.44455       5.67774       5.92682       5.79520       5.63818       5.38848       4.95150       4.45261       3.93187       3.41424       2.90613       2.43599       1.96893       1.57967       1.25690      0.970471
  32  19 4063.0885    1.4084 10.0237  9.9870  0.0005  0.0930   0.0090   0.2492    0.0301   0.0000   444.4983      -6.20942       20.1248       6.45287       5.25647       8.46207      0.170310      -8.01323      -12.6051      -2.98260       6.86388      -4.06659      -5.44961     -0.371140       2.45617       1.40789     -0.294228      -1.03522       4.55447       6.09635       6.70164       7.28071       7.40346       7.40839       7.14974       6.65538       6.19671       5.57936       4.89691       4.23088       3.61547       3.03960       2.44022       1.98523       1.54306       1.20732
  32  20 4213.2210    1.1035 13.2322  9.9280 -0.0017  0.1297   0.0068   0.3588    0.0264   0.0000   450.3015       5.18559      -1.88809      -1.23409       1.59116       4.51937      -3.82602       2.63238      -11.6222       4.33348       2.37707       7.90081      -11.0813       4.45294     -0.485397      -4.43732      -1.30383       2.96245       6.33210       8.36725       9.56108       10.0683       10.3414       10.2143       9.91011       9.28840       8.56169       7.81285       6.83393       5.96157       5.04497       4.22737       3.46211       2.79137       2.18256       1.66742
  33   5 1823.8236    0.4090  0.4452  9.1561 -0.0031  0.0184   0.0112   0.0341    0.0435   0.0000   439.9247      -2.47658       21.0026      0.487514      -2.63673     -0.173360       1.08588       2.46629     -0.774426      0.103280       1.18797     -0.173901     -0.297863      0.329510      0.686958     -0.354868     -0.399536     -0.231120       1.12474       1.52528       1.54000       1.52681       1.57169       1.36613       1.32551       1.13742       1.16990       1.06695       1.11046       1.00432      0.965328      0.810551      0.678743      0.485863      0.377860      0.336228
  33   6 2007.6228    0.6342  0.6391  9.3126 -0.0025  0.0179   0.0137   0.0395    0.0609   0.0000   441.4448      -1.12234       19.7964       1.09631      -1.19310      -1.30816       1.58887      -2.32662      -1.76763      0.728428      0.569374      0.644980     -0.971412      0.514310      0.438731     -0.188348      0.226524     0.0187889      0.890548       1.18162       1.35389       1.44387       1.37673       1.43229       1.28434       1.24542       1.21934       1.12811      0.984285      0.883594      0.718432      0.584333      0.474411      0.363268      0.305465      0.234041
  33   7 2187.3480    0.9799  0.8230  9.7171 -0.0030  0.0191   0.0183   0.0479    0.0784   0.0000   439.9920      -1.58529       23.4222      -1.98003      -3.51481       4.40704       1.05304       1.65451      0.250110      0.677501       1.30364      0.356647      0.373797      0.127242      0.889070     -0.567398      0.385045     0.0855653       1.05946       1.43601       1.67151       1.84963       1.89895       1.88557       1.86567       1.69742       1.53095       1.34410       1.10418      0.941875      0.743413      0.628764      0.508066      0.404921      0.318398      0.247481
  33   8 2360.8088    1.4124  1.0969 10.2132 -0.0012  0.0213   0.0235   0.0541    0.1020   0.0000   439.3464     -0.564032       16.4278      0.340438      -2.26986       2.56655      0.314417    -0.0159536     -0.152162      0.708299       1.00914      0.539463     -0.643973      0.349997      0.405238     -0.218918     -0.368221      0.223985       1.06114       1.39142       1.51297       1.69931       1.64435       1.59337       1.65045       1.54024       1.41966       1.26400       1.17450      0.973082      0.827204      0.737758      0.584609      0.473000      0.375994      0.302840
  33   9 2529.1729    1.8847  1.1844 11.0337 -0.0014  0.0230   0.0309   0.0582    0.0934   0.0000   441.8305       3.23686       20.1959      -1.50943      -5.53138       1.23875      -1.13186      -1.01415      0.927524      -1.50963      -1.11012      -1.75058      0.607146     0.0449619     0.0323272     -0.907479      0.240108      0.500919       1.14775       1.46714       1.59374       1.84349       1.77424       1.75431       1.76179       1.63719       1.49475       1.36866       1.21252       1.07241      0.912672      0.757385      0.615353      0.492756      0.404701      0.317765
  33  10 2695.0587    2.6020  1.0347 11.7079 -0.0043  0.0210   0.0445   0.0526    0.0897   0.0000   439.7237       1.42154       22.5245    -0.0668424      -4.24347      -1.89391       2.03957      -1.30894      0.598336     -0.521212       1.22111      0.481865     -0.827714     -0.284468       2.20434      0.733501     -0.129975     -0.307448       1.01939       1.42078       1.53299       1.70809       1.64755       1.64311       1.59572       1.51282       1.37582       1.27222       1.12251       1.00967      0.858699      0.695709      0.580256      0.458296      0.387592      0.286522
  33  11 2858.5698    3.3611  1.0228 11.9000 -0.0004  0.0198   0.0562   0.0506    0.1060   0.0000   439.9748       3.42928       16.9420       2.95530      -2.00732       2.99509     -0.736838     -0.834748       3.85836      -1.62131     -0.672511      -1.39727     -0.272651     -0.980844      0.398910      -1.35540     -0.127959      0.254656      0.970577       1.29418       1.40736       1.47286       1.59323       1.53849       1.55200       1.38058       1.29952       1.16559       1.04255      0.945216      0.809003      0.685650      0.547714      0.449402      0.352847      0.272549
  33  12 3018.8537    3.9764  1.0419 12.4171 -0.0033  0.0214   0.0667   0.0524    0.0998   0.0000   440.6452       2.88744       16.8861       2.24736      0.402071      -1.70283      0.647804      -3.73760       2.36739      -2.43648       2.67920      -2.01363      0.699499     -0.857438      0.939462    -0.0463849      0.671475     -0.197460       1.19005       1.70717       1.97327       2.24912       2.33150       2.35939       2.16373       2.00455       1.77233       1.53250       1.31789       1.07114      0.867645      0.705515      0.582841      0.448177      0.355908      0.265537
  33  13 3176.0658    4.0188  1.1977 12.6060 -0.0034  0.0223   0.0648   0.0588    0.0902   0.0000   438.4769       4.75043       14.2489     -0.463755      -2.20319      -1.37631      0.177107      -3.28169      -1.04192      0.261557      0.713622       1.61230      0.444898      -1.30110     -0.325959      0.525643     0.0184798      0.831763       1.14912       1.51376       1.69058       1.88609       1.88476       1.78586       1.76107       1.63581       1.54332       1.39666       1.24673       1.05550      0.931251      0.741887      0.615021      0.482077      0.388810      0.313048
  33  14 3331.4489    3.5303  1.7537 12.1745 -0.0003  0.0278   0.0471   0.0726    0.0698   0.0000   438.7240       6.54516       16.6846      0.534490      0.104900      0.649161      -2.80470      -1.09506    -0.0874039      -1.39352     -0.463188      -1.09169     0.0412695      -2.15237      0.409082    -0.0426312     -0.125456     -0.861481       1.31124       1.77997       1.90656       2.10387       2.13515       2.10830       2.10181       2.00320       1.79453       1.64310       1.40997       1.24727       1.05467      0.915764      0.745927      0.583932      0.479112      0.359326
  33  15 3485.8070    2.9323  2.6417 11.6275 -0.0022  0.0352   0.0322   0.0886    0.0524   0.0000   439.0709       1.80701       14.6332       8.50402      -6.31656       1.95666       1.40450      -1.56140      -2.43155      -2.04737       2.21629     -0.296626      -1.47559       3.54219     -0.890840      -1.78732      0.176375     -0.844470       1.73752       2.33616       2.53707       2.80616       2.88197       2.78864       2.72614       2.51246       2.40476       2.09816       1.89816       1.66430       1.41879       1.18841      0.968972      0.772825      0.635154      0.487777
  33  16 3639.1750    2.3841  4.0834 10.9871 -0.0001  0.0441   0.0209   0.1190    0.0395   0.0000   440.2568       6.28584       16.3360       3.57843      -10.6056      -1.22129     -0.382508      -3.91639       5.31613       1.42542       5.29268      -3.92128      -3.85022      -1.22335     -0.524998      -2.19022     -0.690303     0.0517308       2.23385       2.94441       3.24978       3.49567       3.56381       3.51248       3.37754       3.17790       2.95013       2.70100       2.42921       2.11639       1.80511       1.51464       1.24427       1.03192      0.819462      0.610998
  33  17 3791.7441    1.9490  6.1794 10.5079 -0.0007  0.0592   0.0145   0.1619    0.0342   0.0000   436.7488       2.51979       18.8595       2.14832       1.09276       6.16939     -0.388395     -0.209582       5.21729      -1.86511      -1.86243      -1.14369      -1.15498       1.00482      -1.50989      -1.06956      0.230204     -0.654358       2.89568       3.87345       4.31175       4.64337       4.67071       4.55990       4.39888       4.17685       3.93479       3.54922       3.21955       2.82047       2.44459       2.02600       1.66411       1.33276       1.05094      0.838539
  33  18 3943.6230    1.6383  8.4335 10.1728 -0.0006  0.0771   0.0107   0.2083    0.0309   0.0000   440.4034       16.3071       6.26724       3.25552      -4.92448       1.45623       1.83813      -1.00508      -9.30968      -3.03203       4.79964      -6.08553       1.09225       2.48515      -1.54184       1.27448       1.46604       1.78926       3.70931       4.91500       5.50758       6.07065       6.13264       6.11853       5.94231       5.58814       5.10546       4.66070       4.09144       3.58306       3.02928       2.54902       2.10806       1.68173       1.32874       1.04667
  33  19 4094.8013    1.3487 11.4840  9.9503 -0.0002  0.1056   0.0078   0.2853    0.0285   0.0000   443.4400      -3.27921       2.81160       13.9243      -14.3383      -4.18381      -8.37798      -10.3327       7.70589     -0.833654     -0.672975       7.62040      -9.08554       3.31838      -1.30991    0.00754718       1.63997      -1.98144       5.00987       6.64186       7.45841       8.05798       8.21559       8.22323       7.95345       7.44439       6.95045       6.29152       5.50839       4.86633       4.18456       3.46676       2.86227       2.33046       1.82259       1.42818
  33  20 4245.6686    1.1310 13.7496  9.8735 -0.0008  0.1299   0.0066   0.3465    0.0261   0.0000   449.2647       2.30893       6.70580       11.8953       9.65694       26.2603       13.6302       12.0716       5.83756       10.5454       3.72785      0.973901      0.780594      -1.94111       3.32185      -2.09149      0.521172     0.0425865       6.03661       8.26385       9.17967       9.87390       10.0582       10.0301       9.52764       9.24572       8.42552       7.82959       6.75852       6.06703       5.09398       4.36016       3.52623       2.86023       2.21090       1.77822
  34   4 1649.7292    0.2528  0.3133  8.9777 -0.0020  0.0164   0.0083   0.0339    0.0316   0.0000   440.3881      -1.75497       18.8392      0.840298      -1.46142       1.48813      0.983987      0.329649     -0.397951      0.904825     0.0445020      0.255321     -0.147698   -0.00197460     -0.217854     -0.102556     0.0750414     -0.209789      0.707682      0.797154       1.12917       1.09797       1.06453       1.18623       1.05999       1.00855       1.08401      0.866340      0.781834      0.755792      0.514874      0.495170      0.403839      0.311207      0.249769      0.195441
  34   5 1841.2697    0.4257  0.4923  9.1534 -0.0056  0.0170   0.0107   0.0363    0.0454   0.0000   439.9500      0.242641       18.7827     0.0655333      -2.53919     -0.959497       2.58653     -0.606821     0.0990869      0.345610      -1.43377      0.174902      0.576342     -0.140241      0.235930    -0.0733525      0.249169     -0.220302      0.761175       1.02006       1.08575       1.20558       1.17803       1.29859       1.19971       1.16359       1.11709      0.863652      0.889948      0.776611      0.617088      0.533998      0.439851      0.361398      0.308297      0.223587
  34   6 2026.3579    0.6553  0.6751  9.4211 -0.0028  0.0167   0.0137   0.0435    0.0592   0.0000   441.0563     -0.382245       21.3107      0.967300      -1.18227      -2.28519      -1.27671      0.298990       1.94781      0.251068       1.13007      0.140224     -0.413882     -0.569871      0.237724     -0.365573     -0.406566     -0.427114      0.874358       1.11671       1.24472       1.37693       1.41703       1.43319       1.41406       1.28887       1.20149       1.04105      0.911178      0.812021      0.692978      0.558856      0.458071      0.383182      0.307122      0.237094
  34   7 2206.9924    0.9780  1.0000  9.7029 -0.0003  0.0207   0.0167   0.0529    0.0821   0.0000   439.9611      0.434411       20.9302     -0.953708      -2.98337      0.680622      0.798366     -0.272933     -0.197749     -0.672874     -0.413849      -2.02241     -0.581097       2.04504       1.33411      -1.00032     -0.652288     -0.176766      0.998004       1.36694       1.53804       1.77693       1.75205       1.78513       1.68996       1.60902       1.43139       1.25049       1.14694      0.979517      0.811008      0.682068      0.587430      0.435819      0.363202      0.279199
  34   8 2381.2362    1.4114  1.1238 10.5082 -0.0016  0.0229   0.0233   0.0553    0.0886   0.0000   441.6234      0.273064       21.0966       2.20742      -3.26638     -0.739111       2.06662      0.873889     -0.544806      0.230151      0.583943      -1.07984     -0.801215      0.454828      0.312621     -0.984880    -0.0673787     0.0581837       1.09552       1.48739       1.54841       1.73110       1.72750       1.74392       1.62870       1.62505       1.55588       1.38357       1.20542       1.04967      0.888006      0.771231      0.645860      0.510167      0.416016      0.337287
  34   9 2550.6660    2.0158  1.2314 10.8284 -0.0011  0.0218   0.0309   0.0572    0.0998   0.0000   439.2404       1.36558       19.9222      -1.39428      -1.17224       2.61149       1.54946     -0.789748      -1.19761      -1.68869      0.880931     0.0306024      -1.42945       1.22481      0.295017      0.131565     -0.196918      0.152241       1.08911       1.41646       1.58887       1.75211       1.77403       1.82574       1.75327       1.65508       1.48957       1.35921       1.16657       1.06980      0.855420      0.753488      0.627017      0.484620      0.398965      0.316110
  34  10 2718.0045    2.6954  1.0902 11.4413 -0.0016  0.0198   0.0434   0.0535    0.1007   0.0000   442.1436       3.95384       20.9601       2.77868      -2.87751       2.34441      -1.27568      -2.99067       1.07122       2.44468      0.375809      -2.40360      -1.50943     -0.631586    -0.0369520     -0.383046     -0.854652      0.110128      0.948851       1.17921       1.40197       1.45975       1.46389       1.52255       1.42899       1.37582       1.27658       1.17760       1.08013      0.907527      0.782525      0.649046      0.565009      0.435893      0.370183      0.278966
  34  11 2882.9545    3.3352  0.9926 12.3094 -0.0016  0.0196   0.0565   0.0502    0.0837   0.0000   442.3779       5.07159       16.5972       2.74592      -1.97750       1.41478       2.76176      0.923625      -1.88051      0.478032     -0.825909     -0.599019    -0.0544470     -0.487269     -0.323948     -0.709186     -0.358996      0.223098      0.988099       1.24993       1.38841       1.51839       1.57692       1.53065       1.47153       1.35976       1.29261       1.20597       1.09127      0.912126      0.817660      0.673064      0.563196      0.450342      0.376669      0.283869
  34  12 3044.5102    4.1068  1.1000 12.5290 -0.0000  0.0203   0.0659   0.0534    0.0983   0.0000   439.4821       2.43971       14.6312       4.82221      -3.86526     -0.645754      -1.54042      -2.19208     -0.945478      0.538670    -0.0835941     -0.307341      0.298060     -0.236647      0.144291     -0.417637     -0.355278      0.123483      0.987217       1.32107       1.45117       1.52794       1.57354       1.54449       1.56079       1.45867       1.38944       1.27221       1.09468      0.953696      0.785485      0.684072      0.566644      0.461549      0.377834      0.298365
  34  13 3202.8682    3.9044  1.2471 12.6540 -0.0034  0.0232   0.0613   0.0594    0.0887   0.0000   438.9295       3.83895       15.0875       6.71156      -2.78075       2.58699     -0.109351      -2.62223      0.198131      -3.11391     -0.271622      -2.33198      0.427751     -0.275514      -1.02277     -0.262024    -0.0711869    0.00487234       1.05799       1.46403       1.53631       1.69171       1.75227       1.69341       1.64613       1.54657       1.46637       1.32846       1.21154       1.05438      0.926434      0.802897      0.663528      0.552692      0.404185      0.336200
  34  14 3359.2284    3.5289  1.8543 11.9465 -0.0007  0.0273   0.0439   0.0702    0.0679   0.0000   436.9876       6.04642       14.6359       2.46302      -1.85684      0.849443       3.51556      -1.56435       1.63917     -0.644783     -0.579861     -0.418553      0.159149      -1.01593      0.940168      -2.08788     -0.677224      0.146687       1.28670       1.69479       1.91581       2.02171       2.03824       2.06894       2.01947       1.91147       1.79612       1.58410       1.41773       1.25919       1.09988      0.923941      0.774144      0.615086      0.506199      0.393423
  34  15 3514.4166    2.8755  2.9853 11.2964 -0.0008  0.0358   0.0284   0.0932    0.0505   0.0000   438.2233       5.07254       17.1240       4.54528       1.52633       1.77173       1.76377      -1.14213       1.58315      -2.21702      -3.43900      -2.78240     -0.452824     -0.678872     -0.980635      -1.76271     -0.753677     -0.342486       1.66474       2.21953       2.42851       2.68669       2.67624       2.66822       2.57210       2.49905       2.26969       2.08150       1.90254       1.65610       1.42376       1.19694      0.985517      0.822551      0.649443      0.514250
  34  16 3668.6382    2.3484  4.4652 10.7804 -0.0001  0.0463   0.0190   0.1202    0.0394   0.0000   437.6573       6.07949       15.2183       2.47866     -0.406103      0.738116       1.18795      -2.70491       1.16675      0.651911       1.57362      -3.31668     -0.100443      0.232816       1.34225      -1.14228     -0.396465     -0.351372       2.10844       2.78012       3.06951       3.38072       3.39729       3.42864       3.28601       3.18344       2.89914       2.67655       2.41780       2.10157       1.80078       1.52187       1.27236       1.03662      0.809120      0.651441
  34  17 3822.1425    1.8738  6.4488 10.4996 -0.0009  0.0621   0.0136   0.1648    0.0332   0.0000   436.9246       2.24936       21.7837       8.21821      -10.1163       4.80226      -5.09703     0.0924788      -2.92304      -3.01263    -0.0798677      -2.70979      -2.97231     -0.437673      0.209234      -1.32375       2.05271      -1.23722       2.87632       3.84901       4.27458       4.55191       4.69783       4.75255       4.62783       4.37073       4.02039       3.70866       3.22277       2.86079       2.48021       2.08583       1.72664       1.40245       1.11604      0.892365
  34  18 3974.6166    1.5771  9.4992 10.0579  0.0008  0.0855   0.0096   0.2283    0.0308   0.0000   440.2821       7.23502       9.38812       3.55666       4.24561      -3.77770      -3.55247      -2.55617       3.76891       1.19512       2.00652       4.57222       2.42915      -4.60873      -2.24724      0.129460      -1.69126       2.36460       3.87223       5.19330       5.78545       6.22979       6.44149       6.34690       6.27944       5.86820       5.50872       4.98346       4.42215       3.90627       3.38309       2.85627       2.42067       1.93698       1.52230       1.19840
  34  19 4126.3468    1.3000 11.8328  9.9472  0.0004  0.1060   0.0074   0.2925    0.0273   0.0000   441.8708      -5.67881       16.7428       17.9751       11.6605      -8.12750      -7.95773       10.0108      -5.16646      -8.98181       2.91705       2.16625       4.25912       1.49560       4.03604     -0.561629       3.52008     -0.170915       4.90193       6.44668       7.32425       7.72212       7.96487       7.82610       7.76496       7.28871       6.85745       6.25427       5.58726       4.92053       4.18885       3.56889       2.97458       2.39156       1.92994       1.52089
  34  20 4277.7158    1.0643 14.4506  9.8234 -0.0028  0.1380   0.0059   0.3693    0.0252   0.0000   439.8047     -0.456541       12.9036       8.27577      -14.4673      -11.1378       12.4609      0.962441       4.65519      -18.6921      -7.76664       4.24951       2.85931     0.0752540      -2.22170       4.56540       5.68182       5.75546       6.41018       8.37325       9.35397       9.94265       10.4483       10.1928       10.0642       9.42283       8.68133       8.19461       7.26100       6.50564       5.42763       4.70714       3.86789       3.16581       2.52213       1.99788
  35   4 1665.9564    0.2734  0.2584  9.0101 -0.0131  0.0125   0.0098   0.0268    0.0313   0.0000   441.2125      0.597899       21.2645       1.75124      -2.44623      0.749782       2.27803     -0.610138      -1.81421    0.00214349      0.194249      -1.08267     -0.260717    -0.0699560    -0.0756356     -0.335278     0.0635677     0.0375525      0.603084      0.727256      0.840611      0.972895      0.890658      0.968405      0.970392      0.910304      0.848389      0.733466      0.718871      0.598118      0.514549      0.434860      0.329119      0.293433      0.260553      0.188907
  35   5 1858.4243    0.4518  0.5019  9.1431 -0.0051  0.0149   0.0112   0.0396    0.0468   0.0000   439.6788      0.111342       20.9673     -0.684195      -1.44858      0.666622      0.753287       1.36233     -0.236385     -0.294995      -1.62347     -0.183137       1.10214      0.271208     -0.457347     -0.486565     -0.390302    -0.0365303      0.737203      0.976453       1.07647       1.08167       1.12437       1.12504       1.15016       1.06552       1.05557      0.886566      0.815141      0.701817      0.628498      0.561295      0.490026      0.411361      0.320335      0.243855
  35   6 2044.7926    0.7198  0.7027  9.3679 -0.0020  0.0191   0.0141   0.0403    0.0631   0.0000   440.3385      0.123059       19.3646     -0.191327      -2.25323      0.431256       1.61735       1.23611     -0.448599      0.484230      0.229969      0.373867      0.194222      0.433794     -0.175138    -0.0829396     0.0452953     -0.122013       1.14029       1.65309       1.98699       2.17439       2.29873       2.24662       2.12423       1.95201       1.71531       1.48807       1.23304       1.03249      0.837864      0.706540      0.539689      0.463888      0.363533      0.285671
  35   7 2226.4269    1.0381  0.9853  9.7501 -0.0026  0.0206   0.0177   0.0491    0.0890   0.0000   440.8506     0.0685968       21.1834       4.65005      -3.85117      -2.40731       1.21852       1.26043       2.44872     -0.683329     -0.601917     -0.656321     -0.982535      0.373570    -0.0225580    -0.0287704     0.0748274     -0.312013      0.993454       1.35849       1.45037       1.59162       1.64022       1.68031       1.67176       1.49011       1.42203       1.24034       1.13991      0.952091      0.836934      0.727709      0.598449      0.479771      0.378264      0.312182
  35   8 2401.3259    1.4698  1.0829 10.5038 -0.0024  0.0217   0.0243   0.0533    0.0926   0.0000   440.0636      0.695099       20.0424      0.872684      -3.73857      -3.99733      0.511025      -3.04687      0.375627     -0.854844      0.260606      -2.29325      -1.31115       1.23043      0.858906     -0.397084      0.471432     -0.298456       1.03890       1.36495       1.45482       1.62473       1.72982       1.64202       1.61611       1.51687       1.44892       1.29303       1.16016      0.996200      0.878789      0.733612      0.623171      0.505416      0.408351      0.308553
  35   9 2571.8329    2.1265  1.1379 10.9912 -0.0018  0.0206   0.0331   0.0553    0.1000   0.0000   440.8510       1.44581       17.4945     -0.273156     -0.493490       1.90199      0.389629     -0.974614      -1.95492     -0.884366      0.472095     -0.864271     -0.906574     0.0807452      0.334164      -1.17156      0.458129     -0.277301      0.938556       1.27849       1.37943       1.56698       1.55336       1.55071       1.51414       1.40684       1.31450       1.20487       1.10064      0.962528      0.870456      0.698546      0.615887      0.479349      0.393499      0.310259
  35  10 2740.5441    2.8188  1.0163 11.7099 -0.0010  0.0194   0.0458   0.0498    0.0889   0.0000   441.7730       3.23773       16.7102       3.54213      -2.87314      0.736290       1.64495      0.679544    -0.0523185      -1.04673      -1.63539     -0.909220     -0.447012     -0.364305     -0.627378      0.646384    -0.0390279     -0.295007      0.965329       1.21708       1.28067       1.36873       1.49711       1.51518       1.46828       1.28382       1.25540       1.14220       1.05167      0.881216      0.775050      0.693277      0.593385      0.473587      0.372636      0.295658
  35  11 2906.8557    3.6301  0.9608 12.2183  0.0015  0.0178   0.0607   0.0481    0.0878   0.0000   440.0529       4.28957       18.3209       1.82934      -1.24987       1.29799      0.530520      0.744276       1.53379      -2.63952      -1.42924     -0.310937     -0.156792      0.548374    -0.0164367     -0.789644     -0.280008    -0.0703361      0.878450       1.13883       1.36475       1.44565       1.48510       1.47927       1.43272       1.35260       1.25271       1.13393       1.01580      0.863679      0.728647      0.638283      0.514559      0.425196      0.331993      0.264798
  35  12 3069.6285    3.9113  1.1307 12.5215 -0.0006  0.0215   0.0615   0.0538    0.0967   0.0000   439.8419       4.82953       16.5967       3.58403      -1.19291       1.75583    -0.0153355      0.119433     -0.740373      -1.41156      0.991048      -2.00362     -0.143860     -0.707246      -1.10701     -0.415376     -0.267441      0.429191       1.06295       1.45657       1.70220       1.87913       1.93168       1.89675       1.84701       1.70259       1.53980       1.37837       1.23967       1.05056      0.930255      0.784248      0.632390      0.501127      0.411971      0.323100
  35  13 3229.1521    3.9450  1.4205 12.4324 -0.0020  0.0232   0.0560   0.0626    0.0795   0.0000   439.5912       6.06885       12.9900       4.64798      -4.12499     -0.331689      0.821730      -1.44232       1.77522      -2.42113       2.17275      0.151067      -1.00813     -0.434419     -0.403756     -0.241889     -0.177141      0.344244       1.07330       1.43164       1.61170       1.72029       1.81949       1.76272       1.72093       1.62772       1.46956       1.40401       1.22101       1.07988      0.946169      0.833411      0.672289      0.555677      0.432192      0.365283
  35  14 3386.6197    3.3529  2.0962 11.8803 -0.0001  0.0289   0.0394   0.0771    0.0603   0.0000   440.6199       4.43143       14.9785     0.0962658     -0.286124       2.14098      -3.57955     -0.967941       4.88011     -0.537987       2.73719       1.87210      0.500221      -1.64591      0.873604     -0.183315      -1.21465      0.126511       1.30938       1.76840       1.95976       2.19708       2.16349       2.17816       2.13813       2.02000       1.88163       1.72588       1.55963       1.34494       1.15409      0.972401      0.811001      0.670573      0.533487      0.432283
  35  15 3542.7854    2.7148  3.2266 11.4430  0.0006  0.0382   0.0262   0.0981    0.0439   0.0000   441.0241       3.91362       17.8946       6.63046       1.43972      -3.03192      -2.59562     -0.255364       5.90341      0.576661      -2.37255       1.63717       1.40326     0.0530080     -0.881127      0.531041      -1.18085       1.04956       1.80464       2.35975       2.62107       2.78416       2.82698       2.79607       2.83135       2.64524       2.50635       2.27848       2.10440       1.77344       1.56051       1.34427       1.11368      0.924228      0.741728      0.591454
  35  16 3697.7732    2.2007  5.0238 10.7105 -0.0004  0.0490   0.0171   0.1329    0.0367   0.0000   437.4865       7.51731       18.7615       3.78998      -5.92964       2.77064       2.18565       3.69235      -8.50152      -3.73948       2.60066      -1.08967      -2.60612       1.62327      0.564605      -1.86152      -2.02150      0.526648       2.24439       2.92815       3.31150       3.60339       3.66141       3.63931       3.54271       3.35942       3.14107       2.82476       2.62500       2.30772       1.98033       1.70824       1.43006       1.14669      0.921449      0.735093
  35  17 3851.8742    1.8402  7.1159 10.3945 -0.0005  0.0650   0.0126   0.1735    0.0321   0.0000   441.7550       2.45596       15.2442       6.43180       2.57041       1.15658       3.05644      0.435711     -0.706992      -5.04552       8.50545      -4.03658      -3.50559     -0.876711      -1.20606    -0.0638977      -1.08605      0.712501       2.95129       3.87845       4.35051       4.68308       4.78984       4.76525       4.68076       4.41461       4.14488       3.80645       3.40566       3.09237       2.59022       2.27881       1.86593       1.55470       1.24512      0.980731
  35  18 4005.2603    1.4821  9.2311 10.1431 -0.0018  0.0839   0.0093   0.2272    0.0291   0.0000   441.5394       13.3925       5.82357       5.66584      -4.69994      0.322955       4.23553       1.81135       4.52400     0.0659632      -1.51873      -7.02192      -1.13699      -1.91233      -2.53742       1.45678      -2.82707       2.63065       3.79642       5.03074       5.65222       6.15744       6.22338       6.24733       6.01021       5.77507       5.35946       4.78598       4.49160       3.92517       3.47254       2.90115       2.44299       2.02666       1.58844       1.27339
  35  19 4157.8157    1.2253 11.8017  9.9648 -0.0007  0.1094   0.0069   0.2969    0.0262   0.0000   445.4402       11.9428     -0.171818       1.74143      -13.9312     -0.972107     -0.149247      -10.1170      -1.58467      -2.34419       12.8607      -1.39951       2.31555      -8.00546      -1.71471      -1.97016       4.76854      0.529551       4.99196       6.55371       7.48104       7.91996       8.40932       8.30929       8.10337       7.60252       7.23202       6.41515       5.86182       5.00987       4.36365       3.73913       3.13842       2.56486       2.04797       1.61317
  36   5 1875.4138    0.4905  0.5287  9.0714 -0.0015  0.0164   0.0113   0.0359    0.0499   0.0000   441.2299     -0.373236       21.3641      0.295779      -2.19632     -0.696532    -0.0904125     -0.130255     -0.558750      0.808826      0.330285     -0.380202      0.476269     -0.138021     -0.303432     -0.584528      0.125034     -0.138863      0.652461       1.00966       1.00245       1.14147       1.12559       1.13536       1.12555       1.08019       1.03428      0.902735      0.820214      0.746341      0.612588      0.547182      0.419774      0.353697      0.302275      0.242850
  36   6 2063.0452    0.7322  0.8104  9.2830 -0.0002  0.0178   0.0134   0.0460    0.0728   0.0000   441.3720     -0.129703       22.6133     -0.400925      -3.28129      0.880046      0.469488     -0.531147      -1.30153      0.718271     -0.644049      0.466810     0.0201578    -0.0109629      0.245156     0.0269938     -0.417692     -0.166158      0.814635       1.08305       1.15191       1.25234       1.24494       1.24586       1.20599       1.19519       1.13646       1.05323      0.940708      0.853711      0.687253      0.626170      0.521468      0.411330      0.347147      0.274679
  36   7 2245.5082    1.0712  0.9321  9.9322 -0.0018  0.0185   0.0183   0.0503    0.0786   0.0000   441.1279       2.29117       21.6102       2.92780      -3.05407       1.85593     0.0575206      0.787804      -1.67080      0.457367     -0.276405      -1.31076     -0.688881     -0.217694      0.104983     0.0193720     -0.331301    -0.0520274      0.873112       1.15395       1.31755       1.36487       1.40383       1.41160       1.31840       1.21335       1.18912       1.04649       1.00082      0.932171      0.839062      0.716589      0.613814      0.518251      0.421464      0.322436
  36   8 2421.1876    1.6075  1.0721 10.6689 -0.0027  0.0207   0.0260   0.0520    0.0873   0.0000   441.5009      0.666998       18.7086      -2.43574      -1.75129       1.51383     -0.246974       1.23947      -2.40884       2.01086       1.92139      0.100007       1.09505     0.0782785      0.298154      0.595399      0.588012      0.170853      0.955850       1.23736       1.44331       1.60794       1.64350       1.57016       1.58021       1.47923       1.40202       1.24268       1.12345      0.957736      0.848123      0.714617      0.589411      0.493067      0.408370      0.314123
  36   9 2592.7272    2.1772  1.2207 10.9744  0.0001  0.0213   0.0326   0.0554    0.0994   0.0000   440.2492      0.902869       20.6983       4.48137      -3.10113      0.807407     -0.288664    0.00404677      0.319257      -1.43610     -0.864658      -1.71547     -0.873694    -0.0769499      0.522297     0.0628274      0.303066     -0.391786      0.989035       1.31122       1.40744       1.56001       1.58438       1.58372       1.52545       1.50462       1.40240       1.31993       1.13156      0.991538      0.862201      0.726736      0.617772      0.492142      0.420693      0.335916
  36  10 2762.7346    2.9402  1.0540 11.6790 -0.0005  0.0194   0.0461   0.0497    0.0985   0.0000   440.0805       2.22018       18.1106       1.88190    -0.0775703      0.910354      -1.80216     -0.160948       1.06913      -1.21077     -0.716145      -1.23811       1.74625     -0.971589     -0.189937     -0.588388      0.196734      0.111243      0.849782       1.10204       1.19521       1.35285       1.32542       1.39174       1.31842       1.32775       1.18488       1.11064      0.967672      0.865545      0.755224      0.655709      0.548355      0.448514      0.358701      0.292299
  36  11 2930.2728    3.6788  1.0092 12.3885 -0.0020  0.0190   0.0599   0.0491    0.0891   0.0000   440.8222       1.66865       15.2808       5.40399      -2.30108      -1.27790       3.84374      -1.20999       1.30959      -2.18609     -0.532839      -1.94796      0.810795     -0.407651     -0.343313    -0.0410108     -0.407150     -0.447680      0.886034       1.13439       1.29695       1.40527       1.39303       1.41966       1.43907       1.25558       1.20128       1.13758       1.02200      0.905590      0.810158      0.676970      0.585276      0.472256      0.393650      0.311470
  36  12 3094.3336    4.1226  1.1968 12.4693 -0.0022  0.0221   0.0626   0.0529    0.0953   0.0000   438.5211       5.64017       16.5214       2.54054     -0.850020     -0.301923       3.10278      0.845477       2.43435      -1.45532      -1.04880      -1.49022     -0.464421      -2.24232    -0.0629683     -0.992213     -0.135508      0.129057      0.929480       1.30315       1.40610       1.50162       1.59860       1.53752       1.56633       1.44908       1.41113       1.31430       1.14165       1.01052      0.855995      0.703340      0.607608      0.491234      0.412891      0.344287
  36  13 3255.1497    3.8310  1.4558 12.4927 -0.0005  0.0239   0.0532   0.0618    0.0768   0.0000   441.3898       3.98815       15.0094       3.97301      -4.34757      -2.69512      -2.69003     -0.959915      0.804904     0.0841115      0.399232      0.384997      0.541833     -0.240965     -0.202399     -0.288640      0.205900      0.226153       1.08157       1.43241       1.55186       1.70265       1.76449       1.73302       1.72639       1.58122       1.51642       1.40399       1.26320       1.14015      0.976449      0.837642      0.685978      0.566960      0.470638      0.382855
  36  14 3413.7307    3.2270  2.1877 12.0304 -0.0004  0.0298   0.0374   0.0793    0.0539   0.0000   440.1331       1.47768       12.7914       3.41281      -2.10401       2.04670      -1.55364      0.598864       1.47155      -3.60544      -1.58201     -0.402065       1.88476      -1.45363     -0.606767     -0.561200      -1.55400      0.129460       1.35114       1.77040       1.98671       2.14380       2.20300       2.21715       2.19042       2.06984       1.97793       1.78915       1.59124       1.40552       1.18769       1.04120      0.852536      0.692362      0.580605      0.450844
  36  15 3570.7806    2.6169  3.4582 11.3113 -0.0006  0.0396   0.0238   0.0994    0.0420   0.0000   438.5248       3.25010       19.1030       8.69657      -7.21106      -1.08493       5.35073       3.00801      -2.60048      -2.04681       1.11437      -3.03613     0.0842094     0.0849255      -1.48223      -1.00008      0.189824      0.496101       1.77323       2.39833       2.59499       2.88286       2.87597       3.02980       2.88791       2.74487       2.52947       2.35959       2.08473       1.88271       1.59870       1.37446       1.15707      0.940905      0.767191      0.618955
  36  16 3726.6271    2.1543  5.2474 10.7106 -0.0007  0.0517   0.0162   0.1334    0.0358   0.0000   442.6087       4.36858       14.0213       5.00310      0.495679       6.86951      -5.46839      -1.96805       2.93514       1.61786      -1.01420       1.94976      -4.14232       2.24504      -3.01171     -0.481941      0.691418      -1.80958       2.28539       3.12848       3.45995       3.67238       3.71269       3.75773       3.67951       3.51328       3.32530       3.02180       2.76941       2.44064       2.13046       1.79842       1.52135       1.25238       1.01719      0.804621
  36  17 3881.4289    1.7040  7.3917 10.4407 -0.0012  0.0694   0.0115   0.1817    0.0296   0.0000   443.3822       3.90042       15.5351      -2.78759      -10.6386      0.696533      -4.19279      -7.88936      -4.46069      -1.63885     -0.219995      -7.87080      -2.49003      0.660564      -1.55561      -3.21604     0.0765006      -1.63550       3.03424       4.11225       4.47007       4.91582       4.96868       5.09684       4.85594       4.77565       4.40700       4.06411       3.61505       3.25468       2.78346       2.40670       2.00166       1.67400       1.35423       1.07429
  36  18 4035.3594    1.4761 10.0721 10.0827  0.0006  0.0885   0.0086   0.2402    0.0286   0.0000   441.4456       10.7046       20.7572       11.5339      -3.24996      -11.3739       8.81586       1.74734      -1.09181      -3.41780      -1.38587      -4.16678       3.25070      -1.25977      -2.20884      -2.72216     -0.535452     -0.886349       3.89557       5.19266       5.77225       6.17994       6.45900       6.47180       6.28723       6.02006       5.65724       5.15952       4.62920       4.09566       3.59085       3.12389       2.57797       2.12955       1.70746       1.38484
  37   6 2081.0756    0.7442  0.7894  9.3790 -0.0016  0.0185   0.0135   0.0426    0.0696   0.0000   441.5590       1.45334       20.4052       2.52781      -2.70334      0.640544      -1.10297     -0.670514     -0.346357       1.21886      -1.78430     -0.102423     -0.814690       1.17370    -0.0985899     -0.431916    -0.0958183     -0.322946      0.928545       1.27921       1.46008       1.58551       1.66728       1.68902       1.59285       1.45325       1.32804       1.20691       1.07316      0.934631      0.833612      0.691445      0.590338      0.490172      0.381588      0.296788
  37   7 2264.3550    1.1679  0.9618 10.0745 -0.0028  0.0187   0.0197   0.0493    0.0821   0.0000   441.4361       1.03323       19.9391      0.706441      -2.23849      0.821191      -1.27868       2.02866      0.545718      0.764384       1.80374     -0.321826       1.29883      -2.00545      0.150963      0.127650     -0.630609    -0.0177966      0.883370       1.15556       1.25153       1.34538       1.47053       1.44822       1.45019       1.28839       1.19814       1.08681       1.00520      0.913166      0.819446      0.727910      0.614236      0.515577      0.401330      0.322500
  37   8 2440.6684    1.6666  1.1541 10.6993 -0.0020  0.0215   0.0261   0.0543    0.0930   0.0000   439.7004      -1.00133       19.3116       3.24028     -0.914637     -0.483658      0.947440      -3.80353       1.78573      -2.52609       3.05639     -0.633094      0.681880     -0.634515     -0.782162     -0.150999     -0.491628     -0.396312      0.886269       1.22859       1.34014       1.49104       1.49281       1.54602       1.54101       1.42356       1.38835       1.20919       1.07666      0.981350      0.839338      0.733893      0.594684      0.507057      0.399138      0.330415
  37   9 2613.3607    2.3168  1.1611 11.3123 -0.0019  0.0216   0.0355   0.0533    0.0932   0.0000   440.6744     -0.735840       17.1936       2.54971      0.510713       1.28726      0.641968      -1.13258      -1.35375      0.474698      -2.29311     -0.683564     -0.878138      0.227678      0.381364      -2.16485      0.274847      0.313069      0.877628       1.25922       1.30374       1.48531       1.51889       1.49686       1.53847       1.36254       1.36848       1.18229       1.12785       1.01329      0.839866      0.740794      0.611943      0.513988      0.425349      0.342235
  37  10 2784.5534    3.0787  1.1700 11.8615 -0.0009  0.0207   0.0465   0.0535    0.0997   0.0000   441.6218       4.17089       17.8130       1.15668      -3.80714      0.800457      -1.56355     -0.546233    0.00309114      -2.29997     -0.760385      -1.06475      0.286627     -0.483330      0.656122      0.487930     -0.467629      0.148601      0.895472       1.21966       1.31880       1.44234       1.46142       1.49808       1.47373       1.36499       1.30118       1.17663       1.09332      0.981738      0.844396      0.728767      0.611955      0.497977      0.423433      0.331352
  37  11 2953.3334    3.7949  0.9906 12.4909 -0.0003  0.0183   0.0613   0.0479    0.0825   0.0000   440.4246       1.07936       16.9283       1.79379      -1.47851       1.29925     -0.586918    0.00140132      0.715521     0.0798614       1.18445      -1.54979      0.164500      0.511347       1.18441     -0.576385     -0.265714     -0.622784      0.833289       1.10414       1.20934       1.36078       1.35182       1.36153       1.26278       1.26646       1.12373       1.07234      0.983305      0.905847      0.808543      0.690945      0.599300      0.462258      0.394337      0.320465
  37  12 3118.5936    4.1416  1.1345 12.8096 -0.0028  0.0204   0.0643   0.0540    0.0873   0.0000   440.3590       3.22521       16.7091       2.42455     -0.623574       2.02976      -1.58719       1.11454      -2.13155     -0.673998      0.165863      -1.36086       1.11615      -1.07993      0.552046     -0.819262      0.404357     -0.292557      0.906294       1.21641       1.34358       1.50619       1.53312       1.51440       1.51046       1.44288       1.34808       1.18178       1.08426      0.954189      0.831633      0.744985      0.605481      0.517374      0.414231      0.327992
  37  13 3280.5991    3.7206  1.6652 12.3953 -0.0017  0.0247   0.0479   0.0684    0.0622   0.0000   442.8982       4.35954       18.1170       3.83944      -1.26373       1.34505      -1.41124     -0.870086      -1.04230      -3.54529      -1.11303      0.631304      -1.55743      -2.04219     0.0989567     -0.636136     -0.392557     -0.217184       1.10103       1.38490       1.57775       1.68557       1.73415       1.78475       1.76206       1.66764       1.54023       1.40608       1.28028       1.15416       1.01610      0.870115      0.707379      0.611447      0.480228      0.393473
  37  14 3440.3691    3.0922  2.5684 11.7118 -0.0012  0.0315   0.0313   0.0834    0.0465   0.0000   442.4274       2.37808       16.7897       2.73255      -1.01385      -2.20898       1.06419      -2.90965     -0.719338       1.66130    -0.0702095      -2.12391       1.66709      -1.81460      -1.56036      0.681097     -0.466616      0.225539       1.38247       1.87374       2.07089       2.26160       2.36820       2.36895       2.29378       2.21720       2.04076       1.88212       1.70146       1.47855       1.28183       1.10539      0.926386      0.771462      0.628680      0.506158
  37  15 3598.4651    2.5572  3.9236 11.1542 -0.0011  0.0403   0.0218   0.1092    0.0401   0.0000   440.0349       9.00333       11.8593       1.63724      -2.81021      -2.66051     -0.485684      -4.12767      -2.25757      -3.47797     0.0193709      -2.29361       2.77210      -4.11854      -1.42151      -1.95245      -1.18916     -0.622708       1.79636       2.30919       2.60294       2.81116       2.94497       2.92664       2.90871       2.73120       2.59198       2.41811       2.11543       1.85469       1.62511       1.44566       1.21443       1.01808      0.819800      0.652215
  37  16 3755.1373    2.0785  5.6749 10.5946 -0.0009  0.0527   0.0148   0.1412    0.0343   0.0000   439.7322       7.67458       14.3274       5.48793       4.93479      -4.66393       1.06064       4.10011      -9.06914      -3.63003       7.24764      -3.01628       4.11451      -1.84324      0.988691      -2.84920      0.541251      -1.60860       2.28986       3.05281       3.37591       3.62287       3.70774       3.78610       3.66653       3.50992       3.32045       3.09629       2.77761       2.48977       2.13758       1.88506       1.57815       1.33393       1.10794      0.865581
  37  17 3910.7598    1.7231  7.8567 10.3276  0.0001  0.0681   0.0109   0.1866    0.0299   0.0000   443.2842       12.7384       14.3783       2.25910      -8.21528     -0.624013       7.34167       2.58989      -4.56341      -2.85346      -1.76117      -1.71985      -1.44280      0.545330      -3.74341      -2.28017       1.50433      -1.93125       2.98581       3.96433       4.48092       4.73270       4.85415       4.94878       4.80492       4.60068       4.27717       4.02440       3.66086       3.24178       2.83179       2.41919       2.04471       1.70682       1.39078       1.11634
  37  18 4065.4102    1.3988 10.4302 10.1170 -0.0010  0.0923   0.0079   0.2513    0.0269   0.0000   439.3384       8.53963       10.4930       16.0690       4.91962      0.986692      -5.88810      -7.55343       2.38202      -1.55520      -6.96337      -2.24056      -6.43890     -0.919661      -1.15325     0.0188710     -0.103797      -4.10922       3.95923       5.33591       5.92945       6.36760       6.66844       6.60378       6.44471       6.19524       5.81054       5.41682       4.84240       4.37380       3.77707       3.27516       2.73293       2.27998       1.88081       1.49276
  37  19 4219.3267    1.1557 12.8973  9.8761 -0.0005  0.1171   0.0061   0.3158    0.0258   0.0000   429.3111       6.78074       24.9365       7.38407       11.1476      -7.26477      -11.1779       10.7055      -4.92381      -6.47195       3.41416      0.350927      -10.3728     -0.162635       6.52605       7.67539      0.828000       1.82765       4.91609       6.58171       7.24781       7.87321       8.19766       8.22936       7.99998       7.76400       7.30835       6.71731       6.02347       5.45496       4.67953       4.06604       3.38638       2.84338       2.29135       1.89101
  38   5 1908.7791    0.5557  0.5756  9.1576 -0.0027  0.0156   0.0116   0.0349    0.0509   0.0000   441.1730      -1.65041       21.1401     -0.195794      -4.13295       1.37056      0.963490      0.894367     -0.447434      0.844561      0.550427      0.383441     -0.753777     -0.184892     -0.247023     -0.131886     -0.372973      0.278975      0.695314      0.868926      0.997166       1.09072       1.11323       1.14062       1.12282       1.09663       1.03424      0.906521      0.806953      0.722702      0.634142      0.517500      0.463765      0.382309      0.310711      0.246770
  38   6 2098.9121    0.8121  0.8452  9.3025 -0.0019  0.0177   0.0140   0.0429    0.0762   0.0000   441.0455     -0.703058       20.5878      -2.01009      -2.89119      0.326965       1.95489      -1.13558      -1.28678       1.94304      0.326903      -1.56725      0.234661     -0.345078     -0.303549     -0.454403      0.245924      0.413136      0.809240       1.07732       1.21490       1.31029       1.34643       1.39038       1.32518       1.24193       1.14009       1.06419      0.949018      0.886497      0.777212      0.678749      0.582071      0.475997      0.399199      0.311400
  38   7 2282.9120    1.1815  1.0021 10.0974 -0.0011  0.0195   0.0192   0.0483    0.0817   0.0000   441.3549      0.749703       19.9300      0.483386     -0.568873     -0.583956      0.229538     -0.265907       1.08789      0.785895     -0.409469     -0.630027       1.31577     -0.237929     -0.525915     0.0910846      -1.15563     -0.318981      0.843463       1.15606       1.27871       1.46763       1.46365       1.49047       1.45743       1.35161       1.26403       1.15471       1.06844      0.926534      0.803186      0.695174      0.588100      0.487484      0.415870      0.329060
  38   8 2459.9813    1.7420  1.1887 10.7615 -0.0002  0.0208   0.0265   0.0568    0.0897   0.0000   440.4977       1.77469       20.0246       1.28724      -2.51178       2.03579      -1.79150     -0.757438       2.25993     -0.365958      0.669696     -0.409194       1.97998      -1.45903      0.620592      0.153640      0.119230     -0.244840      0.916928       1.24371       1.44811       1.49520       1.56360       1.50814       1.48488       1.40505       1.35375       1.22769       1.12650       1.03712      0.910032      0.788126      0.681383      0.567791      0.471448      0.371433
  38   9 2633.7147    2.3395  1.1060 11.3690  0.0012  0.0196   0.0357   0.0517    0.0875   0.0000   441.2600      0.770993       19.2980       3.71620      -1.02205     -0.235417      -2.32908     -0.150274       1.06442      -1.44286      -1.01452     -0.918933      -1.69120      0.202652     -0.286051      -1.17939     -0.652420     0.0311143      0.819747       1.09566       1.25034       1.34748       1.36763       1.40556       1.38436       1.30051       1.26734       1.14123       1.00962      0.919524      0.794385      0.714568      0.593788      0.494397      0.408404      0.317149
  38  10 2806.0988    3.2012  1.0436 11.9034 -0.0029  0.0188   0.0501   0.0503    0.0967   0.0000   441.7479       2.95037       19.1938      0.920009      -1.43405       1.36192       1.09474      -2.02068       1.35492      -1.53587      -2.22144     -0.845686      0.866639     -0.281828      -1.13093      0.447959     -0.174903     0.0846469      0.884196       1.19045       1.29715       1.39435       1.38432       1.32038       1.32515       1.25738       1.23641       1.15389       1.07494      0.966846      0.863312      0.710068      0.604167      0.480723      0.401001      0.319134
  38  11 2975.9137    3.8523  0.9673 12.4252 -0.0054  0.0181   0.0619   0.0455    0.0867   0.0000   441.1699       2.60748       18.2093       2.09224      -1.41167       1.49801     -0.516473       2.12366       1.39361      0.457898     -0.105939      -1.84691      -1.13956      -2.61425      0.413316     -0.158692      0.738625    -0.0181007      0.731069      0.980760       1.11336       1.17973       1.25396       1.24740       1.25424       1.15213       1.10719       1.02952      0.917528      0.814757      0.716561      0.629691      0.522493      0.433466      0.355436      0.283988
  38  12 3142.3277    4.0411  1.1998 12.9132 -0.0007  0.0217   0.0623   0.0577    0.0832   0.0000   441.3546       4.63064       16.9090       4.83461      -3.65844      0.401578    -0.0928744      -1.71620     0.0491352     -0.810393       1.00405     -0.355745      0.746118     -0.737786      0.320087     0.0241651      0.105192    -0.0317302      0.939954       1.25792       1.35556       1.43611       1.52801       1.57579       1.46159       1.39621       1.33485       1.22944       1.14760       1.03004      0.899056      0.775277      0.662956      0.548659      0.451843      0.363107
  38  13 3305.7217    3.6979  1.7262 12.3812 -0.0004  0.0251   0.0460   0.0683    0.0583   0.0000   441.2915       5.75258       15.8589       4.18242      -4.65896       3.05443     -0.545916      -1.24853     -0.534317      0.619007       1.08800      -1.02427      0.259891      -1.08117      0.378706     -0.654736     -0.363014      0.638611       1.08495       1.45361       1.60362       1.71687       1.80677       1.80915       1.76992       1.67483       1.53691       1.45409       1.32486       1.17866       1.05079      0.938324      0.782041      0.663973      0.551392      0.428754
  38  14 3466.6913    3.0000  2.7677 11.7442 -0.0013  0.0333   0.0294   0.0857    0.0418   0.0000   440.5554       3.29703       15.4839       4.78787      -7.10455      -1.91065       2.20997       2.48150    -0.0993870      0.293154      0.572935      -3.51872   5.77749e-05     -0.233654     -0.362131      0.493193       1.39490      -1.42465       1.42192       1.90163       2.12758       2.27308       2.43089       2.41775       2.36871       2.30332       2.16115       1.98378       1.73331       1.56110       1.35334       1.16547      0.974989      0.849212      0.687664      0.542958
  38  15 3625.7181    2.4537  4.1039 11.1472 -0.0008  0.0420   0.0200   0.1116    0.0357   0.0000   441.7443       8.49453       15.4307       5.94526      -3.51356     -0.339375      0.944494      -5.81004     -0.329197      -3.38059     0.0342032      -1.36598      0.433341      -1.65412      -1.47938       1.51183      0.815068      -1.66242       1.72878       2.33259       2.55353       2.73551       2.85460       2.87652       2.86644       2.75114       2.55079       2.40433       2.16418       1.94094       1.68828       1.45211       1.25545       1.00965      0.862167      0.695878
  38  16 3783.3245    2.0364  6.4143 10.4429 -0.0003  0.0558   0.0133   0.1504    0.0325   0.0000   440.9782       1.95637       20.7101       7.91888      -2.54628       3.37105     -0.687035      0.646978     -0.658205      -6.68960    -0.0500510      -4.34587      -1.25328      -1.67063      -2.48834      -3.82108      0.475413      0.259444       2.37671       3.11260       3.47658       3.86144       3.99349       3.92004       3.89895       3.67940       3.49046       3.26100       2.94250       2.61037       2.31055       1.98663       1.68015       1.39775       1.16442      0.928476
  38  17 3939.6395    1.6448  8.4692 10.2876  0.0019  0.0748   0.0101   0.2005    0.0293   0.0000   436.3068       8.10735       12.3824       8.94756      -12.7013       1.78545       2.23745      0.830684      -3.63044      0.936540       4.73402       2.73413     -0.578349      -4.29701      0.778658       1.54537       1.94313      -1.07219       3.13705       4.27256       4.73004       5.16005       5.36148       5.35895       5.25715       5.02055       4.70150       4.39159       4.00192       3.56786       3.11707       2.65503       2.24327       1.85731       1.53573       1.25966
  38  18 4095.1267    1.3499 11.8058 10.0946 -0.0004  0.1042   0.0071   0.2788    0.0257   0.0000   442.6737      -1.33393       11.7535     -0.647732      -9.01954     -0.170480       9.50385      -10.3257       3.23215      -8.01235       4.24501       1.22253      -4.72977     -0.881859     -0.439346     -0.840640      -3.27671       1.34135       4.24676       5.72433       6.35225       6.91428       7.15600       7.22158       7.11230       6.91260       6.40904       5.97527       5.35934       4.84582       4.17915       3.60859       3.06973       2.56449       2.08633       1.68888
  39   4 1728.2678    0.3260  0.3460  9.0843 -0.0037  0.0123   0.0093   0.0294    0.0332   0.0000   441.5433      0.797734       20.8912      0.517751      -3.63795     -0.629784      0.284240    -0.0929263      0.162220     -0.269383       1.01308     -0.386498     0.0959944      0.140845     0.0463564     0.0128827     0.0746193     -0.199165      0.528340      0.708396      0.800507      0.876556      0.889636      0.870349      0.864129      0.826343      0.768694      0.694125      0.693331      0.641679      0.564908      0.503816      0.418810      0.339406      0.301859      0.218710
  39   5 1925.1673    0.5447  0.5633  9.2888 -0.0023  0.0152   0.0115   0.0363    0.0478   0.0000   440.4240     -0.844693       19.7511     -0.877878      -3.39431     -0.852433      -2.21902     -0.922979     -0.341931       1.13948      0.878624      0.538549      -1.68741     -0.906985      0.356042      0.475160      0.320944     -0.101199      0.612607      0.864824      0.947301       1.01740       1.05843      0.974057       1.02305      0.891623      0.933255      0.825072      0.804541      0.711003      0.656575      0.552500      0.466142      0.384128      0.308053      0.237605
  39   6 2116.5843    0.8288  0.7582  9.5695 -0.0031  0.0166   0.0149   0.0424    0.0633   0.0000   441.7969     -0.945687       19.3190       2.25731     -0.986277      0.194748      0.408692      0.434884      -1.05998      -1.96488     -0.125067      0.182205     -0.912653      0.263732      0.407081      0.199456      0.157028     -0.231269      0.762223       1.04212       1.20466       1.34297       1.43966       1.49487       1.40785       1.37068       1.28055       1.12945      0.996903      0.861611      0.736625      0.607645      0.483253      0.414473      0.339074      0.275965
  39   7 2301.2384    1.2183  1.0772 10.0520 -0.0006  0.0194   0.0191   0.0517    0.0866   0.0000   439.8300     -0.850165       20.1856     -0.617386      -2.11596      0.623122       1.35662       1.03828      0.661972      -1.33512      0.894776      0.478106     -0.640378     -0.562521      0.981577     0.0611444     -0.614567     -0.286117      0.857027       1.12450       1.23039       1.33198       1.33683       1.40223       1.34180       1.25762       1.16598       1.12116       1.04961      0.948470      0.859323      0.777871      0.660307      0.542518      0.438829      0.363102
  39   8 2479.0666    1.7634  1.1798 10.7248 -0.0027  0.0221   0.0264   0.0550    0.0950   0.0000   442.7146      0.652855       16.8078      -1.07069      -1.50964      0.633272       1.33822     -0.592830      0.693704     -0.446749      0.431584     -0.745108      0.630740       1.03047     -0.503739      0.749402     -0.329593     0.0237764       1.03071       1.49943       1.70785       1.83551       1.86084       1.65495       1.54167       1.35411       1.22042       1.19883       1.29934       1.19290       1.28759       1.19323       1.02365      0.908377      0.771448      0.678100
  39   9 2653.8989    2.4220  1.1181 11.5074 -0.0015  0.0201   0.0372   0.0528    0.0893   0.0000   441.6126       1.37004       21.8205     -0.864649      -2.98695      0.169481       1.08779     -0.421559     -0.731491     0.0900080      -2.49083       1.36490       1.24681      -1.12204      0.465732     -0.286266      0.660606    -0.0645261      0.857122       1.15377       1.31064       1.40390       1.33412       1.40589       1.34986       1.30126       1.23971       1.15368       1.05443      0.981719      0.850104      0.761668      0.653254      0.551114      0.449595      0.373541
  39  10 2827.3270    3.3600  0.9934 12.1327 -0.0011  0.0180   0.0523   0.0467    0.0857   0.0000   440.9995       3.19764       20.1969       1.00254      -3.74779      -1.25723      -3.52416     -0.748249     -0.364966      -2.26892       1.50323      0.907923    -0.0724080     -0.831367      0.407886    -0.0492258     -0.118421     -0.134992      0.748007      0.957993       1.11196       1.21380       1.21997       1.25235       1.24996       1.19412       1.10827       1.07327      0.963122      0.802207      0.723640      0.641363      0.549262      0.449990      0.377887      0.314568
  39  11 2998.1779    3.9791  1.0172 12.4713 -0.0004  0.0184   0.0616   0.0479    0.0877   0.0000   441.2636       3.06081       18.2210       1.20270      -3.23026      0.916580     -0.990750       2.30293      0.475530     -0.568162    0.00111585      -2.67003     -0.276230      0.777642     -0.179290     -0.654233     -0.839896    -0.0274541      0.820735       1.09088       1.17747       1.30383       1.27615       1.28978       1.24689       1.18145       1.11502       1.09368      0.993188      0.941930      0.823646      0.704931      0.603430      0.485053      0.419908      0.338979
  39  12 3165.7451    4.1415  1.2068 12.7653 -0.0023  0.0209   0.0608   0.0537    0.0792   0.0000   441.3840       2.94693       17.8333       2.70193      -5.42488      -1.45776       2.36501     -0.583245       1.58018      -1.05766    -0.0987199     -0.785644     -0.448858     -0.719969       1.58556      0.398215    -0.0180240    -0.0970939      0.882853       1.21795       1.30491       1.46252       1.45844       1.48832       1.37516       1.37252       1.27609       1.22127       1.07139       1.03275      0.891708      0.829665      0.694377      0.593031      0.486327      0.404300
  39  13 3330.4452    3.6237  1.8266 12.3136 -0.0012  0.0261   0.0435   0.0689    0.0587   0.0000   441.2500      0.973714       19.0863       2.11240      -2.33057       2.88498     -0.470559       1.73650     -0.767828     -0.985167      -1.71473     -0.990893      0.273571      -2.19271      -1.17860      0.194419     0.0879069    -0.0451934       1.12426       1.53769       1.72584       1.90284       1.97876       1.98640       1.90846       1.87639       1.76174       1.60469       1.46299       1.29962       1.12793      0.942457      0.800187      0.671913      0.558672      0.461220
  39  14 3492.6456    2.9374  2.9784 11.6219 -0.0004  0.0348   0.0274   0.0889    0.0415   0.0000   441.1430       9.27417       16.5585       3.79791      -2.30871       2.62473     -0.869539       3.07035       3.02376      -3.14495      0.651878     0.0376583      0.620481      0.472056      -2.76703    -0.0186265      0.699946     -0.393889       1.38361       1.84941       2.05205       2.25855       2.40112       2.33997       2.31813       2.19270       2.08946       1.93643       1.75622       1.58028       1.39487       1.24030       1.07235      0.878302      0.728309      0.587121
  39  15 3652.7267    2.4053  4.7099 10.8941  0.0000  0.0452   0.0179   0.1181    0.0347   0.0000   441.3921       7.51796       18.6493       11.1784      0.559180       3.10689      -8.22491       3.48840       1.84997      0.468459      -1.02549      -2.12532       1.27373      -1.74752     -0.931382      -1.84022     0.0232648       1.35709       1.86235       2.57346       2.85544       3.17158       3.36007       3.28765       3.27435       3.01719       2.90991       2.68031       2.39218       2.13568       1.88231       1.66454       1.37978       1.16335      0.978613      0.791136
  39  16 3811.1861    1.9156  6.5520 10.5488 -0.0004  0.0583   0.0126   0.1584    0.0303   0.0000   443.6117       8.08699       13.5474      -1.91772      -2.75030       3.68875     -0.339862      -3.88141     -0.692082   -0.00107047      -3.94704      -4.03011    -0.0802677      -2.16856      0.212746       1.59206     -0.483267      -1.98735       2.39321       3.12928       3.50960       3.86038       3.92423       4.01675       3.98796       3.74879       3.54667       3.35340       3.04137       2.77134       2.34577       2.09699       1.76968       1.48289       1.22064       1.00303
  39  17 3968.2687    1.6089  9.2397 10.2203  0.0001  0.0783   0.0092   0.2096    0.0282   0.0000   448.3920       7.42435       9.65342      -2.70891      -3.64289       2.58981       1.27837      -14.0206      -6.68730      -3.51856      -4.86601      0.475933       1.84773      -6.62824      -3.16267      -3.20541      -3.12106     -0.805195       3.19986       4.21190       4.79050       5.11654       5.30571       5.37176       5.25032       5.05154       4.79254       4.43320       4.05960       3.67060       3.20079       2.82606       2.38656       2.03023       1.65095       1.36379
  39  18 4124.4770    1.3032 12.3724 10.0639  0.0002  0.1075   0.0066   0.2929    0.0248   0.0000   433.3686       8.14933       19.4115       5.48130      -5.45609     -0.241168      -12.2751       3.06376      -1.70432      -1.31999      -2.10057     0.0853394       5.21206       3.84359       2.83943      0.297262    -0.0546151      -1.01920       4.33245       5.85357       6.70932       7.16769       7.40868       7.42155       7.20428       7.07537       6.57351       6.12036       5.62783       5.04815       4.49283       3.89344       3.28400       2.74557       2.32588       1.84986
  40   3 1530.3084    0.1802  0.2170  9.0368 -0.0017  0.0129   0.0070   0.0260    0.0250   0.0000   441.3645      -1.97225       20.1708     -0.198403      -1.94671      -1.82553     0.0792419     -0.969765      0.636374     0.0999710      0.276489     -0.175649      0.272258      0.285565     -0.428257      0.208539     0.0790517      0.106136      0.545075      0.819656      0.950206      0.968987       1.01698       1.06683       1.02165      0.857580      0.874179      0.754152      0.728686      0.649438      0.640801      0.607619      0.460859      0.398648      0.401794      0.290991
  40   4 1743.2266    0.3583  0.4004  9.0528 -0.0020  0.0142   0.0090   0.0309    0.0364   0.0000   441.1049      -1.78630       21.4215      0.170844      -1.98512       1.19969     0.0611716     -0.831770      0.789738     -0.653763     0.0143152     -0.461268      0.161371      0.144728      0.272382      0.128359     0.0762372     -0.237445      0.646162      0.886186       1.00222       1.15245       1.19015       1.24719       1.12708       1.03259      0.963086      0.938354      0.777928      0.660270      0.624665      0.545512      0.451034      0.379521      0.298260      0.258414
  40   5 1941.4086    0.5898  0.6476  9.1577 -0.0010  0.0166   0.0113   0.0365    0.0561   0.0000   441.3895      -1.00361       20.9479      0.172493      -3.78881      0.950526    -0.0425721      0.911777      0.826803     -0.847858    -0.0384465     -0.767244       1.37306     -0.694402      0.836688     -0.160302      0.149836     -0.139968      0.692167      0.976441       1.15535       1.23043       1.33597       1.32790       1.33100       1.25826       1.13352      0.999572      0.899127      0.796321      0.723501      0.573505      0.514621      0.394185      0.357501      0.278401
  40   6 2133.9444    0.8844  0.8314  9.6078 -0.0016  0.0169   0.0149   0.0412    0.0710   0.0000   440.2452      0.128864       20.5035      0.861279     -0.447405      0.310328     -0.388592    -0.0494479     -0.717223       1.11996      0.301490     -0.599854      0.172995      -1.53866     -0.459814      0.401666      0.132428     -0.578595      0.704870      0.889966       1.00483       1.13521       1.11917       1.15134       1.11646       1.11132       1.04119      0.987153      0.842005      0.796999      0.699238      0.611227      0.524699      0.433344      0.364741      0.300442
  40   7 2319.3186    1.3058  0.9874 10.2085  0.0016  0.0185   0.0205   0.0463    0.0803   0.0000   441.3629      0.774911       20.5117       2.24846      -2.60473      0.963625     0.0275039     -0.930189       1.73332      0.960017     -0.589053      -1.07219     -0.640687     -0.725451    -0.0209467     -0.498946    -0.0335081      0.303974      0.730122      0.976708       1.03642       1.19334       1.18210       1.22223       1.25075       1.17570       1.11489       1.03307      0.923435      0.826787      0.717144      0.635128      0.552638      0.465029      0.377040      0.314389
  40   8 2497.9005    1.8794  1.1584 10.9520 -0.0008  0.0200   0.0279   0.0530    0.0903   0.0000   441.4513       1.65961       19.6049       1.29663      -3.47606      0.528221      -1.75694     -0.586196      0.524482      -2.10211      -1.55355       2.08550     -0.375562     0.0604488      0.283220      -1.20670     -0.380457     -0.172683      0.842134       1.10474       1.20020       1.32295       1.39897       1.41387       1.40131       1.36500       1.24940       1.19342       1.04278      0.947502      0.832143      0.745039      0.619605      0.512831      0.420021      0.360664
  40   9 2673.8224    2.6260  1.0739 11.4246 -0.0002  0.0192   0.0389   0.0484    0.0985   0.0000   440.6274      -1.39008       20.3631       2.48788      -2.34104       2.48774     -0.340825    -0.0740413     -0.795128      -1.25676      0.719328     -0.305844      0.347782      0.448768      0.290998      0.150752     -0.176450     -0.300957      0.831237       1.19861       1.27995       1.45480       1.40800       1.32771       1.24651       1.16566       1.15349       1.11482       1.04473       1.00593      0.911793      0.858160      0.670871      0.585616      0.466468      0.401791
  40  10 2848.2767    3.2388  1.1024 12.2726  0.0001  0.0194   0.0488   0.0511    0.0791   0.0000   440.3181       2.17451       19.3571      0.789807      -5.16201      0.820796       1.12456      -3.17184     0.0952078     -0.233340      0.478598      0.688655      0.167164     -0.862250      0.667587      0.371839    -0.0590770     -0.307945      0.795463       1.05627       1.17662       1.25613       1.33531       1.33304       1.32190       1.23074       1.21672       1.12892      0.985400      0.908974      0.810747      0.717604      0.617794      0.504406      0.430095      0.365421
  40  11 3020.0606    4.0257  1.1176 12.5340 -0.0041  0.0192   0.0599   0.0515    0.0886   0.0000   441.4210       2.90688       17.6831       3.40773      0.567362      0.338420      -1.27320       1.81075       1.07762      0.640402       1.62723      -1.64948       1.21497      -1.70339       1.00778     -0.664387      0.134678      0.130991      0.744134       1.03881       1.14485       1.25853       1.25176       1.29257       1.29283       1.23059       1.20031       1.07052       1.00661      0.864458      0.811105      0.680214      0.594497      0.479228      0.412137      0.334261
  40  12 3188.7334    4.1794  1.3911 12.6004 -0.0008  0.0219   0.0563   0.0579    0.0759   0.0000   440.7089       2.63575       18.0120       2.90768     -0.721028       1.52393      0.282092      -1.74213      -2.22673      0.693322      -1.30239      -1.17281      -1.02505      0.446433     0.0773929      -1.01519      0.172538      0.264036      0.911738       1.22240       1.38525       1.53490       1.62398       1.63754       1.55958       1.49080       1.38990       1.25374       1.22302       1.06644      0.946005      0.792729      0.684670      0.586686      0.495257      0.391713
  40  13 3354.6695    3.5037  1.9716 12.1879 -0.0019  0.0268   0.0403   0.0719    0.0571   0.0000   440.1941       7.61984       18.1372       7.45530      0.837546      -1.52220       2.28250      -2.37026      -2.22845       1.70593     -0.232517     -0.498563       2.12605     -0.790509       1.54810     -0.925364      0.163662     -0.635085       1.06951       1.42744       1.61263       1.77410       1.83474       1.82933       1.86807       1.76454       1.65331       1.54827       1.39306       1.25192       1.11344      0.954392      0.812103      0.666012      0.567647      0.468554
  40  14 3518.1387    2.8667  3.1585 11.5367 -0.0003  0.0342   0.0255   0.0929    0.0391   0.0000   439.5620       3.78187       17.2490       12.2885     -0.672903       5.95505      -2.06060       1.48556     -0.496719      -1.61112      -2.24300      0.338629      0.279046     -0.164066     -0.170394     -0.314990      0.278199     -0.205558       1.36506       1.80408       1.98236       2.19359       2.24946       2.31429       2.25617       2.15995       2.05242       1.92644       1.77488       1.56758       1.38182       1.22317       1.05026      0.918741      0.752559      0.610857
  40  15 3679.4147    2.3306  4.8046 10.8740 -0.0003  0.0445   0.0169   0.1189    0.0339   0.0000   438.9623       8.35032       13.7004       4.34115      -1.99397       3.93571      -6.51987       2.43008       1.09029       3.78507      0.827083      -4.07377      0.118819       1.86074      -1.26032     -0.212526      0.371482     -0.597480       1.84186       2.39495       2.69852       2.89243       3.03771       3.07869       3.01387       2.88790       2.77053       2.52962       2.34893       2.09490       1.88743       1.62208       1.40837       1.15816      0.975806      0.801174
  40  16 3838.7746    1.8627  7.1368 10.5086 -0.0002  0.0627   0.0117   0.1633    0.0293   0.0000   439.8900       4.98271       12.9802       7.44445      -8.06860       1.06335      -6.99718       5.18038      -4.08942      -5.59758       7.50085      -3.60564      -2.09438     0.0683244     -0.789500      -1.25937     -0.592627      0.212538       2.49632       3.30727       3.73938       3.98607       4.19710       4.21454       4.12503       4.04350       3.80274       3.47902       3.23819       2.88841       2.59433       2.27859       1.95922       1.67652       1.39082       1.12901
  40  17 3996.8249    1.5423  9.7297 10.1856 -0.0008  0.0840   0.0084   0.2236    0.0277   0.0000   434.6179       1.08148       13.8314       4.16431      -1.62292      -12.9918      -1.51368     -0.405198       10.7643      0.512667      0.368418      -3.10433       2.56941      -3.38961      -2.75863      0.537937      0.919005      0.640728       3.33636       4.45069       5.00355       5.41046       5.69527       5.68477       5.67710       5.37746       5.05019       4.73211       4.38696       3.86076       3.53351       3.02906       2.62591       2.17506       1.82324       1.48220
  40  18 4153.5369    1.2613 12.6296 10.0422 -0.0000  0.1084   0.0063   0.2979    0.0242   0.0000   433.3104      -4.31967       20.4374       16.0778      -5.08907      -5.57755      -8.94373      -1.77338       3.54454      -3.92566       4.61680      0.962034      -6.18829      0.294655       2.12426      0.438294      -1.40251      -1.14776       4.27501       5.68925       6.41977       6.98930       7.24977       7.29326       7.32149       6.88305       6.59699       6.06992       5.61128       4.98923       4.50759       3.90616       3.30336       2.86994       2.32741       1.89901
  41   4 1758.0518    0.3781  0.3740  9.0902 -0.0027  0.0125   0.0094   0.0275    0.0358   0.0000   441.2036    -0.0976212       20.7161      0.466543      -3.91514      0.381951     -0.605579     -0.168071       1.13808     -0.603653     0.0922442      0.305194    -0.0274171      0.434630     -0.143576     -0.279730      0.362084    -0.0247099      0.543214      0.708875      0.844916      0.864667      0.926209      0.900891      0.872593      0.821399      0.753625      0.697336      0.672889      0.628307      0.573377      0.534476      0.454635      0.388769      0.326836      0.256133
  41   5 1957.4657    0.6088  0.6314  9.2251 -0.0037  0.0147   0.0118   0.0365    0.0561   0.0000   441.3709     -0.920762       19.5668       1.15004      -1.50959     -0.516391      0.580000      -1.04118     -0.326470       1.12081     -0.607935     -0.369311     -0.651573      0.784223     -0.239004      0.413331      0.243342     0.0968679      0.584821      0.761385      0.853464      0.901570      0.926971      0.969970      0.982052      0.918390      0.874614      0.799428      0.718411      0.681362      0.607422      0.537625      0.499231      0.410455      0.312556      0.270903
  41   6 2151.1490    0.9201  0.8577  9.6855  0.0003  0.0174   0.0153   0.0440    0.0702   0.0000   440.9798     -0.230048       19.0452    -0.0791313      -2.15580      -1.09488      -1.10631     -0.530055     -0.204488      -1.98400      0.968217      0.969101     -0.674192      0.194106       1.45539     -0.615527     -0.156354      0.283031      0.740169       1.00536       1.13831       1.24982       1.25088       1.23665       1.13662       1.10425       1.04931       1.00380      0.938867      0.933959      0.864476      0.737172      0.626132      0.513792      0.440326      0.350447
  41   7 2337.1926    1.3250  1.1756 10.2239 -0.0021  0.0204   0.0193   0.0534    0.0884   0.0000   441.5227      0.842297       19.7402     0.0892016      -3.99629       3.75403       2.29421     -0.561039     0.0268081      0.883663     -0.617590     -0.783076      -2.18716     -0.141942      0.431461      0.827483      0.485365      0.171430      0.821328       1.09418       1.22972       1.31570       1.39577       1.45222       1.41888       1.36870       1.26050       1.18267       1.07422      0.972459      0.859250      0.727204      0.627714      0.529180      0.440769      0.359226
  41   8 2516.5882    1.9455  1.1807 11.0484 -0.0002  0.0199   0.0287   0.0523    0.0879   0.0000   440.1927       1.85435       18.4453       1.74115      -1.72028       3.17143       1.63595     -0.419493       1.33865      -1.09431       1.21613      -2.27954     0.0845367     -0.674065       1.03566      0.199446     0.0598773     -0.278291      0.838464       1.10640       1.27874       1.39623       1.44368       1.43243       1.45256       1.39313       1.32096       1.23916       1.12354       1.00504      0.866854      0.756833      0.632767      0.530141      0.442865      0.361919
  41   9 2693.5188    2.6356  1.1018 11.7487 -0.0034  0.0192   0.0400   0.0507    0.0847   0.0000   441.5469       1.47976       20.9396       4.21836      -1.44538       1.09846       1.20410      -1.12315      -1.25277       1.34061      -1.85912     -0.551636      -1.41526      -1.21774       1.10312     0.0837591      0.460797     -0.375889      0.752835       1.05510       1.14594       1.28297       1.32848       1.38096       1.36368       1.31353       1.22564       1.12562       1.02570      0.911918      0.801725      0.705290      0.575170      0.508790      0.397947      0.340943
  41  10 2868.9707    3.4211  1.0321 12.3196 -0.0014  0.0181   0.0522   0.0470    0.0809   0.0000   441.1503       3.96730       18.7768       1.67377      -2.26423      0.830585      0.840262      -1.85999       1.03880     -0.559221     -0.527280      -2.45285      0.136266      0.283319      0.880552     0.0569973      0.183124      0.408275      0.786569       1.04743       1.21115       1.28300       1.26346       1.25439       1.22337       1.16303       1.11052       1.04432       1.01982      0.926809      0.843216      0.722256      0.622168      0.517542      0.435578      0.368324
  41  11 3041.7027    4.1208  1.1303 12.7039 -0.0010  0.0192   0.0606   0.0511    0.0838   0.0000   441.7751       3.18019       19.1298       4.35240      -4.16850      -1.38567       1.07545      -4.10564      0.826714     -0.472788     -0.113662      0.815585     -0.172480      -2.04715     -0.356121      0.937718     -0.341886     -0.439254      0.761498       1.02270       1.07018       1.22091       1.25487       1.30064       1.29224       1.22983       1.18172       1.04672      0.958490      0.889282      0.760855      0.695571      0.611270      0.537892      0.435852      0.353972
  41  12 3211.3645    4.0458  1.5226 12.4692  0.0001  0.0226   0.0500   0.0590    0.0656   0.0000   440.8423       2.86735       17.2543       3.01756      -1.99396      -1.61560     -0.271832      0.803342      0.124908     -0.518403      -1.51831     -0.529099     -0.242267       1.20634      0.409277     -0.443161     -0.487844     -0.337689      0.894991       1.19908       1.31496       1.43155       1.53340       1.49064       1.52712       1.42887       1.43268       1.27497       1.16878       1.05195      0.921307      0.797013      0.694363      0.604794      0.485549      0.405684
  41  13 3378.5298    3.4683  2.2505 12.0716 -0.0021  0.0281   0.0363   0.0751    0.0495   0.0000   441.3296       6.10835       17.0857      0.306112      -1.71346       4.73520      0.209121      -4.85700       2.79002      0.268514      -1.10599     -0.655304       2.39751      -2.27794     -0.461784      -2.12154      0.182341     0.0368467       1.11986       1.44820       1.58213       1.74815       1.82726       1.84093       1.83704       1.73250       1.68157       1.54208       1.45855       1.30651       1.15297       1.00376      0.888208      0.733807      0.618250      0.521374
  41  14 3543.3678    2.8039  3.4976 11.3493 -0.0002  0.0359   0.0231   0.0940    0.0378   0.0000   442.2712       5.19245       19.6745       4.42184      0.552718      0.852375      -1.20476       1.94664      0.298608      -3.92777     -0.931404      -2.53513      0.815792      -1.18635       1.28060     -0.124859      -1.36841      0.148890       1.41929       1.86847       2.10515       2.27571       2.40364       2.36803       2.38289       2.30822       2.14522       2.05228       1.83017       1.71102       1.48681       1.29906       1.12682      0.948817      0.788528      0.659041
  41  15 3705.6791    2.2238  5.3196 10.9070 -0.0002  0.0480   0.0155   0.1308    0.0305   0.0000   439.8840       6.19572       15.9703       3.68494       4.07966      -2.53569      0.174499      -3.92393       4.02159      -7.57963      -1.61495      -2.86886       2.83631      -1.04661      -1.58378      0.221938    -0.0731215      -1.19324       1.89931       2.50899       2.81341       3.05319       3.21032       3.27254       3.23985       3.06229       2.94865       2.72391       2.50289       2.26628       2.01468       1.72944       1.49074       1.25838       1.05680      0.860302
  41  16 3865.9487    1.8267  7.4797 10.4849 -0.0008  0.0635   0.0111   0.1737    0.0289   0.0000   438.4742       4.47189       9.67080       5.20602      0.713108       5.00968       7.30955      -6.21555      -1.77307      -5.43463       1.33706     -0.162477       2.59865      -5.97431      -1.65196     -0.191476      -2.32260      -1.02676       2.53756       3.36603       3.79377       4.09949       4.23993       4.27580       4.22928       4.08239       3.87851       3.59845       3.31857       3.05213       2.67806       2.33264       2.06255       1.71216       1.42158       1.19211
  41  17 4024.7917    1.5089 10.4128 10.1877  0.0000  0.0866   0.0077   0.2356    0.0266   0.0000   444.2666       9.63296       13.8108       1.66075      -6.11124       2.51262       8.32035       10.4035      -1.81498      -7.98964      -3.88596      -6.74068       1.12041      -6.52247       1.98017      0.952915      -1.67623      0.521134       3.36275       4.46531       5.02043       5.45651       5.66452       5.72042       5.65224       5.48576       5.17436       4.81530       4.46579       4.05229       3.60208       3.13808       2.73039       2.26912       1.89667       1.56697
  41  18 4182.4457    1.2252 13.4265  9.9947 -0.0006  0.1181   0.0058   0.3056    0.0237   0.0000   441.4450      -1.10088       14.6182       12.0592       2.60322       10.1915      -7.49174      -5.55029       5.41607      -3.76285       3.84463      -7.57652       9.03326       4.28437      -9.09565      -1.10671     -0.234977    -0.0742900       4.50331       6.04926       6.83420       7.40689       7.68690       7.80976       7.67721       7.54833       7.02812       6.63017       6.08325       5.43527       4.86686       4.23857       3.65090       3.08466       2.57828       2.12610
  42   3 1558.1904    0.2006  0.2119  8.9608 -0.0031  0.0116   0.0076   0.0233    0.0250   0.0000   441.7858     -0.514228       22.1148     0.0567029      -3.75705      0.199318      0.134180   -0.00261037      0.407780      0.511047     -0.470113      0.158381      0.130576     -0.355912      0.222401      0.139281    -0.0920153      0.171363      0.467413      0.515454      0.663007      0.743321      0.753581      0.789861      0.783928      0.724846      0.743515      0.625227      0.634768      0.497183      0.477474      0.450640      0.388389      0.304089      0.262586      0.217830
  42   4 1772.6365    0.3934  0.4451  9.0733 -0.0010  0.0146   0.0093   0.0315    0.0382   0.0000   442.4313    -0.0473317       21.4142     0.0915471      -2.53005     -0.577025      0.374616      0.924353      -1.11813     -0.759740     -0.336067      0.123286     -0.307672     -0.332390      0.409840     -0.262078     -0.103832     -0.432791      0.577268      0.736754      0.816881      0.840712       1.02857       1.03787      0.959973      0.873465      0.838236      0.853742      0.781883      0.676474      0.554553      0.507928      0.447015      0.382783      0.307765      0.250187
  42   6 2168.0990    0.9548  0.9229  9.5400 -0.0006  0.0176   0.0150   0.0436    0.0793   0.0000   440.3307     0.0311458       20.5225      0.401701      -1.92808     -0.573450      -1.09967      0.326218      0.215512     -0.739757     -0.194922     -0.664282      0.293676     -0.824636      0.998432     -0.487627     -0.179940      0.273990      0.682818      0.944188       1.03492       1.16633       1.22784       1.24008       1.21002       1.12516       1.10843       1.01674      0.921635      0.839184      0.715823      0.675613      0.543863      0.480652      0.404288      0.339028
  42   7 2354.7794    1.3972  1.1283 10.3452 -0.0017  0.0199   0.0205   0.0504    0.0819   0.0000   440.6518       1.13921       20.8748       1.67651      -2.42778       1.51454       1.44769     -0.278027      -1.25827      0.173918       2.04023     -0.432710   -0.00110860      0.246791    -0.0746698     -0.714900      0.404663    -0.0424456      0.749068       1.00967       1.13914       1.20738       1.22392       1.30264       1.26658       1.19832       1.16982       1.05687      0.986509      0.911082      0.842154      0.732522      0.638099      0.541324      0.461083      0.377671
  42   8 2535.0639    2.0157  1.2563 10.8795 -0.0039  0.0206   0.0280   0.0535    0.0910   0.0000   440.7232       1.56753       21.1644     -0.390083      -4.11602       1.53927      0.332065     0.0811308      -2.82401       1.26343       1.44994      0.450475     -0.457269     -0.707427      0.557392     -0.197003      0.412739     -0.733391      0.794032       1.11330       1.24423       1.37500       1.42653       1.48613       1.44456       1.35929       1.31628       1.19382       1.11508       1.00594      0.881764      0.764291      0.646812      0.547226      0.466578      0.380205
  42   9 2713.0590    2.7214  1.1869 11.7624 -0.0028  0.0198   0.0393   0.0532    0.0850   0.0000   441.2310       1.26177       17.8344      0.706680      -3.35139     -0.420995      -1.13910     -0.174172      -1.86311      -1.36511      -1.60088      0.372346     -0.254320    -0.0268623     -0.614752     -0.523499     0.0176862     -0.595969      0.765729       1.02352       1.06253       1.18382       1.24501       1.28198       1.25671       1.17935       1.17243       1.07666       1.01132      0.908509      0.793384      0.717483      0.619589      0.532125      0.428343      0.361200
  42  10 2889.4606    3.5409  1.0395 12.4162 -0.0004  0.0179   0.0535   0.0479    0.0763   0.0000   441.5138       2.12484       18.0065       2.28652      -3.87217      0.103131     -0.526008      0.338404       1.27966      0.181131      -1.89779      0.137225     0.0113905     -0.406122      0.246880      -1.31533      0.188464     -0.209044      0.687152      0.939460       1.02321       1.15221       1.19172       1.18108       1.16806       1.11475       1.10397       1.02946      0.950531      0.846218      0.765977      0.643984      0.550978      0.476039      0.381673      0.327910
  42  11 3063.0078    4.2729  1.1141 12.7727  0.0006  0.0189   0.0638   0.0507    0.0889   0.0000   440.5131       2.41735       17.4934       2.54434      -1.75140       1.11477      -1.56485     0.0431702     0.0393248      -1.09480      0.206898     -0.640753      0.120061      0.154869     -0.137172      -1.13332      0.132900    -0.0530764      0.750961      0.982662       1.07905       1.18237       1.19342       1.23376       1.25540       1.19367       1.11028       1.02492      0.979627      0.905247      0.816885      0.687656      0.605837      0.513108      0.414535      0.370180
  42  12 3233.6251    3.9839  1.6337 12.2942 -0.0031  0.0236   0.0468   0.0611    0.0647   0.0000   440.9431       4.74646       19.3876     -0.882119     0.0501784       1.05734     -0.939687      -3.37837      0.437636      0.429652      -1.04561     -0.188274     -0.394157      0.389536     -0.605913      -1.00307     -0.365767     0.0962075      0.883092       1.22032       1.32775       1.47733       1.54783       1.58342       1.53287       1.47142       1.36481       1.27470       1.17797       1.10249      0.983442      0.875424      0.722479      0.657004      0.532413      0.442909
  42  13 3402.0555    3.3836  2.2659 11.9968 -0.0005  0.0286   0.0346   0.0730    0.0483   0.0000   442.2702       3.60745       19.6640       1.19615      -2.04529     -0.566854      -1.72955      -1.19926      0.299699      0.252571       1.85103      -1.10442      -1.26627     -0.803717     -0.217272      0.139684      0.886570     -0.372185       1.08102       1.45687       1.57453       1.74041       1.82176       1.78034       1.81410       1.73703       1.62180       1.57051       1.47370       1.32515       1.18220       1.02894      0.883266      0.752698      0.630595      0.536420
  42  14 3568.0992    2.6719  3.7776 11.4008 -0.0009  0.0393   0.0218   0.1003    0.0344   0.0000   440.8962       1.28480       12.5545      0.333761     -0.161426      -3.24197      -5.78997      -2.66077       4.55716      -4.35656      0.349717      -1.80160      -2.02934      0.952438      0.573023       1.77767     -0.860827     -0.863765       1.49185       1.96704       2.24548       2.41073       2.56807       2.52506       2.54818       2.40571       2.36944       2.16681       1.99925       1.84511       1.60332       1.41486       1.22615       1.04586      0.893261      0.732483
  42  15 3731.5479    2.2091  5.9068 10.6900 -0.0004  0.0507   0.0141   0.1361    0.0299   0.0000   440.9589       4.22930       12.3407       6.39706     -0.603572       4.48952       1.18079      -3.39563       4.73412      -1.54073       4.03758       3.70020       2.71723     -0.899206     -0.558327     -0.701208      -1.09460      -1.68982       1.94082       2.59939       2.87571       3.17664       3.30502       3.29942       3.33735       3.19226       3.06569       2.86057       2.66936       2.36324       2.09101       1.82860       1.60567       1.35040       1.15103      0.968473
  42  16 3893.0185    1.7891  8.3716 10.3198  0.0004  0.0695   0.0098   0.1849    0.0282   0.0000   445.7711       5.34628       14.8396       6.95533      -5.61313       2.56111       6.26257     -0.993412       1.54304      -5.32916       1.48327      -1.50852      -2.12636      0.271936     -0.173413      -1.89836       2.85456     -0.873616       2.65957       3.51988       4.06684       4.33272       4.64531       4.65666       4.62979       4.44413       4.16861       3.91846       3.62433       3.27223       2.88671       2.53060       2.20044       1.87066       1.55421       1.29222
  42  17 4052.7510    1.4514 11.1604 10.1311 -0.0006  0.0943   0.0071   0.2518    0.0256   0.0000   440.6454      0.920910       19.9942       12.0342      -7.11352       4.44419       6.95247       6.12981      -6.07364       4.06033       4.48015      -6.90189      -4.48049      -2.83719     -0.702475      -1.06528       1.48808      -1.66471       3.53651       4.75749       5.26574       5.73394       6.03706       6.02878       6.06670       5.78720       5.61983       5.20647       4.81835       4.32422       3.90410       3.38920       2.93428       2.50377       2.11011       1.74719
  43   3 1571.8059    0.2111  0.2423  8.9814 -0.0058  0.0138   0.0071   0.0250    0.0257   0.0000   442.0487     -0.207601       20.9162     -0.672449      -2.45086    -0.0956016      0.495448      0.147692      0.212255     -0.531259      0.658937     0.0688993     -0.472606     -0.122395     -0.711549     -0.222020    -0.0334745     0.0176277      0.508299      0.643361      0.781242      0.813736      0.770468      0.853710      0.924821      0.700532      0.859718      0.772280      0.600983      0.568464      0.574421      0.490263      0.454271      0.435525      0.317734      0.261502
  43   5 1989.0384    0.6462  0.7318  9.2312 -0.0001  0.0159   0.0117   0.0396    0.0588   0.0000   440.2387     -0.295380       20.5567      0.113389      -2.97645     -0.531327     -0.631996       1.94036       2.03706      -1.48220      0.508834     -0.263586     -0.413699     -0.555574       1.52245      0.761773   -0.00212718      0.145214      0.637263      0.792400      0.861247      0.936614      0.962260      0.961318      0.986661       1.00111      0.955432      0.894368      0.810631      0.720018      0.627114      0.546892      0.512279      0.427962      0.360226      0.305075
  43   6 2184.8980    0.9579  0.9854  9.6497 -0.0003  0.0181   0.0144   0.0447    0.0750   0.0000   441.5332      -1.84206       21.4524       2.24097      -2.01420      -2.53476     -0.770479      -1.63242   -0.00765518      -1.60034      0.751130      0.954155      0.364456      -1.04121     -0.225583      0.121628      0.615279    -0.0639674      0.688776      0.908558       1.01915       1.11304       1.11568       1.13346       1.14001       1.06638       1.08254      0.994044      0.918022      0.840771      0.747511      0.678656      0.580587      0.502857      0.424624      0.359002
  43   7 2372.1925    1.4632  1.1081 10.5267 -0.0008  0.0196   0.0217   0.0494    0.0820   0.0000   441.4329      0.610022       21.3043      -2.81395      -1.52903     -0.984146      -1.06591      -1.96902     -0.355740      -1.56992      -1.03734     -0.375146     -0.932363     -0.307044      0.792009     -0.312131     -0.863742     -0.155662      0.776259       1.07500       1.15878       1.29281       1.27934       1.36797       1.31162       1.33121       1.24782       1.15762       1.04071      0.959147      0.867520      0.743147      0.633878      0.534926      0.449382      0.383911
  43   8 2553.3707    2.0949  1.2908 10.8132  0.0002  0.0201   0.0278   0.0521    0.0886   0.0000   441.2782       2.84484       20.9080       1.49768      -1.21039       1.34982       1.69541      0.934323       2.85891      -2.18586     -0.954579     -0.587091     0.0548754     -0.490987     -0.306267     -0.328373     -0.531224     -0.364487      0.759892       1.02364       1.15767       1.25527       1.31481       1.32545       1.32394       1.24863       1.20974       1.10680      0.990356      0.916610      0.836427      0.746281      0.646736      0.584645      0.499476      0.427689
  43   9 2732.4323    2.8117  1.1943 11.6119 -0.0020  0.0197   0.0390   0.0505    0.0952   0.0000   441.7342       1.26040       21.7893       1.69253      -1.38120       1.31791     -0.561562     -0.198582      -3.51845    -0.0195754       1.53390     0.0747557      0.994961     -0.827717     0.0912702     0.0654391      0.430387     -0.644195      0.728045      0.997316       1.11731       1.17899       1.24186       1.23940       1.27171       1.18238       1.19148       1.09821      0.987743      0.923484      0.803455      0.745762      0.620199      0.536815      0.449535      0.375543
  43  10 2909.6673    3.7011  1.0310 12.3044 -0.0006  0.0173   0.0535   0.0457    0.0826   0.0000   439.9290       4.39110       19.3079       1.57188      -3.06942      -1.03878     -0.133009     -0.916456      0.732760      0.348553     -0.488853     -0.215685      -1.03845     0.0846101      0.495005      0.416008     0.0804468      0.231823      0.696128      0.914097       1.08238       1.17910       1.18445       1.21686       1.18280       1.13099       1.07247      0.979250      0.927982      0.855489      0.774802      0.669428      0.578968      0.508752      0.423842      0.348650
  43  11 3084.0231    4.2501  1.2952 12.5166 -0.0010  0.0196   0.0560   0.0530    0.0797   0.0000   440.9536       3.36728       18.6658       1.78828      -3.06748       2.96371      0.552207     -0.513073     -0.739444      -1.79425      0.228000   -0.00664626      0.375032      0.225508      0.362742    -0.0658974      0.230447     -0.490282      0.741841      0.995209       1.13915       1.23817       1.27830       1.32943       1.27256       1.22977       1.20158       1.11528       1.04172      0.938895      0.830691      0.729845      0.619151      0.542340      0.460505      0.380141
  43  12 3255.6832    4.0304  1.6555 12.3593 -0.0004  0.0235   0.0471   0.0596    0.0639   0.0000   441.6347       3.99351       20.3056       2.81306      -4.69770     0.0792908     -0.412064       1.77180     -0.124148      -2.07108     -0.356586      -1.98439       1.81801     -0.730104     -0.676542     -0.929093    -0.0739742     -0.269916      0.882035       1.19708       1.30048       1.41984       1.52795       1.50612       1.51260       1.41873       1.37887       1.29896       1.22042       1.08813      0.964835      0.847001      0.741553      0.637148      0.532391      0.442963
  43  13 3425.2140    3.2271  2.6125 11.9549 -0.0006  0.0303   0.0309   0.0812    0.0421   0.0000   441.7258       7.07211       17.6249       2.98757      -2.97554       2.60472     -0.428684     -0.174745       2.28783     -0.245485     -0.671090      -3.57482     -0.254054     -0.511465       2.24710      -1.87974      0.320807     -0.260219       1.15297       1.48709       1.70841       1.90341       1.99746       2.04902       2.00752       1.98443       1.86923       1.69375       1.55751       1.46093       1.25545       1.09912      0.953095      0.833957      0.655977      0.568434
  43  14 3592.4757    2.5971  4.0106 11.2941 -0.0007  0.0397   0.0201   0.1047    0.0338   0.0000   441.1642       2.52047       20.8662      0.564860       3.55594       9.77959       5.11655       1.64391       2.39122       3.12558     -0.441851      -4.81763     -0.421166       2.06884       3.02241      -1.30372      -1.25394     -0.989273       1.47375       1.97895       2.18137       2.38305       2.43692       2.52238       2.49614       2.46338       2.27740       2.20204       2.00445       1.83125       1.62561       1.44257       1.25240       1.07305      0.898556      0.765978
[truncated: 727,187 more chars]
