# Supplementary material for: Global-Mode Analysis of Full-Disk Data from the Michelson Doppler Imager and the Helioseismic and Magnetic Imager
Source: Sol Phys. 2018 Jan 31;293(2):29. doi: 10.1007/s11207-017-1201-5 (PMC6566312; doi:10.1007/s11207-017-1201-5)
Supplement: Supplementary file 3 — (TAR 230.0 MB) [file 11207_2017_1201_MOESM3_ESM.tar › MDI/mdifdvwap.5454.18]

   0  20 2898.8649    3.7736  0.9993 11.0005  0.0000  0.1503   0.5781   0.5164    3.8552   0.0000     0.0000       0.00000       0.00000       0.00000       0.00000       0.00000       0.00000       0.00000       0.00000       0.00000       0.00000       0.00000       0.00000       0.00000       0.00000       0.00000       0.00000       0.00000       0.00000       0.00000       0.00000       0.00000       0.00000       0.00000       0.00000       0.00000       0.00000       0.00000       0.00000       0.00000       0.00000       0.00000       0.00000       0.00000       0.00000       0.00000
   0  24 3438.5593    3.6566  1.7588 10.7405  0.0000  0.2573   0.5178   0.7323    4.8725   0.0000     0.0000       0.00000       0.00000       0.00000       0.00000       0.00000       0.00000       0.00000       0.00000       0.00000       0.00000       0.00000       0.00000       0.00000       0.00000       0.00000       0.00000       0.00000       0.00000       0.00000       0.00000       0.00000       0.00000       0.00000       0.00000       0.00000       0.00000       0.00000       0.00000       0.00000       0.00000       0.00000       0.00000       0.00000       0.00000       0.00000
   1  11 1749.1816    0.4299  0.4359  9.8552  0.0000  0.1707   0.0723   0.2476    0.2242   0.0000   296.3666      -15.5265       0.00000       0.00000       0.00000       0.00000       0.00000       0.00000       0.00000       0.00000       0.00000       0.00000       0.00000       0.00000       0.00000       0.00000       0.00000       0.00000       193.000       147.377       0.00000       0.00000       0.00000       0.00000       0.00000       0.00000       0.00000       0.00000       0.00000       0.00000       0.00000       0.00000       0.00000       0.00000       0.00000       0.00000
   1  13 2020.8231    0.5778  1.0547  9.6835  0.0000  0.1781   0.0605   0.2493    0.3612   0.0000   463.9841       77.0267       0.00000       0.00000       0.00000       0.00000       0.00000       0.00000       0.00000       0.00000       0.00000       0.00000       0.00000       0.00000       0.00000       0.00000       0.00000       0.00000       243.470       110.841       0.00000       0.00000       0.00000       0.00000       0.00000       0.00000       0.00000       0.00000       0.00000       0.00000       0.00000       0.00000       0.00000       0.00000       0.00000       0.00000
   1  14 2156.8573    0.7760  0.9822  9.7224  0.0000  0.1672   0.0700   0.2924    0.4517   0.0000   466.5104      -87.1938       0.00000       0.00000       0.00000       0.00000       0.00000       0.00000       0.00000       0.00000       0.00000       0.00000       0.00000       0.00000       0.00000       0.00000       0.00000       0.00000       240.732       90.3912       0.00000       0.00000       0.00000       0.00000       0.00000       0.00000       0.00000       0.00000       0.00000       0.00000       0.00000       0.00000       0.00000       0.00000       0.00000       0.00000
   1  21 3098.1601    4.5986  0.7494 11.5254  0.0000  0.0876   0.3842   0.2377    2.1655   0.0000   561.7345       31.7073       0.00000       0.00000       0.00000       0.00000       0.00000       0.00000       0.00000       0.00000       0.00000       0.00000       0.00000       0.00000       0.00000       0.00000       0.00000       0.00000       102.076       68.6606       0.00000       0.00000       0.00000       0.00000       0.00000       0.00000       0.00000       0.00000       0.00000       0.00000       0.00000       0.00000       0.00000       0.00000       0.00000       0.00000
   1  22 3233.2411    4.1024  1.4597 -4.0742  0.0000  0.1163   0.2793   0.3501 1000.0000   0.0000   409.2625       71.6585       0.00000       0.00000       0.00000       0.00000       0.00000       0.00000       0.00000       0.00000       0.00000       0.00000       0.00000       0.00000       0.00000       0.00000       0.00000       0.00000       145.790       85.0677       0.00000       0.00000       0.00000       0.00000       0.00000       0.00000       0.00000       0.00000       0.00000       0.00000       0.00000       0.00000       0.00000       0.00000       0.00000       0.00000
   1  23 3368.5470    3.5022  2.2585  9.8138  0.0000  0.1977   0.1831   0.4484    3.1439   0.0000   530.3898      -116.799       0.00000       0.00000       0.00000       0.00000       0.00000       0.00000       0.00000       0.00000       0.00000       0.00000       0.00000       0.00000       0.00000       0.00000       0.00000       0.00000       189.742       153.671       0.00000       0.00000       0.00000       0.00000       0.00000       0.00000       0.00000       0.00000       0.00000       0.00000       0.00000       0.00000       0.00000       0.00000       0.00000       0.00000
   1  24 3503.8482    3.2402  2.9727  0.7533  0.0000  0.1722   0.1411   0.5863 1000.0000   0.0000   468.0107      -151.417       0.00000       0.00000       0.00000       0.00000       0.00000       0.00000       0.00000       0.00000       0.00000       0.00000       0.00000       0.00000       0.00000       0.00000       0.00000       0.00000       227.143       116.668       0.00000       0.00000       0.00000       0.00000       0.00000       0.00000       0.00000       0.00000       0.00000       0.00000       0.00000       0.00000       0.00000       0.00000       0.00000       0.00000
   1  25 3639.8397    2.5742  4.7449  8.4962  0.0053  0.2857   0.0904   0.8169    2.7771   0.0000   -71.7330       379.333       0.00000       0.00000       0.00000       0.00000       0.00000       0.00000       0.00000       0.00000       0.00000       0.00000       0.00000       0.00000       0.00000       0.00000       0.00000       0.00000       294.120       232.164       0.00000       0.00000       0.00000       0.00000       0.00000       0.00000       0.00000       0.00000       0.00000       0.00000       0.00000       0.00000       0.00000       0.00000       0.00000       0.00000
   2  13 2081.8752    0.7362  0.9175  8.3013  0.0000  0.0904   0.0466   0.1944    0.6346   0.0000   513.7476       95.8227       36.6426      -4.36191       0.00000       0.00000       0.00000       0.00000       0.00000       0.00000       0.00000       0.00000       0.00000       0.00000       0.00000       0.00000       0.00000       0.00000       72.4827       53.1156       30.1746       8.79201       0.00000       0.00000       0.00000       0.00000       0.00000       0.00000       0.00000       0.00000       0.00000       0.00000       0.00000       0.00000       0.00000       0.00000
   2  14 2217.6766    1.0927  0.7355  9.4027 -0.0009  0.1006   0.0770   0.1370    0.6188   0.0000   418.9845       10.0804      -2.58881     -0.720456       0.00000       0.00000       0.00000       0.00000       0.00000       0.00000       0.00000       0.00000       0.00000       0.00000       0.00000       0.00000       0.00000       0.00000       79.8447       58.3890       36.9781       10.2033       0.00000       0.00000       0.00000       0.00000       0.00000       0.00000       0.00000       0.00000       0.00000       0.00000       0.00000       0.00000       0.00000       0.00000
   2  15 2352.2429    1.4127  0.8766 10.2855  0.0000  0.0922   0.0958   0.1739    0.5244   0.0000   401.2993      -15.3284      -6.84904       15.5102       0.00000       0.00000       0.00000       0.00000       0.00000       0.00000       0.00000       0.00000       0.00000       0.00000       0.00000       0.00000       0.00000       0.00000       71.1944       58.6119       27.8696       10.4416       0.00000       0.00000       0.00000       0.00000       0.00000       0.00000       0.00000       0.00000       0.00000       0.00000       0.00000       0.00000       0.00000       0.00000
   2  16 2485.7771    1.9298  1.3000  2.4075  0.0000  0.1583   0.1121   0.1957 1000.0000   0.0000   485.7486       42.8696       46.8997       6.27550       0.00000       0.00000       0.00000       0.00000       0.00000       0.00000       0.00000       0.00000       0.00000       0.00000       0.00000       0.00000       0.00000       0.00000       147.237       105.631       44.1483       11.7626       0.00000       0.00000       0.00000       0.00000       0.00000       0.00000       0.00000       0.00000       0.00000       0.00000       0.00000       0.00000       0.00000       0.00000
   2  17 2619.4800    2.4078  1.1056  5.7546  0.0000  0.0948   0.1420   0.2108   96.7782   0.0000   427.6742       8.20436       4.65385      -13.5826       0.00000       0.00000       0.00000       0.00000       0.00000       0.00000       0.00000       0.00000       0.00000       0.00000       0.00000       0.00000       0.00000       0.00000       56.8756       59.0736       27.3988       15.3887       0.00000       0.00000       0.00000       0.00000       0.00000       0.00000       0.00000       0.00000       0.00000       0.00000       0.00000       0.00000       0.00000       0.00000
   2  19 2889.5607    3.5372  0.8487 10.4512  0.0000  0.0666   0.2256   0.1523    1.6349   0.0000   438.5028       6.15790       20.8481      -7.27480       0.00000       0.00000       0.00000       0.00000       0.00000       0.00000       0.00000       0.00000       0.00000       0.00000       0.00000       0.00000       0.00000       0.00000       52.4854       44.2153       23.1284       8.16291       0.00000       0.00000       0.00000       0.00000       0.00000       0.00000       0.00000       0.00000       0.00000       0.00000       0.00000       0.00000       0.00000       0.00000
   2  20 3024.6098    4.3275  0.7589  1.0428  0.0000  0.0690   0.2937   0.1422 1000.0000   0.0000   437.5310       8.74383       34.8060       4.60484       0.00000       0.00000       0.00000       0.00000       0.00000       0.00000       0.00000       0.00000       0.00000       0.00000       0.00000       0.00000       0.00000       0.00000       49.8015       39.8482       27.3555       8.56719       0.00000       0.00000       0.00000       0.00000       0.00000       0.00000       0.00000       0.00000       0.00000       0.00000       0.00000       0.00000       0.00000       0.00000
   2  21 3159.7077    4.3332  0.9876 11.1387  0.0000  0.0726   0.2625   0.1837    1.7014   0.0000   478.7790      -14.4038      -7.75532      -9.29896       0.00000       0.00000       0.00000       0.00000       0.00000       0.00000       0.00000       0.00000       0.00000       0.00000       0.00000       0.00000       0.00000       0.00000       55.1115       43.3321       26.9970       8.88288       0.00000       0.00000       0.00000       0.00000       0.00000       0.00000       0.00000       0.00000       0.00000       0.00000       0.00000       0.00000       0.00000       0.00000
   2  22 3294.9548    4.0291  1.5229 -3.4793  0.0000  0.0969   0.2775   0.2592 1000.0000   0.0000   406.0678      -43.0332      -6.17975      -7.75429       0.00000       0.00000       0.00000       0.00000       0.00000       0.00000       0.00000       0.00000       0.00000       0.00000       0.00000       0.00000       0.00000       0.00000       71.0916       56.8623       36.9627       11.7916       0.00000       0.00000       0.00000       0.00000       0.00000       0.00000       0.00000       0.00000       0.00000       0.00000       0.00000       0.00000       0.00000       0.00000
   2  23 3430.8052    3.2934  2.6883 -2.4616  0.0000  0.1262   0.1465   0.3489 1000.0000   0.0000   403.7556       102.570      -13.9820       21.5120       0.00000       0.00000       0.00000       0.00000       0.00000       0.00000       0.00000       0.00000       0.00000       0.00000       0.00000       0.00000       0.00000       0.00000       91.5096       76.7007       42.8863       16.6068       0.00000       0.00000       0.00000       0.00000       0.00000       0.00000       0.00000       0.00000       0.00000       0.00000       0.00000       0.00000       0.00000       0.00000
   2  24 3566.7089    2.8496  3.1358  8.4327  0.0000  0.1392   0.0992   0.3662    4.8238   0.0000   408.4198      -70.9284       14.5369       24.4906       0.00000       0.00000       0.00000       0.00000       0.00000       0.00000       0.00000       0.00000       0.00000       0.00000       0.00000       0.00000       0.00000       0.00000       94.9285       76.9869       55.2023       18.4230       0.00000       0.00000       0.00000       0.00000       0.00000       0.00000       0.00000       0.00000       0.00000       0.00000       0.00000       0.00000       0.00000       0.00000
   3  14 2273.4500    1.1184  0.6079  9.6879 -0.0006  0.0563   0.0820   0.1238    0.3575   0.0000   460.5851      -1.28367       21.4875      -24.5639       1.33717      -1.79618       0.00000       0.00000       0.00000       0.00000       0.00000       0.00000       0.00000       0.00000       0.00000       0.00000       0.00000       0.00000       27.2937       23.6711       21.2007       14.2313       5.74621       1.46431       0.00000       0.00000       0.00000       0.00000       0.00000       0.00000       0.00000       0.00000       0.00000       0.00000       0.00000       0.00000
   3  15 2407.5282    1.3996  0.7945 10.2113  0.0000  0.0691   0.0968   0.1555    0.5449   0.0000   482.1813       4.66338      -7.27359    -0.0876229      -13.7135     -0.306994       0.00000       0.00000       0.00000       0.00000       0.00000       0.00000       0.00000       0.00000       0.00000       0.00000       0.00000       0.00000       28.7055       34.0615       21.4681       15.7276       6.05997       2.51458       0.00000       0.00000       0.00000       0.00000       0.00000       0.00000       0.00000       0.00000       0.00000       0.00000       0.00000       0.00000
   3  16 2541.5424    1.9715  0.8353 10.4726  0.0000  0.0606   0.1253   0.1694    0.7413   0.0000   400.0202       16.4013      -1.45499      -3.26122      0.601095      -1.75732       0.00000       0.00000       0.00000       0.00000       0.00000       0.00000       0.00000       0.00000       0.00000       0.00000       0.00000       0.00000       28.2604       29.8892       19.8291       13.5336       5.17816       2.01523       0.00000       0.00000       0.00000       0.00000       0.00000       0.00000       0.00000       0.00000       0.00000       0.00000       0.00000       0.00000
   3  18 2811.4081    2.8805  0.8465 11.3143  0.0000  0.0708   0.1732   0.1552    0.6762   0.0000   411.2107       25.4771       52.2180      -8.91693      -1.04549     -0.205311       0.00000       0.00000       0.00000       0.00000       0.00000       0.00000       0.00000       0.00000       0.00000       0.00000       0.00000       0.00000       25.8582       30.7753       24.9666       12.8003       8.05086       2.42223       0.00000       0.00000       0.00000       0.00000       0.00000       0.00000       0.00000       0.00000       0.00000       0.00000       0.00000       0.00000
   3  21 3217.6742    3.8313  1.0911 12.4512  0.0000  0.1866   0.2207   0.2018    0.5068   0.0000   496.8936       46.8887       15.7110       1.47965       1.80618      -3.94894       0.00000       0.00000       0.00000       0.00000       0.00000       0.00000       0.00000       0.00000       0.00000       0.00000       0.00000       0.00000       131.079       118.591       71.6043       26.7607       9.41914       2.39380       0.00000       0.00000       0.00000       0.00000       0.00000       0.00000       0.00000       0.00000       0.00000       0.00000       0.00000       0.00000
   3  22 3353.3528    3.4073  1.3793 12.2554 -0.0013  0.0866   0.2024   0.2370    0.4497   0.0000   430.8108      -30.4390       43.7352       1.72615      -1.73583       6.48884       0.00000       0.00000       0.00000       0.00000       0.00000       0.00000       0.00000       0.00000       0.00000       0.00000       0.00000       0.00000       51.7937       48.0457       31.3457       18.5065       6.80695       2.31440       0.00000       0.00000       0.00000       0.00000       0.00000       0.00000       0.00000       0.00000       0.00000       0.00000       0.00000       0.00000
   3  24 3626.0159    2.4048  3.0404 11.3596  0.0028  0.1314   0.0932   0.3831    0.2172   0.0000   430.0118       101.763       125.141      -6.41575      -3.63189      0.401340       0.00000       0.00000       0.00000       0.00000       0.00000       0.00000       0.00000       0.00000       0.00000       0.00000       0.00000       0.00000       69.5122       71.2735       48.4238       25.3518       12.4477       4.08329       0.00000       0.00000       0.00000       0.00000       0.00000       0.00000       0.00000       0.00000       0.00000       0.00000       0.00000       0.00000
   4  12 2051.6402    0.5754  0.5023  9.4673 -0.0204  0.0607   0.0456   0.1017    0.1557   0.0000   450.7839      -19.9640      -4.68306       6.08651       7.08272      0.863443       1.38172     -0.253360       0.00000       0.00000       0.00000       0.00000       0.00000       0.00000       0.00000       0.00000       0.00000       0.00000       27.7238       29.4894       21.2742       16.0859       9.31503       4.26735       1.26286      0.376493       0.00000       0.00000       0.00000       0.00000       0.00000       0.00000       0.00000       0.00000       0.00000       0.00000
   4  17 2728.3229    2.3998  0.8474 10.5516 -0.0043  0.0622   0.1219   0.1563    0.8966   0.0000   448.5104       38.9952     -0.889080      -7.10833       8.65020      -4.47176       1.56980      0.536595       0.00000       0.00000       0.00000       0.00000       0.00000       0.00000       0.00000       0.00000       0.00000       0.00000       24.0686       22.8551       20.1316       15.7199       9.28907       4.66409       1.59664      0.404280       0.00000       0.00000       0.00000       0.00000       0.00000       0.00000       0.00000       0.00000       0.00000       0.00000
   4  18 2864.0183    3.5190  0.7205 10.9375 -0.0022  0.0805   0.3169   0.2569    0.9075   0.0000   462.7758      -20.1865       39.2752      -8.28351      -3.10657       1.08095      -1.21852      0.187736       0.00000       0.00000       0.00000       0.00000       0.00000       0.00000       0.00000       0.00000       0.00000       0.00000       27.1299       17.6657       19.0592       23.6515       12.9663       5.64717       1.59596      0.341568       0.00000       0.00000       0.00000       0.00000       0.00000       0.00000       0.00000       0.00000       0.00000       0.00000
   4  19 3000.0718    3.6968  0.9621 11.6377 -0.0013  0.0637   0.2095   0.1515    0.8785   0.0000   453.7035       31.9387       20.5906      -9.22786      -15.1856      -1.34644     -0.482111     0.0553076       0.00000       0.00000       0.00000       0.00000       0.00000       0.00000       0.00000       0.00000       0.00000       0.00000       26.8596       27.2962       24.6034       13.9159       8.08501       4.09164       1.70370      0.370573       0.00000       0.00000       0.00000       0.00000       0.00000       0.00000       0.00000       0.00000       0.00000       0.00000
   4  21 3271.5660    3.1855  0.6883 12.8550 -0.0095  0.0581   0.2106   0.1333    0.2800   0.0000   461.8589      -36.7255       1.61859      -12.7463     -0.541682       1.79019       2.35378     -0.313792       0.00000       0.00000       0.00000       0.00000       0.00000       0.00000       0.00000       0.00000       0.00000       0.00000       24.5134       25.2544       19.8665       14.4864       8.37775       3.89302       1.38396      0.373395       0.00000       0.00000       0.00000       0.00000       0.00000       0.00000       0.00000       0.00000       0.00000       0.00000
   4  22 3408.0223    3.2136  1.9643 12.0160 -0.0344  0.1050   0.1367   0.2354    0.3180   0.0000   387.8999       8.25156      -10.2396      -5.77669       11.6580      -1.97954      -5.10476       1.06647       0.00000       0.00000       0.00000       0.00000       0.00000       0.00000       0.00000       0.00000       0.00000       0.00000       37.8477       43.9941       34.2389       24.8489       13.5865       7.77382       2.81814      0.815208       0.00000       0.00000       0.00000       0.00000       0.00000       0.00000       0.00000       0.00000       0.00000       0.00000
   4  23 3544.6059    2.5887  2.6765 11.1893 -0.0011  0.1414   0.0983   0.3037    0.3233   0.0000   447.6429      -3.01162      -29.0696       24.4826      -4.38788      -2.65240      0.581408      0.863768       0.00000       0.00000       0.00000       0.00000       0.00000       0.00000       0.00000       0.00000       0.00000       0.00000       41.6824       53.0220       42.5185       33.0144       16.4014       11.1220       3.62898       1.19552       0.00000       0.00000       0.00000       0.00000       0.00000       0.00000       0.00000       0.00000       0.00000       0.00000
   4  25 3818.7001    1.8355  5.3071 10.2429 -0.0001  0.1885   0.0486   0.4611    0.2024   0.0000   512.6934      -7.62922      -29.0287      -33.8411      -19.5705       5.74650       3.77470      -2.09720       0.00000       0.00000       0.00000       0.00000       0.00000       0.00000       0.00000       0.00000       0.00000       0.00000       59.0117       72.6525       60.0624       41.2363       25.8510       12.8901       5.47519       1.48938       0.00000       0.00000       0.00000       0.00000       0.00000       0.00000       0.00000       0.00000       0.00000       0.00000
   5  14 2371.0914    1.2442  0.8852  9.9123  0.0064  0.0602   0.0634   0.1439    0.2493   0.0000   425.5891      -7.58101       2.43553       3.35477       6.25639      -5.73366      0.883955     -0.164945     -0.456078     -0.121539       0.00000       0.00000       0.00000       0.00000       0.00000       0.00000       0.00000       0.00000       18.0999       18.8042       19.5399       12.6992       9.40597       5.55758       2.88488       1.29473      0.455902     0.0825987       0.00000       0.00000       0.00000       0.00000       0.00000       0.00000       0.00000       0.00000
   5  15 2505.9528    1.6672  0.9761 10.2317  0.0086  0.0584   0.0805   0.1414    0.3602   0.0000   432.9071       7.14180       6.12483      -4.81584      -6.72066      -1.98922     -0.773173      0.121357     -0.874722    -0.0196155       0.00000       0.00000       0.00000       0.00000       0.00000       0.00000       0.00000       0.00000       17.3331       18.9994       18.1196       14.6201       9.59273       6.12419       3.31781       1.38471      0.461176      0.105098       0.00000       0.00000       0.00000       0.00000       0.00000       0.00000       0.00000       0.00000
   5  16 2641.1314    2.4605  0.6580 10.8971 -0.0141  0.0399   0.1418   0.1039    0.4154   0.0000   431.2678      -13.1571       18.0486      -4.56291      -2.32438       4.40158      0.837424       1.99097      0.253089    -0.0847737       0.00000       0.00000       0.00000       0.00000       0.00000       0.00000       0.00000       0.00000       13.6319       14.4256       12.6750       9.83413       6.29498       3.80556       1.94884      0.806111      0.256067     0.0592462       0.00000       0.00000       0.00000       0.00000       0.00000       0.00000       0.00000       0.00000
   5  18 2913.6484    3.7494  0.8054  0.1823  0.0000  0.0513   0.1646   0.1180 1000.0000   0.0000   445.9230      -17.4720       6.72775       9.11167       1.00932      -1.65388       0.00000       0.00000       0.00000       0.00000       0.00000       0.00000       0.00000       0.00000       0.00000       0.00000       0.00000       0.00000       13.8657       16.8046       15.1904       12.2257       8.99629       4.72787       3.18667       1.13185      0.448311      0.100044       0.00000       0.00000       0.00000       0.00000       0.00000       0.00000       0.00000       0.00000
   5  20 3186.2128    4.2996  1.1880  2.5098  0.0000  0.0801   0.2014   0.1880 1000.0000   0.0000   446.8828       8.66685       22.8757       10.7028     -0.435422      0.289781       0.00000       0.00000       0.00000       0.00000       0.00000       0.00000       0.00000       0.00000       0.00000       0.00000       0.00000       0.00000       19.4841       23.3009       27.2647       16.9896       14.4939       9.36120       3.72388       2.30065      0.804192      0.139551       0.00000       0.00000       0.00000       0.00000       0.00000       0.00000       0.00000       0.00000
   5  21 3322.4310    3.4717  1.3864 11.7937  0.0566  0.0778   0.1546   0.2142    0.4736   0.0000   431.7248      -18.0311       38.3784       15.2083      -3.39734      -2.77246       7.79518      0.974471      0.682963      0.206229       0.00000       0.00000       0.00000       0.00000       0.00000       0.00000       0.00000       0.00000       20.2316       25.7663       24.1994       17.5623       12.7958       7.39311       4.40889       1.79245      0.676355      0.145553       0.00000       0.00000       0.00000       0.00000       0.00000       0.00000       0.00000       0.00000
   5  23 3596.5361    2.5444  3.3983 10.2285 -0.0028  0.1230   0.0672   0.3279    0.5135   0.0000   435.4496       47.4340       29.7894      -11.3775       4.94951       18.3719       3.44460       1.77500     -0.381199    -0.0242607       0.00000       0.00000       0.00000       0.00000       0.00000       0.00000       0.00000       0.00000       33.4090       40.7818       36.8122       28.9772       20.8934       12.8324       6.55569       2.87822       1.02704      0.231836       0.00000       0.00000       0.00000       0.00000       0.00000       0.00000       0.00000       0.00000
   5  24 3733.6142    2.0765  4.6787  9.8338  0.0018  0.1478   0.0472   0.3944    0.3272   0.0000   436.7709      -49.5547      -13.9153       28.0538      -49.0332     -0.778957       8.13677       2.63716      0.692354      0.102114       0.00000       0.00000       0.00000       0.00000       0.00000       0.00000       0.00000       0.00000       43.3507       50.2561       45.4577       37.6595       25.4162       15.8150       8.52673       3.66002       1.18839      0.271847       0.00000       0.00000       0.00000       0.00000       0.00000       0.00000       0.00000       0.00000
   5  25 3871.1091    1.7309  6.1844  9.6718  0.0000  0.1907   0.0365   0.4798    0.2382   0.0000   446.2714      -136.034       74.5462       12.2929      -24.7290       26.9130      0.571636      -3.61037       2.35826      0.547074       0.00000       0.00000       0.00000       0.00000       0.00000       0.00000       0.00000       0.00000       55.4849       60.9604       63.6464       45.4224       31.9566       19.1988       10.8554       4.63221       1.72454      0.324913       0.00000       0.00000       0.00000       0.00000       0.00000       0.00000       0.00000       0.00000
   6   9 1727.7402    0.2591  0.1904  8.9700 -0.0110  0.0375   0.0222   0.0417    0.0699   0.0000   422.2021      -5.75807      -4.21563     -0.273089       4.98107     -0.317312       2.09750     -0.294901     -0.243502    -0.0996218     0.0702945     0.0144182       0.00000       0.00000       0.00000       0.00000       0.00000       0.00000       11.0854       13.1537       11.0458       9.32343       6.17885       4.45682       2.33494       1.12084      0.515025      0.207264     0.0534023     0.0144852       0.00000       0.00000       0.00000       0.00000       0.00000       0.00000
   6  12 2142.4433    0.7548  0.5856  9.1869 -0.0065  0.0468   0.0444   0.0982    0.1654   0.0000   425.5231      -13.4918       2.75108      -23.1624       11.9006      -3.08430     0.0797048     -0.963470     -0.275245     -0.117084   -0.00291282     0.0222316       0.00000       0.00000       0.00000       0.00000       0.00000       0.00000       13.6515       12.6854       12.0169       11.2506       8.88359       5.29044       3.36207       1.90485      0.750323      0.260467     0.0734111     0.0154571       0.00000       0.00000       0.00000       0.00000       0.00000       0.00000
   6  13 2279.7680    1.0074  0.8561  9.7576 -0.0040  0.0703   0.0563   0.1200    0.1967   0.0000   427.9239      -14.6352     -0.690337      -11.2361      -15.0823      -2.74258       4.15308      -2.80380      0.218400    -0.0561701      0.155516   -0.00625005       0.00000       0.00000       0.00000       0.00000       0.00000       0.00000       21.1909       18.4949       13.6075       14.5076       15.0274       10.9989       5.99925       2.42797      0.924205      0.332447      0.104537     0.0189550       0.00000       0.00000       0.00000       0.00000       0.00000       0.00000
   6  14 2415.4788    1.2779  0.9402 10.4466 -0.0044  0.0831   0.0629   0.1575    0.1753   0.0000   459.3700      -23.9818       10.4493      -4.65278       8.43884      -3.31747     -0.699606       1.33526     -0.354764     -0.456294   -0.00231262     0.0292044       0.00000       0.00000       0.00000       0.00000       0.00000       0.00000       27.6121       33.1356       30.9343       20.1129       13.1427       6.61459       3.34482       1.84153      0.733087      0.323746      0.104632     0.0195068       0.00000       0.00000       0.00000       0.00000       0.00000       0.00000
   6  15 2551.0319    1.6573  0.8409 11.2982 -0.0010  0.0563   0.0831   0.1278    0.1505   0.0000   458.2475       20.0580      -10.8696       12.3828      -18.7951       10.1842     -0.564015       1.68809      0.154274      0.274365     0.0662155    0.00377280       0.00000       0.00000       0.00000       0.00000       0.00000       0.00000       12.2972       15.5702       13.0805       13.2504       8.14046       6.05238       3.53722       2.15929      0.886071      0.359431     0.0914996     0.0260917       0.00000       0.00000       0.00000       0.00000       0.00000       0.00000
   6  16 2687.0459    2.3784  0.8893 11.5137 -0.0043  0.0655   0.1073   0.1148    0.2001   0.0000   429.0268      -10.7549       21.0548       12.5444      -10.8491      -4.86768       1.81325      -1.00241      -1.53954     -0.107893     0.0593116    -0.0222875       0.00000       0.00000       0.00000       0.00000       0.00000       0.00000       11.5000       19.6517       13.9675       14.6532       9.83938       6.84684       4.71977       2.07215       1.27043      0.394043      0.135701     0.0365864       0.00000       0.00000       0.00000       0.00000       0.00000       0.00000
   6  17 2823.5906    2.9946  0.8142 11.1231  0.0068  0.0478   0.1352   0.1144    0.3370   0.0000   420.8763      -13.2600     -0.291985      -3.42884      -8.65443      -1.80380      -3.68358      -1.47501      0.535994      0.189425     -0.147324   -0.00510271       0.00000       0.00000       0.00000       0.00000       0.00000       0.00000       13.1006       15.1897       14.9129       11.2150       8.13562       5.40278       2.94979       1.60424      0.739024      0.299206     0.0910355     0.0171305       0.00000       0.00000       0.00000       0.00000       0.00000       0.00000
   6  18 2960.6220    3.5678  0.8106 11.6522 -0.0128  0.0462   0.1675   0.1040    0.3517   0.0000   434.6963      -20.4271      -9.53120       3.00544       2.23300      -4.90536      -5.15845       1.55387      0.271326     0.0976560      0.135437    0.00511074       0.00000       0.00000       0.00000       0.00000       0.00000       0.00000       11.1445       13.3230       11.8808       10.6510       7.66713       5.32479       2.89529       1.86515      0.599119      0.319418     0.0910847     0.0204804       0.00000       0.00000       0.00000       0.00000       0.00000       0.00000
   6  19 3097.2617    4.1681  0.8268 12.0680 -0.0178  0.0423   0.2101   0.1168    0.3737   0.0000   447.2071      -21.1307      -1.03749      -6.73581      -10.3316    -0.0983375       1.61554      0.318159     -0.113968     -0.246216     0.0275038    -0.0277496       0.00000       0.00000       0.00000       0.00000       0.00000       0.00000       11.7868       13.2190       10.6884       9.80868       7.51951       5.17414       2.92730       1.42587      0.611391      0.222253     0.0673193     0.0171746       0.00000       0.00000       0.00000       0.00000       0.00000       0.00000
   6  20 3233.9123    3.8061  1.0587 12.4309 -0.0130  0.0671   0.1746   0.1440    0.3546   0.0000   423.0594      -22.4736      -4.66074       10.0297       11.0781       7.91485       3.97347      -2.35748       1.57216     -0.398365    -0.0364839     0.0543550       0.00000       0.00000       0.00000       0.00000       0.00000       0.00000       15.9786       17.2522       17.5191       13.7969       9.91212       7.90038       4.46992       1.98192       1.11084      0.440697      0.107694     0.0236276       0.00000       0.00000       0.00000       0.00000       0.00000       0.00000
   6  21 3370.7836    3.4015  2.0461 10.8749 -0.0076  0.0861   0.1025   0.2003    0.6294   0.0000   434.3471       2.79818       41.4780      -1.96458      -11.7766       11.0811       4.31171      -2.43690      0.952056     -0.408324    -0.0318578     0.0299974       0.00000       0.00000       0.00000       0.00000       0.00000       0.00000       19.2406       25.1634       22.6479       18.6095       15.6065       9.33861       6.24931       3.04988       1.52036      0.531294      0.198651     0.0395996       0.00000       0.00000       0.00000       0.00000       0.00000       0.00000
   6  22 3508.0920    3.1078  2.4039 10.6837 -0.0049  0.0886   0.0940   0.2287    0.5791   0.0000   414.4046       28.6781       38.0063       20.3962      -14.3205       1.38236       7.79072      -2.14724       1.87336     -0.697842      0.204916     0.0591565       0.00000       0.00000       0.00000       0.00000       0.00000       0.00000       22.0909       26.3164       24.5059       20.3136       15.9441       10.5652       6.60743       3.49771       1.62676      0.597033      0.180452     0.0369210       0.00000       0.00000       0.00000       0.00000       0.00000       0.00000
   6  23 3645.9489    2.3933  3.4445 10.6184 -0.0043  0.1246   0.0651   0.3115    0.3068   0.0000   404.3102      -85.9175       49.0994       28.4018      -8.44036      -3.99639      -9.59683      -2.46470       1.01273      -1.36313     -0.161279     0.0995365       0.00000       0.00000       0.00000       0.00000       0.00000       0.00000       30.4475       37.4896       36.7164       28.0430       22.8107       14.5425       9.62484       4.53586       2.42903      0.863584      0.294559     0.0539483       0.00000       0.00000       0.00000       0.00000       0.00000       0.00000
   6  24 3783.6827    2.0081  5.1164 10.3102 -0.0057  0.1421   0.0465   0.4249    0.1870   0.0000   367.4904       28.6273       58.5460       24.4966      -11.7102      -1.47296       4.65976       4.83002       3.23734       1.30418      0.101327    -0.0895908       0.00000       0.00000       0.00000       0.00000       0.00000       0.00000       34.8548       41.5599       39.3004       34.3436       26.3757       18.2270       11.0107       6.10427       2.79967       1.10062      0.318896     0.0634202       0.00000       0.00000       0.00000       0.00000       0.00000       0.00000
   6  25 3921.9624    1.6221  6.3505  9.8949 -0.0046  0.1742   0.0368   0.4649    0.1829   0.0000   462.1464       4.14636      -11.9284       88.3470       23.1774      -20.4158     -0.933919       13.4523     -0.833861       1.45146     0.0409989     0.0243687       0.00000       0.00000       0.00000       0.00000       0.00000       0.00000       43.0769       50.1342       49.2315       42.0973       32.3213       22.2137       13.5777       7.54411       3.41181       1.34391      0.390693     0.0744411       0.00000       0.00000       0.00000       0.00000       0.00000       0.00000
   6  27 4199.2055    1.0618  9.6309  9.5708 -0.0037  0.2580   0.0229   0.7327    0.1083   0.0000   524.3271      -19.0402      -57.4629       9.27586      -3.95729      -14.7774      -15.1858      -8.05379       8.19900      -1.27868     -0.860402     -0.102232       0.00000       0.00000       0.00000       0.00000       0.00000       0.00000       62.9099       77.9556       74.7314       60.6837       48.5344       32.7249       20.7824       11.1715       5.25775       1.99749      0.612890      0.112162       0.00000       0.00000       0.00000       0.00000       0.00000       0.00000
   7  12 2184.5144    0.9540  0.5664  9.4643  0.0025  0.0376   0.0484   0.0840    0.1401   0.0000   435.8745      -2.39607       8.12271       15.0821       4.32080       2.93126       1.13706      0.726575     -0.950685      0.445019    -0.0288077    -0.0242863    -0.0192240   -0.00396973       0.00000       0.00000       0.00000       0.00000       7.08871       9.54784       8.03804       7.33826       6.39468       4.59801       2.99848       1.76082      0.970855      0.415405      0.179104     0.0649144     0.0201194    0.00420470       0.00000       0.00000       0.00000       0.00000
   7  14 2458.1356    1.5622  1.1886  8.9831  0.0008  0.0612   0.0538   0.1170    0.3852   0.0000   412.0780      -28.3103       7.27825       16.1115      -6.60321       7.98779      -1.00441     -0.475788      -1.11970      0.154351      0.220048    -0.0270527     0.0278930   -0.00726675       0.00000       0.00000       0.00000       0.00000       11.7956       16.0487       14.4588       11.6181       11.2415       6.27051       4.95434       2.93094       1.32181      0.819491      0.245786      0.102308     0.0376433    0.00649371       0.00000       0.00000       0.00000       0.00000
   7  15 2594.0972    1.9282  0.9797 10.6469  0.0001  0.0607   0.0758   0.1213    0.2209   0.0000   440.7952       9.88246      -1.38887       9.29445       6.48164      -8.62769     -0.296937      -1.13722       1.17665      0.204491     -0.190698     0.0404127     0.0232613   -0.00946210       0.00000       0.00000       0.00000       0.00000       13.4586       14.0930       14.1117       12.7849       10.7984       6.96716       4.81487       3.09849       1.74162      0.756771      0.299324     0.0989929     0.0286453    0.00500445       0.00000       0.00000       0.00000       0.00000
   7  16 2731.0911    2.4494  0.7542 11.6576  0.0056  0.0461   0.1142   0.1074    0.1497   0.0000   437.7415      -1.66904       7.42841      0.602974      -4.34843     -0.678619      -2.79839       4.99161    0.00930477      -1.37185     -0.439402    -0.0844614     0.0593042    0.00865710       0.00000       0.00000       0.00000       0.00000       8.77319       12.3500       11.3537       9.64823       8.18059       4.81270       3.77132       2.13308      0.995685      0.619464      0.215462     0.0781241     0.0281600    0.00519108       0.00000       0.00000       0.00000       0.00000
   7  17 2868.2727    3.2849  0.7067 12.1792 -0.0017  0.0498   0.1558   0.0941    0.1704   0.0000   446.1309     -0.584847       10.0994       2.96314      -4.38273       4.83304      0.226290      0.962878     -0.107410      0.485883     -0.125284    -0.0406701    0.00480175    0.00172165       0.00000       0.00000       0.00000       0.00000       9.50453       11.8338       11.1333       9.24867       8.58976       5.22588       3.99164       2.16055       1.19233      0.565463      0.237493     0.0772685     0.0286577    0.00469101       0.00000       0.00000       0.00000       0.00000
   7  18 3005.5610    3.8297  0.6932 12.2812 -0.0056  0.0391   0.1833   0.0878    0.1686   0.0000   417.5395       1.73543       13.9038       11.7522       3.71593       7.18144      0.836286      -2.95277      -2.17639      0.318160     -0.286696    -0.0995356    0.00142913   -0.00119408       0.00000       0.00000       0.00000       0.00000       8.91053       9.32857       9.04348       9.17401       6.61304       4.33088       2.95308       2.04832       1.13220      0.544005      0.190922     0.0634070     0.0161721    0.00356336       0.00000       0.00000       0.00000       0.00000
   7  19 3142.6775    4.1094  0.7767 12.5002 -0.0171  0.0518   0.1905   0.0993    0.2154   0.0000   439.2250       1.53676      -24.9432       6.72024      -5.08514       5.42476      0.972191      -1.90028      0.661888      0.539971     0.0852344    -0.0562954     0.0151954   -0.00174113       0.00000       0.00000       0.00000       0.00000       11.8272       14.5936       14.7939       11.9731       8.70020       6.10634       3.49151       2.23628       1.32039      0.534725      0.263364     0.0946134     0.0254237    0.00481429       0.00000       0.00000       0.00000       0.00000
   7  20 3279.7633    3.4575  1.2856 12.0409 -0.0041  0.0707   0.1264   0.1463    0.2325   0.0000   461.8988      -21.9472      -3.38170       12.3242       6.61224      -14.9032      -5.30940       1.83032     -0.266487     -0.562768      0.125715      0.120749    -0.0269590    0.00132373       0.00000       0.00000       0.00000       0.00000       13.1177       16.9429       17.7530       12.8517       13.3411       7.26419       5.71386       3.62629       1.73129      0.988898      0.328097      0.132884     0.0455586    0.00670176       0.00000       0.00000       0.00000       0.00000
   7  21 3417.3117    3.3331  1.7422 11.0251 -0.0094  0.0695   0.1058   0.1430    0.3696   0.0000   450.3748      -13.6144       26.2440      -2.85863       5.38177       18.7021     0.0339642      0.799151       1.14978      0.669189     -0.331780    0.00549550     0.0152741     0.0134875       0.00000       0.00000       0.00000       0.00000       16.0685       20.7972       18.6979       16.7718       11.3177       8.44259       4.91971       3.32649       1.47806      0.907616      0.299039      0.128797     0.0299867    0.00753902       0.00000       0.00000       0.00000       0.00000
   7  22 3554.9971    2.6849  2.9727 10.5761 -0.0010  0.0932   0.0672   0.2308    0.2992   0.0000   456.7230       20.8712       14.7395       12.5142       9.97348      -3.28244       2.80649       2.45869     -0.856843     -0.300041      0.341146     -0.138615    -0.0482055   -0.00525912       0.00000       0.00000       0.00000       0.00000       20.8347       24.0387       22.1975       20.7061       16.2312       11.7122       7.62386       4.62182       2.64395       1.08760      0.490938      0.163424     0.0445622    0.00895763       0.00000       0.00000       0.00000       0.00000
   7  23 3693.1982    2.2526  3.8345 10.6523  0.0023  0.1144   0.0520   0.2953    0.1742   0.0000   470.4756      -17.1716      -13.3619      -22.8553       20.7782       5.68771       10.3790     -0.685455      -2.34564       1.35027     -0.537936      0.215659      0.114285    0.00397705       0.00000       0.00000       0.00000       0.00000       23.6722       30.2752       29.2963       25.0324       19.6503       14.8381       9.77790       5.74385       3.20438       1.50998      0.676443      0.238505     0.0642656     0.0120490       0.00000       0.00000       0.00000       0.00000
   7  26 4109.1108    1.2479  8.1166  9.6541 -0.0051  0.1966   0.0239   0.5735    0.1078   0.0000   330.1311      -6.35007       7.28396       3.10903      -19.6446       9.24669      -7.01822       12.8605       11.1162     0.0371041      -1.99852     -0.474717      0.137232     0.0441680       0.00000       0.00000       0.00000       0.00000       44.8509       53.6582       53.2541       45.4601       36.2712       25.5848       17.7279       10.8339       6.10205       2.88640       1.22041      0.411211      0.111147     0.0187092       0.00000       0.00000       0.00000       0.00000
   8  12 2225.1283    0.9613  0.5737  9.8193 -0.0031  0.0465   0.0469   0.0823    0.1278   0.0000   437.9343       10.1614       9.04153      -9.83354      -3.44820       8.02565      -6.92586     0.0577040      0.691208      0.104778     0.0847574   -0.00652263     0.0940914    -0.0109431   -0.00127502  -0.000269814       0.00000       0.00000       8.75270       9.12620       9.92981       8.06368       8.09983       5.33721       4.32185       2.44185       1.63460      0.904648      0.333165      0.190103     0.0661735     0.0206514    0.00666262   0.000890077       0.00000       0.00000
   8  13 2362.8732    1.2078  0.7469 10.1809  0.0039  0.0436   0.0553   0.1004    0.1378   0.0000   441.4947      -4.30127       12.3283       4.36648       4.49157       4.73933      -5.99449      -2.63719       2.51238      0.627249     -0.221500     -0.454856    -0.0216291     0.0233360   -0.00626301  -0.000593502       0.00000       0.00000       7.44595       9.90385       9.16944       8.77224       7.20795       5.41542       3.47388       2.70629       1.41347      0.855342      0.397350      0.184307     0.0611394     0.0242631    0.00579961    0.00117878       0.00000       0.00000
   8  14 2499.4659    1.8045  0.8764 10.1455 -0.0015  0.0452   0.0667   0.0904    0.2136   0.0000   432.2510      -6.94479       11.3163       8.45275      0.501807      0.809907      -1.83211      0.226182      -1.01405     -0.937021     0.0836390      0.122428     0.0355402    0.00682313    0.00117840   0.000146224       0.00000       0.00000       7.95198       9.12461       10.6854       8.79332       7.28631       5.64217       3.96782       2.39703       1.58373      0.941890      0.346610      0.215581     0.0763270     0.0252496    0.00640227   0.000981609       0.00000       0.00000
   8  15 2636.0430    2.1509  0.9320 10.6994 -0.0003  0.0423   0.0822   0.1040    0.2171   0.0000   434.5293      -11.7280     -0.180389       4.01573      -8.55541      -3.11830      -2.84857       3.41089      0.568140     -0.516574    -0.0449146     0.0279759    -0.0548543    -0.0410910   0.000713276   0.000661767       0.00000       0.00000       8.00646       9.40141       9.26788       8.94817       7.16711       5.03925       3.82595       2.34610       1.50281      0.759020      0.420700      0.160490     0.0678600     0.0192866    0.00553223   0.000991461       0.00000       0.00000
   8  16 2773.6677    2.8812  0.8831 10.9981 -0.0110  0.0425   0.1084   0.0935    0.2914   0.0000   440.3387       8.37644       8.30432      -9.55236      -3.70421       5.39344       3.16143      -3.73921       1.04067      0.732118     -0.241996    -0.0262379     0.0679091    0.00155578   -0.00346868   -0.00143731       0.00000       0.00000       8.71038       11.3690       10.8679       9.61172       7.33328       5.48323       3.64289       2.22931       1.35333      0.742069      0.312465      0.156648     0.0599881     0.0206764    0.00533657    0.00106612       0.00000       0.00000
   8  17 2911.4299    3.6395  0.6823 12.0515 -0.0003  0.0450   0.1647   0.0914    0.1782   0.0000   450.2128       17.2527       1.65245       8.00772      -3.25897      -1.49032      -1.02061     0.0275346      -1.63683      -1.04379     -0.354440     -0.149565    -0.0211160   -0.00263618   -0.00563833   0.000243931       0.00000       0.00000       8.58344       9.26267       7.32563       8.73981       7.67195       5.72238       3.66152       2.56965       1.78366      0.843245      0.414528      0.145477     0.0586087     0.0166794    0.00462599   0.000995758       0.00000       0.00000
   8  19 3186.7551    4.0579  0.9311 12.6461 -0.0072  0.0554   0.1593   0.1114    0.1792   0.0000   427.7094      -11.4670       28.6413      -1.00454      -1.04396    -0.0842635      -2.37267     -0.104771      -1.64077      0.303358      0.447318     -0.399431     0.0932534   -0.00877308    0.00496892   0.000197675       0.00000       0.00000       10.5694       12.7890       11.5463       11.7331       9.78263       6.49304       4.37095       3.19620       1.94844       1.08404      0.528062      0.224506     0.0758789     0.0262444    0.00701422    0.00137122       0.00000       0.00000
   8  20 3324.2873    3.4128  1.5417 12.0511 -0.0080  0.0607   0.1092   0.1545    0.1522   0.0000   438.3284     -0.679179       16.4718       27.3255       17.4417      -4.39689      -4.23743       2.28874      -1.50983      -1.16054     -0.677970     -0.103052      0.184733    -0.0356558     0.0153917  -0.000661116       0.00000       0.00000       11.0727       14.1313       13.8999       12.2510       9.99803       7.52733       5.32832       3.50284       1.99327       1.12160      0.554289      0.252074     0.0929185     0.0330133    0.00836028    0.00147780       0.00000       0.00000
   8  21 3462.4435    2.9438  2.1087 11.5707 -0.0043  0.0701   0.0786   0.1843    0.1364   0.0000   440.1218       21.6217      -2.89076      -12.0954      -1.11558       3.78134      -1.58116       4.50135      -1.15208     -0.313213     -0.913083     -0.312080      0.200137     0.0106490   -0.00525120   -0.00266589       0.00000       0.00000       13.6162       15.3222       14.6459       14.7954       12.3293       9.01711       6.37464       4.35781       2.67382       1.45492      0.696370      0.298221      0.108868     0.0349411    0.00911054    0.00167889       0.00000       0.00000
   8  22 3600.7251    2.4404  2.8527 11.2632 -0.0007  0.0884   0.0605   0.2279    0.1251   0.0000   439.0785      -44.5149      -5.50936       17.4827       5.79285       10.8864       1.88780       3.85061       1.41400     -0.670246      0.148206      0.441794   -0.00886982    0.00902611  -0.000724763   0.000268391       0.00000       0.00000       16.0847       19.2158       18.8694       18.8759       14.3751       11.0470       7.72309       5.19479       3.16659       1.70720      0.875974      0.370326      0.144753     0.0451936     0.0114584    0.00223166       0.00000       0.00000
   8  23 3739.2351    2.0286  4.2537 10.5555 -0.0000  0.1110   0.0402   0.2899    0.1223   0.0000   426.7505      -12.3278       13.4625       7.36424       38.0645      -22.4875       2.64954       1.84572      0.877973      -1.07247     -0.573018       1.01968      0.287301    -0.0658508    0.00194901   -0.00279612       0.00000       0.00000       21.4863       24.7329       24.3776       23.2374       19.4839       14.2555       10.3786       6.86007       4.04950       2.19846       1.14744      0.469862      0.178893     0.0571763     0.0149032    0.00253786       0.00000       0.00000
   8  25 4017.0360    1.3670  6.9537 10.0347 -0.0050  0.1737   0.0252   0.4865    0.0898   0.0000   420.8527      -87.9092       3.28220       43.7135       28.7945      -8.72768      -50.1182      -1.47724      -2.17584      -2.36722       1.65761       1.29858     -0.452183    0.00971656     0.0160684    0.00580292       0.00000       0.00000       32.0393       42.7678       41.7236       37.3726       30.8681       22.7249       16.6524       10.4090       6.30615       3.62419       1.62989      0.810995      0.301214     0.0988635     0.0267336    0.00459143       0.00000       0.00000
   9  13 2402.2490    1.4392  0.8028  9.9627 -0.0075  0.0457   0.0558   0.0812    0.1733   0.0000   435.9706      -18.1607       19.9491      -1.44006      -9.28628       1.73954     -0.743019      0.289764       1.97728      0.260239     -0.968782     -0.110968      0.277815    -0.0564056    -0.0140186    0.00523916    0.00106878   0.000162349       7.37070       8.78575       9.23826       7.85581       7.01821       6.06093       4.05554       2.84304       2.00852       1.08067      0.612425      0.327360      0.120610     0.0591474     0.0224529    0.00631269    0.00149642   0.000248289
   9  14 2539.4956    1.8436  0.7903 10.6092  0.0042  0.0401   0.0722   0.0860    0.1636   0.0000   442.2817      -13.8178      -1.73926      -4.60200      0.684800       4.17140      -6.40796       2.01549     -0.912263     -0.966111     -0.615129    -0.0105191      0.136065   -0.00218173    -0.0252181   -0.00160998    0.00161563   1.90129e-05       6.76358       9.12745       8.43922       8.55836       6.30093       5.01060       3.54402       2.58724       1.42492      0.909227      0.467986      0.281702      0.112440     0.0496357     0.0147726    0.00534240    0.00119088   0.000261399
   9  15 2676.9497    2.4904  0.6501 10.9611 -0.0023  0.0327   0.1082   0.0783    0.1599   0.0000   426.0662       8.63757       9.15839       4.77167      -2.01898       13.4518      -2.32511     -0.368252       1.13281       2.10061     -0.445160      0.110055    -0.0347462     0.0636933    -0.0147194   -0.00748439  -0.000355106   0.000217453       6.00351       7.04233       6.68139       6.37978       5.42872       4.41927       3.12273       2.22095       1.40484      0.795622      0.417098      0.228297     0.0855898     0.0383508     0.0135235    0.00413852   0.000931858   0.000177710
   9  16 2815.1189    3.1742  0.8149 11.5608 -0.0044  0.0475   0.1274   0.0989    0.1741   0.0000   434.6069      -3.85584      -3.04948       19.5619       4.09282       7.44562       4.07536       1.84517      -1.58478     -0.471471      0.850519    0.00220846     -0.191408    0.00228177   -0.00384152   -0.00274483  -0.000434590   2.36894e-05       11.1359       14.0586       13.2820       11.5305       9.00160       7.00996       5.16212       3.18689       1.81691      0.931788      0.465152      0.235825     0.0989981     0.0422667     0.0147320    0.00434267    0.00111481   0.000210372
   9  18 3091.3639    4.2453  0.8219 12.0637 -0.0055  0.0386   0.1641   0.0952    0.2036   0.0000   430.3041      0.971515       6.46695       8.43127       5.02010      -8.94704     -0.220462      -3.75170       1.99742      -1.03680     -0.872433      0.240381      0.212778    -0.0279210    0.00969648    0.00962602   0.000417391   0.000139540       8.08710       9.75151       9.32192       9.14740       7.50787       5.09219       3.40114       2.20532       1.59302      0.986317      0.514462      0.248925     0.0980254     0.0401056     0.0131007    0.00392957    0.00111893   0.000171970
   9  19 3229.4105    3.5799  1.2123 12.5457 -0.0030  0.0870   0.1346   0.1330    0.1434   0.0000   431.2175       2.01784      -10.6586       1.13375      -20.3976      -5.14166      -1.76403      -1.02480       1.65833      -1.35998     -0.294232      0.225298      0.238460      0.133866    0.00851721   -0.00135637    0.00200718   4.93284e-05       13.6265       11.5712       19.4563       15.3957       8.72235       10.7298       8.07742       3.36347       3.05959       2.26534      0.974256      0.364622      0.300115      0.141228     0.0463436     0.0106425    0.00232585   0.000331271
   9  20 3367.6315    3.1578  1.6618 11.9374 -0.0065  0.0630   0.0922   0.1545    0.1337   0.0000   440.2459      -5.88372     -0.275521       1.85855      -13.5082      -9.14389       3.38407       6.12077       1.29900      -1.57973      0.223218     -0.123633     0.0109924    -0.0304518    0.00954052    0.00406746    0.00201451  -0.000557561       9.95782       13.1574       12.6909       11.8426       10.4072       7.71629       5.53577       3.91209       2.52624       1.57184      0.821895      0.412484      0.176749     0.0765035     0.0269718    0.00881552    0.00222515   0.000388513
   9  21 3506.0244    2.6647  2.5788 11.6301 -0.0083  0.0791   0.0648   0.2124    0.0888   0.0000   444.8685      -29.8149       32.2004       6.03391      -12.6182      -24.8024      -7.85941      0.858126       2.83102     -0.404468      -1.27707      0.499303      0.712520    0.00211482    -0.0394236    0.00201651    0.00127946   0.000913171       13.5483       16.0218       15.7213       15.8513       13.1846       10.0046       7.97730       5.42834       3.62701       2.01900       1.23223      0.609219      0.295902      0.107896     0.0408296     0.0109410    0.00279888   0.000469233
   9  22 3644.8733    2.2775  3.4642 11.0960 -0.0099  0.0915   0.0506   0.2419    0.0923   0.0000   426.7170      -2.94078      -11.4269       15.7776      -2.82606      0.937990       5.39042       6.08390      -1.61993      -2.24580       2.95156     -0.629070      0.787864     0.0597200     0.0330147     0.0130886    0.00199569  -0.000894993       15.8191       19.0262       19.2381       17.0918       15.6787       12.1781       8.95816       6.34357       4.03770       2.37395       1.36008      0.626725      0.309541      0.115475     0.0444327     0.0135882    0.00328301   0.000501159
   9  23 3783.9597    1.7903  4.8745 10.7873 -0.0028  0.1233   0.0366   0.3170    0.0802   0.0000   438.4978       20.6215       4.22057       38.5080       16.6756     -0.282594       2.76926      0.963313       8.44594       1.65890     -0.301644     -0.597291     0.0593841      0.181541     0.0646606    -0.0152946   -0.00252055   0.000257728       19.9353       25.5909       26.3625       23.2411       20.4134       16.2802       12.3195       8.48656       5.39016       3.31246       1.90496      0.848721      0.471308      0.172492     0.0654013     0.0197482    0.00465477   0.000727857
   9  24 3923.4544    1.5499  6.1442 10.2033 -0.0076  0.1392   0.0275   0.3712    0.0841   0.0000   432.7778      -33.3553      -11.6776      -2.81592       4.02949       3.79847      -14.7548      -12.2840     -0.378722      -1.86125       2.04335       1.21748      0.712540     -0.265544     -0.183921   -0.00508795   -0.00845641  -1.67456e-05       22.1364       28.3496       28.1507       26.6911       22.8649       18.5624       13.4165       9.70237       6.19578       3.81282       2.12072       1.03253      0.499883      0.196760     0.0718537     0.0221833    0.00514576   0.000869542
   9  26 4202.3915    1.0907  8.8126  9.7804 -0.0084  0.2026   0.0204   0.5497    0.0697   0.0000   443.1330      -56.2981       24.3095      -8.28508       6.12674       16.1882       3.42601      -7.36231   -0.00983964      -6.93107       5.44218      0.885652     0.0835537     -0.209188     -0.211284    -0.0403625     0.0211542    0.00119521       33.3095       42.4600       43.9460       40.3683       33.9358       27.3581       20.2171       14.2705       9.22588       5.77764       3.09494       1.72229      0.720474      0.327104      0.110567     0.0336550    0.00765996    0.00122487
  10  10 2021.5105    0.5358  0.4397  9.0264 -0.0077  0.0454   0.0321   0.0532    0.1081   0.0000   430.1263       3.28486       13.7584      -1.63679       9.43461       9.04798      -1.08087      -1.38165       3.68975      -2.16076      -1.46613     -0.787658      0.270780     0.0502762    -0.0600181    -0.0232905    0.00981669   -0.00164442       9.85501       13.5661       13.7961       12.7378       9.52110       7.62086       4.50499       3.68890       2.23687       1.29795      0.966928      0.420249      0.293730     0.0852488     0.0589847     0.0127487    0.00674518    0.00202909
  10  11 2162.8690    0.7994  0.6707  8.9197 -0.0132  0.0376   0.0337   0.0816    0.2629   0.0000   436.0249       7.42595       3.76715       2.10959     -0.933256      0.213069       7.23473      0.384833     -0.839519    -0.0892899       1.06175      0.323305      0.102148     -0.112216    -0.0726982   -0.00224840    0.00146942   0.000987841       6.00709       7.60428       6.62573       5.85987       5.32800       4.95646       4.25639       2.94460       1.96986       1.09712      0.620634      0.329682      0.150854     0.0804210     0.0307283     0.0130942    0.00431296    0.00118086
  10  12 2302.7369    1.1795  0.7867  9.2749 -0.0003  0.0409   0.0477   0.0807    0.2909   0.0000   429.5925      -3.29754       16.8678       6.08725       2.35173      -3.95660      -9.07599      -1.97895       4.62971      0.708453     -0.105994     -0.126500     0.0784566    -0.0613495    0.00429078     0.0140455   -0.00243315    0.00315338       5.43671       7.92638       6.51339       7.83803       5.71495       5.47404       3.53239       3.02986       1.80174       1.33472      0.638656      0.442550      0.187273      0.105076     0.0348574     0.0173080    0.00437426    0.00166014
  10  13 2440.8258    1.4836  0.8209 10.3643 -0.0012  0.0419   0.0566   0.0921    0.1593   0.0000   433.8574      -3.14604       14.5674       2.40841       2.56041       5.51486     -0.285485       1.12860       1.95502      -1.01052     -0.203943    -0.0595016     -0.132226    -0.0835179     0.0109980   -0.00408674    0.00158336    0.00148844       5.95680       8.17169       7.49343       7.88278       6.65012       5.32275       4.04162       2.58725       2.09600       1.17438      0.845784      0.375407      0.227236     0.0883205     0.0426900     0.0139696    0.00535360    0.00144651
  10  14 2578.6239    1.7719  0.9464 10.8449 -0.0063  0.0413   0.0647   0.0977    0.1513   0.0000   424.3409      -5.23787       4.70360      -2.46083       4.31525    -0.0915887      -4.10179     -0.193748      0.962786       4.45653     -0.504220     -0.208530     -0.303746     -0.155794    -0.0611812    0.00416369   -0.00119762  -0.000379884       6.19470       7.45028       7.97163       7.43222       6.64492       5.22916       4.00782       2.93123       1.96924       1.34185      0.795745      0.417987      0.243159     0.0976972     0.0500919     0.0163923    0.00597328    0.00163493
  10  15 2716.9899    2.5237  0.8917 10.9122  0.0015  0.0403   0.0904   0.0937    0.1743   0.0000   441.1936      -14.5385       4.15109      0.541839       7.52956    -0.0129756      0.746989    -0.0884990     -0.349770      0.105602      0.534811      0.102459    -0.0443988     -0.150011    -0.0443548     0.0353185     0.0106160   0.000460353       6.18352       7.08609       7.16137       6.88705       6.55376       5.23376       3.57595       2.37469       1.78665       1.32844      0.818032      0.412281      0.194635     0.0922004     0.0391659     0.0149639    0.00508350    0.00132060
  10  16 2855.6218    3.1192  0.9187 11.3397 -0.0090  0.0702   0.1146   0.0888    0.2138   0.0000   434.3265      -7.68029       18.9630      -7.11269       6.08619       3.47700      -3.51872      -2.84058       2.17949      0.186384      -1.02709     -0.142519     -0.163808     -0.150522    -0.0386681    -0.0327020   -0.00897631   0.000837171       6.30020       14.1607       8.38196       12.2112       7.21619       7.73113       4.48746       4.01636       2.15065       1.59081      0.768912      0.546440      0.233262      0.139925     0.0451558     0.0268089    0.00605658    0.00267258
  10  17 2994.3898    3.9408  0.7754 11.8227  0.0020  0.0326   0.1442   0.0782    0.1694   0.0000   445.7352       2.23124       6.71878      -3.38521     -0.484009       8.88846      -4.88677       1.88676     -0.602829     -0.309150      0.201506     -0.370968    0.00954137     0.0380653    0.00263857   -0.00946923    0.00156718   0.000430325       5.05994       5.79815       6.38384       6.09301       5.12495       4.25945       3.07582       2.31952       1.55126       1.05103      0.644516      0.365061      0.163463     0.0975137     0.0336824     0.0143592    0.00463931    0.00133600
  10  18 3132.9186    3.8270  0.8696 12.1248 -0.0052  0.0416   0.1358   0.0855    0.1635   0.0000   427.6571      -11.4451       14.1372       1.51355      -1.60662      -5.69887     -0.556659     -0.358662     -0.405055       1.93698      -1.43121     -0.283652      0.227301     -0.107472    -0.0413688     0.0112637    0.00627807   -0.00161233       5.78648       8.17889       8.13774       7.11274       6.82971       5.19521       3.94845       3.08032       1.88215       1.40798      0.845916      0.423145      0.292621     0.0865287     0.0614181     0.0163060    0.00632264    0.00193982
  10  19 3271.1585    3.7458  1.0927 12.1337 -0.0010  0.0511   0.1215   0.0965    0.1862   0.0000   447.8490       6.76294       8.35488       10.5317      -2.90320      -10.8990      -6.29752      0.346628       2.87036      0.481918      -1.03654     -0.152003      0.415633     0.0174580     0.0278700     0.0184774    0.00848041    0.00137250       7.74494       9.20224       9.80498       8.50089       7.95176       6.23346       5.51518       3.69483       2.58576       1.61089      0.814217      0.593287      0.247558      0.145902     0.0481331     0.0241051    0.00667258    0.00198584
  10  20 3410.0291    3.1030  1.9205 11.6577 -0.0004  0.0615   0.0784   0.1453    0.1101   0.0000   438.9683       26.0989       38.5354      -6.57182      -8.42996       5.14311       12.9357       4.68592      -6.14325     -0.301969      0.542792     0.0507840      0.201648     0.0308002    -0.0883851   -0.00959680    0.00903442    0.00219053       9.36810       11.3502       11.5001       10.8729       10.0348       7.75316       6.21544       4.50682       3.03534       2.01142       1.05568      0.687392      0.339404      0.153400     0.0650746     0.0259186    0.00791311    0.00250732
  10  21 3549.0003    2.5683  2.9060 11.2812 -0.0003  0.0734   0.0544   0.2032    0.0841   0.0000   427.4607      -4.86135       22.3750      -7.65524      -2.13511      -3.24063      -5.90367       5.15691      -1.76892      -1.53350       1.74972    -0.0333420    -0.0533141     -0.142228    -0.0363423     0.0135340     0.0184692   -0.00172813       10.9496       13.7590       13.6737       13.1983       11.7314       9.68684       7.50470       5.32693       3.88107       2.30879       1.46389      0.782519      0.421784      0.185533     0.0815423     0.0300610     0.0105835    0.00284127
  10  22 3688.3865    2.0400  3.6789 11.1180 -0.0092  0.0962   0.0431   0.2433    0.0732   0.0000   423.1518       22.5801       34.5161      -19.0145      -3.52308       17.8987      -11.9535      -10.1964      -1.81705       1.97244      0.134494     -0.812036      0.131827     -0.165668      0.168363    0.00762005  -0.000987131    0.00825347       14.4302       18.3192       18.3179       17.4621       15.3050       12.7423       9.91275       7.14032       4.89568       3.31500       1.84690       1.17341      0.503404      0.296823      0.100784     0.0477563     0.0132994    0.00408833
  10  23 3827.8605    1.6768  5.2575 10.6053 -0.0008  0.1235   0.0311   0.3196    0.0690   0.0000   446.1237      -38.6803       30.6882       38.9409      -33.4521       10.7630       4.30463      0.139527       4.89571      -1.88907       1.57722      0.448417     -0.651778     -0.145077     -0.113616     0.0265908    0.00513187    0.00120197       17.1472       21.8440       22.7264       21.7073       19.0924       15.6535       12.4268       9.23623       6.38379       4.07125       2.53994       1.42662      0.777927      0.360464      0.160495     0.0579870     0.0189985    0.00534994
  10  24 3967.4252    1.4685  6.7800 10.1767 -0.0010  0.1370   0.0244   0.3950    0.0670   0.0000   413.1436      -14.9928       8.06694       23.6258      -17.5300      -25.3189     -0.868482       6.33735       6.63564      -1.40914      -2.55116       1.78356     -0.409281     -0.279066      0.140279      0.158139    -0.0381111    -0.0154050       20.5194       25.3158       25.8829       25.4657       21.9975       18.2441       14.3392       10.3373       7.11886       4.79310       2.83159       1.61881      0.804568      0.407158      0.166023     0.0660286     0.0201682    0.00576388
  10  27 4387.9544    0.8474 12.7865  9.4192 -0.0024  0.2804   0.0166   0.7695    0.0669   0.0000   458.9518       23.8521       52.9528      -42.1084       19.9106       9.76644       9.27086      -66.4383       12.6628       39.2067      -8.33129      -14.6818       2.80983       2.52140      0.237908     -0.154694    -0.0275312     0.0168303       41.3786       53.9407       54.7564       51.4167       45.6755       38.2756       30.3727       21.7002       15.6066       9.93651       5.99274       3.54603       1.78546      0.894442      0.361322      0.145975     0.0447730     0.0123022
  11  11 2199.7949    0.8557  0.6527  9.4779 -0.0101  0.0340   0.0343   0.0775    0.1547   0.0000   442.6964      0.137212       6.15462       4.52455      -1.66229      -2.96591     -0.510214       1.98356     -0.368886    -0.0479738     -0.141315      0.597338      0.399954      0.109808    0.00854166   -0.00261958    0.00367114  -0.000522704       4.38658       5.67789       5.90360       5.22831       4.73901       4.04685       3.12166       2.36243       1.59155       1.07581      0.721420      0.421474      0.222440      0.102104     0.0640461     0.0226393     0.0106086    0.00365512
  11  12 2340.0186    1.1865  0.8161  9.9417 -0.0103  0.0406   0.0465   0.0871    0.2563   0.0000   444.7979      -7.62492      -10.2850      -1.90576       2.51022      0.218341      -4.61376       1.33631       3.18330     -0.697031      -1.18063    -0.0692172     0.0186800     0.0755151    -0.0684090     0.0492412     0.0167514  -0.000942715       5.48569       6.90748       7.39014       6.68329       5.66570       5.10387       4.08568       2.83297       2.14346       1.39002      0.824312      0.489128      0.282033      0.142171     0.0636873     0.0318249     0.0132442    0.00478154
  11  13 2478.4640    1.4933  1.0044 10.1936 -0.0140  0.0417   0.0567   0.0968    0.3274   0.0000   443.8720       7.77246       15.5889      -7.84306      -2.91297       5.32693      -2.35214       6.87660      -2.58937      0.444093       2.34269     0.0115813      0.164842    -0.0621742     0.0881070     0.0106202   -0.00668566   0.000528815       6.36524       6.76669       7.03475       6.94684       6.71985       5.56503       4.01828       3.23226       2.21748       1.53399       1.07219      0.617882      0.329386      0.171088     0.0786388     0.0351658     0.0126083    0.00466317
  11  15 2756.1257    2.7113  0.6377 11.6491 -0.0030  0.0300   0.1087   0.0688    0.1309   0.0000   438.9160      -8.08859       3.31169      -3.09255      -7.29421      -2.63724      -3.41650      -1.71785      0.944177     -0.553423     -0.211170      0.749886     -0.182373     -0.124121    -0.0776555    0.00853224    0.00510558  -0.000518068       4.61628       5.24192       5.67857       5.59054       4.96365       3.66846       3.02811       2.29330       1.65178      0.978549      0.610180      0.399977      0.215840      0.118048     0.0595949     0.0223389    0.00862930    0.00316395
  11  17 3034.4708    4.1853  0.8225 11.8284  0.0011  0.0338   0.1439   0.0773    0.1999   0.0000   441.3075       3.47889       7.87351     -0.841677      0.643876     -0.309708      -1.41870       3.54786      -1.06080       1.92536      0.250516      0.440473     -0.262558     0.0881620    -0.0585584    -0.0432959    0.00444662    0.00277992       4.79473       5.83886       5.92319       5.51898       5.39770       4.52271       3.27378       2.55907       1.77643       1.25866      0.829534      0.486885      0.260526      0.147291     0.0539916     0.0314134    0.00956259    0.00382414
  11  18 3173.4712    4.0197  0.9302 12.2262 -0.0057  0.0368   0.1324   0.0857    0.1585   0.0000   435.7480      -15.0305       13.3808       3.85060      -1.22846      -3.32225       2.76294     -0.243277      -2.02534       2.48517     -0.303504     -0.102935     0.0184040     -0.221528     0.0799490     0.0217279    -0.0111787   -0.00528685       5.00856       6.15471       6.75403       6.34039       5.41195       5.04769       3.70243       2.81485       2.12313       1.42185      0.796501      0.542203      0.261260      0.153099     0.0684513     0.0309413     0.0119085    0.00583621
  11  19 3312.2364    3.5906  1.3911 11.8796  0.0064  0.0511   0.1016   0.1120    0.1565   0.0000   426.3484       1.94497       11.7049       6.01979       6.11075      -10.5198      -3.32389     -0.873082     -0.651746      -1.96504      0.591873      0.582829      0.281159     0.0392680     -0.222782     0.0586945     0.0214438   -0.00291258       8.93538       11.1947       11.5192       10.3105       8.68067       7.49785       6.01196       4.26980       2.96931       1.90730       1.07024      0.625914      0.344852      0.168671     0.0872082     0.0353784     0.0169284    0.00547746
  11  20 3451.3494    2.8819  2.2403 11.5161 -0.0105  0.0638   0.0674   0.1525    0.0972   0.0000   418.8734       15.2455       30.4056       4.32465       10.1682      -16.8331      -3.09338      -1.20835       6.09839      -2.83913     -0.914511      0.502017     -0.998319     -0.439081     0.0317727      0.211152    -0.0105220    -0.0121695       9.30104       11.7212       10.7771       10.5352       9.64461       8.60053       7.00288       5.25594       3.67010       2.48726       1.54729      0.892133      0.482298      0.242375      0.112684     0.0512666     0.0194445    0.00695977
  11  21 3590.8680    2.2982  3.1511 11.2329 -0.0062  0.0767   0.0474   0.1990    0.0750   0.0000   452.2043       7.09475       21.6608       48.8448       7.92709      -23.3166      -1.40601       11.1617      -10.5122       5.49034       3.40107      -3.00587      0.224692      0.753551     -0.191699    -0.0630793     0.0193313   -0.00937322       10.4683       13.1950       13.9136       13.0149       11.8041       9.85282       7.90031       6.02983       4.21673       2.79569       1.84885       1.06407      0.597276      0.312146      0.153953     0.0688352     0.0264521    0.00957113
  11  22 3730.5781    1.9897  4.4062 10.6777 -0.0020  0.1029   0.0361   0.2441    0.0778   0.0000   430.5913       34.9761      -41.5556       27.2618       43.2711      -13.6178      -5.35292       3.19134       5.69927      0.817331      0.440040     -0.474698    0.00166784      0.297343     -0.371452     0.0789318     0.0353685   -0.00647148       13.2993       17.9069       17.9586       18.3127       15.2062       12.9920       10.6438       7.75339       5.86922       3.68786       2.22278       1.37308      0.783985      0.405685      0.200517     0.0835346     0.0351023     0.0129957
  11  23 3870.5855    1.6348  5.5798 10.3834 -0.0060  0.1157   0.0279   0.3103    0.0708   0.0000   449.8673      -4.57551       9.75637       1.22647       8.89421      -13.9973       15.8883       8.23806      -1.50562      -8.14054      0.439547      0.685153       1.52297      0.429783     -0.485479     -0.134537     0.0503546     0.0342248       16.0945       20.4519       21.0395       19.6718       18.5450       14.8801       12.3599       9.12045       6.78341       4.30043       2.82512       1.64500      0.942499      0.488750      0.237176      0.103384     0.0390365     0.0145362
  11  24 4010.4704    1.3614  6.8756 10.0986 -0.0037  0.1374   0.0228   0.3761    0.0694   0.0000   444.4540      -8.52777       18.4562       12.8725       14.0542      -18.8316       20.7497      -4.97088       19.8727      -9.85090      -1.79778     -0.728634     -0.903293       1.44158      0.608141    -0.0345627    -0.0419730    0.00335198       18.4177       23.5857       24.9856       23.3750       21.2804       18.2471       14.2991       11.0460       7.84387       5.29003       3.38751       1.95139       1.14345      0.597905      0.277495      0.130457     0.0493567     0.0179867
  11  25 4151.4035    1.1006  8.4938  9.8637 -0.0074  0.1716   0.0189   0.4716    0.0644   0.0000   448.9548       47.6599       26.0459      -55.8950      -30.8585       43.1046       16.3626       12.1776      -11.6785      -7.47348      -6.24222       7.20864       1.59610      -2.11690     0.0338073      0.261084      0.137014     0.0141560       23.6410       29.5489       30.5049       29.5806       26.3693       22.7953       19.1729       13.5705       10.3034       6.77783       4.50376       2.59110       1.51899      0.760426      0.380956      0.167355     0.0675058     0.0241109
  12  10 2093.5870    0.6778  0.6046  9.0862  0.0013  0.0347   0.0271   0.0665    0.1019   0.0000   441.4384      0.449760       4.88773      -6.44043       11.9343       11.8244      -2.89875      -1.90782       1.24698      0.250816     -0.359932     -0.797819     -0.595095    -0.0110721      0.127633    -0.0300203    -0.0300220    0.00963892       4.58316       6.15399       6.28936       6.45925       5.18272       4.68496       3.39240       2.68214       1.88360       1.37961      0.761205      0.515075      0.333237      0.188827     0.0930020     0.0527820     0.0179772    0.00935562
  12  12 2376.2728    1.2721  0.8320 10.1278 -0.0031  0.0360   0.0438   0.0853    0.1727   0.0000   438.8332       1.30109       5.65043      0.784286      -1.15029       7.26666      -3.87026      -4.88798      0.149162      0.190964       1.83077     0.0619336     -0.166915      0.282790    -0.0717002    -0.0177373   -0.00618244    0.00764791       4.75992       6.07467       5.72554       6.11778       5.19261       4.56052       3.54728       2.83865       1.99049       1.35082      0.941373      0.594951      0.325014      0.180560     0.0953656     0.0446007     0.0229923    0.00799550
  12  13 2515.4319    1.8392  0.8351 10.1938 -0.0073  0.0352   0.0680   0.0801    0.3789   0.0000   434.8675      -11.1716       4.33981       6.20016      0.482718      -1.10615      -2.70600      -2.24137       2.80241     -0.191357      -1.07490      -1.01800     -0.310202   -0.00522846    -0.0122455    -0.0278230   -0.00120988    0.00357968       4.51759       5.73911       5.78513       5.47266       4.72569       4.40825       3.63731       2.80071       2.21959       1.33859      0.893576      0.564793      0.302060      0.185523     0.0916585     0.0492010     0.0193210    0.00911369
  12  14 2654.5748    2.2527  0.9210 10.9321 -0.0115  0.0447   0.0785   0.0826    0.3049   0.0000   438.5712       8.37501       1.51318      -1.09681      -8.44417      0.450518     -0.591543       5.17819      0.811263       2.23031     -0.205536      0.559550      0.156929      0.134641     -0.103999    0.00826856    0.00117807   -0.00802659       6.75030       7.78559       7.83629       8.62474       7.89949       5.61859       4.22079       3.53111       2.90133       1.75358       1.04357      0.599466      0.450278      0.282972      0.149273     0.0652643     0.0257422     0.0109355
  12  15 2794.4376    2.8089  0.8594 11.6771 -0.0038  0.0360   0.0918   0.0757    0.1772   0.0000   427.5790      -5.94853       17.4208       2.33385       5.03601      -10.3548      -8.64633       3.54876       3.17153      -2.41233     -0.926656      0.629742      0.254522     0.0851220     -0.101607    -0.0529642   -0.00501778     0.0151427       4.77929       5.82736       6.27339       6.14528       5.69741       4.31775       3.86851       2.71629       2.03711       1.38305      0.883187      0.598577      0.344599      0.194153      0.104674     0.0549202     0.0219056     0.0100201
  12  16 2934.2952    3.6209  0.8335 11.6623 -0.0030  0.0404   0.1178   0.0788    0.1802   0.0000   439.1050      -1.22772       12.5486       2.46708      -1.25525      0.899743      0.988360      -1.63454     -0.814114      -1.61865      0.249188     -0.251931      0.251314    -0.0357782     0.0131318    -0.0277616     0.0106803   0.000467758       5.37579       7.49090       5.60150       7.16602       6.13801       6.06541       4.13891       2.98999       2.26501       1.64943       1.25778      0.721142      0.483017      0.213024      0.115381     0.0451697     0.0214441    0.00779277
  12  17 3073.7041    3.9311  0.8867 12.1565 -0.0043  0.0328   0.1340   0.0846    0.1657   0.0000   433.7921       4.40938       4.94344       2.28149       5.64475      -3.45740      -9.32657      0.843656       1.33417      -3.19820      0.525082      0.338287     -0.197372    -0.0578203      0.104843     0.0117927    -0.0285396   -0.00217156       4.13616       5.20642       5.27361       5.13963       4.95984       3.95927       3.43674       2.56982       1.95948       1.30336      0.890472      0.569782      0.308182      0.201873     0.0913953     0.0481466     0.0217155    0.00827248
  12  18 3213.2031    3.9118  1.1385 12.0311 -0.0030  0.0405   0.1176   0.0958    0.1908   0.0000   441.2412       3.53996       6.92484       2.96768      0.123343      -2.94516      0.133144     -0.719713     -0.705338     -0.716544       1.06964     -0.213783      0.373851      0.229010     0.0477718     0.0457688    -0.0238627    0.00755101       5.24122       6.38500       6.54829       6.86889       6.16898       4.95522       3.91513       3.03569       2.29628       1.62491      0.997633      0.639552      0.392768      0.231859      0.117124     0.0558280     0.0243556     0.0103769
  12  19 3352.6004    3.3531  1.6449 11.6354  0.0006  0.0478   0.0813   0.1189    0.1251   0.0000   444.4489      -4.86396      -7.48031      -10.6898       5.87535      -4.96836      -11.5444      0.241272       5.05384     -0.984727      -1.17448      0.123683     -0.349679     0.0607037      0.149828    -0.0396390    -0.0150594   0.000836494       6.18431       7.94197       8.36125       8.10773       6.95770       6.07688       5.13624       3.93301       2.76472       1.98913       1.27197      0.793213      0.433232      0.265181      0.132015     0.0636757     0.0316683     0.0131390
  12  20 3492.2661    2.8198  2.3503 11.3438 -0.0062  0.0632   0.0599   0.1478    0.0960   0.0000   443.0917       1.20361       24.6985      -9.83659      -7.05274       9.04844       4.94717      -9.40303       2.19602       5.47940      -2.50453      0.913530      0.431484     -0.190319     0.0272598     0.0776951    -0.0493053    -0.0204070       8.05332       10.1599       10.8741       10.3003       9.70303       7.51002       6.41406       4.92522       3.53644       2.54673       1.62982       1.00986      0.633933      0.351509      0.190455     0.0904834     0.0407205     0.0174206
  12  21 3632.2046    2.2665  3.6283 10.7961  0.0005  0.0781   0.0406   0.1975    0.0767   0.0000   437.9536     -0.564536       22.7098       4.78236     -0.401236      -2.98312       1.84711      -7.76533      -7.80368     -0.520765       5.00173      0.423031     -0.253372     -0.538151    -0.0280170      0.113727    -0.0740176   -0.00481453       9.82327       11.6132       12.8945       12.6393       11.2766       9.93693       7.66743       6.41298       4.51769       3.17250       2.18274       1.39631      0.812253      0.462165      0.242199      0.122290     0.0550910     0.0222092
  12  22 3772.4183    1.8478  4.8608 10.5558 -0.0009  0.0973   0.0312   0.2505    0.0693   0.0000   434.2178      -28.4943       21.1887       5.64855      -12.0843       13.1639       5.89354       8.01154      -5.54785      -2.20750      -1.17803      -1.07289    -0.0687475      0.180954    -0.0415090    -0.0430731     0.0225127     0.0419910       12.0120       15.5887       16.3896       15.5084       14.5265       12.5119       10.1754       7.87106       5.87289       4.07202       2.77924       1.72756       1.03943      0.600144      0.298334      0.157700     0.0621617     0.0285010
  12  23 3912.5608    1.5558  6.3345 10.2834 -0.0064  0.1183   0.0252   0.3220    0.0654   0.0000   458.2639      -13.8110       17.1265       7.62672       12.1001      -8.28407       10.9233      -6.76784       14.7781       14.2321       2.67170      -2.42479     -0.828425    -0.0224342       1.22182     -0.168690     -0.266737     0.0548841       15.1976       18.9818       20.6724       18.8551       17.6563       15.3393       12.4949       9.96977       7.38367       5.03545       3.46013       2.10374       1.29949      0.736566      0.383668      0.200885     0.0808737     0.0360062
  12  24 4053.0992    1.3158  8.0632  9.8699 -0.0016  0.1420   0.0202   0.3878    0.0695   0.0000   451.1062      -18.2580      -21.3384       31.4432       25.3623      -45.2125      -4.54388       13.8975      -7.74235      -7.41813       4.68112      0.227555       1.02634       1.49328     -0.529769     0.0166353     0.0562887    0.00859313       17.3004       23.2225       23.0610       23.6628       21.0406       18.2711       14.7367       11.7412       8.72987       5.94607       4.15137       2.47848       1.55654      0.866700      0.452416      0.222256     0.0956835     0.0398343
  12  26 4335.1700    0.9175 11.7232  9.4959 -0.0100  0.2157   0.0157   0.6039    0.0636   0.0000   435.0010      -1.58571       41.9681    -0.0934003      -40.8555      -1.35192       44.7916      -18.2834       2.12152      -7.13554      -10.6634       4.05856       1.29690     -0.799620      0.412534       1.23844    -0.0779118     -0.127253       26.6815       33.9366       36.3842       35.0834       32.2754       27.7588       23.2149       17.9123       13.4370       9.42861       6.47854       4.07633       2.51089       1.42479      0.761737      0.377722      0.162504     0.0692824
  12  27 4475.9728    0.7405 14.7663  9.4370 -0.0021  0.3126   0.0135   0.8410    0.0527   0.0000   386.4049       99.3704       15.5268     -0.509702       38.8547       26.4903      -117.756       14.9558       30.0575      -13.0122       4.38852      -2.93963       4.72951      -1.46159      -1.26003     -0.124829      0.113989     0.0877180       39.1879       49.2757       53.3212       51.4224       46.1858       40.7460       34.3308       25.3689       19.5908       13.5373       9.63576       6.17697       3.65981       2.17249       1.10632      0.560622      0.241455      0.103316
  13  12 2411.8200    1.3151  1.0122 10.1689  0.0034  0.0520   0.0419   0.0913    0.1445   0.0000   442.8748       5.40325       15.0674      -2.36686      -1.26913       6.90318      -4.70019      -1.01177      -2.96203       1.56042     -0.627672      0.304674      -1.07326     0.0673304      0.122868    -0.0168444    -0.0363245     0.0113855       7.69715       8.59272       7.56329       7.97395       7.52829       6.61526       5.47390       4.82278       4.06698       2.97575       1.63447      0.935501      0.582932      0.405713      0.223554      0.128688     0.0597576     0.0195378
  13  13 2551.6212    1.8236  1.0824 10.4180 -0.0023  0.0401   0.0563   0.1020    0.2636   0.0000   436.7984      -2.31894       6.98281      -9.05793      -2.09393      -3.66635      -4.41970      -1.54688      -4.14674       1.30922      0.332630     -0.772627     -0.578348      0.141061     -0.232942    -0.0922400     0.0261384    0.00426554       4.90977       6.20902       6.36366       6.58019       5.94931       4.61117       4.02317       3.33713       2.36803       1.63625       1.11335      0.730005      0.440229      0.252638      0.149082     0.0786846     0.0402615     0.0191249
  13  14 2691.5773    2.3933  0.7730 11.0697 -0.0099  0.0348   0.0901   0.0707    0.2691   0.0000   439.3399       5.33160       5.08718      -1.30019      -2.96690       10.5085      -2.37212       3.29587      -2.54869      0.331280      -1.72893      0.518662     -0.344014     -0.233298     0.0157828      0.198504   -0.00149713     0.0144242       4.33696       5.06926       4.98870       5.88352       4.84460       3.87823       3.54452       2.97729       2.32006       1.42948       1.06876      0.728667      0.416320      0.235352      0.128951     0.0733494     0.0399624     0.0190508
  13  15 2832.0943    2.6606  0.9391 11.8546 -0.0246  0.0423   0.0959   0.0881    0.2287   0.0000   433.0993      -1.44164       17.4926       10.3652       4.00778       6.92796      -6.22168      -2.03153      -6.01217     -0.192276     -0.209762     -0.630079     -0.156403     -0.255579     -0.163027     0.0350215     0.0678162     0.0103155       4.76792       6.04576       5.82066       6.60374       5.62561       4.87244       4.24153       3.35774       2.53287       1.83003       1.24714      0.787831      0.486134      0.303729      0.161312     0.0861283     0.0446238     0.0202043
  13  16 2972.4879    3.5213  0.7415 12.3366 -0.0068  0.0307   0.1145   0.0662    0.1458   0.0000   438.1831      -6.84967       10.2187       4.11609       7.25794      -3.24434       3.56266       3.92612      -1.01161       1.00194      0.303817    -0.0978001      0.390710     0.0238669   -0.00431474    0.00266788    -0.0103764    -0.0269114       4.13783       5.31389       5.56290       5.36341       4.66709       4.03298       3.40642       2.66449       1.84676       1.35321      0.916151      0.553444      0.353044      0.192606      0.103852     0.0567505     0.0266718     0.0131862
  13  17 3112.3653    3.9906  0.8692 12.4326  0.0016  0.0357   0.1244   0.0735    0.1402   0.0000   443.0253     0.0341284       9.92967      -7.93780       1.66717       1.46097      -1.77918      -1.85682      0.956456     -0.249316     -0.309308      0.529629      0.204689     0.0566479     0.0115408    -0.0772424     0.0237501    -0.0159080       3.89946       5.61181       5.36921       5.30268       4.96849       4.24068       3.68032       2.71942       2.17726       1.52181       1.08701      0.658222      0.449812      0.232338      0.144203     0.0685598     0.0319264     0.0152677
  13  18 3252.2633    3.6448  1.1593 12.2997 -0.0040  0.0491   0.1083   0.0982    0.1570   0.0000   433.4730     -0.507165       16.3388      0.345239      -3.06752      -1.46598      -2.80270       2.33955      -1.35974      -2.00685     -0.607825     -0.283196      0.361667     0.0328793     -0.150182     0.0117551     0.0460531    -0.0253776       6.72809       6.84588       6.12754       7.86103       8.25456       6.21950       4.09642       3.60749       3.30032       2.48323       1.41058      0.808943      0.612884      0.432811      0.237975      0.130991     0.0619124     0.0243147
  13  19 3392.2736    3.1906  1.8369 11.6877 -0.0038  0.0522   0.0750   0.1210    0.1115   0.0000   437.2308     -0.455547       12.0812       5.09703       11.2433      -2.04458     -0.142031       3.22053       2.64958      0.492106       1.23426      -1.57584      0.247426    -0.0950943     -0.474745     -0.212552    -0.0110892     0.0421246       6.02104       7.89444       7.82584       8.16036       7.23125       6.51627       5.43572       4.08759       3.14006       2.32527       1.63477       1.00721      0.698591      0.373038      0.235599      0.109510     0.0557643     0.0246115
  13  20 3532.4448    2.6513  2.5962 11.2808 -0.0030  0.0614   0.0527   0.1496    0.0838   0.0000   438.2727      -6.70483       13.0253      -4.89407       3.55452      -7.44413      -2.01459       8.73568      0.396594      -4.20640     -0.878558      0.105036       1.41669     -0.410817      0.121073     -0.142670     -0.145807   -0.00145970       7.14547       8.82073       9.60939       9.09922       8.84567       7.69877       6.23650       5.10572       3.81142       2.74187       1.96276       1.26268      0.800018      0.476014      0.259923      0.138921     0.0661829     0.0309535
  13  21 3673.0299    2.1934  3.9393 10.7905  0.0009  0.0792   0.0376   0.2046    0.0717   0.0000   450.7964      -6.53956       11.6658       18.4460       29.3083      -3.04652      -4.41224      -2.07176      -8.68062       1.41702       2.16398      -1.77438       1.24120     -0.320282     -0.717957     0.0226429      0.234127    -0.0645662       9.68259       12.2014       12.9505       12.7162       12.1026       10.1369       7.86358       6.73384       5.08975       3.63461       2.39180       1.58956       1.01412      0.619775      0.341959      0.186857     0.0926596     0.0407581
  13  22 3813.5913    1.7424  5.5697 10.3497 -0.0004  0.0978   0.0265   0.2729    0.0649   0.0000   416.6264      -4.59420       15.2478       10.6894      -14.4314       1.94252      -3.73864      -2.66272      -1.15427     -0.845548       6.98680       2.25835      -1.34537     -0.414891      -1.08810     -0.380968      0.201468     0.0500005       11.2154       14.3906       15.6026       15.1337       14.2191       12.0601       10.3208       8.13727       6.23591       4.50906       3.13585       2.08623       1.30070      0.765448      0.451824      0.230469      0.110834     0.0544783
  13  23 3954.0408    1.4831  6.7214 10.1520 -0.0013  0.1162   0.0231   0.3168    0.0660   0.0000   454.4680      -4.50723       6.58947       28.4304       57.2249      -21.0330      -12.1881       3.21111       9.64893      -2.20297      -1.76642      -1.23733     -0.641980       1.58360      -1.31581    -0.0798563      0.207171    -0.0422545       13.6593       17.1480       18.8371       18.1979       16.8435       14.9220       11.8911       9.94620       7.38107       5.29377       3.79416       2.45901       1.53702      0.945625      0.532995      0.277621      0.134083     0.0634911
  13  25 4236.4724    1.0293 11.0307  9.6353 -0.0014  0.1865   0.0164   0.5397    0.0603   0.0000   426.7182       61.4074       11.9663      -1.04000       30.8719       32.3431      -44.3616      -7.62284      -5.90158       3.36352      -5.33976      -6.64821      -4.28507      0.127140      0.772695     -0.674890     -0.542884     -0.198946       21.4073       27.5039       29.0636       28.5739       26.9447       23.8042       19.4659       15.7274       11.9399       8.63005       6.20465       4.16707       2.64227       1.57359      0.915940      0.466511      0.227895      0.105388
  13  26 4377.6881    0.8914 14.2716  9.4097 -0.0009  0.2505   0.0140   0.6817    0.0586   0.0000   412.4767      -12.7929       90.6031      -66.7442       43.0556       18.5058       27.3163       8.75032      -9.47260       5.91259       12.0367       4.33260      -1.33024     -0.758377      -1.41365     -0.260410      0.401051    -0.0602654       28.6225       37.9460       40.5787       37.9487       37.3578       31.1710       27.2623       20.8035       16.2657       11.9015       8.22573       5.66612       3.52324       2.14860       1.21437      0.641420      0.290920      0.137875
  13  27 4519.6636    0.6930 14.0425  9.4117 -0.0133  0.3069   0.0126   0.7717    0.0491   0.0000   500.7823       27.6691      -8.51097      -9.57817       22.1514       23.4217     -0.818962      -77.2620      -50.2503       12.6085      -43.0049      0.693885       7.98783       6.37491      0.397939      -1.78241     -0.331355    0.00429431       34.0515       44.7420       47.1977       45.9507       44.1164       37.8556       33.4775       25.3726       20.2942       14.6328       10.4318       7.05029       4.43016       2.72589       1.53686      0.823126      0.369576      0.177073
  14   9 2017.0107    0.6454  0.4340  9.0978  0.0041  0.0267   0.0268   0.0511    0.0813   0.0000   434.7981     -0.196431       10.6099     -0.182558      -4.09947    -0.0811217       2.29198      0.427132      -2.00901    0.00467604       1.07263     -0.145727     -0.267193     -0.158869      0.134006    -0.0209089    0.00910924     0.0147541       3.11710       3.63428       3.48844       3.28080       3.68852       3.28557       2.79457       1.97091       1.49409       1.13865      0.870734      0.623922      0.425814      0.257662      0.147712     0.0735150     0.0398613     0.0170985
  14  10 2162.5337    0.8020  0.6313  9.4962 -0.0081  0.0323   0.0292   0.0658    0.0960   0.0000   439.4818       2.84569       19.2718     -0.460555      -1.71149      -3.25505       5.13944       2.86228      -4.86543      0.218894       1.31801     -0.153383      0.597095      0.307642     -0.113254     -0.151264     0.0417950    0.00800307       4.09682       5.54651       5.72536       5.24613       4.96356       4.22211       3.73224       2.95611       2.27089       1.66961       1.05018      0.773341      0.419300      0.270034      0.154700     0.0832823     0.0433078     0.0202341
  14  12 2446.6982    1.5040  0.9124 10.4860 -0.0034  0.0367   0.0469   0.0806    0.1150   0.0000   438.5451       4.76542       15.4446      -3.27455       6.64760       4.77495       3.21970       1.35980     -0.247630      -1.72377      -1.92309    -0.0479598      0.639448     -0.124700     -0.273924    -0.0429529     0.0187701    -0.0335876       4.12475       5.47985       5.68808       5.30248       5.00519       4.20550       3.92643       3.09410       2.48124       1.76495       1.21384      0.824063      0.516043      0.303465      0.176160     0.0976586     0.0527141     0.0255961
  14  14 2728.1019    2.4805  0.9970 10.9315 -0.0080  0.0389   0.0763   0.0825    0.2997   0.0000   446.3147       1.31566       3.24577      -1.64377      -4.74949      -2.77840      -2.02994      0.202263      0.125150      -2.09793       1.37621       1.02739    -0.0771766      0.116141     -0.183683     -0.172482     0.0117936     0.0661297       4.51959       5.41189       5.50918       5.80329       5.88792       4.56246       3.75661       2.78514       2.47611       2.01994       1.31391      0.794308      0.499875      0.333480      0.225094      0.130888     0.0709546     0.0320426
  14  15 2869.1780    3.1607  0.7512 11.8821 -0.0032  0.0329   0.1072   0.0684    0.2026   0.0000   436.5797       9.89621       17.2856       1.89811     -0.752813       3.54656      -2.69609      -2.13406      -3.23138      -1.88676     -0.752052      0.630799      0.180486     0.0494499      0.143533     0.0153176    -0.0310658   0.000149839       3.23895       4.48900       4.68005       4.19505       4.28722       3.70190       3.12070       2.74148       1.90227       1.55245       1.05730      0.661047      0.481193      0.249602      0.168431     0.0861895     0.0450434     0.0223173
  14  16 3010.0567    3.8591  0.8238 11.7889  0.0039  0.0300   0.1215   0.0758    0.3084   0.0000   438.9759      0.580193       3.63848       3.88378      -4.94127       2.34311       5.22197      -4.27963      -2.24826       1.37656      0.865367       1.04771      0.151141    -0.0476374     -0.146722     0.0439241      0.119553   0.000757221       3.21396       4.20369       4.22373       4.49810       3.90663       3.45007       3.14810       2.31566       1.91186       1.32077      0.999078      0.632962      0.422872      0.260452      0.153437     0.0887186     0.0438248     0.0223267
  14  17 3150.4456    3.6145  0.9448 12.7200 -0.0146  0.0358   0.1187   0.0858    0.1526   0.0000   432.8001       9.80134       19.8745       4.65555      -3.98278       1.62369      -6.03231       2.73728     -0.553758     -0.752243       2.55761      -1.66735      0.249993      0.432967     -0.108329      0.158097     0.0956290     0.0313412       4.09140       5.05013       5.02721       5.21764       4.77599       4.42662       3.47752       3.01109       2.36574       1.72458       1.24546      0.789456      0.495838      0.323567      0.191689      0.107990     0.0600524     0.0281604
  14  18 3290.7400    3.7416  1.3879 11.8323 -0.0013  0.0397   0.0938   0.1052    0.1861   0.0000   445.4941      -3.52939       6.62338      -7.67796      -2.02804       2.09702      -4.43017      -7.07779       3.83661      0.484455     -0.319564     -0.334251      0.590869     0.0344331     -0.108110      0.163504     0.0942277     0.0196798       4.37092       5.46015       5.79159       5.88492       5.03641       4.84421       4.13863       3.24145       2.53517       1.95959       1.35627      0.860724      0.585317      0.352181      0.214499      0.119653     0.0609292     0.0292003
  14  19 3431.3366    2.9414  2.0737 11.5913 -0.0045  0.0544   0.0626   0.1272    0.1101   0.0000   431.5763      -5.97096       4.92040       1.42260      -2.73950      -11.7196      -4.61177      -2.08493      -3.95211       2.69047       2.34737       1.48130      0.165206     -0.355594      0.147279      0.221611      0.120135    -0.0503392       5.79252       7.41237       8.01794       7.91363       7.47380       6.47259       5.42435       4.54388       3.15300       2.41476       1.78412       1.22184      0.807444      0.502513      0.288834      0.161613     0.0839781     0.0432177
  14  20 3572.0475    2.5151  2.9162 11.3267 -0.0010  0.0644   0.0474   0.1587    0.0763   0.0000   437.0598       9.47417      -6.82317       15.4155       11.4892       1.69203      0.505830      -2.78509       11.3172      -4.26460       1.21932       2.14453     -0.603585      0.359627      0.112333      0.483175    -0.0341770     0.0501077       6.95900       9.02466       9.37681       9.56521       8.42374       7.90874       6.54083       5.42613       4.19540       3.17948       2.17717       1.51847       1.00075      0.615371      0.350652      0.208661      0.102611     0.0543458
  14  21 3713.1198    2.0243  4.2933 10.7166 -0.0025  0.0815   0.0329   0.2136    0.0685   0.0000   445.6017       8.30617       10.3284       9.00205       4.46388      0.210425      0.464533       3.84745      -2.68374       2.13132      -1.52569       1.40061      -3.05221     0.0971198      0.448493     -0.325111    -0.0305733     0.0413004       8.46750       10.9397       12.2003       11.2298       11.0115       9.77581       8.42173       6.88496       5.45831       3.89960       2.96592       1.89383       1.31688      0.761244      0.478179      0.270591      0.123652     0.0674922
  14  22 3854.0669    1.6378  5.8510 10.3052 -0.0027  0.0963   0.0246   0.2762    0.0643   0.0000   437.3406      -5.72239       16.1059       5.79727       17.0690       2.45278      -4.49067       9.89882       9.35250      -1.40880      -5.11301       1.16888       2.79634      0.223241      -1.14653      0.328298      0.118045     0.0666028       10.3863       13.1859       14.1257       14.2430       13.1586       11.7116       10.1230       8.11181       6.51588       4.74515       3.47792       2.30517       1.52060      0.944547      0.571803      0.324906      0.159021     0.0833049
  14  23 3994.9823    1.3850  7.1003 10.1645 -0.0057  0.1191   0.0218   0.3367    0.0626   0.0000   456.5492       5.07251       9.82733      -31.7342      -16.8572      -6.68837      -2.02008       10.4852       7.31272      -5.59658      -15.2687       4.06037       4.38290      -1.00117      -1.72542     -0.123726      0.267842     0.0464360       13.0705       16.6539       17.7793       17.5456       16.4191       14.6523       12.7859       10.1325       8.03427       6.03269       4.39915       2.91388       1.91605       1.21375      0.719845      0.412287      0.197246      0.101086
  14  24 4136.6902    1.1399  9.5218  9.8327 -0.0023  0.1547   0.0175   0.4310    0.0597   0.0000   409.7135      -16.3300       29.5874       17.9887       19.5743      -4.75001      -8.33671       4.87904       12.3067       13.5960      -2.34029      0.101944      0.645922      -2.19114    -0.0489024      0.312912    -0.0588131    -0.0255959       16.2317       20.9716       22.8269       22.3057       20.7119       18.9620       15.7899       13.2673       10.2402       7.59979       5.57988       3.86104       2.51166       1.60664      0.941570      0.556724      0.256755      0.137668
  14  25 4278.2774    0.9868 11.3720  9.5576 -0.0029  0.1840   0.0156   0.5232    0.0622   0.0000   411.8840      -44.6736       63.3592      -6.02919      -22.6576       10.6030      -57.0878      -2.17968       14.4849       2.45983       5.30259       2.01488     -0.413648       1.43247       1.34191      -1.21924     0.0522223      0.567778       19.9132       25.8225       27.1580       26.6575       25.4947       22.8797       19.6695       15.7501       12.3526       9.31513       6.73034       4.60963       3.09148       1.90979       1.14391      0.652422      0.311923      0.162422
  15   8 1902.3201    0.4645  0.4168  8.8911 -0.0085  0.0301   0.0201   0.0501    0.0660   0.0000   438.3705      -5.13760       12.2688       1.30254       1.17401       2.61389       2.62119      0.992502      0.531198      0.871644     -0.655652     -0.180785      0.433418     -0.102213     0.0466872     0.0109597   -0.00782037    -0.0131541       2.28189       3.90794       3.67241       3.60768       4.05915       2.50439       3.12888       1.96861       1.83208       1.31443      0.850528      0.727108      0.410964      0.295363      0.164097      0.102915     0.0502554     0.0281913
  15  10 2195.7244    0.8259  0.7187  9.3990 -0.0091  0.0344   0.0276   0.0711    0.1021   0.0000   436.9101      -1.71878       15.7643      -10.1927       2.45904      -1.89823      0.720581     -0.228754     -0.724709      0.141366      -1.08044      0.243608    -0.0658398      0.621325      0.404073     0.0254463    -0.0715352   -0.00909277       3.19774       4.33922       4.32771       4.66329       3.92728       3.49332       3.45088       2.67718       2.07201       1.74247       1.27705      0.690201      0.547733      0.337108      0.212466      0.115643     0.0746146     0.0365254
  15  11 2339.4855    1.1607  0.8559  9.8729  0.0006  0.0361   0.0339   0.0711    0.1087   0.0000   440.7493      -3.95555       11.2807    -0.0893695      -3.55944      -4.30460      0.849985       3.64848      -2.78236      0.448390       2.28977    -0.0554246     -0.627824     -0.250321     0.0606098      0.103069     0.0852232    -0.0101854       3.43284       4.51810       5.15435       4.87352       4.76604       4.05700       3.32677       2.90753       2.25455       1.62427       1.21552      0.828955      0.581875      0.349297      0.226304      0.128188     0.0744813     0.0380072
  15  12 2480.9677    1.5259  1.0802 10.2223 -0.0083  0.0358   0.0420   0.0847    0.1331   0.0000   437.8055       2.05406       10.8597       3.68237       2.79822     -0.376968     -0.395185       2.35261      -2.81984      -1.74999      -3.20205    -0.0133196      -1.43497    0.00984427     -0.140193      0.181627      0.143876    -0.0210027       3.77150       4.76261       4.95881       5.08028       4.52338       4.36072       3.74409       3.00061       2.47503       1.68418       1.38842      0.924235      0.625618      0.397278      0.254880      0.132900     0.0809860     0.0396061
  15  13 2622.3701    1.9304  0.8612 11.0694 -0.0084  0.0302   0.0614   0.0822    0.1118   0.0000   431.6200       5.93551       5.06686       19.2590       2.24951      -3.01527       2.60904       2.13724      0.360440      0.957431      0.193984     -0.133999      -1.59095     -0.465185     -0.234454     0.0710103     0.0977492    -0.0558912       3.51474       4.35289       4.70642       4.62956       4.49638       3.93042       3.26919       2.52537       1.94588       1.57626       1.10169      0.725846      0.538459      0.320302      0.200232      0.125128     0.0667403     0.0357355
  15  14 2764.1046    2.6606  0.9101 11.3268  0.0021  0.0301   0.0771   0.0779    0.1463   0.0000   438.7135     -0.940451       8.55915       8.95099     -0.723604     -0.346568      -2.25443      -2.85610      0.346232       1.91936      0.190662     0.0758444     -0.151062     -0.455219     0.0651226      0.169818    -0.0158791    -0.0125982       3.09150       4.14698       4.30666       4.18821       4.23692       3.43188       3.07685       2.52897       1.95256       1.53410       1.06226      0.747788      0.478144      0.309782      0.194701      0.111381     0.0616537     0.0352603
  15  15 2905.6888    3.4473  0.7474 11.4938  0.0030  0.0290   0.1090   0.0667    0.2385   0.0000   444.0426       1.29786       11.0297      -3.30927      0.928262      -2.50884      -4.47966       2.84420      0.940528       2.92801     -0.152870     -0.745381     -0.149304      0.301674     -0.207096    -0.0285821     0.0831064   -0.00407932       3.43803       4.03283       4.59958       4.58714       3.89458       3.64147       3.29923       2.36611       1.90912       1.50213       1.08980      0.669531      0.476740      0.292943      0.181931      0.107763     0.0620017     0.0315889
  15  16 3047.0725    3.6955  0.8088 12.3996 -0.0133  0.0360   0.1252   0.0687    0.2131   0.0000   435.6679       1.76695       8.62988       3.07912       4.61983      -3.15467      -1.06036      -3.67693      -2.64816      -1.49003      0.336478      0.350684     -0.827514     0.0709509     -0.253283     -0.100608    -0.0450919    -0.0249687       3.81063       5.51298       5.80126       5.63969       5.41423       4.66132       3.84567       3.07034       2.31475       1.71569       1.25656      0.856651      0.581800      0.390765      0.221842      0.129699     0.0722572     0.0364634
  15  17 3187.9806    3.8103  0.9799 12.2989 -0.0058  0.0351   0.1180   0.0888    0.2397   0.0000   440.8405      -4.97078       8.86496       4.19442       4.11339     0.0227824      -3.58547       2.29920     -0.201959       1.84429       1.06476      0.763765     -0.457815      0.187979      0.361857     0.0965778    -0.0684356    -0.0112823       3.74191       5.14304       5.11966       5.13954       4.74259       4.02007       3.74022       3.04723       2.54479       1.80935       1.41527      0.859123      0.652364      0.338470      0.245367      0.130846     0.0737207     0.0375192
  15  18 3328.8328    3.3901  1.3320 12.4879 -0.0140  0.0437   0.0947   0.1079    0.1423   0.0000   440.0052      -16.5292       13.3850       11.2481      -7.61933      -10.0298       1.90590      -9.03908       3.29873      -2.80730      -1.22395      -1.66168      0.843025     -0.198654    -0.0520111     0.0383254     -0.123129     0.0670309       4.52738       6.05368       6.04904       6.02723       5.17710       4.97314       4.46803       3.95664       2.96165       2.40552       1.65632       1.16161      0.717421      0.477282      0.281341      0.173057     0.0860665     0.0472636
  15  19 3469.8456    2.8523  2.1217 11.6112  0.0006  0.0522   0.0609   0.1299    0.1150   0.0000   439.8546      -6.46809       12.1821      -6.27756      -5.30949       8.08286       4.71718       6.91212     -0.467623     -0.145692       1.94677      0.834175     -0.548185     0.0437290      0.169261     -0.233509  -0.000257041    -0.0399527       5.33150       6.92315       7.24210       7.22594       6.81161       6.02877       5.38505       4.47376       3.67010       2.71756       2.01829       1.42225      0.890610      0.606415      0.379491      0.218254      0.116308     0.0672835
  15  20 3611.0930    2.2570  3.1402 11.2608 -0.0019  0.0654   0.0427   0.1808    0.0796   0.0000   453.1402       18.6834      -15.5850       11.8904      -7.87606       13.4730      -4.64662      -6.16475      -5.70199      0.857072       1.90437     -0.791032       1.86009     0.0401726     -0.316577      0.399005     0.0240068     -0.116804       6.76280       8.61124       8.74506       8.81936       8.55972       7.67047       6.90362       5.48125       4.62445       3.30272       2.57266       1.75243       1.20311      0.791331      0.463167      0.274087      0.153120     0.0801068
  15  21 3752.2830    1.9815  4.9907 10.4116 -0.0002  0.0844   0.0292   0.2196    0.0766   0.0000   429.9905       2.41469       21.9834      -9.05871      -12.6875       5.39863       3.84167      -3.00890      -3.25067       7.77608      -3.62536       1.38089     -0.453333     -0.406835     -0.145278     -0.491172     -0.105112      0.158224       8.31416       11.0135       11.4901       11.4461       11.1803       10.0952       8.46401       7.36790       5.68028       4.41367       3.23016       2.29032       1.50420       1.01572      0.604026      0.357742      0.196806      0.102529
  15  22 3893.9497    1.5899  6.4549 10.1786  0.0001  0.1032   0.0227   0.2790    0.0648   0.0000   424.2846       10.1424       9.56609       25.3779      -4.45446      -17.9496       12.1548       6.39491      -1.94674      -7.14548      -1.02137       3.51789       1.19465      -1.07278     -0.304723      0.296395      0.488443     -0.250261       10.4368       13.5886       14.5102       14.6776       13.8269       12.3382       10.9397       8.83428       6.95521       5.10754       3.97986       2.76273       1.91766       1.24062      0.761317      0.454698      0.232337      0.126406
  15  23 4035.4345    1.2864  9.0926  9.8293 -0.0034  0.1348   0.0184   0.4058    0.0664   0.0000   426.7160       7.05155       29.3423      -13.8817      -11.1568     -0.704049       6.77058      -5.46342       11.3916      -17.2055      -6.33940       1.20429       5.59938     -0.439461     -0.197215      0.541514     -0.597250    -0.0184921       13.2770       17.1902       18.1861       18.5800       17.3115       15.7584       13.9632       11.2898       9.46064       6.90232       5.33316       3.65467       2.52147       1.60751       1.02776      0.597384      0.321468      0.169039
  15  24 4177.1201    1.0310 10.2459  9.8385 -0.0064  0.1732   0.0174   0.4908    0.0589   0.0000   467.9135       33.5990       22.1540       33.4000       57.0718      -9.82948       15.9650       33.4286      -4.72695      -10.7888       11.0910     -0.727264       7.49237      0.731732      0.187691    -0.0361722      0.348347      0.145360       16.7906       22.6758       24.8737       24.1662       23.4287       21.0561       17.5222       14.9362       11.6018       8.85428       6.64215       4.63060       3.19002       2.11325       1.27196      0.773036      0.398351      0.217144
  15  25 4319.1636    0.8767 12.0653  9.5969 -0.0010  0.2069   0.0147   0.5835    0.0571   0.0000   439.5047      -17.8388      -9.59116       13.9556      -15.8897       4.83945       23.6386       9.63307      -2.51437       7.60305      -8.26509       10.0422       5.84814      0.327977      -1.05213      0.102872      0.563009     -0.536026       19.6561       26.6046       26.8349       29.3613       26.4479       24.6427       21.2218       16.8593       14.3548       10.5566       8.04539       5.55442       3.86003       2.52211       1.55310      0.938619      0.500979      0.270614
  15  26 4460.8208    0.7222 14.3753  9.5777 -0.0031  0.2879   0.0127   0.7606    0.0456   0.0000   441.5787      -15.6855      -7.53867       2.43008       1.67860      -15.9600       53.5867      -29.9584       13.6860      -16.1593    -0.0164076      -2.66763      -4.32102      -7.04651       1.66671      0.311979       1.72190    -0.0970705       27.7512       35.1165       39.4798       39.4011       37.1877       33.6606       29.5047       24.0331       19.4626       14.9793       11.3875       7.73687       5.53188       3.57924       2.27253       1.36920      0.721426      0.391222
  16   9 2081.6115    0.6497  0.6090  9.1966  0.0041  0.0268   0.0238   0.0670    0.0871   0.0000   439.7332     -0.356991       7.07442     -0.134698       3.14812      -2.42681      -1.91858     -0.818176     -0.687173     -0.761801       1.77193     -0.674868      0.243345   -0.00793752      0.106121      0.248611    -0.0605479    -0.0916084       2.63520       3.46878       3.57399       3.40300       3.60906       2.91615       2.81958       2.22735       1.82844       1.44396       1.03297      0.756679      0.473425      0.331858      0.204232      0.128177     0.0776376     0.0487336
  16  11 2372.5775    1.2786  0.9152 10.0758  0.0014  0.0466   0.0364   0.0783    0.1089   0.0000   434.8613      -1.62071       7.12171      0.862840      -3.55111       5.48117      -3.86272      -1.13771       2.40119       1.60906    -0.0378294      0.366540      0.691323    -0.0908728     -0.253784      0.259871     0.0604880    0.00103234       5.12989       4.63422       6.75170       6.60485       4.32630       5.80838       5.59592       3.36431       3.20241       2.99682       1.74233       1.11032       1.04822      0.633980      0.328159      0.193172      0.127147     0.0676635
  16  13 2656.8974    2.1807  0.8865 11.1115 -0.0079  0.0323   0.0634   0.0703    0.1278   0.0000   438.3703      -3.24878       16.2122       3.86506      -6.90679      -4.44339       4.39499       1.54590      0.623837      -2.11155       1.03839     -0.621355      0.949768      0.443199     -0.433576    -0.0567987      0.171010   -0.00881284       3.08594       4.32213       4.32658       4.37433       4.27879       3.74344       3.43101       2.72910       2.04939       1.73809       1.12552      0.924852      0.601699      0.421094      0.250610      0.150600     0.0892927     0.0474089
  16  14 2799.4630    2.8856  0.7151 11.5813  0.0003  0.0302   0.0911   0.0605    0.1191   0.0000   438.3240      -8.60573       12.3701       1.96020       4.75488     -0.773586       5.37359       1.70363       2.57003      -1.47135      -1.04680     -0.548435     -0.320871     -0.478840     -0.357560     0.0484932     0.0915673     0.0507513       3.14527       3.97174       3.90297       4.05868       3.45680       3.27754       3.11086       2.77996       2.12403       1.69323       1.18501      0.875408      0.582756      0.373600      0.245969      0.129766     0.0786861     0.0404392
  16  15 2941.7093    3.5233  0.7721 12.0902 -0.0088  0.0280   0.1037   0.0640    0.1339   0.0000   437.4348      -2.06269       8.64259       3.30006      -3.75761       4.32642       5.50472      0.782936     -0.165507     -0.163082      0.224436      -1.00652      0.134853      0.557184     0.0840125      0.150242    -0.0503696    -0.0474294       2.48003       3.35976       3.58454       3.56117       3.63430       2.95018       2.77645       2.26892       1.83475       1.33471       1.05986      0.707975      0.499690      0.362682      0.212821      0.124127     0.0786028     0.0414454
  16  16 3083.3829    3.8340  0.9102 11.9621 -0.0153  0.0304   0.1112   0.0697    0.2733   0.0000   439.2808      -7.79603       14.5561       2.54772      -4.37161       2.02765      -2.72788      -5.11543      -4.52300       3.02835      0.567546      -1.35397     0.0457567      0.473136     -0.678782     -0.178256     0.0321731     0.0139086       3.10957       4.11202       4.21298       4.34309       4.23891       3.91037       3.35946       2.65173       2.12838       1.62390       1.11519      0.825766      0.676325      0.433681      0.287915      0.157790     0.0874268     0.0518212
  16  17 3224.9115    3.7265  1.1326 12.2324 -0.0243  0.0359   0.1100   0.0928    0.2761   0.0000   441.5188       4.62802       14.0192      -4.50302       4.91452       3.10756      -2.02769      -3.93104      -4.64438      0.386729      -1.80061       3.40107      0.156258     -0.134377      0.362557      0.181170    -0.0700428    -0.0216087       3.43204       4.40016       4.36006       4.67858       4.57784       3.90100       3.64585       2.88401       2.42250       1.78219       1.38505       1.03894      0.689374      0.473356      0.293816      0.187083      0.107220     0.0601081
  16  18 3366.2093    3.1121  1.4301 12.3216 -0.0207  0.0435   0.0854   0.1127    0.1523   0.0000   443.8362       5.95672       13.4321      -7.86387       4.07587      0.751192      -8.04129       5.23486      0.401131      0.545335      0.277694     -0.833380      0.346942      0.340960     0.0212122     -0.620831      0.126786      0.212489       4.27628       5.48549       5.63720       5.54770       5.42035       5.02053       4.48192       3.78540       2.90432       2.25652       1.71250       1.22847      0.877073      0.588062      0.362218      0.225133      0.124764     0.0728288
  16  19 3507.8605    2.6054  2.4673 11.2763 -0.0063  0.0580   0.0522   0.1388    0.1355   0.0000   441.0072      0.470345     -0.595214       6.34258       3.83550      -6.83714       5.84564       6.18713       3.33556      -3.55350      -4.34787       2.84915       2.03675      -2.13396     -0.429876    -0.0281016    -0.0352311     0.0748604       5.21551       7.37687       7.30627       7.77043       6.96357       6.61835       5.83402       4.82093       4.06653       3.20174       2.34059       1.68759       1.17022      0.761080      0.487821      0.297858      0.162154     0.0943047
  16  20 3649.5484    2.2338  3.7704 10.8508 -0.0038  0.0714   0.0365   0.1807    0.0884   0.0000   451.7397      -21.1006       8.52068      -7.99615      -4.46655       1.14085      -4.21838       5.16897       4.46691     -0.798811      0.637909       1.32458      0.934811     -0.546437      -1.15266      0.182474     -0.210387    -0.0435002       6.71415       8.79258       9.02651       9.54539       9.35497       8.27441       7.05443       5.78462       5.02868       3.86282       2.83132       2.03102       1.40346      0.927234      0.617281      0.378680      0.215219      0.126810
  16  21 3791.3610    1.8440  5.1683 10.3371 -0.0029  0.0847   0.0267   0.2270    0.0766   0.0000   426.2045      -11.5280       22.3171      -13.2471      -8.78282      -5.64528      -10.2737       12.8724       2.16543      -8.04317      -2.08725      -3.40796       1.90758      0.329516    0.00101092      0.255014     -0.161745    -0.0120415       7.95607       10.2249       10.9585       11.1606       10.3026       9.77408       8.54636       7.30182       5.67776       4.53021       3.38917       2.46062       1.77595       1.14564      0.753550      0.465832      0.251458      0.144921
  16  22 3933.3263    1.4966  6.8513 10.1237 -0.0026  0.1098   0.0219   0.2894    0.0664   0.0000   452.4990      -28.2333       8.49176       4.70408      -15.2315       13.6757       22.1644      -4.43361      -4.90323      -1.23809      -3.93963      -5.32456      -2.97970      0.575771      0.674999     -0.953503     -0.875638      0.231564       10.2296       13.6875       14.3882       14.9220       13.9143       12.9720       11.2969       9.39279       7.61867       5.90119       4.34829       3.26045       2.25765       1.54481      0.934744      0.602568      0.325609      0.181783
  16  23 4075.3420    1.2670  9.4753  9.7187 -0.0006  0.1339   0.0172   0.3767    0.0656   0.0000   424.6438      -7.93171       17.5501       21.2258      -34.0087      -23.8925       24.5121     -0.834783       3.71615      -3.04726      -12.9942      -8.67833       1.60607       3.46333       1.47125      0.763336     -0.838526     -0.379160       12.6680       16.3667       17.8044       18.0716       17.1962       15.3243       13.7754       11.4993       9.23914       7.24502       5.46948       3.93953       2.76532       1.82982       1.19181      0.732970      0.410093      0.230868
  16  25 4359.2546    0.8954 14.0965  9.5426  0.0001  0.2214   0.0133   0.6063    0.0520   0.0000   479.3455      -27.5898       2.03197       10.1070       23.3607       35.8956       26.3944       16.7258       7.52188      -36.4926       16.4042       5.92648      -10.2970       2.20897      -2.08090     0.0885062      0.278103      0.699862       21.0657       27.1279       29.5273       29.9153       28.4184       25.8114       22.9685       18.8818       15.8318       11.8745       9.39381       6.60214       4.69852       3.16885       2.07048       1.27960      0.704544      0.414389
  17   7 1811.9619    0.3686  0.2759  8.8556 -0.0072  0.0201   0.0197   0.0424    0.0520   0.0000   437.1975      -1.88858       11.1388     -0.498465      -1.78603       2.18795      0.589920      0.592280       3.64995      -1.46699      0.405379      0.137911     -0.551098    -0.0225364      0.218710     0.0974201    -0.0321390    -0.0528466       1.72042       2.42201       2.30715       2.46552       2.19943       2.11844       2.09940       1.58348       1.53044       1.09888      0.901522      0.544070      0.487512      0.268457      0.194752      0.111354     0.0710167     0.0406003
  17   9 2112.9720    0.7177  0.6634  9.2696 -0.0094  0.0358   0.0230   0.0610    0.0853   0.0000   438.9785      -7.66476       16.0181       3.65753      -1.69502      0.196273      -2.06613       3.55369      -2.61387       2.22989       1.40031      0.441590     -0.308160     -0.198017      0.656664     0.0569546     -0.122477   -0.00237147       3.32202       3.44106       4.36647       4.63357       3.78072       3.30846       3.58545       2.85647       1.79249       1.67974       1.36443      0.969090      0.595840      0.445269      0.362799      0.168698      0.110149     0.0665411
  17  10 2260.2730    1.0494  0.7697  9.5995 -0.0050  0.0317   0.0307   0.0687    0.1397   0.0000   442.3667     -0.906839       12.0898      -2.78974     -0.631416      -3.61358       1.09098       2.93133      0.536253       1.46600      -1.29683      0.404871     -0.378896     -0.200265     -0.105828     0.0690824    -0.0881542     0.0184585       2.84350       3.87539       4.17319       4.15565       3.95782       3.77420       3.30804       2.56728       2.21873       1.46120       1.27252      0.870349      0.664997      0.468492      0.296038      0.181369      0.104983     0.0594499
  17  11 2404.9526    1.3063  1.0466 10.2657 -0.0057  0.0351   0.0355   0.0802    0.1165   0.0000   436.6932     -0.520363       9.19321       2.42109      -6.37937       1.20854       6.36480      -2.35657     -0.731246     -0.246946       1.98032       1.09241      0.118082      0.372553     -0.461417    -0.0114355      0.159565    -0.0552651       3.10894       4.01410       4.31926       4.11635       4.29752       4.09076       3.30225       2.85585       2.30543       1.81704       1.44758       1.05009      0.704202      0.495134      0.343830      0.207976      0.131206     0.0771167
  17  12 2548.0918    1.7403  0.9467 10.7322 -0.0040  0.0348   0.0469   0.0759    0.1074   0.0000   437.1714       3.23971       16.0526      -1.43143      -4.96904       1.75287      -5.80632       3.14139      -3.76537      0.961951       1.46800      -1.72983     0.0754097     -0.487144      0.355963     -0.156363      0.258917     -0.150941       3.25610       4.34226       4.11833       4.05615       3.97122       3.92871       3.62682       2.92335       2.37851       1.77045       1.43714       1.09573      0.753704      0.553405      0.325443      0.215096      0.125415     0.0725958
  17  13 2690.9369    2.2576  0.9396 11.2410 -0.0054  0.0333   0.0605   0.0709    0.1117   0.0000   437.0971       2.79729       17.4332       1.61343      -3.44836      -1.10525      -3.85254      -1.07437      -1.21734       1.96764      0.323322     -0.911784     -0.878559    -0.0456188      0.756317    -0.0869707    -0.0130273    -0.0964090       3.05345       3.85290       3.92522       4.21995       3.87099       3.67062       3.46830       2.75237       2.19744       1.60701       1.31882      0.975087      0.718369      0.512260      0.327240      0.220443      0.121540     0.0706325
  17  15 2977.1638    3.7428  0.7232 12.0862 -0.0010  0.0242   0.1167   0.0644    0.1131   0.0000   439.2234      -5.30351       10.5458       5.08189      -1.86338       2.83652      -2.15703      -2.30092       1.62067      0.526403       1.75691      0.519240      -1.09734     -0.380425      0.449413      0.146500     0.0459261     0.0397084       2.16620       2.88991       2.77717       2.95712       2.87678       2.91021       2.28793       2.01434       1.50732       1.25840      0.949588      0.750887      0.489312      0.358217      0.220904      0.149045     0.0907960     0.0578274
  17  16 3119.2580    3.9864  0.9355 12.0564 -0.0006  0.0280   0.1057   0.0681    0.1769   0.0000   439.8182       1.20512       16.2440       5.06108      -7.59788      0.213058      -4.64543       3.78689      0.114311      -1.18563     -0.721076      0.459208      0.691396      0.124868     0.0554904    -0.0473498     -0.126374     -0.126937       2.51178       3.37360       3.49705       3.70441       3.50744       3.14244       2.74310       2.46506       1.93385       1.54048       1.12330      0.874236      0.596746      0.392343      0.273558      0.165878     0.0979679     0.0570682
  17  17 3261.3565    3.6245  1.3624 11.8214 -0.0007  0.0385   0.0906   0.0953    0.2366   0.0000   437.4603      -6.21816       10.7121       8.47341       4.67338      -2.36410       1.73036       3.19570      -1.22972       1.21937       2.06123      0.341530     -0.626318      0.273213      0.575892     -0.229718      0.226934     -0.122726       3.62623       4.32156       4.79441       5.20899       4.51328       4.24105       3.90931       3.15155       2.54619       2.14781       1.59006       1.13787      0.792577      0.559438      0.356069      0.229914      0.140949     0.0839280
  17  18 3403.1888    3.0680  2.0460 11.5443 -0.0044  0.0507   0.0683   0.1240    0.1935   0.0000   437.8670       3.97421      0.656117       2.67183       9.26047       4.38223      0.103624       5.52735      -2.54649       1.15155      -1.10721      0.954641    -0.0548064      -1.13382     0.0796084     0.0345426     -0.281404    -0.0743593       4.58020       6.19250       6.42577       6.61240       6.42457       6.04842       5.11939       4.33278       3.31678       2.91220       2.04109       1.56115       1.07874      0.759901      0.477516      0.326786      0.191090      0.113183
  17  19 3545.3886    2.6206  2.8332 11.1183 -0.0011  0.0567   0.0481   0.1502    0.1338   0.0000   431.0247      -2.79395       15.4852       1.58177      -10.0534       7.95508       4.18160       6.96231       3.35056     -0.479258       3.01468       2.02113      -2.66167      -1.18329      0.330517      0.477277    -0.0949681      0.193947       5.42737       6.86679       7.62862       7.64336       7.58653       6.82820       5.86496       4.72844       3.94151       3.22965       2.47611       1.70729       1.19142      0.820699      0.562207      0.352606      0.216806      0.136012
  17  20 3687.6999    2.0890  4.6457 10.5264  0.0005  0.0763   0.0299   0.2056    0.0858   0.0000   448.2815      -1.63932      0.568598       7.32455     -0.326614      -5.45644       9.69385       4.56740      -3.85773      -7.82497       2.37634       1.37061     -0.145135      -1.04614     -0.463737      0.157216     -0.157974    -0.0571513       6.66259       8.88047       9.44937       9.42026       8.98121       8.70676       7.46997       6.43370       5.42930       4.23102       3.29714       2.41937       1.68821       1.15946      0.768658      0.481146      0.283004      0.168694
  17  21 3829.9953    1.7322  5.6559 10.2302 -0.0023  0.0879   0.0241   0.2358    0.0750   0.0000   442.4456      -13.4485       11.2096      -29.1022       5.43514       13.7696       4.28687       1.29220      -2.08121       8.82031      -5.84657      -4.37359     -0.982481      0.400843      0.659665   -0.00553501      0.352050     -0.410252       7.96571       10.4703       11.6694       11.2319       11.2161       10.0366       9.13473       7.55100       6.22588       4.96500       3.83734       2.71249       2.02239       1.32457      0.881490      0.574344      0.326962      0.194957
  17  22 3971.9216    1.4540  7.6808  9.9501 -0.0041  0.1097   0.0188   0.3115    0.0625   0.0000   431.0551     -0.394024      -18.3785      -3.09502      -16.6705      0.627965       1.26961     -0.322058      -7.79998       3.15815       6.02398       5.48441       1.15443     -0.953978      -1.23168     -0.123039       1.65018     0.0343407       9.70616       13.0313       13.9665       13.8923       13.5117       12.4595       11.0279       9.68030       7.51764       6.17772       4.72422       3.49578       2.47551       1.71225       1.11397      0.705119      0.430530      0.243718
  17  23 4114.5149    1.1592  9.7373  9.7191 -0.0017  0.1404   0.0163   0.3973    0.0625   0.0000   432.6200       16.8435      -16.0896       11.6833      -22.4118      -10.7776      -6.72332       1.89053      -8.49865      -13.7129       2.43524      -1.01271       3.83382     -0.124985      -3.57754      -1.16614      0.104269     -0.237299       12.6318       16.2374       18.0452       18.1252       17.5167       16.3395       13.8514       12.1061       9.93279       7.82285       6.15104       4.29210       3.22697       2.16102       1.46819      0.927149      0.542767      0.326122
  17  25 4399.8887    0.7972 13.6100  9.5431 -0.0024  0.2312   0.0126   0.6299    0.0499   0.0000   440.3726      -25.4109       43.8684       29.7840      -4.40844      -2.21723      -19.2240      -33.3026      -16.5413       20.0495       8.48120     -0.480915       2.37117      -1.71476       4.11786       2.61794     -0.425456      -1.77982       19.7346       26.6807       29.6068       29.3738       28.3266       26.4218       23.4108       19.4210       16.4603       12.6514       9.90257       7.25839       5.37051       3.69447       2.47785       1.57534      0.873232      0.525008
  18   8 1992.8228    0.5423  0.4942  9.1339 -0.0154  0.0234   0.0205   0.0529    0.0701   0.0000   437.4459     -0.751795       17.4978      -4.79074     -0.872308       6.14777       2.23249     -0.633232     -0.268404      -3.69681      0.786877     -0.697993     -0.116218      0.239187      0.188718     -0.121495      0.184693      0.125852       2.00902       2.71788       2.90813       2.85209       2.79707       2.66502       2.33407       1.99235       1.70903       1.38498      0.947141      0.716318      0.555300      0.400234      0.279282      0.185327      0.103329     0.0588920
  18   9 2143.6485    0.7660  0.7091  9.1601 -0.0034  0.0280   0.0230   0.0631    0.0835   0.0000   437.5330       1.25724       14.9813       1.64746      -2.27322       2.05315       1.10608      -4.72351       1.01891       2.64700      0.191201      -1.38583      0.209441     -0.544364     -0.301846    -0.0175488    -0.0141651     0.0493842       2.16407       3.21641       2.80018       3.43999       2.83574       3.04729       2.46378       2.54643       1.70732       1.50707       1.06411      0.880482      0.624658      0.450169      0.343097      0.190069      0.118401     0.0773563
  18  10 2291.5666    1.0516  0.7604 10.0190  0.0039  0.0304   0.0322   0.0716    0.0980   0.0000   432.9816      -2.86504       16.3548     -0.860678      -5.61256       4.32389     -0.524501      -4.76104      0.684519     -0.457071      0.831359     -0.155555     -0.920853      0.401172     -0.166979     -0.179742     0.0507594    -0.0169357       2.75673       3.20236       3.46834       3.78371       3.72713       3.33737       2.75202       2.45856       2.08576       1.57109       1.26151      0.942416      0.669185      0.493372      0.311423      0.195527      0.143007     0.0898563
  18  11 2436.7697    1.4836  0.9309 10.2313 -0.0079  0.0322   0.0401   0.0723    0.1549   0.0000   438.8979      -8.22583       12.4778     -0.194505      -2.41195      0.477914      -1.99137     -0.240176       1.08895      -3.20402    -0.0409324    -0.0260933       1.15682     -0.380573      0.241682    -0.0548007     -0.234477     0.0242204       2.70014       3.55514       3.71348       3.92565       3.55774       3.49047       3.18368       2.62194       2.07199       1.72565       1.31450      0.999993      0.715144      0.511119      0.354948      0.222837      0.134587     0.0841216
  18  12 2580.7523    1.9625  0.8128 11.1026 -0.0069  0.0272   0.0548   0.0668    0.1026   0.0000   438.2527      0.253599       8.61608      0.285074      -4.12512      -1.81108       1.60570    -0.0249491       1.45390      -1.37214     -0.319082     -0.138672     -0.747350     -0.375338     0.0868670     -0.596988     -0.281604     0.0943417       2.38456       3.09095       3.19610       3.27558       3.21970       2.87059       2.62355       2.27201       1.92512       1.58127       1.18510      0.885750      0.669266      0.428464      0.296434      0.193777      0.121533     0.0783930
  18  14 2868.5473    3.1668  0.7696 11.7499 -0.0026  0.0285   0.0907   0.0612    0.1046   0.0000   434.0166      -3.19954       7.10225       1.11068      -5.59190      0.839260      -2.34402       1.99968      0.509824      -3.11710       1.27949       1.43771      0.456510     -0.549289    -0.0121940      0.265914     0.0532558      0.119955       2.87110       3.40545       3.22383       3.06345       3.29654       3.43584       3.18962       2.60691       1.95067       1.51846       1.15565      0.936131      0.758300      0.536178      0.362911      0.239609      0.140803     0.0790837
  18  15 3012.0326    3.8498  0.7650 12.2163  0.0027  0.0261   0.1086   0.0617    0.1077   0.0000   437.9105      0.257967       8.94016       5.72321       3.60659       4.09064      -4.55791      -2.07339       1.13786      0.522240      0.491270      0.832928      0.615255     -0.234890      0.134376      0.394602     -0.101647      0.125423       2.48635       3.24604       3.33691       3.31782       3.26616       2.91225       2.81162       2.33807       1.89353       1.45858       1.11483      0.908032      0.610164      0.441070      0.281229      0.192280      0.132659     0.0722808
  18  16 3154.8277    3.9966  0.9739 12.1022 -0.0068  0.0300   0.1069   0.0737    0.1495   0.0000   437.5876      -1.28201       10.9588       2.88399      -1.17463     -0.779674       2.35283      -1.97141      0.128911       2.90395     -0.134468    -0.0469848       1.68526     -0.433790     0.0215815      0.191951      0.359602      0.213961       2.38927       3.25974       3.55390       3.32520       3.50179       3.15320       2.85135       2.50750       2.03744       1.63052       1.37274      0.913972      0.735412      0.493407      0.319519      0.219626      0.132309     0.0840218
  18  17 3297.2053    3.4605  1.4409 12.0527 -0.0070  0.0397   0.0793   0.0930    0.1532   0.0000   440.2092      -3.56253       16.0334       1.44265      0.257779     -0.974395       4.31281     -0.891761       2.28453     -0.251304      0.126577   -0.00978126      0.373838      0.770389      0.374297     -0.188418   -0.00329297   0.000434128       3.29331       4.61223       4.92524       4.84820       5.01801       4.29034       4.11648       3.24407       2.64731       2.32208       1.58786       1.28017      0.892616      0.632980      0.432218      0.266598      0.175238     0.0995463
  18  18 3439.8748    3.0206  2.3213 11.1667 -0.0044  0.0491   0.0561   0.1212    0.1805   0.0000   451.1495      -5.55131       10.7247     -0.450710      -5.29112       6.51763       8.17159      0.341798      -8.55092      -2.40266       1.10850       1.76633    -0.0511111      0.215079     -0.556659     -0.514187     0.0798180      0.199595       4.21102       5.32619       5.63989       5.87583       5.86813       5.29162       4.96230       3.92913       3.35447       2.72819       2.17068       1.55185       1.18038      0.809974      0.541860      0.367043      0.239786      0.142824
  18  19 3582.5195    2.3688  3.6658 10.6821 -0.0030  0.0628   0.0366   0.1640    0.1193   0.0000   445.1335      -2.44920       16.4590      -12.8728      -22.9834       14.1092       5.57228       4.43910     -0.538451       2.80031       2.24031      0.312594       1.21330      0.663479      0.892881      0.548187     -0.185811     0.0368846       5.65518       7.17685       7.57105       7.58944       7.46299       6.79291       6.20756       5.56290       4.71028       3.75743       2.98515       2.14918       1.62998       1.10983      0.753624      0.468476      0.305644      0.184133
  18  20 3725.1980    1.9910  4.6047 10.5993 -0.0032  0.0756   0.0283   0.1955    0.0773   0.0000   438.1542      -3.99366       22.3139       1.90264     -0.683172      -4.91263      -1.19058       5.75612      -3.09083       6.08760     0.0930849      -5.08558       2.66189       2.14710     -0.737512     -0.195326      0.753320     0.0797347       6.23842       8.16281       9.07201       9.12151       8.77719       8.45030       7.23010       6.34715       5.35943       4.22384       3.35262       2.47209       1.78457       1.31870      0.868605      0.595194      0.331696      0.206995
  18  21 3868.0556    1.6506  6.3676 10.1540 -0.0041  0.0958   0.0219   0.2573    0.0682   0.0000   432.5882      -12.4925       15.7155      -2.99582      -16.0723       8.36676       16.2695       11.0638       4.57481      -2.45696       8.31100      -7.06325       4.22170       2.34263      -2.92675     -0.213486      0.614958      0.225434       7.87339       10.5479       11.3807       11.7731       11.4246       10.5989       9.61026       7.95311       6.88830       5.26099       4.13404       3.10018       2.35401       1.64767       1.12050      0.741715      0.433201      0.265497
  18  22 4010.6352    1.3627  9.1272  9.8198 -0.0010  0.1228   0.0170   0.3440    0.0596   0.0000   448.2813     -0.982096       8.99071       8.54421       1.36467       7.57237      0.686040      0.123477       19.8368      -9.01409      -10.7682      -4.14758      -4.00589      -2.74243     -0.387526     -0.581075    -0.0907678      0.381522       10.2577       13.6630       14.5025       14.6331       14.1629       13.4794       11.9595       10.4390       8.99541       7.00857       5.55051       4.16519       3.07928       2.16274       1.46755      0.954394      0.575663      0.349102
  18  23 4153.6245    1.1503 10.4138  9.7920  0.0002  0.1439   0.0158   0.4188    0.0540   0.0000   462.7758      -7.38844       15.8274      -12.6026      -6.12332      -2.73471       22.6457       13.7140      -5.15461      -7.41069      -1.84738       6.25969      -1.04668       5.76619      -3.13905      -1.10283     -0.490656     -0.163692       12.2844       16.3548       17.3510       17.9137       17.1924       16.3294       14.0726       12.1966       10.4657       8.43775       6.74520       4.91715       3.53112       2.46088       1.69607       1.10147      0.678170      0.418568
  18  26 4582.2693    0.6292 15.7119  9.4077  0.0014  0.2868   0.0098   0.7413    0.0395   0.0000   484.8087       13.8455       80.1686      -75.3931       11.7635       20.7095       1.42727       1.48903      -9.59529       36.3620       10.9132       10.1106       9.09840      -5.29057      -5.82634     -0.246491       1.84015     -0.416579       23.6347       30.9878       34.7222       33.7931       33.6569       31.2869       27.9239       24.6020       20.3432       16.6873       12.9647       9.90542       7.25360       5.03519       3.53839       2.29188       1.37736      0.840237
  19   9 2173.7448    0.8594  0.6848  9.4348 -0.0032  0.0243   0.0253   0.0608    0.0863   0.0000   437.0387      -4.78689       16.0350     -0.165202      -1.39595     -0.287753       3.22008      -2.16250     -0.945701     -0.813494       1.17818      -1.16707     -0.269542     0.0828901    -0.0207399     -0.204342      0.228681    -0.0432659       1.92419       2.54630       2.60099       2.80268       2.64237       2.50761       2.37007       1.89224       1.55606       1.34268       1.04703      0.779380      0.601800      0.429967      0.284705      0.209020      0.129556     0.0793560
  19  10 2322.2906    1.0888  0.8758  9.9758 -0.0002  0.0312   0.0287   0.0707    0.0887   0.0000   435.5342      0.378470       8.99894      -1.88929      -3.32849      -1.66101      0.880968      0.846388       1.61305      0.488901      -1.60498      -2.25340      0.109939      0.212612     -0.500398     0.0255867     0.0922898     -0.118061       2.34875       3.32974       3.67349       3.69592       3.83014       3.19655       3.00232       2.56496       2.06718       1.69643       1.25395      0.989647      0.732918      0.514435      0.347197      0.238736      0.152516     0.0911528
  19  12 2613.0613    1.9514  0.9320 10.9237 -0.0120  0.0314   0.0521   0.0681    0.1354   0.0000   434.5437       1.19353       16.0010      -8.95218      -3.67816       3.50486      0.523302     -0.419645       2.28454     -0.680812       1.18945      -1.75575       2.23592    0.00853619     -0.121922      0.226962    -0.0893397     0.0950138       2.47894       3.61524       3.77520       3.92343       3.99165       3.40721       3.14524       2.64197       2.21950       1.70826       1.30289       1.07987      0.738430      0.572716      0.361078      0.258976      0.154674      0.100884
  19  13 2757.8990    2.7267  0.8987 11.4502 -0.0008  0.0292   0.0702   0.0665    0.1109   0.0000   438.0276      0.622988       7.93431     -0.906056      -2.56900      0.669747      0.392006    -0.0316203       2.75054     -0.548642      0.163945      -1.11164      -1.00599    -0.0551038     -0.394534     -0.369980     0.0256893      0.153643       2.28386       3.26679       3.39637       3.39646       3.24021       2.94515       2.72142       2.36097       2.21034       1.68182       1.41014       1.01177      0.777655      0.513612      0.351782      0.228969      0.142222     0.0914874
  19  14 2902.4771    3.3658  0.7121 12.1852 -0.0018  0.0263   0.0970   0.0581    0.0914   0.0000   439.6704      0.110817       15.9116       2.57762      0.488628       2.68499       1.45734      -1.54145     -0.735947      0.479799       1.02256     -0.838003      0.421325     -0.171420     -0.511228    -0.0111393    0.00970144    -0.0248058       2.07009       2.66310       2.95506       2.89315       3.18764       2.39289       2.42762       2.14269       1.65704       1.41247       1.12586      0.848543      0.612073      0.428139      0.308975      0.201114      0.125542     0.0803858
  19  15 3046.4264    3.8648  0.8729 12.2346 -0.0022  0.0277   0.0991   0.0634    0.1170   0.0000   438.8380     -0.526262       17.0856      0.799695      -1.96650      -2.65286      -1.83331      0.479328       1.34365       1.95283      -1.38304      0.134162    -0.0945322     -0.158880      0.109850     0.0956264    -0.0155764    -0.0197600       2.16741       2.96660       2.94038       3.21382       2.99506       2.90915       2.64457       2.11560       1.89183       1.55446       1.22324      0.949306      0.665151      0.490502      0.320312      0.216329      0.156739     0.0892822
  19  16 3189.7449    3.8622  1.0020 12.0746 -0.0040  0.0335   0.0933   0.0670    0.1342   0.0000   438.8295      0.284749       13.0366       4.30501      -3.20452       3.07600       6.66649       1.07635     -0.831568     -0.366120       1.85508      -1.03379      0.263551     0.0921397     -0.180986     -0.174445      0.256814     0.0406207       2.43421       3.58963       3.39080       3.56203       3.78207       3.13694       3.31113       2.49021       2.31104       1.62723       1.40413       1.01812      0.867262      0.556400      0.437291      0.262847      0.183684      0.109101
  19  17 3332.8128    3.3719  1.5430 12.1843 -0.0051  0.0386   0.0737   0.0982    0.1018   0.0000   437.1063      -9.14230       11.9194      -1.95041      -1.56957      -1.59310       3.38592      0.955701       3.70059      -1.76615       4.03641       1.58169      0.902449      -1.53409      0.636878      0.387034      0.135026    -0.0510462       3.23737       4.12113       4.50902       4.84558       4.52105       4.14573       3.75596       3.33021       2.69546       2.20485       1.80926       1.36057      0.996555      0.688602      0.469351      0.330613      0.213330      0.129489
  19  18 3475.9878    2.7674  2.4982 11.4937 -0.0042  0.0514   0.0505   0.1266    0.1060   0.0000   443.6159      -2.61240       13.7292      -3.20070       2.52244      -1.83315      -12.1107      -1.84682       1.31667    -0.0370816       1.04766      -1.97603      -1.61028       1.53995      0.128952     0.0173570      0.489754     -0.269793       4.03892       5.35072       5.58047       5.79813       5.87433       5.46746       5.01264       4.14226       3.63926       2.83825       2.35272       1.72448       1.30472      0.948043      0.657326      0.440926      0.283984      0.176846
  19  19 3619.2340    2.3293  3.8754 10.6502 -0.0034  0.0627   0.0338   0.1674    0.1023   0.0000   435.3908       8.15901       12.0653      -6.19373       8.42977       4.09842      -10.3884       6.16066       3.53694       4.24948       6.40331       2.91927      -2.39274      -1.17446      -1.37535      0.792499      0.259013     -0.140530       5.08233       6.55388       7.20305       7.10769       7.30843       6.44290       6.25221       5.24888       4.41392       3.64588       2.89984       2.21976       1.63642       1.16512      0.812194      0.539237      0.355247      0.215512
  19  20 3762.3199    1.9320  5.6165 10.1913 -0.0018  0.0795   0.0243   0.2186    0.0816   0.0000   433.6275      -16.1606       14.7181       10.5085      -21.2239      -2.02888       7.33686       8.96396       5.30768      -5.50737      -1.56306       4.48871       3.88122     -0.645589      0.153557      0.823407       1.10980    -0.0209643       6.52580       8.28493       9.23249       9.13656       9.13728       8.67774       7.84811       6.74476       5.66703       4.61064       3.70393       2.80214       2.17133       1.50508       1.02995      0.708699      0.463831      0.290956
  19  21 3905.3476    1.5813  7.2757  9.9532 -0.0024  0.0982   0.0190   0.2692    0.0654   0.0000   436.0644      -1.14503       15.7336       3.58515       2.43575      -17.4959      -7.58824       1.97426      -2.26626      -4.34285      -2.65505       4.55851       3.81770      -3.26002      -2.81576       1.64921     -0.912051     -0.397578       7.93845       10.2077       11.2843       11.3115       11.1845       10.4613       9.50928       8.29511       7.08712       5.80791       4.58515       3.56140       2.62774       1.87002       1.29729      0.872996      0.556402      0.345730
  19  23 4192.4203    1.0578 11.1101  9.7293 -0.0013  0.1537   0.0141   0.4473    0.0507   0.0000   437.1334      -6.85350       20.0324     -0.874128       22.2318       30.7978       28.6701       15.5359       5.99149       6.89310      -1.68813       2.50406       3.62694       1.28814      0.850060     -0.888930      0.619760      0.573442       12.0149       16.1467       17.7797       18.0807       17.5711       16.4082       15.1739       12.8321       11.0153       8.87692       7.02893       5.42541       4.05721       2.89788       2.04739       1.37084      0.850759      0.531540
  19  24 4335.4869    0.8931 13.4785  9.5809 -0.0036  0.1985   0.0121   0.5450    0.0479   0.0000   438.3898      -19.5672       4.70956       13.2001       7.98080       3.82866       1.31394      -15.4364       6.05774      0.424435       11.4501      -6.15856    -0.0306392       2.21946       2.65514       1.57552      0.301707      -1.36965       15.4579       20.8112       22.3889       22.7859       22.8227       21.7940       18.6215       16.7222       13.9910       11.5199       9.14878       7.00814       5.21228       3.72240       2.66987       1.78214       1.09721      0.698749
  19  25 4478.7210    0.7012 14.6693  9.5348 -0.0077  0.2547   0.0105   0.6648    0.0409   0.0000   409.8224       24.2412       41.0641       15.8345      -64.6083      -9.21977       103.918      -12.4487      0.250553       11.1091       22.2125      -1.13168      -21.4943       10.4726       8.02730     -0.833813      -4.04265     -0.772564       19.8478       25.6100       28.6056       29.6066       28.3521       27.4735       24.9668       20.9357       17.9608       14.3459       11.8201       8.85133       6.75490       4.86762       3.44967       2.28176       1.48658      0.924383
  20   7 1893.8513    0.4365  0.4550  8.8926 -0.0027  0.0235   0.0159   0.0514    0.0575   0.0000   441.4691      -3.20857       13.4366      0.154573      -2.65949       3.55672     -0.350652       1.28874       1.27367     -0.870099      0.945953      0.335557     -0.972565      0.624392     -0.311462     -0.112625      0.124316      0.221471       1.75258       2.29119       2.38329       2.43060       2.72569       2.31156       2.14912       1.65750       1.55720       1.45196       1.09513      0.802400      0.579347      0.496085      0.303750      0.212075      0.128728     0.0877945
  20   8 2049.9970    0.6614  0.6309  8.9428 -0.0062  0.0238   0.0200   0.0595    0.0806   0.0000   435.2856      -3.69982       14.5738       3.85168      -2.33961    -0.0323852       6.82577     -0.873850       1.80684       1.61127     -0.539827     -0.435158     -0.338809     -0.357552     0.0303376     0.0289106     -0.159333     -0.138977       1.80072       2.22489       2.43990       2.54503       2.43445       2.46362       2.17270       1.79085       1.58277       1.28904       1.10833      0.829763      0.611097      0.422297      0.313058      0.225813      0.137110     0.0932213
  20   9 2203.1364    0.8837  0.7826  9.2746 -0.0032  0.0273   0.0239   0.0593    0.1117   0.0000   438.1857      -4.30248       17.6406      -4.71969     -0.572768      0.666005       2.44748      -2.81142      -1.33457      -1.88065     -0.221500      0.523675      0.655470      0.481572    0.00284272     -0.231174    -0.0222306    -0.0615346       2.08950       2.68180       3.01738       2.82654       2.86668       2.72999       2.52560       2.38034       1.85527       1.58910       1.24483      0.883536      0.768078      0.543930      0.378861      0.272033      0.179382      0.115002
  20  10 2352.3780    1.1686  0.9197  9.8185 -0.0063  0.0284   0.0292   0.0674    0.1023   0.0000   437.8632       2.02191       11.9776      -7.43864     -0.780304      -1.47534       3.30737       1.92100       3.83768      0.720633     0.0432226      0.798081      0.650424     -0.814345     -0.113619     -0.265889    -0.0667817    -0.0762147       2.20374       2.76188       3.15954       3.19127       3.16196       2.85461       2.52142       2.46039       1.96917       1.54876       1.24565      0.973527      0.753316      0.535793      0.357612      0.270697      0.170184      0.105944
  20  11 2498.8858    1.6364  0.9391 10.6601 -0.0005  0.0304   0.0429   0.0723    0.1201   0.0000   439.4076      0.999473       11.9778      0.148726       2.00664      -3.44573      -1.93765       6.58232       1.67412      -1.57711       1.26571      0.285504     -0.231557     -0.262235      0.793229    -0.0650189     -0.182028     0.0596355       2.42888       3.24134       3.58658       3.55695       3.61589       3.02161       2.82134       2.72146       2.16402       1.85888       1.41763       1.11154      0.854311      0.588041      0.406114      0.287327      0.178768      0.110805
  20  12 2644.8077    2.1599  1.0253 10.9009 -0.0158  0.0300   0.0535   0.0734    0.1765   0.0000   436.4414      -2.51201       17.3633       1.28231      -5.17847      -2.13964       2.47761       4.63793      -1.05944     -0.567784       1.10824      0.220487       2.35744      0.810739      0.557924     0.0556231     0.0619071    -0.0787362       2.47162       3.09621       3.60671       3.70082       3.51567       3.37653       2.94732       2.55116       2.15678       1.71990       1.40466       1.07560      0.792574      0.597759      0.391109      0.271196      0.195324      0.116082
  20  13 2790.6413    2.7590  0.8797 11.6936 -0.0047  0.0261   0.0706   0.0676    0.0997   0.0000   441.5603      -5.82305       14.6030      -4.29131       1.49131       2.33077     -0.110554      -3.25545     -0.189377      -5.09888     -0.411644      -1.26513     -0.109604     -0.237315     -0.477230      0.340954     -0.295221    -0.0408612       1.97227       2.68345       2.88685       3.07812       2.87030       2.77116       2.47293       2.13153       1.80782       1.54724       1.16986      0.909470      0.677056      0.492986      0.356335      0.253383      0.154764     0.0963681
  20  14 2935.8392    3.4286  0.8142 12.0564 -0.0030  0.0258   0.0884   0.0631    0.1016   0.0000   437.9071       5.17301       9.08416      -1.72153       4.71796     -0.437648      0.973833     -0.979385      0.984978     -0.904069      0.565107     0.0403224       1.15298     -0.252805     0.0579481      0.238683   -0.00983869     0.0581052       1.98177       2.60164       3.15548       2.96599       3.01795       2.93493       2.44527       2.12821       1.90444       1.37348       1.26330      0.852570      0.691931      0.467943      0.364167      0.224830      0.149740      0.100622
  20  15 3080.3121    3.8717  0.9096 12.0248 -0.0035  0.0275   0.0937   0.0631    0.1257   0.0000   436.4723      0.574348       13.8400     -0.769017     -0.178527     -0.391503      -3.56401     -0.522495      -1.42640      0.361436      -1.27795      0.382883      0.632438    -0.0562643     -0.810031     -0.296297    -0.0533115      0.115481       2.18774       3.00756       3.05104       2.91187       2.91886       2.63172       2.55115       2.30154       2.08298       1.75320       1.36457       1.06889      0.775037      0.591306      0.404081      0.270006      0.171217      0.111484
  20  16 3224.3177    3.8439  1.1406 12.1937  0.0012  0.0334   0.0868   0.0799    0.1273   0.0000   434.8260      -3.56778       14.5548       8.78742       3.43861     -0.396660      -2.70902       2.98252     -0.454190      -3.10342      0.969863     -0.287608     -0.232930      0.677223    -0.0495673     -0.294247     0.0295253     0.0573859       2.83642       3.85613       4.16003       4.51080       4.24407       4.01505       3.48016       2.78804       2.37250       2.00762       1.55489       1.15079      0.853873      0.601269      0.417661      0.291334      0.191970      0.122003
  20  17 3368.0053    3.1215  1.6432 12.1948 -0.0025  0.0426   0.0665   0.1059    0.0864   0.0000   436.1560       3.13479       10.6571       4.75063      -4.67870      -7.20735       2.20388      -1.63434       1.09392      -3.14253     -0.378794      -2.34119     0.0258431      0.166671     -0.304851     -0.178553     -0.291688      0.120076       3.30807       4.42888       4.79210       4.65210       4.35320       4.28603       3.87195       3.66250       3.05563       2.63636       2.09722       1.59392       1.23567      0.872862      0.640967      0.415748      0.271694      0.175114
  20  18 3511.8022    2.7397  2.5951 11.3016 -0.0026  0.0488   0.0448   0.1261    0.0954   0.0000   441.8355      -3.07293       6.81269       2.40824      -2.51199      -5.26413      -1.77285      -2.67342      -5.75544       1.72337       1.29511      -1.25571      0.942482      0.273567     -0.138940      0.394560      0.120417      0.260209       3.79411       5.11211       5.59193       5.74880       5.66382       5.33832       4.73907       4.18426       3.50280       2.89271       2.26996       1.79270       1.35723      0.962182      0.694209      0.468843      0.312557      0.198267
  20  19 3655.5315    2.1450  4.2284 10.5185 -0.0033  0.0633   0.0286   0.1755    0.0846   0.0000   437.4725     -0.901474       28.9120      -1.78356       4.70120     -0.965129     -0.301728      -8.35145      -7.96233      -1.41316       4.25848      0.872338      0.794675      -2.90498      -1.35605       1.64462    -0.0341848     -0.525675       4.89707       6.50615       7.00450       7.47325       7.22458       6.69639       5.99056       5.31403       4.53129       3.74526       2.99206       2.27039       1.75440       1.24060      0.932825      0.607184      0.396040      0.258468
  20  20 3798.9598    1.8121  5.8478 10.2790 -0.0019  0.0830   0.0223   0.2254    0.0675   0.0000   436.0654       10.0685       23.3858      -5.57464      -1.43956       2.28274      -9.00033       6.59999       5.20828       5.54603       1.44525       4.47643      0.225164      0.944630      0.975194      -1.50075     -0.873930      0.123483       6.36293       8.81500       9.37445       9.72710       9.20186       8.91843       7.80082       7.01352       6.14324       5.06864       4.13517       3.15230       2.37439       1.71086       1.17070      0.814489      0.516433      0.330147
  20  21 3942.6680    1.5207  7.9911  9.8318 -0.0001  0.1025   0.0170   0.2881    0.0611   0.0000   450.3814       5.46134       28.8727      -5.06262       19.4976       19.0439      -4.43872      -4.45416       3.38722      -8.73894       6.84917       5.58582      -4.88078      0.652519       1.99629     0.0960814     -0.863971     0.0469494       7.59481       10.2895       11.3246       11.3636       11.4991       10.7991       9.78951       8.64294       7.28278       5.90522       4.83972       3.70820       2.86572       2.07049       1.49341      0.995643      0.662140      0.425913
  20  22 4086.6226    1.2539  9.8401  9.7232 -0.0002  0.1279   0.0146   0.3502    0.0529   0.0000   435.8196       14.2820      -4.65708      -4.78883       9.17551       22.2838      -25.5286      -1.83766       20.3301       8.05571      -12.8197       3.51818      0.993592      -5.02313     -0.813086     -0.211528     -0.512244     -0.527811       9.60705       12.7035       14.0318       14.0000       14.3609       13.2004       12.1989       10.4880       9.16518       7.48694       6.00824       4.72943       3.51261       2.64954       1.81052       1.28957      0.826379      0.527632
  20  23 4230.1741    1.0197 12.1417  9.7067  0.0013  0.1680   0.0129   0.4694    0.0462   0.0000   413.5141      -15.2062       25.2675      -10.8273      -9.29761       7.58077      -6.94712       17.9895       11.5707      -13.1697       3.91776       2.23306      -10.2996      -12.1872       1.49019       2.45145     -0.733675     0.0253525       12.4391       16.2547       18.2058       18.1397       18.4429       16.9805       16.1840       13.4080       11.8005       9.95649       7.99959       6.27425       4.67606       3.42931       2.46260       1.68841       1.08806      0.701988
  20  24 4374.0358    0.8451 13.7205  9.5681 -0.0022  0.2002   0.0109   0.5560    0.0438   0.0000   454.4092       20.3006       94.8891      -23.8614      -52.4031       15.5732       26.7975      -36.2006      -22.6798       20.1543       14.2456       8.96945      -8.28142      -5.31904       7.48669       1.21611      -1.12296       1.71093       14.8790       19.6571       21.5473       22.3494       21.7660       21.0891       18.7257       16.5616       14.2160       11.8788       9.47581       7.39419       5.72643       4.14954       2.96654       2.01774       1.32893      0.862397
  20  25 4518.3979    0.6840 17.4504  9.4830  0.0009  0.2882   0.0088   0.7578    0.0351   0.0000   409.8797       35.6056       30.4474      -25.1455       2.80799       6.71361       27.9599      -9.53296      -22.1974       6.30082      -13.2231      -9.09545       11.6484      -5.78468      -4.74523    0.00281559      0.383231      0.892306       20.7910       28.8137       30.3805       32.0204       31.0331       29.5577       26.9155       23.6477       20.7912       16.9372       13.9651       10.8636       8.23561       5.91138       4.34741       2.93063       1.86122       1.21790
  21   8 2077.7426    0.6740  0.5023  9.4506 -0.0100  0.0217   0.0228   0.0461    0.0632   0.0000   438.8598      -2.84982       13.7646      -4.31333     -0.946758       1.50465      -3.57693       3.56259     -0.178433       1.51952       2.32565      0.581585      0.423459      0.518542      0.101055     -0.398566     0.0733535      0.110886       1.59269       2.23190       2.29434       2.16187       2.32315       2.06896       2.12056       1.82128       1.61631       1.36089       1.02475      0.818281      0.617399      0.486956      0.378312      0.246155      0.149041      0.110733
  21   9 2231.8558    0.9394  0.8016  9.4068 -0.0002  0.0292   0.0245   0.0656    0.1065   0.0000   439.8859     -0.403157       15.6537      0.374688      0.560142      -1.28297      0.825094      0.149838       2.26860     -0.325143     -0.673355     -0.564068      0.579924    -0.0596418     -0.318447      0.400553    -0.0367438    0.00111076       2.13836       3.10331       2.91640       3.08490       2.66135       2.97716       2.56453       2.32550       2.10915       1.69713       1.43203       1.12477      0.902233      0.640451      0.441545      0.305344      0.197137      0.139147
  21  10 2381.8397    1.3627  0.9095 10.0266 -0.0066  0.0271   0.0333   0.0622    0.1054   0.0000   436.0952      -3.33198       17.9006      -8.09163      -2.62541      0.674147       3.25903       4.60160     0.0783157       1.90739      0.267446      -1.29859      0.949895      0.197097     -0.143458     -0.909496    -0.0131270      0.282618       2.11113       2.68705       2.83556       2.94285       2.89702       2.78746       2.74223       2.39794       2.01197       1.65979       1.23643       1.14669      0.864943      0.625506      0.441079      0.304063      0.216114      0.153487
  21  11 2529.2611    1.8473  0.8185 10.6607 -0.0042  0.0266   0.0487   0.0672    0.0971   0.0000   434.3662      -4.90439       15.9641       1.22409      0.253339       3.77167       2.12953     -0.240699      -1.34055     -0.961882       1.05879     -0.962914    -0.0901610     -0.743738     -0.268219      0.502128     -0.203642     0.0190744       2.22694       2.94184       3.20851       3.70591       3.52077       3.08362       2.83496       2.53628       2.04945       1.55560       1.22322      0.937029      0.721219      0.523837      0.370993      0.277648      0.182301      0.114953
  21  12 2676.1184    2.3094  0.8988 11.1051 -0.0084  0.0334   0.0595   0.0644    0.1443   0.0000   439.5257     -0.832109       9.28757      -2.80110      -4.13217       7.52796       1.32051      -3.94285      -3.51056     -0.649207       1.30926     -0.150796     -0.418177      -1.72297     -0.727805      0.176827     -0.303903     -0.124053       3.02483       3.91498       3.59876       3.69177       3.47015       4.11520       4.30033       3.76240       2.58524       1.71560       1.53738       1.64190       1.26284      0.863269      0.543375      0.354163      0.234820      0.147402
  21  14 2968.8246    3.6225  0.7906 12.1062  0.0021  0.0246   0.0912   0.0555    0.1063   0.0000   443.4327      -2.01453       14.6194      -1.05223     -0.201494       4.35618      -1.73208      -1.09297      -1.07773     -0.997176      0.454909      0.749723     -0.200917     -0.856021     -0.309419      0.325058      0.242391     -0.132545       1.79030       2.45219       2.71594       2.62891       2.91579       2.41422       2.25275       2.06753       1.66129       1.53299       1.13584      0.904151      0.691982      0.527946      0.352552      0.249420      0.172754      0.109087
  21  15 3113.8017    3.9022  0.9682 11.9859 -0.0007  0.0273   0.0889   0.0623    0.1328   0.0000   441.0600       2.34490       10.8278       1.55175      -3.50733      0.457593       1.71056     -0.436675      -1.72898     -0.643497       2.95673     -0.940740      0.660689     -0.334501    0.00905957      0.270727      0.107386     0.0159621       1.90696       2.59030       2.66156       2.84534       2.84368       2.71190       2.43848       2.08775       1.91303       1.55892       1.24392      0.980304      0.746824      0.559931      0.410273      0.289866      0.186759      0.124442
  21  16 3258.3945    3.5381  1.2885 12.2441 -0.0054  0.0349   0.0782   0.0818    0.1075   0.0000   439.0380      -1.70652       12.1515       8.28695      0.735519      -1.81465      -3.31711       6.71128       4.09135       1.00203      0.981195       1.10414     -0.531976       1.78736     -0.198566     -0.169932      0.115825     0.0638745       2.44303       3.35422       3.62769       3.59544       3.82866       3.56410       3.18611       2.86635       2.33843       2.11015       1.64760       1.20274      0.962166      0.747978      0.528006      0.378721      0.245548      0.159900
  21  17 3402.7213    3.0169  1.9379 11.8631  0.0008  0.0429   0.0548   0.1085    0.0762   0.0000   442.1755      -5.00002       9.76308       3.72298       1.70141       4.77722     -0.335890      -1.13805       1.60097     0.0446116      0.193279      0.129407      0.485527      0.698997      0.927422     -0.799988      0.258495      0.118222       3.02352       4.20913       4.59103       4.77461       4.72088       4.39139       4.10155       3.44222       2.99112       2.46499       2.02424       1.51454       1.19116      0.871972      0.648148      0.438257      0.297451      0.198890
  21  18 3547.0631    2.4358  2.8887 11.2572 -0.0020  0.0529   0.0378   0.1359    0.0711   0.0000   441.2153      -7.14027     -0.168506      -1.65675       8.40685     -0.278743      -3.31426       9.13180      -3.31899       2.80561       4.34030      -3.04125     -0.493189      0.535166      -1.03914     -0.834222     -0.227078     0.0421901       3.71165       5.06206       5.51320       5.70789       5.41195       5.45540       4.66239       4.33569       3.80252       3.10503       2.51801       2.05300       1.57903       1.12319      0.819911      0.559238      0.376523      0.253290
  21  19 3691.2692    2.1062  4.3390 10.6971 -0.0029  0.0662   0.0281   0.1731    0.0713   0.0000   438.4106       6.14297       10.2074      -5.09726      -9.48172      -7.31760       6.79495       9.93393      -3.37345      -1.85301       1.71841      -1.65911      0.163407      0.153653       1.03763      0.146565      0.647916     -0.736687       4.82523       6.09856       6.85702       7.08003       6.99644       6.52814       6.14869       5.37529       4.67967       3.89384       3.19947       2.51175       1.93924       1.45779       1.03191      0.711471      0.491368      0.322546
  21  20 3835.4714    1.7466  6.1589 10.1595  0.0003  0.0836   0.0209   0.2278    0.0668   0.0000   421.5254      -1.50685       11.5853       6.00256      -6.84292       8.80066      -1.99813      -5.13107       15.2237       8.52281      -5.83225      -3.08006       3.46062       2.44570     -0.974236      0.631066      0.238612     -0.327746       6.17686       8.11742       8.94862       8.93487       9.15507       8.40594       7.99980       6.80006       6.15237       4.92651       4.01037       3.23603       2.39903       1.83566       1.32194      0.940330      0.628185      0.401271
  21  21 3979.6910    1.4549  8.0581  9.8880 -0.0008  0.1039   0.0165   0.2878    0.0566   0.0000   423.5507      -18.5546       28.9067     -0.225189      -28.8170       10.8193       7.90833       2.82375      -1.72295       4.87322      -6.70450      -4.76317      -2.62260       1.20117       2.25842     -0.677236     -0.261866      0.215028       7.46855       10.0612       11.0429       11.3651       11.0611       10.7798       9.63013       8.75298       7.50008       6.15248       5.09896       3.94974       3.09619       2.32409       1.64040       1.13548      0.769471      0.508052
  21  22 4123.9780    1.1902  9.9965  9.6825 -0.0038  0.1280   0.0136   0.3552    0.0521   0.0000   441.3700      -2.32245      -1.74710      -25.6597       17.0896       9.71077       22.4759      -19.5856       8.98901       8.15358      -3.81044      -10.0608      0.566014       6.46355      -1.74380      -1.24967    -0.0889511      0.135995       9.21012       12.2409       13.5959       14.0161       13.9131       13.0720       11.9849       10.3349       9.33956       7.56703       6.29117       4.91732       3.78174       2.83553       1.99485       1.39919      0.928313      0.616966
  21  23 4267.8479    0.9494 12.2053  9.6761 -0.0017  0.1691   0.0122   0.4719    0.0460   0.0000   460.1702       17.1902       13.3301       5.73680       14.2540       33.3928      -13.7751       1.31803      -18.0559       4.80871       4.92983      0.167930       5.55780       3.49941       4.57945      -2.64445       1.52582      0.984052       12.1310       15.8516       17.5930       18.0873       17.6147       17.1270       15.7984       13.7972       12.1399       10.0648       8.28532       6.38638       4.98766       3.77383       2.73567       1.94124       1.27627      0.841983
  22   6 1781.5267    0.3550  0.3050  8.8316 -0.0039  0.0208   0.0150   0.0368    0.0457   0.0000   441.2277      -2.99792       17.9090      0.378925      -2.86583      -2.89722     -0.956587     -0.326010     -0.258364      0.707390      -1.10010     -0.395086      0.458509      0.275167    -0.0733593      0.342139      0.101450      0.128891       1.22269       1.90515       1.92180       2.15359       1.83302       2.08005       1.83213       1.48621       1.37554       1.09722      0.923707      0.654947      0.657905      0.394668      0.312884      0.242775      0.142644      0.110234
  22   8 2104.7387    0.6652  0.6803  9.3125 -0.0036  0.0259   0.0186   0.0561    0.0695   0.0000   440.7507     -0.828974       15.0449     -0.610418      -3.07712      -2.50900       3.41913       4.65175      -2.29425       1.53698     0.0888971     -0.317542     -0.211145     -0.487433     -0.661856     -0.289925    -0.0925250    -0.0223560       1.84291       2.32524       2.51749       2.71603       2.59557       2.53503       2.40294       1.89071       1.73519       1.54786       1.25315      0.982673      0.739729      0.591613      0.403989      0.283121      0.205701      0.135250
  22   9 2259.9376    1.0300  0.7808  9.7960  0.0022  0.0279   0.0263   0.0578    0.0843   0.0000   438.7121       4.94683       16.2217     0.0447865      0.207627       3.72441      -2.36159      -2.98862      0.688952      0.556702       1.75638      0.180964      0.437373    -0.0278761     -0.511541     -0.489961    -0.0404584      0.222757       2.09548       2.93670       3.23606       3.09991       2.99082       2.62880       2.36659       2.31173       2.04752       1.98234       1.74532       1.42673       1.04445      0.770899      0.477148      0.361932      0.218838      0.146893
  22  11 2559.1331    1.8848  0.7717 11.1488 -0.0055  0.0251   0.0502   0.0584    0.0818   0.0000   442.4402      0.717054       10.7206      0.688269      -2.45950     -0.703761      -1.68462     -0.990326     0.0377888       1.55075      -2.59018      -1.19929      0.287267     -0.408747      -1.11800     -0.215808     0.0248212     0.0746771       1.90016       2.51478       2.58735       2.56275       2.57820       2.41690       2.30799       2.05182       1.91767       1.62683       1.29978       1.00736      0.833558      0.595267      0.476734      0.336766      0.216169      0.148043
  22  12 2707.0130    2.4509  0.8734 11.2889 -0.0007  0.0246   0.0623   0.0657    0.1142   0.0000   439.9312      -1.44521       19.2673    -0.0494134      -3.53616      -5.57731      0.121753     -0.609815       4.34013       1.59486      0.488696      -1.38802      0.191146       1.26864      0.505889     -0.257140      0.138786      0.173510       1.87018       2.19525       2.57595       2.77628       2.82420       2.54051       2.27613       2.08060       1.82460       1.49124       1.12682      0.918700      0.758673      0.557120      0.391161      0.272528      0.198407      0.141402
  22  13 2854.6976    3.1222  0.8377 11.9488 -0.0116  0.0291   0.0808   0.0627    0.1279   0.0000   438.7708      -4.35080       12.1598       1.13817     -0.888331       1.81646       1.15381      0.377603      0.486071     -0.298218      -2.36427      0.950083       1.29202     -0.480557     -0.140340     -0.290258    0.00926187     -0.142796       2.65867       3.61577       3.98883       3.76689       3.13695       2.74046       2.57034       2.65870       2.62263       2.48822       2.09842       1.67417       1.25406      0.878000      0.570011      0.367283      0.232491      0.148810
  22  14 3001.3079    3.7347  0.9376 12.1767  0.0004  0.0274   0.0863   0.0659    0.1172   0.0000   439.5590      -2.30609       14.4673     -0.487811     -0.614227       5.10728      -1.72219     -0.426628      -2.08437     -0.600190       1.30386       1.18541     -0.898684      0.178393     -0.845602     -0.266298      0.118183      0.101811       1.97807       2.33520       2.80514       2.85260       2.83956       2.60286       2.48178       2.35021       1.78135       1.59564       1.37865      0.959208      0.779380      0.608796      0.423078      0.340842      0.209268      0.138576
  22  15 3146.9342    3.9993  1.0222 12.1186  0.0026  0.0278   0.0900   0.0693    0.1191   0.0000   442.7411       4.71475       10.9319      -1.12492      0.135530     -0.166258      -6.08192       5.49821       4.67235    -0.0516286      0.720224     -0.612914     -0.158279      0.788139    -0.0203437     -0.379640     -0.166574      0.102522       2.01483       2.57094       2.62389       2.78405       2.78367       2.68577       2.55359       2.07679       1.97743       1.62769       1.37139       1.11530      0.845721      0.626097      0.446884      0.330887      0.225725      0.151890
  22  16 3292.0731    3.4651  1.5399 11.8472 -0.0031  0.0350   0.0658   0.0885    0.0993   0.0000   442.4876       2.38769       14.4179      -5.40664     -0.367143       1.59369      0.529985       9.20030       1.01129      -3.38199      -1.38417     -0.259166     -0.375146      -1.84653      0.801335     0.0173053      0.683192   0.000632339       2.51368       3.22711       3.45214       3.71140       3.77452       3.51973       3.27454       2.73722       2.49882       2.01705       1.66531       1.30722       1.02984      0.794535      0.563201      0.406650      0.265965      0.204888
  22  17 3437.0361    2.9648  2.1290 11.5393 -0.0058  0.0423   0.0493   0.1071    0.0769   0.0000   440.4029       1.81487       18.2817      -2.36553      -6.19318      -3.62891       5.04378       6.62983      -1.34593     -0.218144      -1.43133      -1.89010       2.31881       1.59382     -0.157614      -1.61521     -0.575589      0.270424       2.89793       3.99191       4.36199       4.59725       4.54279       4.33525       3.88832       3.50660       3.06057       2.54676       1.96350       1.59152       1.22326      0.967643      0.704076      0.506502      0.346159      0.229786
  22  18 3581.9125    2.3539  3.4551 11.0992 -0.0019  0.0564   0.0332   0.1480    0.0633   0.0000   442.7696      -4.83015       2.18906      -10.1944       3.27427       6.84385      -5.38721      -5.00200      -2.02784      -3.77884     -0.697602      -2.86487      -2.37733      0.739190      -1.00319       1.48543      0.193396     -0.784003       3.97675       5.01110       5.64778       5.89481       5.83588       5.52076       5.23943       4.55115       3.94480       3.34303       2.74922       2.11559       1.74461       1.29956      0.942454      0.667460      0.475409      0.314031
  22  19 3726.9198    1.9317  4.9956 10.5174 -0.0017  0.0712   0.0239   0.1917    0.0627   0.0000   442.3374       7.12232       7.58059       11.2247      -1.86274      -6.85325       8.44360     -0.223670    -0.0456398      -7.08621      0.857467       3.63656      -2.64623      -1.06737       1.33266       1.09494     -0.476625     0.0553264       4.93922       6.63144       7.35454       7.54412       7.32999       7.17586       6.53501       5.75231       5.19472       4.29555       3.49464       2.82327       2.14603       1.65259       1.19667      0.877761      0.580151      0.390288
  22  20 3871.3248    1.6206  7.0469 10.1530 -0.0011  0.0914   0.0185   0.2456    0.0546   0.0000   433.3822      -13.0570       4.65647       1.16319      -2.06742       4.48358      -13.0402      -18.2241      -3.02289       5.91217      -2.68180       6.27880      0.858603     -0.438307     0.0542898      -1.48642      0.277023       1.16024       6.33827       8.35589       9.14488       9.66007       9.55371       9.10571       8.35844       7.37323       6.48106       5.53721       4.51267       3.61299       2.77912       2.10873       1.55630       1.10710      0.758399      0.503752
  22  21 4016.2324    1.3544  8.9297  9.9240  0.0020  0.1131   0.0156   0.3175    0.0499   0.0000   441.6344      -27.3854       22.5923      -2.45995       23.5373      -22.2811      -23.1612      -1.15011      -1.27987       1.84347       3.49191     -0.558341       1.76656     -0.251714       1.26108     -0.634880      0.364504       1.11615       7.80756       10.5422       11.2228       11.7709       11.6051       10.9701       10.4733       9.39117       8.16307       6.78969       5.61901       4.41884       3.46804       2.67057       1.94096       1.42335       1.00033      0.655885
  22  22 4160.9280    1.1416 10.9453  9.6965 -0.0015  0.1372   0.0127   0.3841    0.0466   0.0000   431.9145      -19.3080       23.0086       15.1741      -19.4810      -18.7372       14.3651       7.36231      -19.3072      -3.69159       6.18435      0.210731       1.26191      -3.73673      -1.20656      0.551585      0.163847      0.275280       9.46944       12.5969       13.9788       14.4748       13.9198       13.4244       12.3241       11.1279       10.0371       8.31550       7.03536       5.57702       4.32342       3.25125       2.38122       1.70208       1.12836      0.753993
  22  25 4593.8981    0.6119 17.8944  9.3874  0.0041  0.3023   0.0077   0.7569    0.0319   0.0000   447.2302      -3.40796       17.1301       17.2492       9.94980      -28.5662       1.95774       3.78066       69.8306      -30.5351      -43.3539       2.23365      -8.90275       3.70171     -0.726722       2.11900    -0.0969565     -0.354520       20.1052       27.1131       30.3645       31.1921       31.0411       29.3374       27.4495       24.6306       21.6713       18.0402       15.0178       11.8796       9.54228       7.07560       5.24984       3.71750       2.54604       1.68356
  23   5 1632.7917    0.2288  0.2037  8.7012 -0.0071  0.0208   0.0122   0.0364    0.0364   0.0000   439.9348      -2.59436       23.8656     -0.348313      -4.45719     -0.646643     0.0610509       1.26593       1.62481     -0.572638      0.237494     -0.871703      0.502465     -0.181557     -0.269490     -0.170912      0.240262      0.153643       1.30171       1.55314       1.61448       1.90146       1.53920       1.92980       1.41980       1.37557       1.16106       1.04147      0.775040      0.675539      0.508545      0.392032      0.303024      0.223686      0.172625      0.112038
  23   6 1804.2089    0.3600  0.3157  8.9238 -0.0040  0.0192   0.0149   0.0383    0.0440   0.0000   440.1455      -4.59483       22.8717       4.43592      -5.86814     -0.822736       1.38990      0.197205      -1.24725       1.44390       1.12008      0.883324     -0.964803      0.377272     -0.193216      0.150371     0.0876874      0.189439       1.20780       1.70174       1.71682       2.11272       1.62335       1.82080       1.55780       1.45361       1.26391       1.18228      0.935757      0.735985      0.586280      0.452839      0.316669      0.236299      0.148423      0.109587
  23   7 1969.5883    0.5458  0.4906  9.1139 -0.0083  0.0208   0.0179   0.0489    0.0573   0.0000   440.7196     -0.462827       17.2701       2.97298      -1.08075     0.0731491      -1.29992      0.550665      -5.01803     -0.662770     -0.794645     -0.928148      -1.04776    -0.0657378     -0.236833     -0.200797      0.245540     0.0110285       1.39046       1.92330       1.91872       2.11843       2.19198       1.86804       1.77407       1.55597       1.52004       1.29461       1.00962      0.819206      0.618172      0.512643      0.348005      0.256376      0.170693      0.117704
  23   8 2131.0678    0.7811  0.6978  9.4687 -0.0004  0.0248   0.0210   0.0541    0.0704   0.0000   439.0519       1.06590       18.4684       3.85243      -4.90063      -1.39120     -0.286394     -0.396432     -0.287925     -0.109731      -1.62138      0.728298       1.67829     -0.427831    -0.0680844     -0.339856     -0.150305      0.189542       1.55002       2.21303       2.26773       2.40630       2.35703       2.26294       2.24596       1.90584       1.65204       1.44983       1.12311      0.979976      0.730849      0.546544      0.419114      0.301327      0.226723      0.153196
  23   9 2287.4308    1.0596  0.8299  9.8373 -0.0013  0.0248   0.0254   0.0607    0.0870   0.0000   438.7680      -2.33645       14.1589      -6.39422      -2.26705       5.89516      -1.88405      -1.39557    -0.0427943      -1.79699      -1.24943     -0.186062      0.153005      0.365797     0.0582606     -0.337595      0.111801      0.107410       1.66132       2.21513       2.45628       2.54308       2.54053       2.35928       2.29993       2.00334       1.71521       1.41201       1.16919      0.967361      0.737675      0.562328      0.438197      0.302534      0.210376      0.144869
  23  10 2439.1496    1.5435  0.9371 10.2962  0.0002  0.0283   0.0351   0.0639    0.1133   0.0000   440.0226       2.69407       14.4401      -4.84976      -5.11535       1.12322      0.573464       1.37446      0.567411       2.57546      0.537839      -1.34625     -0.136957     -0.303620      0.385783     -0.139813     -0.173699   -0.00753618       1.73828       2.48477       2.58664       2.96413       2.88046       2.62414       2.59206       2.19025       2.00981       1.55725       1.37625       1.06232      0.851531      0.617587      0.473881      0.349260      0.233807      0.158588
  23  11 2588.6053    1.9489  0.8367 11.0570  0.0013  0.0251   0.0471   0.0593    0.0828   0.0000   438.6109      -1.40246       20.0297      -3.61620       2.22773       2.47154      -2.07421     0.0704689     -0.408080      0.119749      0.996611      -1.93329      -1.14657      0.103383    -0.0766059     -0.213869     -0.330457    -0.0622847       1.64084       2.25675       2.34938       2.38962       2.32817       2.30077       2.27841       2.00015       1.73907       1.41123       1.17428      0.928646      0.760203      0.600389      0.436852      0.313726      0.228135      0.153839
  23  12 2737.5092    2.5451  0.9390 11.4079 -0.0090  0.0258   0.0593   0.0610    0.1056   0.0000   439.5421     -0.684664       12.4507       2.10359     -0.376717      -2.20883       3.43911       2.80646       2.91175      -3.00591      0.183864    -0.0108728     -0.704729     -0.397434      -1.35551      0.422173     -0.338937    -0.0224909       1.83474       2.53555       2.72801       2.65276       2.79286       2.53328       2.50983       2.28056       2.01886       1.71861       1.26347       1.01166      0.791156      0.633962      0.513856      0.385642      0.285593      0.187421
  23  13 2885.9888    3.4090  0.7494 11.6787 -0.0001  0.0236   0.0841   0.0511    0.1512   0.0000   438.0614       1.41847       13.9270      -3.99904     -0.406778      -3.86101      -1.63461      -3.89462      -2.98221      0.416472       1.68347     0.0410660     -0.978194      0.219670     -0.336578     -0.541676      0.142609   -0.00768620       1.73567       2.32980       2.60674       2.85074       2.76174       2.56942       2.41092       2.09730       1.81448       1.36720       1.15553      0.869637      0.694834      0.524000      0.398610      0.296499      0.204047      0.138782
  23  14 3033.3520    3.9544  0.8319 12.0877 -0.0021  0.0259   0.0944   0.0535    0.1527   0.0000   440.9569      -6.13584       15.8174     -0.826001       1.91939      -3.25170      -1.42019      0.580905      -1.87763     -0.272730     -0.443132      0.674792     -0.140885      0.618681     0.0293275     -0.354430     -0.102610    -0.0370274       1.73314       2.52457       2.33453       2.71943       2.55697       2.50962       2.31684       2.04266       1.84188       1.51213       1.27895       1.07280      0.806748      0.612409      0.436983      0.315682      0.224783      0.153492
  23  15 3179.5657    3.7595  1.0594 12.3939 -0.0027  0.0287   0.0833   0.0688    0.1087   0.0000   438.9328      0.885163       9.18454       1.93982      -2.48885       1.90211       2.38153      -1.59814       2.68325     -0.112073       2.22681      0.375984    -0.0190266      0.421652     -0.322267     -0.675694      0.232972      0.125243       1.97708       2.59598       2.81017       2.91819       3.03572       2.61310       2.60812       2.21182       2.01050       1.76532       1.42159       1.15940      0.907945      0.649720      0.513021      0.378522      0.251722      0.166690
  23  16 3325.4244    3.3780  1.5013 12.2168 -0.0023  0.0365   0.0656   0.0886    0.0789   0.0000   441.2185       2.02080       16.4509      -2.30450       4.22935      -1.14257      -1.10287       4.58278      -2.45373       1.11635     -0.442736      0.504358      -1.16729       1.22973     -0.749188      0.131379     -0.193095     -0.176038       2.25218       3.24830       3.13652       3.74787       3.39860       3.47493       2.98336       3.04065       2.44210       2.13519       1.60192       1.50111       1.06196      0.884990      0.598530      0.467479      0.307982      0.220441
  23  17 3471.1199    2.7977  2.3223 11.6688 -0.0019  0.0432   0.0434   0.1130    0.0610   0.0000   439.3992      0.234473       11.7203      -4.43755       1.72204       1.64880      -1.63443      -1.59092       3.09242       3.09243      -3.98128      -1.60732      0.214266     -0.956071       1.34551    -0.0968303     -0.351718      0.468387       3.01570       3.81131       4.27872       4.49990       4.56212       4.35083       3.95226       3.49515       3.05876       2.63768       2.21169       1.69339       1.42397       1.01502      0.784122      0.556184      0.391751      0.277416
  23  18 3616.5799    2.2881  3.6457 11.0928 -0.0024  0.0559   0.0302   0.1504    0.0548   0.0000   440.4009      -6.43331       10.7296       16.7041       7.81287     -0.944718      0.579571     -0.774226       4.46420      -2.17252       2.66102       4.99978      -1.99172     -0.601755      0.771159       1.37233     -0.488345     -0.761967       3.73406       4.90275       5.57158       5.67313       5.69278       5.50940       4.88791       4.57424       3.95499       3.32131       2.82259       2.24481       1.79238       1.33490       1.00099      0.735833      0.497293      0.342074
  23  19 3761.7409    1.9141  5.2001 10.4649 -0.0030  0.0707   0.0229   0.1876    0.0625   0.0000   444.4632       4.83550       19.7665      -8.54108       13.5481      -2.79633       13.6559      0.390980       2.68516      -4.34729      -2.80910       1.27922     -0.938812       1.52999     -0.797978     -0.661795     -0.827516     -0.569008       4.74442       6.21491       6.89544       7.25372       7.36934       6.86147       6.33775       5.74679       5.04083       4.18203       3.58098       2.83439       2.25854       1.74359       1.25981      0.939043      0.621253      0.439665
  23  20 3906.8839    1.5786  7.2729 10.0541 -0.0021  0.0896   0.0172   0.2463    0.0558   0.0000   442.5224       8.96844       11.1090      -4.42028      -5.81663      -2.36243      -18.0839      -17.0967       3.68752      -6.62927      -5.47913      -5.32483      0.228098       1.68970      0.816064      -1.66400      0.856867     0.0455349       5.93397       8.02268       8.79318       9.15602       8.86381       8.76991       7.72435       7.43446       6.32762       5.48008       4.52978       3.69848       2.85997       2.19572       1.64575       1.20353      0.826199      0.552976
  23  21 4052.1977    1.2894  9.6649  9.8989 -0.0003  0.1205   0.0143   0.3282    0.0467   0.0000   430.7990      -27.2963       10.9832       25.2342       3.49663      -3.80942      -14.5011       3.08286       15.2213       1.49066       12.4376      -9.99044      -6.55200      -1.47450      -1.38336      -2.28041     -0.378999     -0.378162       7.83952       10.3821       11.7139       11.8655       12.2142       11.4836       10.7372       9.74654       8.30335       7.21524       6.05712       4.81707       3.88869       2.96401       2.18198       1.58979       1.09107      0.754419
  24   5 1653.6921    0.2480  0.2802  8.6921 -0.0028  0.0209   0.0113   0.0393    0.0380   0.0000   438.7430      -1.77921       19.8225     -0.732337      -3.65689      0.413304      -1.10864      0.565886     -0.417204      -1.08417     -0.348952      0.994232     -0.345604     0.0961814     -0.134387      0.140654     -0.138991     -0.148673       1.32779       1.82493       2.38196       1.92189       2.62127       2.20368       1.95835       1.86377       1.36620       1.31036      0.968212      0.801399      0.621246      0.515688      0.374707      0.301635      0.193148      0.135222
  24   6 1826.2486    0.3854  0.4918  8.7488 -0.0150  0.0229   0.0132   0.0497    0.0521   0.0000   441.7246      -3.67517       18.0521       2.43803      -3.45004     -0.586576     -0.755585       2.00646       2.08676      0.370156     -0.763060      -1.95664      0.790836     -0.307041     -0.821145      0.633640    -0.0306557      0.107901       1.84805       2.68104       2.72443       2.06948       2.12007       2.36808       2.54587       2.25879       2.10575       1.74705       1.14310      0.879307      0.779635      0.601638      0.576029      0.465132      0.351203      0.235146
  24   7 1993.5262    0.5522  0.6924  8.9627 -0.0010  0.0260   0.0152   0.0566    0.0686   0.0000   441.0203      -1.11232       18.1311      -1.72556      -2.58471    -0.0374088      0.600190      0.875939     -0.165474      -1.64525      0.466317      -1.57202     -0.306999     -0.218971     -0.336306     -0.112719     -0.115135      0.255974       1.63553       2.10808       2.15614       2.35350       2.67432       2.44878       2.18574       2.00822       1.68477       1.46593       1.28944      0.988971      0.826711      0.551048      0.467550      0.362931      0.235672      0.177103
  24   8 2156.7591    0.7977  0.7406  9.4676  0.0016  0.0254   0.0204   0.0557    0.0741   0.0000   435.9090      -2.17303       17.1929      -1.30200      -3.32016       2.53211       1.07737      -1.88403       1.32584       1.32910      0.633296     -0.506747     -0.640466      0.913354      0.222189      0.211679     0.0486735      0.133215       1.60413       2.01651       2.05796       2.43119       2.38509       2.17476       1.96373       2.01902       1.66246       1.36537       1.12052      0.956955      0.762934      0.586430      0.427588      0.340289      0.236523      0.160850
  24   9 2314.2904    1.1526  0.8545 10.0274 -0.0042  0.0255   0.0276   0.0593    0.0833   0.0000   440.5757     -0.373140       13.4839       4.42194      -3.35591      -1.36450       4.54827       3.34615     -0.871874      -1.51868       1.20866      -1.66674      0.536166      0.598637     -0.113018     -0.707784      0.445116      0.114270       1.56269       2.17947       2.27642       2.33975       2.48819       2.22224       2.17865       1.95120       1.69962       1.58258       1.24816       1.03723      0.801036      0.627354      0.476681      0.367157      0.250262      0.176338
  24  10 2466.9913    1.5985  1.0863 10.2986 -0.0080  0.0281   0.0353   0.0717    0.1403   0.0000   438.6441       1.68938       13.1062      -2.19884       1.05509       2.11964      0.297329       1.45969      -3.15929      -2.22626       2.49881      0.382499     -0.605611     -0.377558     -0.193004     -0.513028      0.438619     -0.181649       1.88184       2.59485       2.72161       2.80979       2.69667       2.62979       2.41061       2.21954       1.99369       1.75843       1.52244       1.25008       1.00140      0.765342      0.543246      0.399977      0.282667      0.194153
  24  11 2617.6457    2.1491  0.9419 11.1610 -0.0051  0.0268   0.0497   0.0667    0.1081   0.0000   439.4347       1.65813       14.8205       1.64201      -5.29137     -0.238096       2.17255       1.78449     -0.401831      -1.01890       2.41459       1.65524     0.0269790     -0.635206      0.104491      0.287950      0.131261      0.292901       1.91593       2.52933       2.62077       2.97974       3.03401       2.88108       2.50758       2.21325       1.87246       1.73093       1.37956       1.06345      0.859983      0.661935      0.465814      0.360394      0.267628      0.179447
  24  12 2767.6083    2.6543  0.8976 11.5219 -0.0013  0.0245   0.0599   0.0610    0.0984   0.0000   437.6647      0.368955       13.5870      -1.82684      -3.06222      -4.44021      -1.11009       3.91889       2.43287      -2.35460      0.419769     -0.415337      0.332180     -0.495927      0.573961     -0.404499     0.0656458      0.121493       1.59773       2.07537       2.24411       2.24932       2.38091       2.24475       2.15215       1.94829       1.73308       1.41282       1.21440      0.976677      0.796491      0.627403      0.451851      0.345128      0.244510      0.171587
  24  13 2916.8711    3.6001  0.7686 11.7267 -0.0064  0.0218   0.0876   0.0514    0.1364   0.0000   439.3708      -1.40680       11.3075      -3.30575       1.49149       1.28199     -0.784082      -1.34849      -1.35731     -0.870431      -2.91885      0.463564      0.247350      -1.07323      0.770497     -0.189208    -0.0441707      0.109133       1.38986       1.82396       2.02618       2.03545       2.15091       1.99887       1.90447       1.83251       1.49023       1.29443       1.17266      0.800743      0.703392      0.550054      0.415006      0.304452      0.222121      0.155507
  24  14 3064.9346    3.7432  1.0267 12.0452  0.0016  0.0281   0.0850   0.0674    0.1615   0.0000   436.0030      -5.82100       15.5667       6.26279      0.940601       1.11398      0.639223     -0.829232      -1.23772      -1.95030      0.676487    -0.0545623      -1.03394      -1.38484      0.511244      0.346177      0.423233   -0.00537043       1.67451       2.36037       2.46223       2.62137       2.73252       2.57115       2.38611       2.25086       1.88697       1.60667       1.35215       1.09267      0.876194      0.688616      0.519076      0.369827      0.277335      0.191502
  24  15 3211.8762    3.8007  1.1715 12.3500 -0.0013  0.0297   0.0819   0.0760    0.1322   0.0000   438.3948     -0.254721       16.6690      -2.18188      -1.41301       1.57877      -2.85259      -2.30464     -0.300703       2.95089       1.44931      0.656703       1.00194     -0.212299    -0.0640553      0.630684     -0.593820     -0.248686       1.94782       2.54365       2.79439       2.92320       2.82447       2.86481       2.64120       2.31751       2.04502       1.80095       1.50827       1.16733       1.00464      0.729048      0.537153      0.415835      0.292910      0.207787
  24  16 3358.3887    3.1561  1.6344 11.9707 -0.0048  0.0369   0.0586   0.0904    0.0857   0.0000   434.4024     -0.841671       10.9052     -0.646189      -2.36067       4.55585    -0.0298565       2.23580     0.0370505      -1.41026      -1.16241      -1.87817     -0.704961     -0.840105     -0.120575       1.16491     -0.551838    -0.0972276       2.34692       2.97557       3.55679       3.36115       3.40528       3.52700       3.15773       2.87016       2.63809       2.10982       1.87529       1.44167       1.17914      0.924058      0.693076      0.529412      0.369259      0.259483
  24  17 3504.6975    2.5513  2.7520 11.4835  0.0001  0.0481   0.0373   0.1235    0.0582   0.0000   439.2108      -8.92256       16.9793       1.11467       4.33159      -5.94853      0.577528      -2.11659     -0.782935       6.25530      -1.22451      -1.39441     -0.730822     -0.114483     -0.944002     -0.223941      0.309186     -0.406992       3.20317       4.25370       4.79511       4.76731       5.03063       4.70751       4.50879       4.07952       3.41886       2.89724       2.39472       1.94126       1.55637       1.18920      0.931695      0.678864      0.467589      0.336565
  24  18 3650.7393    2.1572  4.0198 10.8363 -0.0023  0.0592   0.0268   0.1519    0.0556   0.0000   442.5286      -1.81816       16.0093      -4.04722     -0.658935      -9.69512      -11.9298      0.405449       12.3670      -2.73995       1.96125       1.61229      0.377754       2.52420       1.55198     -0.472991     -0.457905     -0.186382       3.71296       4.98562       5.50098       5.73756       5.69433       5.65503       5.11634       4.53422       4.19138       3.56262       2.99308       2.40385       1.91261       1.52309       1.12956      0.840871      0.573359      0.404887
  24  19 3796.6319    1.8025  5.9562 10.3403  0.0001  0.0750   0.0203   0.2024    0.0568   0.0000   430.3460       5.90025       7.45109       12.8273     -0.476113      0.409011      -7.22660      -4.06880       3.72214       5.03524      -7.57860     -0.538253       1.13079      0.177002      -1.47370      0.766297    -0.0968195      0.204472       4.88074       6.34536       7.04962       7.41455       7.45323       7.04399       6.69165       6.07194       5.21082       4.62545       3.78058       3.02822       2.45618       1.91241       1.44857       1.08099      0.755710      0.538818
  24  20 3942.2780    1.4872  8.2771  9.9756  0.0008  0.0981   0.0159   0.2700    0.0523   0.0000   432.7690       11.6030       18.1026       5.00983      0.784191       11.3155       2.19355     -0.191003      -6.92556    -0.0381142       2.45059      -4.29917       2.35718      -1.12517       3.65004      -1.31831      -1.36164      0.905964       6.19351       8.15275       8.86959       9.64103       9.37513       9.37177       8.47616       7.58756       6.81088       6.01097       4.88755       4.00455       3.26357       2.51415       1.89054       1.37049      0.988609      0.682940
  24  21 4088.0596    1.2035  9.9194  9.8905 -0.0015  0.1210   0.0135   0.3424    0.0449   0.0000   434.0306       5.25175       22.2544       10.8898       7.26418       21.2246       11.7871       8.02083      -1.01797      -8.12615       6.39988      0.887704      -3.93699      -3.39147       2.32589       1.78737      -2.35504      0.926869       7.74769       9.96487       11.3294       11.7252       11.7785       11.2695       10.7119       9.65989       8.54446       7.35664       6.11387       5.02229       3.97291       3.12633       2.36356       1.76726       1.25734      0.877010
  24  22 4233.6391    0.9807 11.8232  9.7085 -0.0035  0.1552   0.0113   0.4302    0.0428   0.0000   438.9398       11.1358       16.7891      -41.3388      -12.7151       16.1967      -9.18515      -12.8314       3.08481       1.18145      -7.26724       2.49638      -7.80703       2.37775      0.698475      -3.74856     -0.615648     -0.310660       9.55256       13.1593       14.4531       15.4119       15.3000       14.7634       13.5896       12.3848       10.9826       9.43493       7.78085       6.33589       5.06263       3.99499       2.95047       2.25762       1.53208       1.07250
  25   4 1489.4373    0.1455  0.1102  8.6643  0.0317  0.0189   0.0131   0.0264    0.0310   0.0000   440.1974     -0.238879       21.0289       1.78253      -3.26750     -0.987672      0.258503      0.415538      -1.19113      0.273713      0.287166    -0.0555681      0.500558      0.371474     -0.177067     -0.210569    -0.0134715      0.159718       1.62383       2.19149       2.08722       1.80975       1.52785       1.90290       1.99827       1.87208       1.78063       1.31292       1.07408      0.834842      0.833925      0.655576      0.539138      0.336735      0.255499      0.272418
  25   8 2181.7226    0.8861  0.7733  9.4092 -0.0015  0.0234   0.0213   0.0542    0.0797   0.0000   441.2708      -3.42958       20.5445       1.09460      -2.46088       1.85892      -2.73742       2.44255      -1.48838      -1.40681      0.497622       1.04241     -0.602723     -0.260205      0.606644      0.450493      0.222346      0.171405       1.41525       1.94087       1.96371       2.12153       2.05195       2.18549       2.03467       1.73223       1.54734       1.31785       1.19299      0.991107      0.763287      0.570705      0.448735      0.343412      0.263158      0.178978
  25   9 2340.4937    1.2501  0.9543  9.9516 -0.0044  0.0261   0.0275   0.0620    0.0977   0.0000   437.5156     -0.460160       15.5018     -0.748459      -4.63330     -0.482701    -0.0614393     -0.818283      -2.46038     -0.200121     -0.230766     -0.221839      -1.55106     -0.745806     -0.814964      0.670861      0.318539      0.206329       1.52960       2.18577       2.17327       2.42281       2.45147       2.36053       2.21106       1.98421       1.74649       1.53633       1.26219       1.06136      0.853552      0.626118      0.517159      0.363910      0.273576      0.201212
  25  10 2494.3039    1.7231  0.9235 10.4120  0.0001  0.0252   0.0370   0.0566    0.1119   0.0000   438.0424      -4.04657       17.6050      -1.28490       1.03231      -2.22551      -2.00161      0.145174      -1.32659     -0.313908       1.15469      0.177106     -0.894207      0.341355      0.245444     -0.250500     -0.368252      0.197927       1.46230       2.08296       2.12488       2.36713       2.27664       2.18242       2.17333       1.89971       1.71275       1.55557       1.20350       1.06185      0.792488      0.683515      0.482414      0.389481      0.257277      0.188079
  25  11 2646.1599    2.1448  0.9147 11.3326 -0.0056  0.0260   0.0499   0.0641    0.0980   0.0000   439.0400     -0.187069       13.6829      0.679905      -4.51776      -2.17743      0.238288      -4.12137    -0.0774933       2.59972     -0.481499     -0.638420       1.56305    -0.0567156     -0.464969     0.0479871     -0.297188      0.197431       1.73457       2.31608       2.27860       2.40674       2.61195       2.50430       2.18999       2.00814       1.77125       1.65883       1.39302       1.12481      0.929841      0.728134      0.537570      0.400965      0.274117      0.192653
  25  12 2797.2800    2.8606  0.8686 11.7355 -0.0017  0.0229   0.0654   0.0582    0.0957   0.0000   437.6461      -2.11828       15.0366       4.69064      -3.75768     -0.788931      -1.65298       1.35888      0.578889      0.319772      -1.87910      0.584752      0.958461     -0.830155     -0.755074    -0.0579472    -0.0644197    -0.0719718       1.41973       1.88920       2.01162       2.07759       2.10743       2.05689       1.87086       1.77757       1.56924       1.39484       1.18741      0.961678      0.799046      0.574144      0.487497      0.350026      0.249445      0.179444
  25  13 2947.3366    3.5953  0.8655 11.9956 -0.0018  0.0238   0.0791   0.0556    0.1015   0.0000   437.7315       1.59982       12.3919      0.736122      -3.27296     -0.117419      0.258612       1.69392     -0.299913      0.629008     -0.693530      -1.16397       1.22719    -0.0899762      0.262039      0.141267     -0.120142     0.0325460       1.50325       1.89909       1.93580       1.94995       2.23372       2.11162       2.07608       1.84271       1.45123       1.34466       1.15265      0.990360      0.808919      0.604526      0.457640      0.328738      0.245681      0.181656
  25  14 3096.0431    3.9202  0.9695 12.2580 -0.0015  0.0265   0.0893   0.0635    0.1453   0.0000   437.7135       4.52676       7.50945      -2.31695     0.0102021       2.28901      -3.32432       1.25453      -2.58772      -1.15036     -0.691179       1.39196       1.04636     -0.507418     -0.654175    -0.0801731      0.121877     0.0580914       1.78353       2.40373       2.59915       2.75467       2.80097       2.40383       2.36862       2.09601       1.99074       1.73251       1.39983       1.15533      0.960690      0.710663      0.518466      0.409075      0.292189      0.201282
  25  15 3243.7383    3.6981  1.3394 12.1135  0.0016  0.0310   0.0729   0.0771    0.1408   0.0000   441.7862     -0.250565       14.4474       4.18255      -3.28058      -3.02497      -5.36763       1.97329      0.599917      -1.09565     -0.943167     -0.741887      0.939615      0.754162      0.207840      0.104199      0.252385     0.0758028       1.93856       2.70535       2.97259       3.08393       3.14413       2.90031       2.79410       2.50267       2.27175       1.87446       1.60839       1.32527       1.03695      0.837232      0.587184      0.471741      0.334736      0.243595
  25  16 3390.8682    3.1987  1.7371 12.0106 -0.0027  0.0356   0.0558   0.0893    0.0790   0.0000   438.6022      -1.76526       11.6552       2.18261      -5.34676      -6.25302       2.62966      -2.22321      -2.62687       3.36239       2.65524       2.52571      -1.71282      -1.02259     -0.173684      0.283803      0.735976     -0.127172       2.22399       2.90307       3.13608       3.32719       3.29995       3.26252       3.07465       2.75541       2.46500       2.12988       1.85830       1.47236       1.19292      0.973724      0.725056      0.552161      0.387675      0.276853
  25  17 3537.8814    2.4615  2.9175 11.5084  0.0014  0.0515   0.0344   0.1249    0.0530   0.0000   443.0482       9.21608      0.610781     -0.658927      0.999181       5.45700       2.33887      -1.52529      -2.32499       3.92627       3.68426       1.16438      -4.39534      -2.66993      0.391098       1.05703      0.759208     -0.500114       2.91887       4.15717       4.31124       4.65756       4.67417       4.53583       4.29481       3.86134       3.45873       3.03343       2.59874       2.11740       1.68284       1.35256       1.00163      0.760643      0.551235      0.387539
  25  18 3684.5755    2.0098  4.5796 10.8535 -0.0016  0.0633   0.0237   0.1708    0.0483   0.0000   437.3214       2.51821       16.0295      -7.00256      -2.31758       9.86248      -1.45484       1.59727      0.263818       1.16533       3.86936       8.51436     -0.409005      -2.20389      0.191272       1.40771     -0.516114     -0.785800       3.85398       5.24422       5.73627       6.06383       6.02671       5.75935       5.35395       4.95024       4.35798       3.94809       3.24396       2.72203       2.13273       1.69743       1.27796      0.961873      0.691797      0.495368
  25  19 3830.9834    1.6895  6.6402 10.3144 -0.0026  0.0806   0.0184   0.2201    0.0531   0.0000   435.4400      -10.7994       9.57276       2.02561      -13.8049      -2.50884      -14.7088       4.90437      0.997148     -0.650459      -4.41620      -4.58554       1.10011       3.20778      -1.79049       1.14437     -0.265643     -0.370427       4.93594       6.61132       7.21033       7.50571       7.59227       7.28537       6.88356       6.42935       5.60760       4.87453       4.07823       3.42868       2.76993       2.16133       1.68007       1.22818      0.879293      0.624370
  25  20 3977.3189    1.3730  8.4784 10.0767 -0.0018  0.1012   0.0152   0.2848    0.0483   0.0000   429.2050      -6.59558       6.88063       28.8352      -1.91751      -4.68236      -3.66896       1.92096     0.0736244      -4.67975      -3.00233       5.05147      -5.34835      -2.93182     -0.289407       1.33599   0.000128526     -0.776233       6.28664       8.20718       9.17060       9.69011       9.80415       9.44837       8.62083       8.03025       7.02529       6.28828       5.13234       4.32326       3.46142       2.69114       2.12631       1.56658       1.09627      0.778515
  25  21 4123.6395    1.2010 11.1274  9.8829  0.0001  0.1307   0.0128   0.3661    0.0436   0.0000   433.1256      -8.75772       17.6888       2.37289       1.93911       3.43694       10.9970       10.3900       3.78915      -2.92690       1.60984      -2.36003    -0.0199595      -4.73189       2.12662     -0.956756      0.214313     -0.219376       7.87880       10.3107       11.7441       11.8743       12.5277       11.5313       11.0864       10.3677       8.96521       7.76824       6.77306       5.47698       4.46015       3.51320       2.69265       2.03806       1.41321       1.02013
  25  22 4269.3970    1.0059 13.7270  9.7223  0.0060  0.1642   0.0097   0.4609    0.0366   0.0000   426.9163      -16.0880       40.2246       17.2227      -15.7952     -0.813930       23.9635      -1.65374       2.08660      -10.0198       3.18525     -0.929431       2.24880      -1.48402      -1.11462      -1.99426       3.33292      0.381753       9.91936       13.1176       14.9663       14.9102       15.4270       15.0066       13.8699       12.8422       11.5251       9.93800       8.42526       6.83379       5.65582       4.37848       3.39340       2.56173       1.81045       1.31285
  25  23 4415.6369    0.7776 15.1730  9.6511  0.0007  0.2097   0.0085   0.5644    0.0329   0.0000   438.6654      -17.4084       9.35802      -5.00103      -15.8748       25.7702       18.2584      -20.5649      -2.85039      -10.6538      -3.15902      -2.24429       3.39123      -1.90380      -5.57704       5.78389       5.14045      0.175569       12.6049       17.0350       18.4484       19.6719       19.5203       19.1093       17.7532       16.4883       14.6280       12.6264       10.8775       9.00040       7.18673       5.72805       4.39477       3.28750       2.32434       1.65997
  26   7 2039.7015    0.6303  0.6230  9.2178 -0.0029  0.0222   0.0169   0.0498    0.0616   0.0000   441.8980     -0.181542       20.8881      -1.24483      -4.97536      -2.38863      -1.46993     -0.342220     -0.953631      0.177370     -0.557606      0.844244   -0.00852160      0.642731     -0.417939      0.147803     -0.160516    -0.0329669       1.26566       1.84792       1.82796       2.16066       1.95087       2.07919       1.73169       1.63255       1.45756       1.40665       1.08774      0.988597      0.730136      0.616817      0.460750      0.346973      0.246479      0.169685
  26   9 2366.0147    1.3079  0.9294 10.0335 -0.0033  0.0255   0.0287   0.0625    0.0959   0.0000   440.8280      0.548523       14.8317       1.05667     -0.100102       2.18757      -1.01706      0.200036     -0.245789     -0.102538       1.94293     -0.595054     0.0872064    -0.0652784      0.568567     -0.403605    -0.0197082    -0.0607065       1.39546       1.92521       2.16544       2.17524       2.32713       2.19837       1.95620       1.91911       1.63716       1.51695       1.22497      0.998846      0.863639      0.632197      0.526840      0.389442      0.273858      0.199705
  26  10 2521.1498    1.7689  1.0778 10.7346 -0.0020  0.0272   0.0372   0.0677    0.0946   0.0000   439.4800       1.19969       13.3603      -3.80129      -2.55935     -0.479905      -1.33709      -1.68272      0.380120       2.85360      0.215423     -0.265223      0.222899    -0.0593281    -0.0564896      0.188745     -0.446789   -0.00741042       1.73355       2.34858       2.61894       2.73530       2.54934       2.49383       2.26995       2.18438       1.87295       1.72923       1.60743       1.37441       1.11432      0.867308      0.645804      0.462013      0.355462      0.244659
  26  11 2674.3112    2.2794  0.9456 11.1745 -0.0022  0.0253   0.0497   0.0602    0.1132   0.0000   437.7529     -0.789785       11.0666       2.00307      -2.58756      0.615803       1.67938      -2.10536       2.24466      0.761766       1.22350     -0.909739     -0.775033      0.824985      0.329855    -0.0661472     -0.323782    -0.0453565       1.58304       2.04795       2.22691       2.46687       2.56685       2.37397       2.25879       1.97337       1.76183       1.56758       1.30705       1.03439      0.849201      0.683049      0.524487      0.392134      0.279556      0.220664
  26  12 2826.5658    2.9811  0.8670 11.5856 -0.0008  0.0237   0.0651   0.0552    0.1059   0.0000   441.1648      -2.28703       16.4184       2.08721     -0.563194      -3.22059      0.322816      0.287548      -1.85424       1.51460       2.60359      -1.02664      -1.07628     -0.272392     0.0383531      0.601626      0.610647     0.0665547       1.36872       1.91849       1.92604       2.12951       2.17045       1.97728       2.05448       1.76622       1.61289       1.32817       1.21255      0.989307      0.768964      0.624884      0.479243      0.367092      0.267475      0.212548
  26  13 2977.3356    3.7977  0.9211 11.9116 -0.0026  0.0228   0.0802   0.0566    0.1132   0.0000   439.0845       4.45547       12.7259      -1.05248      -3.91360     -0.606793      -1.46983      0.480134      0.714741       2.02296      -1.12756      -1.06415      0.355894      0.655873     0.0100588      0.201790     -0.214651     0.0324294       1.43029       1.93779       2.09458       2.21716       2.29244       2.22673       2.14274       1.83192       1.66354       1.46876       1.13242       1.02954      0.757015      0.611299      0.488301      0.346589      0.275038      0.201373
  26  14 3126.7989    3.9589  0.9333 12.3476 -0.0005  0.0245   0.0853   0.0606    0.1052   0.0000   439.5654      -1.57868       15.9806      0.992503      -3.92629       3.36515     -0.368550    -0.0378784     -0.763856       2.56602      0.131206     -0.479085      0.668424     -0.371495     0.0631761      0.420656     0.0284298     -0.154271       1.63339       2.13785       2.11192       2.27833       2.27573       2.35791       2.20770       1.93821       1.77491       1.47587       1.39251       1.06701      0.903616      0.637045      0.523468      0.395271      0.308562      0.221355
  26  15 3275.2752    3.6575  1.3086 12.2071 -0.0007  0.0325   0.0756   0.0749    0.1294   0.0000   438.2515     -0.892959       14.1525       5.17274     0.0341134      0.774519      -6.04127      -2.09268     -0.793789       1.48533       3.54763       1.36884   -0.00139441      0.579622     -0.718275     0.0436079     -0.277566     -0.282580       1.82538       2.57292       2.64131       2.91720       2.94881       2.92374       2.71606       2.59018       2.09861       1.98214       1.56419       1.34133       1.11813      0.855274      0.681000      0.486289      0.366836      0.269306
  26  16 3423.1074    3.0782  1.9503 11.7365 -0.0004  0.0394   0.0497   0.0912    0.0872   0.0000   440.9972      -1.26198       17.6180       5.38887      -4.52667      -2.69980      0.833985       3.09847      -1.16076      0.772610      -2.00353      -1.03946     -0.465925     -0.362229      0.929191     -0.283292      -1.27483     -0.216262       2.26732       3.14800       3.45459       3.61085       3.50450       3.45948       3.27067       3.03096       2.67315       2.46100       2.01097       1.70214       1.38204       1.07997      0.852477      0.642751      0.462872      0.341203
  26  17 3570.7872    2.4250  3.2656 11.1906 -0.0028  0.0493   0.0309   0.1285    0.0553   0.0000   442.9289     -0.211737       6.09766      0.946096      0.672457      -1.33099       3.42263      -2.70678     -0.812684       5.19360     -0.947476       2.99934      0.385067       2.08261     -0.602928      -1.62985      0.189314     -0.240321       2.91138       3.90687       4.27889       4.38056       4.44701       4.45616       4.17240       3.84631       3.38737       2.97288       2.51712       2.12570       1.66754       1.37383       1.05895      0.795609      0.576704      0.439754
  26  18 3718.2937    1.9519  5.0318 10.6884 -0.0012  0.0661   0.0218   0.1723    0.0470   0.0000   443.8103      -5.32111       15.6063      -8.47887      -2.73302       6.19872       3.93421       6.97817       3.92090      0.487284      -6.85144       1.53786       2.71416      -3.19709      -4.78629      0.468092      -1.00030      0.651085       3.92062       5.16077       5.74279       5.99971       6.00643       5.76016       5.56558       5.10318       4.55270       4.00902       3.42300       2.89101       2.37185       1.83084       1.45652       1.06703      0.798482      0.577274
  26  19 3865.0816    1.6281  7.1809 10.1984 -0.0000  0.0816   0.0168   0.2345    0.0490   0.0000   437.8576       3.80391       25.5929       9.11183      -9.69599      -14.0940      -3.64127       3.05994       6.77049       2.22977       4.58623      -2.37805     -0.163342       3.99330      -2.09074     -0.472367      0.270588      0.320787       4.82489       6.32579       6.95542       7.19382       7.52407       7.44305       6.81820       6.34824       5.56767       4.91562       4.17666       3.39764       2.77649       2.24497       1.73690       1.32369      0.964902      0.695743
  26  20 4011.8931    1.3277  9.3639 10.0352 -0.0017  0.1066   0.0145   0.3129    0.0446   0.0000   444.8663       5.81669       18.4974       4.38590       4.92682      0.802040       3.09878       14.7072      -5.04587      -2.76407      -3.72583      -3.65408       3.75953       3.90436       4.35025      -1.85868      -2.03269     -0.100979       6.33503       8.46162       9.40006       9.87120       9.99520       9.59938       9.17372       8.41371       7.57712       6.44466       5.64754       4.61993       3.67039       2.99808       2.28974       1.75267       1.31087      0.946591
  26  21 4158.7120    1.1064 10.7143  9.8542 -0.0006  0.1293   0.0124   0.3625    0.0418   0.0000   439.7005       5.11365       22.4592      -11.1853       4.12836       19.0708       5.45872       10.8738       14.1861       7.42317       12.9897      -6.29001     -0.400215      -2.82669       1.00986      -3.30309      0.985982       1.28262       7.62118       10.1283       11.3565       11.8729       11.7858       11.7477       10.8643       10.2316       9.05506       7.90520       6.76134       5.50828       4.62568       3.63651       2.84934       2.14075       1.53649       1.12887
  26  22 4304.8942    0.8931 13.0026  9.7093  0.0005  0.1715   0.0096   0.4724    0.0355   0.0000   451.6010      -15.1270       13.8245       5.55626      -2.27572       3.31704       8.80641      -6.93619       3.73102       21.8785      -12.4249      -14.7992     -0.395843       13.1243       3.37712      -3.33039      -2.13264       3.55472       9.66043       13.1777       14.6152       15.5091       15.5853       15.3430       14.2084       13.2305       11.8522       10.1942       8.74386       7.37015       5.93331       4.78269       3.71752       2.77457       1.98249       1.44334
  26  23 4450.9356    0.7167 15.3932  9.6284 -0.0025  0.2266   0.0081   0.5923    0.0307   0.0000   426.8188      -16.7097      -12.0203      -30.0606       3.68941       12.1932      0.739017       32.9726      -7.37465       17.1964      -15.6375       3.96542      -5.02817     -0.758030       1.87036      -5.49068       1.07292     -0.341316       13.3159       17.5956       19.7587       20.5539       21.0364       20.1265       19.3619       17.5608       15.8099       13.8733       11.7466       9.80454       8.23528       6.29441       4.99728       3.78941       2.73329       1.98070
  27   7 2062.0563    0.6893  0.6763  9.1168 -0.0006  0.0226   0.0172   0.0488    0.0703   0.0000   441.1125      -3.21986       20.7141    -0.0401411      -4.05552     -0.171937     -0.340563       2.14795      0.309103      -2.55896      -1.57293      -1.01355     -0.305504     -0.217927     -0.412134     -0.147678      0.166019    -0.0823011       1.48515       1.98906       2.34724       2.39795       2.32774       2.34640       2.18801       1.95272       1.83790       1.51559       1.24817       1.04325      0.813348      0.675553      0.518145      0.364450      0.282554      0.219306
  27   8 2229.6661    0.9647  0.8595  9.7931 -0.0061  0.0242   0.0221   0.0582    0.0765   0.0000   438.4078      -2.08556       16.4058      -5.15775      -1.72171       3.44510     -0.250744      -1.74895       2.82507       1.57892      -1.60796      -2.53146      0.643831     -0.602485      0.884672     0.0547317    -0.0539507     -0.422710       1.39876       1.87181       1.96841       2.20987       2.21229       2.07024       1.87519       1.88165       1.63315       1.50115       1.21964       1.05269      0.874959      0.677568      0.531310      0.408861      0.312253      0.209476
  27   9 2390.9606    1.4138  0.9939 10.1350 -0.0054  0.0255   0.0297   0.0609    0.0958   0.0000   440.2397      -1.97153       16.0950       3.15349       1.40644      -2.48310       4.48431       1.33000     -0.593973      -1.03240      0.293153      0.834188       2.75540      0.632395     -0.324201      0.126552     0.0332456     -0.161015       1.50479       1.90538       1.97741       2.35777       2.36271       2.17001       2.08126       1.92056       1.76586       1.46629       1.24845       1.13286      0.908006      0.695206      0.557010      0.429214      0.299734      0.225320
  27  10 2547.4385    1.8912  1.0751 10.7374  0.0014  0.0259   0.0380   0.0644    0.0988   0.0000   443.6060      0.249764       12.5016       1.83038      -3.93844       3.10259       1.27774      -1.04787      -2.35810       1.00901      0.335956      0.700604      -2.91163     -0.699494   0.000493674     0.0589145     -0.435335   -0.00265462       1.54900       2.08689       2.18430       2.37882       2.33183       2.31242       2.21085       2.00811       1.88783       1.58972       1.37481       1.10693       1.00894      0.736824      0.578535      0.449844      0.337782      0.257644
  27  11 2701.9868    2.4588  0.9642 11.4062 -0.0082  0.0249   0.0524   0.0603    0.1037   0.0000   439.7584       1.59254       16.5319       1.20842       1.24909       1.38797       3.55851      -1.79541      -3.93159      -1.53240       2.26421      0.953474     -0.754841      -1.18470     -0.179262     -0.787277     -0.466772    -0.0472480       1.45961       1.91322       2.21721       2.24560       2.33705       2.23108       2.16267       1.88600       1.78543       1.56741       1.20482       1.07506      0.855028      0.707427      0.549331      0.411677      0.312289      0.230937
  27  12 2855.2285    3.1261  0.9262 11.6552 -0.0010  0.0244   0.0663   0.0579    0.1251   0.0000   438.6492      -2.65844       10.5967      -4.41036      -3.49179     -0.839559       3.15420     -0.510782       1.02221     -0.697066     0.0285589      -1.36096       1.42830       1.42598      0.444122      0.178911      0.703418      0.107676       1.44915       1.89238       2.06293       2.35980       2.30800       2.21431       2.16116       1.91085       1.63109       1.45910       1.36396       1.01260      0.851516      0.669534      0.561393      0.426127      0.295416      0.210453
  27  13 3006.9441    3.7206  0.9328 12.1913 -0.0021  0.0241   0.0790   0.0585    0.0986   0.0000   441.5821      -1.31489       14.1717      -1.00947      -3.14908       1.16846       1.27317     -0.112786      0.825537     -0.287861       1.22736       1.18827     -0.126146      0.490431     0.0503243      0.164750      0.332430     -0.211209       1.67783       2.23512       2.54090       2.58835       2.40522       2.19264       1.99618       1.98029       1.87400       1.72375       1.52599       1.27012      0.997474      0.765122      0.581106      0.449271      0.335839      0.227893
  27  14 3157.1389    3.8759  1.0761 12.3464 -0.0004  0.0265   0.0775   0.0644    0.1045   0.0000   440.4901       2.49604       16.4855      -1.41886     -0.328793       2.72806      0.453235       2.76026      -2.66145      0.212042       1.72286     -0.221227     -0.828054     -0.937858      0.239247    -0.0684067      0.259319     -0.536147       1.48388       1.93936       2.15564       2.33107       2.25112       2.21326       2.24376       2.00483       1.72960       1.61084       1.34410       1.09904      0.909298      0.729441      0.561819      0.476481      0.341045      0.255348
  27  15 3306.4536    3.4506  1.5268 12.0972 -0.0004  0.0336   0.0616   0.0806    0.1031   0.0000   442.4982      -8.12632       9.44418      -2.65515       2.63602      -2.86918     -0.659248      0.144670      -2.41486    -0.0757334     -0.224237      0.957303     -0.263409      0.750948     0.0795089      0.341535     0.0545896     -0.308530       1.88201       2.59635       2.67202       2.90432       2.90762       2.91061       2.79393       2.51468       2.35532       1.97301       1.68612       1.34568       1.18776      0.900134      0.728823      0.561980      0.431632      0.312951
  27  16 3455.0730    2.8233  2.2694 11.7376 -0.0022  0.0441   0.0454   0.1087    0.0822   0.0000   438.7041    -0.0174703       10.1278       4.70242      -1.74961      -5.01578      -1.82739      -6.91047       2.04849     0.0778369      -1.35768      -2.18516     -0.292767     -0.436843     0.0595385     -0.332486    -0.0950157     -0.659738       2.40881       3.47986       3.75886       3.98085       4.04809       3.76248       3.51672       3.36297       3.04612       2.65260       2.23118       1.92171       1.57283       1.27633      0.951099      0.737738      0.535197      0.381881
  27  17 3603.3503    2.2942  3.6156 11.1955  0.0002  0.0547   0.0294   0.1425    0.0555   0.0000   436.1127     -0.150823       16.0120      -1.11200      -7.89306      -1.85214       6.45255      0.568603      -5.74943      -1.00955      0.566541      0.409806      0.510509     -0.912474      0.550628     0.0499012     -0.989838     -0.558871       2.99855       4.13894       4.58773       4.73703       4.81621       4.81831       4.48672       4.15470       3.72628       3.21610       2.85128       2.26864       1.94049       1.51141       1.18058      0.940861      0.668009      0.496193
  27  18 3751.3498    1.8672  5.6869 10.5338 -0.0004  0.0690   0.0197   0.1910    0.0481   0.0000   443.4248      -5.62806       3.09161       1.45477      -12.6669       2.29961      -3.70524       3.10584       6.28387       4.61114      -2.49850      -1.06762       1.24019      -2.73065      -1.10179      -1.55715      0.525356     -0.560833       3.87229       5.16331       5.82857       6.12089       6.19264       6.05061       5.79958       5.16398       4.79044       4.12942       3.49694       2.95878       2.42963       1.94498       1.54008       1.16963      0.843765      0.618696
  27  19 3898.9305    1.5594  7.2960 10.2572 -0.0011  0.0837   0.0162   0.2380    0.0465   0.0000   440.8886      -6.26551       13.2288      0.256307      -6.40891       4.33990       1.15194       12.1315      0.494531       1.75858      -5.42904      -2.94882     -0.685066      -1.58027       1.11837      -2.45062     -0.534993      -1.30191       4.75787       6.26772       6.89780       7.42909       7.45634       7.38153       6.87418       6.54372       5.60030       4.99523       4.40236       3.56466       2.94346       2.38124       1.89226       1.43976       1.04676      0.770795
  27  20 4046.3977    1.2498  9.8204 10.0627 -0.0008  0.1154   0.0138   0.3240    0.0427   0.0000   436.4390      -15.6144       17.8143      -4.00362      -13.6566       7.93941       1.40508      -7.44206    -0.0198556      -2.71466      -2.62286       4.03444       2.22044      -3.01056      -7.69199     -0.168593      0.799533     -0.889469       6.37753       8.56452       9.54530       9.87739       10.3528       9.76730       9.40947       8.67213       7.78926       7.02000       5.91186       4.97557       4.15454       3.25518       2.61340       1.99890       1.45616       1.07011
  27  21 4193.6347    1.0075 11.3993  9.9068 -0.0022  0.1446   0.0115   0.4066    0.0392   0.0000   442.8796      -3.46039       52.0710      -22.4460      -13.8154      -2.59635      -9.99233      -4.31220      -5.10928       4.43171       6.58135       3.63810      -8.54518      -3.22714      -1.08922      -1.00817       1.28219      0.739151       7.99131       10.5082       12.0177       12.3404       12.8189       12.3379       11.9014       10.7764       9.81223       8.55579       7.38239       6.31582       5.16382       4.15218       3.30446       2.49614       1.78372       1.32998
  27  22 4340.4407    0.8649 13.9459  9.7650 -0.0011  0.1845   0.0091   0.4870    0.0328   0.0000   428.6171      0.494352       23.0817       24.5802      -10.7996      -36.6760      -36.6393       23.9858      -1.24367     -0.209694      -15.5364      -1.96226     -0.400540      -4.12302       1.58025      0.452771       1.37645     -0.492372       10.2738       13.6361       15.4838       15.9237       16.4099       15.6754       14.9848       13.9876       12.5367       11.0404       9.77208       8.07076       6.70644       5.41681       4.20953       3.23850       2.35463       1.71783
  28   5 1732.7235    0.3051  0.3521  8.7680  0.0003  0.0182   0.0108   0.0357    0.0398   0.0000   439.8867      -1.69714       20.1447      0.192557      -4.88064       1.00128      0.611291      -1.85831      0.162668      0.785035      0.679325    -0.0766554     -0.474401     -0.706398      0.431022      0.122017    -0.0937211    -0.0370422       1.14288       1.39059       1.60937       1.83271       1.73165       1.58884       1.49497       1.52969       1.29487       1.14998       1.08115      0.862791      0.722531      0.605218      0.516665      0.345075      0.247731      0.201773
  28   6 1910.1093    0.5095  0.4842  8.9329 -0.0097  0.0201   0.0150   0.0411    0.0556   0.0000   438.8662     -0.702983       19.1610      -1.14887     -0.251777      -1.14568       1.51598       1.50646      -1.35212      0.233564     -0.506151     -0.447161     -0.804706    -0.0196742      0.311116     -0.631136      0.292711    -0.0603495       1.00845       1.41224       1.48698       1.70016       1.54844       1.71527       1.46698       1.51999       1.22182       1.11605      0.942132      0.828409      0.615609      0.520486      0.428357      0.334661      0.250823      0.171191
  28   7 2083.9179    0.7438  0.6673  9.2087 -0.0022  0.0208   0.0179   0.0460    0.0682   0.0000   441.4624      -2.10945       19.4479       1.72689     -0.913602       1.48332      -1.81882      -1.67494     -0.280084       1.22596      0.472599      0.563756     -0.582899      0.180586       1.15674      0.181393     -0.247257     -0.105267       1.13482       1.62061       1.77777       1.92691       1.94028       1.79486       1.74552       1.59054       1.44453       1.32847       1.10846      0.935031      0.764897      0.591640      0.475286      0.369425      0.280773      0.207625
  28   8 2252.7558    1.0376  0.9408  9.7009 -0.0028  0.0240   0.0219   0.0595    0.0828   0.0000   439.3908     -0.944061       16.8162       5.82783      -2.01159      -2.02021     -0.387126      0.290784      0.273818      -1.39145      -2.58876     -0.494996      0.831408      0.222278     -0.788960    -0.0102868      0.436031     -0.364056       1.37628       1.80716       1.93161       2.04726       2.11706       2.11822       2.01582       1.87845       1.73744       1.44581       1.31180      0.956424      0.883711      0.688865      0.563946      0.436267      0.326208      0.248043
  28   9 2415.2241    1.5119  1.0579 10.1788 -0.0023  0.0245   0.0297   0.0651    0.1025   0.0000   439.5359       1.24053       20.2467     0.0827463      0.606208      -7.69661       2.14073       3.54177       2.09882     -0.364060     -0.431045     -0.493598    0.00494286      0.165865       1.16498      0.293416     -0.322383     -0.239106       1.38979       1.82247       2.03896       2.08761       2.11178       2.02751       2.02060       1.88553       1.65493       1.44432       1.31181       1.11533      0.900450      0.723011      0.559335      0.460767      0.334816      0.256249
  28  11 2729.2444    2.6193  1.0087 11.2165 -0.0012  0.0245   0.0510   0.0572    0.1025   0.0000   439.2296      0.240870       13.5463      -2.89044      -6.43827       3.09524      0.317573     -0.346887      -2.05047      0.116502     0.0408628     -0.770065     -0.675828      0.745774      0.157853     -0.106601     -0.275846     -0.202533       1.34909       1.79770       2.02148       2.23102       2.13586       2.13743       2.06506       1.81926       1.62721       1.50949       1.26871       1.06672      0.878644      0.667402      0.556482      0.430466      0.324013      0.238172
  28  12 2883.6276    3.3120  0.9259 11.6937 -0.0009  0.0227   0.0678   0.0573    0.1206   0.0000   438.8368      -2.87556       9.27031      -2.92535      -1.17231       2.57080      0.937486     -0.619737      -1.12958       1.05179      0.976394     -0.544042      0.523334      -1.21283     -0.642378      0.522926      0.261442     -0.158793       1.28131       1.73545       1.87238       2.15262       2.08948       2.03028       1.92696       1.83301       1.55216       1.37803       1.16515       1.05174      0.850954      0.686604      0.517365      0.392005      0.307476      0.214373
  28  13 3036.1678    3.7169  0.8527 12.4920 -0.0001  0.0226   0.0806   0.0538    0.0838   0.0000   437.8738      -1.78803       17.3689       2.94968     -0.711213       1.81276       2.49175     -0.973429      -2.12771      -1.67838      0.777513     -0.270279     -0.318472     -0.270554      0.426850      0.612408      0.445542     -0.123383       1.28036       1.69294       1.93948       1.96887       2.08085       1.99740       1.85340       1.74949       1.57080       1.42379       1.21181      0.971670      0.878918      0.658626      0.579198      0.388315      0.323021      0.237781
  28  14 3187.0608    3.8460  1.0691 12.4251 -0.0014  0.0266   0.0766   0.0611    0.0975   0.0000   437.2771      0.791666       14.1587      -3.65161      -3.90680      -2.80429       1.82632       1.95840     -0.591505      0.436583       2.55698      0.979872     -0.213742      0.954027      0.884376      0.288932    -0.0752197     -0.245686       1.44566       1.96326       2.07093       2.40097       2.32995       2.30742       2.11534       2.01226       1.80407       1.62404       1.33912       1.12709      0.985244      0.768317      0.627120      0.464473      0.334911      0.268581
  28  15 3337.1390    3.3595  1.7410 12.0593 -0.0009  0.0335   0.0550   0.0867    0.0816   0.0000   438.2194       4.44899       15.4338       4.22683      -1.31677      -1.84124      -3.84449     -0.877843      -1.17189       2.18941     -0.916918      -2.16150      0.228904     0.0428500     -0.773120      0.452353     -0.132058     -0.250858       1.96059       2.38406       2.73074       2.91243       2.82420       2.82818       2.67049       2.51920       2.34953       1.96477       1.76131       1.47031       1.22318       1.01239      0.788335      0.590865      0.467891      0.358437
  28  16 3486.5872    2.7701  2.5911 11.4198  0.0000  0.0436   0.0399   0.1103    0.0851   0.0000   438.8187      0.194672       4.30144       4.31225      -2.41499       2.80015      -5.32807       2.13823      -2.27852     -0.558775       1.89481      -2.00263     0.0350657      0.911280     -0.179397    0.00445805      0.876726      -1.03896       2.39990       3.14113       3.68054       3.66819       3.88341       3.84301       3.49574       3.34830       3.04889       2.55405       2.19210       1.91624       1.53330       1.25294      0.968162      0.771331      0.578182      0.427458
  28  17 3635.4556    2.2537  4.0252 10.8936 -0.0035  0.0556   0.0262   0.1452    0.0581   0.0000   438.5096      0.704832       17.2885       2.37614       1.05633      -2.63115      -2.17746       5.37602       2.25798      -2.77841       1.88428      -4.64760      -5.14611       3.11102       1.33469      0.427684      -2.00541      0.305597       2.92394       4.10642       4.38946       4.83130       4.80475       4.75276       4.48086       4.21446       3.77834       3.34641       2.83619       2.32954       1.95997       1.58622       1.27142      0.972538      0.723804      0.541630
  28  18 3784.1000    1.7898  5.9485 10.4724 -0.0017  0.0710   0.0186   0.1941    0.0469   0.0000   433.9158      -3.41022       9.45381    0.00395751       2.54865      -12.2105      -8.56855       5.22016      -6.51140      -4.20662     -0.318116      -4.39800      0.318442      -1.62287      -1.89897     -0.180755      -1.21298     -0.696456       3.95245       5.34171       5.98665       6.17855       6.39771       6.21260       5.80896       5.40969       4.85666       4.39537       3.77010       3.21234       2.62151       2.08753       1.68469       1.29843      0.974808      0.713623
  28  20 4080.3062    1.1988  9.9672 10.1278  0.0006  0.1177   0.0134   0.3384    0.0388   0.0000   442.4853      -12.2313       1.42038       24.1607       1.15040       16.9500       11.7933      -12.6330      -17.6881      -7.21812      -5.02191       8.04683     -0.901584      -2.17014     -0.591674      0.501991      0.213828      0.393976       6.48529       8.46330       10.0193       10.1267       10.5035       10.3646       9.77487       9.02370       8.08273       7.14195       6.17729       5.10280       4.31203       3.42847       2.73719       2.17339       1.54900       1.15473
  28  21 4228.0466    1.0339 13.1360  9.8554  0.0017  0.1577   0.0104   0.4227    0.0361   0.0000   437.1889      -11.4208       6.98227      -7.03184       6.21893       4.05386       5.54822       4.88346      -2.23305      -15.0847       4.22625      -4.22912      -1.01278       3.61609      0.188203     -0.680295       1.88521      -3.37112       8.40408       11.2598       12.6514       13.2709       13.5087       13.1662       12.6823       11.6372       10.7220       9.45498       8.24328       6.88036       5.83708       4.63231       3.72925       2.92668       2.11866       1.56766
  29   6 1930.2025    0.5206  0.5197  9.1173 -0.0044  0.0209   0.0146   0.0426    0.0522   0.0000   441.2582      -1.36974       20.3957      0.258211      -6.05240      0.725608       1.47605    -0.0627302    -0.0231420       1.32049       1.08140      0.718946     -0.619425      0.573860      0.720752     -0.560202     -0.328162     -0.106296       1.08398       1.58532       1.77076       1.70281       1.87358       1.71783       1.70125       1.63599       1.48768       1.38955       1.06048      0.896535      0.707370      0.584789      0.444772      0.356521      0.314477      0.229524
  29   7 2105.2728    0.7296  0.7785  9.3630 -0.0027  0.0227   0.0168   0.0532    0.0670   0.0000   441.3089       2.17931       15.9786      -1.57964      -3.40667      -4.20790      0.176756      -1.75198      -1.59722      -4.09044      0.146034     -0.594094     0.0767513     -0.906549     -0.650432      0.375564    -0.0951301     -0.380778       1.28885       1.69103       1.92510       1.82654       1.95725       1.89590       1.97570       1.74174       1.59948       1.41861       1.12939      0.995308      0.825953      0.702052      0.563071      0.423757      0.326369      0.251885
  29   8 2275.2995    1.0901  0.8369 10.0751 -0.0021  0.0238   0.0240   0.0569    0.0709   0.0000   439.1888       1.31571       18.3600      0.565522      -2.45509       1.14835      -2.04017      -1.05003       1.03967      0.539520     -0.619303      0.906933      -1.08661     -0.959813      0.624946      0.376771      0.309328     -0.182948       1.21355       1.69142       1.85985       1.98235       1.94733       1.82803       1.93510       1.70672       1.49617       1.43232       1.16290       1.01714      0.825694      0.749699      0.535958      0.449250      0.315139      0.233504
  29   9 2439.0404    1.5392  1.0395 10.6374 -0.0022  0.0274   0.0311   0.0643    0.0822   0.0000   440.2596      -3.38435       15.7216       2.06812      -2.24469      0.265531       1.69281      -1.33305    -0.0296174      -1.76210       1.32731       2.37079       1.02754      -1.37429     0.0839208     0.0782694     -0.225369      0.102667       1.29113       1.94995       1.95600       2.23460       2.20391       2.17790       2.06295       1.86906       1.75138       1.58923       1.33175       1.17063      0.992282      0.804524      0.637883      0.474297      0.365259      0.259534
  29  10 2598.5850    2.0600  1.0324 11.0646  0.0001  0.0238   0.0409   0.0652    0.0895   0.0000   439.2363     0.0957097       11.4776       1.59200       3.84548      -6.44643     -0.698991       2.95959     -0.122086      0.771140       2.11208       1.46510     -0.936020      0.254869       1.01356     -0.472035      0.206873      0.134899       1.23692       1.71141       1.82796       1.94528       2.01651       1.92264       1.89515       1.79271       1.54109       1.49300       1.15959       1.06250      0.896177      0.737008      0.598355      0.457578      0.331261      0.249353
  29  11 2756.0715    2.7108  1.0036 11.4405 -0.0023  0.0246   0.0535   0.0574    0.1007   0.0000   438.3467      -1.54550       13.0065     -0.258117      -4.10598       1.09304       1.75796      -1.34107      -1.77993     -0.822288       3.64156     -0.726634     -0.343762     -0.263783      0.671273    -0.0791761     0.0165448     -0.165809       1.34100       1.77364       1.97972       2.18766       2.26764       2.10251       1.96296       1.90740       1.66173       1.52978       1.28684       1.06123      0.916053      0.734533      0.582120      0.440689      0.343674      0.265210
  29  12 2911.5541    3.4902  1.0850 11.5918  0.0006  0.0234   0.0654   0.0600    0.1480   0.0000   440.3636      -1.25599       14.2309       3.95804     -0.433055       1.84102      -2.06022     0.0166205      -1.04603       1.32976       3.16526      0.238939     -0.375047      0.829975    -0.0870548    -0.0807088     0.0312717     0.0967392       1.24745       1.65133       1.80225       1.93040       1.94685       1.92269       1.81698       1.75923       1.61236       1.36850       1.22881       1.00003      0.844631      0.698734      0.540546      0.440277      0.352035      0.257028
  29  13 3064.9080    3.9457  1.0630 11.8606 -0.0013  0.0256   0.0742   0.0611    0.1510   0.0000   439.7645      0.233531       14.3921       3.83718      -1.60927     -0.567677      -2.28277      0.617840      0.897757      -3.88267      -1.16404      0.951332      -1.71557     -0.195008      0.232581      0.821766      0.257488      0.511065       1.56190       2.24532       2.53990       2.62314       2.65427       2.45237       2.34153       2.16898       1.94312       1.77851       1.51911       1.27650       1.05086      0.788882      0.606430      0.478263      0.359741      0.262792
  29  14 3216.6389    3.7346  1.2235 12.3710 -0.0042  0.0280   0.0704   0.0684    0.0970   0.0000   437.9019       2.85046       16.5347      -1.88651      -2.17701      0.117327       1.40377      0.167929      0.954248     0.0250833      -2.49822      0.302494      0.829450     -0.216278      -1.31008      -1.25588      0.817166      0.255589       1.45740       1.95769       2.18646       2.26421       2.45320       2.27638       2.12221       2.14749       1.78557       1.66985       1.42048       1.18623      0.977359      0.825660      0.643219      0.531710      0.379591      0.282802
  29  15 3367.4545    3.2574  1.9571 11.8473 -0.0023  0.0357   0.0496   0.0897    0.0731   0.0000   438.3982     -0.738858       14.6534       3.25004     -0.826994      -3.97668       2.42341      -3.00842      0.440498     -0.359321       1.20741      -1.28657      -2.58666      -1.17082      0.137115      0.569927     -0.253301      0.655183       1.89658       2.58762       2.83192       2.97479       2.87547       2.99761       2.81552       2.63541       2.51768       2.15948       1.82508       1.57782       1.31735       1.04740      0.902798      0.687672      0.517378      0.376403
  29  16 3517.7604    2.6463  2.9582 11.4433 -0.0019  0.0453   0.0346   0.1180    0.0635   0.0000   443.5443      -4.60008       5.92451      -2.25791       4.39635       1.46013       6.36780      -3.53060       2.31048     -0.731477       1.96300      -3.08313      -3.77745     -0.867014     0.0787555     0.0550807     -0.992687     -0.306341       2.40673       3.21381       3.69164       3.85976       3.91686       3.92229       3.66876       3.45881       3.01538       2.74081       2.34373       2.05288       1.70234       1.37087       1.08568      0.829770      0.643382      0.486195
  29  17 3667.4133    2.1389  4.1357 10.9548 -0.0016  0.0561   0.0250   0.1496    0.0527   0.0000   437.6796      -5.26348       16.5050       3.64797       3.73232       8.96994       4.12434       10.2321     -0.435537     0.0545876     -0.115217       1.04283      0.143553       1.63562       1.95816      0.183560     -0.101142      0.433807       2.92971       3.96350       4.32532       4.72313       4.77159       4.71660       4.30731       4.27989       3.66294       3.32101       2.91903       2.46979       2.04821       1.65914       1.33946       1.03663      0.793971      0.584130
  29  18 3816.6897    1.7569  6.1386 10.4046 -0.0006  0.0712   0.0176   0.1915    0.0463   0.0000   453.0398       8.86604       23.5540      -6.38000       3.28283       5.61205      -4.83556      0.560993       1.98654      0.959329       5.51229       3.24200       3.80642     -0.320547      0.115200       1.70282     -0.593541      0.334699       3.82022       5.10747       5.65879       5.96048       6.13113       6.09932       5.83593       5.32900       4.85215       4.28466       3.74837       3.13428       2.64980       2.14478       1.70984       1.33052       1.01974      0.777809
  29  19 3965.3928    1.4060  8.7015 10.1400 -0.0009  0.0979   0.0139   0.2676    0.0422   0.0000   435.6965      -7.68638       16.5435       2.89223       2.85520      -10.6737       1.32497       3.27635      -14.6299       7.14868       8.22893       4.68613      -3.39468      0.968025      -2.73045     -0.615669     0.0372164      0.425460       5.09582       6.70651       7.88086       7.91289       8.39717       8.00431       7.73287       7.22945       6.44251       5.89524       5.05291       4.36897       3.67480       2.95074       2.36384       1.86050       1.37539       1.03239
  29  20 4114.0373    1.1431 10.3882 10.0526 -0.0031  0.1218   0.0124   0.3377    0.0393   0.0000   437.7950      -1.51346       16.3296      -20.5919       6.43631       6.11817      -30.2621      0.717696      0.345050       1.38382       5.79075      -16.7883      -5.46074     -0.469028       1.84471       3.21602       2.43892      0.801030       6.41842       8.55199       9.67009       10.3431       10.4408       10.3015       9.79793       9.05509       8.29008       7.46962       6.30026       5.45508       4.48327       3.72992       2.96750       2.35076       1.70760       1.29699
  29  21 4262.1317    0.8899 12.1749  9.9259 -0.0052  0.1627   0.0101   0.4312    0.0351   0.0000   434.0771       8.38115       45.5556      -1.76455      -33.2975      -4.70521      -30.8756      -6.58937      -10.7877      -14.9537      -4.74703       16.5735       2.11912       4.05376      -6.20306       3.20580       2.26231   -0.00690131       8.41228       11.2289       12.7245       13.4327       13.6989       13.5843       12.7805       12.0960       11.0686       9.68728       8.37684       7.28469       6.02414       4.93798       3.96309       3.05733       2.34499       1.71978
  29  22 4409.4262    0.7347 14.6599  9.7754 -0.0049  0.2055   0.0080   0.5542    0.0296   0.0000   411.5825       11.1184       43.3792      -12.0843       16.6642       16.5619       1.69059       5.87130      -17.3057      -9.09594       7.24462      -5.68243      -6.86746      -9.98836       3.71155      -2.81107      -1.49555      -1.78514       10.6144       14.0248       15.7100       16.6529       17.2875       16.8023       16.2244       14.8419       13.9768       12.1690       10.5450       9.10788       7.63895       6.23335       4.98124       3.94383       2.91683       2.23090
  30   5 1770.0576    0.3437  0.3287  8.8276 -0.0024  0.0159   0.0119   0.0326    0.0388   0.0000   439.8067      -1.75974       21.2419     0.0711998      -4.48706      -1.69567      0.367837      0.179568    0.00239862      0.712910     -0.422451     -0.591871    -0.0871784     -0.179433     -0.631590    -0.0367654    -0.0975289      0.214091      0.873533       1.24165       1.40966       1.58447       1.61849       1.62519       1.50147       1.31655       1.20018       1.05073      0.843577      0.741510      0.554689      0.473818      0.362616      0.332552      0.198416      0.169928
  30   7 2126.3042    0.8008  0.8047  9.2108 -0.0010  0.0218   0.0174   0.0515    0.0761   0.0000   439.5325      -2.66268       21.9728     -0.294534      -2.91157     -0.849666     -0.463551       2.30472     -0.609097     -0.233896      0.506265      0.320215     -0.682565     -0.691320     -0.471748      0.448953      0.306986      0.228613       1.19205       1.58444       1.77333       1.87760       1.97269       1.96689       1.88872       1.65273       1.48458       1.29810       1.16413      0.947815      0.820364      0.663925      0.515045      0.395723      0.317625      0.231025
  30   8 2297.2947    1.1487  0.9837  9.9137  0.0007  0.0244   0.0233   0.0592    0.0838   0.0000   439.2742      -4.75657       15.9782       3.11931      -3.43923      -3.91075      -1.39111      0.216131     -0.850888     -0.637600       1.10101    -0.0913583     -0.111935     -0.606233      0.503745     -0.825872    -0.0231136      0.218626       1.29322       1.75362       1.85180       2.11030       2.12663       2.06838       1.96657       1.91500       1.70532       1.47041       1.32555       1.01460      0.915708      0.715317      0.596945      0.468946      0.354601      0.275052
  30   9 2462.1975    1.6777  1.0620 10.5605 -0.0027  0.0255   0.0325   0.0587    0.0943   0.0000   439.6237     0.0678207       16.4263       1.93377      -2.95617      -1.56538     -0.918928     -0.404014      -2.91659     0.0870028     -0.385986     -0.240898      0.118726      0.844471      0.331862      0.137496     -0.337461      0.171897       1.36813       1.79887       2.03616       2.11817       2.13419       2.08955       1.92960       1.92508       1.72195       1.52095       1.39773       1.14688       1.02516      0.790059      0.665232      0.511832      0.387524      0.295441
  30  10 2623.4168    2.2304  0.9182 11.1682 -0.0023  0.0234   0.0456   0.0539    0.0906   0.0000   438.6113    -0.0943632       18.8090     -0.120216      -3.35059    -0.0842056       2.30406      -2.09641     -0.940216     -0.739302     0.0150819      -1.16515      -1.72951      0.671312      0.879178     0.0506237     -0.141799      0.162598       1.16669       1.60522       1.65458       1.92736       1.85728       1.89979       1.72249       1.73492       1.46845       1.41227       1.16023       1.00009      0.871376      0.714699      0.579982      0.440278      0.332906      0.268774
  30  11 2782.4117    2.8596  0.8744 11.7995  0.0015  0.0231   0.0588   0.0535    0.0816   0.0000   440.4879    -0.0230948       14.0984       4.28880      -3.71744       3.15023       1.89162      -1.83646     -0.202937     0.0478115       1.04379      0.404533      -2.04418      0.646612       1.04120      0.366436     -0.597981    -0.0794152       1.14487       1.64394       1.67179       1.79117       1.81529       1.78125       1.85092       1.65669       1.52581       1.32954       1.08903      0.976288      0.802105      0.677157      0.549414      0.420411      0.332018      0.252081
  30  12 2938.9959    3.5352  0.8173 12.3098 -0.0040  0.0209   0.0754   0.0506    0.0812   0.0000   438.5193     -0.576203       16.9980      0.224505      -1.24618      -2.80360      -1.72573       1.53896       1.43806    0.00994737     -0.208048      -1.46483     0.0935843      0.165936      -1.12721     -0.449625      0.959373     0.0504460       1.12274       1.46065       1.48778       1.70478       1.78582       1.72344       1.59367       1.47632       1.36275       1.32387       1.06359      0.915082      0.766001      0.660654      0.524807      0.402977      0.331991      0.233942
  30  13 3093.2669    3.9558  0.9948 12.2489  0.0007  0.0228   0.0765   0.0591    0.1105   0.0000   439.7811      -3.29800       13.2555     -0.861841       2.94174      -3.27349      -1.21433      -2.36954     -0.854602       2.02541      0.732776     -0.322557     0.0854658       1.07880       1.03558     -0.223555      0.131529      0.364046       1.18236       1.57093       1.71091       1.76081       1.89143       1.76230       1.72724       1.62323       1.51993       1.34317       1.17719      0.989850      0.868103      0.705727      0.560740      0.453413      0.345993      0.263101
  30  14 3245.8128    3.7281  1.3064 12.3080  0.0016  0.0276   0.0656   0.0717    0.0878   0.0000   440.2449       1.89172       12.1238       1.01414       4.83051       4.22519      -3.58742      0.264049      0.148504     -0.440804      0.437283       2.74524      -1.50996      0.187412     -0.636947      0.225784     -0.256617      0.514608       1.37293       1.87786       2.06754       2.28255       2.28604       2.28129       2.14384       2.06597       1.79991       1.65750       1.39191       1.22356       1.03592      0.834154      0.688284      0.519891      0.410330      0.298119
  30  15 3397.6011    3.1945  1.9561 11.6103  0.0013  0.0335   0.0458   0.0843    0.0762   0.0000   439.1477      -1.65675       13.1886       8.29566     -0.600464      -2.25522      -2.68488      -4.18546       2.31202       1.14538       3.04924      0.149843      -2.61645     0.0228452     -0.203159     -0.616709      0.286325      0.139094       1.78907       2.43782       2.75636       2.91945       2.99030       2.87045       2.74923       2.53932       2.31560       2.11934       1.83192       1.56685       1.29607       1.04717      0.851712      0.664638      0.509978      0.383927
  30  16 3548.5787    2.4937  3.1995 11.3288 -0.0003  0.0455   0.0302   0.1226    0.0547   0.0000   442.6221      -7.49502       7.75297       2.38202       6.65152     -0.309102      -5.90989      0.259175     -0.996615       3.28592       6.29124      -1.30697      -1.17306      0.345604       1.24595      0.462475      0.291751     -0.238982       2.39311       3.11901       3.55540       3.73688       3.84013       3.80991       3.53630       3.44437       3.02864       2.79423       2.39805       2.01558       1.72578       1.40811       1.10413      0.901700      0.688088      0.525834
  30  17 3698.9947    2.0071  4.9639 10.6408 -0.0020  0.0623   0.0213   0.1642    0.0520   0.0000   435.5097      -4.67421       18.4995       12.1724       4.09337      -7.40990       1.10191       3.06539       5.32612      -5.13671       2.27129     -0.726555      -3.07161       3.86472      0.682072     -0.116666      -1.02431     -0.124417       3.09853       4.26063       4.79030       4.92370       5.11508       5.09566       4.81682       4.60755       4.16930       3.69072       3.22639       2.75860       2.23519       1.91807       1.50093       1.21844      0.919112      0.694177
  30  18 3848.5671    1.6635  6.9359 10.2570 -0.0014  0.0773   0.0157   0.2082    0.0441   0.0000   443.7957       6.03402       14.1280       17.4010      -3.44828      -3.86663       1.58004     -0.792096       2.44697      -2.10027       6.54688       3.97071      -7.39561    -0.0807346       3.67536       2.61373      0.424912     -0.715996       3.89305       5.18777       5.78539       6.10151       6.33283       6.21663       6.07242       5.63770       5.10197       4.55186       4.02718       3.37261       2.91272       2.31456       1.95643       1.49524       1.13969      0.878883
  30  19 3998.2540    1.3491  8.9806 10.0700 -0.0014  0.0997   0.0131   0.2702    0.0408   0.0000   435.9084      -5.40482       17.1851      -7.95450      -4.29462       12.8502       4.73423       5.94693      -2.53943      -17.2120      -8.11700       6.37184      -6.60435     0.0588797     -0.884101      0.719425       1.30362       3.18927       5.05342       6.74744       7.65853       8.01167       8.25775       8.10757       7.65832       7.27023       6.58411       5.99932       5.33737       4.42318       3.76441       3.10361       2.53458       1.98677       1.49907       1.15119
  30  20 4147.1610    1.1233 11.5764  9.9496  0.0006  0.1330   0.0108   0.3641    0.0371   0.0000   438.6259       6.61660       14.1410       4.19878      -4.23548       16.3489      -9.66274      -11.1050       32.4687       6.63966      -4.35575       3.43439     -0.666264       4.78677     -0.922120       3.06096     -0.390887     -0.376118       6.65868       8.94377       10.1199       10.8706       10.9438       10.9714       10.3822       9.77297       8.93102       7.87770       7.06810       5.90342       4.91618       4.15979       3.24139       2.64925       1.96904       1.51367
  31   5 1788.2158    0.3787  0.4218  8.7955 -0.0045  0.0177   0.0118   0.0382    0.0435   0.0000   440.4680      -1.94691       20.2096      -1.63456      -3.94748       1.09620       1.90126      0.758556      -1.60291     -0.884471     -0.782847      -1.73630      0.278191      0.283461     -0.102345     -0.249038      0.175209    -0.0703118      0.862270       1.18234       1.29988       1.40645       1.34759       1.41848       1.39645       1.32405       1.20138       1.09535      0.819773      0.822690      0.647452      0.573819      0.462183      0.368959      0.278242      0.213179
  31   6 1969.3982    0.5882  0.5455  9.1197 -0.0026  0.0187   0.0159   0.0426    0.0552   0.0000   440.3650      -1.40635       21.0953      0.543588      -4.50397       1.36407      -2.35903      0.440111     -0.137445      0.656947      -1.34279       1.33967     -0.605509     -0.295730      0.276571      0.796506     -0.510861     -0.350386      0.955806       1.24416       1.40849       1.48860       1.52887       1.41186       1.45219       1.34537       1.17808       1.10933      0.978622      0.831375      0.696750      0.591027      0.454948      0.374898      0.288435      0.220011
  31   8 2318.9075    1.2418  1.0493  9.8550 -0.0014  0.0246   0.0237   0.0599    0.0899   0.0000   439.6969    -0.0992101       15.6769       1.14340      -4.47345     -0.119551      0.171022     -0.535937      -1.92530       1.96718      0.522112     -0.161852     -0.215518     -0.249836     -0.623094     0.0692859      0.834553     -0.307180       1.29520       1.72240       1.82511       1.92238       1.96005       1.94144       1.86263       1.72106       1.52361       1.51457       1.32005       1.18964       1.02397      0.778390      0.656919      0.532996      0.424647      0.313699
  31   9 2484.9141    1.7191  1.0670 10.6282 -0.0048  0.0249   0.0337   0.0607    0.0929   0.0000   441.1167       1.73732       18.0505      0.730030      -4.58767      0.865437      0.700448       2.57664      -1.13466      0.543878      -1.11664      0.397418      0.738478      0.459060      -1.07389     -0.345300      0.507018      0.921240       1.18489       1.66512       1.80912       1.90802       1.94587       1.90433       1.82323       1.77379       1.58815       1.49815       1.27552       1.11046      0.911738      0.766476      0.628196      0.498697      0.385549      0.307062
  31  10 2647.8044    2.3749  0.9455 11.1016 -0.0005  0.0232   0.0462   0.0518    0.0976   0.0000   439.9130      -2.83255       18.4886       1.80585      -3.34444      -2.36932       4.67028      0.520651      -3.26115      -3.04980      0.315592     -0.215683     -0.461155       1.20017     -0.918363     -0.308914      0.272153      0.268065       1.11363       1.56476       1.63849       1.78172       1.84134       1.79357       1.81087       1.67707       1.51721       1.35160       1.17753      0.970571      0.866088      0.722964      0.559512      0.468807      0.343808      0.261398
  31  11 2808.2259    2.9846  0.9598 11.6316 -0.0050  0.0228   0.0579   0.0534    0.0990   0.0000   440.8282       1.83913       8.95215      -2.06564      -1.18966      0.937253       1.65518    -0.0434576    -0.0868709     -0.591256       1.41070      -1.44312     -0.256015       1.08137      0.672948     -0.495661     -0.291220     -0.531553       1.13394       1.56989       1.63730       1.82733       1.87665       1.80621       1.78904       1.64856       1.58720       1.35118       1.23040      0.971733      0.844836      0.703517      0.581664      0.464994      0.350160      0.285685
  31  12 2966.0019    3.7758  0.9029 11.9308 -0.0012  0.0213   0.0725   0.0498    0.0976   0.0000   439.7689      0.533712       18.2608       1.34879      -2.64631      -1.09997       1.43999      0.640208      0.382125      -1.32808       1.04878       1.07457     -0.873077      -1.51845     0.0852777      0.629904     -0.176617    -0.0889262       1.04038       1.49844       1.59397       1.77098       1.81590       1.76267       1.78122       1.61543       1.47419       1.27409       1.12718      0.932407      0.811990      0.630549      0.515209      0.426575      0.325757      0.237619
  31  13 3121.2041    4.0565  1.1237 11.7970 -0.0005  0.0236   0.0731   0.0598    0.1604   0.0000   437.7441     -0.143958       18.2091      0.606370      -1.29619     -0.520919      -3.47343      -1.95683     -0.773176      0.718145     -0.406883     -0.677081      -1.52205     -0.545999      0.693247     -0.460733     0.0213175      0.514371       1.22498       1.68504       1.81279       1.93020       1.92845       1.87171       1.97012       1.79899       1.69312       1.45694       1.27276       1.05067      0.861930      0.749751      0.587134      0.480091      0.386184      0.303285
  31  14 3274.6697    3.6623  1.4234 12.1976  0.0022  0.0276   0.0616   0.0760    0.0901   0.0000   439.0468      0.144291       11.8887       1.84553       2.48731     -0.733762     -0.802032       1.07262       2.47564      -1.75295      0.288795      -1.18595       1.22376       1.78463    -0.0569477     -0.319355    -0.0510568     -0.786643       1.38604       1.81445       2.03847       2.16250       2.20553       2.07033       2.08686       1.99711       1.79733       1.63538       1.44122       1.27793       1.06719      0.850637      0.677233      0.561921      0.451081      0.346476
  31  15 3427.1431    2.9887  2.4100 11.5190 -0.0014  0.0388   0.0374   0.0950    0.0590   0.0000   442.0682       1.11247       11.3648      -1.24774       6.37013      0.395231       1.12315     -0.902142       1.06342      0.723289     -0.503330       2.29584     -0.376708      0.388626       1.08350     -0.977926     -0.103453     -0.147635       1.78977       2.50777       2.79857       2.96552       3.05820       2.95791       2.88671       2.78969       2.44582       2.26197       1.96265       1.66335       1.44185       1.18839      0.960305      0.782334      0.569648      0.441843
  31  16 3578.9681    2.3449  3.6695 11.1853 -0.0002  0.0498   0.0262   0.1309    0.0479   0.0000   440.8515      -1.26339       14.0879      -1.00462      0.792525       4.64838      -5.22359     -0.182309       3.24670       4.99882      0.617541      -2.12035     -0.911767      0.970730      0.771613      -2.46703     -0.480998      0.546298       2.41110       3.39554       3.55519       3.91939       3.91835       3.90243       3.70220       3.64290       3.25072       2.99887       2.56858       2.27891       1.87793       1.50428       1.26331       1.03135      0.777690      0.618014
  31  17 3730.1035    1.9396  5.3273 10.6946  0.0001  0.0650   0.0201   0.1737    0.0454   0.0000   432.7668       3.55652       23.2458      0.541879      -8.30247      -9.06841      0.907009      -3.43764       1.54050       2.05434      -2.28431     -0.678961       1.23886       4.88751      0.149907      -1.47762     -0.707424      0.309672       3.13836       4.22730       4.76908       5.04067       5.34775       5.13571       4.90231       4.68822       4.27608       3.78176       3.33643       2.95343       2.44339       2.02478       1.62603       1.29427       1.00604      0.767607
  31  18 3880.5622    1.6337  7.4881 10.2664 -0.0003  0.0807   0.0148   0.2222    0.0395   0.0000   439.8514      0.971100       15.9987      -3.91484      -7.80975       4.10321       7.24362      -3.12360       1.73900      0.826666      -4.63854      -4.91448      0.222575      -4.32544       3.79877       1.31088     0.0271562      -1.55894       3.90399       5.23867       5.93001       6.33100       6.37339       6.50900       5.96849       5.75659       5.22064       4.76601       4.21901       3.62584       3.06239       2.53369       2.03336       1.65754       1.25012      0.966731
  31  19 4030.8582    1.3056 10.0443 10.0684 -0.0001  0.1101   0.0123   0.3023    0.0376   0.0000   442.0395      -3.56482       15.2662       5.89405      -28.9016       4.37687      -7.67543      -10.9247       9.55997       15.5751       4.72196       5.63414       1.30766       2.69301       2.87555     -0.498493     -0.372867      0.265736       5.43486       7.36558       8.25483       8.72664       9.01210       9.05201       8.48335       8.13366       7.33450       6.59412       5.79553       4.92100       4.20553       3.47962       2.83669       2.23867       1.72757       1.32109
  31  20 4180.1351    1.0645 12.4579  9.8786 -0.0014  0.1473   0.0096   0.3837    0.0351   0.0000   451.2249       1.51243       5.88282      -7.54794       7.50886      -2.46341       1.06718       11.6017      -2.60576      -11.3315       3.49786      -3.17896       8.06632      0.913186       11.3887      -4.32934       1.34190      -1.90134       7.05615       9.39453       10.7053       11.4285       11.4345       11.7692       10.9284       10.4269       9.69970       8.60683       7.50110       6.63550       5.51623       4.60525       3.81005       2.97459       2.29451       1.75371
  31  21 4329.2326    0.8586 14.4124  9.7735  0.0008  0.1823   0.0080   0.4754    0.0299   0.0000   456.6350      -6.19471       36.8488      -7.09251      -17.3626      -2.35166      -3.78146       20.9474       1.78451       9.83256      -13.2681      -10.0291       19.5691       2.43105     -0.837947       1.36381     -0.644945       3.97868       8.83653       11.6723       13.3273       14.2705       14.1222       14.5485       13.9509       12.9740       12.0828       10.7208       9.46378       8.17145       6.90639       5.66721       4.69190       3.69741       2.84462       2.28524
  32   5 1806.1204    0.4025  0.3947  8.8132 -0.0036  0.0169   0.0125   0.0343    0.0429   0.0000   439.8226     -0.335864       18.3098       2.96941      -1.82656      0.515614      0.658568     0.0502218     -0.711169       1.01574       1.20014     -0.742271     -0.629142     -0.248799    -0.0549549     -0.417716     -0.721115      0.327401      0.796259       1.08644       1.17370       1.23712       1.31753       1.23022       1.31564       1.12555       1.17633      0.929749      0.883207      0.771894      0.629347      0.527736      0.408213      0.334316      0.298571      0.223386
  32   6 1988.6260    0.5740  0.5764  9.0642 -0.0085  0.0218   0.0145   0.0419    0.0549   0.0000   439.6751      -2.07312       20.3191      -1.91017      -1.23494      0.268277     -0.823332      -1.57802       2.88910      0.164586       1.24309      -1.21245       1.49071      0.454451     0.0878159     0.0671914     -0.382244     -0.130765       1.28527       1.57441       1.49008       1.42435       1.65129       1.88315       1.93658       1.67203       1.33381       1.25239       1.15015       1.03671      0.869753      0.666262      0.509688      0.421955      0.385874      0.279459
  32   7 2167.3209    0.8777  0.8349  9.3880 -0.0005  0.0211   0.0180   0.0519    0.0724   0.0000   438.8705      0.843926       21.1748      -1.18834      -1.08887       2.02813     -0.526714     -0.926314      0.173195     -0.320515      0.707623     -0.346150       1.17591      0.237670     -0.134500     -0.435299     -0.136252      0.158549       1.06416       1.44547       1.53889       1.68807       1.69097       1.71648       1.66295       1.53466       1.34256       1.29579       1.12005      0.989069      0.821116      0.710471      0.528450      0.467579      0.351941      0.276840
  32   8 2340.0060    1.3021  1.0536  9.9080 -0.0020  0.0242   0.0242   0.0603    0.0902   0.0000   440.7176     0.0743232       17.5232      0.748653      -2.61998      -1.32035     -0.579637       2.86356      0.397336     -0.705163     -0.187564     -0.335481     -0.481209     0.0253837     -0.163188      0.126651     -0.476561      0.445798       1.16468       1.54575       1.76965       1.86680       1.82377       1.79743       1.71838       1.63353       1.53727       1.40447       1.27460       1.11406      0.991764      0.781212      0.670376      0.528880      0.397512      0.318663
  32   9 2507.1645    1.7871  1.1211 10.7476  0.0018  0.0250   0.0333   0.0656    0.0888   0.0000   440.9417       2.36207       18.3984      -1.17620      0.113330      -3.87016      -2.87107       1.87530     -0.707612       1.88749      0.882893      -1.31397      0.479060      -1.06055     -0.364008     -0.232573     -0.357068     -0.218147       1.19315       1.62480       1.74232       1.86771       1.99594       1.91976       1.92611       1.76044       1.59520       1.43888       1.30062       1.11396      0.914585      0.775323      0.613603      0.497304      0.399160      0.316521
  32  10 2671.5485    2.3826  1.0977 11.1343  0.0003  0.0246   0.0438   0.0613    0.0973   0.0000   440.4638       1.80738       17.8795     -0.353393      0.937031      -2.69458      -1.50033       3.53018      0.123590     0.0404429       1.64311      -2.10564     0.0364517     0.0208766     -0.789939     -0.489536     -0.466367    -0.0532830       1.13026       1.56111       1.69561       1.78486       1.87837       1.84675       1.81511       1.75574       1.50382       1.37760       1.23887       1.07304      0.903988      0.754264      0.646749      0.488991      0.376418      0.299655
  32  11 2833.5982    3.1835  0.9063 11.8919 -0.0035  0.0203   0.0653   0.0554    0.0794   0.0000   439.3116     -0.133593       15.4873      0.530084      0.435760      0.788668      0.168491      -1.14755      0.798997       2.66926     -0.825229      -1.18165     -0.953030      0.917640      0.370962       1.34400      0.165138      0.187409       1.08913       1.45196       1.54437       1.67550       1.76749       1.74252       1.71685       1.52863       1.35836       1.28214       1.13643      0.987898      0.809408      0.700589      0.533666      0.426529      0.351003      0.272156
  32  12 2992.6029    3.7886  0.8987 12.0160 -0.0007  0.0204   0.0734   0.0500    0.0926   0.0000   439.7183      -1.43811       16.7666      0.815179      -2.36891      0.526891      -4.09017      -1.69232      0.592453      0.470047      0.223535     -0.954574     -0.319592     -0.896642    -0.0394807      0.158747      0.213295     -0.201458       1.00981       1.36612       1.42580       1.55881       1.65898       1.55262       1.58652       1.34680       1.38554       1.20488       1.06101      0.943848      0.812492      0.693710      0.542325      0.440158      0.350941      0.279075
  32  13 3148.7937    4.1459  1.1346 12.0225 -0.0010  0.0226   0.0735   0.0614    0.1230   0.0000   439.9140     -0.887827       12.7102     -0.102034      -1.31113       1.28381      -1.13250    -0.0131954       1.22441      -2.49341     -0.422803      0.577957    -0.0470683     -0.536802     0.0760952      0.165763      0.113190      0.577930       1.14335       1.49332       1.65825       1.72346       1.83539       1.80162       1.71979       1.60390       1.48606       1.32183       1.21544       1.03649      0.904181      0.768890      0.661297      0.487978      0.390575      0.301905
  32  14 3303.1253    3.5985  1.6112 11.9339 -0.0008  0.0297   0.0557   0.0765    0.0921   0.0000   439.4556      -3.00287       15.3663     -0.133573      -3.81621      -2.21953      0.161019      -2.34779     0.0815483       1.58169     0.0606065      0.945970       1.11183       1.00446      0.980902     -0.395149     -0.684209      0.331788       1.44282       1.96800       2.11124       2.39454       2.34280       2.44849       2.18659       2.17733       1.89253       1.80235       1.52970       1.33504       1.12862      0.921859      0.771991      0.638428      0.467989      0.375536
  32  15 3456.4873    2.9625  2.5180 11.5770 -0.0004  0.0388   0.0372   0.0987    0.0579   0.0000   442.0580       1.14152       9.62602       1.44906       5.24025      -1.82575      -4.69015       5.14885    -0.0749357      -2.63574     -0.939638     -0.312139    -0.0130793     -0.173023      -1.59049      -1.47176      0.176802      0.305665       1.81077       2.51715       2.78280       2.94486       3.08093       3.02847       2.95627       2.63282       2.55743       2.22651       2.06273       1.75236       1.49270       1.25153       1.02100      0.799864      0.643585      0.483356
  32  16 3609.0802    2.3408  3.7807 11.0723 -0.0009  0.0475   0.0249   0.1281    0.0464   0.0000   438.6095       1.65062       12.2822      -10.6962      -3.85494     -0.210024      0.968951       1.00848      0.439753      -1.70418     -0.787240     -0.853482      0.431213     -0.357181       2.21528      0.994608       2.01000      0.515626       2.31301       3.04250       3.43620       3.70301       3.86053       3.76276       3.68236       3.41897       3.14945       2.84331       2.51125       2.08758       1.81942       1.50677       1.26001      0.987696      0.779786      0.607954
  32  17 3760.9405    1.8903  5.7897 10.5025 -0.0015  0.0648   0.0176   0.1759    0.0426   0.0000   431.7519      -1.57601       11.2334      -4.07674      -4.08634      -8.30527      0.231858       10.8144       2.92770      -5.05017       8.31320     -0.750224      -1.01338       1.97983       1.90029     -0.910223      -1.07880    -0.0762382       3.07636       4.16164       4.68095       4.90448       5.19933       5.02674       4.85766       4.68357       4.24437       3.83531       3.33486       2.93744       2.45860       2.11856       1.69572       1.35185       1.04686      0.819517
  32  18 3912.0484    1.5382  7.5311 10.2070 -0.0033  0.0813   0.0141   0.2232    0.0395   0.0000   439.4977     -0.241188       26.9592       2.94838      -7.74014      -1.80058      -8.77794       5.47556      -9.06940      -6.91581       4.87346      -4.88494      0.749163       4.80111      -2.90160      0.600296     -0.543638       1.59730       4.00599       5.28494       6.08761       6.19677       6.56084       6.44269       6.19290       5.92615       5.43094       4.86447       4.28389       3.74243       3.17922       2.67862       2.19639       1.77040       1.36680       1.05024
  32  19 4062.8779    1.2318  9.6023 10.0850 -0.0028  0.1082   0.0118   0.2973    0.0356   0.0000   443.8297      -14.0684       32.7271      -4.32205      -2.78157      -6.74516       23.4323      -3.63355      -2.10670       4.01299       6.62938      -7.32880      -6.61539       2.07169       4.13699       3.04636      -5.73848      -1.17199       5.18788       6.94608       7.82269       8.33178       8.45893       8.50721       8.21759       7.72964       7.10740       6.45786       5.70701       4.90762       4.19095       3.49177       2.82633       2.33536       1.79393       1.40283
  32  21 4363.0437    0.7864 14.2686  9.8056 -0.0053  0.1922   0.0078   0.5013    0.0286   0.0000   437.6952      -27.4402       3.02031      -33.3446      -19.3140      -2.61984       53.8133      -16.1388      -5.19969       14.3920       22.0072       17.7545      -11.7604      -16.5628       1.97570      -4.53989      -2.43646      -2.05362       8.99947       11.9913       13.4384       14.2286       14.8035       14.6787       14.4198       13.3528       12.2765       11.2772       9.93551       8.64297       7.43201       6.16889       5.09364       4.08864       3.13218       2.42949
  33   4 1633.2438    0.2401  0.2442  8.6552 -0.0013  0.0160   0.0093   0.0284    0.0313   0.0000   441.2325      -1.20760       21.1955    -0.0685653      -3.02495       1.35916      0.990411      0.155561      0.173847     -0.486580       1.37471     -0.358631     -0.678452     -0.283159      0.201082     -0.103014      0.250780    -0.0994803      0.722841       1.02212       1.09677       1.22277       1.03359       1.25302       1.05080       1.10864      0.884793       1.02089      0.791521      0.756357      0.669038      0.493086      0.439933      0.350627      0.303650      0.214666
  33   6 2007.6194    0.6339  0.6595  9.0420 -0.0012  0.0197   0.0145   0.0446    0.0604   0.0000   440.6039      -1.23377       20.1232      -1.28023      -4.11936       2.98263     -0.529084      -2.90199      -1.47241     -0.245679      0.282457      0.206290      -1.73764     0.0956449      0.270678     -0.302924     -0.153691     -0.305811      0.920978       1.26275       1.34324       1.50608       1.56439       1.58796       1.48645       1.42311       1.28059       1.15305       1.00790      0.874926      0.710150      0.612090      0.493120      0.418090      0.310742      0.251446
  33   7 2187.3363    0.9178  0.9462  9.5170 -0.0031  0.0226   0.0183   0.0576    0.0753   0.0000   438.7572      -1.42707       20.3832     -0.723197      -4.45020      0.427521       1.86137      -1.08272      0.618566    -0.0364563       1.92055      0.918378      -1.36790       1.06071      0.894221      0.191633      0.242368    -0.0748033       1.09034       1.45304       1.64739       1.73869       1.69947       1.70936       1.62573       1.61663       1.50716       1.37712       1.21640       1.06926      0.864887      0.754582      0.590735      0.497518      0.390800      0.305004
  33   8 2360.7655    1.3342  1.0651 10.2050 -0.0011  0.0262   0.0248   0.0591    0.0800   0.0000   439.3010       1.35128       20.0080      -3.04786     -0.657590       2.62713      -1.91364      -1.78622    -0.0998215     -0.370195     -0.133296      -1.36274      0.388368   -0.00642142      0.452681      0.171899    -0.0796007     -0.133924       1.10832       1.72005       1.65281       2.03574       1.91545       2.02230       1.89339       1.83198       1.63752       1.51286       1.28775       1.12096      0.945953      0.808980      0.660668      0.544945      0.408873      0.311258
  33   9 2529.0845    1.8852  1.2671 10.2917  0.0003  0.0250   0.0309   0.0638    0.0959   0.0000   441.6030       1.53267       19.1584       3.05481       2.75300     -0.262536      -1.17713      -1.70301     0.0785476      0.977103     -0.417838     -0.990708      0.183397     -0.233855     -0.776559     -0.350447     -0.726533      0.116586       1.20416       1.62247       1.82821       1.99943       2.01344       1.93303       1.89652       1.73406       1.72026       1.48332       1.31375       1.16783       1.03062      0.818929      0.692357      0.559645      0.435263      0.347611
  33  10 2694.9600    2.5484  1.0630 11.2231  0.0007  0.0240   0.0459   0.0550    0.1013   0.0000   440.4726       1.14736       15.9049      0.229649     -0.170767       2.35805     -0.451277      -2.03905     -0.120688       1.84935     -0.487463     -0.701578     -0.583035      0.375696      0.128827      0.480337      0.334742     -0.264134       1.09279       1.58615       1.66264       1.85347       1.85769       1.90568       1.78747       1.69423       1.54311       1.38233       1.28508       1.04585      0.937895      0.782839      0.636696      0.491212      0.419033      0.305961
  33  11 2858.4656    3.3211  0.9452 11.6049 -0.0021  0.0211   0.0617   0.0509    0.1058   0.0000   438.1989      -2.54360       17.2784       2.91279      -1.90067       1.42663      -1.60967     -0.241344      0.820157      0.202577       1.17512      0.599654     -0.192331     -0.132262      -1.62831   -0.00963228      0.878361    -0.0430571       1.02485       1.33432       1.57244       1.70080       1.70529       1.67395       1.60922       1.49325       1.37868       1.27691       1.14269      0.973471      0.857048      0.705026      0.560799      0.455954      0.373319      0.286873
  33  12 3018.7114    3.7837  1.0236 12.2609  0.0011  0.0231   0.0698   0.0596    0.0855   0.0000   440.4758      0.128238       17.5756      -2.09152      0.163338       1.80907      -1.16721      -1.01352       1.18813      -1.70126      0.116696     -0.835332      -1.08935     -0.301379      0.686935     -0.249435    -0.0363699     -0.425333       1.07466       1.57804       1.70669       1.93621       1.92029       1.88707       1.83447       1.72098       1.59926       1.39593       1.20605       1.05366      0.896856      0.748021      0.615090      0.492901      0.368096      0.289025
  33  13 3175.9459    4.0676  1.1668 12.1140 -0.0007  0.0245   0.0697   0.0584    0.1102   0.0000   440.0870      -3.15627       15.1310       2.58015      -1.97595     -0.313180     -0.285353    -0.0507741       1.83263      -1.58005      -2.06100     -0.317542      0.639596     -0.907196     -0.102431      0.768547     -0.315520    -0.0842020       1.14802       1.56253       1.71266       1.87350       1.93050       1.79668       1.80168       1.75526       1.60109       1.43373       1.26955       1.11091      0.939747      0.777606      0.663885      0.540916      0.394182      0.338325
  33  14 3331.3160    3.5442  1.6001 12.0181  0.0006  0.0305   0.0552   0.0736    0.0882   0.0000   439.4255      0.188934       14.5524      -1.59863      -1.99773      -2.94387      -1.85776       3.83623       1.66655      -3.42080     -0.818813    -0.0110115     -0.653332      0.277467      0.706476      0.439697      0.270623      -1.17575       1.38598       1.87747       2.09350       2.21495       2.33987       2.25496       2.23346       2.16141       1.88884       1.75099       1.57008       1.34367       1.15043      0.953309      0.787962      0.647483      0.505804      0.402858
  33  15 3485.5586    2.7603  2.7201 11.3817 -0.0015  0.0391   0.0330   0.1029    0.0582   0.0000   438.5050      -1.08174       8.83644       3.18613       4.47040      -1.31488      -7.45178      -4.16093       4.87015     -0.913891     -0.996773     -0.169210      -1.15327      -3.22540      0.189453     -0.917142     -0.312091     -0.475975       1.83719       2.48021       2.71908       2.92849       2.93214       3.07803       2.92154       2.83124       2.56733       2.25663       2.01832       1.76533       1.47517       1.27682       1.02580      0.845305      0.656382      0.513206
  33  16 3639.0909    2.1695  4.2806 10.9729 -0.0011  0.0524   0.0218   0.1404    0.0414   0.0000   439.7031      -7.49932       13.5398       7.88983       5.44066      -3.22022      -8.77773       1.45722      -1.49693      -6.49053      -4.39775      -1.69004      -2.35351       1.25192      0.809601      0.252213     -0.765039       1.12548       2.36096       3.22286       3.58298       3.90053       3.94016       3.93070       3.84539       3.59110       3.34676       2.97865       2.74514       2.34548       2.02577       1.69079       1.40372       1.13188      0.877263      0.683770
  33  17 3791.4997    1.7914  6.0707 10.4843 -0.0012  0.0676   0.0165   0.1854    0.0403   0.0000   428.9158       4.58599       17.8927      -8.71658      -2.53787      0.207767     -0.196197      -5.94941      0.995139       1.87399       6.24003       1.89385      -5.40219     -0.805855       2.33429       1.80595       1.22499      0.144253       3.07642       4.15263       4.85335       4.95737       5.25692       5.22328       5.09276       4.72625       4.43809       3.93215       3.50558       3.02547       2.64927       2.17235       1.77992       1.48356       1.13329      0.878787
  33  18 3943.4571    1.4731  8.6286 10.1645 -0.0002  0.0895   0.0128   0.2487    0.0360   0.0000   432.8373      -1.62974       13.3922      -2.53977      -1.86391      -11.9847      0.661588      -1.73504      -1.98390       13.9663      0.456085      -3.46893     -0.280678       1.22764      0.202273      -3.21273      -1.56516      -1.30205       4.21166       5.62496       6.27943       6.63414       6.89196       6.90852       6.68130       6.26573       5.79202       5.28432       4.80204       4.14315       3.44478       3.01493       2.41122       2.01354       1.56330       1.20549
  33  19 4094.4185    1.2139 10.6446 10.0015 -0.0008  0.1157   0.0107   0.3183    0.0345   0.0000   437.2474       5.24658       11.3950      -1.77385      0.532596      -3.51697      -10.2879      -14.1846       11.4254       6.79132      -15.4733       1.49095      -3.27486      0.613557      -1.03029       1.40830       2.25277    -0.0170892       5.27596       7.17444       8.01245       8.62586       8.88285       8.83766       8.59578       8.05798       7.47512       6.82428       6.03521       5.20355       4.56756       3.86952       3.08820       2.54838       1.97943       1.55429
  33  20 4245.5135    0.9725 12.6480  9.8289 -0.0021  0.1509   0.0085   0.3960    0.0325   0.0000   437.5976      0.592419       10.4545       4.83075      -16.6877      -13.1676       10.7739       7.47441       5.65092      -12.1895       12.6074       2.52162       2.25431      -6.33414      -4.08893       1.81980      -4.25641      -2.14083       6.93081       9.39145       10.6739       11.1591       11.6481       11.5441       11.1165       10.5565       9.78292       9.02825       7.87805       6.90559       5.89684       5.01697       4.04456       3.33339       2.57140       2.02996
  34   4 1649.7156    0.2637  0.2708  8.6952  0.0007  0.0167   0.0099   0.0301    0.0321   0.0000   440.2521     -0.358585       22.7198      0.418792      -2.82319      -1.07886      0.792241       1.41434      0.365861      0.132288      0.352471      0.767775      0.129008     -0.247398     -0.430584      0.135485      0.160119      0.119737      0.958740       1.20215       1.25730       1.33047       1.49722       1.61776       1.46654       1.27819       1.16252       1.00191      0.879651      0.831963      0.779461      0.607455      0.490521      0.359726      0.307996      0.252662
  34   5 1841.2496    0.4360  0.4378  8.8451  0.0030  0.0161   0.0121   0.0362    0.0430   0.0000   441.0038      0.109095       19.8248       2.59548      -2.22334       1.35726     -0.488325       1.87094      0.809605     0.0531269     -0.360105      -1.09673     -0.443170    -0.0306114       1.02365     -0.101357     -0.491000     0.0978735      0.789776       1.03518       1.18090       1.25252       1.36556       1.25876       1.24238       1.17714       1.07797      0.989541      0.816533      0.784362      0.741067      0.546357      0.486207      0.370096      0.294694      0.256407
  34   6 2026.3297    0.6497  0.6915  9.0544  0.0014  0.0192   0.0144   0.0475    0.0608   0.0000   440.8435      -3.25670       20.0748      0.516032      -2.28614       1.69172      -2.16012     -0.200355       1.36968      0.889698      0.714802     -0.416033     -0.165560     -0.547899      0.581379      0.340150     -0.205087     -0.122280      0.875494       1.14397       1.28728       1.38232       1.42201       1.39809       1.37618       1.32018       1.12344       1.10545      0.953714      0.876450      0.765062      0.630044      0.547538      0.436889      0.331006      0.256868
  34   7 2206.9619    0.9635  0.8790  9.6595 -0.0070  0.0235   0.0199   0.0549    0.0723   0.0000   440.6099      -2.68743       19.9045      -2.27706      -6.07884      -2.10429      -2.22863      -3.57379      -2.27835      0.627263      -2.02855      -1.17657      -1.64382       1.81396     -0.975167      0.828472     -0.154861      0.513989       1.30132       1.90124       2.28870       2.54227       2.68280       2.61756       2.50912       2.33533       2.05088       1.70719       1.48161       1.19560       1.01894      0.790304      0.634836      0.494896      0.397933      0.295828
  34   8 2381.1865    1.4885  1.0801  9.8988 -0.0011  0.0228   0.0263   0.0598    0.1016   0.0000   440.7827      -2.73453       20.9245      -1.52908      -4.93498       1.83682     -0.163748     -0.172019      0.805130     -0.585660    -0.0566693       1.07600      0.401724     -0.730986      0.495713      0.575555     -0.438977    -0.0583983       1.00842       1.40857       1.52607       1.62954       1.69408       1.61779       1.62326       1.53556       1.40735       1.30092       1.19263       1.01765      0.878046      0.738655      0.600256      0.503514      0.403782      0.325605
  34   9 2550.5711    2.0062  1.2090 10.5618  0.0002  0.0253   0.0333   0.0598    0.0952   0.0000   440.7827     -0.976104       20.5858      -2.74181      -4.80362       3.51332      -2.04490     -0.813597      0.304682      -1.54369     0.0610392     -0.218960      0.145023      0.465215     -0.549878     -0.563876      0.713300      0.311026       1.11560       1.51751       1.67981       1.81828       1.86787       1.82562       1.81606       1.74532       1.53217       1.42894       1.30473       1.10723      0.967309      0.806901      0.666363      0.537902      0.441359      0.342780
  34  10 2717.9335    2.7135  0.9880 11.1683  0.0015  0.0208   0.0494   0.0534    0.0979   0.0000   441.8836      0.169004       16.3154       1.25668      0.499146       1.56511    -0.0739462      -2.79905     -0.317384     -0.955783       2.71072      0.242697     -0.739132     -0.177426      -1.97596      0.159294       1.32211     0.0880011       1.00137       1.35263       1.45085       1.54460       1.59638       1.57872       1.58406       1.54538       1.41399       1.25905       1.09986      0.925171      0.829857      0.729263      0.588974      0.456525      0.390039      0.300526
  34  11 2882.8633    3.4399  0.8721 11.9918  0.0006  0.0203   0.0654   0.0479    0.0821   0.0000   439.3874       1.77012       16.4054     -0.336247      -1.01079      0.739230     -0.927268      0.392180      -1.12885     -0.864856      0.678127       1.99028      0.831672     -0.854751     -0.680601     0.0562577      0.254773    -0.0667168      0.926841       1.27417       1.42090       1.50368       1.50984       1.45268       1.43463       1.35621       1.31056       1.19314       1.06829      0.956371      0.831753      0.694029      0.585294      0.471780      0.372703      0.294676
  34  12 3044.3488    4.0588  0.9253 12.4074  0.0012  0.0221   0.0760   0.0523    0.0796   0.0000   439.0663     -0.879283       17.7124       3.04829    0.00773936      -1.13788     -0.540909       1.47894       1.72719       1.02922      -1.71680      0.229358      0.483418      0.387204      -1.18853     -0.163349      0.773841     -0.333307      0.926293       1.35143       1.37486       1.57097       1.67461       1.59049       1.59031       1.43897       1.41927       1.19198       1.15738      0.925220      0.857135      0.657166      0.565094      0.453544      0.354753      0.290474
  34  13 3202.7219    3.9013  1.2748 12.0705  0.0006  0.0269   0.0642   0.0622    0.0889   0.0000   442.5072     -0.712129       14.1882      0.110483   -0.00122525     -0.679606       3.57487      -4.37286     -0.372766       2.03878       2.50023      0.655204      -1.45509     -0.143478      -1.81319     -0.552560     0.0577128    -0.0922202       1.21602       1.70103       1.73554       2.09108       1.95562       2.11445       1.90409       1.90404       1.63248       1.54226       1.34399       1.18819       1.04594      0.865339      0.710719      0.574769      0.482141      0.372495
  34  14 3359.0015    3.4331  1.8566 11.8665 -0.0014  0.0310   0.0480   0.0781    0.0722   0.0000   438.7640       1.63031       16.0885      0.619275       1.58790      -3.01661       1.92236       1.78235     -0.403811      -2.10277       2.43164       1.58895     -0.155386    -0.0450914      0.243191     -0.398460    -0.0433738      0.812061       1.37626       1.93165       2.07735       2.28844       2.36591       2.31755       2.26165       2.12727       1.97438       1.77825       1.63774       1.39736       1.24359       1.03400      0.857066      0.711025      0.559199      0.424812
  34  15 3514.2328    2.7077  3.1816 11.1589 -0.0008  0.0419   0.0287   0.1072    0.0540   0.0000   439.7049      -1.14778       14.0315     -0.625592     -0.477383       3.99174      -6.01670      -1.16711      0.785153       3.42162     -0.792623      -2.48910      -1.45732      -1.17103       1.02741    -0.0978416      0.296913      0.871183       1.88876       2.63848       2.81628       3.01181       3.15934       3.16391       2.98426       2.89671       2.64914       2.46224       2.20891       1.93465       1.65591       1.39992       1.17355      0.938824      0.744013      0.588880
  34  16 3668.5122    2.1229  4.6901 10.8103 -0.0008  0.0544   0.0202   0.1443    0.0404   0.0000   435.6639      -3.39513       18.8004      -4.01560      -3.23663       1.59640     -0.705373      -1.10747      -3.85884       1.70872      -4.02604       1.08616       4.81436     0.0285839      -3.22431     -0.214276       1.29071      -1.31572       2.42194       3.32588       3.70880       3.95116       4.12485       4.04637       3.97685       3.73792       3.45410       3.16239       2.86053       2.51423       2.14455       1.79170       1.48140       1.20879      0.951273      0.772589
  34  17 3821.7196    1.7226  6.8397 10.3837 -0.0001  0.0714   0.0151   0.1954    0.0378   0.0000   435.2293      -3.58785       26.5798       5.21496      -5.08844       3.30276      -6.84348      0.377585      -2.97279     -0.202276      -6.40604       2.01186       3.61883       2.74200      0.921211      0.512272       2.34341      0.401486       3.27533       4.26248       4.79215       5.16064       5.28839       5.34867       5.17281       4.98327       4.55105       4.12693       3.74887       3.19142       2.82419       2.44127       1.96397       1.62328       1.27741      0.994791
  34  18 3974.3056    1.4027  8.2420 10.1731 -0.0015  0.0883   0.0125   0.2421    0.0348   0.0000   438.2571      -6.16256       19.9143       1.17692      -6.94866       3.61279      -2.19137      -4.50647      -13.5154       5.91419      0.146814       6.53760      -5.11360      -4.66831      0.913769       1.01939       2.25845     -0.653109       3.95927       5.28481       6.07577       6.45483       6.62641       6.62149       6.42904       6.14408       5.63697       5.14268       4.58944       4.03028       3.49521       3.00031       2.45791       2.00279       1.56152       1.23089
  34  19 4126.1230    1.1718 11.5943  9.9709  0.0010  0.1251   0.0096   0.3426    0.0316   0.0000   439.6091      -3.84243       18.5820       9.09690      -3.49839      -15.8563      -12.5767       5.14101      -6.15131       2.09930       7.99007      0.201749      -12.8050      -10.6600      -5.69003      -3.58270     -0.824087       1.09734       5.50924       7.43769       8.28112       8.96513       9.15939       9.27996       9.01567       8.42231       7.93469       7.18252       6.58165       5.66656       4.87308       4.11506       3.46501       2.80610       2.19146       1.74922
  34  20 4277.7457    0.9661 13.8536  9.7698 -0.0008  0.1586   0.0079   0.4138    0.0303   0.0000   444.3710       2.81286       17.0672       7.76554       4.30478       15.8810      -1.99583      -15.5975     -0.919603      -16.6018      -4.21135       17.6133       6.55882      0.675553     -0.331927      -3.28089     -0.575990       3.28447       7.07891       9.43335       10.8195       11.2669       11.8103       11.6013       11.2308       10.8397       10.1166       9.20447       8.22868       7.37825       6.22446       5.34892       4.46314       3.60581       2.86918       2.26336
  35   5 1858.4039    0.4418  0.5571  8.9334 -0.0018  0.0191   0.0113   0.0451    0.0471   0.0000   440.2283     -0.213114       22.4442     -0.691270      -2.00257      -1.66958       3.41500      0.930082     -0.852765      -1.46231      0.924124      0.682696    -0.0673371     -0.258504    -0.0526215   -0.00824457     -0.148642    -0.0404648      0.854413       1.04413       1.29905       1.29732       1.40526       1.44024       1.40090       1.21746       1.18155       1.11898      0.937530      0.862873      0.689707      0.605322      0.513714      0.404878      0.323650      0.261530
  35   6 2044.8151    0.6798  0.6799  9.1564 -0.0045  0.0194   0.0148   0.0435    0.0604   0.0000   441.4677      -1.51894       20.7951     -0.455478      -4.67455     0.0411617       1.90705       1.24890       1.40396      0.380669     -0.123696      -1.35784      -1.57516      0.105481    -0.0976090     -0.159211    -0.0813480    -0.0198143      0.802581       1.18245       1.25758       1.41175       1.45766       1.48334       1.34178       1.33650       1.21051       1.10968      0.992904      0.854101      0.730660      0.649635      0.520870      0.429790      0.344019      0.256512
  35   7 2226.3850    1.0115  0.9392  9.7181 -0.0001  0.0223   0.0191   0.0523    0.0758   0.0000   441.9062      -1.53051       22.1724      -1.11003      -2.46993      -2.53190       1.35936      -1.00422     -0.644954     0.0553416       1.24422     -0.329636      0.250248     -0.430860      0.492367     -0.540927      0.375987    0.00803294      0.980831       1.32918       1.50115       1.60400       1.64587       1.62975       1.57519       1.58505       1.38543       1.27229       1.14751       1.02376      0.869424      0.753766      0.621777      0.509464      0.422637      0.324454
  35   8 2401.2279    1.5043  1.1873  9.8830 -0.0141  0.0247   0.0242   0.0570    0.1011   0.0000   438.8284      -3.23522       18.6410      -1.03357      -3.76795      -3.70885       2.06390       1.05105      0.317380      0.423848       2.60791     -0.742576      0.209448     0.0149901     -0.155856     -0.560465     0.0998961     -0.225696       1.13354       1.50974       1.72050       1.89534       1.87130       1.92461       1.77557       1.72025       1.63290       1.49369       1.31301       1.17887      0.952392      0.880346      0.698194      0.589388      0.460346      0.365263
  35   9 2571.7767    2.0857  1.1776 10.7019 -0.0078  0.0251   0.0344   0.0588    0.0963   0.0000   443.0741      0.475887       17.1124     -0.819308      -4.13920      -1.95470     -0.696385      -1.70225       1.65971      0.390364      0.717390    -0.0655573      0.793904     -0.276918     -0.723474     -0.938767    -0.0666898      0.306296       1.06829       1.56254       1.57003       1.83649       1.78316       1.75142       1.76503       1.65515       1.60318       1.36432       1.28619       1.11803      0.985398      0.812175      0.688383      0.558382      0.454433      0.345933
  35  10 2740.4780    2.8082  0.8899 11.7621 -0.0031  0.0200   0.0536   0.0504    0.0789   0.0000   440.1026      -1.64062       18.2985       2.63931      -1.88715      0.178845       2.38572      0.663030      -1.12394     -0.232217     -0.321338      0.750488      -1.65973      0.501778     -0.448205      0.508502      0.238913      0.199342      0.921648       1.20610       1.33300       1.42877       1.51151       1.50169       1.47373       1.36986       1.26381       1.18484       1.04976      0.900865      0.819746      0.697821      0.582444      0.465141      0.368557      0.293444
  35  11 2906.7347    3.5515  0.9189 12.1670 -0.0009  0.0207   0.0663   0.0496    0.0839   0.0000   441.3853      0.266818       19.7096      0.534265      -4.12172     -0.887305      -1.34319     -0.537911     0.0521251       1.67295      0.712045     -0.324923     0.0956961       1.40147      0.666111      0.399489      0.118239    -0.0999097      0.895959       1.23253       1.33543       1.41461       1.49812       1.42025       1.38645       1.37716       1.24269       1.20348       1.06380      0.957739      0.807306      0.687939      0.585900      0.467778      0.387770      0.304387
  35  12 3069.4687    4.0408  0.9730 12.3379 -0.0032  0.0217   0.0728   0.0514    0.0940   0.0000   438.6690    -0.0850907       15.9774      -2.54496      0.314836      -1.38021      0.166507      0.452874      -1.43847      0.716319      -2.14292     -0.307985      0.609380     -0.370325     -0.340820     -0.248477     -0.174835     -0.164212      0.940945       1.35191       1.42708       1.59864       1.63690       1.57243       1.57915       1.44398       1.38310       1.22398       1.14935      0.982386      0.905901      0.754035      0.622671      0.529109      0.416098      0.324229
  35  13 3229.0136    3.8681  1.4002 12.0787 -0.0004  0.0259   0.0596   0.0650    0.0856   0.0000   438.6638      -2.42121       14.8714     -0.200315      -1.01579      0.659585      -1.36737     -0.499997      0.675378      0.519660      0.543139      -1.93390      0.407609     0.0173377       1.01657      -1.28254     -0.340364     0.0507949       1.19741       1.60960       1.82373       1.89816       2.05805       2.00416       1.98608       1.90448       1.69654       1.51989       1.39139       1.20302       1.03919      0.850185      0.739583      0.618930      0.457970      0.366485
  35  14 3386.4539    3.2450  2.0654 11.8169  0.0001  0.0334   0.0429   0.0833    0.0649   0.0000   441.6501     -0.776523       11.8432       3.62113       3.69103      -2.59137     -0.868526       3.32207       1.50491      -4.07670       1.80310       2.24829       1.78024      -1.87218      0.306047      0.384642      0.737079     -0.242371       1.50878       2.18381       2.45298       2.68697       2.76318       2.83131       2.67858       2.60393       2.25618       2.16693       1.77937       1.59617       1.34240       1.14477      0.932193      0.770226      0.589855      0.475304
  35  15 3542.6491    2.5306  3.2210 11.3852 -0.0020  0.0426   0.0279   0.1133    0.0502   0.0000   440.8324       1.83424       13.9682      0.229485     -0.763768      -2.73308       4.52288      0.599961      0.810578       1.99354      -1.29894       2.51410      -1.31585     -0.624478      -3.53319      0.207101      0.123875     -0.475095       1.91295       2.54438       2.78433       3.11858       3.27552       3.26694       3.04766       2.96630       2.77266       2.52391       2.19156       1.94414       1.71124       1.40929       1.17446      0.960491      0.774826      0.626885
  35  16 3697.5176    2.0268  4.9357 10.8415 -0.0006  0.0569   0.0191   0.1464    0.0388   0.0000   440.8390     -0.254502       12.5016      -1.39816       8.37735     -0.660561      -2.18127      -2.40326      -1.60428       1.11664       2.01041      -3.67887      0.411804     0.0658982       2.58706      -1.67647       1.77130      0.875274       2.51294       3.33969       3.81151       3.94290       4.22994       4.23022       4.10966       3.82321       3.59308       3.26128       2.96690       2.59315       2.27069       1.91664       1.60158       1.33785       1.06103      0.825110
  35  17 3851.6269    1.6131  7.1372 10.4689 -0.0015  0.0771   0.0145   0.2044    0.0364   0.0000   441.1644      -1.39001       14.4257     -0.848793      -13.4778       3.89347     -0.222158      -6.46951      -6.51118      -5.52577      -2.23262       3.61175       1.52310      -2.51655      -2.28117       2.06991      -3.84631      -1.06607       3.41854       4.53131       5.20801       5.51291       5.72479       5.85400       5.60806       5.24371       4.95702       4.41593       4.11338       3.51250       3.12923       2.60370       2.21026       1.76960       1.42683       1.12323
  35  18 4004.8519    1.3539  9.7121 10.2109 -0.0011  0.1024   0.0115   0.2764    0.0333   0.0000   442.9490       2.28060       25.8360      -5.23856     -0.415207      -8.88420       11.1088      0.807820      -10.1645      -2.61512      -2.35463      -12.2700       9.94386      0.543528      -1.98879     -0.821957       1.59808     -0.710817       4.45317       6.00075       6.72468       7.44520       7.59542       7.63975       7.37885       7.04276       6.50214       5.92082       5.34546       4.67888       4.06420       3.46110       2.90773       2.33342       1.88682       1.48000
  35  19 4157.6064    1.0908 11.8957  9.9844 -0.0024  0.1333   0.0088   0.3552    0.0314   0.0000   433.8310       1.08247       13.4930      0.573266      0.909780      -2.61079       15.5713       6.85050       12.6315       12.2598      -8.03688      -10.9197       10.0952       1.69710       11.3428       2.63235      -2.77627      0.589103       5.75434       7.75057       8.70596       9.41545       9.57625       9.72389       9.36010       9.06176       8.30921       7.65649       6.96415       6.03592       5.26006       4.57789       3.75034       3.11003       2.44818       1.93913
  36   4 1681.8448    0.2766  0.3938  8.6486 -0.0062  0.0199   0.0087   0.0384    0.0351   0.0000   440.3385      0.485925       21.3550     -0.264171      -3.95748      0.104548      0.951117     -0.980015      -2.09876     -0.724440       1.70632       1.74002     -0.638389      -1.94196     -0.373537       1.17852     0.0616422     -0.483336      0.780691       1.12114       1.32117       1.11137       1.43097       1.22737       1.36564       1.35878       1.13711       1.11553      0.853248      0.834691      0.738509      0.619066      0.547512      0.421199      0.332767      0.273368
  36   5 1875.3960    0.4795  0.5907  8.8207 -0.0007  0.0177   0.0114   0.0432    0.0508   0.0000   441.4162     -0.809517       22.9084     0.0352262      -3.94690     -0.776772     -0.851305     -0.179417      0.573489     -0.255441     -0.133539     -0.790478    -0.0730720    -0.0895186      0.243441      0.185301     -0.235265      0.191239      0.849358       1.16720       1.40011       1.52079       1.60193       1.57352       1.56368       1.43784       1.32406       1.18417       1.03368      0.945116      0.759561      0.635517      0.539817      0.431534      0.367542      0.278991
  36   6 2063.0898    0.7469  0.6428  9.2137 -0.0055  0.0182   0.0163   0.0402    0.0603   0.0000   441.8036     -0.652820       20.7301       1.03477      -5.04270       1.00119       1.29736      -3.53662       2.39033      0.521101     0.0702453       1.12669      0.394966      0.229055    -0.0766325      0.146078     -0.445050      0.204092      0.765014       1.04370       1.09500       1.27205       1.21512       1.29053       1.19830       1.20101       1.11821       1.06276      0.909429      0.784679      0.696814      0.579662      0.498128      0.392711      0.342803      0.251259
  36   7 2245.5013    1.0972  0.9973  9.4306  0.0010  0.0227   0.0194   0.0520    0.0893   0.0000   441.5994    -0.0248619       20.3728      -2.16556      -3.21174      0.542399      0.440816     -0.460385      -2.72479      0.639935       1.36730      0.401443      -1.33003     -0.368023     -0.710941     -0.567073      0.838521     -0.192047      0.974325       1.33085       1.56293       1.62080       1.69191       1.61596       1.53605       1.56466       1.37663       1.26348       1.19832       1.06463      0.918539      0.789484      0.680994      0.531952      0.448900      0.342860
  36   8 2421.0710    1.6118  1.0668 10.2081 -0.0022  0.0236   0.0283   0.0555    0.0971   0.0000   442.2440    -0.0899214       21.6249      -1.00263      -2.27455      -1.10893      0.202686      0.206264      -2.26691      -1.41498     -0.696714      -1.33247   -0.00511300      0.590396      0.127239     -0.880365      0.427041      0.506586      0.975169       1.41144       1.42770       1.68035       1.64451       1.71707       1.60594       1.57434       1.45576       1.36005       1.16089       1.06291      0.914021      0.828661      0.677189      0.541147      0.440266      0.331185
  36   9 2592.6622    2.1720  1.1692 10.8662 -0.0017  0.0245   0.0368   0.0587    0.1031   0.0000   441.9604       1.39080       18.7073      -2.37549     -0.282396       3.64078      -2.80116      0.271596       2.10265     -0.298366      0.397005       1.03092     -0.794690      0.603124     -0.856145     -0.275761      0.617853     -0.402173       1.12266       1.55595       1.77859       1.87169       1.97210       2.01571       1.87779       1.86543       1.65453       1.53196       1.35546       1.19722       1.00509      0.882919      0.701928      0.572937      0.456046      0.364272
  36  10 2762.6323    2.8887  0.9979 11.7229 -0.0014  0.0216   0.0523   0.0534    0.0804   0.0000   440.6272      -1.48014       22.1571       1.47167      -3.74475     -0.712909    -0.0105950       3.45334      -1.36532      0.956122       2.60473     -0.457579    -0.0484894      0.248504      0.643959      0.162760     -0.319467     -0.259823      0.939501       1.29754       1.41675       1.50575       1.49308       1.51706       1.52185       1.43103       1.32910       1.30404       1.12227      0.997720      0.853776      0.738028      0.594021      0.509140      0.408964      0.337891
  36  11 2930.1721    3.5578  0.9445 12.2464 -0.0008  0.0212   0.0649   0.0510    0.0750   0.0000   440.1204      -1.54019       20.4072      0.821029      -3.39839       3.59526     -0.702212    -0.0841383       1.28374       1.22415    -0.0999248      0.188569      -1.55045     -0.935184      0.315367      0.170393       1.02491     0.0996675      0.892301       1.24633       1.35472       1.39228       1.55439       1.44638       1.48946       1.42594       1.26382       1.23137       1.06200      0.974861      0.810235      0.707647      0.583187      0.479919      0.392218      0.319778
  36  12 3094.1917    4.1355  1.0246 12.4634 -0.0024  0.0223   0.0726   0.0531    0.0862   0.0000   439.9356     0.0188211       15.1172      0.973024      -3.67950      -1.55461     -0.286230      -3.09354     -0.474189      0.154853      0.128083       1.14981     -0.223241      -1.33807     -0.388520     -0.680767      0.264690      0.234843      0.918198       1.32670       1.40357       1.56805       1.56974       1.60440       1.46774       1.50707       1.33646       1.32340       1.10973       1.03669      0.852491      0.783934      0.628051      0.527635      0.414673      0.329916
  36  13 3254.9640    3.7489  1.4715 11.9811 -0.0013  0.0264   0.0553   0.0646    0.0781   0.0000   438.7211       1.44672       14.9930      -1.11185      -1.10956     0.0525877      0.827863       3.04402      0.151597      -2.30668     -0.529325       1.09607       1.60679     -0.956221      0.350420      0.182280     -0.643660     -0.104018       1.15061       1.50176       1.64589       1.83005       1.94442       1.86227       1.84536       1.75766       1.64793       1.48225       1.33685       1.21239       1.03243      0.884905      0.755600      0.613529      0.500097      0.403941
  36  14 3413.5016    3.1536  2.2552 11.7486 -0.0024  0.0332   0.0397   0.0878    0.0549   0.0000   441.4322      0.905048       12.5933      -1.02898       4.54687      0.639607      -1.80123      -1.44224       1.25635      -4.74886      -1.48068     -0.293935       3.18871      -1.73563      -2.50344     -0.383359      0.305971     -0.426487       1.45172       1.97538       2.18625       2.30045       2.50323       2.40277       2.46113       2.26065       2.06294       1.95000       1.74870       1.55943       1.32918       1.13350      0.921105      0.778017      0.650113      0.508922
  36  15 3570.5957    2.4411  3.7015 11.1071 -0.0013  0.0445   0.0244   0.1180    0.0465   0.0000   438.4096      -1.72088       14.8311       3.68742    -0.0419104     -0.985355      -2.58163      -3.23576      -2.20103      -4.18089      0.200770       1.92165      0.104239       1.88625     0.0387644       1.40911      0.686878     -0.294647       1.87356       2.55290       2.79387       3.04952       3.15036       3.15525       3.09077       2.88549       2.77210       2.50890       2.28173       2.03815       1.77752       1.51472       1.28262       1.06150      0.832995      0.690222
  36  16 3726.3962    1.9847  5.0866 10.7893 -0.0012  0.0571   0.0185   0.1521    0.0383   0.0000   439.5001      -3.35468       10.4094     0.0816872      -2.33164       2.43512       1.20657       3.92904     -0.442525      -1.64816     -0.529672       5.34487       2.41083       2.09366     -0.407096      -1.04721     -0.267185       1.38322       2.43993       3.39103       3.69959       4.03089       4.11176       4.08188       4.07880       3.79105       3.64143       3.25010       3.02194       2.62479       2.34795       1.98806       1.64960       1.38543       1.10357      0.884837
  36  17 3881.2625    1.6115  7.6711 10.3219  0.0003  0.0782   0.0135   0.2080    0.0353   0.0000   436.7312      -4.63703       16.2243     -0.646637      -6.02487       6.96863     -0.220580      -7.91844      -3.35978      -6.76958      -3.76623      -2.03626       2.06992      -1.00868     -0.818375      -2.95429      -1.31458      0.864186       3.31132       4.51914       4.98421       5.44197       5.55071       5.62940       5.44275       5.19558       4.90140       4.43081       4.08395       3.62333       3.13533       2.66954       2.24051       1.85936       1.48960       1.20221
  36  18 4035.1534    1.3008  9.8418 10.1544 -0.0013  0.1056   0.0110   0.2814    0.0327   0.0000   438.7366       6.25507       16.7848     -0.196957      -10.1680       6.18877       13.2282       10.4906      -4.35299       6.37725      -4.13076       7.42166      -2.55418      0.651080       3.73859      -3.88476      0.135720      0.886622       4.39440       5.97398       6.74316       7.09443       7.54884       7.40876       7.38304       7.07759       6.50785       6.04683       5.41227       4.82611       4.16343       3.53591       3.02874       2.50534       1.96474       1.60592
  36  19 4188.4434    1.0893 13.0661  9.8580 -0.0010  0.1407   0.0080   0.3646    0.0308   0.0000   427.7153       4.21756       18.8294      -2.12392      -4.68337       10.0974       6.87976      -12.9664      -6.08071       4.86557      -2.31058       5.12188      -6.04684       5.33627      -6.24267      -1.81160      -1.96357      -2.13947       5.89068       7.91180       9.09371       9.69853       9.79833       9.96905       9.55109       9.41504       8.65588       8.01248       7.25788       6.51188       5.58384       4.83332       4.06525       3.35243       2.72541       2.14214
  36  20 4340.7028    0.8505 13.9808  9.8210 -0.0017  0.1713   0.0072   0.4434    0.0270   0.0000   446.1724       7.17877       29.8842       4.30833      -18.3305      -2.84741       10.1222       10.7334      -28.8828      -17.3165       1.65464       9.58952       16.1723      -9.58733      -3.79565      -3.22338      -5.00686       2.06794       7.17298       9.46314       11.0095       11.6149       12.1130       12.1875       11.9110       11.2990       10.6862       9.75637       8.87846       7.76318       6.87795       5.72037       4.85462       4.04842       3.23256       2.54907
  37   4 1697.5928    0.2972  0.3075  8.7777  0.0007  0.0151   0.0097   0.0289    0.0332   0.0000   440.2790      -1.80314       20.4848      0.270533      -1.51107      0.683741      0.534933     -0.510447     -0.385356      0.826706     0.0886621      0.290024      0.504276      0.526235     -0.458135     -0.272012      0.291715      0.607626      0.585214      0.787644      0.945321      0.957943      0.994782      0.987812       1.01031      0.926071      0.938616      0.785954      0.748144      0.640265      0.566477      0.482823      0.399620      0.340699      0.286157      0.214042
  37   5 1892.2147    0.4953  0.5809  8.8872 -0.0017  0.0178   0.0117   0.0438    0.0501   0.0000   440.9040     -0.458124       21.2811      -1.19249      -4.70899     -0.500328      -1.35272      0.790811     -0.762253      -1.52524       1.44158      0.899246     0.0644760      0.361784     0.0468045     -0.180752     -0.365074      0.597473      0.784982       1.08834       1.18513       1.21787       1.29888       1.32580       1.33469       1.29734       1.12547       1.09981      0.955541      0.809738      0.674392      0.591964      0.502937      0.412181      0.345422      0.278823
  37   6 2081.1018    0.7425  0.7708  9.0726 -0.0023  0.0208   0.0149   0.0451    0.0703   0.0000   440.7793       2.10454       20.5694     -0.497609      -2.46579      0.830648      -2.39703     -0.370673      0.283045      0.504413      0.148536     -0.474393      0.131776     -0.189467     -0.124116      0.723738     -0.470181     0.0775708      0.804031       1.15887       1.25155       1.46097       1.44588       1.46111       1.48568       1.32973       1.30838       1.14362       1.05108      0.893097      0.779438      0.659633      0.570693      0.445364      0.366676      0.288533
  37   7 2264.3266    1.1509  0.9253  9.7745 -0.0009  0.0202   0.0212   0.0502    0.0783   0.0000   441.4027      -1.53322       22.1233    -0.0709400     -0.274048      -2.21380       1.04376       1.37350     -0.212547      -2.20347       1.98269      0.318380     -0.451187     -0.940917    -0.0308015      0.440410     -0.388571     -0.245201      0.886529       1.15575       1.27773       1.35465       1.40787       1.37520       1.46271       1.34590       1.21744       1.13460       1.08200      0.916956      0.813281      0.711069      0.610736      0.516150      0.406910      0.326670
  37   8 2440.6502    1.6169  1.0525 10.4281 -0.0019  0.0228   0.0287   0.0536    0.0915   0.0000   440.7805      -1.12294       19.1087     -0.994551      -1.65780     -0.726582     -0.489357       1.13661      -4.12816     -0.443132      0.756860       1.20487      -1.60764      -1.55863     -0.746366     -0.858819      0.388935    -0.0952023      0.948141       1.27161       1.45559       1.55260       1.66237       1.61181       1.54485       1.49311       1.37770       1.30704       1.14004       1.04214      0.938363      0.806530      0.700050      0.572776      0.468044      0.381676
  37   9 2613.2968    2.2187  1.1232 11.2482 -0.0010  0.0236   0.0383   0.0581    0.0830   0.0000   439.7316      -1.30461       18.4658       2.16434      -1.58291       2.79584      -2.20238      0.306899       1.64902      -2.01458     -0.836244      0.641072     -0.823051    -0.0446908     -0.943668     -0.594310    -0.0526809    -0.0527002       1.02874       1.42857       1.64413       1.71360       1.84586       1.70978       1.79373       1.66987       1.55612       1.44909       1.25992       1.10525      0.991438      0.802017      0.708357      0.552306      0.471031      0.374052
  37  10 2784.4497    2.9334  1.0617 11.8864 -0.0028  0.0224   0.0511   0.0563    0.0774   0.0000   440.6456      -2.39484       20.9067      0.873566      -3.78020      0.512079       3.58686    -0.0427255     0.0304233      -1.29918   0.000417914       2.19688      -1.35173     0.0896881       1.30313    -0.0715489      0.860387     -0.237665      0.913833       1.30323       1.42607       1.52526       1.61522       1.54238       1.60231       1.45198       1.37968       1.31017       1.15022       1.06074      0.876527      0.775457      0.634170      0.548288      0.443464      0.353100
  37  11 2953.1794    3.8957  0.9745 12.1501 -0.0012  0.0215   0.0683   0.0498    0.0911   0.0000   439.6855       1.31566       18.5188      -1.36263      -1.45080       1.79323      0.750689      -1.15033     -0.238688       1.28935       1.58949      -1.80015      0.355619      0.393969     -0.662728     -0.804648      0.163595      0.304484      0.858570       1.22010       1.39595       1.39144       1.55220       1.46573       1.40307       1.39739       1.27788       1.20863       1.09776      0.965731      0.868556      0.728305      0.619953      0.506118      0.415507      0.326536
  37  12 3118.4366    4.2053  1.0548 12.4145 -0.0012  0.0216   0.0709   0.0515    0.0922   0.0000   439.8470      0.833355       18.4526       2.75962      -4.03621       2.66686       2.33068      0.487958     -0.704173      0.979942      0.868066     0.0270999     -0.901910     -0.786199      0.125044      0.423802      0.219459    -0.0966915      0.930179       1.25669       1.36682       1.51635       1.61778       1.61979       1.62323       1.47568       1.38565       1.23339       1.15537       1.01590      0.877664      0.751255      0.585532      0.541648      0.403364      0.333988
  37  13 3280.4596    3.7260  1.5684 12.2135 -0.0007  0.0271   0.0546   0.0712    0.0718   0.0000   439.2631       2.21018       13.9451       2.12470       1.53353       1.03118      0.645125      -3.56645      0.909272       1.51096       1.26760     -0.832483      0.640184       1.07846      -1.78537     -0.473327      0.417356     -0.406560       1.16368       1.55979       1.74435       1.90269       1.94328       1.91745       1.92545       1.81515       1.72800       1.60435       1.40662       1.26161       1.10061      0.926324      0.788735      0.658638      0.545979      0.428076
  37  14 3440.1787    3.0077  2.4348 11.8286  0.0005  0.0365   0.0361   0.0894    0.0493   0.0000   440.7603       2.19148       11.6249     -0.389789       2.09812       1.58222      -4.31827       2.47838       2.21823      -2.29544      -4.01428      -3.33640       1.91036      0.385068      -1.62341      0.690215     -0.309905     -0.278048       1.47787       2.04461       2.27585       2.48599       2.58022       2.50152       2.41483       2.38620       2.27702       2.06438       1.90888       1.69149       1.41068       1.26758       1.01186      0.885955      0.705146      0.558547
  37  15 3598.2085    2.3889  3.8485 11.0239 -0.0010  0.0444   0.0228   0.1176    0.0455   0.0000   438.8785      0.219435       18.0047      -3.74634      0.561736      -3.11637      -3.39909      -5.53778      -7.26917       1.25391       3.26636      -2.75849      -1.31794     -0.472676       1.40063    -0.0344972     0.0202455     0.0784493       1.87006       2.45547       2.79995       2.91614       3.15709       3.14900       3.09739       2.93084       2.66720       2.51235       2.28052       2.02014       1.78570       1.51307       1.29245       1.08972      0.876488      0.707303
  37  16 3754.7970    1.8852  5.9453 10.6469 -0.0003  0.0635   0.0163   0.1677    0.0363   0.0000   441.0684       1.61074       16.1294      0.225428      -6.94096      -2.53426      -7.49818       3.50077       5.24000       2.74528      -3.91555      -2.21352       1.17255      -2.06841       2.15860       1.48365       1.72021     -0.651141       2.56613       3.49406       3.89773       4.22120       4.40511       4.42595       4.19961       4.15795       3.85640       3.57032       3.20822       2.88231       2.55474       2.15087       1.83845       1.55049       1.22279      0.981142
  37  17 3910.3534    1.5218  7.8481 10.4165 -0.0013  0.0813   0.0129   0.2237    0.0327   0.0000   438.4690       4.92016       10.3658       5.39495       6.37985      -6.49173      -9.40584       4.77858     -0.515569      -5.91099      -4.59881       7.52401       1.01250      -2.35682      -3.89646       3.84951     0.0810166     0.0779844       3.28117       4.57858       5.10464       5.46710       5.67339       5.79272       5.62853       5.40799       5.07112       4.54414       4.21015       3.77223       3.26316       2.77318       2.35171       1.94557       1.57274       1.27207
  37  18 4065.1811    1.2322 10.6550 10.2346 -0.0006  0.1159   0.0102   0.3112    0.0300   0.0000   433.1709       11.0681       25.1496      -17.2921       4.16350       2.49978      -1.98410      -3.16234       3.70203       6.88957      -1.04247       10.5379       4.70598       1.04047       3.72942       1.53151     -0.669808       1.80460       4.67595       6.35890       7.18131       7.81172       7.94272       8.14645       7.92379       7.60679       7.07247       6.54734       6.02203       5.26669       4.68093       3.92292       3.38818       2.75987       2.21655       1.79526
  37  19 4218.9548    1.0350 12.9103  9.9106 -0.0008  0.1402   0.0077   0.3707    0.0294   0.0000   436.6118      -2.32211       21.8148      -4.05721      -4.79028      -7.41729      0.732036       5.75427      -21.2956      -8.11316    -0.0873243     -0.248374      -4.87387       6.14291       5.74298      -4.85330      -5.82605       2.57617       5.75172       7.71598       8.75496       9.39037       9.77423       9.64736       9.56130       9.17435       8.59461       8.00737       7.21791       6.35140       5.68271       4.90745       4.07080       3.45252       2.76552       2.23867
  38   4 1713.0385    0.3147  0.3134  8.7729 -0.0096  0.0154   0.0101   0.0282    0.0336   0.0000   440.5679     -0.981585       20.5069      0.630676      -3.15901     -0.153446       1.58690      0.141334      0.610886      0.413825    -0.0709050      0.579344    -0.0217459       1.07919      0.653018    -0.0893586      0.266534   -0.00656836      0.542634      0.870571      0.887588      0.995561       1.00475       1.06989      0.959405      0.973445      0.901420      0.822442      0.797988      0.666705      0.650579      0.507131      0.428604      0.364828      0.278417      0.232049
  38   5 1908.7591    0.4971  0.5728  8.9354 -0.0029  0.0197   0.0114   0.0397    0.0473   0.0000   440.9784     -0.742620       20.2523    0.00434176      -3.73200       2.02693       2.33628   -0.00685570      -1.21293      0.149937       1.31677    0.00953957     0.0979661     0.0750772      0.454723    -0.0885384     -0.263131      0.119711      0.721275       1.11823       1.18215       1.30098       1.39106       1.37000       1.33195       1.29380       1.18161       1.17103      0.972977      0.870847      0.742763      0.639291      0.547871      0.476780      0.367442      0.277357
  38   6 2098.9449    0.7866  0.8184  9.2560 -0.0013  0.0196   0.0152   0.0488    0.0652   0.0000   440.2559      0.269412       23.2591     0.0264991      -5.40350      0.105418       2.27375      0.574083      -1.58565      -1.61266     -0.620205      0.435874     -0.320195      -1.17570     -0.134560       1.11689      0.237967     -0.222674      0.785629       1.08177       1.19169       1.28636       1.42630       1.32444       1.35529       1.24142       1.18646       1.11497      0.982978      0.878342      0.781777      0.679972      0.569611      0.469755      0.371111      0.300789
  38   7 2282.8646    1.2185  1.0251  9.6396 -0.0018  0.0214   0.0210   0.0532    0.0903   0.0000   442.3196      -1.11105       21.6293       1.25132      -2.68630     -0.572238     -0.415029       2.26451      -1.11099       2.36002      -2.06290      0.443174      0.374253     -0.952939     -0.656787      0.271770      0.628885     -0.447379      0.899300       1.21501       1.40883       1.51978       1.54724       1.52599       1.44539       1.46366       1.38595       1.16571       1.10791      0.987047      0.918003      0.758870      0.674329      0.556684      0.460129      0.364831
  38   8 2459.9459    1.6826  1.1733 10.5574  0.0014  0.0246   0.0287   0.0606    0.0893   0.0000   440.0499     -0.501294       20.8338      -1.05442      -2.02597      0.837895      -3.20771       1.77149      0.992777     -0.175756       2.23550      0.710041       1.00298     0.0907298     -0.455357      0.764456      0.138479      0.263660      0.958252       1.37584       1.45073       1.62520       1.69759       1.63840       1.63753       1.55646       1.47464       1.37816       1.24708       1.10769      0.953259      0.875997      0.687433      0.596832      0.501757      0.389979
  38   9 2633.6544    2.3586  1.0837 11.2090 -0.0022  0.0230   0.0407   0.0542    0.0906   0.0000   441.5657       1.54220       18.6239      0.940315      -3.73425     0.0823311       1.23314      -1.43193      -1.62764     -0.154567       2.42581      -1.81688     -0.584617      -1.04581     -0.325818     -0.117999     -0.435177     0.0888624      0.985255       1.35297       1.49376       1.65797       1.79433       1.74546       1.73720       1.66210       1.50931       1.33845       1.24766       1.10252      0.953370      0.786231      0.671795      0.560972      0.458131      0.369926
  38  10 2805.9948    3.1417  1.0391 11.6721  0.0017  0.0215   0.0536   0.0519    0.0919   0.0000   442.6230       2.01387       20.3118    -0.0603286      -3.43007     -0.195091      -3.29966       1.66293      -1.13470       1.14184       2.98083      0.470356      -1.53965     0.0978572       1.12332      0.108584     -0.463839     -0.540594      0.862251       1.25513       1.35777       1.48079       1.56228       1.53606       1.55184       1.41784       1.41652       1.17551       1.18575      0.972905      0.917249      0.773043      0.650559      0.551347      0.432637      0.350783
  38  11 2975.7872    3.8641  0.9614 12.3598 -0.0023  0.0206   0.0681   0.0507    0.0780   0.0000   441.2967       1.60216       17.2749       2.10624       1.30906     -0.695009     -0.758627     0.0185173      0.395423      0.851725      0.530956     0.0362156       1.08257      -1.26572      0.213277    -0.0229585     -0.138930    -0.0222074      0.829962       1.22621       1.23938       1.47157       1.49165       1.52408       1.47803       1.42416       1.27758       1.21216       1.03006      0.944256      0.837965      0.747088      0.593153      0.508878      0.423871      0.329156
  38  12 3142.2077    4.2287  1.2594 12.0881  0.0007  0.0233   0.0661   0.0597    0.1021   0.0000   440.8769      0.340775       18.5902       1.21305      -4.86105     -0.877530      0.397960       3.46716       1.53585     -0.962270      -1.29984       1.45941    -0.0408685      0.232547       1.28332     -0.595183     -0.753240     -0.160183      0.928105       1.29230       1.43553       1.47222       1.67608       1.58757       1.59154       1.54451       1.42379       1.32784       1.18249       1.08164      0.928798      0.796582      0.635433      0.568238      0.437762      0.378734
  38  13 3305.5980    3.6652  1.5670 12.0320  0.0006  0.0266   0.0527   0.0689    0.0765   0.0000   440.9948       1.25343       16.4433       1.43670      -1.64365       1.51657     -0.158037      -1.63013       3.00921     0.0839996      0.981819     -0.318999      -1.17781      0.491481     -0.348371     -0.599983      0.556124      0.331453       1.07012       1.44025       1.64863       1.72328       1.82235       1.78460       1.73464       1.69073       1.59727       1.48038       1.38910       1.19824       1.07595      0.929643      0.767353      0.667237      0.543743      0.429462
  38  14 3466.4706    2.8683  2.6099 11.7501 -0.0015  0.0362   0.0333   0.0952    0.0458   0.0000   442.3087      0.142745       12.4366       1.15258       1.81900      -3.68203      0.670988       5.32090      -1.49327      -1.45189      -3.08466      0.196613      0.869482      0.176007      -1.15706      -1.35939       1.09138     -0.112070       1.45688       1.94108       2.22587       2.30304       2.48844       2.43956       2.34610       2.32323       2.19342       2.07542       1.86060       1.58527       1.44143       1.26167       1.05106      0.888833      0.709959      0.592618
  38  15 3625.5108    2.2608  4.2415 11.0144 -0.0017  0.0474   0.0210   0.1283    0.0391   0.0000   439.3062      -1.51912       19.6073      -1.07308      -4.62089      0.912022      -1.14370       1.21778       3.12192      -2.71928      -1.35181      -2.57715      -6.28305       3.34071      0.858801     -0.265647       1.39160      -1.90616       1.92145       2.65542       2.95151       3.12059       3.21622       3.25842       3.20599       3.09502       2.88541       2.68491       2.43783       2.15991       1.93180       1.69432       1.42834       1.17055      0.958948      0.786742
  38  16 3783.0613    1.8399  6.3393 10.5597 -0.0009  0.0647   0.0153   0.1743    0.0348   0.0000   432.1919       5.66693       11.6490       4.83714      -10.2586       4.21495      -5.59088       2.23105       3.15493       4.80301      -1.07046      -1.94571      -1.29335       4.14446      -3.64035      -3.73212      0.571543      0.937479       2.60085       3.56221       4.00004       4.32372       4.53130       4.49017       4.45995       4.17635       4.04691       3.67904       3.35101       3.00372       2.62136       2.25241       1.91768       1.59213       1.29975       1.05892
  38  17 3939.5162    1.4584  8.2381 10.3917 -0.0010  0.0866   0.0124   0.2325    0.0314   0.0000   441.2594      -11.2080       16.7995       1.24367      -6.72614       6.95310      0.865519       6.00849      -5.13732      -9.94006       2.77723      -2.01292     -0.723558       3.67848      0.283546      -3.30532      -1.49919      -1.54468       3.42523       4.65923       5.32967       5.72001       5.94465       5.94594       5.90047       5.59242       5.25859       4.85044       4.45325       3.95902       3.46662       3.02743       2.57725       2.14510       1.71199       1.39835
  38  18 4094.9375    1.1947 10.6955 10.1869 -0.0010  0.1166   0.0097   0.3084    0.0292   0.0000   440.5472      -2.18188       29.4109       9.50010      -2.72316     -0.909937       4.03069      -7.83927      -4.80325      -6.09519     -0.186420      -6.46759       5.96999      -1.60160      -8.67747      -4.31739      -4.48588       2.69811       4.64902       6.12633       6.90779       7.60366       7.79297       7.90492       7.97262       7.42260       7.00456       6.53765       5.92412       5.19429       4.66211       3.99041       3.43159       2.85881       2.26245       1.85088
  38  19 4249.4550    0.9871 14.0138  9.8793 -0.0001  0.1559   0.0071   0.3961    0.0268   0.0000   442.8868       10.0199       22.6805      -9.07010       6.77666     -0.926578       21.4844       12.4219      -11.9958      -5.63503       3.94530      -15.9581      -3.04983       1.95398      -7.15776       3.79262      0.777944      -4.95350       6.12272       8.33425       9.26698       10.2679       10.4488       10.7385       10.4685       10.1480       9.38094       8.80633       7.88604       7.14448       6.11246       5.41535       4.57463       3.85853       3.03207       2.47462
  39   4 1728.2352    0.3388  0.3296  8.7764 -0.0069  0.0133   0.0106   0.0309    0.0344   0.0000   441.8221     -0.419778       23.0696      0.809604      -2.93182     -0.370675      -1.00398     -0.880443      -1.14207      0.107829     0.0314505     -0.403062     -0.390729      0.951781     -0.315062    -0.0897487    -0.0312005     -0.421706      0.595183      0.842861      0.890978       1.01564       1.05753       1.09982       1.07114       1.01742      0.949325      0.851218      0.779411      0.653837      0.554343      0.513595      0.402111      0.361533      0.298549      0.231416
  39   5 1925.1578    0.5375  0.6223  8.9209 -0.0003  0.0182   0.0118   0.0408    0.0514   0.0000   440.2888      0.538787       21.6910      -2.68181      -1.11389      0.999000      0.285537     -0.278677     0.0654972    -0.0443595      0.627495      0.827909     -0.331357     -0.976707      0.174220      0.316854     0.0880479      0.287018      0.687188      0.954786       1.04382       1.14815       1.15285       1.21276       1.17487       1.09533       1.04662       1.00625      0.891017      0.783166      0.731281      0.616014      0.515156      0.436657      0.360296      0.280194
  39   6 2116.5351    0.7956  0.7767  9.4797 -0.0028  0.0200   0.0156   0.0467    0.0618   0.0000   441.7469      -1.37669       19.0351      -1.33417      -2.10869     -0.153822     -0.417702       1.38600      -2.53306      0.215165      -1.56444       1.62104      0.203350      0.524502     -0.264529      0.260638      0.211331      0.175948      0.762624       1.10707       1.18084       1.27959       1.34251       1.27476       1.36689       1.26398       1.25200       1.05732       1.05805      0.864880      0.784882      0.672751      0.577139      0.474411      0.420916      0.318651
  39   7 2301.1889    1.2761  1.0286  9.8925  0.0006  0.0214   0.0220   0.0525    0.0862   0.0000   441.2436     -0.722531       19.8431       1.82866      -2.95719      -2.05891       1.19324     -0.519713       1.01350      -1.12076      0.711656     -0.312612     -0.783016      0.418392     -0.702340     -0.597764      0.522957     -0.247701      0.913149       1.28904       1.44865       1.55370       1.67555       1.62518       1.69596       1.55600       1.47539       1.31749       1.17309       1.01491      0.907134      0.786220      0.661768      0.539902      0.443898      0.352804
  39   8 2478.9937    1.7801  1.1866 10.4383  0.0007  0.0232   0.0290   0.0593    0.0976   0.0000   441.0978     -0.461832       20.4445     -0.705205      -2.89074       4.37455      -1.65365       1.85314      -1.85487    -0.0967451       1.45349     -0.440678     -0.987587       1.61695    -0.0145862      -1.59344     -0.142666     0.0785158      0.908105       1.32516       1.42947       1.55070       1.62107       1.55218       1.59698       1.55090       1.39503       1.31529       1.23193       1.09006      0.942561      0.844211      0.685804      0.606111      0.510871      0.394109
  39   9 2653.7852    2.4712  1.1468 11.0982  0.0006  0.0218   0.0406   0.0574    0.0980   0.0000   442.3681     -0.594832       20.1617     -0.886309      0.275746       1.78059      -2.77319      -1.86147       1.55003      0.442326      0.577093      0.193319     -0.145905      -1.73406       1.46257    -0.0409943      0.389066      0.126436      0.919984       1.20685       1.38216       1.43693       1.51673       1.52790       1.52439       1.53015       1.36122       1.27229       1.13113      0.998963      0.880676      0.750540      0.653380      0.551930      0.461311      0.372088
  39  10 2827.1734    3.2746  1.0528 11.4893  0.0006  0.0216   0.0535   0.0503    0.1034   0.0000   441.5561      0.111125       19.9521     -0.853999      -4.92619      0.776927      -1.05684      -1.06982       2.09964     -0.917850       1.51300       1.08061     -0.952926      -1.21696      0.623895     -0.450429      0.303374      0.164293      0.852877       1.23472       1.29658       1.41626       1.42626       1.41009       1.45009       1.41056       1.33027       1.24117       1.09991      0.962081      0.850587      0.759332      0.640002      0.565697      0.450480      0.351779
  39  11 2998.0450    4.1119  0.9401 12.2378 -0.0001  0.0195   0.0701   0.0464    0.0872   0.0000   439.7955      -1.37117       18.1657       1.77355      -4.23924      0.519899      0.357385      0.337083       2.05834       1.20416     0.0282883      -1.04798    -0.0707900      0.340412      0.142688     -0.213427     -0.336427     -0.257085      0.751917       1.07932       1.17714       1.31027       1.32603       1.38212       1.31239       1.31507       1.21341       1.10163       1.01653      0.858686      0.809620      0.674425      0.586051      0.480354      0.390661      0.322037
  39  12 3165.5989    4.1137  1.2726 12.2817  0.0003  0.0238   0.0639   0.0580    0.0843   0.0000   441.0395      0.301840       18.1806       2.52547      -2.43541      -1.47614      -2.80613      -3.42997      0.569001     -0.288129     -0.195180      -2.31418     -0.694519      0.144184     0.0295310    -0.0633657     -0.478265     -0.316762      0.937500       1.30578       1.39683       1.59470       1.64218       1.58148       1.64002       1.51009       1.48742       1.32855       1.26196       1.08728      0.939255      0.842451      0.691600      0.580796      0.488868      0.397960
  39  13 3330.3090    3.6061  1.7307 11.9109  0.0008  0.0283   0.0479   0.0705    0.0715   0.0000   442.7197      -4.55189       15.0135     -0.892213      -2.59476      -1.44794       1.00758       2.08105     -0.511079      0.640044       2.78331      0.592636     -0.490645    -0.0235711     -0.118919      0.193304      0.384000      0.558121       1.11532       1.56732       1.77092       1.96142       2.04437       2.01674       2.00491       1.90420       1.81254       1.62645       1.50948       1.31176       1.14431       1.00999      0.855140      0.714528      0.554741      0.471037
  39  14 3492.4635    2.6811  2.8750 11.6494  0.0003  0.0382   0.0292   0.0997    0.0422   0.0000   443.7325     -0.942114       13.4569      -2.27417      -2.10423       2.72327      -2.63082      -1.50785    -0.0448544       1.84470     -0.668587      -2.65516     -0.914539      0.445250      0.990439       2.50201     0.0257630     -0.470345       1.52948       2.11830       2.34644       2.46766       2.69402       2.63329       2.58005       2.49578       2.33422       2.16848       1.96243       1.78237       1.56842       1.38290       1.15774      0.969373      0.818739      0.685707
  39  15 3652.5184    2.1880  4.5427 11.0675 -0.0007  0.0498   0.0198   0.1338    0.0349   0.0000   440.7260      -1.98378       9.74845       3.97699      -2.54707       2.03895       3.60058     -0.680074       2.75361     -0.515064      0.753972       7.00115       5.22232      0.220115      -1.86832      0.997599     -0.615574    -0.0455981       1.96581       2.70179       3.07846       3.23516       3.52690       3.39171       3.42866       3.22772       3.05959       2.80860       2.57402       2.31125       2.03622       1.74356       1.48235       1.25053       1.03848      0.840893
  39  16 3810.7834    1.7546  6.4530 10.5855 -0.0023  0.0653   0.0145   0.1767    0.0335   0.0000   438.6018       8.38236       14.7044       4.92728      -8.40171      0.669138       8.35890      -7.70179     -0.964422      -2.23236     -0.187940      -6.72701      0.518959       2.85607      -1.22781      -2.05043      0.915494      0.482399       2.56023       3.49420       3.90681       4.19674       4.39312       4.42509       4.35592       4.22660       3.91821       3.68131       3.32709       3.05189       2.62171       2.31198       1.96525       1.66517       1.31484       1.08801
  39  17 3968.0082    1.4047  9.2496 10.3329 -0.0012  0.0944   0.0111   0.2562    0.0308   0.0000   443.5429      -12.8580       17.2867      -7.17094      -2.08260      -3.01278       1.65967       7.74473      -8.55927     -0.599007      -1.12824      -2.24344      0.138223       2.39913       1.40255       3.02826     -0.380091     -0.126497       3.68981       4.90256       5.66123       6.09486       6.30932       6.30423       6.20666       6.02751       5.61046       5.23544       4.81747       4.33342       3.81544       3.33630       2.82783       2.38293       1.98286       1.61561
  39  18 4124.2594    1.1327 11.4348 10.2148 -0.0001  0.1256   0.0089   0.3316    0.0278   0.0000   428.3825       8.69057       21.3314       3.85339       1.90628       10.9109       4.89701       7.84714      -5.47705      0.404708      -4.58096       4.84991      -1.09771     -0.563451      -3.46756      0.922933      -1.77995       1.54728       4.83416       6.38711       7.40845       7.90693       8.18030       8.39954       8.13826       7.89541       7.60044       6.91222       6.30154       5.69341       4.97690       4.43400       3.75590       3.17898       2.53013       2.07963
  39  19 4279.7992    0.9243 13.8884  9.9346 -0.0016  0.1572   0.0071   0.4161    0.0264   0.0000   444.6626       1.12062       17.0145      -16.2474       2.03351      -18.6972      -18.1676       8.55112       8.53699      -5.06631      -1.16197       10.8641     -0.601932      0.814618      0.966382       6.75574      -4.47328      -4.63376       6.07396       8.13012       9.42745       10.0583       10.2915       10.6268       10.3448       9.93758       9.59637       8.66381       7.99178       7.08997       6.35710       5.49012       4.73509       4.00169       3.19982       2.64976
  40   4 1743.2483    0.3606  0.3513  8.7483 -0.0041  0.0143   0.0102   0.0292    0.0361   0.0000   441.2149      0.671664       21.7803     -0.777881      -3.79985     0.0269007       1.14290     -0.348090      0.973882       1.07147      0.764788     -0.145509      0.295366     -0.369610      0.193053      0.118273     0.0877892     -0.414597      0.543587      0.775968      0.884247      0.907965      0.940288      0.935931      0.913400      0.950466      0.858189      0.889212      0.756590      0.630719      0.581463      0.492248      0.431996      0.386375      0.312804      0.250921
  40   5 1941.3937    0.5606  0.5907  8.9356 -0.0025  0.0163   0.0123   0.0394    0.0511   0.0000   439.9779     -0.896795       22.0972       1.12738      -4.41469      -1.01960     -0.974933      0.796163     0.0259501     -0.349047     -0.288212      -1.03577      0.847559      0.443310      0.826283     -0.209345     -0.974656     -0.418924      0.634176      0.853315       1.01349      0.965214       1.02810       1.08039      0.987577       1.02891      0.989478      0.888626      0.813596      0.725582      0.659201      0.550208      0.481592      0.408940      0.340411      0.285124
  40   6 2133.9107    0.8347  0.9120  9.3234 -0.0003  0.0215   0.0151   0.0492    0.0685   0.0000   441.4755      -1.44165       20.8089       1.14803     -0.938269      -1.62626      0.231122     -0.317374      0.950111     -0.835032      -1.50632       2.34533     -0.257461      0.233382      -1.05221      0.684411      0.405623      0.462693      0.804043       1.12358       1.19816       1.39051       1.39773       1.40108       1.37119       1.31270       1.26808       1.15989       1.03491      0.911286      0.880099      0.801331      0.694596      0.597942      0.511847      0.395724
  40   7 2319.2531    1.3101  1.1333  9.7880 -0.0010  0.0216   0.0210   0.0564    0.0905   0.0000   440.2305       1.76523       20.3647      0.126754      -1.98671       1.33431       1.57349     -0.123359      -1.32656   9.94669e-06     -0.169416       1.41771      0.129485     -0.170708     -0.155536     -0.293174     -0.622304      0.563467      0.825609       1.11590       1.26267       1.38017       1.40018       1.45912       1.43108       1.38014       1.31491       1.17594       1.06314      0.993218      0.859123      0.761366      0.649629      0.533680      0.448237      0.360826
  40   8 2497.8530    1.8693  1.0544 10.9205  0.0005  0.0231   0.0318   0.0525    0.0756   0.0000   439.8717       1.46134       21.2005       2.90754      -2.48464     -0.167648     -0.452542      -1.18754      -1.86246     -0.115099     0.0316282     -0.335517     -0.822118     -0.675062      0.267147     -0.650688      0.712768      0.110425      0.947245       1.36976       1.42093       1.60449       1.56398       1.53049       1.40778       1.41204       1.31957       1.34268       1.15389       1.11295      0.998236      0.902083      0.747701      0.627546      0.504273      0.420476
  40   9 2673.7363    2.5586  1.0874 11.3791 -0.0031  0.0218   0.0423   0.0545    0.0844   0.0000   440.3083       1.21991       18.9168      -1.13600      -1.47536      0.282735     -0.235084     -0.971675      0.947944      0.556555     -0.596495    -0.0458336     -0.924990       1.41084      -1.34224     -0.107840     -0.256266      0.763652      0.807087       1.15481       1.22367       1.37766       1.38509       1.41293       1.37318       1.34183       1.24066       1.19987       1.12476      0.968324      0.863189      0.763654      0.638446      0.539295      0.450486      0.367136
  40  10 2848.1808    3.4174  1.0110 11.9125 -0.0025  0.0199   0.0569   0.0501    0.0823   0.0000   440.1892     -0.525809       19.7854      0.782156      -1.08791      0.742239      0.301519       1.53556      0.530530       2.47658      -1.30823       1.58542      0.550159     -0.118552      0.820204     -0.671366     -0.152637     -0.143388      0.784123       1.08486       1.19494       1.29122       1.38394       1.40430       1.29809       1.29092       1.20628       1.14496       1.01530      0.894623      0.817631      0.712792      0.628327      0.532365      0.431135      0.350848
  40  11 3019.9691    4.0778  0.9099 12.3640 -0.0005  0.0188   0.0702   0.0458    0.0794   0.0000   439.0965       1.09117       19.2664       2.43850      0.222551      -1.82019      0.193227       2.31327      0.581314     0.0373640       1.08795      0.461035      0.346745     -0.648466      0.612283     -0.151037     0.0626154     -0.369183      0.748908       1.01259       1.07233       1.21991       1.27297       1.20417       1.28093       1.18207       1.11047       1.02273      0.954434      0.909590      0.766152      0.670318      0.562653      0.495562      0.386304      0.320802
  40  12 3188.5594    3.9748  1.3472 12.3541 -0.0010  0.0239   0.0597   0.0625    0.0688   0.0000   441.1947       1.17318       18.0268       1.87577      -1.90319     -0.121347      -1.14506      0.595784      -1.36174      -2.42959       1.31446      0.279243      0.321133      0.119289      -1.88296      -1.35517       1.11436     -0.409698      0.920969       1.26299       1.40931       1.52425       1.56529       1.56237       1.52650       1.47653       1.39768       1.38378       1.20823       1.13477      0.952786      0.845526      0.710080      0.640196      0.506980      0.425514
  40  13 3354.5102    3.4894  1.7218 12.1544 -0.0010  0.0286   0.0480   0.0715    0.0632   0.0000   440.9032      -1.90075       14.6821      -2.69600     -0.456875      0.931244      -1.29479      0.312654      -2.51578      0.635158     -0.267153    -0.0783194      -1.56907      -1.75715     -0.711779     -0.980613    -0.0828470      0.135587       1.07457       1.53046       1.63906       1.76198       1.89685       1.85672       1.87293       1.79011       1.78075       1.60400       1.43291       1.29359       1.10653       1.02000      0.848974      0.713527      0.589835      0.487494
  40  14 3517.9613    2.5926  3.0478 11.5976 -0.0021  0.0394   0.0270   0.1020    0.0388   0.0000   441.1153      0.317989       13.4504       1.97258       2.13324      0.746152       1.11402      -4.85190      0.539662       4.12569      0.480872      -2.24277      0.468165       1.83003       1.49992      0.413232      -1.27956      -1.28632       1.46696       2.03406       2.23231       2.42821       2.48607       2.56410       2.47944       2.45905       2.31625       2.14226       1.97006       1.74277       1.55287       1.38893       1.17440      0.974292      0.830850      0.665689
  40  15 3679.0839    2.1236  5.0375 10.9650 -0.0018  0.0530   0.0180   0.1406    0.0327   0.0000   438.2681     -0.346910       22.6819      -1.17386       2.73306      -2.09643      -2.91404      -5.02840      0.276220     -0.360609      0.567853       5.97756    -0.0878421       1.78654     -0.530555      0.649619      0.903972     -0.313693       2.02424       2.75474       3.08611       3.28488       3.43759       3.50053       3.40626       3.31571       3.10290       2.96748       2.70882       2.40955       2.13487       1.86206       1.61855       1.34765       1.13650      0.913407
  40  16 3838.5067    1.6908  7.0723 10.6441 -0.0010  0.0716   0.0140   0.1938    0.0306   0.0000   440.2231      -4.42593       16.8504       3.59164       2.76346      -14.4149      -1.37592       12.1811      0.777101       5.69552      -3.32810      0.652639       3.18723      -1.93829      -1.42873      -1.78973      0.907741      0.241535       2.71564       3.63680       4.19018       4.48470       4.62275       4.80367       4.58882       4.47284       4.21430       3.92710       3.60871       3.25296       2.90584       2.53322       2.17242       1.82070       1.50017       1.24147
  40  17 3996.4781    1.3844  9.5650 10.2561  0.0008  0.0969   0.0103   0.2573    0.0302   0.0000   436.2929       9.21479       9.13942      -14.5120     -0.448820       8.27282       1.34361       1.30616      -11.1987       5.04121       5.11175      -4.52956      -8.40759      0.924121      -1.37716      -2.24058       2.88765       1.43541       3.69496       5.02475       5.71024       6.01665       6.46407       6.42177       6.45693       6.13338       5.85783       5.44694       4.86479       4.46628       3.88768       3.43696       2.94084       2.45446       2.02693       1.65640
  40  18 4153.3311    1.0958 12.0227 10.1351 -0.0043  0.1348   0.0080   0.3415    0.0272   0.0000   440.5791      -3.69121       15.7489       10.0077       5.59248       10.4528      -4.55961       6.33372      -7.50834       13.6129       7.62630      -1.86219      0.233364      -1.96719      -7.83007      -2.53524      0.269748      -1.55369       5.00368       6.91160       7.86575       8.35596       8.81607       8.92366       8.79881       8.52245       8.02564       7.44194       6.80650       6.11573       5.42301       4.74249       4.03303       3.42753       2.77704       2.28016
  41   4 1758.0300    0.3580  0.3694  8.7559 -0.0045  0.0137   0.0100   0.0313    0.0352   0.0000   442.7834     -0.126842       20.6314      -1.88326      -2.56255     -0.316389    0.00776271     -0.366395     -0.441247     -0.302411     -0.165135      0.749086     0.0697684     -0.331432     -0.289776     0.0766070     -0.240273     -0.282478      0.522174      0.753858      0.807385      0.910963       1.00116      0.992192       1.00033      0.955461      0.940655      0.820840      0.779335      0.640835      0.629241      0.461032      0.407478      0.373800      0.287967      0.247243
  41   5 1957.4431    0.5674  0.6401  9.0310 -0.0087  0.0179   0.0125   0.0406    0.0531   0.0000   440.8072      -1.84576       20.8404       1.21731      -1.06726     -0.301773      -3.20946       1.35794     -0.848267       1.36014      0.801232      -1.00360      -1.57733     -0.328330      0.407050     -0.100175   -0.00336667     -0.245397      0.693685      0.885820       1.03389       1.08879       1.18106       1.14292       1.20502       1.10097       1.03962       1.04384      0.877914      0.820638      0.721382      0.600374      0.540267      0.497611      0.414892      0.319511
  41   6 2151.1092    0.8878  0.9749  9.3244 -0.0020  0.0212   0.0152   0.0505    0.0744   0.0000   440.9942       2.24464       19.8315    -0.0306397      -2.38852      0.834197      -2.06769       1.37682     -0.284749      0.803561     -0.570798       1.59186     -0.332010      0.530683     -0.397036     -0.484908      0.403308      0.374739      0.801879       1.03056       1.12481       1.30521       1.33834       1.36373       1.34682       1.29361       1.20968       1.13096       1.05369      0.931615      0.802270      0.732266      0.626878      0.534714      0.444597      0.363861
  41   7 2337.1293    1.3156  1.0990 10.0956 -0.0019  0.0223   0.0217   0.0558    0.0792   0.0000   440.1343      -2.01939       20.2817      0.105965      -2.13592      -1.49572     -0.403535     -0.899936      0.510245       2.01617      0.820219      0.687523      0.600135      0.481911      0.525411     -0.523783     -0.150739      0.427944      0.812884       1.13923       1.27232       1.42697       1.40524       1.51014       1.41835       1.38271       1.29782       1.21480       1.11190      0.988545      0.921975      0.762976      0.669059      0.570685      0.472814      0.411761
  41   8 2516.4952    1.9455  1.1941 10.5894 -0.0031  0.0223   0.0305   0.0556    0.0881   0.0000   439.9986      0.983969       18.5506      -1.95135      -3.57190      -1.50655     0.0587504      0.418488       2.74414      0.627325     -0.649932      0.250379       1.62552      0.370052      -1.41277      0.279389    -0.0532532    -0.0787300      0.857441       1.17899       1.27403       1.40130       1.42477       1.42500       1.41674       1.42528       1.28353       1.26801       1.12314       1.03918      0.934835      0.786817      0.680204      0.576320      0.499034      0.414002
  41   9 2693.4625    2.7555  1.0627 11.2551  0.0002  0.0206   0.0447   0.0508    0.0968   0.0000   440.8713       1.94043       19.5852       1.42283      -3.52053       1.64806     -0.584765     -0.978969       1.32920       2.01139       2.21896     0.0193880      -1.42806       1.03650       1.70080      0.136880     -0.771663     -0.119097      0.771301       1.08477       1.20772       1.29286       1.36399       1.34981       1.31855       1.30126       1.20896       1.14428       1.03469      0.936045      0.841443      0.755368      0.639535      0.574841      0.460359      0.382723
  41  10 2868.8524    3.4960  0.9715 11.8257 -0.0001  0.0191   0.0585   0.0483    0.0908   0.0000   440.2590     -0.329381       19.5380     -0.703439      -1.48171      -1.14951     -0.977752      0.934207     -0.283557      0.666103       1.18994      -2.15528     -0.528811     -0.727875      0.334402     -0.372491     -0.544758    -0.0997325      0.759375       1.04354       1.13687       1.23077       1.32292       1.34710       1.36430       1.27216       1.17018       1.07590       1.01717      0.883406      0.810684      0.670740      0.592898      0.504037      0.408544      0.345040
  41  11 3041.5340    4.0671  1.0993 12.3728 -0.0005  0.0221   0.0659   0.0546    0.0870   0.0000   440.0052      0.728917       19.8430      -1.42909      -2.54526     -0.528264      -1.38442      -2.38338      0.159440      0.272754       2.47710      0.290027     -0.313009     -0.934502    0.00350466     -0.209653      0.318217      0.334057      0.833829       1.23547       1.26718       1.44597       1.50338       1.53778       1.47760       1.41772       1.32735       1.21096       1.18493       1.01954      0.940622      0.797980      0.646657      0.571882      0.467904      0.384617
  41  12 3211.1894    4.1679  1.3197 12.0579 -0.0011  0.0234   0.0613   0.0573    0.0966   0.0000   438.9292      0.791309       17.6804       1.13955      -1.78628     -0.903127     -0.644384       3.29667     -0.425216      0.230637       1.04296     -0.395612      0.330754      -1.15532     -0.624689     -0.350808      0.941084     0.0289710      0.910507       1.28236       1.44504       1.56978       1.70325       1.67132       1.64513       1.59411       1.46196       1.35457       1.23799       1.07971      0.982492      0.855185      0.741834      0.624307      0.492995      0.411094
  41  13 3378.3548    3.3575  1.9559 11.8871 -0.0001  0.0286   0.0414   0.0764    0.0561   0.0000   442.3599     -0.258820       15.0973     -0.720897       1.15466      -5.38361      -1.29164       2.11582       2.21436      0.352199       1.72297      -1.41053     -0.416835     -0.553593       1.76324       1.13667      0.640540     -0.403543       1.06588       1.48855       1.60901       1.71059       1.86420       1.84316       1.90795       1.70418       1.68949       1.52878       1.43016       1.32655       1.16109       1.02148      0.850183      0.725327      0.626332      0.498750
  41  14 3543.0604    2.5817  3.4536 11.5007 -0.0002  0.0404   0.0251   0.1100    0.0361   0.0000   439.1691    -0.0395188       13.6494       4.80152       4.29021      0.195072      -1.84125       1.54896      -1.15371      -4.98470     -0.757378      0.206289       1.96795      -3.13919      -2.04909      0.485651      0.856078     -0.447407       1.55038       2.03690       2.35353       2.49834       2.64965       2.65050       2.66025       2.55328       2.44334       2.26455       2.04487       1.87517       1.63277       1.44546       1.23768       1.05044      0.846890      0.718730
  41  15 3705.3701    2.0384  5.4575 10.8197 -0.0004  0.0560   0.0163   0.1466    0.0312   0.0000   441.1133       2.07285       16.6286       2.25074      -2.23460       2.67289       4.85183      -2.78889     -0.583296       3.36146      -2.27493     -0.915973       1.37074      0.527516      -2.35544      -1.49068      0.715981      0.508367       2.06344       2.83137       3.24628       3.48862       3.64886       3.70440       3.62693       3.56152       3.29520       3.13233       2.80108       2.58070       2.26728       1.99318       1.71865       1.43144       1.19366      0.969614
  41  16 3865.6458    1.6458  7.5371 10.5802 -0.0011  0.0749   0.0132   0.2040    0.0302   0.0000   437.4423       3.54267       17.5812      -4.43731      -8.08184      -1.93276       9.27471       2.37412       7.61457      0.805201       2.73788      -3.77533      -3.59776     -0.131094      -2.12223      0.748575      -3.43521      -1.97528       2.78961       3.72841       4.27008       4.57216       4.83973       4.83374       4.82531       4.61054       4.39130       4.08343       3.78760       3.39268       3.04291       2.64853       2.31659       1.94532       1.59150       1.34790
  41  17 4024.5950    1.3457 10.2358 10.2239 -0.0004  0.1023   0.0095   0.2742    0.0290   0.0000   443.4567       1.70357       30.1470       13.4497       13.7319      -2.15868       3.11416       3.80425      -1.96272       8.09854       8.59128      -12.6059      -2.04818       9.08728      -1.72325      -1.68995      0.595455      0.308514       3.80822       5.18387       5.86018       6.33504       6.60686       6.66645       6.66360       6.36245       6.03609       5.67158       5.13445       4.77157       4.13129       3.69467       3.19047       2.66701       2.20650       1.82106
  42   4 1772.6595    0.3760  0.3793  8.8804 -0.0051  0.0134   0.0102   0.0303    0.0360   0.0000   440.9317     -0.994619       21.5818      0.958006      -2.45777     -0.735608     -0.258545      -1.14725       1.11721     -0.360620     -0.685944      0.857519     -0.331404     -0.572424     -0.339977     0.0776287      0.158671     0.0171225      0.522061      0.710616      0.767750      0.839432      0.864627      0.879224      0.881454      0.835023      0.848432      0.727321      0.723972      0.593095      0.593386      0.507633      0.441374      0.365890      0.325995      0.267349
  42   5 1973.3304    0.5988  0.6003  9.1363 -0.0000  0.0166   0.0127   0.0381    0.0484   0.0000   441.1574     0.0116302       21.0477     -0.192038      -1.45041       1.37962       1.30352      0.408874    -0.0742287       1.02220     -0.490582      0.647081     -0.663764      0.164450      -1.14923     -0.690864    0.00475272      0.505824      0.592019      0.874070      0.904372       1.06234       1.09792       1.12380       1.08882       1.06684      0.981139      0.953026      0.806829      0.764554      0.668014      0.615451      0.480884      0.416855      0.350579      0.283244
  42   6 2168.0958    0.9054  0.8477  9.6296  0.0002  0.0190   0.0164   0.0458    0.0650   0.0000   440.6256      0.387012       21.9401     0.0177674      -4.85325      -1.40119      0.333367      -1.64512      -1.82719       1.51566       1.45640     -0.682499     -0.392602      0.399952      0.314104      0.189611     -0.128034     -0.221771      0.735200      0.993516       1.06855       1.16458       1.21657       1.20676       1.16980       1.16351       1.12707       1.14363       1.01628      0.921777      0.750776      0.683975      0.574697      0.526856      0.448223      0.373439
  42   7 2354.7468    1.3671  1.1385 10.1131 -0.0034  0.0229   0.0220   0.0552    0.0862   0.0000   442.0985      0.251266       20.2034      -1.25954      -2.68958      0.479423      -1.35477      0.904786      0.708129      0.846982      0.281899     0.0459806       1.41632     -0.228737      -1.08865     -0.141736      0.410850      0.130558      0.782227       1.13056       1.21669       1.39054       1.40579       1.41473       1.44456       1.32723       1.29566       1.19957       1.12650      0.995066      0.915016      0.796892      0.671159      0.588712      0.464104      0.390606
  42   8 2534.9815    1.9587  1.2255 10.7487  0.0015  0.0227   0.0300   0.0573    0.0845   0.0000   441.7956      -1.33504       20.7436      -1.03154      -1.07499     -0.272477      0.105229       1.25349    -0.0362124      0.752757      0.326447       2.75378      -1.61786      -1.00052      -1.55788      0.346978    -0.0237268      0.184728      0.838774       1.17384       1.27514       1.39412       1.48892       1.42958       1.40470       1.35705       1.32790       1.24997       1.11856       1.08341      0.931920      0.822939      0.734679      0.617183      0.528644      0.448093
  42   9 2712.9822    2.6882  1.0080 11.5885 -0.0004  0.0198   0.0443   0.0503    0.0799   0.0000   442.0983    -0.0170736       20.7935      0.410581      -2.05485      0.836307     -0.214064      0.137229       1.75035      0.327851      0.561506      -1.35321     -0.226890      0.169266     -0.631934     -0.239589     -0.465414      0.611551      0.728614      0.985646       1.09381       1.21849       1.22737       1.29527       1.24982       1.23991       1.15310       1.08600      0.982780      0.895878      0.818989      0.710385      0.616518      0.518182      0.423284      0.358791
  42  10 2889.2979    3.5704  1.0651 11.9362 -0.0013  0.0196   0.0573   0.0515    0.0913   0.0000   441.1616      0.485710       18.8786      -1.89494      -3.09361     -0.547600      -1.02677      0.826883      -1.38028     -0.434466       1.96935      0.358401      -1.91452       1.08416      0.224198     -0.390134     -0.796570     -0.614172      0.710220      0.976999       1.11719       1.13393       1.27476       1.25600       1.22106       1.21929       1.12064       1.09009       1.00348      0.879902      0.803250      0.677152      0.600859      0.512755      0.430639      0.358534
  42  11 3062.8292    4.2092  1.1208 12.3403 -0.0011  0.0201   0.0662   0.0547    0.0919   0.0000   441.2251    -0.0165441       20.5007     -0.543701      -2.34809       2.31620      0.315199     -0.507804      -2.54352     -0.173907    -0.0279561     0.0772277    -0.0461631      -1.18197     -0.255645     -0.469811      0.192303      0.205871      0.759996       1.01961       1.15068       1.27558       1.28302       1.26819       1.32343       1.28923       1.19188       1.09198       1.02009      0.924625      0.842949      0.723203      0.617967      0.529695      0.472071      0.369611
  42  12 3233.5131    3.9679  1.4540 12.1692 -0.0004  0.0247   0.0555   0.0616    0.0729   0.0000   441.5767      0.686650       16.1529       1.10142      0.716387      0.365324      -3.32040       1.38395       1.26658      -1.25527    -0.0675018     -0.884583      -1.12751      0.723814    -0.0209101       1.02202     -0.603005     -0.278530      0.850135       1.21332       1.29138       1.47644       1.50870       1.51526       1.53553       1.45464       1.43486       1.31694       1.22142       1.08808      0.959077      0.868520      0.736568      0.650748      0.503217      0.434434
  42  13 3401.8621    3.3517  2.1316 11.8490  0.0014  0.0291   0.0386   0.0780    0.0530   0.0000   442.3697      -1.94417       15.8564      0.371656       6.34302      -2.30514      -3.89882       1.13028    -0.0472028       3.73172      0.731585      0.987240      -1.27178      0.715654     -0.678396     -0.111324     -0.237520     -0.276827       1.11802       1.53133       1.76340       1.88446       1.99162       1.98980       1.91753       1.88071       1.77686       1.63323       1.51384       1.39631       1.22685       1.11097      0.921942      0.804485      0.681001      0.553981
  42  14 3567.8653    2.5113  3.8250 11.2813 -0.0006  0.0431   0.0222   0.1104    0.0356   0.0000   439.9003      0.265915       19.4756      0.308632     -0.280507     -0.523834      -3.17581     0.0576524       1.56188      -1.91457      0.248106      -1.69881     -0.335807     -0.309740       2.35608      0.603272     -0.164825     -0.762969       1.51375       2.09855       2.35196       2.57500       2.64932       2.69235       2.63889       2.56265       2.43873       2.26828       2.13797       1.94057       1.73233       1.51808       1.30214       1.13275      0.936446      0.763459
  42  15 3731.3944    2.0011  5.5531 10.8657 -0.0007  0.0561   0.0160   0.1518    0.0308   0.0000   440.7484       1.88837       15.1215       4.98540      -2.51815      -2.13461      -3.17715      -2.62245      0.287050      -3.21142       4.87481       1.09732      -2.73751      -1.73521      0.560090     -0.336848      -1.57538      -1.32732       2.00867       2.76860       3.02610       3.32465       3.44195       3.57959       3.44631       3.41593       3.23063       3.01638       2.76247       2.52687       2.26540       1.94600       1.72289       1.43531       1.22219       1.00964
  42  16 3892.6598    1.5663  8.1861 10.5319 -0.0007  0.0821   0.0118   0.2158    0.0293   0.0000   442.4882      -1.38448       15.6395       2.67711      -8.01510       3.19103      -6.71234      -1.57864      -3.67025      -1.95023      -4.78559       7.83707       3.47904      -3.99197       4.60699      -1.03807     -0.203778       1.79747       2.91795       3.95373       4.51929       4.80182       5.09922       5.25479       5.03961       5.00938       4.66686       4.43727       4.05005       3.67635       3.25603       2.93587       2.50523       2.15031       1.75285       1.46683
  42  17 4052.4521    1.2837 10.8746 10.2774 -0.0014  0.1116   0.0087   0.2922    0.0273   0.0000   439.9940      0.148871       22.7573      -3.12503      -13.5416       2.37294      -5.16201      -20.7295      -2.38916       5.67979      -13.4779      -3.40415       9.12288      0.920290     -0.736184       2.83977     -0.981367     -0.538456       4.01025       5.36579       6.18162       6.71775       7.03525       7.16504       6.92009       6.82614       6.45161       6.07707       5.55552       5.08951       4.52430       3.94206       3.42556       2.91695       2.40004       2.00389
  42  18 4210.7273    1.0304 13.3633 10.0435 -0.0016  0.1483   0.0069   0.3730    0.0254   0.0000   437.6413      -7.51474       18.3348       4.64222       3.83146       6.37495       4.36078      -10.8020      -10.8395       12.4898       6.42691      -4.75454       5.91575      -1.62543      -6.78043      -6.99928      -1.32680      -2.00163       5.26059       7.08895       8.03884       8.87498       9.08361       9.41459       9.13718       8.93746       8.51218       8.02188       7.40534       6.55327       6.06791       5.13870       4.57217       3.85767       3.20311       2.65268
  43   3 1571.7931    0.2151  0.2439  8.6331  0.0012  0.0125   0.0075   0.0281    0.0272   0.0000   441.7188     -0.139215       21.3582     -0.187129      -2.60843      -1.39309     -0.200313      0.884779     -0.417409      0.581887      0.531909      0.210413     -0.388735     -0.104854      0.113262     -0.238478     -0.310401    -0.0625323      0.445411      0.540653      0.672816      0.683042      0.760711      0.735875      0.749973      0.720462      0.661453      0.662793      0.577873      0.531171      0.494920      0.448894      0.407912      0.333457      0.287496      0.222660
  43   4 1787.0000    0.4147  0.4094  8.7312 -0.0019  0.0132   0.0104   0.0310    0.0385   0.0000   440.9609     -0.524786       22.5508     -0.434237      -4.77526      0.630729     -0.342425    0.00527913     -0.649105      0.147934     -0.376010     0.0729437      0.500957     -0.164745     -0.635176      0.160553     -0.105259    -0.0693859      0.491916      0.647781      0.742236      0.757654      0.815198      0.864009      0.836363      0.821623      0.726791      0.688626      0.676256      0.617708      0.553808      0.447484      0.413234      0.356069      0.306322      0.249083
  43   5 1989.0262    0.6403  0.6975  8.9530 -0.0020  0.0174   0.0128   0.0433    0.0574   0.0000   441.4631      -1.29474       20.6036       1.20982      -2.62285      0.192848      0.506904     -0.580014      -2.02223     -0.791201       1.34859     -0.600102      0.157508     0.0109746      0.265152      0.459399      0.158263     -0.260883      0.658995      0.954215       1.04321       1.14782       1.20991       1.16667       1.10928       1.08947       1.00952      0.994224      0.904036      0.873162      0.773572      0.698437      0.563914      0.481126      0.405593      0.328853
  43   6 2184.8216    0.9891  0.9092  9.4554  0.0003  0.0210   0.0168   0.0470    0.0723   0.0000   441.1674     -0.526188       21.2082       1.27565      -1.73670      -1.02292     -0.449140      0.314555      0.707807      0.485946    -0.0261095     -0.176869     -0.681581      0.260714      0.133936      0.441825      0.687106     -0.311897      0.763448       1.14334       1.27545       1.42156       1.47659       1.42081       1.38587       1.35394       1.25892       1.19010       1.08303      0.990658      0.897754      0.778383      0.651944      0.555632      0.465745      0.399204
  43   7 2372.2096    1.4365  1.1178 10.2410 -0.0020  0.0218   0.0228   0.0533    0.0802   0.0000   441.9020      0.331631       22.0256      0.190654      -3.82808    -0.0583851      -1.25123     -0.364717     -0.343661      -1.13093       1.89150      -1.58059       1.05766    -0.0401415       1.01091      0.152314     -0.434860     -0.192569      0.807457       1.09912       1.23302       1.30774       1.44547       1.38072       1.35231       1.36403       1.26116       1.26165       1.08747       1.00694      0.884358      0.800335      0.689957      0.588867      0.464948      0.406277
  43   8 2553.2973    2.0759  1.2182 10.6457 -0.0006  0.0228   0.0308   0.0546    0.0883   0.0000   439.1196      0.449501       19.7394      0.915945      -3.73184       2.22666      -2.10934      -1.10463      0.871501      0.210344     -0.396246      0.593249      0.388170      0.612637      0.625431    -0.0751177     -0.784265     -0.866165      0.762640       1.14850       1.20387       1.32237       1.35319       1.37225       1.32972       1.34459       1.28490       1.20690       1.14401       1.00192      0.914901      0.778066      0.677471      0.580975      0.467749      0.410983
  43   9 2732.2851    2.8601  1.1133 11.3533 -0.0053  0.0201   0.0446   0.0526    0.0978   0.0000   440.8549      0.769769       20.4806      -1.65071      -2.28726     -0.742735      0.927982      -1.12893      -2.72718      0.270393      0.427142     -0.208481       1.32562     -0.149598      0.325009     -0.432130      0.305472     -0.262633      0.738120       1.01040       1.11057       1.20799       1.28478       1.27910       1.29292       1.26793       1.18618       1.10665       1.05916      0.951793      0.824453      0.711944      0.619099      0.551317      0.454636      0.401749
  43  10 2909.5347    3.6892  1.0297 12.1654 -0.0002  0.0190   0.0598   0.0516    0.0812   0.0000   442.5038     -0.982442       20.0638      0.385005      -2.57518     -0.762594      -1.25302      0.413672     -0.179888       1.41666      0.228292      0.869894     -0.742947     0.0645267    -0.0943890     -0.445226      0.337704    -0.0609563      0.711754      0.960673       1.07538       1.15793       1.24786       1.21901       1.26030       1.20023       1.14780       1.04776      0.987873      0.881700      0.777350      0.684908      0.617883      0.515480      0.440936      0.375217
  43  11 3083.8827    4.2080  1.0007 12.4430  0.0003  0.0193   0.0679   0.0472    0.0804   0.0000   442.8924    -0.0939598       19.9749       1.05727      -1.94963     -0.730991      -2.32362       2.09687     -0.696665     -0.514786      0.583060     -0.102451      0.164917      0.965235      0.609438      0.238794      0.462168     -0.174798      0.724240      0.973063       1.08574       1.17966       1.22775       1.18468       1.24529       1.17957       1.14088       1.06150       1.00926      0.905045      0.801891      0.707260      0.588709      0.514593      0.450892      0.373978
  43  12 3255.5022    3.9395  1.5206 12.1617  0.0008  0.0240   0.0534   0.0643    0.0650   0.0000   440.9627      -1.16802       18.3394      0.942219     -0.181831       1.09118      -3.11911     -0.502973       2.00607      -2.20454      0.585615       1.06425     -0.256151     -0.204848       1.88379     -0.396189      0.555894      0.411239      0.867757       1.22729       1.35811       1.41688       1.53131       1.47173       1.51481       1.50444       1.35215       1.33979       1.20207       1.13315      0.981667      0.874528      0.745690      0.635461      0.550116      0.455530
  43  13 3424.9701    3.0774  2.4091 11.9036  0.0011  0.0329   0.0344   0.0836    0.0440   0.0000   441.5420     -0.321520       10.3576       1.67482       5.01987      -3.62118      -7.11817      -1.04739     -0.840890      -2.01769      -2.57652      -1.45937     -0.560636      -1.31576     -0.871008      0.591137     -0.993047     0.0175924       1.16435       1.61593       1.82967       1.97697       2.13962       2.07180       2.11941       2.00196       1.91815       1.81911       1.66603       1.47468       1.32980       1.17888       1.01395      0.893756      0.727502      0.608940
  43  14 3592.1605    2.3952  3.7538 11.3358  0.0008  0.0428   0.0218   0.1123    0.0339   0.0000   443.6554       2.50065       14.4284      -1.19205      0.679337       4.16166      -4.05119       2.29969      0.605249      -1.72839      -1.32543     0.0732901       1.75365       6.51020      -1.55827     -0.201495       1.31449      0.590468       1.52248       2.12712       2.34817       2.52208       2.63388       2.71803       2.68095       2.57188       2.46714       2.29796       2.15189       1.99970       1.74164       1.57770       1.29614       1.14849      0.953898      0.796288
  43  15 3756.9001    1.9225  6.0757 10.7887 -0.0010  0.0609   0.0149   0.1604    0.0291   0.0000   442.4443      0.868723       13.1262      0.126864     -0.245705      -1.01106       1.11554      -2.27085       2.14757       5.48641       2.67663      -3.25768      0.563401      -1.39947      0.646873      -1.03415      0.934468     -0.985285       2.13629       2.95099       3.33602       3.52901       3.73641       3.82103       3.71804       3.64607       3.46044       3.26493       3.02035       2.77326       2.46793       2.16525       1.88328       1.65201       1.34049       1.13620
  43  16 3919.0649    1.5268  8.4955 10.5065 -0.0008  0.0828   0.0112   0.2279    0.0280   0.0000   438.1709       6.10608       25.1972       5.18137       5.05545       3.39208      0.795256       4.80880       8.53704     -0.633205       2.40266      -1.32463      -1.12916      -1.20517       2.37729       1.97988     -0.345731      0.477308       2.95141       3.90029       4.60352       4.77232       5.17425       5.25907       5.06561       5.02218       4.70021       4.49881       4.10305       3.78669       3.32761       2.94467       2.59239       2.21092       1.84082       1.54387
  43  17 4079.8485    1.2250 11.1916 10.2527 -0.0007  0.1174   0.0082   0.3093    0.0259   0.0000   438.7071       1.72243       27.8041       4.12801      -9.86879       3.13573       8.61108       4.54800      -7.77868      -2.54751      -2.55916      -1.06830      -2.25743       2.02860       3.50987      0.212638    -0.0773850      0.369978       3.99605       5.61746       6.28292       6.84055       7.20369       7.28719       7.22290       7.05723       6.67051       6.22186       5.87792       5.23307       4.71477       4.22291       3.59426       3.05972       2.58230       2.09936
  44   4 1801.2097    0.4084  0.3865  8.9419 -0.0011  0.0141   0.0105   0.0298    0.0362   0.0000   440.9056      -1.02339       21.8083     -0.635882      -2.88286      0.256294      0.512991      0.252212      0.641292     -0.435014      0.750746     -0.657646     -0.196887      0.589279     -0.438864     -0.128138     -0.474068    -0.0786688      0.563880      0.826746      0.965866       1.05571       1.12354       1.12530       1.15812       1.06623       1.03226      0.958145      0.824156      0.740838      0.608487      0.578350      0.456359      0.404366      0.345007      0.270013
  44   5 2004.5835    0.6464  0.7510  9.0985 -0.0024  0.0189   0.0123   0.0457    0.0567   0.0000   441.1058    -0.0516229       20.7811     0.0940664      -4.12952       1.12500      0.370783       2.16894      0.114915     -0.310412      0.863215     -0.427145      0.296807      0.240178      0.254114      0.203094     0.0165640     -0.227493      0.660964      0.972882       1.14728       1.30013       1.39310       1.48086       1.45007       1.41516       1.33738       1.23336       1.10696       1.01190      0.829541      0.734493      0.606892      0.490343      0.411147      0.347952
  44   6 2201.3772    1.0234  0.9820  9.5228 -0.0006  0.0202   0.0168   0.0473    0.0761   0.0000   440.6276     0.0826194       21.1870      0.887352      -2.59671       1.08901      0.508426    -0.0304707      -1.48468       2.82790      0.867403     -0.946162     -0.117774     -0.501324      0.225063      0.479280       1.35135      0.647884      0.699230       1.01069       1.07531       1.19481       1.24154       1.28044       1.25713       1.24699       1.15544       1.11712       1.01768      0.911893      0.818904      0.748448      0.643576      0.538789      0.459589      0.388471
  44   7 2389.3442    1.5025  1.1549 10.3629 -0.0012  0.0219   0.0236   0.0548    0.0816   0.0000   440.5376      0.813950       19.1612      -1.07395      -3.05280     -0.553373      -1.69787     -0.737638      -1.32834      0.527756      0.988513    -0.0735597    -0.0852929     -0.224571      0.425765     0.0419977      0.490280      0.426958      0.788553       1.06222       1.18981       1.29004       1.39010       1.34910       1.32028       1.33800       1.28462       1.20000       1.08206      0.999210      0.909531      0.787732      0.701957      0.598425      0.502278      0.429713
  44   8 2571.3770    2.1232  1.2166 11.0681 -0.0016  0.0227   0.0324   0.0562    0.0761   0.0000   440.7559       1.00263       20.2340      0.156276      -3.07538       2.35507       1.62324      -1.47507       1.38171      -1.18408     -0.514198       1.13379       2.16272      -2.29295       1.00304     -0.248144     -0.183710     -0.626546      0.801958       1.14487       1.26079       1.37651       1.43481       1.46702       1.46835       1.37989       1.29915       1.23371       1.12961       1.04935      0.954835      0.857178      0.741517      0.624981      0.531652      0.444787
  44   9 2751.4838    2.8729  1.0481 11.6699 -0.0009  0.0203   0.0456   0.0487    0.0831   0.0000   439.6841      -1.05663       21.0529    -0.0918697      -4.40826      -2.83421       1.14682     -0.777336      -2.06526       1.42542      0.293993     -0.432613     -0.446153     -0.463087      0.195285     -0.516589      0.195502      0.152376      0.699784      0.982069       1.08323       1.19589       1.26457       1.26408       1.28152       1.24076       1.14912       1.11502       1.04626      0.922886      0.804954      0.725401      0.628372      0.538631      0.456613      0.380411
  44  10 2929.5299    3.7803  1.0507 11.9689 -0.0014  0.0189   0.0591   0.0490    0.0929   0.0000   440.7432     -0.787539       21.5111       1.19461      -3.47181       1.54957    -0.0118699       1.07420     -0.269616      0.610996     -0.567231       1.44508     -0.652262     -0.106197      0.143404      0.519637     -0.151788     -0.416300      0.686371      0.917822       1.01250       1.07699       1.15829       1.21802       1.17324       1.16774       1.12408       1.04454      0.968600      0.867082      0.748494      0.670234      0.578739      0.496375      0.421757      0.365521
  44  11 3104.6542    4.2568  1.0987 12.5092 -0.0019  0.0203   0.0670   0.0509    0.0850   0.0000   441.3474      0.268732       22.0398      0.480449      -2.57206     -0.140537     -0.504971      -1.70941     0.0151866      0.294317      0.857368     -0.833560     -0.118734      -1.41191     -0.730407     -0.718981      0.518524      0.210805      0.743569       1.02746       1.13157       1.20440       1.27857       1.33433       1.30595       1.30607       1.15147       1.12752       1.00943      0.958822      0.897946      0.768186      0.664795      0.564906      0.465729      0.405689
  44  12 3277.2339    3.9677  1.5465 12.2698 -0.0003  0.0241   0.0534   0.0637    0.0661   0.0000   440.6015      -1.84097       18.1110       1.28526    -0.0698544     -0.735371      -1.01000      -1.26561      -1.31603     0.0644443      0.739504     -0.239552    -0.0736486      -1.98772    -0.0280229      0.533999     -0.269960     -0.528370      0.876103       1.16114       1.27840       1.39945       1.52502       1.46755       1.50432       1.42681       1.40563       1.28586       1.22409       1.09670      0.999758      0.886629      0.748625      0.656398      0.543678      0.457289
  44  13 3447.7379    3.0637  2.8198 11.6597  0.0009  0.0337   0.0302   0.0899    0.0431   0.0000   442.6313      0.550560       9.22735       1.52228       3.53186      0.271983      -3.63539      -1.26379       2.90342       1.90104       2.37915       2.35701      -2.08647      0.204441     -0.206193     -0.227940     -0.775361    -0.0165814       1.17791       1.58328       1.78784       1.90887       2.08577       2.08141       2.06194       2.00926       1.90102       1.82337       1.64270       1.51235       1.37219       1.20590       1.04032      0.903405      0.765979      0.654684
  44  14 3616.1517    2.3595  4.3709 11.2255 -0.0006  0.0469   0.0198   0.1224    0.0323   0.0000   438.9228       1.40879       19.5717      -1.67188      -5.30837      -3.42562      -1.01512      -2.17032       3.24488      -1.39890      -3.17574      -1.07757       1.14406     -0.270590       2.27870     -0.434385     -0.686366     -0.398665       1.56924       2.24804       2.49618       2.71973       2.85997       2.90385       2.87753       2.82774       2.61781       2.52041       2.30065       2.13378       1.87925       1.68442       1.45839       1.23445       1.04713      0.867091
  44  15 3782.0774    1.8476  6.3806 10.8337 -0.0007  0.0626   0.0141   0.1713    0.0276   0.0000   439.9545       1.70716       22.7495      0.857016      -2.59231       7.39133       1.03039      -3.91237     -0.657174      -2.61790      0.903541      -3.41846      0.996264     -0.202929      -2.96001      0.901986      0.504442       1.15006       2.19485       2.98146       3.43364       3.70679       3.99284       3.99510       4.00668       3.80222       3.65683       3.41634       3.19638       2.91944       2.56448       2.26011       1.96988       1.69371       1.40633       1.18333
  44  16 3945.3827    1.5398  9.1488 10.4864 -0.0000  0.0898   0.0103   0.2307    0.0269   0.0000   441.9269       5.22275       26.9806      -8.24337      -2.72141      -7.67560      -1.97268       9.50727       4.50306      -6.75844      0.387777       8.80762      0.144225      0.401886       2.98434      -1.92237       1.75632      -2.57099       3.02831       4.21462       4.73071       5.09014       5.33074       5.41782       5.42238       5.24959       5.03313       4.73142       4.48437       3.95256       3.60958       3.21374       2.78862       2.42004       1.99879       1.68332
  44  17 4106.9276    1.2037 11.5208 10.2021  0.0011  0.1183   0.0077   0.3057    0.0255   0.0000   439.9677      -6.78922       11.8747       9.51838      -8.94384      -8.92410       10.1766       17.3856       10.0832      -8.51745      -4.20593      -1.03960      -8.98672       1.65975      0.661190       3.26357       2.28729      0.219849       4.02803       5.59252       6.28049       6.84259       7.09751       7.25894       7.16412       6.95968       6.70907       6.26436       5.87678       5.33560       4.81309       4.25750       3.73920       3.16570       2.69269       2.26924
  45   3 1598.4151    0.2354  0.2731  8.6355 -0.0086  0.0131   0.0075   0.0277    0.0281   0.0000   441.8854      -1.00417       21.8223     -0.255443      -3.14210      -1.56580      0.904947      0.363249      0.459725     -0.836677      0.973058     -0.346480      0.931216    -0.0451159      0.377330     -0.118801     -0.156715      0.173835      0.457453      0.595744      0.670173      0.773748      0.806299      0.866133      0.808602      0.745802      0.766306      0.725623      0.665270      0.535527      0.516905      0.458703      0.418519      0.355498      0.332333      0.278576
  45   4 1815.2753    0.4313  0.5176  8.8365 -0.0028  0.0153   0.0097   0.0361    0.0413   0.0000   441.6465      0.880033       20.9772      -1.23750      -2.64887     -0.412899     -0.793748       1.07958      0.327511      0.156779      -1.27842       1.09710      0.373974      0.886792     -0.305152    -0.0951071      0.375386     -0.293378      0.539222      0.676183      0.792096      0.884390      0.929488      0.920606      0.881488      0.871237      0.872017      0.798475      0.738995      0.696863      0.615655      0.582754      0.487265      0.419817      0.345576      0.301654
  45   5 2019.9900    0.6745  0.6950  9.1570 -0.0005  0.0173   0.0127   0.0379    0.0547   0.0000   441.2877      0.254479       21.6837      0.472722      -1.86145       1.92701     -0.312878      0.251206     -0.113789     -0.211493       1.19307     -0.205936    0.00503877      0.272673      0.605367     -0.231514     -0.118637      0.166206      0.613752      0.861774       1.02903       1.12601       1.22386       1.21574       1.22536       1.13872       1.10370      0.997447      0.929129      0.795332      0.729767      0.633748      0.528631      0.467914      0.404108      0.344342
  45   6 2217.7612    1.0351  0.9298  9.7704 -0.0012  0.0193   0.0174   0.0474    0.0650   0.0000   441.3019     -0.991914       20.6167      0.185193      -2.78598      0.736806      -1.75728      0.332222      0.691983     -0.361857      0.711228     0.0400478      0.118561      -1.15819     -0.792074     -0.171282     -0.255334     -0.198878      0.691248      0.937180      0.998896       1.10692       1.10369       1.11218       1.18760       1.19407       1.10826      0.998734      0.945742      0.874662      0.766919      0.690183      0.595666      0.514698      0.435446      0.364450
  45   7 2406.3919    1.5735  1.1708 10.4254 -0.0018  0.0221   0.0248   0.0561    0.0849   0.0000   441.1504     -0.264111       22.0159      0.350343      -1.37849      -2.21928       2.07706      0.324317      0.571236       2.35964       1.08237      -1.65952     -0.376514     -0.991341       1.01650      0.137890     -0.891009     -0.100219      0.783154       1.09168       1.21441       1.34142       1.44731       1.46231       1.46983       1.43305       1.34204       1.22639       1.19297       1.04309      0.960256      0.799857      0.702751      0.590810      0.512212      0.420387
  45   8 2589.3732    2.1684  1.2777 10.7242 -0.0015  0.0219   0.0309   0.0564    0.0854   0.0000   440.8328     0.0880515       21.4280     0.0463279      -1.67646      -1.35833       1.05458      0.748194      -1.29739     -0.670465      -1.22134     0.0368523     -0.277929     -0.555755      0.579197     -0.113132      0.172446      0.678649      0.770721       1.07686       1.17670       1.28185       1.39000       1.37867       1.39473       1.29413       1.25185       1.19158       1.08435       1.04696      0.892335      0.819740      0.670583      0.622204      0.513705      0.427307
  45   9 2770.4582    3.0074  1.1254 11.7123 -0.0021  0.0207   0.0464   0.0521    0.0850   0.0000   439.9819      0.778454       20.5414     -0.592749      -4.60030     -0.855930       1.34324     -0.204393      -1.83446     0.0719871     -0.493116      -1.35119       1.12933    -0.0288423     -0.724247    0.00892066      0.359291     -0.414859      0.696136      0.968793       1.04120       1.18789       1.20791       1.24064       1.21304       1.19532       1.15211       1.09484       1.00771      0.946358      0.838356      0.754040      0.618289      0.534542      0.474716      0.397442
  45  10 2949.3341    3.9317  1.0859 11.9635 -0.0006  0.0194   0.0587   0.0478    0.0964   0.0000   441.6631      -1.25912       20.7103     -0.317075      -2.13705       1.86492    -0.0893681     -0.792117      0.889977     -0.589789       1.15838     -0.481647      0.311328      0.474574     -0.909039   0.000733389    -0.0672624     -0.536435      0.717041      0.956019       1.05776       1.16645       1.20303       1.20075       1.19197       1.16220       1.08047       1.08639      0.989075      0.918473      0.812592      0.728414      0.627379      0.564212      0.469951      0.402676
  45  11 3125.2163    4.2805  1.2082 12.3111 -0.0005  0.0206   0.0627   0.0529    0.0848   0.0000   440.7529      -1.08415       21.2328       1.46535      -1.22635      -2.23707      -1.32865      0.325319      0.541801       1.37591      0.268035     -0.678831      0.480091     -0.123597     0.0391132   -0.00352984      0.107651     -0.666882      0.739504       1.02264       1.14215       1.24472       1.31738       1.30712       1.32201       1.28491       1.22717       1.16143       1.08469      0.971030      0.890823      0.766431      0.667214      0.563595      0.487517      0.407955
  45  12 3298.7092    3.7701  1.8056 12.0310 -0.0006  0.0262   0.0456   0.0664    0.0594   0.0000   441.1447       1.42615       18.8499     0.0410638     0.0444125       1.91595      -2.41322     -0.334997       2.05061       3.19158     -0.419822       2.20662       1.48322      0.767455     0.0316971      -1.40293      0.617316    -0.0720183      0.906650       1.24970       1.39997       1.51546       1.62301       1.55732       1.61384       1.57827       1.47316       1.39737       1.31080       1.17255       1.07908      0.962531      0.846355      0.755232      0.609936      0.515605
  45  13 3470.2586    2.9720  2.7227 11.7260  0.0003  0.0351   0.0299   0.0881    0.0420   0.0000   442.3420     -0.478850       18.1077       3.00328       5.02600      -6.39687      -3.98635      -1.97840      0.485480      0.239735      0.829438      0.543644     -0.138315      0.400507       1.22050      -1.06546      0.339242      -1.01237       1.11835       1.60802       1.72743       1.94776       2.04036       2.07261       2.04643       1.97063       1.86459       1.80879       1.66579       1.52993       1.37425       1.23477       1.07099      0.922945      0.778647      0.648672
  45  14 3639.7647    2.2389  4.5437 11.1657 -0.0008  0.0471   0.0185   0.1268    0.0313   0.0000   440.2155      0.862033       15.7751       2.76742      -1.15114      -1.48539       1.30660     -0.933789     -0.427437      -2.12043       1.56414     -0.311905      -5.45040      -1.02064      0.364944      0.736968      -1.13480      -1.87015       1.62415       2.18595       2.49803       2.72197       2.88751       2.96871       2.91020       2.85493       2.71317       2.53150       2.36201       2.13411       1.95385       1.69129       1.51364       1.27694       1.07665      0.896942
  45  15 3806.7710    1.8559  7.2142 10.6925 -0.0012  0.0688   0.0131   0.1819    0.0283   0.0000   441.1249      -8.27179       24.3162      0.119511     -0.490573      -4.40177       3.32231      0.233070      -2.93382      -5.14117      -4.29264      -6.04569       4.87624     -0.770684       1.71125      -2.02767       2.59890      -2.31633       2.32705       3.18964       3.65319       3.92673       4.14435       4.16842       4.15056       4.13137       3.85096       3.66805       3.44933       3.09285       2.84430       2.47249       2.18749       1.89316       1.56671       1.34482
  45  16 3971.4040    1.4800  9.1084 10.4101  0.0003  0.0887   0.0097   0.2322    0.0271   0.0000   437.9827       1.26933       14.1360       7.75920      -2.53175       10.6064       6.32252       4.22813      -4.53974       5.51940      -3.29343      -3.13823       1.44483      -1.93224       1.50869      0.224010      -5.21729      -1.24214       3.03408       4.13333       4.59408       5.05622       5.36768       5.42430       5.33908       5.22894       4.99291       4.62693       4.42519       3.99464       3.67620       3.22652       2.81836       2.46395       2.04149       1.71817
  45  17 4133.7130    1.1913 12.9107 10.1529  0.0003  0.1316   0.0070   0.3308    0.0238   0.0000   440.6745      -3.15490       29.4991      -2.98970      -5.19544      -3.28999      0.519814      0.311981      -9.75188       8.66490      -3.93997      -2.40619      -1.91752       1.14688       4.11473      0.285579      0.589369       2.62091       4.32772       6.07139       6.67173       7.41981       7.58602       7.88225       7.67507       7.68257       7.19283       7.05362       6.31391       5.97982       5.19425       4.78421       4.11343       3.56737       2.99203       2.53972
  46   3 1611.4156    0.2273  0.2527  8.7146 -0.0020  0.0134   0.0076   0.0261    0.0267   0.0000   441.4592     -0.137882       21.9270      0.379391      -3.18302     -0.552951      0.243445      0.411916     -0.333836     -0.163051      0.391686      0.299395     -0.687009     0.0268294    -0.0605523    0.00178624     0.0300305    -0.0118315      0.463921      0.612011      0.754676      0.760847      0.727713      0.754633      0.873219      0.780371      0.823785      0.826844      0.676575      0.573307      0.545944      0.460026      0.432320      0.365231      0.289238      0.258340
  46   4 1829.1849    0.4354  0.5120  8.8111 -0.0023  0.0159   0.0096   0.0339    0.0400   0.0000   441.1534       1.10837       20.5884      0.516227      -4.23741     0.0811310      0.112992     -0.867540      -1.13720     0.0103737      0.266483      0.556062       1.11479      0.115508     -0.940648      0.347953    -0.0517774     -0.157845      0.574980      0.842834      0.934584       1.05109       1.09429       1.06276       1.11358       1.07874       1.08990       1.01689      0.958292      0.813230      0.719457      0.570092      0.508339      0.454763      0.394824      0.345812
[truncated: 696,638 more chars]
