# Supplementary material for: Global-Mode Analysis of Full-Disk Data from the Michelson Doppler Imager and the Helioseismic and Magnetic Imager
Source: Sol Phys. 2018 Jan 31;293(2):29. doi: 10.1007/s11207-017-1201-5 (PMC6566312; doi:10.1007/s11207-017-1201-5)
Supplement: Supplementary file 3 — (TAR 230.0 MB) [file 11207_2017_1201_MOESM3_ESM.tar › MDI/mdivwcomm.2703]

   1  17 2559.2665    2.5972  3.3155 12.8005  0.0378  0.3224   0.0908   0.3784    0.1390   0.0000   272.7535      -34.9384       0.00000       0.00000       0.00000       0.00000       455.131       177.050       0.00000       0.00000       0.00000       0.00000
   1  18 2693.4695    2.5325  1.2714 13.0320  0.0000  0.1534   0.1367   0.2284    0.2540   0.0000   395.5461       155.842       0.00000       0.00000       0.00000       0.00000       222.076       87.1414       0.00000       0.00000       0.00000       0.00000
   1  19 2828.1389    3.0514  1.5774 12.7512  0.0017  0.1075   0.1420   0.2791    0.3113   0.0000   552.9670      -2.59946       0.00000       0.00000       0.00000       0.00000       142.698       72.5022       0.00000       0.00000       0.00000       0.00000
   1  21 3098.3682    3.6799  1.1738 12.9783 -0.0223  0.1105   0.1851   0.2374    0.9732   0.0000   421.4886       40.9266       0.00000       0.00000       0.00000       0.00000       137.580       73.5017       0.00000       0.00000       0.00000       0.00000
   1  22 3233.5891    4.4140  1.3471  5.3642  0.0000  0.1020   0.2077   0.2337  966.8011   0.0000   258.5387       295.393       0.00000       0.00000       0.00000       0.00000       130.279       68.4535       0.00000       0.00000       0.00000       0.00000
   1  23 3368.7690    4.1179  3.1864 11.1453  0.0006  0.1860   0.1243   0.3999    0.8421   0.0000   266.6288       59.9494       0.00000       0.00000       0.00000       0.00000       256.885       115.717       0.00000       0.00000       0.00000       0.00000
   1  24 3504.2152    3.3738  4.1378 12.3613  0.0000  0.2119   0.0923   0.5421    0.2158   0.0000   437.6833       16.3985       0.00000       0.00000       0.00000       0.00000       265.894       145.446       0.00000       0.00000       0.00000       0.00000
   1  25 3640.5697    2.7305  4.4853 12.3846  0.0000  0.2506   0.0725   0.6443    0.1631   0.0000  1149.8665       402.359       0.00000       0.00000       0.00000       0.00000       325.741       166.768       0.00000       0.00000       0.00000       0.00000
   2  15 2352.3012    1.3800  1.2150 12.6737  0.0000  0.1009   0.0620   0.1608    0.1563   0.0000   423.0315      -44.5718      -11.9176      -11.8984       0.00000       0.00000       80.2049       64.4046       32.6798       9.74239       0.00000       0.00000
   2  16 2485.8983    1.9428  1.2941 12.4349  0.0000  0.0855   0.0787   0.1631    0.1984   0.0000   371.7405       5.77492      -58.6362       25.2586       0.00000       0.00000       78.3492       54.9286       28.6591       8.71883       0.00000       0.00000
   2  17 2619.6578    2.3739  1.2173 12.2553  0.0000  0.0764   0.1008   0.1730    0.2845   0.0000   355.7163      -5.78434      -35.9182       2.34396       0.00000       0.00000       64.3935       48.9756       24.9907       7.56713       0.00000       0.00000
   2  18 2754.5220    2.9574  1.2351 11.7714  0.0000  0.0760   0.1207   0.1584    0.5107   0.0000   499.8431       12.5004       49.1201      -1.59396       0.00000       0.00000       60.6183       48.5315       24.2748       8.01791       0.00000       0.00000
   2  19 2889.7197    3.6255  1.3257 12.0640  0.0000  0.0809   0.1427   0.1683    0.5225   0.0000   439.2194       62.5888      -1.97858      -11.1460       0.00000       0.00000       67.8121       54.1377       24.2979       8.74874       0.00000       0.00000
   2  21 3160.1155    4.3213  1.5158 10.9841  0.0000  0.0793   0.1569   0.1849    1.5486   0.0000   364.7566       6.21262      -12.1365       18.2315       0.00000       0.00000       67.1559       51.5228       25.4416       8.14182       0.00000       0.00000
   2  22 3295.2893    4.2442  2.4387 11.4480  0.0000  0.0950   0.1201   0.2522    0.6091   0.0000   353.3129       117.604      -14.3506       7.25831       0.00000       0.00000       73.9648       58.3570       32.5602       11.0722       0.00000       0.00000
   2  23 3431.0563    3.4620  3.3122 12.0081  0.0000  0.1410   0.0814   0.2874    0.2543   0.0000   320.0170       72.3576      -33.2735       15.4524       0.00000       0.00000       114.600       90.3966       46.6643       15.3823       0.00000       0.00000
   3  13 2137.7096    0.7575  1.3792 11.2769  0.0032  0.1213   0.0415   0.2403    0.1873   0.0000   429.2994       25.6759      -68.0355      -3.82178       17.5530       3.12978       77.6646       72.6452       45.5190       20.9454       8.67262       2.07159
   3  14 2273.4259    1.0754  0.9897 11.3435  0.0000  0.0844   0.0559   0.1559    0.2601   0.0000   455.0627       80.1855      -27.8419      -11.8805       4.67153      0.553889       51.2176       42.3676       34.2173       19.3362       7.60847       1.50799
   3  15 2407.7027    1.4269  0.9481 11.6953  0.0000  0.0840   0.0729   0.1507    0.3097   0.0000   369.7224       35.9789      -13.1189      -1.12959       1.68276      -1.90414       48.6818       38.8563       31.1803       19.1638       7.14198       1.51919
   3  16 2541.7808    1.7667  1.0382 11.3713  0.0000  0.0586   0.0790   0.1519    0.4905   0.0000   416.3481      -45.2348       3.72787      -3.38960       9.07973     -0.481434       27.9112       27.7384       21.2701       11.7118       5.79332       1.74316
   3  17 2676.2809    2.5529  0.9307 11.7735  0.0000  0.0614   0.1105   0.1411    0.5914   0.0000   407.1707       26.6189      -16.6949      -7.23533      -6.30657      -2.61413       33.7328       33.7344       22.6029       11.3340       5.51515       1.61907
   3  18 2811.4830    3.1899  0.9283 10.1895  0.0000  0.0497   0.1268   0.1215    3.0107   0.0000   410.7127       30.5096       9.27915      -13.7629       4.38973     -0.350981       26.3800       25.1436       18.1342       10.5718       4.57626       1.32530
   3  19 2947.1317    3.7383  0.9955  1.3994  0.0000  0.0528   0.1519   0.1355 1000.0000   0.0000   463.3320       77.5671       13.2079       9.03637      -4.06721      -2.33879       29.6260       29.0999       20.0084       9.17349       5.08286       1.45044
   3  21 3218.0416    4.0495  1.6846 12.4749  0.0002  0.0706   0.1396   0.1939    0.5402   0.0000   457.5664       45.3694       16.5370     0.0715367      0.933565      -1.28417       40.6248       37.2969       26.2163       14.3555       6.00655       1.66857
   3  22 3353.7786    3.6571  1.9664 12.7330 -0.0085  0.0975   0.1323   0.2137    0.3964   0.0000   458.9267       62.4983      -14.3556       5.56670       6.54781     -0.643918       61.1778       56.7872       36.8113       17.4300       7.12635       1.93085
   3  23 3489.8380    3.1279  3.0262 11.9694  0.0035  0.1068   0.0894   0.2823    0.3327   0.0000   443.1853       115.914       10.7668      -9.87046      -6.42921       2.72268       61.6015       56.6870       38.8523       22.4322       8.69150       2.62408
   3  24 3626.4986    2.9438  4.1387 11.3592  0.0000  0.1254   0.0730   0.3242    0.4104   0.0000   401.4336       70.7609      -38.9384      0.915151       3.75270       2.51209       66.0856       62.8607       45.6975       24.8111       11.5780       3.39037
   4  11 1914.7255    0.3857  0.5703 10.3871  0.0000  0.0727   0.0256   0.1174    0.0895   0.0000   423.9992      -7.57530      -2.59311      -5.13254      -6.04039     -0.548508       34.6588       38.2875       27.6659       16.1570       7.79457       2.87444
   4  12 2051.7414    0.5725  0.7116 10.3913  0.0000  0.0935   0.0317   0.0990    0.1374   0.0000   452.9860     -0.172891       30.7155       7.59808       2.66162     -0.536671       30.7562       45.4804       25.7425       22.0274       8.55952       6.29719
   4  13 2188.4087    0.8621  0.6218 10.6188  0.0000  0.0603   0.0416   0.1175    0.1842   0.0000   433.2494       5.29329      -5.09297      -3.29035       5.21512      -3.33569       36.1010       31.7400       23.7179       16.1285       7.39698       3.57678
   4  14 2324.2428    1.3324  0.5376 10.9662  0.0000  0.0371   0.0625   0.0960    0.2350   0.0000   440.2038       31.3490       29.2880      -6.13674      0.607572       1.14401       12.6219       13.4206       11.9296       8.54778       5.22373       2.77440
   4  16 2593.1624    2.1638  0.9392 10.9137  0.0000  0.0588   0.0767   0.1334    0.7871   0.0000   433.0778      -10.6184      -6.17673       2.76370      -4.02517      -3.53923       22.4135       24.8412       21.0970       17.4812       9.14781       5.55241
   4  17 2728.5303    2.4894  1.1342 11.9864  0.0000  0.0594   0.0920   0.1623    0.4249   0.0000   441.9404       80.3859       28.6061    -0.0856577      -2.96098    -0.0163752       18.7921       24.0936       17.5778       12.8644       7.39799       3.59550
   4  18 2864.3707    3.3488  0.7417 12.4945  0.0000  0.0412   0.1459   0.1032    0.3924   0.0000   442.1803       6.43406      -9.36779      -10.2240      0.969776      -1.65924       19.0874       19.2934       15.0417       10.0359       6.03079       2.68409
   4  19 3000.3040    3.6886  0.9557 12.8368  0.0000  0.0492   0.1566   0.1144    0.3940   0.0000   451.4849       23.7744      -7.93489      -8.57157       2.31426      -5.27509       17.9395       18.7647       16.2280       11.2074       6.56277       3.38982
   4  20 3136.1963    4.0253  1.2922 11.2143  0.0000  0.0549   0.1469   0.1525    1.8489   0.0000   443.8664       24.1876       22.3535       3.40278       2.82671       2.71716       20.4992       20.6662       19.3179       11.6678       6.99872       3.90538
   4  22 3408.3957    3.5426  1.9878 12.5018  0.0000  0.0759   0.1159   0.1986    0.3151   0.0000   429.6057       46.0421       7.54424       30.1293      -7.50169      -14.4239       26.9828       30.4534       25.9890       17.2209       10.5054       5.27127
   4  23 3544.9126    2.7941  3.6448 11.6170  0.0000  0.1106   0.0654   0.3008    0.2422   0.0000   375.4331       81.2035      -41.4428      -13.1650       14.1433       1.00493       37.8655       45.5973       34.0149       24.4220       14.7925       6.48454
   4  25 3819.3684    2.0020  5.7331 11.0160  0.0008  0.1556   0.0398   0.3962    0.1796   0.0000   454.2934       114.666       58.9884      -54.3029      -27.4040      -12.3629       59.8895       67.7640       53.7646       35.4242       19.8613       10.1894
   5  11 1960.5667    0.4434  0.5387 10.5471  0.0000  0.0431   0.0233   0.0967    0.0844   0.0000   444.5510       4.92154       4.82668      -3.24892      0.356049     -0.832091       11.7441       15.9713       12.8343       9.97617       5.75173       3.80194
   5  13 2235.4242    0.8803  0.6373 11.2201  0.0000  0.0420   0.0394   0.0885    0.1088   0.0000   434.1518      -8.25599       23.6905      -6.15904       7.59090       4.54893       13.9574       17.5971       14.2036       9.87128       5.59055       3.30190
   5  14 2371.1084    1.2804  0.9931 11.0934  0.0000  0.0508   0.0471   0.1198    0.1981   0.0000   401.1024    -0.0894456       12.5605      -12.7412      -9.86708      -12.8313       13.1533       15.6830       14.9244       10.0532       7.29114       4.41883
   5  15 2506.2053    1.6592  1.0236 11.5998  0.0000  0.0463   0.0613   0.1170    0.2354   0.0000   402.1279       43.7336      -10.2488       7.51239     -0.137960       1.24805       15.8514       18.2622       15.9836       10.9450       7.28626       4.11023
   5  16 2641.3820    2.1295  0.9058 12.0632  0.0000  0.0465   0.0791   0.1006    0.2521   0.0000   441.6523       30.0592       11.9554      -2.25368      0.241027       2.76849       17.5277       19.4709       16.9977       11.6150       7.06206       3.78919
   5  17 2777.4715    2.9393  1.0231  5.3834  0.0000  0.0415   0.0953   0.1207  228.5464   0.0000   425.6824       16.3765      -8.31243      -15.3357       1.02150      -6.63510       13.4260       14.9774       13.0270       10.4385       6.34994       3.91437
   5  18 2913.8736    3.5202  1.1179 11.0969  0.0031  0.0524   0.1053   0.1294    1.2615   0.0000   452.3606       32.8392       10.2681      -17.3209      -13.3205      -1.19749       14.9794       15.0240       13.9647       12.2173       8.31298       5.28052
   5  19 3050.0986    4.1092  1.0488 11.5931  0.0000  0.0514   0.1249   0.1339    1.2758   0.0000   435.8846       49.7552       7.58726      -4.17686      -9.44324       1.70101       14.8378       16.8456       15.2530       12.0652       8.23425       4.64274
   5  20 3186.4487    4.5097  1.0079 12.6061  0.0028  0.0495   0.1381   0.1384    0.6280   0.0000   452.1396       18.9605       16.8255       14.8846       13.7296      -12.0744       15.9870       16.9572       15.1724       11.8608       7.96751       4.80563
   5  24 3734.2012    2.3667  4.8942 10.6811  0.0000  0.1213   0.0361   0.3267    0.2477   0.0000   433.1536       81.1511      -23.8896      -19.2147       8.97276       3.49312       36.4842       42.2560       36.1786       28.6268       21.7543       11.9602
   5  26 4009.8000    1.6672  7.9069 10.3960  0.0014  0.1684   0.0218   0.4657    0.1393   0.0000   422.1732       33.1965       20.1526      -1.37522      0.719520      -25.1692       49.4954       58.7798       53.1752       39.9864       27.1786       16.2892
   6   9 1727.7736    0.2769  0.2737  9.8974  0.0000  0.0299   0.0179   0.0629    0.0617   0.0000   434.0954      -9.14174       17.2370       1.00124      -5.56748     -0.208774       8.52814       9.47231       9.67690       6.09056       4.84915       2.80851
   6  10 1866.1236    0.4091  0.4625  9.9842  0.0000  0.0369   0.0201   0.0677    0.0765   0.0000   424.2913      -10.9062       8.66019       14.9206      -5.70138     -0.763835       8.70315       11.2939       8.55302       8.39892       5.75987       4.07680
   6  11 2004.0802    0.5689  0.4636 10.0259  0.0000  0.0263   0.0270   0.0682    0.0920   0.0000   432.3267       11.3827       2.58259     -0.239474       6.55995      -11.5797       6.70442       7.46124       7.05443       5.76955       4.47079       3.15484
   6  12 2142.4706    0.7823  0.6523 10.2932  0.0000  0.0352   0.0313   0.0846    0.1256   0.0000   434.3746      -10.9431       3.79331      -11.0395       1.21038       2.17209       11.2675       13.3115       11.9980       9.13906       5.86273       3.54972
   6  13 2279.8000    1.0010  0.7675 10.7386  0.0000  0.0332   0.0376   0.0909    0.1339   0.0000   446.5537       3.15126       20.1322       5.99903      -3.81957      -1.30190       9.06635       10.4545       9.76468       7.79029       5.90037       3.75745
   6  14 2415.6135    1.3859  0.7713 11.5707  0.0000  0.0385   0.0525   0.0902    0.1250   0.0000   427.5555      -2.73865       9.55345      -2.41090      -5.46076      -1.96168       8.65694       10.7571       8.92408       8.05540       6.08497       3.91333
   6  15 2551.2408    1.8971  0.7867 12.0751  0.0000  0.0378   0.0687   0.0877    0.1316   0.0000   440.4592       12.6959       4.65838      -7.30484      -5.66226      -5.21745       10.5263       12.1655       11.8979       8.40544       6.13750       3.62224
   6  16 2687.2370    2.3957  0.9038 12.6194 -0.0019  0.0400   0.0844   0.0959    0.1366   0.0000   435.2695       26.3018       28.0578       21.3186      -3.02341      -3.91226       9.77670       11.7176       10.4826       8.71919       6.73679       3.93250
   6  17 2823.9016    2.9603  0.8695 12.8933  0.0000  0.0349   0.1090   0.0926    0.1628   0.0000   425.2884       13.0767       33.9449      -10.8442      -6.52931      -2.67376       9.10573       10.6237       9.35705       8.59693       5.72995       3.73903
   6  18 2960.8127    3.5146  0.9474 13.0757  0.0000  0.0404   0.1240   0.0975    0.2032   0.0000   436.9370       17.5966       32.8996      -3.12789      -4.96745      -12.6256       11.9887       13.7368       12.3488       9.50842       7.10750       4.27987
   6  19 3097.5651    3.9137  1.1870 12.6091  0.0000  0.0426   0.1281   0.1068    0.3760   0.0000   433.2133       33.8235       1.57699       6.67340     -0.214237      -9.16995       10.2901       12.7229       11.0302       9.40357       6.91930       4.42142
   6  20 3234.3132    3.5956  1.2308 13.5486  0.0000  0.0499   0.1304   0.1336    0.2182   0.0000   440.4655       53.0284       14.2523      -17.8321      -2.19722     -0.884618       11.3628       14.1601       11.8777       10.6546       8.19763       5.38792
   6  21 3371.2811    3.3234  1.8488 12.3091 -0.0016  0.0642   0.0876   0.1702    0.3700   0.0000   435.7251       48.6471      -5.96899       2.00203       10.0757      -5.11484       16.6880       18.8606       17.5371       14.3633       11.8013       7.95709
   6  22 3508.5691    3.0724  2.5204 11.8918  0.0000  0.0804   0.0718   0.2133    0.3194   0.0000   435.3173       16.7279       68.6180       5.55029     -0.479732       4.92363       21.8920       26.3721       23.5551       18.1717       14.3918       9.30155
   6  24 3784.4138    2.0708  4.9824 11.0936  0.0000  0.1228   0.0405   0.3484    0.1945   0.0000   410.4335       22.8806      -36.6640       13.7537      -12.4413      -10.5939       29.5214       37.5611       34.1956       28.5947       20.3748       13.7549
   7   7 1483.4303    0.1361  0.1070  9.6376  0.0000  0.0225   0.0182   0.0737    0.0422   0.0000   429.5222      -8.51948       8.98026       5.82145       4.31741      -1.02956       6.07746       10.4723       9.84574       3.48474       5.77227       2.97088
   7   9 1767.6766    0.3068  0.3106  9.6238  0.0000  0.0266   0.0168   0.0541    0.0575   0.0000   437.8369      -4.51158       6.21158       3.91909       5.45915     -0.611337       5.39266       7.28793       6.06634       5.06940       4.20233       2.94132
   7  10 1906.7643    0.4439  0.4312  9.8783  0.0000  0.0271   0.0213   0.0674    0.0701   0.0000   440.7299       8.61159       6.11384      -6.46951       9.01402       1.53112       6.46661       7.24528       6.59934       5.65060       4.85910       3.23652
   7  11 2045.8180    0.6076  0.5405 10.2397  0.0000  0.0302   0.0258   0.0705    0.0809   0.0000   433.9010      -3.46842       8.82093      -1.50108       2.60739      0.446097       7.41775       7.96576       6.92458       7.04557       5.83005       3.55517
   7  12 2184.5477    0.8269  0.6769 10.3882  0.0000  0.0291   0.0298   0.0831    0.1002   0.0000   441.2310       5.46082       13.0297      -23.8550       3.60453       3.43015       6.69047       7.92146       7.70976       5.63715       5.24172       4.09232
   7  13 2322.1938    1.1533  0.7392 10.9017  0.0000  0.0339   0.0399   0.0734    0.1223   0.0000   443.1044      -15.0984       16.8022       7.90846       1.89708      -3.78051       8.00467       8.12036       7.28826       7.20060       6.25326       4.27977
   7  14 2458.2396    1.6083  1.0977 10.9160  0.0016  0.0402   0.0467   0.0986    0.1932   0.0000   434.2711       11.5243      -6.05335       4.63994     -0.525213      -5.31697       8.17401       10.3855       9.67752       8.58276       6.31698       4.52860
   7  15 2594.3411    2.0132  0.9292 11.8523  0.0000  0.0368   0.0649   0.0963    0.1468   0.0000   433.3707       3.77887     -0.290786       8.24982     -0.847080      -9.14992       8.79935       10.8184       9.72271       8.60393       6.44697       4.31445
   7  16 2731.2576    2.3435  0.9548 12.4562  0.0000  0.0366   0.0764   0.1035    0.1293   0.0000   440.7107       15.3485       11.4907      -7.28246      -4.58738      0.571658       8.87255       10.3240       9.43300       8.27726       6.70904       4.50020
   7  17 2868.4798    3.0732  0.7840 12.9550  0.0000  0.0323   0.1030   0.0800    0.1196   0.0000   438.3719       26.1071       4.41026       13.1238      -5.06833      -14.7915       7.03568       8.72818       8.04188       7.19103       5.30991       4.11396
   7  18 3005.9340    3.4859  0.8659 13.1930  0.0000  0.0341   0.1173   0.0887    0.1284   0.0000   436.5127       32.9909      -1.61108      -13.8572      -2.38323     -0.776527       7.73551       9.25323       9.04986       7.65372       5.67772       3.87398
   7  19 3142.9952    3.9805  1.0720 13.0349  0.0000  0.0367   0.1210   0.0988    0.1805   0.0000   450.9280       22.0296       5.15793       5.22734      -14.0048      -15.9544       8.56322       9.67917       9.57083       8.18201       6.48441       4.44331
   7  20 3280.1746    3.6307  1.4229 12.9333  0.0000  0.0485   0.1011   0.1198    0.1572   0.0000   427.7078       12.2531      -11.7945       3.75542       10.6529      -2.11076       9.70902       13.1110       10.7781       10.1749       7.81210       5.68872
   7  21 3417.7307    3.1164  1.9605 12.6320  0.0000  0.0553   0.0811   0.1594    0.1433   0.0000   458.1614       50.6724     -0.637130      -16.3750       26.1232      -8.73248       12.1103       14.6649       13.5831       11.7829       9.47789       6.83778
   7  22 3555.6268    2.6758  2.7364 12.1315  0.0000  0.0725   0.0598   0.2005    0.1440   0.0000   474.9578       65.0298       17.6084      -20.7379       4.74738      -23.9738       15.7901       19.5924       18.4141       16.0522       12.2733       8.96777
   7  23 3693.8945    2.2781  4.0118 11.4588  0.0000  0.0916   0.0407   0.2470    0.1314   0.0000   467.2309       63.5898       6.54366       7.80992       7.41131       19.8500       20.6908       24.6589       23.3101       21.3680       15.9531       11.7114
   7  25 3971.0785    1.5652  6.7373 10.8063  0.0000  0.1368   0.0252   0.4167    0.0939   0.0000   416.3074       87.1096       70.1485       46.7290      -15.5185      -2.22875       29.8459       35.9915       34.6342       31.3522       23.5887       16.3003
   8   8 1665.7594    0.2342  0.2678  9.7874  0.0000  0.0266   0.0149   0.0530    0.0490   0.0000   440.8277      -16.8551       4.26056       2.08175       2.21568      -1.18623       5.64791       5.92080       4.82315       4.92174       4.32159       3.70648
   8   9 1806.2102    0.3254  0.2851 10.0125 -0.0007  0.0291   0.0181   0.0532    0.0558   0.0000   437.4063      -2.57715       2.98296     -0.876671      -9.68977      0.130465       5.05258       6.19947       7.39531       5.22388       5.30909       4.49475
   8  10 1946.0731    0.5017  0.3839 10.1393  0.0000  0.0230   0.0220   0.0543    0.0668   0.0000   441.0801       4.43496       14.7278       7.56860       6.29138      -3.41933       5.05413       6.12305       5.50973       4.74420       4.77791       2.98190
   8  11 2086.1893    0.7018  0.5241 10.2768  0.0000  0.0284   0.0262   0.0566    0.0821   0.0000   430.8396       6.34709       16.8588     -0.918894       5.45728      0.455908       4.73914       6.30169       6.37482       5.15888       4.25367       3.34752
   8  12 2225.2445    0.9375  0.6827 10.6575  0.0000  0.0290   0.0321   0.0744    0.0937   0.0000   440.5288      -8.98204       4.98370       7.56433      -2.03224     -0.258349       5.09399       6.97524       5.85207       5.47147       5.05136       3.68178
   8  13 2362.9088    1.1997  0.9748 10.8860  0.0000  0.0376   0.0363   0.0917    0.1278   0.0000   430.4247       2.53944       6.19436      -12.5306      -1.49476      -5.75255       7.10710       9.05611       8.25918       7.57752       6.17757       4.71867
   8  14 2499.4836    1.6555  0.9934 11.3236  0.0000  0.0353   0.0491   0.0891    0.1403   0.0000   428.6260       26.1007       18.9164      -1.42184      -3.45987      -6.39597       6.90341       9.12440       8.52855       7.80701       6.06714       4.49518
   8  15 2636.2702    2.1408  1.0287 11.9209  0.0000  0.0359   0.0617   0.0953    0.1313   0.0000   428.4668       6.46361       16.8380      -10.6281       10.6606      -1.25376       6.73890       8.76402       8.18675       7.15610       5.89062       4.38266
   8  16 2773.9035    2.5977  0.9531 12.6601  0.0000  0.0348   0.0784   0.0940    0.1261   0.0000   446.0700       21.7282       6.31769      -1.36178       7.20242      -9.80051       7.13991       8.66057       8.27235       7.06802       5.62106       4.60002
   8  17 2911.7142    3.2484  0.8706 13.0689  0.0000  0.0330   0.0991   0.0841    0.1237   0.0000   421.8729       13.1122      -2.88509       7.87464       3.13146      -9.33877       6.61546       7.43611       6.77028       6.29405       5.71884       4.56890
   8  18 3049.3665    3.5438  0.9641 13.5128  0.0000  0.0501   0.1075   0.0940    0.1145   0.0000   422.5168       16.2796       6.40325    -0.0110860       7.09495      -4.95519       12.5527       14.9775       12.5020       10.2347       8.10506       5.65904
   8  19 3186.9200    3.8404  0.9313 13.8004  0.0000  0.0359   0.1194   0.1009    0.1106   0.0000   433.4734       29.2140       17.6507      -9.36160      -9.62910      -6.91415       7.17017       8.39808       7.45468       7.79448       6.16447       4.35079
   8  20 3324.6941    3.3721  1.4100 13.3649  0.0000  0.0454   0.0926   0.1318    0.1113   0.0000   450.6086       39.0055       27.2234      -7.62644       2.61447       2.23779       9.07206       10.9241       10.4134       9.29055       7.69027       5.95742
   8  21 3462.8660    2.9976  2.2087 12.6516 -0.0031  0.0588   0.0650   0.1600    0.0975   0.0000   454.1051       26.7405      -9.27622      -3.94580      -3.01549      -5.60832       12.2109       15.0993       14.3026       12.6754       9.97188       7.53998
   8  22 3601.3388    2.5116  3.0696 12.2868  0.0000  0.0725   0.0502   0.2063    0.0876   0.0000   428.1252       43.7014      -33.9487      -1.75583       2.34153       2.09098       14.1035       17.1452       16.4144       15.6079       12.2471       9.42813
   8  24 3878.5611    1.7438  5.6668 11.1143  0.0000  0.1150   0.0263   0.3110    0.0822   0.0000   456.5876       70.2040       5.24154      -21.4539       15.6499      -6.81399       21.7420       27.1557       26.4998       24.2957       19.2920       14.2081
   8  25 4018.0022    1.5148  7.2445 10.7524  0.0000  0.1381   0.0207   0.3932    0.0711   0.0000   410.5041       28.5420       72.2329      -26.3143       1.13419      -6.00781       24.2745       30.9286       30.5681       27.5380       22.1802       16.6664
   8  26 4157.5592    1.2786  9.2137 10.4884  0.0002  0.1609   0.0169   0.4716    0.0634   0.0000   415.7291       66.4591       17.1447       19.3059       28.5947       19.6531       30.8816       37.5279       37.9629       33.3806       27.7278       21.0667
   9   7 1557.6441    0.1875  0.1601  9.5313  0.0000  0.0178   0.0137   0.0387    0.0405   0.0000   437.6289       3.14235       5.58969     -0.804978      0.603611      0.110126       3.88377       4.85669       4.88922       4.42749       4.28037       3.09168
   9   8 1702.4196    0.2388  0.1877  9.6448  0.0000  0.0241   0.0157   0.0386    0.0433   0.0000   437.1004      -2.54082       2.69957       5.20629      -2.74113      -3.99545       5.58768       6.96184       6.21281       5.20622       3.68355       2.77380
   9  10 1984.1762    0.5314  0.4623  9.9912  0.0000  0.0253   0.0220   0.0584    0.0820   0.0000   442.7702      -4.12265       10.3440       4.45115      -2.28214       3.56211       4.41066       5.94103       5.17480       5.06389       4.16007       3.34582
   9  11 2125.1390    0.7032  0.6112 10.2047  0.0000  0.0288   0.0245   0.0658    0.0993   0.0000   444.2033       7.53503       16.0590      -7.29744      -9.17684      -5.00086       5.67232       6.78897       6.04827       5.31566       4.54869       3.82525
   9  12 2264.6182    1.0380  0.8327 10.5625  0.0000  0.0303   0.0323   0.0794    0.1103   0.0000   431.5042       3.55484       12.0338      -1.58638       4.18880      -4.01086       5.39659       6.66425       6.90931       6.01776       4.95274       3.86107
   9  13 2402.3713    1.3425  0.8521 11.2967  0.0000  0.0322   0.0411   0.0845    0.0946   0.0000   428.3027       17.2265       19.0865       4.66010       8.48299      -3.65684       5.86535       7.83943       7.63411       6.70777       5.49705       4.04243
   9  14 2539.6622    1.8315  0.9162 11.3072 -0.0004  0.0315   0.0498   0.0728    0.1326   0.0000   432.1280       23.7190       12.3675      -12.2497       2.71292      -1.86196       5.42359       6.39628       6.65378       6.36514       5.35254       3.97092
   9  15 2677.1208    2.3778  0.9462 12.0234 -0.0001  0.0303   0.0664   0.0857    0.1270   0.0000   433.9301       30.3055       3.80805      -3.79094       1.44283      -1.62892       5.21861       6.71893       6.15509       5.82801       4.93227       4.08827
   9  16 2815.3883    2.9459  0.8346 12.4911 -0.0004  0.0291   0.0844   0.0728    0.1228   0.0000   434.9393       19.6600       9.42758       4.70165       8.37529       1.48602       5.74150       7.04244       6.62715       6.24304       5.22478       3.88256
   9  17 2953.7088    3.4653  0.9590 12.8857  0.0000  0.0315   0.0978   0.0799    0.1254   0.0000   428.5519       18.6054       11.5520      -1.53178      0.835452       2.24394       5.90102       7.35512       7.08186       6.42658       5.23314       4.14058
   9  18 3091.7216    3.6075  0.9190 13.2209  0.0000  0.0329   0.1038   0.0845    0.1204   0.0000   438.1680       28.9850       13.5206       10.6006       13.8724      -6.95668       6.08125       7.63649       6.87759       6.76976       5.32320       4.25635
   9  19 3229.7524    3.6185  1.3492 13.2919  0.0000  0.0410   0.0947   0.1127    0.1067   0.0000   441.3599       41.1605       7.45449      -4.66670       2.89011      -4.68700       6.61962       8.48142       8.16472       7.77818       6.29688       5.25459
   9  20 3368.0549    3.2572  1.5555 13.3154  0.0000  0.0489   0.0830   0.1258    0.0901   0.0000   442.4154       28.0534       23.3089      -21.7334       6.54786      -8.07401       8.33852       10.8429       10.1897       9.13244       8.00444       6.48347
   9  21 3506.6764    2.6352  2.4211 12.8022  0.0000  0.0620   0.0574   0.1853    0.0649   0.0000   445.7175       28.3538       15.0367      -1.11056       28.3705      -11.7654       10.5049       13.3417       13.1117       12.2353       9.82884       8.00732
   9  22 3645.3944    2.3072  3.3857 12.1608  0.0000  0.0760   0.0432   0.2090    0.0645   0.0000   420.5817       74.9588       36.0802      -30.1790      -23.7034      -12.5772       13.2412       16.7973       15.8876       14.7101       12.8308       10.0795
   9  24 3923.7580    1.5424  5.7401 11.3247  0.0000  0.1151   0.0252   0.3222    0.0571   0.0000   463.7172       52.2990       3.76562      -20.6400       27.0257      -16.6115       18.7894       24.0477       24.2730       21.9539       18.8927       14.6454
   9  28 4483.9500    0.7876 11.5775 10.2416  0.0000  0.2237   0.0138   0.6659    0.0460   0.0000   559.7913       10.9940       126.072       35.0341       13.1101      -7.61711       37.5997       46.1513       47.4322       43.8174       36.5126       29.6795
  10   5 1287.9895    0.0612  0.0559  9.4041  0.0000  0.0228   0.0126   0.0709    0.0331   0.0000   429.4140     -0.501938       5.40117     -0.527016      -2.34304      -5.29864       3.29667       4.18174       4.30048       4.10368       3.08960       3.26882
  10   9 1880.0171    0.4448  0.3339  9.6574  0.0000  0.0201   0.0186   0.0417    0.0559   0.0000   435.1791     -0.351534       7.20425       1.33280      0.425013      -4.21895       3.53351       4.46530       4.56300       4.23871       3.78072       2.46286
  10  10 2021.5262    0.5987  0.4540  9.9125  0.0000  0.0309   0.0217   0.0474    0.0778   0.0000   438.4999     -0.404448       8.71385       1.87291       2.61649      -2.90981       5.09858       5.78633       4.02241       4.01253       4.72672       4.37528
  10  11 2162.9333    0.8072  0.6898  9.9597  0.0000  0.0256   0.0264   0.0682    0.1343   0.0000   436.4266       10.1787       8.94951       10.4323      -4.07380     -0.470684       3.99707       4.54755       4.85841       4.40485       3.93792       3.17063
  10  12 2302.8157    1.1200  0.8501 10.3226  0.0000  0.0306   0.0322   0.0722    0.1873   0.0000   438.4651       5.57652       13.4345      -2.25302       6.10803      -6.38895       4.67723       5.47474       6.05932       5.05484       4.80565       3.99638
  10  13 2440.9000    1.5186  0.9380 11.2525  0.0000  0.0295   0.0415   0.0818    0.1192   0.0000   440.0131       7.18127       1.24217      0.338573       3.87382      -3.33114       4.73280       5.80753       5.62402       5.14644       4.87696       3.80538
  10  14 2578.7243    1.9468  0.9570 11.5030  0.0000  0.0294   0.0515   0.0748    0.1272   0.0000   441.9060       10.1085       10.2285       1.53998       4.21003       2.62922       4.70178       5.76353       5.56895       5.25880       4.55972       3.87321
  10  15 2717.1641    2.5746  0.8716 11.9873  0.0000  0.0273   0.0678   0.0675    0.1209   0.0000   438.8025       3.61392       22.9019      0.896296       3.67630       1.00463       4.52869       5.35259       5.46704       5.26196       4.12658       3.76753
  10  16 2855.8484    3.1229  0.9062 12.4359  0.0000  0.0284   0.0811   0.0683    0.1206   0.0000   435.8521       14.9691       13.0092      -5.02008      -3.44142       2.52213       4.47924       5.13577       5.34415       4.95369       4.46613       3.62006
  10  17 2994.7268    3.6920  0.9693 12.6015  0.0003  0.0293   0.0925   0.0740    0.1351   0.0000   434.9124       18.2795       11.0523      -6.87956      -1.95274      -6.63405       4.41548       5.47959       5.00670       5.35900       4.39686       3.73527
  10  18 3133.1577    3.8034  1.0396 13.0840  0.0000  0.0323   0.0967   0.0804    0.1212   0.0000   439.0990       28.7213       11.9565      -4.83670      -1.63234      -1.59268       5.12836       6.71192       6.56084       6.02604       5.33098       4.18137
  10  19 3271.5753    3.6439  1.5018 12.8744  0.0000  0.0383   0.0809   0.1098    0.1012   0.0000   450.1100       10.9243       13.9397       6.92874       8.16949      -9.24830       5.69108       7.48628       7.30828       6.73782       5.95240       4.82663
  10  20 3410.3733    3.0310  2.1179 12.7279  0.0000  0.0525   0.0617   0.1350    0.0748   0.0000   439.9472       39.6229       8.12167       7.15871       14.5064      -27.1820       8.13770       9.63432       9.82475       9.18675       8.30309       6.77485
  10  21 3549.5233    2.5696  2.6825 12.3899  0.0000  0.0605   0.0473   0.1602    0.0658   0.0000   446.4970       45.0676       19.6542      -1.62268       13.6823       5.87606       10.0027       12.0855       12.1711       11.8758       10.1637       8.21731
  10  22 3688.8718    2.0747  3.5598 12.0149 -0.0006  0.0761   0.0364   0.2022    0.0555   0.0000   441.7375       38.4876      -16.8555       16.7360       5.52435      -19.0182       11.3114       14.0944       14.3232       13.3515       12.0524       9.68206
  10  23 3828.2583    1.7550  5.1734 11.5356  0.0000  0.0968   0.0278   0.2642    0.0533   0.0000   456.2344       59.4859       27.8894       37.3272      -9.83086      -24.3545       14.8142       17.9357       18.8258       17.3245       15.5762       12.4928
  10  26 4248.3968    1.0317  9.3091 10.4670  0.0000  0.1590   0.0154   0.4740    0.0497   0.0000   396.0446       3.16435       65.0183       11.6455      -68.2255      -6.34433       23.1033       28.5883       31.4510       27.8729       24.6675       19.8923
  10  27 4388.7338    0.8579 11.4689 10.3510  0.0000  0.2018   0.0144   0.6090    0.0448   0.0000   469.2013       50.9417       51.9581      -41.7455       54.7721      -3.09234       30.3036       38.8395       38.5547       37.7684       32.6397       26.0798
  11   8 1772.1977    0.2743  0.3277  9.7401  0.0000  0.0214   0.0131   0.0488    0.0437   0.0000   432.1006      -1.81420       22.3050      -4.57078       6.23512      -3.55166       2.97716       3.65888       3.71400       3.35049       3.19844       2.60748
  11  10 2057.9478    0.5864  0.7246  9.9005  0.0000  0.0281   0.0179   0.0698    0.0768   0.0000   444.0811       6.11128       17.3972     0.0591858      0.820469     0.0228318       3.95470       5.44671       5.04957       5.35065       4.56359       3.79050
  11  11 2199.8515    0.8080  0.6548 10.4426  0.0000  0.0247   0.0248   0.0623    0.0945   0.0000   440.9208      -5.26939       21.1787      -1.06858       7.82924     -0.650623       3.59278       4.72338       4.78496       4.49467       3.93383       3.05343
  11  12 2340.0465    1.2454  0.9324 10.2064  0.0005  0.0298   0.0363   0.0766    0.2755   0.0000   435.4507       9.74804       7.56312     -0.874651      -6.44564      -8.38538       4.30128       5.76502       5.29095       5.08048       4.52943       3.83350
  11  13 2478.6407    1.5774  1.0645 11.0906 -0.0003  0.0328   0.0430   0.0867    0.2115   0.0000   434.7985      -5.90997       14.9761      -4.26936      -1.87998       6.24243       4.96979       6.26218       6.56267       5.84087       5.15249       4.46869
  11  14 2617.0315    2.0669  0.9212 11.7900 -0.0023  0.0283   0.0547   0.0762    0.1374   0.0000   448.2597       7.61428       7.52036       7.79301      -1.47574       3.04489       4.27889       4.90924       5.19036       4.88602       4.39453       3.58607
  11  15 2756.2750    2.5683  0.8452 12.4032  0.0000  0.0284   0.0681   0.0646    0.0999   0.0000   439.8510       15.4564       8.08403       4.99393      0.131563      -1.16852       4.38168       5.90465       5.66348       5.81917       4.99545       3.63904
  11  16 2895.5547    3.1952  0.8799 12.6578  0.0000  0.0271   0.0819   0.0680    0.1153   0.0000   440.3737       14.4034       10.8771       7.36690       1.82217      -5.04518       3.89452       4.92768       5.07977       5.08772       4.23081       3.35435
  11  17 3034.7558    3.8695  0.9862 12.7826 -0.0006  0.0330   0.0937   0.0721    0.1354   0.0000   429.3330       22.7167       11.9329       6.36789       9.79912      -18.1499       5.48266       5.60496       4.85529       5.42241       5.29731       4.19985
  11  18 3173.7899    3.8200  1.0604 13.2812  0.0000  0.0313   0.0961   0.0851    0.1113   0.0000   446.5525       28.2162       10.5755       13.0152      -5.67466      -4.75798       5.09740       6.25589       6.39550       5.70567       5.44844       4.29229
  11  19 3312.6827    3.5792  1.4415 12.9259  0.0000  0.0385   0.0785   0.0937    0.1024   0.0000   436.6916       23.2981       9.38252       5.51627       6.13389      -3.42524       5.24474       6.78078       7.04773       6.58841       5.73232       4.66500
  11  20 3451.9455    2.9398  2.3409 12.3908  0.0000  0.0504   0.0523   0.1314    0.0705   0.0000   437.6054       31.8363       8.95514       8.08971      -6.88730      -14.7313       6.81559       8.99382       8.89872       8.67334       7.95491       6.18642
  11  21 3591.5333    2.4645  3.2777 12.1585  0.0000  0.0635   0.0396   0.1741    0.0544   0.0000   429.3650       12.3838      -8.17324     -0.872830      -10.8381      -17.3851       8.99474       11.8325       11.6871       10.9293       9.60983       8.25436
  11  22 3731.2424    1.9633  4.0892 11.8177  0.0000  0.0757   0.0308   0.2179    0.0505   0.0000   420.5767       35.3948       9.25368      -2.03429      -7.38522      -6.44333       10.7444       13.9601       14.0688       13.2756       12.1205       9.99718
  11  26 4292.7773    0.9959 10.5028 10.4078  0.0004  0.1680   0.0142   0.4951    0.0462   0.0000   450.0554      -57.4671      -23.9481       25.5492       34.7986      -30.0805       22.3487       29.5827       30.5467       28.4158       25.6820       21.3130
  12   6 1509.6712    0.1402  0.1834  9.3673  0.0000  0.0187   0.0097   0.0435    0.0338   0.0000   432.1646     -0.500703       10.4438      -3.81883      -4.21659      -2.28087       2.54275       2.69214       3.07930       3.10987       2.60060       2.24679
  12   7 1660.2297    0.2376  0.1918  9.5809  0.0006  0.0148   0.0127   0.0305    0.0374   0.0000   436.4324     0.0371890       7.57225      -1.62426     -0.643183       1.51821       2.53913       3.04133       3.24571       2.98355       2.89909       2.59171
  12   8 1805.8061    0.3655  0.3193  9.6614  0.0000  0.0198   0.0149   0.0428    0.0462   0.0000   436.3840       1.22355       8.20807       1.02705       3.07668      0.436477       2.29805       2.51610       3.55411       2.78807       2.70477       2.25127
  12   9 1949.9808    0.4789  0.5020  9.7133  0.0000  0.0254   0.0163   0.0554    0.0598   0.0000   434.9483       4.49605       16.7067       2.17598       4.45694      -1.32695       4.23612       5.70430       5.38190       5.44159       4.26476       4.05741
  12  10 2093.6427    0.7200  0.5464  9.9897  0.0000  0.0226   0.0220   0.0505    0.0715   0.0000   438.5666      0.802831       17.2323       1.16163      0.876299      0.947343       2.99973       3.97450       4.12788       3.96985       3.66690       2.88432
  12  11 2235.9665    0.9244  0.7293 10.4399  0.0000  0.0260   0.0255   0.0609    0.0868   0.0000   433.6168      -3.27466       11.4090      -1.56919       7.76448      -2.38334       3.13113       4.37148       4.24848       4.10002       3.77150       3.36872
  12  12 2376.4196    1.2387  0.8253 11.0317  0.0000  0.0278   0.0337   0.0701    0.1133   0.0000   436.1989       1.58314       11.6728      -6.69153     -0.904375      0.680029       3.54276       4.51999       4.24897       4.39560       3.99882       3.28413
  12  13 2515.5304    1.7920  0.8160 11.3914  0.0000  0.0257   0.0513   0.0712    0.1599   0.0000   437.5398       6.87983       12.6376      -5.00572      -2.82148      -1.61556       3.00838       4.03677       4.16259       3.72929       3.65945       2.95933
  12  14 2654.6889    2.2284  1.0240 11.6041  0.0000  0.0292   0.0567   0.0764    0.2170   0.0000   448.3519       17.3030       4.58015      -5.21855      -2.21708      -6.08628       3.70387       4.56440       4.95081       4.64102       4.42375       3.53018
  12  15 2794.6614    2.5919  0.8522 12.4263  0.0003  0.0257   0.0668   0.0656    0.1196   0.0000   434.6996       12.3211       15.6238     -0.545258       4.35208      -6.69076       3.47880       4.61633       4.25093       4.37201       4.03190       3.36371
  12  16 2934.4848    3.4321  0.8815 12.7624  0.0000  0.0262   0.0849   0.0637    0.1140   0.0000   441.4245       12.7246       3.79521      0.740113      -1.78288       2.38754       3.54904       4.65963       4.57881       4.48875       3.93689       3.28464
  12  17 3074.0765    3.7144  0.9881 13.0748  0.0000  0.0283   0.0892   0.0727    0.1076   0.0000   442.9706       24.0512       11.4742     -0.234811     -0.632794      0.450616       3.86197       4.85874       5.08988       4.62265       4.07806       3.51485
  12  18 3213.5169    3.7776  1.2432 12.9985  0.0000  0.0323   0.0835   0.0835    0.1065   0.0000   430.3700       17.3194       16.8367      -6.16819      -3.23409      -5.54029       4.14757       5.09162       5.44571       5.15940       4.66774       4.10488
  12  19 3352.9163    3.3967  1.6583 12.7861  0.0000  0.0385   0.0666   0.1043    0.0819   0.0000   437.6390       26.9879       10.7393       6.40730      -3.73723      -11.1546       4.99930       6.47192       6.67388       6.38918       6.13379       4.79409
  12  20 3492.7088    2.7874  2.4964 12.3745  0.0009  0.0493   0.0468   0.1409    0.0601   0.0000   451.7614       22.2976       13.8099       18.8890      -14.1628      -11.4646       6.42163       8.01344       8.11689       7.86287       7.11780       6.16981
  12  21 3632.8097    2.3735  3.5055 11.8601  0.0000  0.0610   0.0349   0.1699    0.0532   0.0000   431.4906       37.0480       25.7092      -7.90955       6.34360       3.41270       7.65260       9.83763       9.99990       9.91050       8.55003       7.59159
  12  22 3773.0208    1.8273  4.6261 11.6452  0.0007  0.0780   0.0273   0.2266    0.0462   0.0000   458.2925       62.2684      -2.27370       12.8353      -12.9726      -23.5488       9.93891       12.7133       13.0003       12.8981       11.6879       9.89665
  12  23 3913.3516    1.5420  6.4326 11.1638  0.0000  0.0985   0.0211   0.2797    0.0471   0.0000   442.4543       25.7040       2.80282       9.26415      -4.13740      -23.6558       12.4039       16.0547       16.4947       15.5975       14.6518       12.5295
  12  24 4053.8330    1.3172  7.6674 10.8638  0.0000  0.1142   0.0177   0.3328    0.0464   0.0000   464.5652       48.0372      -38.5532      -8.64289       11.4611      -13.6284       14.2662       18.4327       18.9772       18.6914       16.6318       14.7242
  12  26 4335.2221    0.8872  9.9202 10.4770  0.0000  0.1621   0.0142   0.4858    0.0422   0.0000   436.5421       65.0251       97.9124      -14.4508      -35.6422      -5.31192       20.4573       26.9492       27.6689       27.1783       24.5033       20.3949
  13   5 1382.3460    0.1040  0.1066  9.2951  0.0004  0.0185   0.0096   0.0382    0.0307   0.0000   437.1086      -1.66148       13.9590       3.43061    -0.0533792     -0.614708       3.10932       2.77226       2.94352       3.65453       2.30326       3.38813
  13   7 1692.3817    0.2490  0.2163  9.4439  0.0000  0.0232   0.0123   0.0340    0.0371   0.0000   436.9604       2.50421       10.6736       1.54908      -4.74343      0.751429       2.74626       3.81368       4.46755       3.68672       3.05873       2.91334
  13   8 1838.6716    0.3706  0.3181  9.5532  0.0000  0.0184   0.0146   0.0398    0.0470   0.0000   431.9799      0.955548       14.7420       1.04072      0.948282      0.835541       2.46459       2.40679       2.86969       2.73114       2.36451       2.05749
  13   9 1983.8507    0.5398  0.5067  9.8576  0.0000  0.0210   0.0169   0.0510    0.0571   0.0000   441.6769     0.0241755       16.1091      0.939298      -2.50867      -2.40775       2.37515       3.12472       3.16015       3.11271       2.95547       2.51779
  13  10 2128.5479    0.7325  0.5990 10.0456  0.0000  0.0225   0.0208   0.0503    0.0689   0.0000   436.7946    -0.0773594       12.9195      -3.71097      -2.26350      -1.67506       2.83710       3.16580       3.61481       3.45797       3.19819       2.66730
  13  11 2271.1614    1.0544  0.8286 10.4378  0.0000  0.0249   0.0255   0.0607    0.0842   0.0000   436.4320       4.71539       17.2887      -5.47289      -3.99693       4.16920       3.04290       3.72436       3.97686       3.87779       3.45335       2.90128
  13  12 2411.9155    1.3665  0.8262 11.0746  0.0000  0.0250   0.0342   0.0641    0.0911   0.0000   439.0982       5.85834       8.70082      -4.92334      -2.25082      0.420291       3.08930       4.02145       4.29392       3.83509       3.80594       3.03820
  13  13 2551.8320    1.7336  0.9958 11.3826  0.0000  0.0271   0.0420   0.0753    0.1399   0.0000   441.9168       4.24958       16.0577      -1.17868      -8.36188      -8.36889       3.13735       4.00208       4.10512       4.04393       3.81260       3.31057
  13  14 2691.7713    2.3458  1.1173 11.4427  0.0000  0.0303   0.0588   0.0803    0.2618   0.0000   438.0503       14.1007       3.95921      -7.40958       3.83813      -1.51724       3.26178       4.74349       4.45363       4.80002       4.08102       3.58798
  13  15 2832.3420    3.0281  0.8666 12.2477  0.0000  0.0244   0.0780   0.0632    0.1894   0.0000   438.8065       10.5624       17.4711       4.82137      -6.58870      -6.50185       2.95083       3.59434       3.93431       4.09764       3.16548       3.03551
  13  16 2972.7932    3.4758  0.8783 12.9423  0.0000  0.0272   0.0847   0.0650    0.1201   0.0000   432.8743       17.4683       7.71360       3.04700       5.07426      -5.61135       2.70045       4.22435       3.64771       3.99434       3.39187       3.23114
  13  17 3112.7268    3.6791  0.9977 13.1062  0.0000  0.0279   0.0881   0.0714    0.1063   0.0000   437.9337       25.1512       16.4486      0.126238       10.5684      -6.71422       3.35844       4.39911       4.49820       4.63838       4.25477       3.41775
  13  18 3252.6710    3.4654  1.3363 12.9108  0.0000  0.0323   0.0728   0.0924    0.0960   0.0000   440.1937       18.7956       15.2414      -5.36897       2.53526      -4.28566       3.88502       4.98535       5.09813       4.72637       4.45897       3.96003
  13  19 3392.6738    3.1371  1.8974 12.5275  0.0000  0.0412   0.0559   0.1050    0.0741   0.0000   433.9225       23.6877       6.79332      -2.13308      -2.17744      -7.07743       4.55239       6.30781       6.25698       6.34244       5.57877       4.84243
  13  20 3532.9593    2.5858  2.6965 12.1777 -0.0013  0.0513   0.0414   0.1381    0.0588   0.0000   431.6414       20.7705      -2.59619      -1.18900       13.2544      -12.0714       6.00277       7.94903       8.45851       7.98992       7.47194       6.18982
  13  21 3673.4373    2.1697  4.1517 11.5130  0.0000  0.0675   0.0285   0.1742    0.0530   0.0000   444.5177       17.4689       19.0438      -9.90424      -15.2864      -17.0110       7.48135       9.59814       10.2362       9.60781       9.26531       7.73490
  13  22 3814.1155    1.8055  5.2559 11.2822  0.0000  0.0773   0.0234   0.2136    0.0481   0.0000   447.5324       40.4011       19.4449       7.07677     -0.578657      -13.5233       9.42458       11.8493       12.7860       12.3226       11.0610       9.98892
  13  23 3954.9408    1.4607  6.8030 10.9994  0.0000  0.0968   0.0193   0.2820    0.0472   0.0000   444.2252       44.4335       30.0444       8.72746       10.0512      -25.8027       11.4520       14.4585       15.1753       15.1812       14.1260       12.1247
  14   6 1571.5774    0.1900  0.1576  9.3855  0.0000  0.0168   0.0109   0.0267    0.0329   0.0000   435.1827      -2.23315       13.8682      0.980735      -4.86396       1.29717       1.38392       2.36718       2.08061       2.14098       1.90387       1.46711
  14   7 1723.5317    0.2647  0.2801  9.4829  0.0000  0.0172   0.0114   0.0379    0.0374   0.0000   437.6740       2.54355       13.0184       2.04847      -1.02133     -0.906179       1.72224       2.54216       2.13677       2.79854       2.10980       2.00463
  14   8 1870.8551    0.3981  0.3738  9.6127  0.0000  0.0195   0.0141   0.0379    0.0505   0.0000   437.9016      -1.93237       13.5075   -0.00525248     -0.917336     -0.891599       2.08283       2.94547       2.91809       3.04381       2.68045       2.39841
  14   9 2017.0742    0.5617  0.4580  9.9094 -0.0011  0.0175   0.0178   0.0478    0.0557   0.0000   437.7108       1.54894       9.22720       1.08122      -3.78844       4.75174       2.34973       2.76573       3.21833       2.74572       2.66217       2.62773
  14  10 2162.5412    0.7531  0.6017 10.2575  0.0000  0.0222   0.0207   0.0516    0.0635   0.0000   443.0687       5.65928       11.9246       6.65857       2.43097      -3.05221       2.69466       3.58937       3.63450       3.72978       3.42257       2.85536
  14  11 2305.7376    1.1284  0.7993 10.5712  0.0000  0.0244   0.0274   0.0615    0.0797   0.0000   437.4426    -0.0138047       10.8324     0.0385204       1.73049       6.63930       2.45611       3.35372       3.25673       3.21295       2.97592       2.58713
  14  12 2446.7786    1.4575  0.8383 11.0321  0.0000  0.0256   0.0346   0.0579    0.0928   0.0000   441.7810       6.77792       9.90023      0.791788       2.44874      -5.41662       2.61533       3.42255       3.71310       3.66182       3.28779       2.87326
  14  13 2587.3913    1.8771  0.9169 11.5952  0.0000  0.0251   0.0436   0.0650    0.0980   0.0000   438.3142       11.1406       17.3192       3.47509       6.12787      -1.86209       2.93191       3.69036       3.67165       3.52378       3.44721       3.16229
  14  14 2728.3438    2.4167  0.9823 11.8483  0.0000  0.0251   0.0547   0.0692    0.1597   0.0000   438.8653       14.4386       18.0254      0.165170      -4.68881      -4.07849       2.88243       3.62071       3.97064       3.85482       3.43690       3.26099
  14  15 2869.4030    3.0615  0.8572 12.6026  0.0000  0.0249   0.0801   0.0631    0.1546   0.0000   441.5827       12.4500       12.4483      -3.30719      0.782944     -0.347344       2.77741       3.51160       3.49341       3.54546       3.25204       3.04568
  14  16 3010.3976    3.6188  1.0522 12.7325  0.0000  0.0278   0.0875   0.0727    0.1943   0.0000   438.7443       18.2908       3.70141      -5.04489      -8.11031      -6.47908       3.05276       4.13204       4.16386       4.32121       3.89308       3.34216
  14  17 3150.8118    3.5643  1.1758 13.0593 -0.0011  0.0300   0.0820   0.0799    0.1408   0.0000   434.7048       14.2948       14.3958      -6.78909      -7.81476       1.19733       3.52140       4.61355       4.60152       4.63125       4.01436       3.74151
  14  18 3291.1587    3.3845  1.4499 13.0341  0.0000  0.0366   0.0697   0.0932    0.0929   0.0000   438.9210       20.7525       8.10998       1.71626      -6.83394      -12.9393       3.63708       4.90097       5.03553       4.98996       4.41420       4.02571
  14  19 3431.8709    2.8950  2.2623 12.4526  0.0001  0.0439   0.0482   0.1206    0.0683   0.0000   432.8460       21.2134       8.73560      -3.82515       2.51064      -12.9812       4.80624       6.07572       6.13019       6.33988       6.13080       5.22384
  14  20 3572.6058    2.4568  3.1633 12.0847  0.0006  0.0543   0.0369   0.1491    0.0554   0.0000   453.6739       12.5157       21.8851       2.37164      -2.35823      0.572736       5.99948       7.68419       8.00707       7.91891       7.62549       6.67499
  14  21 3713.3632    2.0733  4.2696 11.4835  0.0000  0.0646   0.0277   0.1756    0.0549   0.0000   449.5464       39.1689       23.0177       9.05344       15.2320      -20.4433       7.37023       9.16273       9.76402       9.69922       9.11488       8.09762
  14  22 3854.7106    1.7502  5.6481 11.1609  0.0000  0.0781   0.0216   0.2243    0.0486   0.0000   449.6536       29.0663       12.7521       7.80537      -7.51017      -27.2906       8.52447       10.6891       11.6907       11.2605       10.7123       9.26132
  14  24 4137.3538    1.1518  8.4426 10.7557  0.0000  0.1168   0.0160   0.3556    0.0422   0.0000   410.1738       53.7714       33.8144       11.3809      -11.0832      -38.0539       12.8578       16.1124       16.9993       17.3836       15.6809       14.2049
  14  25 4278.7622    1.0006 11.0113 10.3738 -0.0014  0.1470   0.0138   0.4412    0.0439   0.0000   428.9451       34.5771       4.92601       40.1364      -1.44477      -43.9917       16.0542       20.2230       22.3231       21.7738       20.3531       17.6960
  14  27 4562.6904    0.7033 15.1206 10.1146  0.0000  0.2354   0.0107   0.6764    0.0349   0.0000   426.9912       26.2494       45.2656       64.1764      -6.55131      -39.4358       24.8204       32.0341       33.8436       34.2709       30.6239       27.5655
  15   6 1601.0144    0.1811  0.1792  9.3654  0.0000  0.0138   0.0098   0.0319    0.0317   0.0000   437.1404      -3.80757       12.1301      -1.87499     -0.387863       1.72512       1.56735       2.14991       2.08416       1.97171       1.92554       1.91231
  15   7 1753.7655    0.2899  0.2968  9.4678  0.0000  0.0164   0.0113   0.0372    0.0386   0.0000   435.9898      0.946029       20.1846      0.366017      -6.54342     -0.841672       2.02753       2.73185       2.99253       2.55423       2.23333       2.44359
  15   8 1902.3665    0.4558  0.3233  9.6777  0.0000  0.0225   0.0157   0.0333    0.0451   0.0000   438.1039      -1.67177       13.9941       2.78886       2.38223    -0.0231967       3.63047       5.01956       5.82018       5.80118       5.29283       5.10457
  15   9 2049.6181    0.6145  0.6365  9.7632  0.0000  0.0217   0.0166   0.0536    0.0723   0.0000   433.0892       3.72034       13.0914      -3.74866       2.79120     0.0757114       2.17172       2.86500       3.13106       3.10189       2.83254       2.37011
  15  10 2195.8803    0.8699  0.6446 10.3787  0.0000  0.0214   0.0226   0.0541    0.0622   0.0000   441.3623       4.26269       16.0198       1.34259      -3.23567     -0.268674       2.12833       3.22559       2.97245       3.12613       2.78117       2.54154
  15  11 2339.5708    1.1719  0.8915 10.6958  0.0000  0.0251   0.0258   0.0603    0.0788   0.0000   433.6700       3.28901       24.9769       4.48167      0.126481     -0.109573       2.55247       3.42831       3.52733       3.54751       3.25194       2.92310
  15  12 2481.0935    1.5699  1.0544 11.0166  0.0000  0.0268   0.0326   0.0696    0.0989   0.0000   443.7276       10.2106       17.6097      -4.19742      -2.05610      -3.73706       2.71903       3.46106       3.68388       3.53597       3.53132       3.17699
  15  13 2622.4756    2.0871  0.9106 11.7655  0.0021  0.0240   0.0461   0.0619    0.0900   0.0000   439.4748       14.0967       12.2350      -1.95999       2.86399      -4.06913       2.63797       3.14537       3.37370       3.26129       2.96561       2.98763
  15  14 2764.2747    2.5135  1.0151 12.1912  0.0000  0.0274   0.0558   0.0671    0.1084   0.0000   431.5219       11.8909       11.9828      -4.67251     -0.808498      -12.4992       2.62198       3.60543       3.64800       3.77684       3.29696       2.97901
  15  15 2905.9881    3.2911  0.9090 12.1928  0.0000  0.0225   0.0710   0.0603    0.1921   0.0000   440.4767       13.8334       7.73076     -0.716242       2.89579      -8.60669       2.51811       2.96447       3.23589       3.26676       2.93083       2.59059
  15  16 3047.3098    3.8118  0.9825 12.6518  0.0000  0.0253   0.0915   0.0643    0.2200   0.0000   436.3829       16.1122       15.6565      -4.14207      -1.54988      -7.48927       2.77602       3.47765       3.69050       3.69555       3.57245       3.10418
  15  17 3188.2699    3.7846  1.1397 13.1730  0.0000  0.0291   0.0877   0.0781    0.1506   0.0000   443.0864       17.3418       3.06267       6.20230      -2.96184      -5.05170       3.11577       4.01451       4.24157       4.10431       3.85093       3.67515
  15  18 3329.1250    3.2583  1.6714 13.0466  0.0000  0.0371   0.0671   0.1021    0.0924   0.0000   437.6614       20.2929       15.4205      0.115087       1.73625      -2.92176       3.89985       4.82128       5.14892       5.47375       4.87787       4.24862
  15  19 3470.2749    2.7058  2.3127 12.4805 -0.0004  0.0452   0.0462   0.1205    0.0706   0.0000   434.8029       17.7267       23.8824      0.318433      -7.51440      -10.2616       4.56329       6.02843       6.09927       6.34291       6.02264       5.29360
  15  20 3611.6656    2.3711  3.1714 11.9963  0.0000  0.0532   0.0349   0.1429    0.0605   0.0000   439.9546       15.0765       27.5302     -0.806521      -17.4249       6.67321       5.52064       7.08299       7.55515       7.42653       6.77258       6.40351
  15  21 3752.8637    1.9065  4.8945 11.3863  0.0000  0.0698   0.0248   0.1949    0.0538   0.0000   435.3398       24.9340       14.4691      -3.39808       12.0841      -14.3654       7.18512       9.35177       9.77323       9.80883       9.22895       8.22705
  15  22 3894.5802    1.6299  6.4624 10.9573  0.0000  0.0838   0.0192   0.2386    0.0503   0.0000   465.2906       32.4814       5.01179       40.0414       10.1669      -19.9071       8.48005       10.7714       11.4859       11.7331       10.6613       9.65451
  15  25 4319.6029    0.8931 10.5752 10.4523  0.0001  0.1507   0.0132   0.4510    0.0400   0.0000   391.7671       14.6095       35.0857      -22.2682      -4.54071      -12.4793       14.5200       19.4354       20.6147       20.2851       19.0481       17.3160
  15  26 4461.4224    0.7541 12.2569 10.2679  0.0000  0.1858   0.0123   0.5411    0.0391   0.0000   400.2295       68.0577      -35.8090       22.3698       16.0247      -7.95525       18.2147       23.9485       25.6019       25.3231       23.6047       21.5273
  15  27 4604.5545    0.6044 14.2395 10.1238  0.0002  0.2479   0.0104   0.6894    0.0351   0.0000   406.0213       87.1733      -47.7158      -10.0811       40.0406       25.1415       24.6757       32.1944       34.9377       34.3810       31.9323       29.4285
  15  28 4745.9352    0.5026 16.9966  9.9858  0.0000  0.3311   0.0084   0.8631    0.0294   0.0000   510.5700       124.531       146.523       84.5723       70.0082      -11.3836       32.5415       41.9449       45.7941       46.6460       41.7458       38.5241
  16   5 1467.2783    0.1249  0.1927  9.3095  0.0000  0.0192   0.0082   0.0450    0.0297   0.0000   437.9395     0.0796374       16.5372       1.39254      -1.37149     0.0929282       1.66460       2.27232       2.37132       2.74346       2.77416       2.37020
  16   6 1629.5244    0.2158  0.2433  9.4380 -0.0006  0.0163   0.0098   0.0346    0.0330   0.0000   437.3998      -2.39309       12.9899      0.827201      -2.29951     -0.542606       1.42007       2.05134       1.95474       2.02675       1.91936       1.82694
  16   8 1933.1422    0.5012  0.4243  9.7377  0.0000  0.0179   0.0157   0.0438    0.0479   0.0000   437.5305     -0.299830       14.6953      0.271660      0.530545       2.39705       1.60958       1.92038       2.11125       2.21796       1.94939       1.78682
  16   9 2081.6562    0.6599  0.6085  9.9830  0.0000  0.0199   0.0179   0.0516    0.0681   0.0000   439.3748      -2.77034       15.9725      -3.17186      -3.02215     -0.457386       2.04036       2.46441       2.42818       2.57918       2.44969       2.18959
  16  10 2228.3708    0.8628  0.8364 10.3864  0.0000  0.0239   0.0202   0.0650    0.0789   0.0000   437.8424      -1.12356       12.4423      -1.34277      -3.24404      -1.31595       2.15608       2.98741       3.04236       3.09259       3.04827       2.75827
  16  11 2372.7097    1.2457  0.8310 11.1103  0.0000  0.0229   0.0282   0.0595    0.0672   0.0000   440.8806       2.09985       11.0390      0.305658      -4.98829     -0.131889       2.25148       2.92399       3.16477       3.09311       2.90650       2.68440
  16  12 2514.9094    1.6590  1.0185 11.4816  0.0011  0.0256   0.0350   0.0670    0.0821   0.0000   437.2629      -3.33170       12.3298       6.95232      -6.73617       2.72872       2.57562       3.33491       3.37919       3.44718       3.61455       3.02401
  16  13 2657.0567    2.1926  0.9350 11.9721  0.0000  0.0261   0.0464   0.0600    0.0853   0.0000   436.4836       3.59244       9.54964       1.02129      -6.26590      -1.47675       2.47860       3.68867       3.47881       3.80432       3.38455       3.02287
  16  14 2799.6896    2.7785  0.8363 12.4620  0.0000  0.0225   0.0610   0.0549    0.0859   0.0000   435.1178       9.93898       3.86328      -7.89432      -2.49235      -6.92319       2.33010       2.94220       2.98176       3.21281       3.02959       2.67283
  16  15 2942.0177    3.2330  0.9462 12.6680 -0.0005  0.0229   0.0687   0.0621    0.1059   0.0000   439.0537       7.99169       14.1981      -2.67505       2.59504      -1.67063       2.22084       2.90545       3.05458       3.05914       2.98499       2.66582
  16  16 3083.7282    3.8499  1.0456 12.8333  0.0000  0.0248   0.0827   0.0647    0.1746   0.0000   440.9839       12.1811       6.75534       2.62576      -1.83290      -3.51779       2.42848       3.07114       3.24696       3.29706       3.15922       2.94546
  16  17 3225.2481    3.7302  1.3336 12.9496  0.0005  0.0309   0.0809   0.0861    0.1571   0.0000   439.2369       14.7999       16.6142       2.18421      -5.25319      -4.61259       2.99742       3.94116       3.88664       4.06691       3.69287       3.37712
  16  18 3366.6457    3.2275  1.7499 12.7611  0.0000  0.0361   0.0628   0.1026    0.1135   0.0000   436.8598       10.1645       1.70513      -1.13041       2.00068      -3.79224       3.44421       4.37837       4.77707       4.59998       4.44522       3.95494
  16  19 3508.2555    2.6935  2.6885 12.3478 -0.0000  0.0469   0.0437   0.1303    0.0763   0.0000   440.7588       8.87952       4.12213       8.23865      -4.32274      -12.5490       4.66693       6.04915       6.37026       6.45710       6.17084       5.37683
  16  20 3650.2712    2.1791  3.9575 11.7763  0.0001  0.0597   0.0297   0.1663    0.0580   0.0000   422.1510       22.9586       23.1741      0.779867      -4.29019      -8.69614       5.67888       7.20860       8.05030       7.85446       7.52640       6.63221
  16  21 3792.0519    1.8646  5.7575 11.1678 -0.0000  0.0725   0.0214   0.2101    0.0521   0.0000   445.2414       44.3063       4.31833      -4.90579       1.52985      -7.53897       6.92260       8.95539       9.69706       9.75525       9.02052       8.21974
  16  22 3933.9615    1.5937  6.8886 10.8689  0.0000  0.0824   0.0178   0.2388    0.0496   0.0000   425.8053       33.0769       15.8413      -18.5340       23.5879      -11.4187       8.21210       10.3227       11.3619       11.1945       10.7487       9.51476
  16  23 4075.7577    1.2799  8.8004 10.6508  0.0000  0.1053   0.0150   0.3105    0.0451   0.0000   450.7607       24.5518       44.1182      -43.3346      -3.74669      -17.1090       9.92357       12.9566       14.0030       14.1405       12.9765       12.0676
  16  24 4218.2995    1.0530 10.9199 10.5076  0.0000  0.1353   0.0136   0.4155    0.0421   0.0000   427.4341       18.2201       40.0521      -17.9439       6.78511       4.41888       12.4439       16.1708       17.5275       17.6434       16.5578       15.0040
  16  25 4360.7762    0.8780 12.4570 10.4095  0.0000  0.1669   0.0131   0.5096    0.0393   0.0000   433.1518       73.9553      -4.54420      -26.0726      -1.33041      -8.98188       15.5372       20.9030       21.8208       22.3063       20.3865       18.9383
  16  26 4503.0054    0.7274 15.3470 10.2487 -0.0006  0.2217   0.0102   0.6299    0.0333   0.0000   384.6221       69.0892       105.493      -17.0833     -0.762051      -4.00359       21.3017       26.2838       29.5781       29.6463       27.8683       25.3128
  16  27 4644.6122    0.5916 16.8074 10.0959 -0.0013  0.2763   0.0084   0.7305    0.0292   0.0000   470.3202       13.5748       36.9991       19.5513       7.49989       2.28348       26.0521       33.4717       36.9409       36.8162       33.7991       31.7170
  17   7 1811.9805    0.3825  0.3499  9.5529  0.0000  0.0151   0.0126   0.0349    0.0405   0.0000   437.7788      -1.55286       12.4681      -2.27118      -1.95670     -0.711933       1.39870       1.93357       1.97459       2.10178       1.80118       1.61110
  17   8 1963.3039    0.5029  0.4988  9.6992  0.0000  0.0180   0.0139   0.0430    0.0511   0.0000   440.3593      0.480274       13.7758       1.51858      -3.84160       3.96063       1.65827       2.09221       2.27692       2.29151       2.11611       1.89178
  17   9 2112.9966    0.6950  0.6592 10.0705  0.0000  0.0205   0.0168   0.0491    0.0572   0.0000   436.2513       1.85554       12.8987      -2.28908      -2.56069      -1.43345       1.84813       2.43470       2.47623       2.66553       2.47567       2.37267
  17  10 2260.4017    1.0310  0.6979 10.5871 -0.0014  0.0198   0.0255   0.0538    0.0744   0.0000   437.1146      0.858751       16.8100      -2.75851      -3.60748      -2.53644       1.75608       2.32844       2.32316       2.59486       2.20430       2.08414
  17  11 2405.1236    1.3545  0.7962 11.1468  0.0000  0.0220   0.0304   0.0538    0.0759   0.0000   439.4504       2.51571       6.28476       2.52729      -1.80871      -3.95968       2.03986       2.60236       2.63431       2.83033       2.68118       2.42280
  17  12 2548.1386    1.7397  1.0060 11.6424  0.0005  0.0246   0.0359   0.0679    0.0771   0.0000   435.9510       7.90489       9.58847      0.500031     -0.497174      -3.63805       2.15835       2.85787       2.94210       3.20566       2.74274       2.47800
  17  13 2691.1678    2.2533  0.8906 11.9577 -0.0000  0.0227   0.0468   0.0572    0.0821   0.0000   438.2437       11.2162       11.4925      -3.88493       6.08812       2.24178       2.22605       2.57269       3.01820       3.07320       2.68186       2.52035
  17  14 2834.4918    2.8306  0.8603 12.6060  0.0000  0.0221   0.0609   0.0558    0.0789   0.0000   438.7506       3.45902       14.2238      -3.40391      -7.54746      -5.87826       1.97519       2.55954       2.73871       2.79280       2.74029       2.36393
  17  15 2977.4029    3.4275  0.9516 12.8604  0.0001  0.0237   0.0700   0.0577    0.0884   0.0000   441.4896       11.2770       11.6950       2.42800     -0.175334       1.76846       2.17620       2.91083       2.80255       3.05627       2.89272       2.57753
  17  16 3119.6371    3.5297  1.1370 13.0775 -0.0001  0.0277   0.0715   0.0681    0.1073   0.0000   438.3899       6.57344       12.5107      -2.03119      -2.08578      -4.70477       2.37114       3.21609       3.30221       3.34569       3.11827       2.82334
  17  17 3261.7379    3.4749  1.6411 12.5029  0.0000  0.0340   0.0628   0.0902    0.1418   0.0000   439.0525       19.5265       17.4166       2.27044      -8.42629      -10.0413       2.72631       4.02484       4.02040       4.09370       3.96443       3.66433
  17  18 3403.7390    3.1941  2.2936 12.1323  0.0001  0.0396   0.0517   0.1151    0.1347   0.0000   439.9743       19.8409       5.37949      -3.66886      0.160215      0.208145       3.51977       4.81643       4.87746       4.90261       4.85067       4.27520
  17  19 3545.8000    2.6059  3.0935 11.9317  0.0000  0.0485   0.0380   0.1371    0.0840   0.0000   433.0254       15.1332       20.4704       2.05499      -4.08292      -17.0752       4.67660       5.79084       6.52324       6.46619       5.98074       5.51508
  17  20 3688.1109    2.1295  4.3112 11.5225  0.0000  0.0594   0.0265   0.1652    0.0597   0.0000   431.7703       29.9319       23.5774      -6.69344      0.569585      -5.44183       5.33861       6.95849       7.54119       7.51271       7.21217       6.51375
  17  21 3830.6884    1.7769  5.8165 11.1063 -0.0004  0.0729   0.0206   0.2078    0.0529   0.0000   437.0838       21.2553      -2.49019      -9.46974       10.5216       4.60713       6.66883       8.57171       9.15136       9.41358       9.19983       8.26469
  17  22 3972.7661    1.4756  7.5913 10.6737  0.0000  0.0887   0.0161   0.2542    0.0497   0.0000   434.5810       21.6633      -1.45644      -36.6623       28.9985      -3.79269       7.93259       9.96724       11.0926       11.0814       10.6122       9.71958
  17  23 4115.5680    1.2455  9.4705 10.5409  0.0000  0.1095   0.0144   0.3232    0.0442   0.0000   442.3386       6.19685       21.8243       36.8810      0.925108       1.57107       9.86949       12.8373       14.1281       13.6657       13.3825       12.0872
  17  24 4258.5679    0.9985 10.8690 10.4546  0.0000  0.1374   0.0130   0.4035    0.0396   0.0000   438.8997       31.3397       9.88978      0.309019       26.4634      -24.3058       12.1027       15.8147       17.3968       17.5002       17.0414       15.2479
  17  25 4400.8675    0.7835 12.2474 10.4059  0.0000  0.1761   0.0124   0.5263    0.0365   0.0000   407.6669       34.2216       56.2383      -7.56278       6.44757      -1.53708       15.6435       19.9931       22.5215       22.0109       21.1975       19.3104
  17  26 4543.6097    0.6785 15.5711 10.2134 -0.0073  0.2332   0.0093   0.6415    0.0311   0.0000   431.0100      -51.1825       10.9419       49.0420       42.0717      -22.5125       20.5803       26.3592       29.3745       28.8518       28.0970       25.5960
  18   4 1341.5393    0.0938  0.1231  9.2799  0.0000  0.0159   0.0084   0.0333    0.0268   0.0000   437.7777       1.28326       17.4454      -1.19919     -0.644450      0.166132       1.63435       2.00076       1.99926       2.24735       2.15197       1.75138
  18   6 1683.6690    0.2671  0.2081  9.4656 -0.0001  0.0146   0.0110   0.0244    0.0326   0.0000   437.9021     -0.290343       16.9283      -2.84349      -2.85765      -3.42681       1.09704       1.60497       1.45620       1.62374       1.44066       1.64063
  18   7 1840.0047    0.3786  0.3591  9.5837  0.0000  0.0179   0.0120   0.0361    0.0400   0.0000   437.8415      0.385478       12.6082       1.91379     -0.895056      -1.62272       1.92708       2.66505       2.87515       3.22627       3.02995       2.43676
  18   8 1992.8683    0.5042  0.5823  9.6983  0.0000  0.0213   0.0133   0.0477    0.0530   0.0000   437.5688      -3.32523       11.3941      -4.39406      -1.57369     0.0567404       2.20245       2.92463       3.08018       3.21184       3.03821       2.85332
  18   9 2143.7437    0.7488  0.6380 10.1082  0.0000  0.0188   0.0176   0.0466    0.0585   0.0000   440.3037       1.37592       13.9626     0.0150093      -1.41265       3.98885       1.62972       2.10044       2.35717       2.25285       2.26656       2.08251
  18  10 2291.6621    1.0539  0.7757 10.8435  0.0000  0.0208   0.0238   0.0556    0.0680   0.0000   438.3904       6.56964       16.0015      -5.00469      -3.14508     -0.193535       1.85901       2.34471       2.35285       2.44654       2.38419       2.26838
  18  11 2437.0158    1.4119  1.0045 10.9850  0.0000  0.0253   0.0294   0.0633    0.1077   0.0000   438.0197       3.67445       13.6317      0.957793      -6.69406      -5.52962       2.22974       2.94053       3.19090       3.22959       2.85342       2.68471
  18  12 2580.9493    1.8819  0.9204 11.8206 -0.0004  0.0237   0.0383   0.0563    0.0743   0.0000   442.7092    -0.0258711       12.3582       1.23072      -1.05974      -3.91978       2.00955       2.69196       2.73192       2.85466       2.56403       2.48256
  18  13 2724.8323    2.4241  0.8568 12.1777  0.0000  0.0226   0.0495   0.0519    0.0795   0.0000   437.7697       1.50529       14.3780       3.49921     -0.569109      -5.79584       1.97564       2.70688       2.58675       2.71508       2.55812       2.51359
  18  14 2868.8471    2.9895  0.9110 12.6771  0.0000  0.0233   0.0607   0.0574    0.0771   0.0000   440.0074       14.5240       10.9684       4.21152       5.19762      -2.16866       2.05014       2.86188       2.74401       3.16470       2.93955       2.73714
  18  15 3012.3544    3.5644  1.0150 12.8824  0.0000  0.0240   0.0690   0.0595    0.0897   0.0000   439.0956       13.0397       10.5825      -1.47529      -1.50229      0.103291       2.07315       2.73408       2.79129       2.96066       2.83825       2.63638
  18  16 3155.1121    3.6184  1.1398 13.0453  0.0000  0.0269   0.0703   0.0667    0.0974   0.0000   441.2399       8.10014       12.1920     -0.313519      -1.53397       1.05561       2.40155       3.24165       3.20083       3.39398       3.34544       3.14544
  18  17 3297.6889    3.3726  1.5090 12.8829  0.0007  0.0304   0.0597   0.0834    0.0932   0.0000   434.8224       12.0751       17.7138       1.96625      -2.70555      -8.55653       2.66956       3.44187       3.66315       3.67759       3.56271       3.34972
  18  18 3440.3416    2.8762  2.2381 12.3053  0.0000  0.0388   0.0462   0.1083    0.0994   0.0000   443.5493       13.5943      0.256500       9.70921      0.466685      -10.1188       3.29233       4.34240       4.50058       4.56611       4.50462       4.30028
  18  19 3583.0785    2.4725  3.2272 11.8024  0.0000  0.0488   0.0348   0.1348    0.0863   0.0000   438.4815       26.8568       11.4901      -1.02824      0.237743      -1.65991       4.25829       5.66154       5.93262       6.18123       5.93588       5.34577
  18  20 3725.6554    2.0871  5.2574 11.2071  0.0000  0.0639   0.0223   0.1820    0.0577   0.0000   444.0630       29.8527       21.8619       6.97000     -0.739954      -19.2881       5.46380       7.11387       7.84769       7.82853       7.68176       7.16260
  18  21 3868.7161    1.7297  6.6796 10.8549  0.0000  0.0747   0.0177   0.2192    0.0517   0.0000   441.0315       17.5142       19.4377      -3.02254      -11.8797      -16.7880       6.43268       8.46515       9.02214       9.27955       8.66189       8.27415
  18  22 4011.2584    1.4094  8.1095 10.6608  0.0000  0.0896   0.0149   0.2692    0.0456   0.0000   451.1426       48.0753       14.1822       7.42342       26.7443      -10.8572       7.91309       9.91578       10.9709       11.2325       10.6388       10.0252
  18  23 4154.4118    1.1239  9.8225 10.6109  0.0000  0.1183   0.0134   0.3486    0.0392   0.0000   434.5182       23.2886       25.4055      -14.7774       16.8343      -32.4165       9.70700       13.1619       13.8179       14.5356       13.5436       12.7752
  18  24 4297.3627    0.9152 11.2846 10.4924  0.0003  0.1458   0.0126   0.4366    0.0379   0.0000   450.4661       42.7286       35.4231      -29.4306       1.28932      -8.29499       12.2467       15.5913       17.7146       17.4054       17.1532       15.8024
  19   4 1364.3121    0.1090  0.0586  9.3249  0.0000  0.0129   0.0103   0.0183    0.0249   0.0000   439.6401      -2.19256       16.5668      0.121794      -2.82709       1.31387       1.04743       1.18791       1.44533       1.59783       1.93525       1.45292
  19   5 1543.0681    0.1725  0.1527  9.2892  0.0000  0.0116   0.0088   0.0261    0.0279   0.0000   438.5913      -1.64546       15.4174       3.31629      -3.86968    -0.0838616      0.968019       1.40318       1.36806       1.36646       1.43541       1.27459
  19   6 1709.3807    0.2876  0.2340  9.4037  0.0000  0.0130   0.0109   0.0277    0.0326   0.0000   439.2467      0.219810       13.4527      0.168086      -3.63580      -2.65582       1.53975       2.09284       2.16903       2.00904       1.96383       1.73428
  19   7 1867.3312    0.4050  0.3950  9.5792  0.0000  0.0154   0.0120   0.0363    0.0418   0.0000   437.7739     -0.898152       15.0081     -0.965662       1.62925     -0.413970       1.30387       1.62506       1.80967       1.90987       1.58330       1.62667
  19   8 2021.7929    0.5815  0.5998  9.6447  0.0000  0.0176   0.0140   0.0469    0.0583   0.0000   439.1726     -0.708783       16.8928      -1.35543      -3.74204      -2.32790       1.44298       1.76965       1.95490       2.02009       1.88615       1.92154
  19   9 2173.8122    0.8165  0.5782 10.3329  0.0000  0.0177   0.0196   0.0412    0.0570   0.0000   438.0145      0.981823       10.0782     -0.476816      -3.08768     -0.189285       1.52282       1.96474       2.09417       2.13426       2.04457       1.88963
  19  10 2322.3935    1.0819  0.8957 10.7529  0.0000  0.0229   0.0225   0.0609    0.0674   0.0000   437.3902      -1.48967       10.6499      -1.69773      -1.24144      -1.66537       1.98644       2.55847       2.70994       2.74560       2.72331       2.55875
  19  11 2468.2313    1.4812  0.9752 11.2939  0.0000  0.0232   0.0307   0.0634    0.0891   0.0000   437.7811       6.09784       9.32042      0.192763      0.596189      -1.72243       1.98393       2.51396       2.84967       2.75986       2.86564       2.60126
  19  12 2613.2233    1.9883  0.9041 12.0063  0.0000  0.0218   0.0412   0.0621    0.0796   0.0000   437.2087       8.07493       12.4063       2.74315      -6.82328      -5.47515       1.74099       2.39768       2.39866       2.58068       2.74510       2.28158
  19  13 2758.0703    2.5576  0.8331 12.3653  0.0000  0.0201   0.0524   0.0536    0.0723   0.0000   437.7848       6.07014       14.1343      -3.20162     -0.352873      -3.63923       1.65582       2.23173       2.20698       2.36676       2.31991       2.20291
  19  14 2902.7189    3.1079  0.9497 12.5570  0.0010  0.0213   0.0595   0.0575    0.0841   0.0000   437.9870       12.6264       13.6953      0.972275       2.54134      -3.73419       1.75331       2.27784       2.49543       2.27647       2.47168       2.29207
  19  15 3046.7675    3.6330  1.1110 12.9867  0.0000  0.0247   0.0665   0.0642    0.0858   0.0000   437.2232       10.9516       13.3805      -7.16720       4.19899      -2.45346       2.08711       2.75387       3.00599       2.92338       2.73180       2.66871
  19  16 3190.0963    3.5367  1.3244 13.0740  0.0000  0.0276   0.0622   0.0751    0.0731   0.0000   442.4776       18.3195       17.1854     -0.143878      0.149516      -3.68579       2.31215       3.00921       3.16032       3.30808       3.16439       2.85947
  19  17 3333.1956    3.1267  1.7882 12.8449  0.0000  0.0353   0.0508   0.0890    0.0668   0.0000   439.1255       20.7678       12.9392      0.191176       5.57498      -4.63179       2.74819       3.66502       3.92649       3.87758       3.83760       3.47599
  19  18 3476.4663    2.6831  2.6546 12.1318  0.0000  0.0417   0.0377   0.1136    0.0751   0.0000   443.5939       21.4077       13.5762      -3.64857       4.16877      -7.93421       3.47948       4.73467       5.05476       4.95299       4.90246       4.49139
  19  19 3619.6886    2.3147  3.8669 11.5543  0.0000  0.0510   0.0282   0.1452    0.0713   0.0000   436.4099       24.3746       19.1268      -5.90163       3.88427      -7.87410       4.21312       5.49210       5.79361       6.05178       5.93184       5.54322
  19  20 3762.8274    1.9505  5.9978 11.0727 -0.0002  0.0696   0.0198   0.1964    0.0524   0.0000   427.8846       13.4057       23.5223      -11.5068      -4.13830       3.95397       5.63938       7.37590       7.91069       8.00182       7.91719       7.26356
  19  21 3906.1528    1.5926  7.1140 10.8817  0.0011  0.0819   0.0165   0.2307    0.0458   0.0000   435.1044       9.39419       32.4045      -1.75732      -13.7025      -11.4613       6.61563       8.68168       9.26673       9.42406       9.29718       8.58089
  19  22 4049.3728    1.3602  8.9092 10.5598  0.0000  0.0968   0.0134   0.2844    0.0421   0.0000   444.0210       32.4481       5.21935      -17.2930       1.15694       2.44254       7.48777       10.1564       11.0121       11.0399       10.7624       9.80911
  19  23 4192.7191    1.1147 11.0868 10.5070  0.0000  0.1222   0.0123   0.3694    0.0374   0.0000   430.2681       50.1058       23.5260      -4.08658      -16.9583       8.23560       9.90408       12.9884       14.2290       14.4499       14.1632       13.2433
  19  25 4480.0097    0.7504 15.0308 10.2855  0.0000  0.2025   0.0092   0.5612    0.0300   0.0000   437.5096       27.6897       44.6010      -2.41083     -0.158177      -8.12064       15.6206       20.5284       22.3863       23.5749       22.0115       20.4695
  19  27 4766.1694    0.4956 19.3584  9.9793  0.0000  0.3355   0.0067   0.8383    0.0238   0.0000   426.3951       52.5048      -31.5769      -21.8050       47.6569       37.0556       26.2314       35.0455       38.6254       39.5039       38.4006       36.0917
  20   4 1386.4923    0.1014  0.1189  9.2751  0.0000  0.0136   0.0073   0.0295    0.0249   0.0000   439.0890      -2.83418       15.9656       1.04543      -1.79207      -1.81042       1.06947       1.41017       1.24616       1.45445       1.35661       1.25398
  20   5 1566.5413    0.1855  0.1948  9.3254 -0.0007  0.0125   0.0085   0.0294    0.0280   0.0000   439.8859       1.07834       16.5950     -0.144703      -2.71538      -1.52041       1.21357       1.56835       1.82605       1.91089       1.84868       1.73488
  20   6 1734.2028    0.2845  0.2877  9.5164  0.0000  0.0129   0.0101   0.0326    0.0325   0.0000   439.5060      0.618949       15.0994     0.0875997      -4.40432      -2.15649       1.01784       1.31461       1.41972       1.43890       1.37314       1.27414
  20   7 1893.9375    0.4337  0.4177  9.6637  0.0000  0.0165   0.0122   0.0352    0.0412   0.0000   439.6316     -0.304383       16.5762     0.0207159      -2.12310       1.39375       1.30428       1.75218       1.86421       1.99152       2.06654       1.86117
  20   8 2050.0773    0.6221  0.5921  9.8254  0.0000  0.0176   0.0144   0.0436    0.0539   0.0000   437.4867      0.509199       14.5717     -0.984386      -2.20263      0.307401       1.30035       1.71222       1.85474       1.90840       1.81161       1.68965
  20   9 2203.1584    0.8694  0.7546 10.2713  0.0000  0.0210   0.0187   0.0493    0.0703   0.0000   435.4089     -0.606390       10.4197      -1.48553      -2.72877      -1.79573       1.51944       2.13168       2.20523       2.30523       2.24701       2.03973
  20  10 2352.4657    1.2314  0.9141 10.7045 -0.0000  0.0215   0.0234   0.0530    0.0719   0.0000   437.0713       3.28813       9.80055       2.60133      -2.92920      -4.00943       1.70883       2.20921       2.29736       2.46803       2.44472       2.25159
  20  11 2499.0758    1.5798  1.0888 11.2742  0.0000  0.0246   0.0301   0.0653    0.0907   0.0000   436.1364       2.23326       13.8155      -2.56654       1.11283       1.92737       1.87868       2.52294       2.66310       2.70675       2.62982       2.42674
  20  12 2645.0256    2.2132  0.9102 11.7828 -0.0000  0.0211   0.0432   0.0524    0.1045   0.0000   436.5262       9.45923       14.2579     -0.472293     -0.324787     -0.725544       1.60767       2.12309       2.22156       2.55370       2.32663       2.05253
  20  13 2790.8827    2.7114  0.8963 12.2921 -0.0000  0.0203   0.0514   0.0516    0.0765   0.0000   439.3526       9.94820       9.72910      -4.25703      -3.08039      -4.85106       1.62566       2.15977       2.32867       2.32136       2.36766       2.09799
  20  14 2936.1696    3.2235  0.9951 12.7622  0.0000  0.0218   0.0604   0.0587    0.0779   0.0000   439.3231       12.9965       6.43814      -3.26085      -1.48625      -3.08705       1.84845       2.30357       2.35604       2.28020       2.46516       2.51794
  20  15 3080.7359    3.6168  1.0008 13.0915  0.0000  0.0220   0.0677   0.0592    0.0771   0.0000   441.1815       7.32034       11.6294       7.77430       2.90941      -6.90299       1.73744       2.23676       2.45023       2.46028       2.49236       2.46197
  20  16 3224.6218    3.5711  1.2147 13.3205  0.0000  0.0276   0.0664   0.0691    0.0761   0.0000   438.5618       22.1415       14.7524       13.1213       1.00801      -7.67516       2.15389       2.96061       3.06168       3.30486       3.24726       2.85658
  20  17 3368.3718    3.0995  1.9714 12.6242  0.0000  0.0340   0.0456   0.0942    0.0610   0.0000   442.2262       26.5461       11.5455      0.105968      -4.28617      -7.08431       2.63693       3.45622       3.81577       3.87121       3.86981       3.55161
  20  18 3512.2226    2.5996  3.2139 12.1150 -0.0014  0.0467   0.0329   0.1266    0.0556   0.0000   436.6068       20.2616       13.0215     0.0277448       3.11637      -4.92475       3.49819       4.68284       4.98771       5.12987       4.96033       4.63226
  20  19 3656.0160    2.1895  4.6580 11.4726  0.0000  0.0564   0.0236   0.1601    0.0530   0.0000   437.5598       23.9106     -0.438363       6.78990       13.3707      -10.0545       4.36682       5.63077       6.22875       6.26959       6.18697       5.77992
  20  20 3799.7960    1.7993  5.9203 11.1011  0.0000  0.0684   0.0188   0.1958    0.0484   0.0000   437.1403       39.1768       13.8806      -14.5436      -1.57902      -10.6593       5.34424       6.66873       7.42124       7.62707       7.46367       7.03003
  20  21 3943.4094    1.5512  8.0608 10.7117  0.0005  0.0861   0.0147   0.2448    0.0426   0.0000   432.6304       12.1501       12.5694      -6.95242       11.0987      -6.29990       6.52178       8.52391       9.41305       9.68666       9.19950       8.70846
  20  23 4230.6998    1.0466 11.1724 10.5006  0.0000  0.1264   0.0116   0.3816    0.0344   0.0000   428.7830       42.9164       18.4285      -24.2855       4.49602      -13.8992       9.45706       12.4989       13.8213       14.3778       13.4351       12.8094
  21   3 1213.5775    0.0629  0.0390  9.2587  0.0000  0.0123   0.0105   0.0186    0.0230   0.0000   436.8272    -0.0299375       21.2992       1.53770      -3.00441      -1.45004      0.922885       1.19217       1.23316       1.24124       1.42784       1.17166
  21   4 1408.0721    0.1013  0.1364  9.2193  0.0000  0.0147   0.0074   0.0302    0.0251   0.0000   441.7163     0.0280716       16.2055      -2.15177      -5.61816     -0.471410       1.13283       1.29761       1.54664       1.65672       1.80559       1.46858
  21   5 1589.2773    0.2023  0.2375  9.2757  0.0000  0.0131   0.0082   0.0331    0.0284   0.0000   438.1028      0.598888       17.9125     -0.203309     -0.683232    -0.0395721       1.19149       1.48706       1.72386       1.72328       1.55056       1.25007
  21   6 1758.2290    0.3148  0.3413  9.4051  0.0000  0.0142   0.0098   0.0340    0.0351   0.0000   439.0104      -1.39013       17.0983     -0.528287      -2.01196      0.980553       1.04061       1.29263       1.45002       1.43954       1.45916       1.33408
  21   7 1919.8519    0.4619  0.4499  9.7000  0.0000  0.0166   0.0121   0.0353    0.0409   0.0000   437.1191      -1.32010       10.5413      -2.04732      0.182843       1.09516       1.15718       1.67454       1.63470       1.70961       1.80574       1.59820
  21   8 2077.7515    0.7133  0.5839  9.8744  0.0000  0.0165   0.0155   0.0376    0.0541   0.0000   438.6632       1.45892       12.0179      -1.54624    -0.0476523     -0.810884       1.21601       1.68086       1.78548       1.84484       1.79574       1.67194
  21   9 2231.9293    0.9931  0.7228 10.3205 -0.0001  0.0189   0.0205   0.0461    0.0706   0.0000   437.9599     -0.199262       8.45788       2.72840      -1.89501       2.00909       1.38169       1.81982       1.81605       1.98789       1.92500       1.77261
  21  10 2381.9755    1.2798  0.9142 10.9088  0.0000  0.0207   0.0243   0.0555    0.0681   0.0000   438.7003       2.09472       11.0996      -3.73469      0.403073     -0.983983       1.52148       1.98572       2.16732       2.28289       2.23664       2.06857
  21  11 2529.4046    1.7467  0.9831 11.4094 -0.0003  0.0211   0.0320   0.0571    0.0743   0.0000   440.1721       3.05172       13.2271       2.30556      -3.30757      -3.94068       1.65445       2.17952       2.35454       2.43284       2.30979       2.18051
  21  12 2676.2934    2.1448  1.0541 11.7901  0.0000  0.0238   0.0406   0.0608    0.1076   0.0000   438.9380       6.31517       14.6739      -1.72603      -1.97098      -5.22193       1.75409       2.25461       2.41623       2.45539       2.54905       2.18443
  21  13 2823.1699    2.7624  0.7905 12.7094  0.0000  0.0199   0.0580   0.0533    0.0758   0.0000   441.1719       5.39270       11.2265       2.50795       1.29223      -5.33109       1.75446       2.26853       2.35119       2.42229       2.33156       2.34174
  21  14 2969.1003    3.2237  0.9714 12.8954  0.0000  0.0217   0.0596   0.0560    0.0691   0.0000   440.5074       5.27035       12.8906      -3.94524      -4.47132      -5.73110       1.62230       2.27015       2.31717       2.59271       2.25845       2.19887
  21  15 3114.2157    3.6325  1.1784 13.0567  0.0012  0.0246   0.0638   0.0661    0.0801   0.0000   440.0294       9.73892       12.4545       3.81862       1.18751      -5.71010       1.78824       2.40539       2.42430       2.58968       2.62186       2.36976
  21  16 3258.8320    3.3555  1.3887 13.1206  0.0000  0.0284   0.0564   0.0752    0.0635   0.0000   438.4392       13.9760       16.2939      -1.86833      -4.57925      -6.69951       2.13275       2.88048       3.14592       3.14364       3.04588       2.88952
  21  17 3403.2149    2.9791  2.0593 12.5510  0.0000  0.0336   0.0414   0.0941    0.0540   0.0000   438.4914       9.88836       13.6065     -0.947653      -6.28615      -1.01627       2.61198       3.43219       3.70595       3.84165       3.84361       3.65713
  21  18 3547.5835    2.4152  3.0183 12.1772 -0.0000  0.0448   0.0310   0.1208    0.0483   0.0000   442.4966       16.0112       2.92984       7.55650      -3.97191      -10.7829       3.27467       4.26778       4.61059       4.81478       4.70137       4.61151
  21  19 3691.9707    2.0643  4.4011 11.5663  0.0000  0.0553   0.0232   0.1555    0.0477   0.0000   438.5564       15.3524       6.28053      -1.58197      -1.75887      -4.75530       4.05576       5.34139       5.86524       5.86234       5.81702       5.56134
  21  20 3836.2030    1.7576  6.2874 11.0182  0.0000  0.0688   0.0171   0.2006    0.0440   0.0000   443.6674       20.3179       16.7380       12.2818       13.8705      -17.8407       4.95365       6.74569       7.17835       7.58434       7.45996       7.05829
  21  21 3980.4118    1.4573  7.8289 10.7020  0.0000  0.0838   0.0138   0.2377    0.0401   0.0000   435.7632       20.0164       13.6014       5.45123      -6.36876      -8.75942       6.03018       7.98416       9.01675       9.04587       8.88974       8.48696
  21  22 4124.5877    1.1843 10.1354 10.5846  0.0000  0.1093   0.0122   0.3197    0.0344   0.0000   439.4011       36.5454       6.55248       6.02164      -14.5584      -16.4920       7.95697       10.2708       11.3373       11.8411       11.4830       10.9010
  21  24 4413.0962    0.7812 14.2224 10.3525  0.0000  0.1878   0.0094   0.5096    0.0296   0.0000   439.6808       50.0151       26.1464      -18.5930       8.07391      -27.3504       13.0652       17.6553       19.3471       20.2477       19.2179       18.2686
  21  25 4556.9102    0.6546 15.8845 10.2352 -0.0010  0.2312   0.0078   0.5969    0.0253   0.0000   410.6611       23.9883      0.918640      -31.1834       29.6244      -9.85657       15.9858       21.7040       23.6247       24.7625       23.4205       22.2248
  22   6 1781.5487    0.3655  0.3440  9.4310 -0.0004  0.0131   0.0105   0.0312    0.0353   0.0000   439.7827     -0.763911       15.9673      0.244378      -1.40231      0.147404      0.899007       1.09156       1.34465       1.33266       1.32835       1.28799
  22   7 1945.0764    0.4776  0.5161  9.7435  0.0000  0.0166   0.0118   0.0394    0.0428   0.0000   441.9148      0.264945       13.4188     -0.349142      -2.74094      0.422146       1.18601       1.68018       1.75194       1.89803       1.80573       1.72654
  22   8 2104.7877    0.7230  0.6732 10.0355  0.0001  0.0179   0.0153   0.0446    0.0537   0.0000   437.6871      0.579196       14.7141    -0.0558310      -5.29557       2.60501       1.28285       1.84671       1.87161       2.02124       1.92972       1.85085
  22   9 2260.0409    0.9821  0.8868 10.4857 -0.0000  0.0208   0.0184   0.0547    0.0647   0.0000   442.2703       5.81548       14.2639      -1.97678      -2.12881      -2.14327       1.55013       1.97190       2.26266       2.32157       2.25519       2.07785
  22  10 2410.9254    1.3774  1.0479 11.0268  0.0000  0.0227   0.0251   0.0594    0.0804   0.0000   433.7864       3.30336       13.5428       5.42633      -3.93908     -0.221345       1.73818       2.31756       2.59891       2.76446       2.63765       2.61944
  22  11 2559.3310    1.7878  0.9357 11.6449 -0.0000  0.0209   0.0326   0.0553    0.0678   0.0000   436.3197       10.0446       10.4745      -2.26619       1.47192      -3.37052       1.39478       1.90191       2.08965       2.06829       2.01197       1.92623
  22  12 2707.2799    2.2778  0.9682 12.0740  0.0000  0.0213   0.0424   0.0542    0.0812   0.0000   439.2392       5.46901       16.5052      -2.54032      -1.88060      -6.48882       1.49601       1.95273       2.01049       2.19895       2.19026       2.10926
  22  13 2854.9139    2.9817  0.9270 12.4985  0.0000  0.0208   0.0560   0.0534    0.0956   0.0000   438.7496       9.23923       14.1070      -4.68364      0.676119      -4.22788       1.50444       2.07947       2.12063       2.28261       2.15297       1.99922
  22  14 3001.6045    3.4573  0.9713 12.9424  0.0000  0.0208   0.0628   0.0540    0.0785   0.0000   437.9395       12.2180       17.9588       1.26651     -0.348395      -3.05185       1.47388       1.95940       2.14517       2.24799       2.17750       2.08403
  22  15 3147.2467    3.5211  1.1259 13.4206  0.0000  0.0246   0.0646   0.0664    0.0671   0.0000   434.4207       8.63042       16.2241      -3.42839      -5.60546      -8.33832       1.76077       2.31750       2.65507       2.58844       2.55463       2.37809
  22  16 3292.5567    3.2398  1.5318 13.0183  0.0006  0.0291   0.0511   0.0769    0.0589   0.0000   437.8811       17.9499       13.3397      -4.48077     -0.420046     -0.939456       2.06415       2.74298       3.05522       3.13431       3.17925       2.94806
  22  17 3437.5822    2.8551  2.2186 12.4604 -0.0009  0.0353   0.0375   0.0968    0.0499   0.0000   443.4372       17.6401       9.06526      -1.21157     -0.600910      -5.43205       2.38196       3.20569       3.43283       3.74245       3.51742       3.29068
  22  18 3582.5699    2.3570  3.5555 11.9060  0.0000  0.0463   0.0264   0.1263    0.0448   0.0000   435.6530       21.5542       7.78210     -0.589631     -0.232855      -1.12038       3.34413       4.28110       4.76781       4.80228       4.89365       4.50511
  22  19 3727.4031    1.9027  5.0793 11.4476  0.0000  0.0597   0.0203   0.1701    0.0432   0.0000   447.4015       19.4787       16.5860       4.46971      -1.92504      -5.34826       4.27017       5.48668       6.17575       6.06056       6.28092       6.09021
  22  20 3872.2288    1.6498  6.5997 11.0284  0.0000  0.0711   0.0159   0.2014    0.0402   0.0000   432.0044       12.0439       25.4999      -3.09912      -7.47764      -3.08054       4.89480       6.48033       7.03487       7.45327       7.07051       6.93419
  22  21 4016.9868    1.3821  8.9378 10.7060  0.0000  0.0917   0.0128   0.2648    0.0353   0.0000   433.3375       29.7568       28.7122      -3.89246      -11.6014      -20.3596       6.27450       8.12491       9.17024       9.39264       9.11227       8.73996
  22  22 4161.6992    1.0937 10.9437 10.6056  0.0000  0.1201   0.0114   0.3507    0.0324   0.0000   449.8232       11.2939       34.3500      -10.6938       15.1468      -26.0390       8.22488       11.0139       11.9866       12.5259       12.1646       11.9692
  22  23 4306.4567    0.9339 12.6567 10.4685  0.0000  0.1481   0.0102   0.4175    0.0306   0.0000   450.5685       29.2274       38.0329      -13.0761      -2.48819      -4.70355       9.93967       13.0080       14.9814       15.0258       14.6767       14.0390
  22  24 4450.8798    0.7325 14.8050 10.3207  0.0000  0.1921   0.0082   0.5287    0.0275   0.0000   411.9734       42.6321      -2.53226      -22.0814       41.6960       5.22052       13.0335       17.1483       18.5549       19.6184       19.0807       18.2977
  23   5 1632.8236    0.2417  0.1885  9.3349  0.0000  0.0097   0.0093   0.0216    0.0276   0.0000   439.7648      -1.94791       17.8031       1.81299      -2.66806      0.404490      0.763435      0.970474       1.01777      0.928423      0.968383       1.03609
  23   6 1804.2283    0.3321  0.3227  9.5526  0.0000  0.0130   0.0100   0.0309    0.0323   0.0000   438.8993      0.899035       19.4158     -0.207321      -3.10752      0.994804      0.920708       1.13150       1.13913       1.38263       1.36747       1.34292
  23   7 1969.6272    0.5221  0.5324  9.7302 -0.0005  0.0153   0.0123   0.0410    0.0442   0.0000   439.9340      -1.88995       18.0164      -1.64355      -3.96465      0.664500       1.07181       1.39803       1.51574       1.56288       1.48484       1.55408
  23   8 2131.1311    0.7464  0.6683 10.1546  0.0000  0.0183   0.0155   0.0439    0.0523   0.0000   438.0160       2.84660       13.1952      -2.90699      0.385258     -0.707470       1.58225       2.09572       2.29002       2.47024       2.43160       2.27213
  23   9 2287.5378    1.0616  0.7710 10.6648  0.0000  0.0193   0.0207   0.0455    0.0614   0.0000   438.6767      0.810743       14.5831       1.87474     -0.362234      -6.24193       1.28793       1.75847       1.80247       1.95744       1.87931       1.71611
  23  10 2439.2369    1.4687  1.0270 11.1326  0.0000  0.0232   0.0260   0.0563    0.0779   0.0000   436.0130       2.45156       14.9410      -3.92061      -5.80445      -1.27123       1.55683       2.13091       2.17014       2.27200       2.24730       2.18274
  23  11 2588.7287    1.9717  1.0456 11.6801  0.0000  0.0221   0.0337   0.0552    0.0721   0.0000   437.2863       6.03998       13.5902     -0.741688      -2.07159      -7.21422       1.46325       1.91386       2.16324       2.10655       2.19265       2.00742
  23  12 2737.7404    2.5442  1.0050 12.0785  0.0002  0.0201   0.0439   0.0559    0.0782   0.0000   439.8079       5.97262       12.2418       1.63146      -3.88917      -3.98611       1.31710       1.76332       1.92978       1.94806       1.95342       1.90698
  23  13 2886.2691    3.1934  0.9351 12.4657  0.0001  0.0195   0.0565   0.0518    0.0991   0.0000   439.2715       4.00786       14.1992     -0.135702     -0.647811   -0.00321960       1.45655       1.81875       1.94448       2.02381       2.01626       1.96695
  23  14 3033.6588    3.5295  1.0618 12.8974  0.0000  0.0217   0.0628   0.0582    0.0950   0.0000   436.8244       10.1088       12.2616       1.41736      -2.01395      -6.65135       1.52338       2.05475       2.17500       2.34611       2.26006       2.10437
  23  15 3179.9614    3.6421  1.1138 13.1520  0.0000  0.0233   0.0618   0.0574    0.0758   0.0000   436.6880       12.4920       11.0531       2.44763     -0.343574      -2.67834       1.69941       2.17149       2.41944       2.32073       2.39119       2.46827
  23  16 3325.8028    3.2331  1.5817 13.0056 -0.0000  0.0286   0.0494   0.0762    0.0552   0.0000   440.5296       9.86638       13.8570     -0.973781      -5.97616      -4.61982       1.98671       2.54010       2.72935       2.86837       2.79239       2.65269
  23  17 3471.5431    2.8284  2.5839 12.2100 -0.0000  0.0363   0.0329   0.1012    0.0476   0.0000   436.1637       21.9206       6.32757      -4.39237       4.57411      -10.2014       2.54055       3.21586       3.61101       3.65797       3.60255       3.45968
  23  18 3617.1489    2.2140  3.8599 11.7938  0.0000  0.0484   0.0233   0.1346    0.0392   0.0000   435.0122       10.9837       21.1718      -4.39959       2.58171       1.49337       3.17905       4.20872       4.78921       4.91344       4.73987       4.64291
  23  19 3762.4388    1.8721  5.2067 11.4182  0.0000  0.0592   0.0191   0.1696    0.0389   0.0000   443.8980       20.8069       13.4685       3.46048       5.25867      -4.19919       3.96007       5.26987       5.80748       5.96031       6.05017       5.79571
  23  20 3907.9701    1.5645  7.0973 10.9555  0.0007  0.0743   0.0149   0.2143    0.0375   0.0000   436.7521       22.3365       20.7358       10.1808      -1.52242      -29.1557       4.92681       6.46514       7.07455       7.61529       7.16569       7.09046
  23  21 4053.0261    1.2861  8.6976 10.7393  0.0000  0.0932   0.0126   0.2623    0.0335   0.0000   432.0067       34.6677       34.7564      -13.3307      -5.42927       10.9089       6.15723       8.01693       9.04085       9.47236       9.06492       8.83993
  23  22 4197.7482    1.0591 11.7251 10.5435  0.0000  0.1260   0.0109   0.3697    0.0316   0.0000   426.5740       17.9211      -2.71472       33.1094      -1.10477      -14.7004       8.29256       10.8882       12.2872       12.5383       12.2534       11.8047
  24   3 1270.9907    0.0730  0.1196  9.1966 -0.0038  0.0190   0.0073   0.0370    0.0228   0.0000   440.3302      -1.13741       18.5411     -0.312797      -2.90261       1.76689       1.42366       1.82857       2.00192       1.98808       1.87901       2.02066
  24   4 1469.7939    0.1398  0.1155  9.2404 -0.0000  0.0106   0.0077   0.0203    0.0236   0.0000   439.8256      -1.56486       17.9814       1.04419      -2.79481     -0.947271      0.752692      0.754844      0.860598      0.964113      0.852672      0.883721
  24   5 1653.7019    0.2544  0.2207  9.3481  0.0000  0.0104   0.0092   0.0251    0.0281   0.0000   440.3000    -0.0374719       18.2771      -1.14873     -0.902066      0.594849      0.710354      0.901366       1.01234       1.16798       1.21092       1.04944
  24   6 1826.3061    0.3937  0.4017  9.4597  0.0000  0.0150   0.0103   0.0326    0.0364   0.0000   439.3103       2.27108       16.3777    -0.0222985     -0.968104     -0.813213       1.14335       1.68052       1.76463       1.83129       2.06649       1.83385
  24   7 1993.5778    0.5495  0.5714  9.7586  0.0000  0.0157   0.0122   0.0407    0.0447   0.0000   439.9224      -2.52963       16.7855     0.0261638     -0.361635      -1.43076       1.02226       1.28240       1.40098       1.51114       1.53578       1.39777
  24   8 2156.8370    0.8228  0.6756 10.1227  0.0000  0.0174   0.0163   0.0405    0.0568   0.0000   438.8622      0.268533       14.2841       3.47719      -1.95857       1.12720       1.14081       1.45664       1.64017       1.68979       1.76005       1.64527
  24   9 2314.4011    1.1146  0.9096 10.7356  0.0000  0.0208   0.0203   0.0513    0.0604   0.0000   437.3064      0.854105       15.2800       5.01398      -4.08276      -2.26524       1.29290       1.71807       1.87603       1.96611       1.91111       1.83368
  24  10 2467.1350    1.5347  1.0085 11.1949  0.0000  0.0215   0.0265   0.0581    0.0752   0.0000   441.6107       1.10717       13.7863       2.33054      -2.72079      -4.15523       1.42349       2.15593       2.15302       2.50005       2.48044       2.37588
  24  11 2617.7878    2.0801  1.0237 11.7322  0.0000  0.0211   0.0358   0.0536    0.0802   0.0000   439.8282       8.37125       16.5296      -3.30879      -3.67677       2.97387       1.38504       1.78917       1.96955       2.16969       2.07626       1.99459
  24  12 2767.8158    2.6610  0.9731 12.0843  0.0000  0.0195   0.0447   0.0521    0.0774   0.0000   437.0805       3.73018       11.9774      -1.20260     -0.180402      -4.01358       1.30273       1.68042       1.74513       1.84186       1.85425       1.74532
  24  13 2917.1746    3.1853  1.0051 12.6685  0.0001  0.0203   0.0552   0.0549    0.0798   0.0000   440.8128       9.51976       13.5878      -1.52760      0.452823      -4.90845       1.37328       1.85999       1.92389       2.06133       2.02337       1.88833
  24  14 3065.2240    3.6787  1.1074 12.7400  0.0002  0.0218   0.0621   0.0579    0.1093   0.0000   438.4564       10.6899       13.3105      -5.11200       2.57086      -3.08016       1.37018       1.82829       1.98378       2.00743       2.02696       1.91519
  24  15 3212.2669    3.4753  1.4036 13.0585  0.0000  0.0258   0.0553   0.0704    0.0705   0.0000   438.4263       12.7190       12.3247      -4.20064      -3.53654      -6.80923       1.68670       2.23434       2.41142       2.46190       2.40796       2.46064
  24  16 3358.7783    3.1770  1.8576 12.6552  0.0000  0.0299   0.0431   0.0821    0.0541   0.0000   437.9323       15.1597       9.01472     -0.223295       3.17937      -14.0856       1.88993       2.56223       2.69810       2.80269       2.78906       2.63339
  24  17 3505.2384    2.5766  2.9539 12.2259  0.0000  0.0395   0.0290   0.1130    0.0395   0.0000   441.0972       13.4279       7.09797       6.72945       1.16168      -19.9430       2.52046       3.29795       3.58568       3.74817       3.74927       3.65657
  24  18 3651.3920    2.1416  4.0975 11.7143  0.0000  0.0498   0.0220   0.1374    0.0373   0.0000   445.3970       17.4950       8.41207     -0.237859     -0.450944      -10.8048       3.12381       4.15135       4.68056       4.61125       4.71159       4.43898
  24  19 3797.1919    1.7444  6.0209 11.2043 -0.0001  0.0650   0.0167   0.1842    0.0370   0.0000   435.5615       25.4533       29.9115    -0.0798382      -6.15364      -17.2348       4.01707       5.32872       6.02827       6.10898       6.17119       5.88709
  24  21 4089.0507    1.2321  9.5237 10.6784  0.0000  0.0982   0.0119   0.2847    0.0317   0.0000   431.2048       6.70598       8.16528       1.95230       18.8421      -14.1921       6.20823       8.09177       9.10693       9.31841       9.33195       8.83396
  24  22 4234.5211    1.0133 12.0481 10.4978  0.0000  0.1301   0.0102   0.3711    0.0298   0.0000   423.8046       25.5730       13.8121       29.9691      -6.12753       4.12946       8.13246       11.0250       11.8603       12.5076       12.2482       12.0155
  25   3 1289.3851    0.0785  0.0525  9.2586  0.0000  0.0126   0.0080   0.0171    0.0215   0.0000   440.5374      0.733275       18.3815       1.39096      -3.26183     0.0191751      0.875449      0.915202       1.43433       1.40508      0.957582       1.05157
  25   4 1489.4583    0.1336  0.1359  9.2511  0.0000  0.0109   0.0069   0.0232    0.0231   0.0000   439.2850      0.966529       17.4658     -0.876710     -0.914774      0.144040      0.762234       1.03019      0.942620      0.974359       1.07238       1.14235
  25   5 1674.1002    0.2571  0.2568  9.3772  0.0000  0.0131   0.0085   0.0254    0.0281   0.0000   440.2059      0.115116       17.8290       2.40008      -4.03747      -1.29135       1.01837       1.34389       1.53273       1.65345       1.75325       1.55174
  25   6 1847.8939    0.4232  0.4413  9.5213  0.0000  0.0136   0.0105   0.0349    0.0374   0.0000   440.0019      0.430232       18.4345      0.367901      -2.38706     -0.714804      0.851991       1.10048       1.17746       1.27458       1.18815       1.21397
  25   7 2016.9456    0.6123  0.5510  9.8189  0.0000  0.0151   0.0131   0.0375    0.0457   0.0000   438.8159      0.153090       15.9558      -1.79019      -2.04166       1.94800      0.882721       1.22244       1.33133       1.49512       1.61881       1.43339
  25   8 2181.7959    0.8556  0.7741 10.2927  0.0000  0.0182   0.0161   0.0468    0.0543   0.0000   438.7159       1.73826       18.2654      -2.59526      -1.49123     -0.843621       1.07828       1.46174       1.52458       1.65469       1.62875       1.57671
  25   9 2340.5804    1.2178  0.9424 10.7270  0.0000  0.0195   0.0208   0.0528    0.0655   0.0000   440.2586       3.75077       14.2019     -0.569140      -2.10761      -1.65591       1.19342       1.49942       1.68514       1.84584       1.74643       1.69815
  25  10 2494.4639    1.6666  0.9435 11.4229  0.0001  0.0197   0.0288   0.0501    0.0673   0.0000   440.2821       4.35738       18.0375      -3.09366      -3.22777      -5.49403       1.24750       1.55153       1.73502       1.85552       1.80895       1.66500
  25  11 2646.3500    2.1209  0.9623 12.0020 -0.0002  0.0204   0.0366   0.0533    0.0707   0.0000   439.6601       2.97056       13.5614      -1.86036      -4.15975     -0.306428       1.24333       1.69020       1.77765       1.86643       1.99851       1.81561
  25  12 2797.5322    2.7402  0.9391 12.4389 -0.0000  0.0200   0.0471   0.0495    0.0689   0.0000   439.5140       7.17909       17.1677       3.92026      -3.64757      -3.44700       1.25265       1.76971       1.78258       1.94896       1.87423       1.73905
  25  13 2947.6071    3.3679  0.9312 12.7253  0.0000  0.0183   0.0567   0.0487    0.0720   0.0000   439.4920       6.32654       11.1069      0.864659      -3.21837       1.80111       1.19061       1.52009       1.66300       1.70872       1.66761       1.69458
  25  14 3096.4156    3.7020  1.1988 13.0398 -0.0001  0.0231   0.0611   0.0626    0.0925   0.0000   439.0131       9.05911       12.5871       2.38645      -5.97152      -5.54606       1.41206       1.91760       2.05525       2.17568       2.24658       2.11138
  25  15 3244.1811    3.5800  1.2591 13.1330  0.0000  0.0247   0.0606   0.0651    0.0877   0.0000   435.9701       13.5232       11.5048      0.677931      -1.11957      -5.82708       1.48510       2.01557       2.15104       2.21143       2.27759       2.21528
  25  16 3391.4583    3.0313  1.8919 12.7660  0.0000  0.0306   0.0416   0.0842    0.0527   0.0000   441.0468       7.86596       7.97119      -1.44599       3.53409      -9.85935       1.91447       2.47243       2.77411       2.89573       2.79638       2.83910
  25  17 3538.4288    2.4551  2.8796 12.2069 -0.0000  0.0388   0.0280   0.1081    0.0414   0.0000   443.4733       19.3175       13.2876      -7.22070      -3.31041      -8.24125       2.44051       3.19595       3.52731       3.73341       3.68616       3.58628
  25  18 3685.2588    2.0088  4.4015 11.7054 -0.0000  0.0519   0.0206   0.1438    0.0356   0.0000   433.7979       17.5956       20.5788      -6.78174       6.18554      -15.9413       3.31246       4.30025       4.85786       4.91772       5.08683       4.93345
  25  19 3831.7532    1.7220  6.4553 11.1444  0.0000  0.0648   0.0157   0.1858    0.0362   0.0000   438.2527       19.8573       11.6969     -0.673680       8.37163      -21.2390       3.97928       5.18725       5.89531       6.04249       5.95009       5.80615
  25  20 3978.0239    1.3912  8.5915 10.9171  0.0000  0.0859   0.0131   0.2506    0.0319   0.0000   438.9826       17.6142       9.93795     -0.685686      -5.09406     -0.499979       5.22827       6.93945       7.89818       7.93710       7.96328       7.70107
  25  21 4124.3681    1.1613 10.0760 10.6986  0.0000  0.1034   0.0116   0.3018    0.0313   0.0000   432.4037       32.3008       14.1013       8.08445      -1.29469      -2.68665       6.33230       8.36138       9.32758       9.76510       9.60427       9.48509
  25  22 4270.2864    0.9568 12.8132 10.5344  0.0000  0.1411   0.0094   0.3921    0.0278   0.0000   440.9838       24.8728       12.8390      -5.73645      -10.4237       1.07417       8.56057       11.3618       12.5186       13.0897       13.1756       12.8518
  25  24 4561.9365    0.5942 15.8499 10.3059 -0.0085  0.2321   0.0070   0.5974    0.0224   0.0000   429.1699       37.4866       24.6493      -41.7001       21.5833      -19.3431       13.8306       17.8153       20.7565       21.0528       20.8958       20.2466
  26   3 1307.4784    0.0862  0.0771  9.2841 -0.0004  0.0158   0.0071   0.0191    0.0213   0.0000   439.1157     -0.783018       19.4083      0.337283      -1.91667     0.0629084      0.707952       1.14635       1.11085       1.24242       1.19631       1.08304
  26   5 1694.0426    0.2734  0.3070  9.3712  0.0000  0.0128   0.0083   0.0285    0.0292   0.0000   440.6008      0.271986       20.8921      -1.22550      -1.23322      -2.52509      0.765723      0.988968       1.21066       1.24781       1.13288       1.22868
  26   6 1869.0360    0.4285  0.4766  9.5536  0.0000  0.0144   0.0102   0.0351    0.0378   0.0000   441.3150      -1.69202       19.9664      -1.59168     -0.982679     -0.829481      0.917068       1.09166       1.28624       1.37305       1.39192       1.39527
  26   7 2039.7858    0.6025  0.6259  9.9343  0.0000  0.0164   0.0125   0.0408    0.0443   0.0000   439.2982       1.74012       16.7966     -0.403313     -0.380799      -1.76774       1.00204       1.20725       1.34254       1.47161       1.44632       1.39461
  26   8 2206.0845    0.9134  0.7879 10.3405  0.0002  0.0177   0.0166   0.0445    0.0562   0.0000   437.4948      0.118392       20.2552      -1.57298      -6.29815      -3.85133       1.09515       1.45404       1.54977       1.61187       1.68242       1.63855
  26   9 2366.0985    1.2973  0.9165 10.9877  0.0001  0.0200   0.0221   0.0501    0.0595   0.0000   435.9959      0.969922       16.5211      0.295114      -2.35037      0.403540       1.09161       1.62307       1.59949       1.80004       1.79184       1.66121
  26  10 2521.3072    1.6868  1.0390 11.5974  0.0000  0.0211   0.0281   0.0559    0.0633   0.0000   440.7645       1.26724       19.0132       2.28842      -2.49976      0.784087       1.28639       1.67889       1.93214       1.92864       1.91855       1.91587
  26  11 2674.5228    2.3356  1.0100 12.0132  0.0000  0.0195   0.0382   0.0536    0.0763   0.0000   436.2224      0.571442       12.9494    -0.0549813    -0.0712561     -0.728299       1.20793       1.60080       1.77650       1.85076       1.87333       1.74882
  26  12 2826.7351    2.9197  0.9757 12.5193  0.0000  0.0192   0.0483   0.0513    0.0709   0.0000   438.5494       7.91438       14.6820      0.158440     -0.937781      -3.49733       1.19668       1.52257       1.68383       1.85068       1.88041       1.77206
  26  13 2977.6287    3.5158  1.0312 12.8069  0.0000  0.0195   0.0564   0.0532    0.0719   0.0000   440.6457       11.3181       13.6840    -0.0102482       1.99393      -1.74966       1.15568       1.55066       1.60175       1.75624       1.70777       1.70961
  26  14 3127.1724    3.4183  1.0621 13.4443  0.0001  0.0223   0.0606   0.0580    0.0622   0.0000   440.1901       8.69439       8.37730       1.88354      -1.68301      -5.03330       1.40014       1.87909       1.94936       2.04792       2.06509       1.97128
  26  15 3275.6588    3.4033  1.5251 13.1015  0.0000  0.0265   0.0531   0.0756    0.0663   0.0000   434.7198       8.64819       16.2178     0.0713645      -5.89988      -3.96500       1.61878       2.10865       2.24448       2.41917       2.40651       2.28389
  26  16 3423.6510    2.8761  2.0612 12.7165 -0.0002  0.0327   0.0389   0.0865    0.0523   0.0000   434.9509       7.54789       21.1188      -2.14276      -1.79704      -2.63901       2.01087       2.69233       2.85316       3.11654       3.09463       2.91896
  26  17 3571.2653    2.3778  3.3891 12.1141  0.0000  0.0425   0.0252   0.1194    0.0371   0.0000   445.4293       16.5653       16.8876       3.22113       3.95329      -10.3328       2.47977       3.42929       3.71659       3.94691       3.75061       3.71818
  26  18 3718.8756    1.9827  4.8579 11.5087  0.0000  0.0544   0.0189   0.1461    0.0364   0.0000   435.6683       16.0820       21.8575       7.83112      0.284115      -5.26224       3.09479       4.23453       4.64406       4.83077       4.71069       4.77172
  26  19 3865.7140    1.6614  6.5021 11.1333  0.0000  0.0665   0.0151   0.1857    0.0349   0.0000   434.0323       15.7425       19.1115      -5.03318      -11.2692      -16.8003       3.83328       5.16005       5.72382       5.97611       5.77226       5.66801
  26  20 4012.8274    1.3365  8.6014 10.8697  0.0000  0.0852   0.0126   0.2487    0.0318   0.0000   430.1015       19.5032       18.4394      -9.86284      -4.98785      -3.62753       4.95416       6.46881       7.33486       7.56738       7.70064       7.33500
  26  21 4159.3881    1.0838 11.2443 10.6860  0.0004  0.1169   0.0109   0.3454    0.0295   0.0000   436.9416       16.5822       1.98849      -7.77344       3.40786      -5.74106       6.74276       8.77733       10.1515       10.1696       10.2112       9.87444
  27   3 1325.2005    0.0989  0.1129  9.2238  0.0000  0.0130   0.0066   0.0261    0.0215   0.0000   439.7706     -0.587576       21.8718      -1.56756      -1.75016      0.197340      0.911368      0.847058      0.822667       1.03596      0.977970      0.859321
  27   4 1527.5596    0.1500  0.1670  9.2396  0.0000  0.0115   0.0068   0.0229    0.0235   0.0000   440.8742      -1.07718       17.7252     -0.747059      -2.03235      0.288026      0.692697      0.841830      0.928259       1.04021       1.01337      0.936888
  27   5 1713.5795    0.2979  0.2647  9.3926  0.0000  0.0109   0.0091   0.0251    0.0285   0.0000   440.2517      0.310416       20.3308      0.806365      -2.07315     -0.205949      0.642188      0.811860      0.842319      0.909474      0.957225      0.927584
  27   6 1889.7703    0.4573  0.4929  9.5596  0.0000  0.0145   0.0103   0.0357    0.0401   0.0000   439.8694      0.779103       18.4762     -0.519614      -1.67605      0.667056      0.804939       1.05494       1.21013       1.22101       1.28278       1.24577
  27   7 2062.0707    0.6785  0.6791  9.9080 -0.0003  0.0159   0.0133   0.0437    0.0486   0.0000   441.7393       2.21569       15.3557      0.799959     -0.670621      -1.91779      0.912786       1.16243       1.33977       1.39542       1.45144       1.34568
  27   8 2229.7940    0.9863  0.8661 10.4177  0.0000  0.0185   0.0170   0.0478    0.0586   0.0000   439.7250       1.31991       16.9569       1.03129      -4.81152      -1.06945       1.04187       1.35088       1.50773       1.60501       1.58548       1.50293
  27   9 2391.0915    1.3890  1.0749 10.9660  0.0000  0.0210   0.0221   0.0529    0.0667   0.0000   439.8264       3.59689       15.5665      -1.52588      -1.65886      -2.44512       1.21329       1.50632       1.76390       1.79149       1.87918       1.83442
  27  10 2547.6824    1.7831  1.0375 11.7670 -0.0000  0.0203   0.0297   0.0571    0.0605   0.0000   439.8702       2.14992       14.2816       1.46835     -0.715728      -2.84509       1.18246       1.59398       1.73062       1.88290       1.90463       1.84256
  27  11 2702.2082    2.3963  0.9690 12.1307  0.0000  0.0190   0.0395   0.0495    0.0689   0.0000   440.4345       5.32665       11.5685       2.14759      -2.75585      -4.49473       1.14699       1.45355       1.58402       1.77207       1.76243       1.66255
  27  12 2855.5453    3.0775  0.9115 12.6827 -0.0002  0.0186   0.0510   0.0478    0.0701   0.0000   439.5496       6.97032       16.7525     -0.631068      -1.19384      -2.31228       1.13559       1.50312       1.59734       1.70164       1.55707       1.67018
  27  13 3007.2756    3.5114  0.9864 12.9413 -0.0001  0.0191   0.0564   0.0507    0.0695   0.0000   439.2548       9.53335       11.3280    -0.0862902      -3.60100      -4.09847       1.09151       1.51122       1.61672       1.67993       1.75740       1.64460
  27  14 3157.5312    3.6700  1.2077 13.0820  0.0000  0.0216   0.0564   0.0597    0.0679   0.0000   436.7097       14.2790       16.1151      -2.08644      -6.76521      -8.40658       1.24847       1.66234       1.77238       1.77909       1.83189       1.82015
  27  15 3306.8023    3.3903  1.6607 12.8203 -0.0000  0.0268   0.0466   0.0724    0.0651   0.0000   438.5970       9.20846       8.02440       4.08761     -0.682407      -3.86787       1.52433       1.97414       2.27156       2.25769       2.32821       2.27624
  27  16 3455.5932    2.7854  2.7580 12.2349 -0.0000  0.0363   0.0322   0.1020    0.0530   0.0000   436.8628       12.3148       9.14514       2.42014       3.44537      -3.55558       2.08136       2.73044       3.10758       3.28630       3.27164       3.22931
  27  17 3603.9628    2.2105  3.6841 11.9572  0.0000  0.0450   0.0232   0.1241    0.0376   0.0000   436.1292       11.7697       16.9299      -4.44727      -3.16931      0.921488       2.63660       3.36832       3.84654       3.96451       4.03436       3.87040
  27  18 3751.8901    1.8945  5.1944 11.4964  0.0000  0.0554   0.0175   0.1556    0.0332   0.0000   438.7566       15.2110       18.6502      -5.75675       4.92780      -22.8569       3.14000       4.04933       4.65684       4.83408       4.77626       4.65424
  27  19 3899.6337    1.5473  7.2728 11.0609  0.0000  0.0722   0.0138   0.2043    0.0320   0.0000   437.8176       13.8440       17.7055       8.99809       3.32945      -7.48885       3.97626       5.24739       5.96739       6.18046       6.14649       5.88807
  27  20 4046.8253    1.2545  9.0736 10.8160  0.0000  0.0883   0.0120   0.2659    0.0309   0.0000   442.3600       41.5912       10.4874       11.3953     -0.976856      -16.3810       5.01344       6.45810       7.39816       7.71791       7.53464       7.34766
  27  21 4194.1216    1.0678 11.6692 10.6422  0.0000  0.1205   0.0101   0.3408    0.0277   0.0000   424.9214       33.0829       23.9006      0.313768      -4.97236      -11.7889       6.60015       8.93457       9.99990       10.4958       10.2917       10.0355
  27  22 4341.3729    0.8958 13.6007 10.4632  0.0008  0.1492   0.0082   0.4052    0.0248   0.0000   421.5563       3.30931       22.9849      -8.97690      -13.2971      -7.93888       8.13589       11.0845       12.1729       12.8694       12.5473       12.3985
  27  23 4487.8862    0.6785 14.5241 10.3646  0.0029  0.1873   0.0074   0.4980    0.0227   0.0000   410.4644       48.9619       30.3346      -12.5478       27.1471       44.1573       10.4097       13.8278       15.7537       16.4667       16.0170       15.7955
  27  24 4634.9546    0.5595 17.3153 10.1817  0.0000  0.2472   0.0064   0.6279    0.0206   0.0000   425.5511       45.5103       54.8952      -43.8031       5.83428      -11.6096       13.5295       18.0132       20.5464       21.3074       21.0891       20.8152
  28   3 1342.6522    0.0883  0.0608  9.2549  0.0000  0.0116   0.0071   0.0168    0.0203   0.0000   441.5457      -1.68997       18.4803     0.0595476      -1.47388       1.21095      0.572243      0.669014      0.900255      0.821828      0.842876      0.731719
  28   4 1546.0311    0.1777  0.1394  9.3004  0.0000  0.0086   0.0076   0.0191    0.0229   0.0000   439.6669      -1.71745       18.7419      -1.70656      -1.71578      0.848981      0.438182      0.651823      0.637885      0.787368      0.777167      0.831177
  28   5 1732.7244    0.3342  0.3471  9.3390  0.0000  0.0126   0.0088   0.0288    0.0316   0.0000   441.1943      -1.92685       18.3683    -0.0299914      -2.41354     -0.844993      0.642179      0.847129      0.952875       1.01266      0.983106      0.995336
  28   6 1910.1747    0.4842  0.4848  9.6285  0.0000  0.0142   0.0106   0.0326    0.0381   0.0000   440.1344     -0.659376       18.1936      0.195140      -2.83373      -1.38735      0.818715       1.05271       1.25897       1.27584       1.26728       1.27880
  28   7 2083.9417    0.7103  0.7525  9.8831  0.0000  0.0172   0.0128   0.0431    0.0525   0.0000   437.3123      -2.16489       17.4087      -1.85424      -2.03271       2.85700      0.891021       1.23310       1.34511       1.47381       1.42185       1.37385
  28   8 2252.8414    1.0538  0.8825 10.5785  0.0000  0.0186   0.0177   0.0456    0.0551   0.0000   439.0873      0.956322       18.5540      0.862767      -3.15966      0.445585      0.992567       1.37666       1.51686       1.55908       1.56397       1.54169
  28   9 2415.4196    1.4201  0.9742 11.1366  0.0000  0.0201   0.0230   0.0490    0.0625   0.0000   439.5550       3.29468       16.1410      0.228116      -2.15359      0.838501       1.09806       1.49211       1.55011       1.69368       1.62982       1.62240
  28  10 2573.4409    1.8334  1.1577 11.7149  0.0000  0.0222   0.0289   0.0584    0.0653   0.0000   438.6805       4.92273       14.3678      -3.39071      -4.65693       1.46584       1.22791       1.72411       1.89396       2.04588       2.09288       2.02087
  28  11 2729.4827    2.4302  1.0513 12.2432  0.0002  0.0196   0.0381   0.0543    0.0627   0.0000   441.4386       10.9009       14.6127      0.714717     -0.581928      -2.95356       1.09055       1.48877       1.57326       1.64886       1.71688       1.58604
  28  12 2883.8832    3.1075  0.9821 12.6512 -0.0000  0.0186   0.0497   0.0499    0.0735   0.0000   439.1797       2.89969       15.2638       1.01560      -6.07477      -3.08352       1.05048       1.39694       1.50261       1.65903       1.57261       1.53577
  28  13 3036.4483    3.5806  1.0509 12.9709  0.0000  0.0196   0.0556   0.0521    0.0705   0.0000   441.2146       7.43519       12.2911       1.60639      -2.39672     -0.296232       1.10121       1.53707       1.62969       1.74676       1.70661       1.66957
  28  14 3187.4319    3.6740  1.2387 12.9501  0.0000  0.0224   0.0532   0.0560    0.0694   0.0000   438.1856       10.8260       15.2290      -4.33451      -1.72016      -3.06627       1.28999       1.81196       1.90172       2.08910       2.09987       1.96196
  28  15 3337.5488    3.2274  1.7328 12.8299  0.0000  0.0274   0.0427   0.0737    0.0550   0.0000   442.1258       10.3136       16.6671       2.81691       1.49324      -5.11323       1.49322       2.00244       2.20726       2.29115       2.36631       2.31477
  28  16 3487.0737    2.6829  2.7782 12.1972  0.0000  0.0352   0.0302   0.1027    0.0515   0.0000   440.7918       11.0831       13.4203      -2.55890    -0.0484025      -9.61608       1.95724       2.62071       2.87562       2.95089       3.04934       2.91255
  28  17 3636.1390    2.1869  4.1542 11.7620  0.0000  0.0470   0.0215   0.1285    0.0387   0.0000   436.1473       12.6302       14.2413       3.40497     -0.718879      -9.26329       2.64304       3.32825       3.87625       4.01468       4.02579       3.99841
  28  18 3784.8275    1.7877  5.8648 11.2782  0.0000  0.0582   0.0158   0.1670    0.0336   0.0000   433.9451       14.8226       13.3164      -10.2436      -11.3808      -15.1856       3.21704       4.21382       4.71432       5.05959       4.97935       4.88338
  28  19 3933.1421    1.4900  7.8357 10.9962  0.0000  0.0744   0.0129   0.2116    0.0305   0.0000   434.1830       7.72739       15.3471       3.07742      -10.1042      -20.6325       4.06464       5.34474       6.02328       6.27818       6.25279       6.18534
  28  21 4228.3836    0.9995 11.6467 10.6226 -0.0016  0.1216   0.0095   0.3458    0.0268   0.0000   444.2455       26.9787       18.3903      -5.65625      -11.1045      -7.97850       6.50782       8.45798       9.82581       10.0875       10.1127       9.92412
  28  22 4376.1076    0.7992 13.2395 10.4896 -0.0007  0.1541   0.0078   0.4228    0.0236   0.0000   437.1370       25.5172      -5.43669      -20.3992       30.8467      -22.0636       8.23181       10.9406       12.4514       13.1811       12.7275       12.5376
  28  23 4523.8587    0.6669 16.0422 10.3143  0.0003  0.2026   0.0067   0.5255    0.0211   0.0000   420.2040       20.0674      0.443029      -4.37759       13.2594      -22.7314       10.4380       14.4063       16.0085       16.6801       16.8422       16.3331
  29   3 1359.7865    0.0896  0.0856  9.2056  0.0000  0.0103   0.0064   0.0241    0.0204   0.0000   440.8504     -0.986917       20.2504     -0.711791      -2.70378      0.394828      0.640179      0.731838      0.785978      0.891098      0.866987      0.992521
  29   4 1564.1598    0.1819  0.1781  9.2263 -0.0004  0.0104   0.0070   0.0219    0.0234   0.0000   439.3143     -0.718981       20.1169     -0.593451      -1.30856      0.878787      0.526092      0.744306      0.822122      0.851369      0.923340      0.764500
  29   5 1751.5758    0.3393  0.2855  9.4480  0.0000  0.0107   0.0094   0.0237    0.0289   0.0000   441.1083      0.215641       19.3891      0.735628      -1.47292      0.702178      0.656391      0.942843      0.982499       1.15786       1.14113       1.14672
  29   6 1930.2012    0.4978  0.5403  9.6523 -0.0003  0.0144   0.0105   0.0374    0.0394   0.0000   441.4887     -0.546994       20.4377     -0.633541      0.136531      0.502341      0.773692       1.09597       1.19784       1.27976       1.25303       1.21469
  29   7 2105.3657    0.7671  0.6370 10.0539 -0.0003  0.0149   0.0143   0.0375    0.0472   0.0000   440.2177      0.319917       18.0221      0.618468      -3.38880      -2.10046      0.783288       1.09369       1.12739       1.19463       1.21843       1.18876
  29   8 2275.3979    1.0704  0.8965 10.6620  0.0000  0.0182   0.0178   0.0483    0.0534   0.0000   438.4339       2.12751       18.1797      -1.18498      -2.75262     -0.244789      0.965818       1.24347       1.43373       1.44571       1.49005       1.42726
  29   9 2439.1407    1.5275  1.1157 11.0824  0.0000  0.0207   0.0230   0.0553    0.0665   0.0000   441.5695       1.19930       14.7917     -0.586499       1.09100      -2.58876       1.14694       1.52972       1.74715       1.77195       1.85875       1.80920
  29  10 2598.8213    1.9412  1.0250 11.9657 -0.0006  0.0204   0.0313   0.0512    0.0575   0.0000   438.9254    -0.0518493       18.5970     -0.971135      -1.82744      -1.49576       1.14819       1.53629       1.66695       1.75590       1.78530       1.71490
  29  11 2756.3181    2.6163  1.0056 12.3470 -0.0000  0.0194   0.0406   0.0495    0.0619   0.0000   439.3461       5.72248       13.6020      -1.20297      -2.12873      -6.73544       1.00739       1.39107       1.46530       1.47638       1.52525       1.52055
  29  12 2911.7786    3.2663  1.0090 12.6789  0.0000  0.0183   0.0510   0.0492    0.0759   0.0000   437.7865       7.99250       11.8650       1.68188      -2.49761      -2.45574       1.04829       1.36972       1.49662       1.55350       1.59686       1.55854
  29  13 3065.2589    3.7199  1.0685 13.0091  0.0000  0.0193   0.0567   0.0529    0.0763   0.0000   440.0206       5.96930       17.2336      -1.35309      -1.14488      -5.00447       1.13718       1.48213       1.62785       1.69264       1.79088       1.83607
  29  14 3217.0501    3.6562  1.4364 12.6835  0.0000  0.0227   0.0478   0.0602    0.0670   0.0000   438.3289       10.4200       13.0175      -1.30174       2.16966      -5.59426       1.23310       1.65906       1.79582       1.89961       1.90924       1.90876
  29  15 3367.9775    3.1244  1.9110 12.7739 -0.0000  0.0288   0.0395   0.0770    0.0476   0.0000   439.9021       11.1637       9.37776      -5.04186       1.62267      0.137141       1.56876       2.06375       2.34468       2.38122       2.52035       2.37538
  29  16 3518.3042    2.5860  3.1366 12.1449  0.0001  0.0380   0.0269   0.1056    0.0422   0.0000   438.7614       10.0546       10.5147       4.00595       1.02818      -11.9832       2.02216       2.73748       2.96337       3.12431       3.12966       3.10016
  29  17 3668.0021    2.0847  4.5011 11.6574  0.0000  0.0483   0.0197   0.1369    0.0356   0.0000   439.6796       19.5071       12.9171      0.301900       2.85069      -7.10512       2.59692       3.48615       3.80489       4.05566       4.00269       3.99851
  29  18 3817.2435    1.7363  6.3383 11.2058  0.0001  0.0621   0.0148   0.1742    0.0313   0.0000   443.2220       9.77289       16.7292       11.7136      -11.5620      -16.8114       3.23517       4.33015       4.74907       5.06457       5.04332       4.99936
  29  19 3966.0943    1.3890  7.9381 11.0150 -0.0001  0.0788   0.0122   0.2213    0.0274   0.0000   441.3895       17.0664       10.3673       12.6557       1.48897       6.53704       3.98482       5.51172       6.06261       6.33946       6.36109       6.17127
  29  21 4262.9671    0.9700 13.4024 10.5530  0.0022  0.1403   0.0081   0.3739    0.0241   0.0000   450.2765       14.7005       2.81726      -10.2781      -11.1460      -7.72184       7.29763       9.55679       11.0083       11.4584       11.4748       11.3297
  29  22 4410.6129    0.7986 15.0718 10.3919 -0.0001  0.1702   0.0068   0.4412    0.0218   0.0000   427.2465       44.5984       14.3304      -11.1970       1.94292       10.7829       8.57280       11.5927       12.8973       13.8266       13.5799       13.3684
  30   3 1376.6239    0.0945  0.0800  9.1932 -0.0011  0.0159   0.0066   0.0155    0.0203   0.0000   442.2667      -1.10774       19.0017     -0.430661      -3.25432       1.47154      0.768617      0.738983       1.24756       1.28913      0.840484       1.21809
  30   4 1581.9049    0.1957  0.2002  9.2498  0.0000  0.0100   0.0070   0.0214    0.0236   0.0000   439.7263     -0.381172       19.9259    -0.0185444      -2.03717     -0.286237      0.565607      0.730214      0.842706      0.789286      0.896428      0.863783
  30   5 1770.0611    0.3364  0.3978  9.4053  0.0000  0.0126   0.0083   0.0320    0.0316   0.0000   441.7474     -0.788407       18.8530      0.949770      -1.33808     -0.176646      0.641977      0.849318      0.952855      0.993857       1.04411      0.983933
  30   6 1949.9878    0.5375  0.4889  9.7240  0.0000  0.0136   0.0112   0.0314    0.0385   0.0000   440.8269     -0.634572       18.5943       2.80566      -1.63054       1.66442      0.798548       1.04307       1.15499       1.22357       1.30693       1.22807
  30   7 2126.3774    0.7812  0.7328 10.1425 -0.0001  0.0168   0.0138   0.0400    0.0496   0.0000   440.9686       2.50460       17.6849      -1.73676      -4.87919     -0.360716      0.847219       1.14591       1.22037       1.29961       1.36691       1.31554
  30   8 2297.3955    1.1699  0.9371 10.6804 -0.0003  0.0183   0.0187   0.0480    0.0586   0.0000   441.2848       4.10291       15.3486      0.473979      -1.91330      -1.38905      0.911109       1.24122       1.39924       1.43435       1.42562       1.48669
  30   9 2462.3784    1.5558  1.0140 11.4950 -0.0009  0.0195   0.0249   0.0513    0.0565   0.0000   441.2251       5.45830       18.7059       1.61401      -4.25976       1.60826       1.04621       1.43754       1.57754       1.63443       1.60086       1.58923
  30  10 2623.6463    2.0851  1.0884 11.8497  0.0000  0.0202   0.0314   0.0527    0.0654   0.0000   440.3561       3.68678       16.5352       1.51037     -0.615108      -1.31886       1.02266       1.39276       1.52162       1.58694       1.56219       1.52426
  30  11 2782.6613    2.5997  0.9878 12.5884  0.0000  0.0186   0.0411   0.0510    0.0552   0.0000   439.8415       4.07641       15.9945       2.61457      0.710263     -0.966313       1.00482       1.35046       1.52538       1.54047       1.58612       1.55724
  30  12 2939.3228    3.3168  0.9248 13.0330 -0.0004  0.0176   0.0529   0.0465    0.0558   0.0000   438.4823       8.12741       16.9454      0.125704    -0.0636187      -4.57832      0.932616       1.23173       1.31869       1.38531       1.41400       1.40394
  30  13 3093.6011    3.8002  1.1117 13.1746  0.0002  0.0201   0.0577   0.0538    0.0728   0.0000   440.1348       8.23834       14.3905      0.237163      -5.97755      -2.68315       1.08788       1.46924       1.62169       1.72811       1.77256       1.74726
  30  14 3246.2948    3.5935  1.4737 12.9645  0.0000  0.0238   0.0473   0.0633    0.0568   0.0000   439.3785       8.04389       8.77189      -2.94955       1.99377      -3.15787       1.28780       1.72389       1.95370       2.03571       2.01304       2.05542
  30  15 3397.9169    2.9761  2.1164 12.6099  0.0000  0.0293   0.0343   0.0805    0.0442   0.0000   441.4385       9.42272       12.4140       3.92568       3.60747      -7.52218       1.53716       2.03799       2.28640       2.37225       2.47263       2.44728
  30  16 3549.0785    2.4622  3.4748 12.0614  0.0000  0.0396   0.0237   0.1116    0.0377   0.0000   440.6226       11.8014       11.6228      -1.13000      -1.20837      -11.6863       2.02675       2.75622       3.05956       3.15026       3.29569       3.22466
  30  17 3699.5664    2.0316  4.7836 11.6130  0.0000  0.0501   0.0186   0.1371    0.0343   0.0000   440.7551       13.0777       6.98327      -1.28166       7.29815      -14.6178       2.58778       3.43353       3.88898       3.91828       4.19452       4.03677
  30  18 3849.4494    1.6294  6.8151 11.1307  0.0000  0.0657   0.0137   0.1833    0.0309   0.0000   434.0715       7.97418       19.6632      -3.23122       3.43087      -12.8311       3.33529       4.45772       4.99554       5.20088       5.26970       5.12606
  30  19 3998.9840    1.3705  8.7101 10.9175  0.0000  0.0818   0.0116   0.2339    0.0280   0.0000   437.8318       9.59806       10.9025       2.70224      -8.59592      -8.74093       4.04805       5.46031       6.22565       6.42707       6.52777       6.50417
  30  20 4147.8494    1.1353 11.4985 10.7682  0.0003  0.1122   0.0099   0.3186    0.0259   0.0000   426.5824       13.6453       15.3613       7.48017       7.91997      -17.5746       5.67083       7.42143       8.42554       8.85518       9.00821       8.78501
  30  21 4296.9278    0.9064 13.0378 10.5663 -0.0009  0.1392   0.0081   0.3763    0.0244   0.0000   441.8573       2.13849       8.75584       12.8438      -3.12868      -28.6852       6.91310       9.24959       10.4258       10.9890       11.0749       10.9271
  30  22 4444.7892    0.7864 15.8949 10.3426  0.0013  0.1707   0.0063   0.4464    0.0208   0.0000   434.1126       26.2262       17.5884       1.50613       38.2996      -3.72790       8.70338       11.2722       12.8303       13.7105       13.6566       13.6493
  31   3 1393.1607    0.1160  0.1016  9.2359 -0.0016  0.0080   0.0066   0.0217    0.0203   0.0000   441.2758     -0.641184       19.3301      0.135353      -3.05040     -0.305560      0.469294      0.655686      0.808728      0.804864      0.762002      0.739153
  31   4 1599.3335    0.2175  0.1988  9.3015  0.0006  0.0106   0.0074   0.0214    0.0236   0.0000   440.7810      0.437286       20.1816     -0.512202      -2.18169     -0.485492      0.669644      0.984848       1.12767       1.30441       1.26802       1.17597
  31   5 1788.2477    0.3747  0.3996  9.4885 -0.0001  0.0125   0.0088   0.0304    0.0312   0.0000   440.8001     -0.827080       19.1838      -2.10861      -2.17529       1.39213      0.643431      0.851325       1.00391      0.967913       1.15638       1.03334
  31   6 1969.4301    0.5665  0.6060  9.7336  0.0002  0.0145   0.0107   0.0375    0.0419   0.0000   440.2014       2.22797       21.4670      -3.69658      -2.29328     -0.885751      0.712609      0.974744       1.09165       1.12360       1.12007       1.15156
  31   7 2147.0789    0.8210  0.7924 10.2705  0.0000  0.0174   0.0138   0.0421    0.0484   0.0000   439.7191       2.12974       19.8004      -1.98340      -4.60489    -0.0403130      0.801399       1.11308       1.20630       1.32393       1.28242       1.26717
  31   8 2318.9876    1.1865  1.0196 10.9048 -0.0002  0.0196   0.0183   0.0506    0.0548   0.0000   440.1494       3.25983       20.4863      -1.71358      -1.55808      0.631196      0.966740       1.32930       1.39687       1.55526       1.53595       1.51522
  31   9 2485.1310    1.6589  1.1659 11.4492 -0.0077  0.0208   0.0240   0.0554    0.0576   0.0000   440.6746       3.02354       18.3111       1.23283      -1.44541      0.517567       1.03069       1.41823       1.50334       1.58752       1.63801       1.57829
  31  10 2647.9570    2.2327  1.0645 12.0938  0.0000  0.0197   0.0338   0.0521    0.0625   0.0000   437.0462       3.08370       13.3794      -1.56175      -3.24144      -2.13623      0.980516       1.35765       1.41795       1.53762       1.62517       1.64665
  31  11 2808.5272    2.9286  0.9712 12.6249  0.0000  0.0179   0.0447   0.0466    0.0599   0.0000   438.3871       6.89966       19.0436      -2.54091      -4.59358      -5.53557      0.888350       1.21250       1.34939       1.37237       1.40010       1.34126
  31  12 2966.3003    3.5626  1.0088 12.9666  0.0000  0.0184   0.0530   0.0475    0.0621   0.0000   439.0299       7.06482       13.2377      -1.30030     -0.139236      -2.95757      0.917484       1.29699       1.34963       1.42511       1.45717       1.43762
  31  13 3121.5783    3.7562  1.2921 13.0589  0.0000  0.0216   0.0522   0.0575    0.0683   0.0000   440.1286       6.22997       9.55130       2.17465      -3.51283      -6.34049       1.03094       1.40120       1.55987       1.60115       1.65829       1.59560
  31  14 3275.0960    3.4203  1.5160 13.1678  0.0000  0.0253   0.0466   0.0676    0.0528   0.0000   439.8369       10.7691       16.6470     -0.772602      -3.76512      -8.36493       1.24133       1.74006       1.88717       1.96713       1.94121       1.90961
  31  15 3427.7208    2.8839  2.3591 12.3626  0.0000  0.0301   0.0303   0.0840    0.0452   0.0000   435.1604       15.8207       15.4052       1.30394     -0.434693      -7.99849       1.58682       2.07099       2.29695       2.46186       2.59685       2.52988
  31  16 3579.5814    2.3264  3.5991 12.0225  0.0000  0.0396   0.0215   0.1114    0.0340   0.0000   439.3232       11.6355       13.2768       1.87610       3.04884      -9.79548       2.00744       2.66066       2.96216       3.16008       3.24664       3.17138
  31  17 3730.7555    1.9572  5.4530 11.4532  0.0000  0.0527   0.0163   0.1500    0.0324   0.0000   442.4315       11.8534       13.9310      -2.22091      -4.91395      -12.0839       2.65242       3.49587       3.97975       4.12817       4.15021       4.16862
  31  18 3881.2672    1.6316  7.3916 11.0973  0.0001  0.0673   0.0128   0.1890    0.0289   0.0000   439.3097       16.0792       22.3048      -5.06971      -7.62891      -1.87750       3.34060       4.39771       5.02831       5.16824       5.31392       5.34162
  31  19 4031.4304    1.3099  9.4161 10.8764  0.0000  0.0891   0.0107   0.2452    0.0273   0.0000   433.5351       12.7736       1.78746      -6.67181      -9.12270      -2.47940       4.27641       5.86712       6.67282       6.78454       7.00854       6.96498
  31  20 4181.1155    1.0352 10.8994 10.7928  0.0000  0.1135   0.0096   0.3134    0.0249   0.0000   442.1447       11.4413       17.5556       22.7508       2.61078      -14.6082       5.49163       7.38175       8.27608       8.89102       8.90799       8.79793
  31  21 4330.1059    0.8727 14.2524 10.5707  0.0006  0.1511   0.0072   0.4010    0.0216   0.0000   424.7377       32.4753       37.9713      -13.8770      -16.1015       7.23009       7.33360       9.64769       10.9436       11.5790       11.6653       11.4110
  31  22 4479.8211    0.7210 15.8992 10.3646 -0.0028  0.1874   0.0061   0.4673    0.0201   0.0000   441.8150      -19.8572       10.7898       4.69097       30.8406       11.2034       8.84183       11.9642       13.6930       14.3023       14.1992       14.1342
  32   2 1179.5047    0.0701  0.0443  9.3143  0.0010  0.0089   0.0066   0.0148    0.0186   0.0000   440.7905      -1.78374       16.0170      -1.16090      -1.87617      -2.86630      0.463014      0.559037      0.652322      0.705407      0.637324      0.610310
  32   3 1409.4077    0.1171  0.1261  9.2470  0.0000  0.0089   0.0060   0.0211    0.0204   0.0000   441.5381     -0.878906       20.8742     -0.173476      -1.30503     0.0523500      0.470553      0.581972      0.674422      0.719791      0.718307      0.642861
  32   4 1616.4474    0.2200  0.2132  9.3707  0.0000  0.0098   0.0072   0.0217    0.0237   0.0000   440.8404      0.325391       21.1577       1.30148     -0.739424     -0.477029      0.523380      0.732435      0.770358      0.799576      0.768073      0.764461
  32   5 1806.1845    0.3842  0.4660  9.4560 -0.0002  0.0134   0.0083   0.0311    0.0335   0.0000   440.5298     -0.979918       18.0788      -1.05451      -2.26704      0.493185      0.686357      0.893191      0.985488       1.05518       1.07479       1.06670
  32   6 1988.6957    0.5974  0.5757  9.8722  0.0000  0.0139   0.0113   0.0342    0.0403   0.0000   439.0805     -0.855177       18.4849      -1.16294      -2.57346      0.229919      0.647822      0.922641      0.967226       1.06149       1.07131       1.05096
  32   7 2167.3603    0.8785  0.7953 10.3465  0.0000  0.0162   0.0144   0.0417    0.0502   0.0000   440.9091      -3.05034       18.8428      0.524793      -1.57079      -3.59093      0.828470       1.04048       1.15191       1.24616       1.33540       1.26986
  32   8 2340.1281    1.2451  1.0966 10.9436  0.0000  0.0200   0.0186   0.0517    0.0592   0.0000   440.9466       4.32458       20.2872       1.64431      -2.55717     -0.260650      0.967276       1.28303       1.40926       1.49734       1.52859       1.49500
  32   9 2507.3950    1.7671  1.1202 11.6239 -0.0001  0.0201   0.0257   0.0513    0.0606   0.0000   439.9620       1.15354       19.5552      -2.21479      -2.01254     -0.629020      0.992579       1.34571       1.44202       1.53556       1.56412       1.51655
  32  10 2671.7863    2.4035  1.0573 12.2042  0.0000  0.0192   0.0357   0.0486    0.0639   0.0000   439.5888       5.42145       14.8777     -0.540847      -1.92770      -3.65691      0.924278       1.30430       1.36691       1.45976       1.51923       1.54049
  32  11 2833.9343    2.9937  0.9263 12.8697  0.0000  0.0171   0.0462   0.0457    0.0540   0.0000   441.0708       6.61947       18.7095     -0.540025       1.28369      -1.74868      0.868460       1.15798       1.22436       1.35150       1.40008       1.38073
  32  12 2992.9470    3.5028  0.9920 13.2228  0.0000  0.0177   0.0533   0.0491    0.0562   0.0000   439.5557       9.50760       12.7120      -4.13074     -0.558543      -1.64913      0.890263       1.19627       1.25794       1.38602       1.38626       1.35393
  32  13 3149.1654    3.7097  1.1700 13.3625  0.0000  0.0204   0.0542   0.0548    0.0606   0.0000   440.5504       8.58103       14.0646       1.22395     -0.923609      -7.30595      0.992592       1.39509       1.44412       1.62128       1.66996       1.61452
  32  14 3303.6162    3.3902  1.6025 13.1643  0.0000  0.0252   0.0452   0.0690    0.0544   0.0000   439.4754       10.0988       14.9027      -1.25949      -2.98438      -6.06985       1.25020       1.66053       1.78716       1.97980       2.00057       1.92920
  32  15 3457.0279    2.8169  2.9216 12.3217  0.0000  0.0338   0.0261   0.0924    0.0367   0.0000   440.0748       8.97996       17.5364      -3.19380      -8.00052      -4.40355       1.59867       2.18654       2.44010       2.48775       2.61801       2.51033
  32  16 3609.6684    2.2961  4.0555 11.9828 -0.0000  0.0432   0.0201   0.1204    0.0318   0.0000   436.8540       10.8042       14.5518       2.84959       2.18823      -8.83625       2.09221       2.77592       3.04716       3.35285       3.35712       3.44328
  32  17 3761.5997    1.9124  5.7166 11.4224  0.0000  0.0541   0.0150   0.1503    0.0306   0.0000   441.8670       7.90785       16.4941       1.63879      -10.7513      -5.39661       2.62139       3.47177       3.87183       4.16226       4.22840       4.15037
  32  18 3912.7408    1.5269  7.8313 11.1085  0.0000  0.0718   0.0119   0.2010    0.0272   0.0000   435.1844       14.0709       15.3347      0.185688      -9.89458       3.61250       3.43652       4.60913       5.17545       5.56261       5.61796       5.50397
  32  20 4213.5560    0.9967 12.2924 10.7991  0.0000  0.1269   0.0085   0.3494    0.0231   0.0000   443.6456       15.8354      -11.0733      -2.79775       11.3667      -8.84277       5.99710       8.02838       9.20010       9.62566       9.84368       9.79589
  32  21 4363.7677    0.8008 13.8345 10.6073  0.0003  0.1563   0.0071   0.4086    0.0216   0.0000   438.0039       5.46451       17.4507       25.3034      -11.7395      -11.0550       7.25904       9.78384       11.1713       11.7384       11.6421       11.7618
  33   2 1193.8641    0.0698  0.0653  9.2476  0.0000  0.0108   0.0065   0.0225    0.0187   0.0000   441.0561      0.351685       19.9267     -0.425805      -2.43267      0.683696      0.569749      0.649898      0.714881      0.823289      0.785481      0.861860
  33   3 1425.4209    0.1309  0.1397  9.2185  0.0000  0.0091   0.0061   0.0210    0.0205   0.0000   441.4802      0.788971       20.2860      -1.22935      -2.73088      0.274373      0.462650      0.561205      0.681754      0.808340      0.876716      0.870531
  33   4 1633.2301    0.2346  0.2378  9.3240  0.0000  0.0102   0.0071   0.0228    0.0239   0.0000   440.5843      -1.10344       18.6040       1.79338      -2.34641     -0.922120      0.506611      0.662376      0.691128      0.742066      0.800316      0.797770
  33   5 1823.8297    0.4098  0.4360  9.4703  0.0000  0.0129   0.0088   0.0286    0.0331   0.0000   440.3279     -0.509235       20.9863       1.17823      -2.87552      0.269003      0.592785      0.817639      0.922832       1.02627      0.931875      0.949807
  33   6 2007.6482    0.6221  0.6301  9.8215  0.0000  0.0144   0.0112   0.0345    0.0429   0.0000   442.5602     -0.313709       20.4612       1.84730     -0.589202     -0.887111      0.687507      0.892788      0.977422       1.05510       1.06770       1.10351
  33   7 2187.3760    0.9460  0.7723 10.4894  0.0000  0.0155   0.0156   0.0399    0.0473   0.0000   442.4340     -0.748713       19.0685      -1.76343     -0.305925     -0.287310      0.754983      0.994165       1.09662       1.13613       1.13966       1.21083
  33   8 2360.9232    1.3570  1.1212 10.7406 -0.0000  0.0189   0.0189   0.0509    0.0658   0.0000   439.8812       3.34574       17.1982      -2.37113      -1.58464      -3.67566      0.883750       1.16378       1.30671       1.38296       1.40914       1.38844
  33   9 2529.2965    1.8710  1.1768 11.4770 -0.0034  0.0197   0.0257   0.0523    0.0615   0.0000   440.5884     -0.159226       21.1896       1.42544      -1.50970      -2.42349      0.921781       1.27442       1.36978       1.46379       1.53421       1.48340
  33  10 2695.2206    2.3692  1.1193 12.2509  0.0000  0.0197   0.0345   0.0518    0.0592   0.0000   441.1705       4.76627       16.5675      -2.25660      -1.02674      -4.65675      0.896650       1.22084       1.29729       1.40622       1.44249       1.44419
  33  11 2858.7594    3.1172  1.0020 12.8547  0.0000  0.0180   0.0469   0.0477    0.0579   0.0000   440.3874       4.11181       15.0879      -1.85015      -2.60735      -3.45288      0.829731       1.14753       1.18967       1.32128       1.31939       1.28226
  33  12 3019.0259    3.7893  1.0899 13.0088 -0.0000  0.0190   0.0531   0.0479    0.0661   0.0000   439.6515       4.88806       14.2319     0.0303256      0.218190      -3.16772      0.865887       1.17483       1.29026       1.38038       1.33844       1.35240
  33  13 3176.3501    3.7274  1.3241 13.1507  0.0000  0.0208   0.0502   0.0587    0.0566   0.0000   440.0690       11.2326       17.2781     0.0269136      -6.05056      -4.24888       1.03533       1.38464       1.52278       1.59238       1.66115       1.66795
  33  14 3331.7410    3.2540  1.8234 12.8805  0.0000  0.0265   0.0390   0.0701    0.0488   0.0000   436.9922       7.33989       13.3149       5.01970     -0.636315      -10.7398       1.22954       1.68068       1.83429       2.03682       2.06384       1.97291
  33  15 3486.0529    2.6780  2.9205 12.3061  0.0001  0.0340   0.0254   0.0928    0.0361   0.0000   440.4932       7.15118       16.3480     -0.218431      -4.06610      -13.5065       1.62655       2.21836       2.46988       2.62454       2.71019       2.67256
  33  16 3639.5780    2.2566  4.4097 11.7566  0.0000  0.0440   0.0182   0.1205    0.0306   0.0000   440.9808       15.3384       10.8536      -3.04504       2.86375      -8.42700       2.02952       2.71417       3.06686       3.16188       3.26900       3.24171
  33  17 3792.0081    1.8101  6.1430 11.2952  0.0000  0.0574   0.0139   0.1563    0.0290   0.0000   438.0206       16.3851       21.5692       3.42706      -3.89945       1.25487       2.64985       3.55544       4.00547       4.24024       4.34552       4.21103
  33  18 3943.9736    1.4741  7.9243 11.0406 -0.0001  0.0729   0.0114   0.2010    0.0258   0.0000   440.6587       14.8795       21.2835      -2.77264      -12.7311      -4.54307       3.33172       4.49048       5.11723       5.29912       5.43284       5.39419
  33  19 4095.5676    1.2364 10.4774 10.8318  0.0000  0.0961   0.0095   0.2745    0.0247   0.0000   434.9234       1.07851       20.5446       12.7474      -24.2987      -10.3132       4.44389       5.97431       6.69030       7.24168       7.28412       7.16975
  33  20 4246.3133    1.0004 12.5997 10.6699  0.0000  0.1249   0.0079   0.3363    0.0224   0.0000   432.3555       18.2244       35.6398      -3.24935      -4.39887      -27.4667       5.57605       7.54619       8.58999       9.02658       9.06000       9.01008
  34   2 1208.0331    0.0703  0.0511  9.1985  0.0000  0.0099   0.0064   0.0160    0.0181   0.0000   442.2804     -0.155221       19.1394      -1.09773      -2.46260     -0.320004      0.423941      0.548038      0.627655      0.692314      0.639357      0.620192
  34   3 1441.1525    0.1296  0.1575  9.1980  0.0000  0.0143   0.0059   0.0215    0.0204   0.0000   442.2768       1.49676       19.9667      0.216547      -1.43688       1.00992      0.554110      0.971730      0.836505       1.06595       1.18884       1.22536
  34   4 1649.7219    0.2535  0.2493  9.3104  0.0000  0.0105   0.0072   0.0217    0.0245   0.0000   441.3061      0.154527       19.8682     -0.597405      -1.79178      0.663329      0.456330      0.566830      0.714345      0.699414      0.804062      0.733229
  34   5 1841.2714    0.4409  0.4335  9.4672  0.0004  0.0120   0.0093   0.0287    0.0346   0.0000   441.9272      -1.20243       20.0242     -0.805240      -2.65567      -2.10730      0.595329      0.806840      0.864626      0.981366      0.993375       1.03102
  34   6 2026.3756    0.6432  0.6138  9.8629 -0.0000  0.0136   0.0115   0.0351    0.0412   0.0000   440.1191       1.21545       20.0016      -1.45077      -2.34045      0.238607      0.592831      0.805525      0.891218      0.969637      0.956547      0.965162
  34   7 2207.0338    0.9621  0.9152 10.3095 -0.0000  0.0165   0.0145   0.0454    0.0539   0.0000   440.7338       2.84226       20.3455     -0.497181      -3.97201       1.14229      0.772427       1.00723       1.13138       1.23040       1.26208       1.20538
  34   8 2381.2911    1.3526  1.1013 10.9811  0.0000  0.0195   0.0194   0.0507    0.0604   0.0000   440.6950       3.69101       19.1446      -2.12450      -2.71766      0.791674      0.887096       1.17452       1.32026       1.35771       1.40763       1.41536
  34   9 2550.7700    1.9502  1.1741 11.6878  0.0000  0.0196   0.0269   0.0545    0.0602   0.0000   440.5640       5.42957       18.4153     0.0351881      -1.35326      -1.59334      0.869966       1.23631       1.28490       1.39475       1.44385       1.41843
  34  10 2718.1531    2.5303  1.0011 12.2944  0.0000  0.0174   0.0369   0.0476    0.0583   0.0000   438.3308       3.17775       18.5479       2.58020      -3.48180      -4.54166      0.812094       1.12921       1.24008       1.30615       1.39139       1.38396
  34  11 2883.0969    3.2884  1.1052 12.6609  0.0000  0.0183   0.0455   0.0498    0.0669   0.0000   439.3134       6.20564       16.6803     -0.543460      -1.73427      -3.00746      0.848812       1.14232       1.26381       1.30828       1.35445       1.35534
  34  12 3044.6763    3.6987  1.1072 13.2311  0.0000  0.0188   0.0529   0.0507    0.0587   0.0000   440.1323       7.74826       16.2339       2.93380      -2.75442      -4.50400      0.893967       1.16500       1.28904       1.38351       1.49044       1.45280
  34  13 3203.0863    3.7294  1.2893 13.2734 -0.0000  0.0214   0.0499   0.0565    0.0513   0.0000   439.6998       7.88605       18.1961       1.19501      -1.09227      -3.07579      0.910045       1.27365       1.32761       1.49476       1.45524       1.47835
  34  14 3359.5281    3.2660  2.0252 12.6888 -0.0000  0.0269   0.0360   0.0729    0.0481   0.0000   442.6990       9.56082       17.3070      -2.52645      0.488784      -5.58701       1.21155       1.62849       1.81588       1.90999       2.03250       2.01051
  34  15 3514.8066    2.5804  3.2993 12.1649  0.0000  0.0365   0.0231   0.1001    0.0344   0.0000   440.2489       8.21639       9.73714      -2.68055       1.15417      -3.96496       1.58261       2.18993       2.40756       2.49832       2.55913       2.56296
  34  16 3669.0894    2.1009  4.6804 11.7119  0.0000  0.0454   0.0169   0.1283    0.0287   0.0000   440.5812       8.56677       9.18140       3.62386       5.41392      -12.1995       2.10614       2.74488       3.05608       3.23858       3.25244       3.28537
  34  17 3822.4490    1.7576  6.5705 11.3655  0.0000  0.0594   0.0135   0.1669    0.0258   0.0000   429.5309       14.5930       16.9014      -6.59689      -6.77572     -0.820803       2.70340       3.58569       4.08509       4.33771       4.46341       4.49480
  34  18 3975.0372    1.4113  8.5573 11.0240  0.0000  0.0775   0.0108   0.2140    0.0243   0.0000   443.9359       11.2067       13.7137       1.04788      -9.20919      -18.3602       3.50795       4.66540       5.25303       5.52420       5.71761       5.64612
  34  19 4127.0028    1.1877 11.3411 10.8236  0.0007  0.1047   0.0086   0.2909    0.0226   0.0000   418.8778       24.1541       18.6632       1.11379      -7.57868      -4.04268       4.64952       6.13914       7.00981       7.47527       7.47531       7.51950
  34  20 4278.5646    0.9456 12.9008 10.6222  0.0006  0.1294   0.0072   0.3429    0.0215   0.0000   425.4211       17.8641       13.3606      -9.44678       4.84184      -8.99650       5.72714       7.57912       8.70110       9.29168       9.30229       9.26124
  34  21 4429.4103    0.7324 14.7650 10.4726 -0.0017  0.1709   0.0064   0.4352    0.0199   0.0000   429.4315       32.3207       28.4704       23.4553       12.2964      -26.2528       7.34366       10.0717       11.2099       12.1953       12.1213       12.1550
  35   2 1221.9254    0.0563  0.0435  9.2143 -0.0009  0.0115   0.0067   0.0162    0.0178   0.0000   440.8566      -1.67490       20.0428     0.0890779      -1.41414       2.34305      0.555297      0.619259      0.792934      0.830753      0.776780      0.767097
  35   3 1456.6191    0.1222  0.1395  9.1809  0.0000  0.0093   0.0056   0.0219    0.0196   0.0000   441.0814      0.403178       21.4744      -1.17413      -3.10723       1.26559      0.406531      0.569204      0.642642      0.744114      0.724007      0.690293
  35   4 1665.9650    0.2714  0.2515  9.3176  0.0000  0.0095   0.0075   0.0206    0.0244   0.0000   441.1399     -0.636210       20.5715     -0.559980      -2.81478     -0.199393      0.422348      0.560565      0.628899      0.659039      0.662828      0.648052
  35   5 1858.4632    0.4710  0.4664  9.4391 -0.0003  0.0121   0.0093   0.0287    0.0350   0.0000   442.6773     -0.235414       19.8834      0.614127      -2.91456     -0.578261      0.593769      0.796051      0.857956      0.898139      0.929223      0.896944
  35   6 2044.8880    0.6713  0.6834  9.9493  0.0001  0.0149   0.0114   0.0359    0.0413   0.0000   440.2079       2.23690       19.7896    -0.0138723      -1.23419      -1.39067      0.640671      0.945834      0.979098       1.14437       1.08081       1.13184
  35   7 2226.4531    1.0294  0.9163 10.3608  0.0000  0.0171   0.0151   0.0421    0.0543   0.0000   440.5198       1.58619       20.6356       1.13907     -0.738389     -0.631381      0.776232       1.10643       1.20470       1.26832       1.32751       1.26833
  35   8 2401.4156    1.4375  0.9653 11.3243  0.0000  0.0175   0.0214   0.0467    0.0499   0.0000   440.6069       3.20800       19.9628      -2.64649      -1.29673     -0.906757      0.789215       1.05904       1.14367       1.26836       1.34261       1.33027
  35   9 2572.0039    2.0185  1.1925 11.6678  0.0000  0.0191   0.0271   0.0521    0.0600   0.0000   443.7918       1.55548       20.3832       2.19700      -3.42252      -2.67072      0.883547       1.14016       1.29766       1.36208       1.42226       1.40750
  35  10 2740.6684    2.6208  1.0596 12.4522  0.0000  0.0178   0.0376   0.0508    0.0567   0.0000   441.6991       7.26170       16.9351     -0.829588      0.155860      -3.66095      0.819291       1.06967       1.20284       1.23357       1.29608       1.27851
  35  11 2907.0305    3.3590  1.0782 12.8011 -0.0001  0.0179   0.0470   0.0484    0.0629   0.0000   440.9818       7.53745       17.8243       1.54329     -0.793710      -3.11173      0.804806       1.12135       1.21357       1.26819       1.41915       1.31720
  35  12 3069.8859    3.7983  1.2102 13.0392 -0.0000  0.0197   0.0507   0.0512    0.0633   0.0000   441.6490       10.0710       19.4399      -1.25101      -3.45112      -4.26264      0.866811       1.12440       1.26367       1.31461       1.38971       1.32518
  35  13 3229.4463    3.6359  1.5077 13.0438 -0.0028  0.0228   0.0447   0.0611    0.0493   0.0000   441.0569       9.34305       14.3069      -2.80696      0.611919      -3.46279       1.00175       1.39643       1.52963       1.61485       1.69655       1.64522
  35  14 3386.9559    3.0805  2.1084 12.5770  0.0001  0.0276   0.0327   0.0727    0.0426   0.0000   442.6930       13.1687       10.1755      0.687771       2.32831      -3.58763       1.19297       1.65066       1.82824       1.92152       2.00270       1.99602
  35  15 3543.0221    2.5716  3.5691 11.9832 -0.0003  0.0365   0.0217   0.1018    0.0348   0.0000   440.8709       12.9471       13.1775      -6.57209       4.53969      -4.29238       1.64464       2.19786       2.45918       2.59979       2.71931       2.76263
  35  16 3698.1930    2.0771  5.0331 11.5484  0.0000  0.0469   0.0156   0.1309    0.0280   0.0000   442.3503       15.3989       17.4889     -0.435345      -3.81879      -10.6053       2.04760       2.77318       3.15736       3.30213       3.42162       3.32785
  35  17 3852.3483    1.6241  6.7983 11.2688  0.0000  0.0627   0.0125   0.1740    0.0252   0.0000   449.6378       14.4480       8.15057       7.65800      -3.25990      -3.52234       2.76507       3.69008       4.12410       4.48321       4.55127       4.57913
  35  19 4158.2353    1.0949 11.1831 10.7883 -0.0024  0.1102   0.0083   0.2956    0.0220   0.0000   439.4459       13.5678       25.7200      -3.53070      -2.32964      -12.5792       4.72361       6.36513       7.23620       7.70292       7.69687       7.80906
  35  20 4310.2654    0.8892 13.3439 10.5736  0.0002  0.1386   0.0068   0.3625    0.0204   0.0000   423.6205       8.72007       12.5749      -6.36363      -3.88142      -13.5993       5.84835       7.91892       9.03245       9.44649       9.57781       9.51658
  35  21 4461.3894    0.7143 15.7777 10.4311  0.0021  0.1803   0.0061   0.4636    0.0186   0.0000   434.6958       28.8049       30.2410      -32.4053       1.95897       21.5362       7.72355       10.1272       11.8189       12.5006       12.7146       12.6066
  36   2 1235.6838    0.0566  0.0297  9.2523  0.0000  0.0178   0.0066   0.0099    0.0175   0.0000   440.2175      0.134294       17.7452       2.22907      -2.95831       1.20519      0.487467      0.915699      0.836768      0.926064      0.906215      0.778534
  36   3 1471.8504    0.1510  0.1290  9.2260  0.0000  0.0084   0.0063   0.0153    0.0199   0.0000   441.6224      -1.15044       19.8956      0.751672      -2.39351      0.149402      0.353221      0.463392      0.528782      0.562799      0.516276      0.571197
  36   4 1681.9083    0.2766  0.2659  9.3702 -0.0008  0.0092   0.0073   0.0223    0.0240   0.0000   441.6604     -0.459141       20.2244     -0.492261      -2.42973     -0.447346      0.435067      0.565652      0.702225      0.838859      0.829336      0.850345
  36   5 1875.4411    0.4679  0.5126  9.5308  0.0000  0.0127   0.0089   0.0310    0.0352   0.0000   441.1343     -0.697088       19.2634     0.0740601      -3.38853       1.09169      0.553293      0.740487      0.819479      0.846861      0.933137      0.911125
  36   6 2063.1282    0.7157  0.7446  9.9157  0.0001  0.0152   0.0115   0.0383    0.0462   0.0000   441.2546      0.618381       19.1620       2.71464      -2.31059      -1.11877      0.621901      0.888110      0.956400       1.05212       1.08853       1.04575
  36   7 2245.5903    1.0712  0.8846 10.4919  0.0000  0.0159   0.0156   0.0416    0.0532   0.0000   441.4782       1.32155       20.7639       1.09032      -3.29710      0.651995      0.702823      0.937121       1.01551       1.13495       1.08838       1.10627
  36   8 2421.2482    1.5469  1.1719 11.1123 -0.0003  0.0191   0.0208   0.0503    0.0616   0.0000   441.5207       2.94919       15.4719     -0.170799      -2.04653     -0.653203      0.806310       1.09281       1.23682       1.30222       1.34667       1.33223
  36   9 2592.8820    2.1030  1.2105 11.7069  0.0000  0.0191   0.0277   0.0510    0.0623   0.0000   441.8809       1.98566       19.3008       2.34595     -0.523545      -3.49472      0.836665       1.11270       1.21528       1.32858       1.37579       1.35370
  36  10 2762.9126    2.7027  1.0259 12.5110 -0.0003  0.0174   0.0381   0.0464    0.0557   0.0000   439.5092       4.89825       18.6858      -2.25149      -3.80180     -0.168662      0.779301       1.02275       1.09409       1.22678       1.28332       1.25888
  36  11 2930.4381    3.6047  1.0647 12.9476  0.0000  0.0176   0.0494   0.0474    0.0587   0.0000   441.0043       7.04055       16.2793     -0.289525      -2.85869     -0.821461      0.753879       1.02427       1.06518       1.19400       1.22487       1.25325
  36  12 3094.5418    3.8469  1.1498 13.2510  0.0005  0.0188   0.0527   0.0512    0.0604   0.0000   440.0358       7.73223       17.3985      -2.03087      -2.04244      -3.49376      0.818587       1.12759       1.22505       1.29612       1.33464       1.26735
  36  13 3255.3418    3.6360  1.5534 13.1272 -0.0003  0.0234   0.0438   0.0613    0.0454   0.0000   441.5446       7.84084       17.2853       1.77053      -1.67196      -5.47546      0.973527       1.33550       1.46096       1.59062       1.59228       1.63915
  36  14 3414.0741    3.0583  2.3281 12.4716  0.0000  0.0278   0.0299   0.0759    0.0399   0.0000   441.3424       8.46649       14.3989      0.882842      -3.13264      -4.75904       1.18270       1.58616       1.80779       1.87136       1.94202       1.92728
  36  15 3571.1207    2.4282  3.8805 12.0042  0.0012  0.0389   0.0200   0.1089    0.0311   0.0000   437.7810       11.7835       18.7352      0.740870      -1.24861      -9.31320       1.65299       2.25150       2.53583       2.64467       2.68641       2.73802
  36  16 3726.9448    1.9641  5.5552 11.5104 -0.0002  0.0509   0.0146   0.1410    0.0267   0.0000   437.7397       9.75053       15.1332      -2.66056      -2.59380      -2.49883       2.13516       2.87064       3.23671       3.33014       3.52150       3.51335
  36  17 3881.9576    1.6016  7.3233 11.2308  0.0005  0.0649   0.0118   0.1813    0.0244   0.0000   439.1521       3.62456       14.3147       1.36841    -0.0881573      -8.45207       2.76331       3.68882       4.21502       4.45246       4.64038       4.59056
  36  18 4035.8316    1.3084  9.3299 10.9664  0.0000  0.0843   0.0096   0.2320    0.0229   0.0000   438.3646       13.0724       23.5401      -1.95408      -10.9261      0.839332       3.51326       4.83346       5.29992       5.76967       5.83412       5.81206
  36  19 4189.1742    1.0826 11.7706 10.7668  0.0016  0.1104   0.0078   0.2990    0.0210   0.0000   433.3572       14.6973       15.5960       8.38854      -6.54247      -22.3016       4.72564       6.24623       7.11695       7.59740       7.81479       7.78125
  36  20 4341.6893    0.8438 14.0373 10.5870 -0.0018  0.1480   0.0064   0.3839    0.0195   0.0000   431.2666       18.1179       13.5862      -1.47172       13.8656       9.81860       6.12525       8.22026       9.32971       10.0320       9.98873       9.93294
  37   2 1249.1932    0.0749  0.0613  9.1910  0.0000  0.0127   0.0064   0.0151    0.0177   0.0000   441.6750     -0.186598       20.8199      -1.13978      -3.86680      0.631164      0.529591      0.757481      0.624942      0.740203      0.780716      0.814562
  37   3 1486.8127    0.1585  0.1765  9.2006  0.0000  0.0089   0.0059   0.0206    0.0201   0.0000   441.5590     -0.114331       20.5366      0.520552      -2.78395      -1.22488      0.390822      0.505995      0.552331      0.611634      0.728475      0.760859
  37   4 1697.5887    0.2916  0.3216  9.3195 -0.0015  0.0106   0.0072   0.0252    0.0261   0.0000   440.5795    0.00494062       20.3268     -0.200447      -2.88932     -0.334686      0.486747      0.623827      0.731304      0.773805      0.771899      0.717618
  37   5 1892.2179    0.4843  0.5084  9.5378  0.0000  0.0117   0.0092   0.0318    0.0355   0.0000   441.0970      0.972726       22.7755      0.733643      -2.69578      -2.61659      0.522813      0.681556      0.746515      0.775513      0.882664      0.842317
  37   6 2081.1536    0.7232  0.7401 10.0201  0.0000  0.0152   0.0116   0.0374    0.0439   0.0000   441.8368      -1.06576       20.7475     -0.238040      -2.90524     -0.334458      0.615803      0.886005      0.922252       1.00837       1.05737       1.05186
  37   7 2264.3753    1.1246  1.0484 10.3769  0.0000  0.0180   0.0153   0.0455    0.0610   0.0000   441.2321       2.40273       19.9097       1.31045      -4.75746      -1.81719      0.719838       1.03141       1.13220       1.24662       1.25477       1.26154
  37   8 2440.7614    1.5922  1.1623 11.1665  0.0000  0.0198   0.0213   0.0486    0.0627   0.0000   441.4274       3.92526       21.0212      -2.80628      -2.48778      -1.29142      0.777200       1.09008       1.18814       1.26771       1.27959       1.32246
  37   9 2613.4895    2.2042  1.1812 11.8788  0.0000  0.0183   0.0285   0.0502    0.0561   0.0000   442.5554       4.27601       15.2473      0.138260      -1.16682      -1.89960      0.784160       1.05283       1.13560       1.21404       1.26062       1.27671
  37  10 2784.7120    2.9234  1.0724 12.4603  0.0000  0.0174   0.0392   0.0472    0.0598   0.0000   440.1871       5.82271       20.6952     -0.791622      -1.49485     -0.210968      0.747515       1.06456       1.13418       1.21714       1.29902       1.28854
  37  11 2953.5075    3.5020  1.1917 12.9004  0.0001  0.0188   0.0463   0.0510    0.0579   0.0000   439.9679       5.74667       16.3702      -1.41451     -0.921074      -3.08099      0.754064       1.06571       1.12917       1.17788       1.26836       1.23136
  37  12 3118.7789    3.9612  1.1911 13.1570  0.0000  0.0187   0.0519   0.0501    0.0615   0.0000   440.9869       6.55127       16.2926      -1.55190      -3.15210      -3.21287      0.772975       1.06452       1.14293       1.23228       1.23424       1.23559
  37  13 3280.9764    3.4855  1.6849 13.1070  0.0000  0.0241   0.0410   0.0665    0.0428   0.0000   441.4800       9.30075       15.7927      0.377481      -3.21394      -5.96722      0.963768       1.34202       1.44632       1.56485       1.55970       1.53959
  37  14 3440.7037    2.9479  2.5180 12.4795 -0.0000  0.0291   0.0278   0.0804    0.0351   0.0000   439.8029       11.1126       11.9811      0.829003      -3.39483      -9.46651       1.20400       1.61741       1.75455       1.89601       1.89671       1.95891
  37  15 3598.7795    2.3461  4.0800 11.9469  0.0000  0.0397   0.0187   0.1104    0.0288   0.0000   436.4023       11.6917       17.0146       1.46442      -2.30559      -4.25238       1.67398       2.20133       2.47778       2.69152       2.76169       2.76004
  37  16 3755.4973    1.9007  5.8861 11.4389  0.0000  0.0520   0.0137   0.1458    0.0253   0.0000   437.2997       12.0038       18.0418       2.91397       3.57317      -9.17888       2.15583       2.92532       3.25126       3.54191       3.61329       3.67245
  37  17 3910.9886    1.5236  8.0519 11.1673  0.0000  0.0705   0.0110   0.1972    0.0231   0.0000   438.0007       16.2477       16.0707      -6.04587      -6.51400      -2.37388       2.88615       3.86627       4.40108       4.63677       4.74059       4.76019
  37  18 4066.0591    1.2757 10.4395 10.9239  0.0014  0.0935   0.0091   0.2598    0.0224   0.0000   442.6817       13.5051       21.9762       8.38132     -0.117680      -6.31630       3.89868       5.10249       5.85859       6.26010       6.31875       6.45522
  37  19 4219.7387    0.9960 12.2843 10.7308 -0.0024  0.1222   0.0070   0.3229    0.0201   0.0000   441.9184       10.0827       22.5929      -2.11582       12.3720      -26.1389       4.92039       6.58701       7.55319       8.13209       8.05254       8.13459
  37  20 4372.7461    0.8312 14.3316 10.5307  0.0000  0.1472   0.0062   0.3793    0.0190   0.0000   436.8666       13.4284       10.7665      -6.46363      0.709220      -12.3103       5.97786       8.11761       9.16852       9.76442       9.92577       10.0968
  38   3 1501.5615    0.1656  0.1494  9.2023  0.0000  0.0081   0.0061   0.0170    0.0198   0.0000   441.3631     -0.810142       20.3801      0.972064      -2.58801    -0.0660958      0.345403      0.481059      0.608902      0.730763      0.824657      0.813320
  38   4 1713.0432    0.3147  0.3258  9.3107 -0.0000  0.0107   0.0074   0.0229    0.0266   0.0000   441.1304     -0.932486       19.5480     -0.620621      -1.89463     -0.339900      0.447931      0.595560      0.681486      0.706676      0.773981      0.786604
  38   5 1908.8261    0.5120  0.5593  9.5903 -0.0003  0.0126   0.0092   0.0323    0.0356   0.0000   440.7599     -0.440637       20.6674     -0.391903      -2.82879      0.628177      0.536727      0.727869      0.795911      0.862640      0.864019      0.952246
  38   6 2099.0044    0.7689  0.7146 10.1137 -0.0000  0.0142   0.0122   0.0358    0.0419   0.0000   442.9865     -0.528613       19.2679      0.410362     -0.468225      0.764829      0.591471      0.793036      0.890461      0.946706      0.954942      0.950820
  38   7 2282.9843    1.1388  0.9763 10.7035  0.0000  0.0171   0.0163   0.0461    0.0530   0.0000   440.8878       1.89466       19.5562     -0.645174      -1.39954     -0.187800      0.689579      0.981927      0.997751       1.16971       1.15209       1.15445
  38   8 2460.0804    1.6390  1.1481 11.4400 -0.0000  0.0190   0.0222   0.0507    0.0560   0.0000   441.7625      0.855874       18.9040      -1.86666      -3.90150    -0.0566574      0.769415       1.02614       1.11697       1.20372       1.27966       1.27564
  38   9 2633.8622    2.2896  1.2209 11.9856  0.0000  0.0191   0.0296   0.0512    0.0572   0.0000   442.0559       5.13955       20.3962     -0.917770      -3.46969     -0.768310      0.780948       1.06968       1.15572       1.26156       1.26847       1.27559
  38  10 2806.2489    2.9767  1.1254 12.3879 -0.0004  0.0175   0.0386   0.0475    0.0638   0.0000   440.7498       4.86989       21.6438      0.713114     -0.290478      -1.72035      0.724938      0.991417       1.06046       1.18354       1.23320       1.21375
  38  11 2976.1544    3.6184  1.1222 13.0328 -0.0003  0.0180   0.0478   0.0478    0.0560   0.0000   440.4401       7.20713       18.2898       1.47080     -0.992814      -2.37443      0.705710      0.972543       1.04556       1.14398       1.16612       1.17493
  38  12 3142.6127    3.9227  1.2643 13.2019 -0.0007  0.0193   0.0501   0.0519    0.0558   0.0000   439.7531       7.30218       16.4757      -1.32921      -1.69513      -6.19241      0.809891       1.10998       1.14957       1.27292       1.29869       1.31101
  38  13 3306.0447    3.4549  1.7609 13.0037  0.0000  0.0240   0.0392   0.0654    0.0422   0.0000   441.1174       8.10459       17.8396     -0.631222      -1.84233      -5.56544      0.994203       1.31558       1.51023       1.53757       1.62116       1.69384
  38  14 3467.1148    2.8671  2.9431 12.3710  0.0000  0.0310   0.0248   0.0865    0.0316   0.0000   441.6530       10.8304       12.6772      0.336774     -0.751775      -8.17555       1.31103       1.72383       1.99660       2.08606       2.19143       2.20651
  38  15 3626.2354    2.3073  4.2899 11.7833  0.0000  0.0399   0.0172   0.1099    0.0279   0.0000   442.3030       12.2877       12.4693       3.85820     -0.807238      -15.7894       1.58571       2.19209       2.43720       2.62307       2.64887       2.66099
  38  16 3783.8477    1.8246  5.9399 11.4629  0.0000  0.0528   0.0133   0.1484    0.0240   0.0000   440.6502       7.77808       19.6364     -0.179263      -5.14848      -7.10470       2.09209       2.89597       3.20314       3.39650       3.44194       3.48158
  38  17 3940.2527    1.4789  8.2216 11.1530  0.0000  0.0714   0.0107   0.2022    0.0224   0.0000   440.7552       17.6323       18.1871       1.28545       4.12936      -11.6059       2.88960       3.81882       4.44207       4.73064       4.82353       4.94684
  38  19 4250.0372    1.0158 13.5594 10.6693  0.0032  0.1239   0.0067   0.3315    0.0190   0.0000   440.5198       3.90851       1.05784       5.29998      -2.54491      -25.9419       4.92499       6.57610       7.49665       7.95026       8.13906       8.18777
  38  20 4404.0368    0.7957 14.8813 10.4835 -0.0004  0.1572   0.0059   0.3954    0.0182   0.0000   441.2666       9.62196       32.4883       10.6893       12.9881      -34.5766       6.14852       8.40020       9.39778       10.0539       10.2881       10.2349
  39   2 1275.7573    0.0905  0.0957  9.2371 -0.0008  0.0088   0.0056   0.0220    0.0177   0.0000   440.9027      -1.03949       21.0456       1.13103      -3.43167      -1.01678      0.355416      0.402653      0.528641      0.559903      0.514037      0.540523
  39   3 1516.0572    0.1664  0.1681  9.2353 -0.0002  0.0080   0.0058   0.0190    0.0196   0.0000   441.7026      -1.18412       20.4069     0.0607163      -2.97802      -1.29689      0.322033      0.431018      0.499783      0.565635      0.536424      0.565458
  39   4 1728.2892    0.3299  0.3483  9.4113  0.0005  0.0103   0.0075   0.0261    0.0261   0.0000   441.6348      0.261516       20.5266     -0.548607      -2.85405     -0.574850      0.421909      0.524005      0.605010      0.660300      0.696989      0.659092
  39   5 1925.1928    0.5257  0.5994  9.5448 -0.0001  0.0125   0.0089   0.0328    0.0376   0.0000   441.2153      0.503218       19.8308     -0.480308      -3.20280      -2.68282      0.515852      0.645519      0.727715      0.823340      0.807793      0.860892
  39   6 2116.6133    0.7967  0.7552 10.0782  0.0000  0.0149   0.0120   0.0360    0.0459   0.0000   440.8524      0.570094       19.9553     -0.932394      -2.64091     -0.367642      0.560602      0.800584      0.863125      0.935373      0.954650      0.967109
  39   7 2301.2970    1.2310  1.0517 10.6275 -0.0000  0.0172   0.0165   0.0452    0.0607   0.0000   440.5476       1.84175       18.7005       1.53510      -4.01470     -0.823680      0.700323      0.970482       1.07275       1.13129       1.21941       1.21913
  39   8 2479.1701    1.7351  1.2167 11.3115  0.0000  0.0190   0.0221   0.0501    0.0613   0.0000   441.3321       2.09948       20.3259      -2.16614      -1.94188      -2.03060      0.766351       1.04124       1.16970       1.21867       1.32090       1.26930
  39   9 2654.0340    2.3562  1.1784 12.1584  0.0000  0.0182   0.0311   0.0510    0.0578   0.0000   440.8757       2.19904       20.0606      -1.93506      -3.74853      -3.29437      0.746271      0.988008       1.10131       1.20810       1.24770       1.21665
  39  10 2827.4534    3.1838  1.1342 12.6538  0.0000  0.0177   0.0406   0.0469    0.0576   0.0000   440.9902       5.63221       18.7812      0.169490      -3.04336      -1.22445      0.671943      0.968931       1.02972       1.09741       1.13223       1.12331
  39  11 2998.3620    3.7773  1.1457 13.0529  0.0000  0.0177   0.0484   0.0475    0.0601   0.0000   441.2298       4.87224       19.7817       1.12919      -1.12478      -2.18405      0.724776      0.973054       1.08107       1.18669       1.18442       1.21315
  39  12 3165.9848    3.9058  1.3479 13.1851 -0.0000  0.0200   0.0472   0.0520    0.0522   0.0000   442.2266       8.77795       17.5066      -1.07859      -1.75958      -2.89426      0.803617       1.08359       1.21762       1.30428       1.36435       1.32316
  39  13 3330.6550    3.3318  1.9451 12.9192  0.0000  0.0250   0.0353   0.0693    0.0390   0.0000   441.4834       9.75322       15.8342       1.11744       1.51423      -4.24421       1.00314       1.34765       1.49536       1.56546       1.69437       1.71136
  39  14 3492.9507    2.7213  3.0912 12.3540 -0.0001  0.0323   0.0230   0.0892    0.0299   0.0000   440.6240       8.33130       13.1637       1.12689      -1.75066      -13.6586       1.27122       1.69549       1.92254       2.04035       2.13125       2.12065
  39  15 3653.1780    2.1561  4.4712 11.9129  0.0000  0.0422   0.0165   0.1170    0.0248   0.0000   438.4565       9.20358       15.3069      -1.62575     0.0789698      -9.51153       1.66187       2.21079       2.49978       2.67047       2.72019       2.71289
  39  16 3811.6432    1.7367  6.5002 11.4596  0.0000  0.0574   0.0126   0.1583    0.0228   0.0000   440.4053       13.2816       12.1485      0.234941      -2.13801      -9.85587       2.24986       2.98111       3.34679       3.60161       3.68580       3.77191
  39  17 3968.7213    1.4257  8.8696 11.1831  0.0000  0.0771   0.0101   0.2169    0.0212   0.0000   439.9580       14.7653       21.0413       4.29283      -12.4617      -16.4558       3.05285       4.05424       4.61938       4.95329       5.02514       5.06170
  39  18 4125.1281    1.1508 10.8738 10.9290  0.0020  0.1010   0.0081   0.2738    0.0206   0.0000   438.2437       7.79536       6.92318       9.19599      -14.4574      -10.6805       3.90114       5.22835       5.97607       6.36006       6.55757       6.63789
  39  19 4280.5816    0.9096 12.3363 10.7175 -0.0008  0.1265   0.0065   0.3274    0.0190   0.0000   437.0997       34.7048       25.9174      -9.72206       3.94393      0.692866       4.82110       6.53013       7.42584       7.95988       8.09492       8.17411
  40   3 1530.3150    0.1789  0.2054  9.1736  0.0000  0.0087   0.0057   0.0221    0.0199   0.0000   441.7039      0.173815       20.5373      0.211571      -2.49992     -0.347668      0.318731      0.442795      0.465733      0.522726      0.500021      0.496582
  40   4 1743.2554    0.3396  0.3587  9.3607  0.0001  0.0101   0.0074   0.0254    0.0265   0.0000   441.3697       1.08618       19.7870     -0.769075      -2.73605     -0.827269      0.398602      0.536323      0.620440      0.646541      0.696229      0.678853
  40   5 1941.4650    0.5582  0.5442  9.6710  0.0000  0.0115   0.0096   0.0309    0.0357   0.0000   441.9011     -0.450484       20.9972     -0.636111      -2.18261     0.0590225      0.458799      0.621966      0.693407      0.741276      0.745032      0.727840
  40   6 2133.9843    0.8504  0.9116 10.1061  0.0000  0.0163   0.0121   0.0415    0.0503   0.0000   441.9889      0.988848       20.2828     -0.665661      -3.21828     -0.157055      0.630276      0.869965      0.894985       1.00293       1.04118       1.02551
  40   7 2319.3715    1.2439  1.1111 10.7534  0.0000  0.0181   0.0164   0.0486    0.0569   0.0000   442.6834       2.79089       21.5986       2.02755      -1.12056      0.596930      0.699572      0.994206       1.08629       1.15625       1.17938       1.19435
  40   8 2497.9997    1.7179  1.2200 11.5327  0.0000  0.0197   0.0226   0.0511    0.0546   0.0000   442.1005       2.33232       19.4035     -0.283461      -1.95852      -2.86089      0.748429       1.04160       1.15634       1.24191       1.28485       1.23536
  40   9 2673.9214    2.5006  1.2208 11.9441 -0.0007  0.0184   0.0303   0.0480    0.0585   0.0000   440.9352       5.44960       20.9411       1.29108      -2.35593      -4.90971      0.704441      0.968394       1.04844       1.16495       1.16449       1.20060
  40  10 2848.4514    3.1955  1.1100 12.5334  0.0000  0.0169   0.0402   0.0453    0.0611   0.0000   442.2520       5.72282       18.5482      0.262253     -0.919537     -0.238833      0.642815      0.878444      0.967793       1.05207       1.08071       1.09510
  40  11 3020.3068    3.8900  1.1804 12.9879 -0.0000  0.0176   0.0487   0.0488    0.0626   0.0000   440.3046       6.79809       18.8964     -0.839459     -0.569705      -4.58794      0.674539      0.950152       1.02198       1.09851       1.14247       1.16202
  40  12 3189.0475    3.8615  1.3996 13.3516  0.0000  0.0206   0.0468   0.0546    0.0454   0.0000   441.6465       7.27811       18.8996       1.19332      0.612514      -5.87085      0.802316       1.07448       1.17557       1.30624       1.30392       1.32580
  40  13 3354.9941    3.3812  2.0570 12.7949  0.0000  0.0247   0.0337   0.0688    0.0388   0.0000   440.8974       8.00535       15.4975      -1.63949      0.943648      -3.28482      0.958273       1.27982       1.40924       1.50893       1.61503       1.58917
  40  14 3518.4546    2.6273  3.4465 12.2100  0.0000  0.0337   0.0207   0.0951    0.0273   0.0000   441.8133       10.1417       10.9989      -1.08827       4.91151      -4.13634       1.29619       1.79023       1.94136       2.12474       2.28166       2.18712
  40  15 3679.8084    2.0942  4.7039 11.7800  0.0000  0.0435   0.0155   0.1184    0.0243   0.0000   438.4962       15.4987       16.8190      -1.28264      -5.40255      -14.3978       1.64934       2.25493       2.50371       2.69726       2.77276       2.79697
  40  16 3839.2031    1.6886  6.7812 11.3802  0.0000  0.0593   0.0120   0.1628    0.0226   0.0000   438.0034       10.9766       12.3302       1.05063      -4.14441      -15.8169       2.21351       3.05339       3.44718       3.67863       3.79364       3.84088
  40  17 3997.2399    1.3684  9.1501 11.0892 -0.0004  0.0821   0.0095   0.2211    0.0213   0.0000   434.2989       12.6977       14.8840      -1.81158      -14.8270      -17.2993       3.10292       4.14065       4.75825       5.04715       5.19960       5.28108
  40  18 4153.7805    1.0876 11.0413 10.8793 -0.0025  0.1059   0.0075   0.2773    0.0199   0.0000   437.9530       8.46668       8.67094      -3.03399      -2.30072      -19.1916       4.04963       5.39525       6.11923       6.55793       6.77506       6.96466
  40  19 4310.0090    0.9419 14.3646 10.6014  0.0000  0.1356   0.0059   0.3474    0.0178   0.0000   436.4192       9.10370       3.17584      -21.5107       1.95090      -6.98829       5.10469       6.80352       7.73028       8.39292       8.58049       8.54658
  41   2 1301.5568    0.0854  0.0678  9.1896 -0.0005  0.0100   0.0057   0.0138    0.0171   0.0000   441.7651     -0.237830       20.3007     -0.674029      -2.26372     -0.362475      0.359075      0.526220      0.563944      0.536313      0.672926      0.581261
  41   3 1544.3603    0.1960  0.2100  9.1931  0.0002  0.0086   0.0059   0.0206    0.0201   0.0000   442.4102     -0.108663       19.6651     0.0618585      -2.87662    -0.0825334      0.322633      0.407162      0.503204      0.531325      0.552881      0.554586
  41   4 1758.0577    0.3659  0.3456  9.4063  0.0003  0.0098   0.0078   0.0234    0.0268   0.0000   441.5112     -0.626352       20.3777      -2.03911      -2.56349      0.190803      0.389126      0.517702      0.616036      0.655192      0.731475      0.713438
  41   5 1957.4834    0.5652  0.5863  9.7182  0.0000  0.0129   0.0095   0.0310    0.0366   0.0000   441.8102      0.270734       21.1030     -0.515960      -2.77264     -0.490589      0.505953      0.679081      0.775758      0.802694      0.876295      0.875648
  41   6 2151.1810    0.8734  0.8732 10.0678 -0.0001  0.0154   0.0122   0.0396    0.0509   0.0000   441.7958      0.699368       21.6920     -0.631918      -3.29698      -1.49713      0.579073      0.817993      0.897704      0.954238       1.01136      0.977904
  41   7 2337.2770    1.3058  1.1190 10.7422  0.0001  0.0179   0.0167   0.0468    0.0585   0.0000   440.3834       2.00096       21.2282     -0.889783      -2.60562       1.36652      0.668086      0.889735      0.947363       1.07051       1.09424       1.07543
  41   8 2516.6854    1.8709  1.2250 11.3811 -0.0048  0.0187   0.0228   0.0478    0.0590   0.0000   441.8881       2.47956       18.8438      0.733532      -4.06966     -0.241198      0.710237      0.996357       1.03966       1.16928       1.19830       1.19374
  41   9 2693.6617    2.5395  1.2201 11.9216  0.0000  0.0183   0.0304   0.0463    0.0634   0.0000   442.1223       3.86874       18.8187     -0.510662      0.682790      -2.52619      0.693836      0.939028       1.02688       1.10434       1.16381       1.15848
  41  10 2869.1493    3.2847  1.1788 12.6118 -0.0020  0.0176   0.0401   0.0458    0.0587   0.0000   440.8293       5.34786       19.1943       1.16465      -3.94887      -3.41656      0.697326      0.956661       1.05611       1.17445       1.19551       1.21661
  41  11 3041.9046    3.8735  1.2636 13.0653 -0.0005  0.0187   0.0469   0.0487    0.0557   0.0000   441.0774       5.41855       17.2856      0.100479      -2.07704      -6.69522      0.717803      0.973791       1.06321       1.16044       1.18017       1.19883
  41  12 3211.6035    3.8333  1.4798 13.0642  0.0000  0.0203   0.0430   0.0538    0.0468   0.0000   441.5282       6.40050       17.8787      -2.10679      -3.05828      -5.62520      0.771000       1.02706       1.16013       1.20652       1.31945       1.31317
  41  13 3378.8883    3.2619  2.2443 12.6080 -0.0000  0.0257   0.0300   0.0693    0.0366   0.0000   441.5382       6.77584       10.1034       1.68307       3.05378      -2.48005      0.962787       1.29158       1.46936       1.55178       1.62803       1.59565
  41  14 3543.7039    2.5283  3.5214 12.2303  0.0000  0.0344   0.0200   0.0978    0.0260   0.0000   441.9363       10.3783       15.1586      0.776421     -0.518845      -7.17018       1.30317       1.71726       1.98892       2.12051       2.19054       2.21698
  41  15 3706.0392    2.0388  5.4730 11.6606  0.0000  0.0472   0.0140   0.1302    0.0222   0.0000   442.5911       12.0003       9.33719      -1.58919       9.22484      -7.78332       1.76706       2.40127       2.70688       2.90323       3.04041       2.97826
  41  16 3866.5397    1.6677  7.7149 11.3118  0.0001  0.0638   0.0110   0.1776    0.0211   0.0000   439.0786       4.38881       17.5968       4.37040      -1.52739      -9.12429       2.35675       3.16559       3.61384       3.84086       3.91214       3.95506
  41  17 4025.3442    1.3754  9.9226 11.0060  0.0010  0.0859   0.0086   0.2297    0.0204   0.0000   434.6952       16.2114       22.5105      -13.6433       1.37668     -0.243083       3.08680       4.25334       4.85485       5.16330       5.25698       5.31679
  41  18 4182.7507    1.1353 12.4472 10.7825  0.0021  0.1120   0.0068   0.2822    0.0185   0.0000   439.0421       24.9380       1.07997       1.78803     -0.206853       1.19288       4.02567       5.58502       6.25122       6.77113       6.99318       7.06369
  42   2 1314.2178    0.0930  0.1020  9.1814  0.0006  0.0100   0.0053   0.0186    0.0173   0.0000   442.0698      0.492033       21.0830     -0.671043      -2.73780     0.0795612      0.403208      0.495281      0.616654      0.622436      0.625275      0.638452
  42   3 1558.2078    0.1982  0.2258  9.2095  0.0000  0.0093   0.0058   0.0208    0.0205   0.0000   441.5521    -0.0920524       19.9829      0.164773      -3.08180      0.495974      0.348258      0.531832      0.590627      0.669000      0.712209      0.740952
  42   4 1772.6352    0.3658  0.4277  9.4233  0.0000  0.0114   0.0073   0.0269    0.0275   0.0000   441.7844      0.377019       20.6693      0.102848      -2.44888      0.126455      0.414979      0.555755      0.584338      0.690445      0.697881      0.698897
  42   5 1973.3622    0.6019  0.6480  9.7296  0.0000  0.0131   0.0095   0.0325    0.0380   0.0000   441.4625      0.565857       20.6662       1.38569      -3.17843     -0.685393      0.483793      0.663488      0.726481      0.806408      0.795532      0.825378
  42   6 2168.1573    0.9240  0.9150 10.1735  0.0000  0.0155   0.0125   0.0403    0.0507   0.0000   439.7155       1.05642       21.5474     0.0914898      -2.70565    -0.0668936      0.565927      0.779840      0.859894      0.961625      0.991767      0.969739
  42   7 2354.8827    1.3777  1.1723 10.7801 -0.0002  0.0180   0.0172   0.0473    0.0616   0.0000   441.0436       3.44009       20.4124      0.609977      -2.48119     -0.873620      0.639521      0.897531      0.964076       1.06814       1.09931       1.12628
  42   8 2535.2037    1.9159  1.2058 11.6578  0.0000  0.0185   0.0240   0.0482    0.0546   0.0000   440.7597       3.44188       17.8747      0.702299      -2.24056      -1.19963      0.671931      0.893677       1.00937       1.09429       1.10752       1.11802
  42   9 2713.1927    2.6187  1.2285 12.2065 -0.0047  0.0185   0.0315   0.0469    0.0549   0.0000   440.4732       5.81205       19.9874      0.427255      0.240165      -1.61958      0.702069      0.968029       1.03980       1.09354       1.16977       1.20234
  42  10 2889.6268    3.4012  1.1851 12.8133  0.0003  0.0176   0.0415   0.0460    0.0555   0.0000   441.4773       5.38808       18.4373       1.09089      -2.59020     -0.964976      0.680957      0.906752       1.00919       1.12436       1.19061       1.17370
  42  11 3063.2376    3.9449  1.1938 12.9963  0.0000  0.0171   0.0477   0.0469    0.0600   0.0000   441.8372       6.53759       18.3943      0.490704      -3.16214      -2.66487      0.650959      0.878276      0.954429       1.04891       1.11799       1.08004
  42  12 3233.9671    3.8722  1.5502 13.1201  0.0000  0.0201   0.0426   0.0567    0.0440   0.0000   439.5834       8.52320       19.1641      0.847601      -2.82675      -4.92600      0.773456       1.03786       1.11497       1.23131       1.29616       1.28074
  42  13 3402.3990    3.2166  2.5100 12.5390  0.0000  0.0263   0.0275   0.0736    0.0336   0.0000   443.5430       8.68538       13.3803    -0.0158765       1.40022      -5.63604      0.984855       1.31868       1.47706       1.59451       1.65894       1.65476
  42  14 3568.4887    2.4716  3.9560 12.0943  0.0000  0.0371   0.0185   0.1013    0.0255   0.0000   441.9703       8.50864       18.0914       1.97562      -1.48681      -1.40892       1.37717       1.81033       2.06471       2.17988       2.28359       2.34283
  42  15 3732.0092    1.9882  5.8228 11.5494  0.0000  0.0483   0.0128   0.1338    0.0216   0.0000   440.1242       9.41616       15.7854      0.690605       1.01070      -8.76770       1.76935       2.37025       2.71266       2.85276       2.94615       2.97574
  42  16 3893.4582    1.5726  7.6530 11.3199  0.0000  0.0653   0.0108   0.1797    0.0211   0.0000   440.4238       12.1018       18.4139       2.74445      -6.98925      -5.72729       2.38132       3.17606       3.63880       3.93481       4.01748       4.10346
  42  17 4053.0675    1.2716 10.5683 11.0251 -0.0006  0.0938   0.0078   0.2488    0.0193   0.0000   445.7335       13.8649       23.1353      -6.14284       10.3928     -0.711118       3.35576       4.56712       5.13054       5.51840       5.65603       5.71408
  42  18 4211.7000    1.0258 12.3873 10.8022  0.0000  0.1190   0.0063   0.3050    0.0179   0.0000   439.6104       13.0693       15.7009       3.65821       1.87296      0.620544       4.16901       5.67160       6.54434       7.04124       7.09497       7.19323
  43   2 1326.7369    0.0921  0.1107  9.1427  0.0000  0.0089   0.0051   0.0211    0.0171   0.0000   442.2878      0.238555       20.6869     -0.129627      -3.70828     -0.113907      0.385699      0.522838      0.599566      0.706551      0.716989      0.668814
  43   3 1571.8071    0.2161  0.2203  9.2089  0.0000  0.0084   0.0060   0.0193    0.0204   0.0000   441.8179      0.235262       20.0805    -0.0810430      -2.71451      0.577147      0.292530      0.427272      0.450702      0.494386      0.505453      0.481558
  43   4 1787.0351    0.3867  0.4674  9.4126 -0.0001  0.0118   0.0074   0.0284    0.0289   0.0000   441.4254      0.247672       21.4940      0.338476      -1.84085     -0.426569      0.456224      0.568422      0.647719      0.727557      0.769387      0.736039
  43   5 1989.0744    0.6517  0.6606  9.7007  0.0001  0.0126   0.0099   0.0320    0.0398   0.0000   441.3159      0.941418       20.9164      -1.03246      -2.02170     -0.707301      0.462387      0.599467      0.670525      0.723975      0.726631      0.759311
  43   6 2184.9205    0.9584  0.8636 10.2165  0.0000  0.0146   0.0129   0.0374    0.0499   0.0000   441.2936       1.75633       20.1779     -0.811391      -1.32809     0.0303094      0.531110      0.713916      0.798575      0.880396      0.951394      0.931590
  43   7 2372.3170    1.3751  1.1852 11.0135  0.0000  0.0179   0.0173   0.0493    0.0521   0.0000   440.8148      0.282343       17.0306      -1.30603     -0.518254     -0.273633      0.657416      0.897042      0.981251       1.03181       1.09216       1.06403
  43   8 2553.4533    2.0563  1.2211 11.7071  0.0000  0.0186   0.0252   0.0479    0.0573   0.0000   441.1827       2.55540       17.1842     -0.400581      -1.48118      -2.65345      0.642406      0.914602      0.983251       1.07157       1.07698       1.09650
  43   9 2732.5773    2.6788  1.2031 12.2156 -0.0000  0.0174   0.0324   0.0473    0.0569   0.0000   442.4080       4.21183       19.6742       1.13348      -3.27596      -3.20524      0.647755      0.892081      0.951648       1.06595       1.13252       1.16039
  43  10 2909.8278    3.4358  1.1467 12.9689 -0.0001  0.0174   0.0431   0.0462    0.0538   0.0000   441.3452       5.99865       19.6490       1.22185      -1.06480      -4.41235      0.632949      0.844318      0.918327       1.01185       1.05643       1.07001
  43  11 3084.2379    3.9977  1.2985 13.1318  0.0000  0.0182   0.0466   0.0491    0.0519   0.0000   440.8728       5.17570       20.4181     -0.369245      -1.80294      -2.91665      0.667944      0.916094       1.02132       1.07821       1.11197       1.11305
  43  12 3255.9272    3.7786  1.6995 13.0197 -0.0026  0.0215   0.0390   0.0588    0.0409   0.0000   441.8547       6.26031       18.2289     0.0218761     -0.990303      -4.90449      0.790927       1.08253       1.21194       1.27372       1.34479       1.34837
  43  13 3425.5210    3.1033  2.7361 12.5089  0.0000  0.0280   0.0255   0.0776    0.0309   0.0000   440.7265       11.0609       14.0677      -2.72090     -0.483719      -2.85263       1.00590       1.33414       1.56265       1.62952       1.70148       1.68976
  43  14 3592.8126    2.4626  3.9974 12.0198  0.0000  0.0368   0.0178   0.0998    0.0254   0.0000   440.5595       11.4420       18.3883      -4.23840      -3.93148      -9.48255       1.30687       1.76597       2.01147       2.11962       2.20636       2.20537
  43  15 3757.6114    1.9267  6.0969 11.5372  0.0003  0.0505   0.0124   0.1406    0.0209   0.0000   437.5264       10.0027       15.7010      -3.63286      -4.07281      -7.10385       1.80630       2.46086       2.77080       2.99599       3.07549       3.09860
  43  16 3919.9677    1.5147  8.1587 11.2701  0.0000  0.0693   0.0100   0.1911    0.0201   0.0000   439.5747       9.21132       26.2547      -5.60067      -6.77801      -4.58534       2.45624       3.29837       3.78448       4.09729       4.14582       4.22856
  43  17 4080.6086    1.2384 10.7271 10.9881  0.0009  0.0963   0.0075   0.2493    0.0189   0.0000   437.0425       19.9239       22.3478      -3.01097       5.23290      -11.6932       3.33389       4.56286       5.19443       5.51900       5.61246       5.86887
  43  18 4239.6011    0.9909 13.1538 10.7511 -0.0002  0.1247   0.0059   0.3216    0.0172   0.0000   422.8626       10.3648       28.8800      -18.7829       4.81690     -0.212861       4.32529       5.91631       6.70957       7.19978       7.40011       7.59063
  44   2 1339.0896    0.0933  0.1146  9.1519  0.0000  0.0095   0.0050   0.0191    0.0169   0.0000   442.0776     -0.585733       21.0947     -0.863488      -3.46608      0.351269      0.353365      0.449067      0.428167      0.469135      0.558472      0.552751
  44   3 1585.2341    0.2411  0.1948  9.2109 -0.0000  0.0086   0.0067   0.0169    0.0201   0.0000   441.9219     -0.119059       20.2289    -0.0215489      -2.73695     -0.293043      0.227185      0.427164      0.361331      0.460189      0.452259      0.492722
  44   4 1801.2835    0.4166  0.4209  9.4483 -0.0002  0.0104   0.0079   0.0251    0.0282   0.0000   441.4464     -0.650249       20.9057     0.0119535      -2.44753      0.667290      0.377467      0.498294      0.562422      0.655320      0.645231      0.654397
  44   5 2004.6458    0.6308  0.6216  9.8843  0.0000  0.0127   0.0100   0.0317    0.0363   0.0000   441.3941       1.37624       20.3097     -0.513156      -2.04547      0.406161      0.464708      0.595490      0.650162      0.708328      0.730400      0.742922
  44   6 2201.4897    0.9967  0.9551 10.2909  0.0000  0.0156   0.0131   0.0395    0.0516   0.0000   442.3081      0.633418       19.8636     -0.877357      -2.51048       1.09594      0.570912      0.764604      0.872943      0.888026      0.957406      0.973554
  44   7 2389.5343    1.4463  1.2543 11.0278 -0.0000  0.0184   0.0173   0.0499    0.0508   0.0000   440.1870       1.83402       20.0728       1.76260      -3.17952     -0.482562      0.639876      0.895937      0.967283       1.05043       1.10999       1.13532
  44   8 2571.5962    2.0868  1.2839 11.5702  0.0000  0.0181   0.0237   0.0469    0.0545   0.0000   440.9777       2.42186       19.4141      0.341646     -0.613555      -2.48554      0.659955      0.885420      0.999463       1.07854       1.16507       1.14742
  44   9 2751.7572    2.7381  1.1462 12.5625  0.0000  0.0171   0.0345   0.0478    0.0503   0.0000   442.0971       4.47878       21.2383       1.10162      -1.75571     -0.877961      0.614997      0.848508      0.906442       1.01684       1.04860       1.04449
  44  10 2929.8429    3.6167  1.1567 12.7424  0.0003  0.0168   0.0433   0.0445    0.0637   0.0000   441.3133       4.00336       19.3045      -1.85511      -1.41190      -3.34861      0.603122      0.820041      0.869264      0.963328      0.997037       1.04170
  44  11 3105.0635    3.9610  1.3013 13.1902 -0.0000  0.0185   0.0458   0.0487    0.0506   0.0000   440.8557       6.75611       18.7163      0.399809      -1.19414      -4.90741      0.685040      0.929484      0.999178       1.10410       1.13864       1.16474
  44  12 3277.7152    3.7778  1.8369 12.7410 -0.0000  0.0214   0.0357   0.0577    0.0431   0.0000   441.6973       7.20794       17.1350     -0.614213      0.801261      -6.17367      0.794826       1.04716       1.16026       1.21422       1.29594       1.33735
  44  13 3448.2933    2.9098  2.9515 12.4888  0.0000  0.0301   0.0234   0.0813    0.0281   0.0000   441.5491       12.9525       16.3395      -2.56587      -3.87825      -3.08198       1.03841       1.38855       1.57914       1.72028       1.75051       1.75590
  44  14 3616.7556    2.3475  4.5374 11.9184  0.0000  0.0398   0.0161   0.1090    0.0236   0.0000   441.6789       11.0350       13.6830      -2.01904       7.21584      -5.27741       1.39784       1.84845       2.11813       2.25131       2.36693       2.38656
  44  15 3782.7773    1.8984  6.8554 11.4967  0.0001  0.0559   0.0118   0.1531    0.0201   0.0000   437.2167       13.1546       21.5486     -0.563613     -0.608923      -6.46320       1.93205       2.62583       2.97565       3.18909       3.29379       3.32324
  44  16 3946.2156    1.5244  8.8510 11.1974  0.0005  0.0729   0.0091   0.1980    0.0197   0.0000   434.5055       19.1839       17.0963      -2.66403      -2.48521      -13.4936       2.54637       3.42056       3.89970       4.17007       4.36064       4.40312
  44  17 4107.9179    1.2204 12.1296 10.9485  0.0009  0.1061   0.0066   0.2754    0.0174   0.0000   437.9465       7.88972       23.1676      -1.09980      -9.75956      0.912659       3.62733       4.90249       5.63441       6.01192       6.19588       6.32580
  45   2 1351.2726    0.1121  0.1311  9.1237  0.0000  0.0080   0.0050   0.0212    0.0171   0.0000   441.6171     -0.494874       20.3067      0.208358      -2.91039     -0.301661      0.274771      0.358420      0.449111      0.450888      0.402691      0.468301
  45   3 1598.4242    0.2153  0.2478  9.2350 -0.0002  0.0092   0.0058   0.0209    0.0205   0.0000   441.9018     -0.373183       20.5824     -0.242073      -1.95156      0.640563      0.325213      0.417259      0.477141      0.501004      0.553016      0.565498
  45   4 1815.3149    0.4148  0.4607  9.4752  0.0000  0.0113   0.0077   0.0278    0.0284   0.0000   442.1206     -0.288636       20.7632     -0.716455      -2.51929     -0.100561      0.392704      0.533941      0.619113      0.629660      0.715951      0.749413
  45   5 2020.0552    0.6653  0.6606  9.8175  0.0000  0.0130   0.0101   0.0319    0.0396   0.0000   442.6286    -0.0700591       20.5828     -0.483708      -1.72293      -1.45712      0.466868      0.632718      0.713949      0.777212      0.845363      0.823115
  45   6 2217.8670    1.0175  0.9376 10.4063  0.0000  0.0152   0.0134   0.0406    0.0486   0.0000   441.7131     -0.331548       21.9227     -0.365963      -2.43397       1.06854      0.508336      0.710073      0.777919      0.836112      0.869526      0.887140
  45   7 2406.5561    1.5596  1.1051 11.0708  0.0000  0.0165   0.0190   0.0443    0.0570   0.0000   441.4758       1.62443       18.5537      0.450719      -1.41360      -3.76711      0.567401      0.770940      0.846251      0.920796      0.934546      0.948501
  45   8 2589.5702    2.1480  1.2745 11.6395  0.0000  0.0177   0.0243   0.0478    0.0543   0.0000   440.9604       4.33342       18.9241     -0.911394      -1.32797      -4.35729      0.602447      0.829650      0.939544       1.00240       1.02947       1.03729
  45   9 2770.7219    2.8681  1.1927 12.4057  0.0000  0.0172   0.0344   0.0466    0.0548   0.0000   441.5140       4.45999       17.0184     -0.657078      -1.23899      -3.79832      0.586558      0.815226      0.883396      0.958315      0.990569      0.997322
  45  10 2949.6691    3.7305  1.1744 13.0157  0.0002  0.0173   0.0454   0.0450    0.0564   0.0000   441.2882       5.98377       19.4584      0.399371      -3.35159      -2.00840      0.613379      0.870338      0.906900       1.00444       1.08388       1.08388
  45  11 3125.6720    4.0513  1.4251 12.9863 -0.0000  0.0184   0.0430   0.0500    0.0482   0.0000   442.3884       5.78293       20.3733     -0.596337      -4.18729      -3.41354      0.639379      0.885770      0.967861       1.07593       1.10737       1.10197
  45  12 3299.1955    3.7347  1.8083 12.8258  0.0000  0.0215   0.0359   0.0587    0.0414   0.0000   440.9848       7.07145       17.1839      0.312034      -1.10515      -7.39058      0.731247      0.999526       1.13177       1.20662       1.26415       1.29720
  45  13 3470.7795    2.9193  3.1238 12.3963  0.0001  0.0303   0.0227   0.0825    0.0281   0.0000   443.1126       8.83866       17.5723      -2.15908      -1.01930      -2.30234       1.06515       1.42519       1.58173       1.72843       1.79373       1.82353
  45  14 3640.4253    2.2961  4.7642 11.8261  0.0000  0.0414   0.0152   0.1117    0.0231   0.0000   442.7683       10.2086       16.6295      0.131016      -4.87777      -4.37074       1.36455       1.85982       2.15648       2.25256       2.33497       2.34169
  45  15 3807.5553    1.7888  6.5928 11.5358  0.0000  0.0561   0.0117   0.1538    0.0199   0.0000   441.2087       11.1597       12.2294     -0.973766       1.70622      -8.82558       1.91195       2.60808       2.91097       3.17251       3.28559       3.35592
  45  16 3972.1292    1.4953  9.2395 11.1283  0.0001  0.0771   0.0086   0.2045    0.0196   0.0000   438.3805       10.3142       16.6121      -1.71092      -8.35916      -17.2948       2.61139       3.54939       4.02759       4.29821       4.49741       4.52989
  45  17 4134.6252    1.1552 11.8995 10.9086  0.0005  0.1070   0.0065   0.2764    0.0176   0.0000   441.1740       10.7710       19.6894      0.601266      -10.7093      -10.1019       3.56590       4.84631       5.47909       5.93388       6.18262       6.24389
  46   2 1363.3077    0.1144  0.1075  9.1069  0.0000  0.0066   0.0052   0.0175    0.0168   0.0000   442.0837     -0.403033       20.3437    -0.0187301      -2.91329     -0.777573      0.248991      0.289013      0.321589      0.373359      0.405713      0.354854
  46   3 1611.4344    0.2520  0.2284  9.2432  0.0000  0.0076   0.0065   0.0192    0.0205   0.0000   442.0313     -0.210844       20.4077     -0.375719      -3.08565    -0.0815555      0.278729      0.364846      0.436720      0.450320      0.466792      0.483448
  46   4 1829.2090    0.4502  0.5129  9.3964  0.0000  0.0112   0.0077   0.0287    0.0315   0.0000   441.9124       1.10381       21.1845     -0.260829      -2.29024       1.40647      0.404478      0.528698      0.630199      0.677306      0.753218      0.732578
  46   5 2035.2650    0.6850  0.7077  9.9386 -0.0011  0.0128   0.0100   0.0344    0.0364   0.0000   442.3930       1.20938       20.6727     -0.404761     -0.772050     -0.113834      0.440706      0.586921      0.662281      0.715634      0.750642      0.764646
  46   6 2234.0162    1.0477  0.9989 10.5621  0.0000  0.0161   0.0137   0.0420    0.0472   0.0000   441.5420     -0.697685       19.3926      0.629653      -1.69160      -2.87333      0.566325      0.768960      0.846808      0.910248      0.973324       1.01267
  46   7 2423.4241    1.5779  1.2394 11.0910 -0.0000  0.0178   0.0181   0.0470    0.0503   0.0000   441.1580       2.65015       20.4690      0.485324      -3.46899      -2.55235      0.594536      0.827951      0.926319       1.01093       1.06935       1.06907
  46   8 2607.3733    2.2120  1.2518 11.7835 -0.0001  0.0175   0.0253   0.0476    0.0526   0.0000   441.5756       1.06488       21.8447      0.114775      -1.83451      -3.38375      0.591123      0.801614      0.892123      0.960855      0.993629      0.988605
  46   9 2789.5149    2.9316  1.2234 12.4313 -0.0040  0.0175   0.0339   0.0458    0.0514   0.0000   440.9607       4.47994       21.4930      -2.53919      -3.20456      -1.05836      0.603750      0.844892      0.917701      0.996826       1.03616       1.06599
  46  10 2969.2416    3.7214  1.2203 12.9977 -0.0053  0.0169   0.0433   0.0471    0.0498   0.0000   441.5739       5.09864       19.8870      -1.28887      -3.33274      -2.20975      0.605197      0.824479      0.880929      0.977411       1.01115       1.01519
  46  11 3146.0239    4.0502  1.4585 13.0500  0.0000  0.0201   0.0435   0.0500    0.0490   0.0000   442.0001       7.52807       21.2762      0.934631      -2.87084      -1.67703      0.643341      0.935929      0.965221       1.06343       1.08545       1.13547
  46  12 3320.4018    3.6425  2.0646 12.6324  0.0000  0.0225   0.0321   0.0616    0.0393   0.0000   443.6144       8.53685       17.1966      -1.87672      0.814080      -4.04641      0.763430       1.03214       1.16434       1.24690       1.30611       1.32832
  46  13 3493.0156    2.8421  3.5042 12.1971 -0.0002  0.0317   0.0203   0.0876    0.0269   0.0000   440.7970       9.75646       18.1201      -1.35247     -0.944121      -3.61392       1.08137       1.43185       1.64693       1.74500       1.82853       1.87283
  46  14 3663.7079    2.2040  5.0102 11.8668  0.0000  0.0431   0.0146   0.1186    0.0211   0.0000   439.6794       13.3406       19.9448      -2.69014      -1.36228      -3.89596       1.40874       1.94118       2.19513       2.32977       2.43702       2.47080
  46  15 3831.9792    1.7860  7.4270 11.4210  0.0000  0.0613   0.0109   0.1652    0.0199   0.0000   438.5989       10.8200       24.3136       2.97453      -5.75015      -11.8175       2.00371       2.72986       3.09354       3.37112       3.42554       3.43959
  46  16 3997.6818    1.4276  9.9753 11.1219  0.0003  0.0835   0.0078   0.2251    0.0183   0.0000   436.2689       9.08720       11.4213       3.71849      -1.03537     -0.290112       2.76166       3.73693       4.28205       4.61023       4.78063       4.87448
  46  17 4161.4107    1.1275 12.5954 10.8740  0.0001  0.1129   0.0061   0.2886    0.0165   0.0000   433.3030       18.1204       30.8610       2.20835       7.36961      -1.98613       3.72965       5.00760       5.79828       6.20586       6.40619       6.49974
  47   2 1375.1880    0.1082  0.1430  9.1361  0.0000  0.0085   0.0048   0.0211    0.0169   0.0000   442.5554     -0.219051       20.6988    -0.0199975      -3.10780      0.284039      0.283146      0.373822      0.438996      0.443675      0.466827      0.493039
  47   3 1624.2454    0.2355  0.2808  9.2830  0.0000  0.0093   0.0058   0.0223    0.0212   0.0000   442.1544     -0.147248       19.3226      0.312032      -2.40258     -0.738839      0.324622      0.427113      0.473457      0.530271      0.568789      0.583601
  47   4 1842.9340    0.4640  0.5115  9.5161  0.0000  0.0119   0.0078   0.0273    0.0303   0.0000   442.4054      0.562230       21.0325       1.17677      -3.05478      -1.07530      0.364062      0.519808      0.562200      0.631122      0.656431      0.709508
  47   5 2050.3689    0.7357  0.7738  9.9115 -0.0002  0.0139   0.0102   0.0338    0.0418   0.0000   442.0720      0.691281       20.0495      0.742111      -3.02504      -2.58986      0.441016      0.613446      0.691718      0.754285      0.792216      0.814486
  47   6 2249.9797    1.1146  1.0370 10.5555  0.0000  0.0158   0.0138   0.0429    0.0496   0.0000   441.8648      0.515318       19.0521       1.25842      -4.25639     -0.486391      0.512519      0.697521      0.777782      0.857211      0.925691      0.921669
  47   7 2440.0721    1.6491  1.2732 11.2498  0.0000  0.0183   0.0188   0.0474    0.0518   0.0000   441.4686       1.14642       22.0814       1.35594      -2.04985     -0.693318      0.596495      0.828533      0.911345      0.999464       1.01822       1.06075
  47   8 2625.0561    2.2906  1.2698 11.8366 -0.0020  0.0177   0.0259   0.0463    0.0538   0.0000   441.1733       2.41706       19.7559     -0.553068      -3.83647     -0.232230      0.595367      0.813620      0.899065      0.958365       1.01208       1.04556
  47   9 2808.2027    3.1333  1.1677 12.5537 -0.0000  0.0168   0.0368   0.0431    0.0576   0.0000   440.5346       4.27165       21.8130      -1.66488      -3.14233      -2.09105      0.534288      0.769501      0.815857      0.889424      0.915450      0.940185
  47  10 2988.7309    3.7217  1.2428 13.0290  0.0000  0.0175   0.0424   0.0459    0.0504   0.0000   441.9554       5.07925       20.3291     0.0558446      -3.30045      -3.51519      0.562874      0.780549      0.853743      0.937088      0.965115      0.989812
  47  11 3166.1794    3.9127  1.4236 13.3422  0.0000  0.0188   0.0427   0.0530    0.0403   0.0000   440.5552       6.87011       18.7346     -0.829208      -4.43734      -3.66613      0.626643      0.856130      0.976070      0.999400       1.05856       1.10377
  47  12 3341.4624    3.4305  2.2068 12.7704  0.0000  0.0239   0.0301   0.0663    0.0344   0.0000   443.1886       9.04555       16.9529     -0.542945       3.62631      -4.28092      0.785904       1.07816       1.17705       1.31803       1.35925       1.36918
  47  13 3515.0601    2.7159  3.5110 12.2781  0.0000  0.0322   0.0198   0.0900    0.0259   0.0000   439.8655       10.2923       18.0224       1.04230       3.49186      -5.96605       1.06586       1.45203       1.62569       1.75928       1.85910       1.87329
  47  14 3686.6738    2.1661  5.6964 11.7832  0.0000  0.0466   0.0137   0.1278    0.0211   0.0000   442.0161       12.4679       16.5912      -5.59229      -1.48976      -1.67203       1.53650       2.07163       2.34025       2.51788       2.66315       2.69805
  47  15 3856.1039    1.7411  7.7196 11.4014 -0.0003  0.0630   0.0101   0.1699    0.0201   0.0000   436.8528       17.5639       20.4751      -1.19520      -8.99697      -4.22248       2.04130       2.81243       3.11076       3.38691       3.51657       3.59483
  47  16 4022.7015    1.3565 10.1129 11.1726  0.0010  0.0888   0.0075   0.2301    0.0179   0.0000   440.2490       15.7083       25.0593       5.37836       5.06496      -16.0442       2.80995       3.87505       4.36787       4.72896       4.82891       4.96747
  47  17 4187.0926    1.1026 12.6178 10.8695  0.0000  0.1125   0.0059   0.2892    0.0165   0.0000   442.4765       23.5627       26.0439       2.77737      0.625665       11.3186       3.57712       4.95414       5.57296       6.08823       6.36839       6.42019
  48   2 1386.9280    0.1190  0.1524  9.1709  0.0007  0.0088   0.0049   0.0204    0.0169   0.0000   441.5381     -0.129858       20.7669      0.419255      -2.60232     -0.714311      0.277544      0.372910      0.454966      0.488754      0.495981      0.505181
  48   3 1636.8962    0.2558  0.2744  9.2577 -0.0001  0.0087   0.0060   0.0206    0.0212   0.0000   441.9355      0.302310       20.4197      0.382554      -1.73951     -0.471087      0.277441      0.369087      0.417474      0.480826      0.455496      0.503437
  48   4 1856.5581    0.4843  0.5330  9.5928  0.0000  0.0111   0.0080   0.0284    0.0308   0.0000   441.6249     0.0509027       19.2759     -0.197673      -2.29894      0.214778      0.380250      0.478024      0.573966      0.625151      0.654253      0.658159
  48   5 2065.3114    0.7692  0.7525  9.9627  0.0000  0.0130   0.0105   0.0332    0.0417   0.0000   441.4696      0.655129       20.5248      -1.00648      -1.63969     0.0160566      0.430615      0.563847      0.650422      0.692916      0.752248      0.760745
  48   6 2265.7923    1.1586  1.0357 10.5859  0.0000  0.0161   0.0141   0.0403    0.0502   0.0000   442.0739       1.61748       21.1212      0.526555      -2.25663     0.0415739      0.495682      0.714591      0.763609      0.882758      0.881312      0.883562
  48   7 2456.5999    1.7283  1.2329 11.2203 -0.0001  0.0170   0.0194   0.0451    0.0523   0.0000   440.7893       2.25871       20.2294      0.487861      -2.45465     -0.503575      0.554163      0.749643      0.842598      0.907991      0.970931      0.983599
  48   8 2642.5774    2.3720  1.3132 11.6899  0.0002  0.0172   0.0254   0.0467    0.0576   0.0000   442.1230       3.22580       21.7553      0.721563      -4.18569     -0.789723      0.550710      0.762700      0.856457      0.902972      0.972216      0.990203
  48   9 2826.6685    3.1657  1.2183 12.5098  0.0000  0.0166   0.0356   0.0448    0.0562   0.0000   441.6095       4.43306       21.1327     0.0801511     -0.992151      -2.64837      0.535060      0.726236      0.799526      0.872378      0.862746      0.889844
  48  10 3007.9752    3.8442  1.2763 12.9691  0.0000  0.0173   0.0419   0.0449    0.0504   0.0000   441.0489       4.88721       20.4913       1.30468      -2.01292      -2.77047      0.546045      0.755104      0.845966      0.895914      0.952539      0.969853
  48  11 3186.1407    4.0053  1.4695 13.2261  0.0000  0.0190   0.0423   0.0514    0.0428   0.0000   442.7694       4.35104       22.2074     -0.808058      -1.78265      -1.43317      0.623071      0.853694      0.931616       1.01626       1.01223       1.07239
  48  12 3362.1619    3.3589  2.3949 12.7673  0.0001  0.0248   0.0280   0.0687    0.0310   0.0000   444.1545       7.25211       18.0899       1.76917       2.55180      0.382636      0.809369       1.11408       1.25159       1.36469       1.42597       1.44772
  48  13 3536.7540    2.6797  3.9507 12.1317  0.0001  0.0347   0.0182   0.0938    0.0248   0.0000   440.4120       9.44627       18.2335      -2.76276      0.974144      -6.25149       1.09611       1.49687       1.68949       1.81840       1.91353       1.94402
  48  14 3709.4912    2.1175  5.8426 11.7681  0.0001  0.0482   0.0133   0.1310    0.0209   0.0000   442.2063       6.13468       15.7824       4.22817      -1.62564      -10.6109       1.53883       2.08606       2.36367       2.54197       2.68161       2.68301
  48  15 3879.6967    1.7124  8.1345 11.3855  0.0002  0.0663   0.0097   0.1777    0.0198   0.0000   438.3912       14.9671       16.3251       4.48726      -3.48304      -7.40539       2.10987       2.85164       3.24415       3.50568       3.59099       3.72620
  48  16 4047.5770    1.3438 10.7840 11.1063  0.0001  0.0919   0.0069   0.2379    0.0173   0.0000   440.6860       10.8884       9.97237       5.38452       9.42339      -10.9666       2.89937       3.96772       4.49027       4.85292       5.08988       5.16352
  49   1 1101.2070    0.0525  0.0483  9.2550  0.0000  0.0164   0.0061   0.0167    0.0151   0.0000   439.8378     -0.937407       19.3329      -2.26950      -2.46583       1.31084      0.591938      0.989150      0.841644       1.08613      0.989908      0.892845
  49   2 1398.5096    0.1178  0.1333  9.1342  0.0000  0.0078   0.0048   0.0161    0.0165   0.0000   442.6017      0.248868       20.5589     -0.789834      -2.13710      0.880665      0.260259      0.350480      0.424553      0.474023      0.484290      0.515961
  49   3 1649.3394    0.2732  0.3121  9.2861 -0.0000  0.0099   0.0061   0.0209    0.0221   0.0000   442.4691     -0.393226       21.0402      0.331809      -2.35063      -1.20167      0.323542      0.448437      0.540627      0.541233      0.602822      0.621666
  49   4 1870.0039    0.4903  0.5303  9.5939 -0.0001  0.0109   0.0081   0.0288    0.0311   0.0000   442.3096    -0.0841611       20.8214     0.0432663      -1.70507      -1.23400      0.343651      0.469498      0.511959      0.568895      0.586760      0.600409
  49   5 2080.0758    0.7471  0.8016 10.0668  0.0000  0.0138   0.0102   0.0358    0.0393   0.0000   441.8808       1.41236       19.7626     0.0515032      -2.92277    -0.0850980      0.453466      0.596468      0.680577      0.727160      0.794821      0.829241
  49   6 2281.3956    1.2118  1.0732 10.5161 -0.0000  0.0159   0.0143   0.0418    0.0555   0.0000   442.1749       1.30733       21.2718     -0.798328      -1.91833      0.117253      0.492076      0.678540      0.750905      0.807662      0.875961      0.898632
  49   7 2472.9310    1.7631  1.2201 11.3828  0.0000  0.0170   0.0202   0.0461    0.0526   0.0000   440.5502       3.55580       20.4991      0.554668      -3.73074      -1.45828      0.538315      0.720745      0.812398      0.881398      0.915021      0.949060
  49   8 2659.9815    2.3998  1.3299 11.8032 -0.0000  0.0171   0.0252   0.0471    0.0511   0.0000   441.1466       3.76221       21.4432     -0.586058      -3.16515    0.00114495      0.548482      0.745765      0.847334      0.894798      0.973097      0.965431
  49   9 2845.0362    3.2774  1.2158 12.5780  0.0000  0.0166   0.0362   0.0434    0.0537   0.0000   442.5671       4.72368       21.3686    -0.0651784      -1.35913      -3.64218      0.509479      0.718460      0.764401      0.859505      0.875109      0.903918
  49  10 3027.0425    3.8757  1.3120 13.0130  0.0000  0.0171   0.0417   0.0463    0.0494   0.0000   441.3575       4.07701       21.4174      -1.39519      -2.77389      -3.25490      0.561373      0.765057      0.832226      0.904529      0.956175      0.978710
  49  11 3205.9390    4.0047  1.5535 13.1624  0.0000  0.0191   0.0404   0.0531    0.0412   0.0000   441.5609       6.46918       20.4322      0.315286      -2.89894      -4.36976      0.610592      0.853669      0.917788       1.02295       1.04466       1.07465
  49  12 3382.8913    3.2559  2.4784 12.7264 -0.0000  0.0250   0.0266   0.0712    0.0298   0.0000   440.7760       8.14569       17.4658      -2.20003      0.239906      -6.37482      0.791126       1.08027       1.20679       1.29408       1.35387       1.39269
  49  13 3558.2463    2.5401  3.9406 12.2155  0.0000  0.0353   0.0176   0.0961    0.0230   0.0000   442.6868       9.23889       21.2442      -3.51068      -1.86127      -7.27758       1.10435       1.50215       1.69428       1.79006       1.92393       1.89234
  49  14 3731.6153    2.0228  6.1868 11.7543  0.0002  0.0514   0.0125   0.1401    0.0200   0.0000   443.8191       6.83964       18.9046       1.81175      0.114710      -5.53732       1.59012       2.18272       2.40565       2.68215       2.75080       2.81332
  49  15 3903.1347    1.6269  8.3878 11.4097 -0.0003  0.0700   0.0091   0.1864    0.0187   0.0000   441.1492       5.55760       22.4592       3.69703      -3.31453      -3.16937       2.17552       2.97114       3.35734       3.66454       3.78144       3.86015
  49  16 4072.3748    1.3332 11.8364 11.0444  0.0010  0.0985   0.0063   0.2545    0.0165   0.0000   442.8774       9.89187       28.2557      -5.84005       4.45923      -1.88656       3.04446       4.16627       4.73056       5.17072       5.29307       5.51028
  50   2 1409.9644    0.1236  0.1500  9.1045 -0.0001  0.0078   0.0047   0.0186    0.0166   0.0000   442.5522     -0.137201       21.2503     -0.685490      -3.23686     0.0511976      0.241241      0.327345      0.380251      0.388662      0.416936      0.421655
  50   3 1661.6189    0.2765  0.3042  9.2577 -0.0002  0.0090   0.0061   0.0207    0.0219   0.0000   442.1626     -0.125323       20.4018     -0.398774      -2.82593     0.0628984      0.268840      0.384901      0.417649      0.466621      0.520704      0.514518
  50   4 1883.2963    0.5123  0.5828  9.5612  0.0001  0.0117   0.0079   0.0295    0.0319   0.0000   442.3575     -0.256879       20.0871     -0.221217      -4.17461      0.109481      0.348104      0.486424      0.531634      0.595521      0.624653      0.628038
  50   5 2094.7396    0.8019  0.8069  9.9902  0.0004  0.0134   0.0105   0.0338    0.0416   0.0000   442.0661      0.970609       19.9434    -0.0684835      -3.00663     -0.529407      0.425286      0.581473      0.638026      0.699742      0.734488      0.745829
  50   6 2296.8148    1.2107  1.1453 10.8007  0.0004  0.0171   0.0146   0.0453    0.0500   0.0000   442.0806       2.60836       18.8348     -0.762450      -1.90834      0.533197      0.528950      0.723332      0.799963      0.896982      0.902357      0.911392
  50   7 2489.1761    1.7861  1.2965 11.5087 -0.0000  0.0176   0.0197   0.0488    0.0453   0.0000   441.4062       2.01652       19.2152       2.81310      -3.19153      -2.80466      0.535496      0.735225      0.827092      0.876795      0.931527      0.922821
  50   8 2677.1940    2.4792  1.2807 12.1190 -0.0000  0.0174   0.0271   0.0465    0.0473   0.0000   442.7586       5.02980       19.8288      -2.25627      -1.94300      -3.32731      0.532650      0.745146      0.827232      0.851707      0.917461      0.929147
  50   9 2863.1845    3.2501  1.1672 12.8717  0.0001  0.0164   0.0379   0.0447    0.0493   0.0000   441.1681       3.69634       21.1515      0.326285      -2.08136      -2.48592      0.511520      0.705959      0.762056      0.847565      0.870913      0.886034
  50  10 3045.9490    4.0160  1.2358 13.1604 -0.0001  0.0164   0.0443   0.0441    0.0486   0.0000   440.3780       4.70336       20.1540      0.982179      -1.62500      -3.58964      0.543008      0.721036      0.792822      0.865609      0.915191      0.926636
  50  11 3225.5717    3.9288  1.5752 13.1446  0.0000  0.0191   0.0392   0.0533    0.0393   0.0000   442.4419       6.75504       18.2366     -0.852142      -1.77655      -4.61826      0.602142      0.817832      0.894257      0.951079       1.00683       1.03565
  50  12 3403.3110    3.1335  2.6596 12.6905  0.0002  0.0267   0.0249   0.0734    0.0278   0.0000   442.2529       7.33649       17.7510     0.0381238       2.61523      -4.57103      0.812825       1.11173       1.26832       1.35192       1.42202       1.41889
  50  13 3579.4042    2.5477  4.1940 12.1022  0.0000  0.0361   0.0169   0.0994    0.0231   0.0000   444.2262       7.68379       19.5014      -1.10619      -3.77309      -7.71779       1.09390       1.53192       1.70507       1.84952       1.93258       1.97066
  50  14 3753.8254    2.0286  6.9065 11.6362  0.0004  0.0556   0.0116   0.1472    0.0199   0.0000   444.6171       11.5538       27.6917     -0.801752      -2.24425      -7.88058       1.67319       2.31711       2.61291       2.79395       2.91295       2.99023
  50  15 3926.2707    1.6077  9.0209 11.3668  0.0003  0.0738   0.0084   0.1977    0.0178   0.0000   440.3467       13.0798       13.5542      -12.1501     -0.578006      -7.83577       2.24458       3.03364       3.46646       3.72925       3.86144       3.94199
  50  16 4096.6119    1.2931 11.4688 11.0128 -0.0011  0.0983   0.0062   0.2491    0.0165   0.0000   447.3472       9.62908       9.88171       3.63709      -3.70750      -5.64383       2.92702       4.03435       4.56241       4.98611       5.04387       5.23938
  51   2 1421.2802    0.1479  0.1499  9.1136  0.0000  0.0069   0.0050   0.0160    0.0166   0.0000   442.6461     0.0263785       20.8707     -0.193800      -3.10330     -0.394356      0.227705      0.274642      0.328088      0.327081      0.346445      0.380995
  51   3 1673.7283    0.2960  0.3553  9.2307 -0.0000  0.0098   0.0060   0.0225    0.0230   0.0000   442.5038      0.606591       20.9906     -0.138262      -3.62929     -0.304887      0.304646      0.423638      0.441312      0.497224      0.531794      0.547281
  51   4 1896.5161    0.5204  0.5662  9.6258 -0.0001  0.0112   0.0081   0.0288    0.0311   0.0000   442.4407      0.518809       21.7583     -0.804180      -3.25524     -0.461980      0.349548      0.456602      0.512710      0.578195      0.604748      0.609302
  51   5 2109.1986    0.8407  0.9128  9.9206  0.0000  0.0144   0.0104   0.0365    0.0464   0.0000   442.0286      0.138633       18.8875      -1.34871      -1.65141     -0.689097      0.435013      0.594404      0.667802      0.714918      0.760871      0.773123
  51   6 2312.1097    1.2736  1.0374 10.8999  0.0000  0.0159   0.0155   0.0412    0.0470   0.0000   441.1174       1.59784       20.6822     -0.995130      -1.77274      -2.56857      0.477227      0.655393      0.730135      0.790399      0.803021      0.836796
  51   7 2505.1713    1.8634  1.3322 11.3265 -0.0000  0.0179   0.0197   0.0452    0.0492   0.0000   441.1975       1.92045       20.8879     -0.271053      -3.63220      -1.27857      0.543279      0.737196      0.822003      0.909612      0.963591      0.975656
  51   8 2694.3038    2.6097  1.3170 12.1605 -0.0000  0.0172   0.0279   0.0470    0.0474   0.0000   442.1324       3.16363       19.4121       1.87149      -3.87938      -2.37276      0.535096      0.737360      0.801135      0.891188      0.944479      0.965827
  51   9 2881.1738    3.4375  1.1828 12.7947  0.0000  0.0163   0.0386   0.0416    0.0506   0.0000   441.7353       4.51292       20.3175       1.90753      -1.09408      -2.76355      0.508959      0.696612      0.755339      0.811336      0.894038      0.904746
  51  10 3064.6765    4.0098  1.3105 13.1812  0.0000  0.0173   0.0433   0.0466    0.0465   0.0000   441.4196       5.53928       20.4608       1.92001      -2.12001      -3.76885      0.527275      0.731043      0.777820      0.872636      0.896759      0.910412
  51  11 3245.0820    3.7696  1.8232 12.9899  0.0000  0.0206   0.0348   0.0576    0.0359   0.0000   443.0375       6.65071       18.7527       1.86233       1.45162      -3.00172      0.632972      0.869859      0.951944       1.05715       1.08417       1.11383
  51  12 3423.5904    3.1118  2.8321 12.5503 -0.0000  0.0269   0.0236   0.0754    0.0280   0.0000   441.5908       6.59361       17.9775     -0.492409    -0.0966298      -4.70314      0.813398       1.09882       1.24819       1.35910       1.40656       1.44385
  51  13 3600.5283    2.4548  4.6026 12.0489 -0.0000  0.0382   0.0157   0.1071    0.0213   0.0000   439.1537       8.60790       21.7158     -0.882309      -3.84899      -2.95685       1.14311       1.57468       1.77360       1.91591       2.03308       2.06657
  51  14 3775.8216    1.9354  6.6782 11.6454 -0.0001  0.0563   0.0115   0.1469    0.0198   0.0000   441.8313       13.1353       18.4124       1.99443      -5.29768      -4.03408       1.66377       2.29603       2.63543       2.81246       2.99610       3.04621
  51  15 3949.2925    1.5275  9.3217 11.3573  0.0000  0.0789   0.0080   0.2077    0.0172   0.0000   438.8200       10.5870       17.0534       3.14526     -0.961824      -10.7557       2.36263       3.18482       3.64900       3.94086       4.09538       4.18895
  52   2 1432.4480    0.1516  0.1719  9.0958  0.0000  0.0074   0.0049   0.0181    0.0169   0.0000   442.1608     -0.547248       20.5208    -0.0331483      -2.83515     -0.713098      0.265208      0.358865      0.424777      0.464628      0.467811      0.483133
  52   3 1685.6869    0.2964  0.3970  9.2670 -0.0000  0.0106   0.0059   0.0247    0.0233   0.0000   442.3606      0.414406       20.7631      0.112887      -2.78624      0.809635      0.303966      0.437351      0.467727      0.545054      0.532881      0.576857
  52   4 1909.5448    0.5378  0.6932  9.5567  0.0001  0.0127   0.0077   0.0331    0.0339   0.0000   441.9720      0.609105       18.9938      -1.07744     -0.923273     0.0236148      0.366166      0.512564      0.566235      0.621257      0.651752      0.657979
  52   5 2123.5694    0.8683  0.8750 10.0862  0.0000  0.0141   0.0109   0.0345    0.0443   0.0000   442.1662       2.05538       20.8249      -1.18095      -2.33426      -1.52756      0.406235      0.573181      0.608795      0.688511      0.729728      0.732194
  52   6 2327.1924    1.3460  1.2235 10.7896  0.0000  0.0171   0.0152   0.0454    0.0520   0.0000   441.9048       1.90470       19.3810       1.76266      -3.17479      -1.56095      0.501960      0.716403      0.756818      0.864529      0.882784      0.913576
  52   7 2521.1166    1.9427  1.3182 11.4603  0.0000  0.0171   0.0204   0.0459    0.0488   0.0000   441.1463       1.54797       20.2491      -1.18082      -4.41351      -2.11022      0.518621      0.713955      0.788715      0.885847      0.926983      0.933923
  52   8 2711.2358    2.7156  1.2541 12.2430 -0.0001  0.0165   0.0293   0.0447    0.0487   0.0000   441.5270       3.78396       19.3681     -0.799636      -2.19028      -1.40473      0.494055      0.690257      0.746274      0.816659      0.853054      0.861150
  52   9 2899.0169    3.5292  1.1562 12.8520  0.0000  0.0155   0.0397   0.0423    0.0528   0.0000   442.3681       2.90877       20.0574      0.345134      -1.92093      -3.68052      0.475038      0.645752      0.702341      0.772220      0.790194      0.811710
  52  10 3083.1843    4.1943  1.3186 13.0675 -0.0045  0.0170   0.0431   0.0437    0.0487   0.0000   441.5549       6.62815       19.9060     -0.589543      -2.40007      -2.74116      0.517496      0.702308      0.756755      0.819472      0.891705      0.919104
  52  11 3264.4255    3.8358  1.8178 12.9040 -0.0006  0.0204   0.0347   0.0548    0.0386   0.0000   440.9282       7.97426       20.3317      -1.29449       2.59473      -4.43127      0.611598      0.845601      0.938365      0.998220       1.08752       1.09447
  52  12 3443.6317    3.0593  2.9405 12.5441  0.0000  0.0271   0.0226   0.0765    0.0264   0.0000   440.8160       8.76480       18.8754     -0.314172     -0.543590      -6.77567      0.817158       1.09537       1.25674       1.32578       1.40949       1.42790
  52  13 3621.4629    2.3699  4.8652 11.9892  0.0000  0.0403   0.0150   0.1110    0.0213   0.0000   439.9526       13.4669       19.3650      -3.57582     -0.870593     -0.396650       1.16495       1.60426       1.83602       1.96566       2.02599       2.12105
  52  14 3797.4581    1.8637  7.1237 11.6532 -0.0009  0.0584   0.0108   0.1583    0.0192   0.0000   439.0884       9.44258       21.7050      0.780939      -8.77055      -10.4562       1.74667       2.35634       2.68303       2.88659       3.05942       3.11757
  52  15 3971.8060    1.4641  9.8525 11.3599 -0.0005  0.0872   0.0075   0.2203    0.0166   0.0000   441.8270       4.03537       18.9116       8.32559       1.22492      -5.09673       2.48516       3.41313       3.95395       4.19442       4.41740       4.47533
  53   1 1138.7777    0.0516  0.0339  9.1587  0.0005  0.0087   0.0053   0.0116    0.0143   0.0000   441.1813     -0.367212       20.4435     -0.962161      -2.27352      0.643380      0.267415      0.347437      0.407634      0.391754      0.403294      0.440105
  53   2 1443.4905    0.1520  0.1848  9.0735  0.0000  0.0110   0.0048   0.0182    0.0170   0.0000   442.4233     -0.857463       20.2104     0.0964010      -3.62813     -0.462968      0.460271      0.657216      0.738035      0.805073      0.752205      0.772366
  53   3 1697.4873    0.3229  0.3732  9.2321  0.0000  0.0093   0.0062   0.0227    0.0236   0.0000   442.3958      0.322870       20.7959      0.414164      -3.73134      0.200313      0.285905      0.387929      0.431934      0.466011      0.537716      0.544174
  53   4 1922.5476    0.5561  0.6041  9.6173  0.0000  0.0118   0.0082   0.0281    0.0332   0.0000   442.1425    -0.0308939       21.1425    -0.0288582      -2.12714      -1.12648      0.346667      0.470796      0.515124      0.572353      0.605073      0.609316
  53   5 2137.7707    0.8929  0.8923 10.2798  0.0000  0.0138   0.0114   0.0371    0.0413   0.0000   442.8032     0.0783528       21.3209      -1.07414      -3.25023      0.740598      0.415249      0.563664      0.635358      0.695232      0.751760      0.740482
  53   6 2342.0897    1.3609  1.2714 10.8374  0.0000  0.0175   0.0150   0.0454    0.0488   0.0000   441.4044       1.10046       21.9538      0.134735      -1.65756     -0.557683      0.507365      0.704952      0.776993      0.843559      0.893547      0.901516
  53   7 2536.8613    1.9972  1.3185 11.5317  0.0000  0.0171   0.0212   0.0457    0.0498   0.0000   441.9799       3.33075       20.0936     -0.531764      -2.19557     -0.308435      0.521737      0.680593      0.777833      0.842311      0.894069      0.921276
  53   8 2728.1244    2.7558  1.2251 12.2445  0.0000  0.0161   0.0297   0.0434    0.0513   0.0000   441.7418       2.83531       20.1061      0.495515      -1.94545     -0.963174      0.481096      0.640954      0.725858      0.784649      0.837666      0.851931
  53   9 2916.7201    3.5810  1.2098 12.8603 -0.0000  0.0159   0.0387   0.0424    0.0493   0.0000   442.2950       4.60027       20.4404     -0.602308      -2.60484      -4.71988      0.477940      0.654641      0.733919      0.778059      0.832795      0.833094
  53  10 3101.6487    4.1711  1.3393 13.0145 -0.0001  0.0165   0.0424   0.0449    0.0494   0.0000   442.0256       5.16721       19.1674      0.121340      -1.93670      -5.00407      0.485899      0.654658      0.730723      0.792409      0.831282      0.851202
  53  11 3283.5505    3.7157  1.8852 13.0136  0.0000  0.0213   0.0336   0.0573    0.0346   0.0000   441.6334       6.45790       19.1868      0.574125      -1.33882      -4.98485      0.618050      0.865986      0.964196       1.06381       1.07213       1.10992
  53  12 3463.6077    2.9502  3.1762 12.4690 -0.0001  0.0290   0.0212   0.0794    0.0252   0.0000   441.7289       6.39294       15.2083       2.23928     -0.158195      -6.95255      0.841688       1.16390       1.28848       1.39518       1.48006       1.54986
  53  13 3642.1657    2.2874  5.2557 11.9640  0.0000  0.0434   0.0144   0.1177    0.0205   0.0000   441.0574       8.77396       22.4661     -0.438468       1.78972     -0.951823       1.24252       1.69880       1.93548       2.08739       2.17485       2.18398
  53  14 3818.8917    1.8877  7.9162 11.5850  0.0020  0.0648   0.0101   0.1687    0.0191   0.0000   441.8024       8.50817       21.3452      -1.07081      -2.83668      -9.61176       1.83586       2.53761       2.87295       3.12856       3.23850       3.34274
  53  15 3993.6949    1.4273 10.0763 11.3227  0.0001  0.0884   0.0073   0.2264    0.0165   0.0000   435.7403       12.3471       17.5697      -3.57982      -11.5566      -11.0373       2.50272       3.43013       3.91321       4.31491       4.44282       4.56621
  54   1 1147.8779    0.0537  0.0499  9.1758 -0.0036  0.0099   0.0057   0.0154    0.0145   0.0000   441.7033     -0.106551       21.9354      0.407165      -3.73879     -0.885122      0.298192      0.381523      0.428152      0.595479      0.431919      0.516545
  54   2 1454.3878    0.1449  0.1576  9.0886  0.0000  0.0075   0.0047   0.0154    0.0164   0.0000   442.1010     -0.546564       21.1090     -0.458881      -2.73987      0.316702      0.224213      0.281570      0.367012      0.392676      0.430935      0.453333
  54   3 1709.1302    0.3355  0.3861  9.2770  0.0000  0.0096   0.0063   0.0226    0.0242   0.0000   442.2640      0.120990       21.2285     0.0456192      -2.14306     0.0439166      0.298768      0.391499      0.443712      0.476076      0.492114      0.508669
  54   4 1935.3536    0.5757  0.6335  9.7283  0.0000  0.0117   0.0084   0.0294    0.0328   0.0000   442.2278     -0.652547       21.1807      0.956891      -3.16845      0.537591      0.342048      0.447254      0.513010      0.583182      0.635472      0.637916
  54   5 2151.7975    0.9058  0.9528 10.1965  0.0001  0.0147   0.0110   0.0373    0.0438   0.0000   442.6234      0.824343       20.5110     -0.282884      -2.49489      -1.61879      0.409028      0.568695      0.635341      0.701783      0.738771      0.758234
  54   6 2356.8530    1.4038  1.2002 10.9408 -0.0000  0.0165   0.0156   0.0433    0.0479   0.0000   441.5814       1.21711       19.7313     -0.390521      -1.66502     -0.174550      0.475007      0.651802      0.719130      0.792882      0.838653      0.892771
  54   7 2552.5064    2.0646  1.3733 11.5448  0.0012  0.0174   0.0210   0.0458    0.0485   0.0000   442.0501       1.88836       20.1540     -0.972980      -1.16654     -0.617731      0.504046      0.691956      0.781141      0.863852      0.892227      0.914096
  54   8 2744.8219    2.8368  1.2540 12.2565 -0.0000  0.0157   0.0296   0.0435    0.0487   0.0000   442.5218       3.23033       21.2040       1.33518      -1.99604     -0.951352      0.463153      0.617210      0.703493      0.771640      0.810072      0.829753
  54   9 2934.2982    3.6032  1.2720 12.9490 -0.0001  0.0165   0.0386   0.0453    0.0472   0.0000   441.5118       5.49950       19.7886      -1.37569      -1.36969      -2.92482      0.481554      0.652964      0.722510      0.772568      0.825535      0.871897
  54  10 3119.8963    4.0853  1.4453 13.1348 -0.0000  0.0175   0.0401   0.0481    0.0416   0.0000   441.2665       5.96005       21.1873      0.754873      -2.67954      -2.66271      0.507371      0.704295      0.790856      0.850999      0.891865      0.888298
  54  11 3302.5092    3.6294  1.9888 12.9240 -0.0000  0.0213   0.0313   0.0587    0.0331   0.0000   442.5611       7.05417       19.7338      0.617614      0.296241      -4.85684      0.622429      0.852907      0.955497       1.01812       1.07309       1.11622
  54  12 3483.4385    2.8741  3.3089 12.3836 -0.0002  0.0302   0.0203   0.0801    0.0254   0.0000   441.7043       9.06468       17.4793     -0.334073       1.56849      -7.07852      0.838998       1.16546       1.31068       1.38643       1.48443       1.52379
  54  13 3662.7133    2.2661  5.3445 11.9400  0.0000  0.0440   0.0140   0.1189    0.0205   0.0000   442.8365       8.34913       27.2357       3.00813      -2.62303      -11.9016       1.20997       1.71513       1.90298       2.07298       2.13497       2.18092
  54  14 3840.0876    1.7573  7.7002 11.5777 -0.0040  0.0645   0.0095   0.1702    0.0188   0.0000   445.0496       11.7764       14.5812       4.80043      -5.94800      -11.3715       1.81680       2.47009       2.78941       3.03025       3.17373       3.23330
  55   1 1156.9662    0.0490  0.0442  9.1310  0.0000  0.0094   0.0052   0.0188    0.0143   0.0000   441.7439     -0.217926       19.9335       1.20203      -4.11860      0.404230      0.272469      0.389182      0.446784      0.549917      0.589242      0.536044
  55   2 1465.1672    0.1581  0.1828  9.0550  0.0000  0.0078   0.0048   0.0167    0.0168   0.0000   442.3075      -1.11587       21.2798    -0.0841696      -3.19294     -0.585352      0.237428      0.314560      0.382428      0.410032      0.447270      0.415052
  55   3 1720.6351    0.3370  0.3877  9.2658  0.0000  0.0095   0.0062   0.0228    0.0236   0.0000   442.2467      0.429848       21.0924     -0.219741      -3.94101      0.434014      0.284059      0.375153      0.421910      0.494758      0.546451      0.537814
  55   4 1948.0542    0.6045  0.7272  9.5685  0.0001  0.0126   0.0081   0.0313    0.0364   0.0000   442.7900     -0.156363       20.0960      0.706674      -1.71502     -0.920469      0.349905      0.478730      0.540619      0.588156      0.630427      0.627324
  55   5 2165.6826    0.9526  1.0701 10.0987 -0.0000  0.0154   0.0109   0.0399    0.0486   0.0000   442.8798      0.680237       20.6085    -0.0251393      -2.99964      -1.28266      0.426693      0.603727      0.663708      0.726141      0.776262      0.783023
  55   6 2371.4869    1.4686  1.2475 10.9797 -0.0000  0.0168   0.0158   0.0432    0.0466   0.0000   442.9396       1.34793       20.3955      0.454754      -2.54074     -0.794322      0.490346      0.677298      0.765054      0.814531      0.873581      0.903281
  55   7 2568.0208    2.1195  1.3684 11.5962 -0.0036  0.0174   0.0211   0.0450    0.0444   0.0000   441.7777       3.79455       20.4340      -1.47215      -2.13255      -3.37982      0.496063      0.689159      0.774690      0.817762      0.913716      0.904085
  55   8 2761.3645    2.9277  1.3360 12.2791  0.0003  0.0163   0.0293   0.0449    0.0447   0.0000   442.0823       4.42923       21.6737      0.452865     -0.984803      -2.97075      0.476210      0.639786      0.703704      0.757462      0.800195      0.819636
  55   9 2951.6448    3.8348  1.2748 12.8894 -0.0028  0.0157   0.0393   0.0440    0.0459   0.0000   441.2603       4.79492       20.7280     -0.611098      -3.52326      -3.66195      0.452881      0.610522      0.682956      0.745394      0.799164      0.805553
  55  10 3138.0448    4.0581  1.4456 13.0626  0.0000  0.0170   0.0394   0.0472    0.0421   0.0000   442.7727       5.20385       19.0588      -1.05229      -1.49994      -4.39889      0.486943      0.654124      0.738208      0.794051      0.823815      0.851507
  55  11 3321.4264    3.6226  2.1068 12.7960  0.0000  0.0216   0.0298   0.0594    0.0328   0.0000   443.6808       7.77547       19.1331      0.498115       1.71462      -4.37546      0.609675      0.833296      0.950440       1.02754       1.08115       1.11585
  55  12 3503.0554    2.8706  3.5081 12.2622  0.0000  0.0298   0.0192   0.0832    0.0249   0.0000   440.9049       6.10366       19.2834      0.742580      -1.13098      -3.58173      0.842907       1.14387       1.30371       1.39261       1.49433       1.55243
  55  13 3683.1165    2.2157  5.6685 11.8096 -0.0010  0.0454   0.0131   0.1223    0.0207   0.0000   442.1594       8.81932       20.2160      0.534053      -5.06628      -6.90139       1.24843       1.74305       1.95437       2.11330       2.25497       2.33620
  55  14 3861.0973    1.7841  8.5494 11.4799  0.0021  0.0683   0.0086   0.1805    0.0179   0.0000   436.6508       11.2800       24.8015      -1.00809      -18.7170      -3.04106       1.90011       2.60255       2.96451       3.21150       3.36418       3.49070
  56   1 1165.8939    0.0638  0.0539  9.1331  0.0006  0.0086   0.0049   0.0160    0.0142   0.0000   441.4454     -0.720393       21.0490      0.415009      -2.36129      -1.24656      0.252275      0.337641      0.410505      0.436931      0.500274      0.444120
  56   2 1475.8041    0.1585  0.2032  9.1138  0.0000  0.0081   0.0047   0.0190    0.0168   0.0000   442.2704     -0.465504       20.0111     -0.627670      -2.99051     0.0444076      0.240964      0.311748      0.354114      0.360750      0.401679      0.394770
  56   3 1731.9773    0.3750  0.3970  9.2769  0.0000  0.0091   0.0066   0.0215    0.0245   0.0000   442.1062      0.311345       21.2303    -0.0407015      -2.26524    -0.0875284      0.259901      0.343984      0.395719      0.433241      0.464648      0.470034
  56   4 1960.6888    0.6382  0.6804  9.6671  0.0000  0.0118   0.0086   0.0287    0.0358   0.0000   442.4442      0.467170       19.8422      0.384532      -3.29809     -0.575216      0.329819      0.442606      0.501143      0.552143      0.585553      0.605421
  56   5 2179.4908    0.9980  1.0121 10.2218  0.0000  0.0145   0.0115   0.0379    0.0466   0.0000   442.4032      0.692005       21.1477      0.290402      -1.65960    -0.0781188      0.391411      0.540781      0.606822      0.659330      0.713496      0.708244
  56   6 2385.9029    1.5135  1.2382 11.0724  0.0000  0.0163   0.0162   0.0444    0.0451   0.0000   442.1235       1.39054       20.1093      0.573446      -3.15558      -1.06345      0.454390      0.616995      0.692085      0.753296      0.796583      0.825269
  56   7 2583.4399    2.1844  1.4107 11.5546  0.0000  0.0172   0.0210   0.0451    0.0460   0.0000   441.8779       3.21037       20.7148     -0.852654      -2.58077      -2.23880      0.473047      0.635051      0.715862      0.792528      0.811481      0.843917
  56   8 2777.8682    2.9613  1.2159 12.5319  0.0000  0.0162   0.0315   0.0421    0.0463   0.0000   442.2570       4.29542       22.1089       1.50401      -3.44655      -2.13829      0.441672      0.619550      0.673433      0.755848      0.788350      0.809682
  56   9 2968.9200    3.7366  1.3283 12.9408 -0.0001  0.0166   0.0378   0.0438    0.0441   0.0000   441.4808       5.28429       20.4519      0.776151      -1.10519      -3.18315      0.479196      0.628680      0.713720      0.758582      0.824739      0.813076
  56  10 3155.9849    4.0363  1.5275 13.1093  0.0000  0.0183   0.0384   0.0481    0.0398   0.0000   440.6657       6.18443       19.2909     -0.263938      -2.53046      -4.23192      0.492436      0.693237      0.751513      0.824611      0.826981      0.880231
  56  11 3340.2110    3.5479  2.0670 12.8533  0.0000  0.0220   0.0300   0.0584    0.0332   0.0000   442.1562       7.45150       18.5330      -1.51108     -0.415451      -4.26742      0.602800      0.847012      0.923265       1.01406       1.06809       1.08971
  56  12 3522.5924    2.7257  4.0222 12.2301  0.0000  0.0333   0.0173   0.0919    0.0220   0.0000   441.9537       7.77150       21.4462     -0.469224     0.0702057      -7.01880      0.898583       1.23041       1.39414       1.51507       1.57835       1.62581
  56  13 3703.2660    2.1896  5.9215 11.7748 -0.0004  0.0470   0.0126   0.1262    0.0212   0.0000   440.6236       10.0219       19.9821     -0.373302      -5.95801      -6.27365       1.29056       1.76981       1.98816       2.17588       2.28721       2.30372
  56  14 3882.1447    1.7090  8.9306 11.5032 -0.0008  0.0735   0.0081   0.1918    0.0174   0.0000   442.4280       6.93784       28.4948     -0.328691     -0.699781      -3.69874       2.00539       2.73646       3.10401       3.40881       3.52255       3.63337
  57   1 1174.7549    0.0650  0.0711  9.1429 -0.0012  0.0099   0.0049   0.0159    0.0143   0.0000   440.7832      0.346008       20.3169     0.0392251      -3.51341    -0.0663015      0.289038      0.300492      0.433256      0.629347      0.743869      0.762320
  57   2 1486.3096    0.1672  0.1970  9.0913  0.0000  0.0073   0.0047   0.0180    0.0167   0.0000   442.2473     -0.392403       20.4800     -0.491532      -3.25171      -1.06979      0.211607      0.274303      0.328019      0.361471      0.430456      0.440432
  57   3 1743.2305    0.3779  0.4139  9.3220 -0.0000  0.0094   0.0065   0.0224    0.0244   0.0000   442.6253     -0.136832       21.2336      -1.09374      -3.03949     -0.246373      0.242767      0.341616      0.368089      0.424398      0.447147      0.439519
  57   4 1973.2097    0.6406  0.7476  9.7611  0.0000  0.0124   0.0085   0.0315    0.0357   0.0000   442.4240     -0.278897       21.3002     -0.100904      -3.44130      0.476460      0.353298      0.451757      0.510861      0.570235      0.617168      0.624994
  57   5 2193.1240    1.0365  1.0054 10.2534  0.0000  0.0142   0.0117   0.0367    0.0473   0.0000   442.7391     0.0454908       21.2145     -0.236488      -2.49160      0.165287      0.396296      0.526771      0.613955      0.669605      0.689453      0.723046
  57   6 2400.2410    1.5552  1.2885 11.1098  0.0000  0.0166   0.0162   0.0446    0.0448   0.0000   442.7938       1.21248       20.4126     -0.815909      -2.12932      -1.01398      0.453800      0.620224      0.695218      0.769606      0.821630      0.822846
  57   7 2598.7486    2.2202  1.3663 11.8557 -0.0028  0.0169   0.0222   0.0462    0.0407   0.0000   441.9470       3.27953       21.3321      0.848054      -1.95452      -1.65547      0.459155      0.635556      0.699611      0.774304      0.790736      0.820624
  57   8 2794.1378    3.1514  1.2415 12.3563  0.0000  0.0154   0.0316   0.0405    0.0513   0.0000   441.8720       2.50611       20.2850      0.104143      -1.31632      -2.28141      0.431844      0.576898      0.647351      0.706632      0.740252      0.748221
  57   9 2986.0556    3.9374  1.2315 12.9576  0.0000  0.0154   0.0404   0.0415    0.0492   0.0000   442.4116       4.16290       20.7756     -0.827314      -2.77434      -2.09840      0.417642      0.583834      0.637255      0.697490      0.736182      0.760547
  57  10 3173.8427    4.1247  1.5954 12.9922  0.0000  0.0175   0.0372   0.0497    0.0412   0.0000   442.0681       6.10699       20.9386     -0.461127      -3.07203      -4.12347      0.487438      0.665899      0.743299      0.827104      0.868566      0.886672
  57  11 3358.8049    3.4807  2.3328 12.7769  0.0000  0.0225   0.0272   0.0632    0.0307   0.0000   442.7015       7.45512       18.8382     -0.595845      -1.50998      -4.98419      0.622650      0.848297      0.961062       1.02565       1.10361       1.14396
  57  12 3541.9564    2.6260  4.0895 12.2590 -0.0001  0.0342   0.0171   0.0946    0.0219   0.0000   443.8107       7.83773       20.2137      0.818205      -2.85997      -6.63238      0.918117       1.25874       1.43116       1.53565       1.61983       1.63439
  57  13 3723.3798    2.1818  6.9111 11.7307 -0.0002  0.0536   0.0112   0.1413    0.0201   0.0000   442.4129       11.4107       20.7182      -2.97820      0.430826      -7.70413       1.43263       1.95830       2.24446       2.38953       2.54264       2.59526
  57  14 3902.7827    1.6775  9.2089 11.4731  0.0006  0.0757   0.0077   0.1936    0.0169   0.0000   439.3982       9.64271       22.4557      -3.20521      -2.60512      -5.03628       2.04168       2.75295       3.17981       3.41436       3.61220       3.71429
  58   1 1183.5473    0.0644  0.0767  9.0757  0.0000  0.0087   0.0046   0.0210    0.0142   0.0000   440.9987     -0.301360       21.5977      0.597070      -2.19531      0.505051      0.266202      0.355350      0.428019      0.458124      0.453409      0.518474
  58   2 1496.7240    0.1838  0.2259  9.0677  0.0000  0.0079   0.0048   0.0187    0.0172   0.0000   442.3113     -0.701373       20.9556      0.229057      -2.90036     -0.140693      0.216556      0.277733      0.305799      0.361720      0.363489      0.357568
  58   3 1754.3207    0.3889  0.4522  9.3291  0.0000  0.0100   0.0064   0.0234    0.0249   0.0000   442.0985      -1.27918       20.8014     0.0247501      -3.14143      0.970310      0.269530      0.383270      0.423143      0.469811      0.509243      0.509392
  58   4 1985.5978    0.6529  0.8017  9.6606  0.0002  0.0130   0.0083   0.0330    0.0374   0.0000   442.1594      0.258575       20.6375     -0.599465      -2.86144      -1.00461      0.335061      0.459388      0.511886      0.559175      0.601940      0.616923
  58   5 2206.5872    1.0453  1.0706 10.4203 -0.0000  0.0150   0.0119   0.0397    0.0443   0.0000   442.8972      0.309285       21.2391      -1.43765      -2.72055      -1.16021      0.405020      0.549787      0.600960      0.665950      0.728812      0.740910
  58   6 2414.4510    1.6033  1.2954 11.0988  0.0000  0.0170   0.0165   0.0430    0.0460   0.0000   442.0999       1.61798       20.1547       1.11438     -0.521130     -0.834410      0.447461      0.623195      0.697507      0.746356      0.800893      0.809288
  58   7 2613.8957    2.2989  1.4456 11.6436  0.0000  0.0169   0.0217   0.0457    0.0446   0.0000   441.9547       3.07085       20.4468      0.187452      -3.07415      -1.07707      0.459085      0.625461      0.699940      0.781363      0.816019      0.816291
  58   8 2810.3775    3.1541  1.2246 12.5797  0.0000  0.0153   0.0330   0.0429    0.0474   0.0000   441.1534       3.70018       21.0748     0.0576460      -2.91053     -0.181075      0.424307      0.580573      0.631951      0.697042      0.754664      0.762260
  58   9 3003.0086    3.8915  1.2747 12.9842  0.0000  0.0159   0.0396   0.0428    0.0480   0.0000   442.5525       3.72078       19.7259     -0.177124      -2.35351      -4.06248      0.421663      0.576459      0.644370      0.692372      0.738815      0.746854
  58  10 3191.5567    4.0414  1.5682 13.0432  0.0000  0.0177   0.0367   0.0481    0.0381   0.0000   441.5062       5.89881       20.4066      -2.14302      -1.67046      -4.46740      0.480922      0.640921      0.721965      0.778579      0.839955      0.845243
  58  11 3377.2738    3.3456  2.6382 12.6582 -0.0000  0.0244   0.0244   0.0667    0.0275   0.0000   442.9511       6.39637       19.1528     -0.233749       2.54699      -4.09689      0.655244      0.878641      0.994552       1.08136       1.14968       1.17381
  58  12 3561.1184    2.6257  4.4290 12.0967  0.0001  0.0354   0.0161   0.0970    0.0221   0.0000   442.7829       8.35239       17.8648     -0.807033      -1.42613      -2.60072      0.940527       1.29359       1.46598       1.57351       1.69071       1.70244
  58  13 3743.3626    2.0841  6.6903 11.7346  0.0032  0.0533   0.0112   0.1405    0.0197   0.0000   442.1933       13.1028       16.4300     -0.238748       1.72480      -3.25118       1.38253       1.93427       2.17240       2.38658       2.46426       2.52649
  58  14 3923.4789    1.6339  9.8010 11.3485 -0.0005  0.0794   0.0071   0.2056    0.0168   0.0000   435.9757       12.9920       27.4974      -6.10633      -14.7411      -7.11445       2.04533       2.82788       3.21177       3.51891       3.61419       3.73598
  59   1 1192.2325    0.0699  0.0771  9.0841  0.0000  0.0084   0.0046   0.0167    0.0141   0.0000   441.0764      0.182023       20.9958      0.576922      -3.15577     -0.650153      0.222003      0.272060      0.333773      0.363571      0.351621      0.371467
  59   2 1506.9625    0.1803  0.2055  9.1116  0.0000  0.0075   0.0048   0.0173    0.0167   0.0000   442.2507     -0.369013       21.0169      0.411167      -2.75381      0.111890      0.197738      0.252442      0.288132      0.322155      0.337508      0.334896
  59   3 1765.3015    0.4064  0.4634  9.3487 -0.0003  0.0097   0.0066   0.0247    0.0258   0.0000   442.3900     0.0539881       21.3733     -0.402303      -2.49872     -0.810593      0.253065      0.341085      0.396074      0.439633      0.430121      0.463590
  59   4 1997.8921    0.6833  0.7892  9.6455  0.0001  0.0128   0.0084   0.0311    0.0390   0.0000   442.2049     0.0757111       19.2246     -0.581330      -3.78856     -0.531316      0.324596      0.459151      0.506780      0.537288      0.573155      0.608564
  59   5 2219.9266    1.0856  1.1053 10.3997  0.0001  0.0155   0.0120   0.0391    0.0472   0.0000   441.8620      0.426001       21.2319     -0.695672      -2.47282      -2.08929      0.392604      0.549758      0.590284      0.672786      0.686903      0.707453
  59   6 2428.5114    1.6724  1.3529 11.0881  0.0000  0.0168   0.0165   0.0439    0.0459   0.0000   442.1162       2.02479       19.6690     -0.248935      -2.07871      -1.15505      0.443643      0.615002      0.682615      0.746244      0.791563      0.814012
  59   7 2628.9837    2.3579  1.3127 11.9648  0.0003  0.0164   0.0239   0.0445    0.0444   0.0000   442.5786       2.09729       20.1052      0.478286      -1.89363      -3.12795      0.436686      0.608257      0.677673      0.724826      0.786833      0.783505
  59   8 2826.4538    3.2366  1.2859 12.5360  0.0000  0.0159   0.0323   0.0416    0.0457   0.0000   441.7207       3.62172       21.2697     -0.342071      -1.28092      -1.55312      0.420610      0.577397      0.640997      0.718238      0.746492      0.761740
  59   9 3019.8687    3.9638  1.3316 12.9620  0.0000  0.0159   0.0386   0.0434    0.0449   0.0000   443.1922       3.66874       19.8829       1.00793      -3.32700      -3.61702      0.415324      0.574377      0.633525      0.692606      0.744711      0.743648
  59  10 3209.1012    3.9895  1.6664 13.0197 -0.0000  0.0185   0.0353   0.0491    0.0374   0.0000   442.6232       6.44160       19.5997      0.696409      -1.69243      -2.10415      0.496709      0.683808      0.759362      0.818524      0.872929      0.883937
  59  11 3395.6586    3.2446  2.7520 12.6425  0.0000  0.0250   0.0233   0.0692    0.0264   0.0000   442.5552       6.74381       18.5552      0.145459     -0.602394      -3.59663      0.651045      0.890324      0.995173       1.09541       1.13431       1.19554
  59  12 3580.3085    2.5444  4.7182 12.0776 -0.0000  0.0374   0.0152   0.1026    0.0215   0.0000   440.5765       5.43562       19.9827      -1.91249      -2.12175      -6.93990      0.966796       1.30743       1.49586       1.63480       1.69749       1.76551
  59  13 3762.9421    1.8615  6.1408 11.7544 -0.0119  0.0531   0.0105   0.1418    0.0203   0.0000   441.9757       9.48111       18.7802      -3.69951      -5.16992      -5.77253       1.35949       1.87137       2.15308       2.31856       2.46896       2.54450
  60   1 1200.8422    0.0738  0.0962  9.0436  0.0001  0.0085   0.0044   0.0196    0.0142   0.0000   440.9713      0.114995       20.4751      0.411065      -2.72629     0.0388279      0.213139      0.312916      0.350848      0.407466      0.449586      0.428576
  60   2 1517.1247    0.1847  0.2233  9.1100 -0.0001  0.0082   0.0048   0.0177    0.0170   0.0000   442.3324     -0.319191       20.5973     0.0954273      -2.78224     -0.482674      0.230978      0.278818      0.297935      0.337942      0.374754      0.390802
  60   3 1776.1538    0.4056  0.4799  9.3507  0.0000  0.0099   0.0064   0.0240    0.0252   0.0000   442.5575    -0.0419459       20.7683     -0.301341      -2.36702     -0.924927      0.258335      0.340340      0.403695      0.435234      0.455678      0.477432
  60   4 2010.0934    0.6950  0.8340  9.7590  0.0001  0.0132   0.0085   0.0330    0.0384   0.0000   442.2544      0.852788       20.4198     -0.419108      -4.30813     -0.707806      0.346478      0.479505      0.544358      0.592012      0.634828      0.654875
  60   5 2233.1385    1.1171  1.0565 10.5050  0.0000  0.0147   0.0125   0.0384    0.0456   0.0000   442.6807      0.877393       20.9660     -0.305749      -3.73428     -0.944801      0.381124      0.523042      0.565595      0.637111      0.677186      0.680152
  60   6 2442.3491    1.6648  1.4137 11.2209 -0.0000  0.0171   0.0162   0.0467    0.0405   0.0000   442.5050       2.45430       20.0081      -1.24952      -2.51537      -1.37909      0.448728      0.615890      0.684201      0.742125      0.806557      0.826257
  60   7 2643.9450    2.3912  1.4574 11.8538  0.0000  0.0170   0.0223   0.0461    0.0402   0.0000   442.3719       3.06212       20.4423     -0.186246      -2.89916      -2.83000      0.437547      0.605274      0.677628      0.741113      0.800105      0.806357
  60   8 2842.4082    3.3149  1.2758 12.6081  0.0003  0.0157   0.0330   0.0417    0.0441   0.0000   442.8667       3.10087       20.0483      0.820654      -1.61703      -2.94274      0.407512      0.560053      0.621880      0.671505      0.739390      0.768217
  60   9 3036.5650    4.1005  1.3830 12.9193  0.0000  0.0159   0.0383   0.0433    0.0438   0.0000   442.4110       5.42176       19.3880     -0.978645      -2.76381      -2.67962      0.421218      0.577585      0.635750      0.704765      0.739445      0.763268
  60  10 3226.5192    3.9330  1.8264 12.9635 -0.0000  0.0194   0.0331   0.0524    0.0347   0.0000   442.2048       5.94221       20.0806     -0.749437      -3.54579      -3.65758      0.500089      0.672230      0.757163      0.840685      0.857518      0.899966
  60  11 3413.8767    3.1810  2.9636 12.5820  0.0000  0.0265   0.0220   0.0718    0.0250   0.0000   443.0099       8.01251       18.7465       1.78115      0.483659      -4.42507      0.671204      0.936140       1.05255       1.13404       1.20003       1.20980
  60  12 3599.2522    2.5452  4.9409 12.0002 -0.0002  0.0383   0.0136   0.1034    0.0194   0.0000   442.3268       10.4464       21.7873      -1.52997      -3.45762      -2.81645      0.984072       1.36291       1.54809       1.65614       1.75380       1.81649
  61   1 1209.4007    0.0698  0.0875  9.0563  0.0000  0.0089   0.0045   0.0174    0.0140   0.0000   441.0303     -0.326834       20.9156      0.317203      -2.77444      0.169096      0.232674      0.311866      0.369429      0.451932      0.544045      0.511382
  61   2 1527.1283    0.1910  0.2146  9.1099  0.0000  0.0076   0.0048   0.0168    0.0168   0.0000   442.3865     -0.149832       21.1698     -0.102322      -3.24979     -0.105309      0.196342      0.267464      0.293160      0.335861      0.365376      0.386609
  61   3 1786.8879    0.4132  0.5290  9.3315  0.0000  0.0103   0.0063   0.0261    0.0264   0.0000   442.3108     -0.304013       20.7900      0.469079      -2.67930      -1.30551      0.264718      0.368742      0.423101      0.470730      0.500521      0.544523
  61   4 2022.2014    0.7116  0.8076  9.8712  0.0000  0.0125   0.0087   0.0320    0.0360   0.0000   442.5143     -0.198978       21.9476     -0.252109      -2.57689     -0.360498      0.316505      0.444703      0.487142      0.541419      0.562688      0.587894
  61   5 2246.2436    1.1374  1.1989 10.5582 -0.0000  0.0162   0.0123   0.0424    0.0454   0.0000   442.4213      0.407741       20.2003      0.617943      -2.14650      -1.56998      0.404334      0.576313      0.620976      0.698648      0.730478      0.746457
  61   6 2456.1930    1.7076  1.4287 11.2956 -0.0002  0.0171   0.0162   0.0460    0.0372   0.0000   442.2159      0.978586       19.8865      0.587201      -2.08193      -2.13319      0.421969      0.591567      0.641665      0.722734      0.725303      0.779299
  61   7 2658.7881    2.5528  1.4035 11.8868 -0.0002  0.0161   0.0236   0.0436    0.0445   0.0000   442.0449       3.24781       21.2151      0.168567      -3.02455      -1.21000      0.420418      0.575716      0.638001      0.701475      0.757111      0.763995
  61   8 2858.2118    3.3550  1.2585 12.7639  0.0000  0.0157   0.0341   0.0417    0.0451   0.0000   441.4386       3.47064       20.6213     -0.886802      -2.57440      -3.20827      0.407311      0.559242      0.622455      0.686331      0.732941      0.753456
  61   9 3053.1673    4.0490  1.3088 13.0688 -0.0000  0.0157   0.0401   0.0425    0.0470   0.0000   443.2661       4.85694       20.3127      -1.03251      -1.74149      -2.52017      0.414643      0.561342      0.613498      0.653770      0.725611      0.729630
  61  10 3243.8643    3.9311  1.8581 12.8772  0.0000  0.0187   0.0317   0.0521    0.0343   0.0000   441.9349       5.58171       20.5740     -0.705364      -1.45351      -3.82577      0.482891      0.654177      0.726700      0.803134      0.837848      0.857686
  61  11 3431.9544    3.1048  3.0513 12.5931 -0.0000  0.0266   0.0214   0.0745    0.0242   0.0000   442.9348       7.31242       18.4566     -0.416889     -0.805437      -4.68837      0.665993      0.918504       1.05181       1.11231       1.18455       1.22883
  61  12 3618.0900    2.4706  5.2219 12.0107  0.0000  0.0411   0.0140   0.1097    0.0209   0.0000   442.1445       8.95149       15.8552      -2.62316      -1.70248      -5.60150       1.00257       1.41686       1.59232       1.71523       1.82068       1.87203
  61  13 3802.4299    1.8421  7.0127 11.6897 -0.0089  0.0578   0.0092   0.1560    0.0186   0.0000   438.4753       10.3228       25.7117       4.97814      -2.36458      -4.22577       1.45665       1.95755       2.25602       2.46446       2.56216       2.65630
  62   1 1217.8547    0.0753  0.1051  9.0642  0.0000  0.0087   0.0043   0.0209    0.0139   0.0000   441.1481     -0.751777       20.6660      0.477593      -2.77107     -0.260081      0.205125      0.282012      0.336121      0.339513      0.358143      0.385872
  62   2 1537.0303    0.1976  0.2359  9.1127 -0.0001  0.0077   0.0048   0.0183    0.0171   0.0000   442.2243     -0.235439       21.0461     -0.148446      -2.82357     -0.686713      0.223224      0.299422      0.343226      0.393997      0.417639      0.407696
  62   3 1797.5287    0.4334  0.5156  9.4038  0.0001  0.0100   0.0066   0.0250    0.0263   0.0000   442.6694     -0.376668       21.3113     -0.207360      -2.60494      0.335740      0.253314      0.335714      0.374665      0.431152      0.446565      0.486106
  62   4 2034.1927    0.7295  0.9279  9.8022  0.0000  0.0136   0.0085   0.0359    0.0401   0.0000   441.9069     -0.208600       20.6006     -0.239317      -2.23635     -0.363778      0.330214      0.454211      0.508005      0.565747      0.613391      0.633239
  62   5 2259.1444    1.2088  1.1687 10.5221  0.0000  0.0151   0.0127   0.0405    0.0500   0.0000   442.7131      0.570825       19.8039     -0.410312      -1.86768     -0.545791      0.383484      0.519875      0.582339      0.645406      0.678375      0.700415
  62   6 2469.8605    1.7651  1.4078 11.3315 -0.0020  0.0171   0.0167   0.0451    0.0388   0.0000   442.6989       2.82036       20.4252     -0.567435      -2.98454     -0.640247      0.424784      0.594099      0.654759      0.742742      0.760652      0.786591
  62   7 2673.5934    2.5331  1.3202 12.2227  0.0000  0.0161   0.0253   0.0439    0.0409   0.0000   443.2914       3.44883       20.9714     -0.910101      -2.98801      -1.32607      0.404181      0.554884      0.618005      0.688361      0.724725      0.744710
  62   8 2873.9315    3.5133  1.2808 12.6296  0.0000  0.0155   0.0339   0.0408    0.0472   0.0000   442.2693       4.45108       19.7867     -0.563301      -4.08458      -2.24717      0.373418      0.526730      0.583363      0.632556      0.658352      0.684420
  62   9 3069.6181    4.1188  1.3747 13.0381  0.0000  0.0159   0.0382   0.0422    0.0419   0.0000   442.1044       6.09990       21.2678      -1.83329     -0.823768      -2.73293      0.412936      0.537844      0.607905      0.670843      0.728083      0.740100
  62  10 3261.1098    3.7840  1.8620 13.0533  0.0000  0.0193   0.0315   0.0538    0.0313   0.0000   441.7785       5.80527       20.9962     -0.606644     0.0532188      -5.95723      0.486784      0.674061      0.753042      0.813236      0.873394      0.898451
  62  11 3449.9505    3.0050  3.4066 12.4665  0.0000  0.0282   0.0195   0.0781    0.0231   0.0000   443.3292       8.46877       18.9373      -1.57442      0.740672      -1.98146      0.714116      0.955341       1.07545       1.21297       1.24240       1.29363
  62  12 3636.7829    2.3720  5.3144 11.9937  0.0034  0.0419   0.0133   0.1108    0.0206   0.0000   441.8469       10.2665       19.6282       1.49122      -1.62346      -5.82928       1.00249       1.39462       1.57874       1.72200       1.79984       1.87580
  62  13 3821.3241    1.7505  7.2770 11.6595 -0.0017  0.0614   0.0089   0.1609    0.0196   0.0000   443.8756       8.71299       25.4897      -3.92326      -6.73487      -4.19319       1.48274       2.05145       2.30923       2.55544       2.63655       2.71169
  63   1 1226.2318    0.0761  0.0756  9.0178  0.0000  0.0072   0.0043   0.0157    0.0137   0.0000   441.1688      0.188900       21.5272      0.269092      -3.45530      0.782339      0.188690      0.248658      0.301518      0.306865      0.343282      0.332652
  63   2 1546.8030    0.2168  0.2516  9.0343  0.0000  0.0076   0.0048   0.0179    0.0174   0.0000   442.0555      0.144041       20.9764     -0.251976      -3.16452    -0.0242049      0.180368      0.255748      0.285907      0.313583      0.340288      0.377044
  63   3 1808.0610    0.4476  0.5418  9.3844  0.0000  0.0103   0.0066   0.0260    0.0272   0.0000   442.2233      0.357084       20.5978      0.566866      -3.34335     0.0177988      0.259110      0.347864      0.392933      0.436833      0.480584      0.475170
  63   4 2046.0902    0.7677  0.8902  9.8080  0.0000  0.0131   0.0088   0.0337    0.0393   0.0000   443.0712      0.606993       20.6483     -0.879303      -2.83259      0.665199      0.308129      0.441936      0.488168      0.533033      0.565303      0.569444
  63   5 2272.0013    1.2222  1.1681 10.6096  0.0000  0.0155   0.0130   0.0401    0.0477   0.0000   442.6308      0.909342       20.8405      0.127785      -2.35258     -0.804722      0.378315      0.534127      0.586383      0.667149      0.678186      0.715167
  63   6 2483.4474    1.8687  1.4151 11.3254 -0.0026  0.0169   0.0173   0.0433    0.0394   0.0000   442.4652       1.75698       20.4265      0.101749      -2.03914      -1.67413      0.408924      0.565911      0.632213      0.693464      0.741430      0.772489
  63   7 2688.2104    2.6459  1.3775 12.0950  0.0033  0.0161   0.0251   0.0436    0.0425   0.0000   442.1623       2.28010       21.7363      0.948707      -2.26582      0.216348      0.397792      0.550315      0.608333      0.654293      0.712756      0.717360
  63   8 2889.5418    3.4742  1.3032 12.7899  0.0000  0.0158   0.0342   0.0428    0.0433   0.0000   442.3156       3.84283       20.6259      0.370758      -2.39551      -2.33081      0.401147      0.547103      0.608691      0.670703      0.707988      0.731397
  63   9 3085.9346    4.1372  1.5006 12.9339 -0.0001  0.0166   0.0365   0.0445    0.0408   0.0000   441.8367       5.12119       20.3381     -0.204360      -1.75834      -3.85125      0.403543      0.559282      0.633879      0.658038      0.721891      0.725870
  63  10 3278.1558    3.8624  1.9627 12.8562  0.0000  0.0197   0.0306   0.0532    0.0333   0.0000   442.7560       5.95187       19.3677     -0.206780     -0.163564      -4.19815      0.483188      0.670306      0.747210      0.831740      0.877955      0.903235
  63  11 3467.8914    3.0278  3.3992 12.3580  0.0000  0.0279   0.0191   0.0760    0.0237   0.0000   444.5007       7.87415       16.2862      0.494817      -1.69480      -4.43964      0.683702      0.930894       1.04732       1.15935       1.20979       1.24190
  63  12 3655.2181    2.2774  5.2564 11.7157 -0.0225  0.0417   0.0087   0.1104    0.0137   0.0000   441.4482       8.39775       20.6059      -2.46087      -7.32491      -2.48534       1.02340       1.38990       1.58650       1.72258       1.84586       1.90014
  64   1 1234.5246    0.0790  0.0855  9.0345  0.0004  0.0074   0.0043   0.0169    0.0137   0.0000   440.6556     -0.145711       21.4529    -0.0176522      -4.18928     -0.677830      0.162968      0.240575      0.274410      0.285902      0.325087      0.308006
  64   2 1556.4926    0.2167  0.2576  9.0655 -0.0003  0.0074   0.0048   0.0187    0.0174   0.0000   441.9852     -0.466207       21.3225     -0.368769      -3.24381     -0.314162      0.181259      0.240258      0.280648      0.302956      0.309418      0.316853
  64   3 1818.4789    0.4599  0.5601  9.4669  0.0000  0.0107   0.0066   0.0257    0.0272   0.0000   442.3310      0.741570       20.8354     -0.624500      -2.75620     -0.383573      0.258571      0.360123      0.403297      0.439306      0.454675      0.480021
  64   4 2057.8786    0.7941  0.9127  9.8227  0.0000  0.0127   0.0090   0.0336    0.0412   0.0000   443.4655      0.746142       21.0936     -0.855518      -3.72997      0.725049      0.315675      0.425131      0.486106      0.527678      0.562698      0.586894
  64   5 2284.6352    1.2619  1.3011 10.5392 -0.0000  0.0159   0.0123   0.0421    0.0442   0.0000   442.1336       1.42235       20.4099    -0.0428240      -3.17501      -1.14218      0.384630      0.530041      0.599149      0.657569      0.701665      0.696041
  64   6 2496.9188    1.8990  1.4154 11.4400  0.0000  0.0167   0.0177   0.0438    0.0405   0.0000   442.2278       1.74706       20.4042     -0.291676      -1.28905      -2.03073      0.407806      0.568914      0.621133      0.689216      0.721703      0.743815
  64   7 2702.7878    2.7261  1.3316 12.2012 -0.0000  0.0157   0.0258   0.0414    0.0414   0.0000   441.7960       2.17349       20.4929     -0.163313      -2.51036      -2.54882      0.389716      0.527793      0.602119      0.666012      0.680329      0.708776
  64   8 2904.9879    3.7191  1.3136 12.6767  0.0000  0.0150   0.0347   0.0405    0.0473   0.0000   442.3584       3.48760       21.4501      0.174298      -3.05401      -3.17761      0.373962      0.504358      0.574337      0.612134      0.656018      0.685504
  64   9 3102.1432    4.2169  1.4680 13.0095  0.0000  0.0161   0.0373   0.0437    0.0404   0.0000   442.2006       5.92031       20.1675    -0.0207715      -2.21193      -2.87859      0.399909      0.550859      0.615394      0.667677      0.710092      0.736930
  64  10 3295.1553    3.7056  2.2702 12.6993  0.0000  0.0208   0.0264   0.0565    0.0305   0.0000   443.1600       5.83280       18.3742     -0.475027      -1.16893      -4.32700      0.501321      0.685415      0.771761      0.827759      0.901070      0.921172
  64  11 3485.6419    2.9157  3.5376 12.3785 -0.0000  0.0291   0.0185   0.0797    0.0232   0.0000   443.6157       7.65597       19.2923      -1.56752      -1.62282      -6.98869      0.694991      0.967460       1.08662       1.17685       1.26575       1.30353
  65   1 1242.7645    0.0836  0.1078  9.0048 -0.0006  0.0085   0.0043   0.0173    0.0139   0.0000   440.6953      0.107043       21.3561      0.350008      -3.37946     -0.613775      0.199873      0.279562      0.317783      0.353334      0.412466      0.407738
  65   2 1566.0428    0.2187  0.2554  9.0878 -0.0001  0.0074   0.0048   0.0183    0.0172   0.0000   442.0327     0.0540028       21.2076     -0.358089      -2.80538     -0.169118      0.180536      0.245964      0.274532      0.319748      0.326717      0.326483
  65   3 1828.8134    0.4926  0.5599  9.3665  0.0000  0.0101   0.0068   0.0245    0.0285   0.0000   442.4359      0.236354       21.2534     -0.550410      -2.62969     -0.277339      0.238728      0.322671      0.363256      0.407963      0.424554      0.446363
  65   4 2069.6114    0.7915  0.9000  9.9208  0.0000  0.0130   0.0091   0.0332    0.0393   0.0000   442.7968     -0.112672       20.8231     0.0139687      -2.85950     -0.447738      0.308569      0.438107      0.477891      0.523330      0.571784      0.588078
  65   5 2297.2259    1.3074  1.2621 10.6099  0.0000  0.0153   0.0128   0.0413    0.0445   0.0000   442.1318       1.23907       21.2848     -0.661176      -2.68014     -0.932580      0.369510      0.492394      0.563611      0.611801      0.647834      0.671440
  65   6 2510.2910    1.9417  1.4980 11.2769 -0.0004  0.0166   0.0173   0.0450    0.0417   0.0000   442.8539       2.37933       20.9745      0.563316      -2.48176     -0.643680      0.400841      0.541266      0.618236      0.656609      0.701581      0.730312
  65   7 2717.2553    2.8117  1.3488 12.1307 -0.0001  0.0155   0.0258   0.0412    0.0425   0.0000   442.2668       2.93268       20.4821     -0.773051      -2.00092      -1.94188      0.377001      0.507623      0.578714      0.615802      0.665411      0.678411
  65   8 2920.3458    3.7238  1.3971 12.6158  0.0002  0.0155   0.0333   0.0416    0.0436   0.0000   442.5141       3.71955       20.6529      -1.23576      -2.84573      -3.82055      0.373002      0.518513      0.578531      0.625556      0.668779      0.687273
  65   9 3118.2426    4.1849  1.5145 12.9062  0.0000  0.0165   0.0361   0.0435    0.0406   0.0000   441.7301       4.77003       21.2012      0.262682      -1.44247      -3.26173      0.391685      0.534558      0.603355      0.665353      0.701338      0.722443
  65  10 3312.0361    3.7027  2.3438 12.6439 -0.0000  0.0212   0.0264   0.0571    0.0314   0.0000   441.3847       7.17346       18.4337      0.826758      -2.10273      -4.08729      0.502709      0.686756      0.792391      0.856515      0.894758      0.914368
  65  11 3503.2725    2.8943  3.9448 12.2431  0.0000  0.0310   0.0172   0.0845    0.0224   0.0000   441.6517       7.73573       20.7184      -1.87546      -1.93207      -5.59439      0.712316       1.00405       1.12561       1.24336       1.29797       1.34484
  65  12 3692.4798    2.3447  6.4438 11.4806 -0.0102  0.0472   0.0073   0.1279    0.0127   0.0000   439.5119       12.2766       26.4263      -3.22619      -7.97440      -7.69006       1.15065       1.50889       1.76977       1.89345       2.05764       2.09192
  66   1 1250.9438    0.0867  0.0782  8.9984  0.0000  0.0074   0.0043   0.0122    0.0136   0.0000   441.1877    0.00733179       21.1183     -0.160830      -2.74922      0.407207      0.184474      0.271433      0.285238      0.293181      0.283860      0.301163
  66   2 1575.4827    0.2310  0.2640  9.0954 -0.0001  0.0078   0.0049   0.0176    0.0174   0.0000   442.1756     -0.353773       20.3988     -0.756865      -2.65827      0.318977      0.188839      0.266114      0.306528      0.312958      0.347970      0.359615
  66   3 1839.0316    0.4851  0.6365  9.3960 -0.0001  0.0111   0.0066   0.0279    0.0297   0.0000   442.2743      0.408807       21.5601      0.224795      -3.65497     -0.362942      0.257414      0.354208      0.406635      0.430234      0.442814      0.464842
  66   4 2081.2267    0.8421  0.9080  9.9521  0.0000  0.0126   0.0094   0.0333    0.0411   0.0000   442.2221       1.47400       20.6991    -0.0665763      -2.64350     -0.257895      0.296482      0.410383      0.448750      0.508513      0.538720      0.549408
  66   5 2309.6410    1.3296  1.2939 10.7239  0.0000  0.0157   0.0130   0.0421    0.0426   0.0000   442.7300       2.24116       21.6196      0.598936      -2.07923      -1.07969      0.362594      0.505872      0.562841      0.630346      0.674743      0.694254
  66   6 2523.5514    1.9993  1.5224 11.3796  0.0000  0.0168   0.0174   0.0443    0.0393   0.0000   442.7204       1.69724       19.8053      0.245431      -2.57411     -0.489130      0.404063      0.549652      0.617303      0.677385      0.748468      0.764097
  66   7 2731.5642    2.8661  1.3526 12.1811 -0.0000  0.0154   0.0263   0.0415    0.0435   0.0000   442.1238       2.52843       21.1805       1.04054      -1.75602      -2.79541      0.364990      0.507506      0.566023      0.631934      0.670905      0.696072
  66   8 2935.5568    3.7635  1.4263 12.5884  0.0000  0.0156   0.0330   0.0419    0.0444   0.0000   441.7735       3.88263       21.1867      0.642309      -3.64088      -1.10908      0.366043      0.519353      0.563742      0.626397      0.677409      0.698057
  66   9 3134.1822    4.1995  1.5732 12.9151 -0.0000  0.0166   0.0351   0.0440    0.0397   0.0000   443.2620       4.89512       20.6574     -0.347528      -3.31313      -3.58087      0.393459      0.535991      0.598247      0.660703      0.701488      0.714547
  66  10 3328.8191    3.5670  2.1948 12.9335  0.0000  0.0209   0.0270   0.0583    0.0276   0.0000   442.7149       7.48735       19.0753     -0.553757      -1.50240      -5.55943      0.495974      0.678068      0.764916      0.832483      0.885079      0.901913
  66  11 3520.8287    2.7983  4.0173 12.2713 -0.0000  0.0316   0.0168   0.0871    0.0220   0.0000   442.0222       6.88018       19.3629      -2.31750     -0.394613      -4.26248      0.726969       1.00848       1.12090       1.24087       1.27718       1.31145
  66  12 3710.4439    2.1500  6.2780 11.7952  0.0010  0.0490   0.0108   0.1301    0.0211   0.0000   441.6463       9.29875       22.8372      -3.33538      -2.13857      -4.71262       1.10623       1.56763       1.73178       1.92744       2.00572       2.10764
  67   1 1259.0084    0.0887  0.0975  9.0175 -0.0005  0.0069   0.0041   0.0152    0.0135   0.0000   441.4148      0.203221       21.3520     -0.410755      -2.16124     -0.288035      0.157437      0.219050      0.263091      0.270199      0.301762      0.343340
  67   2 1584.8017    0.2270  0.3244  9.1217 -0.0000  0.0091   0.0047   0.0218    0.0179   0.0000   442.1265      0.289158       20.8290     -0.141924      -3.44670     0.0635869      0.201373      0.282127      0.307218      0.348621      0.343566      0.365518
  67   3 1849.1596    0.5023  0.6530  9.3821  0.0000  0.0112   0.0066   0.0272    0.0306   0.0000   442.6096      0.454752       21.3339    -0.0406366      -3.52757     -0.761568      0.253319      0.346637      0.385357      0.423920      0.443285      0.448316
  67   4 2092.7526    0.8413  0.9972  9.9666  0.0000  0.0131   0.0091   0.0366    0.0405   0.0000   442.6351      0.373607       20.9736     -0.276724      -3.46610      0.968445      0.314786      0.441380      0.484445      0.546050      0.580972      0.601357
  67   5 2321.9878    1.3529  1.3681 10.7735 -0.0000  0.0162   0.0130   0.0437    0.0414   0.0000   441.4577       1.57388       20.2052     -0.443555      -3.77701     -0.811140      0.383319      0.518210      0.593868      0.658291      0.705617      0.707387
  67   6 2536.7365    2.0288  1.4973 11.5812  0.0000  0.0166   0.0181   0.0457    0.0371   0.0000   442.7036       2.21765       20.2238     -0.566623      -2.34248     -0.890074      0.389833      0.523155      0.606089      0.642402      0.704551      0.702031
  67   7 2745.8608    2.9115  1.3854 12.2960  0.0000  0.0153   0.0263   0.0424    0.0389   0.0000   442.2753       3.49196       20.3636      0.332091      -3.48779      -1.92070      0.365517      0.491566      0.555316      0.592596      0.629355      0.658279
  67   8 2950.6931    3.8352  1.4623 12.7577  0.0000  0.0157   0.0333   0.0434    0.0406   0.0000   442.8605       3.71391       20.6483     -0.485526      -1.90375      -2.87885      0.366025      0.504356      0.563861      0.621574      0.637452      0.681792
  67   9 3150.0494    4.1451  1.5693 13.0580  0.0000  0.0166   0.0351   0.0450    0.0359   0.0000   442.3060       4.95003       19.4518     -0.217345     -0.378848      -3.23079      0.385856      0.534102      0.590391      0.663561      0.713701      0.728293
  67  10 3345.4209    3.5431  2.4731 12.8335  0.0000  0.0220   0.0250   0.0615    0.0260   0.0000   443.0507       5.09819       18.1854     -0.231541      -2.29500      -3.21189      0.514393      0.709820      0.789576      0.863702      0.902356      0.944867
  67  11 3538.2385    2.7821  4.1983 12.1800  0.0000  0.0321   0.0161   0.0882    0.0224   0.0000   442.9021       6.06817       19.4282       1.84396      0.568474      -8.09978      0.742324       1.01334       1.15698       1.25140       1.33974       1.36743
  67  12 3728.6245    2.1700  7.2191 11.7700  0.0052  0.0548   0.0094   0.1424    0.0184   0.0000   440.8868       8.77042       23.6854       1.03834      -5.68427      -6.41799       1.23042       1.71517       1.94152       2.15905       2.23077       2.33641
  68   1 1267.0606    0.0892  0.1040  9.0247  0.0002  0.0070   0.0042   0.0162    0.0136   0.0000   441.0085     0.0491941       21.1467     -0.321796      -3.92044     -0.181062      0.179013      0.211872      0.231466      0.261213      0.281099      0.278077
  68   2 1594.0471    0.2422  0.2932  9.1524  0.0000  0.0078   0.0049   0.0192    0.0177   0.0000   441.9950      0.115175       21.2061      0.771264      -2.85107     -0.233756      0.181312      0.237274      0.280342      0.300174      0.318128      0.329647
  68   3 1859.2385    0.5160  0.6233  9.4846  0.0000  0.0106   0.0068   0.0264    0.0290   0.0000   441.9106      0.449875       21.4338      -1.17302      -3.31537     -0.157259      0.240153      0.324685      0.364881      0.408918      0.455759      0.459038
  68   4 2104.1696    0.8747  1.0053 10.0615  0.0000  0.0135   0.0096   0.0354    0.0417   0.0000   442.8223       1.10584       20.8579      -1.21903      -2.36037     -0.705819      0.317656      0.430572      0.490709      0.526642      0.583008      0.596291
  68   5 2334.1842    1.3996  1.3282 10.8787  0.0000  0.0156   0.0132   0.0423    0.0385   0.0000   442.9677       1.54660       20.4748     -0.498614      -2.77746     0.0523387      0.357026      0.483137      0.551393      0.602996      0.646871      0.665545
  68   6 2549.7968    2.1089  1.4882 11.5122  0.0000  0.0162   0.0183   0.0439    0.0392   0.0000   443.4444       2.72536       22.2474     -0.648263      -2.26588      -1.32768      0.376915      0.510299      0.577603      0.631482      0.657743      0.682349
  68   7 2760.0164    2.9402  1.4435 12.2404 -0.0000  0.0160   0.0259   0.0429    0.0407   0.0000   442.8362       3.21230       21.0373      0.584213      -2.61556      -2.79096      0.363714      0.505640      0.565951      0.621891      0.654084      0.670611
  68   8 2965.6837    3.9865  1.3415 12.8745  0.0000  0.0151   0.0359   0.0400    0.0428   0.0000   442.4345       4.69202       21.4149     -0.575924      -2.35048      -2.52824      0.348167      0.483006      0.529297      0.593183      0.624659      0.658242
  68   9 3165.7968    4.1266  1.5896 13.1147 -0.0001  0.0168   0.0350   0.0457    0.0352   0.0000   443.3257       5.10499       22.8360      -1.11582      -2.18418      -4.06188      0.391486      0.542362      0.609431      0.662085      0.689312      0.718709
  68  10 3362.0049    3.4598  2.7968 12.6433  0.0000  0.0231   0.0228   0.0661    0.0259   0.0000   443.2858       7.34867       17.2266     -0.426279       1.55332      -5.47633      0.534021      0.716186      0.831545      0.889787      0.948309      0.976221
  68  11 3555.5363    2.7066  4.6233 12.1085 -0.0012  0.0349   0.0140   0.0928    0.0204   0.0000   441.2323       7.81110       22.4740       1.10439      -1.50331      -4.55726      0.791772       1.07156       1.24095       1.35599       1.43520       1.48155
  68  12 3746.4355    2.0269  6.6968 11.6828 -0.0075  0.0531   0.0076   0.1403    0.0159   0.0000   444.2573       11.8683       26.7845       1.07359      -4.99390      -4.26092       1.16856       1.63524       1.82847       2.01969       2.08900       2.23029
  69   1 1275.0133    0.0898  0.1112  8.9886 -0.0002  0.0071   0.0040   0.0175    0.0137   0.0000   441.0763    -0.0995549       21.2944     -0.270170      -3.51184      0.327051      0.160572      0.218750      0.241417      0.268086      0.314151      0.323190
  69   2 1603.1480    0.2629  0.3188  9.1210  0.0000  0.0081   0.0049   0.0193    0.0182   0.0000   442.2950      0.199382       21.2474    -0.0247975      -2.11568      0.143301      0.170104      0.243845      0.272237      0.292633      0.321878      0.326918
  69   3 1869.2079    0.5331  0.7007  9.4400  0.0000  0.0117   0.0067   0.0285    0.0318   0.0000   442.4019      0.262727       21.5338      0.278412      -2.77893     -0.899903      0.252315      0.358326      0.405841      0.442423      0.475238      0.483566
  69   4 2115.5135    0.8834  1.0128 10.1907  0.0001  0.0136   0.0096   0.0361    0.0386   0.0000   442.5515      0.472722       20.2961      -1.04768      -2.46030     -0.454117      0.308745      0.428272      0.479279      0.512094      0.568381      0.567390
  69   5 2346.2754    1.4371  1.3840 10.8418  0.0000  0.0157   0.0131   0.0430    0.0395   0.0000   442.5793       1.28541       21.5046      0.564968      -2.93705     -0.202576      0.356818      0.486937      0.549151      0.589605      0.640452      0.653029
  69   6 2562.7970    2.2030  1.4483 11.5685  0.0000  0.0158   0.0193   0.0425    0.0424   0.0000   442.5496       2.57582       20.5905      -1.22066      -2.23530      -1.79723      0.361820      0.491584      0.559783      0.607492      0.661075      0.663450
  69   7 2774.0975    3.0461  1.4250 12.2486  0.0000  0.0155   0.0265   0.0420    0.0413   0.0000   442.4018       2.62256       20.4326     -0.417089      -3.64202      -2.28343      0.353946      0.489017      0.550044      0.586219      0.644122      0.653941
  69   8 2980.6141    3.9461  1.3446 12.9463  0.0001  0.0151   0.0354   0.0402    0.0406   0.0000   443.1703       3.80895       20.8144      0.479862      -1.99401      -2.21966      0.341554      0.472529      0.513340      0.580954      0.595307      0.621358
  69   9 3181.4781    4.0061  1.6932 13.0963  0.0000  0.0175   0.0331   0.0478    0.0329   0.0000   442.4596       4.94002       20.8619       1.38836      -1.58282      -4.85641      0.399031      0.547002      0.602287      0.659752      0.710943      0.730184
  69  10 3378.4115    3.4196  2.9233 12.5284  0.0000  0.0238   0.0216   0.0652    0.0265   0.0000   441.7550       5.95119       19.8127      0.356402      -2.47492      -4.21108      0.538502      0.727075      0.830526      0.898838      0.971418      0.989604
  69  11 3572.6895    2.6102  5.3140 12.0683  0.0001  0.0302   0.0076   0.0336    0.0059   0.0000   440.4304       8.68920       21.9485      -7.77178      -7.86235       4.69900      0.855031      0.891165       1.10910       1.22992       1.06769       1.35746
  70   1 1282.9129    0.0976  0.0867  9.0001  0.0000  0.0061   0.0042   0.0117    0.0134   0.0000   440.9060      0.329695       21.0122     0.0208856      -3.07500      0.501778      0.135174      0.191705      0.216335      0.243251      0.271901      0.316337
  70   2 1612.1975    0.2699  0.3280  9.1122  0.0000  0.0080   0.0050   0.0198    0.0187   0.0000   442.2215     -0.728074       21.2573     -0.195501      -3.02237      0.489414      0.180210      0.246790      0.271596      0.298126      0.323449      0.324752
  70   3 1879.1193    0.5508  0.7091  9.4622  0.0000  0.0114   0.0068   0.0290    0.0316   0.0000   442.2669      0.656083       21.4386     -0.346268      -3.17995      0.198675      0.240186      0.344262      0.377614      0.430716      0.438318      0.456060
  70   4 2126.7094    0.9153  1.0846 10.0615  0.0000  0.0137   0.0094   0.0371    0.0420   0.0000   442.4296      0.626528       20.0257      0.278026      -2.58234      -1.19575      0.302196      0.418471      0.457940      0.520482      0.552952      0.577647
  70   5 2358.2703    1.4606  1.3597 10.9623  0.0000  0.0157   0.0136   0.0428    0.0389   0.0000   442.2271       1.60550       20.5936     -0.570814      -3.10122     -0.237989      0.348901      0.483544      0.525757      0.580366      0.614942      0.645968
  70   6 2575.6866    2.1999  1.4414 11.6798 -0.0000  0.0158   0.0192   0.0432    0.0378   0.0000   442.3152       2.09857       20.4757   -0.00836806      -3.05650     -0.694634      0.348054      0.478139      0.536714      0.592877      0.619122      0.642010
  70   7 2788.0888    3.0614  1.4095 12.3942  0.0000  0.0156   0.0270   0.0413    0.0395   0.0000   442.3733       3.17742       21.2042      0.307000      -3.21263      -4.08129      0.356765      0.496486      0.548310      0.617341      0.659463      0.681638
  70   8 2995.3800    4.0238  1.3405 13.0162 -0.0002  0.0149   0.0364   0.0404    0.0403   0.0000   442.3224       3.64818       21.5856     -0.182952      -2.64173      -1.23300      0.341079      0.462750      0.519727      0.554660      0.596250      0.611730
  70   9 3197.0668    3.9904  1.7271 13.0696 -0.0001  0.0178   0.0324   0.0478    0.0326   0.0000   442.5180       5.04462       21.2166     -0.306674     -0.746415      -3.98453      0.398411      0.549909      0.612474      0.676566      0.705787      0.744216
  70  10 3394.8121    3.3036  2.9591 12.6200  0.0000  0.0246   0.0214   0.0684    0.0244   0.0000   442.9103       6.08124       19.7171     0.0889550      0.982316      -3.54353      0.536308      0.753630      0.838106      0.924698      0.991233       1.04705
  70  11 3589.8715    3.1558  6.4106 11.4947  0.0068  0.0433   0.0086   0.1103    0.0092   0.0000   439.6412       6.18758       28.6585      -4.36445      -13.1467      0.194454       1.03475       1.33567       1.58332       1.69156       1.82198       1.87923
  71   1 1290.7494    0.1004  0.1419  8.9860 -0.0001  0.0082   0.0040   0.0182    0.0137   0.0000   440.9875     -0.302793       20.6821      0.337695      -2.50871      0.196583      0.181660      0.241182      0.266766      0.304457      0.311442      0.303654
  71   2 1621.0850    0.2712  0.3287  9.0994 -0.0001  0.0079   0.0049   0.0191    0.0187   0.0000   442.0130     -0.273177       20.8562      0.185366      -2.78901    0.00953785      0.184692      0.245915      0.280110      0.300126      0.322865      0.331010
  71   3 1888.9373    0.5473  0.7109  9.5296 -0.0002  0.0112   0.0068   0.0283    0.0306   0.0000   442.3193    -0.0672256       20.6083     -0.296163      -3.88470     -0.494287      0.249494      0.334841      0.381020      0.429920      0.445616      0.463285
  71   4 2137.8620    0.9397  1.1005 10.1705 -0.0000  0.0144   0.0098   0.0376    0.0419   0.0000   442.4112     -0.610386       20.1513      0.326097      -2.65648     -0.621601      0.308638      0.439487      0.497956      0.541002      0.586736      0.598776
  71   5 2370.1106    1.5269  1.4081 10.9262  0.0000  0.0158   0.0137   0.0429    0.0396   0.0000   443.0304       1.55445       20.7831      0.769660      -1.79843      -2.40124      0.347502      0.477364      0.535328      0.596950      0.613906      0.638453
  71   6 2588.4723    2.2652  1.4945 11.7522 -0.0000  0.0163   0.0196   0.0440    0.0371   0.0000   443.5984       3.03686       20.2817     -0.303226      -1.46785      -2.54161      0.352630      0.497603      0.540669      0.590260      0.631846      0.648575
  71   7 2801.9759    3.1514  1.3127 12.4784 -0.0001  0.0152   0.0289   0.0396    0.0424   0.0000   443.1324       3.96745       21.2027     -0.254356      -2.72072      -2.24448      0.324843      0.464095      0.501874      0.560527      0.591889      0.598638
  71   8 3010.0793    4.0848  1.4144 12.9421 -0.0016  0.0153   0.0354   0.0403    0.0388   0.0000   442.4100       4.20924       20.1892      -1.24947      -1.92547      -2.80215      0.341264      0.469948      0.521152      0.555931      0.618621      0.619433
  71   9 3212.4478    4.1152  1.8954 12.8713  0.0000  0.0177   0.0306   0.0489    0.0327   0.0000   442.1304       4.42901       20.4090     -0.655890      -2.18448      -4.19622      0.395134      0.544302      0.613398      0.655651      0.715783      0.733918
  71  10 3411.0447    3.2803  3.0486 12.6022 -0.0001  0.0251   0.0209   0.0689    0.0239   0.0000   444.0162       6.31969       18.7791      -1.74593      0.131264      -4.40783      0.538512      0.755506      0.842385      0.933977      0.961580       1.00388
  72   1 1298.5188    0.1017  0.1297  8.9525  0.0000  0.0070   0.0040   0.0161    0.0136   0.0000   441.2838    -0.0306654       21.0550     -0.188691      -3.28918     -0.258908      0.157097      0.208566      0.220086      0.260277      0.289547      0.308372
  72   2 1629.9117    0.2903  0.3579  9.1514 -0.0000  0.0082   0.0051   0.0202    0.0190   0.0000   442.0197     0.0230559       21.4082     -0.109441      -3.09949     -0.918453      0.180301      0.233894      0.279458      0.300769      0.335789      0.337413
  72   3 1898.6727    0.5717  0.8008  9.4659  0.0000  0.0121   0.0068   0.0309    0.0335   0.0000   442.2508      0.614433       20.9585     -0.894707      -2.74099     -0.232815      0.257319      0.363350      0.396937      0.435304      0.464402      0.479295
  72   4 2148.9321    0.9525  1.1156 10.2596  0.0000  0.0143   0.0098   0.0383    0.0401   0.0000   442.7430      0.735484       20.9468     -0.725574      -3.82379     -0.641834      0.303009      0.434370      0.477328      0.543673      0.582299      0.592475
  72   5 2381.8832    1.5324  1.4649 10.8737 -0.0000  0.0164   0.0132   0.0421    0.0389   0.0000   442.3809       1.00151       20.6290     -0.760984      -2.33454     -0.513522      0.349421      0.474724      0.550771      0.593726      0.643211      0.654362
  72   6 2601.2727    2.2763  1.4568 11.8874 -0.0000  0.0161   0.0200   0.0435    0.0358   0.0000   443.0432       1.09519       20.9874     -0.487132      -2.29221      -3.42971      0.353150      0.483800      0.536374      0.589055      0.618261      0.649216
  72   7 2815.7515    3.2367  1.4492 12.3363 -0.0000  0.0155   0.0273   0.0411    0.0412   0.0000   442.3695       2.88839       21.8878     -0.935370      -3.72567      -1.72506      0.330094      0.465645      0.508404      0.565032      0.594674      0.618340
  72   8 3024.7075    3.9902  1.4316 13.0920 -0.0000  0.0156   0.0348   0.0417    0.0355   0.0000   442.7319       4.90329       21.5589      0.817495      -1.57392      -3.45291      0.344311      0.474087      0.524510      0.593777      0.614364      0.651255
  72   9 3227.8118    3.9768  1.9425 12.9292 -0.0000  0.0184   0.0296   0.0496    0.0308   0.0000   443.5378       5.29245       20.7681     -0.950907     -0.779573      -4.51953      0.403030      0.553106      0.624238      0.675545      0.735706      0.743797
  72  10 3427.2532    3.2475  3.3678 12.4403  0.0000  0.0260   0.0194   0.0725    0.0241   0.0000   443.8439       6.85589       18.2322       2.46091       2.01199      -4.18314      0.565357      0.772094      0.880944      0.966335       1.02742       1.06938
  72  11 3623.7407    2.5459  5.7021 11.9816  0.0000  0.0288   0.0074   0.0293    0.0059   0.0000   441.7946       7.50626       20.5263     -0.191168      -2.21186      -3.08559      0.905815      0.940022       1.14211       1.26527      0.861841      0.965172
  73   1 1306.2141    0.1032  0.1358  8.9326  0.0000  0.0070   0.0039   0.0174    0.0136   0.0000   440.8825      0.275918       21.2571     -0.102606      -3.21787      0.485027      0.151059      0.194368      0.254231      0.265075      0.279060      0.315051
  73   2 1638.6402    0.2837  0.3860  9.0908 -0.0003  0.0087   0.0048   0.0215    0.0194   0.0000   441.8128     -0.839251       21.1912      0.109024      -3.25832      0.185948      0.187643      0.245741      0.286260      0.315062      0.334217      0.336032
  73   3 1908.3644    0.5894  0.7327  9.5099  0.0000  0.0112   0.0070   0.0283    0.0315   0.0000   442.0866      0.129974       21.3035      0.229008      -2.94558      0.233806      0.227469      0.320915      0.358909      0.398066      0.416498      0.434003
  73   4 2159.9057    0.9816  1.0702 10.2594  0.0001  0.0139   0.0102   0.0367    0.0417   0.0000   442.9736     0.0155729       20.8648     -0.405516      -2.88168     -0.156939      0.288014      0.410490      0.452293      0.512360      0.546299      0.557198
  73   5 2393.5347    1.6078  1.4699 10.9298  0.0000  0.0156   0.0137   0.0427    0.0381   0.0000   443.0260       2.59008       19.6474      0.679952      -1.43366      -1.55280      0.339431      0.465015      0.528059      0.583372      0.629992      0.636678
  73   6 2613.8600    2.2943  1.5630 11.8110 -0.0000  0.0165   0.0193   0.0450    0.0339   0.0000   443.0398       3.17879       20.5561      0.467809     -0.813202      -1.91174      0.357432      0.490176      0.538061      0.591317      0.636840      0.665048
  73   7 2829.4448    3.3263  1.4428 12.4181  0.0000  0.0153   0.0283   0.0407    0.0403   0.0000   442.9778       4.36756       21.9025      0.222762      -2.20734      -1.25401      0.335868      0.470855      0.511750      0.567281      0.619961      0.630551
  73   8 3039.1577    4.1492  1.4257 12.9777 -0.0000  0.0149   0.0351   0.0409    0.0374   0.0000   442.5054       3.96665       20.3185      -1.09828      -3.18832      -2.09785      0.326598      0.439911      0.492372      0.547468      0.570543      0.597935
  73   9 3243.0315    4.0107  1.8976 12.9165  0.0000  0.0180   0.0299   0.0486    0.0309   0.0000   442.9566       5.37505       19.4580      0.285369      -1.82441      -4.22941      0.382846      0.522343      0.589796      0.642897      0.687147      0.708034
  73  10 3443.2278    3.1416  3.4790 12.5070  0.0000  0.0275   0.0191   0.0750    0.0221   0.0000   442.0185       6.53005       18.2301     -0.963444       2.05633      -3.75062      0.578832      0.801843      0.894226       1.00022       1.06444       1.10382
  74   1 1313.8483    0.1107  0.1338  8.9573  0.0000  0.0064   0.0039   0.0165    0.0134   0.0000   440.8233    -0.0476242       21.1809     -0.285639      -3.44242      0.285723      0.151751      0.237054      0.255800      0.303311      0.306110      0.321223
  74   2 1647.2412    0.3036  0.3578  9.1697 -0.0000  0.0077   0.0051   0.0200    0.0189   0.0000   441.7737     -0.154991       20.9571      0.114656      -2.79136     0.0985804      0.163831      0.232226      0.261153      0.284807      0.300223      0.309933
  74   3 1917.9440    0.6066  0.7701  9.5723  0.0000  0.0113   0.0070   0.0290    0.0324   0.0000   442.0472      0.339342       20.7364      0.372917      -3.91820     0.0186287      0.250468      0.333141      0.386278      0.423109      0.454849      0.486149
  74   4 2170.7465    1.0129  1.1506 10.3229 -0.0005  0.0146   0.0103   0.0373    0.0421   0.0000   442.9452      0.513915       20.7266     -0.447503      -2.00268     -0.170266      0.299492      0.415559      0.459620      0.516177      0.549076      0.556668
  74   5 2405.1241    1.6166  1.5372 11.1030 -0.0000  0.0167   0.0138   0.0444    0.0351   0.0000   442.6009       1.53366       20.6337      0.557521      -2.94271      -1.57695      0.344466      0.480280      0.530557      0.589853      0.632257      0.644332
  74   6 2626.5109    2.3908  1.5225 11.8850 -0.0002  0.0160   0.0200   0.0430    0.0352   0.0000   442.8806       2.38894       20.6025     -0.419048      -2.59483     -0.422445      0.347651      0.461030      0.533258      0.561213      0.608875      0.638231
  74   7 2843.0410    3.3641  1.4984 12.4927  0.0000  0.0154   0.0278   0.0423    0.0371   0.0000   443.2054       3.81460       21.5405      0.997994      -2.95513      -1.97711      0.318366      0.443039      0.493839      0.543507      0.586770      0.595732
  74   8 3053.5266    4.0717  1.4555 13.1133 -0.0000  0.0153   0.0347   0.0421    0.0351   0.0000   443.0480       4.51594       20.6228     -0.742451      -1.11850      -3.37849      0.334345      0.447702      0.488071      0.545457      0.583175      0.595956
  74   9 3258.2239    3.9787  2.0937 12.7503 -0.0002  0.0185   0.0275   0.0503    0.0314   0.0000   442.2317       6.04093       19.5782      -1.15048      -1.12381      -3.80930      0.389048      0.536149      0.608654      0.650393      0.705837      0.725435
  74  10 3459.2399    3.0332  3.4380 12.5093 -0.0001  0.0275   0.0185   0.0759    0.0222   0.0000   442.4226       8.61885       18.5852      0.994169      -2.08368      -3.81274      0.561943      0.790434      0.882799      0.976462       1.03844       1.07256
  74  11 3657.5686    2.1602  5.1900 11.9771 -0.0070  0.0426   0.0106   0.1136    0.0203   0.0000   443.4629       6.44305       22.5523     -0.309650      -3.91465      -5.65766      0.868849       1.21116       1.36137       1.51789       1.58265       1.64962
  75   1 1321.4274    0.1176  0.1414  8.9400  0.0000  0.0063   0.0039   0.0151    0.0135   0.0000   441.1551     -0.147818       21.2272    -0.0430761      -3.74142      0.226052      0.128230      0.171367      0.206180      0.220596      0.228872      0.242736
  75   2 1655.7642    0.3088  0.3738  9.1597  0.0001  0.0081   0.0051   0.0195    0.0193   0.0000   441.6969     -0.361165       21.1889      0.122396      -3.04385     -0.583657      0.169331      0.231528      0.265420      0.292415      0.299826      0.324118
  75   3 1927.4723    0.6206  0.7981  9.6099  0.0000  0.0117   0.0071   0.0296    0.0326   0.0000   442.6550      0.326550       20.4549     -0.134350      -3.07591      0.271676      0.242728      0.343825      0.380812      0.430725      0.459709      0.474943
  75   4 2181.5445    1.0307  1.1629 10.3362  0.0000  0.0143   0.0104   0.0381    0.0429   0.0000   442.0899       1.04685       20.9101     -0.337465      -2.42877     -0.180341      0.300559      0.414417      0.451243      0.494617      0.531215      0.546537
  75   5 2416.5829    1.6513  1.5521 11.0496  0.0000  0.0164   0.0139   0.0444    0.0378   0.0000   442.2797       1.43265       20.5941       1.31432      -2.51519     -0.991107      0.346174      0.468066      0.540703      0.574564      0.626177      0.657046
  75   6 2638.9879    2.4440  1.5093 11.8959 -0.0033  0.0158   0.0200   0.0429    0.0346   0.0000   443.0926       3.00282       20.4508      0.677672      -1.53403      -2.46847      0.320717      0.444374      0.499073      0.545927      0.589234      0.598077
  75   7 2856.5700    3.3834  1.3853 12.7027  0.0002  0.0149   0.0293   0.0402    0.0359   0.0000   442.6448       4.14288       21.6011      0.111947      -1.42510      -2.83083      0.313654      0.419627      0.467497      0.525743      0.563147      0.579444
  75   8 3067.8234    4.0932  1.5277 13.0354  0.0000  0.0159   0.0338   0.0420    0.0351   0.0000   443.1110       4.96908       20.1081     -0.513969      -3.26664      -2.60172      0.336599      0.455690      0.511554      0.566375      0.615994      0.643541
  75   9 3273.2979    3.8580  2.1916 12.8475 -0.0000  0.0192   0.0266   0.0525    0.0283   0.0000   442.9994       6.80079       20.2444     -0.626741      0.185788      -4.37958      0.405614      0.555400      0.625458      0.684508      0.734178      0.754109
  75  10 3475.0544    3.0341  3.9772 12.3897 -0.0001  0.0298   0.0173   0.0819    0.0216   0.0000   443.9164       7.25822       20.3283      -1.66064      -1.05681      -3.68228      0.610648      0.838141      0.965594       1.05681       1.13131       1.17065
  76   1 1328.9660    0.1099  0.1629  8.9245  0.0000  0.0074   0.0038   0.0181    0.0136   0.0000   440.7662      0.181835       21.0794     -0.117439      -3.02844      0.135007      0.160977      0.211795      0.244346      0.254340      0.289302      0.294327
  76   2 1664.1898    0.3155  0.3863  9.1629  0.0000  0.0084   0.0051   0.0198    0.0196   0.0000   442.0562      0.302194       20.5884     -0.282628      -3.66059      0.260276      0.170222      0.248377      0.270303      0.303353      0.331090      0.341337
  76   3 1936.9616    0.6216  0.7998  9.6729  0.0000  0.0118   0.0072   0.0298    0.0318   0.0000   442.4933     -0.323621       21.1453      0.400579      -3.55815     -0.494015      0.234439      0.324043      0.361864      0.411896      0.434243      0.452388
  76   4 2192.2069    1.0483  1.2573 10.2574  0.0000  0.0146   0.0100   0.0398    0.0415   0.0000   442.9468      0.769891       20.8548     0.0525052      -3.21738       1.07041      0.304285      0.399814      0.466403      0.507552      0.550651      0.560518
  76   5 2427.9908    1.6998  1.5500 11.1314  0.0000  0.0161   0.0140   0.0442    0.0353   0.0000   442.6122      0.958629       20.7916      -1.24398      -1.22515      0.249567      0.332095      0.461291      0.516387      0.570275      0.597924      0.628359
  76   6 2651.4219    2.5244  1.5687 11.8905 -0.0001  0.0159   0.0202   0.0438    0.0349   0.0000   442.4161       2.51356       21.0827    -0.0233919      -1.88188      -1.74094      0.324407      0.452102      0.505749      0.563079      0.587303      0.604380
  76   7 2869.9608    3.5347  1.4217 12.6487  0.0000  0.0147   0.0296   0.0399    0.0371   0.0000   442.9245       2.55247       20.9303      0.263066      -2.72480      -3.05519      0.311958      0.422584      0.468802      0.518874      0.548185      0.568890
  76   8 3082.0524    4.2209  1.5037 13.0967  0.0000  0.0153   0.0349   0.0423    0.0360   0.0000   442.9567       4.08128       21.1912     -0.380416      -2.87710      -2.51964      0.316436      0.429992      0.494254      0.528136      0.560079      0.588892
  76   9 3288.2781    3.7637  2.1022 13.0431  0.0000  0.0190   0.0271   0.0543    0.0259   0.0000   442.2895       5.78225       20.4087     -0.894158     -0.529283      -2.76815      0.395249      0.532353      0.620151      0.660871      0.717467      0.732391
  76  10 3490.8747    2.9537  3.8801 12.4032 -0.0000  0.0295   0.0171   0.0814    0.0216   0.0000   442.6980       6.39840       18.7623      -1.53247      0.843190      -5.05585      0.589497      0.819687      0.923672       1.01070       1.05025       1.09951
  77   1 1336.4113    0.1035  0.1571  8.9324  0.0000  0.0078   0.0038   0.0191    0.0135   0.0000   440.8876     -0.103617       21.3327      0.994240      -3.26991    -0.0415158      0.159021      0.213629      0.259074      0.276452      0.285311      0.305497
  77   2 1672.5493    0.3151  0.3988  9.1598  0.0000  0.0084   0.0051   0.0208    0.0198   0.0000   441.9502      0.102011       21.0742     -0.272365      -2.97550      0.198702      0.182456      0.246112      0.274533      0.310313      0.308557      0.343378
  77   3 1946.3469    0.6373  0.8563  9.6440  0.0000  0.0121   0.0072   0.0314    0.0331   0.0000   442.2339      0.163504       21.4874     -0.511723      -2.85453     -0.296426      0.236530      0.331265      0.373610      0.400167      0.441297      0.452757
  77   4 2202.7983    1.1043  1.2696 10.3543  0.0002  0.0149   0.0104   0.0389    0.0405   0.0000   442.7581      0.959383       21.5275       1.31306      -2.98292      -1.01876      0.303363      0.410267      0.464645      0.502157      0.556560      0.565824
  77   5 2439.2759    1.7323  1.5240 11.1907 -0.0001  0.0161   0.0145   0.0435    0.0354   0.0000   442.6436       1.56780       21.0543      0.680717      -2.92898      -2.35165      0.328897      0.449349      0.505762      0.556858      0.603499      0.625829
  77   6 2663.8054    2.5585  1.5712 11.9424 -0.0000  0.0159   0.0205   0.0441    0.0342   0.0000   442.9280       3.29076       20.9958     -0.179537      -2.14110      -1.94839      0.320287      0.445995      0.509555      0.557863      0.585745      0.605698
  77   7 2883.3207    3.5437  1.4005 12.8446  0.0000  0.0149   0.0304   0.0409    0.0344   0.0000   442.7458       3.59512       20.9902     -0.577737      -2.47579      -2.51454      0.303812      0.419916      0.466873      0.506951      0.543792      0.568766
  77   8 3096.1020    4.1555  1.5192 13.0907  0.0000  0.0158   0.0342   0.0419    0.0343   0.0000   443.2835       5.12493       20.8826     -0.462002      -1.90992      -2.41115      0.317630      0.440186      0.488317      0.542034      0.573835      0.590821
  77   9 3303.1791    3.7238  2.1880 12.9313  0.0000  0.0197   0.0262   0.0531    0.0264   0.0000   442.8152       6.46392       19.9821      0.365702      -1.12581      -4.23748      0.396343      0.548341      0.609993      0.684412      0.724392      0.748896
  77  10 3506.5981    2.8883  4.0748 12.3882  0.0000  0.0313   0.0169   0.0842    0.0213   0.0000   443.1255       6.74608       18.8198      -2.83535      -2.32035      -3.41751      0.621207      0.851400      0.972327       1.04429       1.11099       1.16181
  78   1 1343.8333    0.1103  0.1537  8.9722  0.0000  0.0070   0.0038   0.0179    0.0133   0.0000   441.0770    -0.0718229       20.7953      0.507188      -3.61893      0.232597      0.148028      0.185072      0.215700      0.253044      0.277654      0.304736
  78   2 1680.7967    0.3315  0.4423  9.1866  0.0000  0.0089   0.0050   0.0215    0.0205   0.0000   441.7607     -0.320699       21.1185     0.0288827      -2.91308      0.382492      0.177846      0.243261      0.274101      0.303630      0.315598      0.336650
  78   3 1955.6979    0.6426  0.8262  9.7059 -0.0000  0.0117   0.0072   0.0303    0.0326   0.0000   442.3818      0.231194       20.7723     0.0151059      -1.72145     -0.261363      0.228750      0.312639      0.353610      0.390909      0.430284      0.425304
  78   4 2213.2565    1.1142  1.2348 10.4893  0.0062  0.0142   0.0106   0.0397    0.0400   0.0000   442.7179       1.27475       20.4490      -1.08939      -2.21515      -1.05660      0.284813      0.386417      0.441204      0.486930      0.549142      0.551688
  78   5 2450.4495    1.7855  1.5270 11.2658  0.0000  0.0160   0.0146   0.0426    0.0349   0.0000   442.2534       2.78817       20.8901      -1.13343      -3.13369      -1.48387      0.313638      0.442248      0.485731      0.532626      0.576319      0.599511
  78   6 2676.0853    2.6073  1.5311 12.0444  0.0000  0.0157   0.0211   0.0426    0.0351   0.0000   443.1069       2.42071       20.6880    -0.0605218      -2.46570      -3.01252      0.313856      0.437713      0.480120      0.532337      0.568953      0.592541
  78   7 2896.5077    3.6177  1.4735 12.7503 -0.0000  0.0151   0.0295   0.0409    0.0351   0.0000   442.4800       3.89213       21.0695    -0.0945814      -2.55734      -2.16558      0.303998      0.420484      0.475188      0.523498      0.544288      0.572302
  78   8 3110.1202    4.2107  1.5622 13.1034  0.0000  0.0153   0.0334   0.0433    0.0331   0.0000   443.3771       4.40962       20.0933     -0.765135      -1.59613      -3.32456      0.312183      0.426237      0.475969      0.518264      0.545221      0.569548
  78   9 3318.0034    3.7105  2.4718 12.8258  0.0002  0.0210   0.0244   0.0569    0.0265   0.0000   443.9789       6.40579       19.1479     -0.165333      0.193756      -4.60276      0.407247      0.578235      0.636767      0.709810      0.744316      0.801028
  78  10 3522.1364    2.7293  4.2312 12.3854 -0.0003  0.0323   0.0154   0.0908    0.0212   0.0000   443.2761       8.55708       19.9171     -0.865194     -0.664612      -3.51683      0.643217      0.883009       1.01071       1.09321       1.18961       1.22436
  78  11 3723.1017    2.1069  6.7790 11.9131 -0.0009  0.0533   0.0076   0.1375    0.0148   0.0000   442.1626       3.24776       22.9993      -2.35753      -8.22043      -6.88614       1.05227       1.43508       1.64378       1.80329       1.86376       1.96005
  79   1 1351.1717    0.1229  0.1624  8.9352  0.0000  0.0066   0.0038   0.0168    0.0134   0.0000   440.7620    -0.0731947       21.1879     -0.106440      -2.99779     -0.457996      0.146814      0.183072      0.204202      0.219963      0.249605      0.262691
  79   2 1688.9658    0.3341  0.4524  9.1587 -0.0001  0.0090   0.0050   0.0221    0.0210   0.0000   441.5104     0.0929169       21.3427      0.256899      -3.49635     -0.137578      0.181809      0.250154      0.290973      0.314843      0.346453      0.357754
  79   3 1964.9767    0.6659  0.9181  9.6410  0.0000  0.0126   0.0072   0.0321    0.0361   0.0000   442.6748     -0.201867       20.9955      0.474654      -2.89095      0.426201      0.250007      0.337386      0.385644      0.428436      0.462054      0.476892
  79   4 2223.7078    1.1585  1.2255 10.4966  0.0000  0.0146   0.0111   0.0380    0.0423   0.0000   442.2985      0.630543       21.0557     -0.189868      -3.29292     -0.274507      0.284183      0.394726      0.442122      0.489756      0.519548      0.533996
  79   5 2461.6154    1.8476  1.5776 11.2384 -0.0000  0.0159   0.0149   0.0432    0.0361   0.0000   443.5520       1.45254       20.6325      0.290955      -2.27526      -2.34121      0.321958      0.433716      0.500297      0.530471      0.575418      0.603714
  79   6 2688.2442    2.7069  1.4694 12.1509 -0.0001  0.0150   0.0222   0.0410    0.0342   0.0000   442.5795       2.56083       21.1616      0.238235      -2.83299      -2.21900      0.298860      0.411176      0.459794      0.503801      0.543176      0.567923
  79   7 2909.7186    3.7178  1.4656 12.7579 -0.0001  0.0146   0.0300   0.0413    0.0345   0.0000   442.7502       3.74585       20.8320     -0.410961      -3.85060      -2.50328      0.288520      0.397096      0.448317      0.483408      0.516915      0.551148
  79   8 3123.9984    4.1187  1.6601 13.0874  0.0002  0.0162   0.0318   0.0445    0.0312   0.0000   441.9377       5.13048       20.8363     -0.488687      -2.12495      -2.28612      0.320338      0.436489      0.490382      0.539604      0.569789      0.600567
  79   9 3332.7099    3.6707  2.7351 12.6447 -0.0000  0.0217   0.0223   0.0583    0.0260   0.0000   443.2639       5.75854       19.2725     -0.361323      -1.03289      -4.95561      0.427398      0.580026      0.664053      0.725691      0.765119      0.800130
  80   1 1358.4791    0.1188  0.1641  8.9054  0.0000  0.0070   0.0037   0.0167    0.0133   0.0000   440.8683     -0.145769       21.3378     -0.103140      -3.52383     0.0634389      0.128789      0.182491      0.196293      0.232449      0.253288      0.249030
  80   2 1697.0496    0.3450  0.4846  9.1344  0.0001  0.0093   0.0050   0.0228    0.0216   0.0000   441.6456     -0.287458       21.0682      0.300678      -3.29349     -0.609173      0.184767      0.256969      0.288242      0.321166      0.345570      0.358454
  80   3 1974.1909    0.6849  0.8581  9.7340  0.0001  0.0117   0.0074   0.0316    0.0327   0.0000   442.4271      0.253885       21.8191      0.247620      -2.84599     0.0281122      0.217059      0.308783      0.341360      0.380250      0.401919      0.418457
  80   4 2234.0149    1.1662  1.3257 10.3044  0.0000  0.0146   0.0102   0.0392    0.0400   0.0000   442.6040      0.183729       20.1225      -1.36206      -3.45219     -0.587852      0.283245      0.386859      0.441797      0.478955      0.526862      0.534954
  80   5 2472.6614    1.8623  1.5435 11.3650 -0.0000  0.0162   0.0151   0.0426    0.0339   0.0000   442.7711       2.08793       21.0636      0.211305      -2.40212      -1.62007      0.313296      0.437542      0.486105      0.534922      0.580043      0.609458
  80   6 2700.4106    2.7382  1.5526 12.0865  0.0001  0.0159   0.0218   0.0421    0.0349   0.0000   443.2625       2.54754       20.5766     -0.179249      -2.48153      -2.18647      0.304388      0.431778      0.471574      0.525742      0.567731      0.584952
  80   7 2922.7734    3.6812  1.4495 12.8492 -0.0000  0.0150   0.0305   0.0408    0.0345   0.0000   443.3213       3.32933       21.7335       1.06481      -1.85634      -1.30753      0.301976      0.415939      0.468690      0.520924      0.555793      0.575246
  80   8 3137.8688    4.1910  1.6339 13.0398  0.0000  0.0157   0.0321   0.0437    0.0318   0.0000   443.3780       4.47067       21.6352     -0.443544      -1.44882      -3.88236      0.307245      0.428675      0.478913      0.533616      0.572387      0.581867
  80   9 3347.2532    3.5032  2.7208 12.7474  0.0000  0.0223   0.0222   0.0609    0.0239   0.0000   443.2398       4.91304       20.3261     -0.311497     -0.369401      -5.63285      0.431646      0.602853      0.678413      0.745195      0.784927      0.822623
  80  10 3553.2998    2.9411  5.3969 11.9916  0.0000  0.0307   0.0078   0.0587    0.0055   0.0000   439.7752       6.06520       27.8363     -0.351249      -10.9571      -6.53670      0.735246      0.803128       1.03047       1.03074       1.13734       1.19417
  81   1 1365.7102    0.1280  0.1727  8.9017  0.0000  0.0068   0.0037   0.0165    0.0134   0.0000   440.7859      0.263255       21.4446      0.360492      -3.36588     -0.141054      0.144833      0.183032      0.226733      0.237268      0.262343      0.293461
  81   2 1705.0473    0.3559  0.4751  9.1606  0.0000  0.0087   0.0051   0.0225    0.0214   0.0000   441.6548      0.117105       21.4026      0.399873      -2.83084      0.126223      0.169134      0.229206      0.257733      0.289016      0.312086      0.328142
  81   3 1983.3414    0.7203  0.9415  9.6953  0.0000  0.0122   0.0075   0.0327    0.0359   0.0000   442.0130      0.230207       21.1146     -0.127146      -2.69504     -0.163453      0.238043      0.322118      0.365561      0.399326      0.445301      0.455399
  81   4 2244.2654    1.1792  1.2995 10.5994  0.0000  0.0149   0.0108   0.0396    0.0363   0.0000   442.5600      0.770639       21.7904     -0.522223      -3.15362     -0.111328      0.284031      0.388804      0.438895      0.480867      0.513379      0.528362
  81   5 2483.6048    1.9086  1.6336 11.3407  0.0000  0.0164   0.0152   0.0447    0.0348   0.0000   442.9910       1.20041       21.0192     -0.281811      -2.27356      0.342842      0.316607      0.434349      0.490316      0.535458      0.581045      0.608529
  81   6 2712.4764    2.8088  1.5686 12.0433  0.0000  0.0153   0.0216   0.0420    0.0349   0.0000   443.4113       2.41428       21.1015     -0.369121      -2.62466      -2.27365      0.297651      0.402234      0.463396      0.502136      0.546166      0.554367
  81   7 2935.7798    3.7848  1.4923 12.7783 -0.0000  0.0150   0.0301   0.0399    0.0352   0.0000   443.2304       3.36868       21.0412      0.632599      -1.39152      -1.53519      0.295284      0.400378      0.456046      0.506148      0.541524      0.555357
  81   8 3151.5894    4.1274  1.7036 13.0838  0.0000  0.0161   0.0310   0.0449    0.0292   0.0000   442.7054       4.27688       21.7287    -0.0245542      -2.78311      -2.06071      0.309987      0.429197      0.483561      0.537453      0.570428      0.591911
  81   9 3361.8195    3.5166  2.7060 12.7480 -0.0000  0.0220   0.0221   0.0602    0.0239   0.0000   443.4860       4.85820       18.1505      -1.28321     -0.656000      -5.38403      0.415146      0.575479      0.658012      0.717521      0.755909      0.797488
  81  10 3568.6039    2.5993  4.8176 12.2613  0.0012  0.0373   0.0137   0.0998    0.0208   0.0000   442.9866       6.37316       19.0114       1.57730     -0.928621      -6.35890      0.692816      0.977006       1.10297       1.22363       1.28482       1.33844
  81  11 3771.6906    1.8988  6.8962 11.8630 -0.0005  0.0585   0.0078   0.1476    0.0165   0.0000   440.5258       9.05554       21.4196       3.76285      -3.20832      -5.06795       1.07616       1.50763       1.70858       1.89793       1.95795       2.07684
  82   1 1372.8922    0.1273  0.1760  8.9279  0.0000  0.0066   0.0037   0.0179    0.0134   0.0000   440.6359     -0.123656       21.1821      0.152800      -3.42702     -0.277030      0.131847      0.170019      0.206289      0.211687      0.230254      0.229638
  82   2 1713.0039    0.3671  0.5153  9.1839 -0.0001  0.0094   0.0051   0.0237    0.0218   0.0000   441.9464     0.0124067       21.0476     -0.155415      -2.64395      0.565187      0.175656      0.240489      0.281213      0.302527      0.333360      0.341955
  82   3 1992.4395    0.6918  0.9212  9.8091  0.0000  0.0123   0.0074   0.0328    0.0329   0.0000   441.9532      0.280709       21.2433     -0.282030      -3.41672     -0.237393      0.228770      0.316987      0.349938      0.393552      0.415611      0.435592
  82   4 2254.4067    1.2266  1.4459 10.4528  0.0000  0.0153   0.0103   0.0415    0.0365   0.0000   442.9361       1.07662       20.7302     -0.225838      -3.14470     0.0903704      0.285846      0.396977      0.443855      0.490839      0.526463      0.540525
  82   5 2494.5341    1.9484  1.5452 11.4472 -0.0000  0.0156   0.0155   0.0425    0.0334   0.0000   442.5646       2.31816       21.1020      -1.13048      -2.45126     -0.359546      0.301225      0.409382      0.459223      0.507202      0.535921      0.560362
  82   6 2724.4677    2.8353  1.5806 12.1332  0.0002  0.0155   0.0218   0.0423    0.0337   0.0000   443.1217       2.32646       20.6346     0.0821048      -1.19401      -1.72384      0.290561      0.401247      0.447716      0.493513      0.524270      0.550353
  82   7 2948.6512    3.9322  1.4914 12.6504  0.0000  0.0144   0.0303   0.0390    0.0384   0.0000   443.0545       3.16332       20.8761     0.0789762      -1.71338      -2.82158      0.275819      0.382700      0.429161      0.464423      0.490386      0.515424
  82   8 3165.2458    4.1450  1.8275 13.0129 -0.0000  0.0167   0.0301   0.0460    0.0301   0.0000   442.5221       4.01926       20.4711     -0.365773      -1.66485      -4.07964      0.322028      0.436507      0.501663      0.536928      0.592315      0.605143
  82   9 3376.3096    3.4443  3.1407 12.6458  0.0001  0.0243   0.0205   0.0661    0.0232   0.0000   443.7360       4.48205       19.7590     -0.321635      -1.53142      -3.32523      0.453005      0.627383      0.718232      0.790373      0.826050      0.883606
  82  10 3583.5810    2.5178  4.8101 12.1649 -0.0133  0.0377   0.0128   0.1007    0.0220   0.0000   443.5596       6.06300       21.4385       1.35089      -2.26171      -5.79208      0.695738      0.961453       1.09911       1.22244       1.27445       1.33058
  83   1 1380.0166    0.1290  0.1804  8.8347  0.0000  0.0068   0.0037   0.0168    0.0134   0.0000   440.7838     0.0853797       20.9635     -0.103154      -2.88837     -0.609609      0.126258      0.168084      0.196513      0.209538      0.243809      0.264527
  83   2 1720.8244    0.3666  0.4900  9.1537  0.0000  0.0090   0.0052   0.0224    0.0217   0.0000   441.5820      0.199900       21.3760    0.00627485      -2.95850     -0.165175      0.176059      0.231768      0.258714      0.284291      0.310968      0.322046
  83   3 2001.4731    0.7274  0.9349  9.6428 -0.0003  0.0121   0.0075   0.0311    0.0360   0.0000   442.4001      0.965876       20.3164     -0.929349      -3.13710      0.363821      0.223577      0.310616      0.353513      0.402768      0.428734      0.443600
  83   4 2264.4657    1.2090  1.3248 10.6051  0.0001  0.0148   0.0108   0.0402    0.0349   0.0000   442.5395       1.28828       21.7815     -0.295385      -3.65151      -1.45686      0.278400      0.380949      0.428218      0.463239      0.505195      0.526154
  83   5 2505.3913    1.9678  1.6046 11.3734  0.0000  0.0159   0.0156   0.0441    0.0345   0.0000   442.5049       1.75465       20.3652     -0.239197      -2.97539     -0.538763      0.309398      0.423678      0.479659      0.512732      0.562935      0.576588
  83   6 2736.4235    2.9238  1.5456 12.0975 -0.0000  0.0151   0.0226   0.0411    0.0359   0.0000   442.7025       2.46133       21.2892     -0.924172      -2.25557      -1.24910      0.285466      0.387714      0.440362      0.485404      0.534848      0.555596
  83   7 2961.4814    3.9161  1.5421 12.6830  0.0000  0.0147   0.0299   0.0401    0.0356   0.0000   443.2353       3.72311       21.3821     0.0385476      -2.74676      -2.31413      0.291082      0.395192      0.441189      0.490457      0.538993      0.556155
  83   8 3178.8221    4.1895  1.8611 12.8804  0.0000  0.0166   0.0295   0.0448    0.0307   0.0000   443.4519       4.44503       20.4263      0.883166      -1.27154      -3.81053      0.320353      0.433812      0.491093      0.541081      0.578937      0.601207
  83   9 3390.7827    3.4009  3.2315 12.5448  0.0000  0.0243   0.0200   0.0685    0.0234   0.0000   442.9429       6.05331       18.1030      0.164696      -2.58228      -3.80529      0.459474      0.628972      0.721560      0.784239      0.842718      0.882968
  84   1 1387.1001    0.1347  0.1855  8.8612  0.0000  0.0067   0.0036   0.0162    0.0134   0.0000   440.7692     -0.166158       21.1138     -0.201160      -3.17070     -0.226515      0.127292      0.169503      0.203843      0.211968      0.229715      0.246172
  84   2 1728.5971    0.3840  0.4970  9.1744  0.0000  0.0087   0.0052   0.0222    0.0219   0.0000   441.8005    -0.0271628       21.1373      0.382844      -3.09389     -0.486210      0.166658      0.223974      0.251819      0.280474      0.311740      0.319842
  84   3 2010.4886    0.7326  0.9462  9.8011  0.0000  0.0124   0.0077   0.0329    0.0354   0.0000   442.0333      0.120684       21.3005     -0.419007      -2.25581      0.437249      0.221534      0.313526      0.345674      0.376675      0.403287      0.421008
  84   4 2274.4580    1.2685  1.4710 10.4688 -0.0001  0.0156   0.0105   0.0408    0.0364   0.0000   442.6125      0.900605       21.6961     -0.941442      -2.66139     -0.993999      0.283538      0.395229      0.441766      0.492421      0.519604      0.538241
  84   5 2516.0947    2.0245  1.6326 11.4651 -0.0004  0.0161   0.0156   0.0442    0.0323   0.0000   442.7204       1.95005       20.4334      0.583154      -2.06094      -1.87023      0.295846      0.412102      0.462850      0.509019      0.536856      0.562505
  84   6 2748.2432    3.0198  1.5399 12.2210  0.0000  0.0151   0.0235   0.0403    0.0353   0.0000   442.8392       3.19156       21.1076     -0.114836      -2.93473      -1.94569      0.291332      0.391768      0.453387      0.482906      0.529637      0.545837
  84   7 2974.2449    3.8972  1.5629 12.7851 -0.0000  0.0149   0.0298   0.0415    0.0334   0.0000   443.1308       3.60470       20.5821     -0.305060      -2.45479      -2.64753      0.281736      0.383094      0.435121      0.474738      0.507897      0.537175
  84   8 3192.3060    4.1145  1.8963 12.9451 -0.0000  0.0167   0.0286   0.0467    0.0289   0.0000   442.6725       5.04449       20.5149      -1.17927      -3.42701      -3.89183      0.313761      0.430370      0.490347      0.532849      0.576731      0.598258
  84   9 3405.0845    3.3251  3.2483 12.5973 -0.0000  0.0249   0.0197   0.0697    0.0228   0.0000   443.3433       6.28674       19.0801       1.12545      -1.47169      -4.58657      0.454362      0.630477      0.724057      0.785250      0.846506      0.879008
  85   1 1394.1375    0.1438  0.1925  8.8269 -0.0000  0.0068   0.0037   0.0163    0.0135   0.0000   440.9138     -0.101901       21.2694      0.221567      -3.37106     0.0162692      0.136109      0.167650      0.199693      0.223672      0.256898      0.266219
  85   2 1736.2917    0.3844  0.5220  9.2041  0.0000  0.0092   0.0052   0.0234    0.0219   0.0000   441.4900     -0.536669       21.2970    -0.0806851      -2.98459     -0.278436      0.166109      0.225763      0.271968      0.275084      0.298589      0.326387
  85   3 2019.4079    0.7717  0.9980  9.7385 -0.0000  0.0125   0.0077   0.0325    0.0364   0.0000   442.5841      0.374906       20.7327     -0.107022      -3.24040     -0.164627      0.225804      0.319276      0.358575      0.401305      0.424695      0.443524
  85   4 2284.3204    1.3178  1.4383 10.4862  0.0000  0.0152   0.0107   0.0395    0.0373   0.0000   443.1553       1.77758       20.9122      0.257724      -2.88147     -0.349754      0.272243      0.380954      0.429370      0.469329      0.496111      0.521458
  85   5 2526.7845    2.0821  1.6906 11.4295  0.0000  0.0160   0.0155   0.0452    0.0325   0.0000   442.6061       2.27637       20.2981      0.250308      -2.94574      -1.17636      0.289398      0.397452      0.445175      0.488396      0.527302      0.549481
  85   6 2760.0666    3.0342  1.5668 12.2081 -0.0001  0.0149   0.0229   0.0414    0.0332   0.0000   442.8425       2.46532       21.6795     -0.142655      -2.30640      -3.34439      0.275423      0.373154      0.426687      0.463140      0.500881      0.526396
  85   7 2986.8846    4.0090  1.5495 12.8246  0.0000  0.0149   0.0303   0.0404    0.0333   0.0000   442.7781       3.75385       20.7802      0.963616      -3.42556      -2.81814      0.275235      0.384634      0.427708      0.472509      0.502677      0.530456
  85   8 3205.7856    4.1628  1.9696 12.8643  0.0000  0.0172   0.0286   0.0467    0.0303   0.0000   443.6335       5.23617       20.8442      0.631608      -1.52714      -4.78128      0.318102      0.437970      0.495614      0.531612      0.567037      0.602073
  85   9 3419.2924    3.2669  3.5346 12.5365  0.0001  0.0266   0.0189   0.0730    0.0223   0.0000   443.5748       5.39147       19.8430      -1.03748     -0.398201      -3.80591      0.484519      0.667375      0.758081      0.825154      0.882852      0.917232
  85  10 3628.8940    2.3781  5.7377 12.1365  0.0004  0.0447   0.0115   0.1194    0.0201   0.0000   444.2795       7.17676       21.2399     -0.503420      -3.37887      -6.07197      0.783592       1.10901       1.25339       1.38173       1.45390       1.52007
  86   1 1401.1105    0.1453  0.2121  8.8873  0.0000  0.0069   0.0036   0.0176    0.0135   0.0000   440.7123   -0.00156765       21.2971     -0.169715      -3.60901      0.454279      0.132201      0.179539      0.212492      0.223046      0.242252      0.252247
  86   2 1743.9006    0.4041  0.5417  9.2014  0.0001  0.0094   0.0053   0.0229    0.0232   0.0000   441.4399      0.287594       21.8661      0.157401      -3.12329     -0.227168      0.164161      0.230519      0.260979      0.289084      0.299001      0.313812
  86   3 2028.2765    0.7763  1.0153  9.7711  0.0000  0.0127   0.0077   0.0330    0.0383   0.0000   442.8486      0.372265       21.5846     0.0301331      -3.13484     -0.567069      0.225666      0.311229      0.353067      0.384481      0.414386      0.433969
  86   4 2294.1579    1.3364  1.5059 10.5759 -0.0037  0.0154   0.0106   0.0410    0.0351   0.0000   442.3593       1.34200       20.5517    0.00401031      -2.56486     -0.350415      0.279711      0.387086      0.433437      0.483165      0.520592      0.556835
  86   5 2537.3768    2.0901  1.6954 11.5121  0.0000  0.0160   0.0155   0.0449    0.0324   0.0000   442.3145       2.48140       21.7852      0.319313      -4.06049      -1.86232      0.292978      0.401901      0.452142      0.501779      0.524269      0.549972
  86   6 2771.8051    3.1107  1.5363 12.3027  0.0000  0.0149   0.0238   0.0400    0.0351   0.0000   442.4631       2.77843       22.4078      -1.13005      -2.36704      -1.90327      0.275156      0.375227      0.429825      0.446271      0.498230      0.502144
  86   7 2999.4212    4.0266  1.5209 12.9355  0.0000  0.0147   0.0308   0.0400    0.0328   0.0000   443.2583       4.93305       21.2130      0.293382      -2.36961      -1.19601      0.272291      0.374723      0.409409      0.458008      0.480023      0.507437
  86   8 3219.1236    4.0748  1.9778 12.9482 -0.0000  0.0171   0.0279   0.0482    0.0292   0.0000   442.2798       5.65255       21.3665      -1.09037      -2.93547      -4.20181      0.314330      0.420756      0.473683      0.519171      0.553059      0.581833
  86   9 3433.4751    3.2351  3.5325 12.5668  0.0000  0.0265   0.0186   0.0739    0.0227   0.0000   443.3461       5.17114       19.5437       1.08864      -1.09056      -3.87681      0.473460      0.663651      0.742587      0.839094      0.863617      0.909730
  87   1 1408.0419    0.1386  0.1934  8.8164  0.0000  0.0066   0.0036   0.0163    0.0134   0.0000   440.7819    -0.0244474       20.9764     -0.258088      -3.20394    -0.0888429      0.120007      0.158357      0.182306      0.214944      0.224574      0.238602
  87   2 1751.4758    0.4073  0.5492  9.1869  0.0001  0.0092   0.0052   0.0234    0.0227   0.0000   441.6673    0.00146973       21.0950     0.0484231      -3.44591     -0.546344      0.162677      0.226550      0.263170      0.292123      0.299213      0.304659
  87   3 2037.1118    0.7965  1.0218  9.7494  0.0000  0.0124   0.0078   0.0332    0.0380   0.0000   442.2795      0.570062       20.5785     -0.369352      -3.43029     -0.361315      0.224140      0.306232      0.347008      0.384535      0.410692      0.424930
  87   4 2303.8761    1.3722  1.5905 10.5091  0.0000  0.0158   0.0107   0.0423    0.0367   0.0000   442.9371      0.844928       21.0944     -0.623024      -3.16001     -0.304055      0.283561      0.391807      0.451284      0.486807      0.528939      0.537224
  87   5 2547.9636    2.1392  1.7664 11.4363  0.0000  0.0164   0.0157   0.0454    0.0333   0.0000   443.2187       3.15576       20.7396     -0.535386      -2.88247      -2.06987      0.298394      0.407326      0.462968      0.509014      0.548533      0.571600
  87   6 2783.5196    3.1309  1.5972 12.2565  0.0001  0.0152   0.0236   0.0416    0.0343   0.0000   443.2456       3.93971       21.5510     -0.854742      -1.78152      -1.61242      0.276985      0.383035      0.417772      0.463010      0.503220      0.516604
  87   7 3011.9188    4.1035  1.5553 12.9312 -0.0000  0.0150   0.0314   0.0407    0.0334   0.0000   442.6449       3.23379       21.4343     -0.595476      -1.95370      -3.00045      0.270037      0.373586      0.422013      0.467307      0.487512      0.513699
  87   8 3232.3943    4.0633  2.1378 12.9211 -0.0000  0.0181   0.0268   0.0499    0.0269   0.0000   443.5300       4.80744       20.2350      0.246174      -1.27354      -3.85928      0.317466      0.448085      0.497768      0.547528      0.594067      0.606779
  87   9 3447.5729    3.2427  4.0053 12.3941  0.0000  0.0294   0.0129   0.0753    0.0143   0.0000   442.6040       4.82942       20.2360      0.956265      -2.63272      -5.93475      0.527313      0.724414      0.821600      0.907982      0.957017      0.997787
  88   1 1414.9237    0.1466  0.2191  8.8039 -0.0004  0.0069   0.0036   0.0178    0.0136   0.0000   440.5451     0.0273999       21.0606      0.133652      -3.27435     -0.349115      0.130295      0.165197      0.183696      0.210228      0.223821      0.222341
  88   2 1758.9330    0.4128  0.6206  9.1902  0.0000  0.0101   0.0052   0.0259    0.0242   0.0000   441.4176    -0.0891730       21.5006    -0.0506569      -3.76832     -0.203462      0.175155      0.234977      0.283106      0.300388      0.317232      0.337427
  88   3 2045.8704    0.7918  1.0085  9.9372 -0.0001  0.0125   0.0079   0.0337    0.0339   0.0000   442.0932      0.134235       21.3319     -0.711401      -2.94670      0.175907      0.217596      0.301109      0.338339      0.384001      0.390932      0.415799
  88   4 2313.5165    1.3983  1.5525 10.6207 -0.0000  0.0157   0.0110   0.0418    0.0357   0.0000   442.9425       1.16386       21.2647      0.117240      -1.91275      -1.14521      0.275360      0.382867      0.438445      0.470206      0.507820      0.535181
  88   5 2558.4637    2.1710  1.7345 11.5464  0.0000  0.0162   0.0159   0.0448    0.0312   0.0000   442.3663       1.70670       21.1040     -0.588016      -2.17381      -1.52231      0.286656      0.401221      0.443533      0.492152      0.529051      0.554634
  88   6 2795.0430    3.1727  1.5625 12.3560  0.0000  0.0147   0.0237   0.0409    0.0315   0.0000   442.9389       2.59818       19.7496      0.324673      -2.08006      -2.71801      0.268085      0.364306      0.413287      0.450766      0.483450      0.503794
  88   7 3024.3239    4.0776  1.6458 12.8969  0.0000  0.0152   0.0298   0.0421    0.0310   0.0000   443.6727       3.18216       21.1413      0.685759      -2.12192      -2.78576      0.279005      0.382479      0.428830      0.477695      0.510699      0.532272
  88   8 3245.5423    3.9635  2.2634 12.9021  0.0001  0.0187   0.0255   0.0520    0.0257   0.0000   443.7970       5.21712       19.9519       1.08464      -1.34887      -4.41888      0.327664      0.451440      0.514753      0.562784      0.594673      0.632622
  88   9 3461.5531    3.2266  4.0973 12.3878  0.0000  0.0296   0.0112   0.0767    0.0107   0.0000   442.6983       5.62858       19.6683     -0.386901      -1.97148      -6.22190      0.520880      0.715029      0.814156      0.892872      0.961345       1.00278
  89   1 1421.7450    0.1534  0.2404  8.7510  0.0000  0.0073   0.0035   0.0186    0.0137   0.0000   440.6045      0.156053       20.9937      0.456106      -3.65354      0.231543      0.131195      0.180929      0.217144      0.236510      0.257965      0.269997
  89   2 1766.3510    0.4277  0.6170  9.1673  0.0002  0.0100   0.0053   0.0254    0.0247   0.0000   441.3531      0.215062       21.1361    -0.0514647      -3.54722    -0.0277677      0.174059      0.240000      0.278368      0.308812      0.329008      0.343387
  89   3 2054.5707    0.8034  1.1408  9.8617  0.0001  0.0139   0.0079   0.0371    0.0376   0.0000   442.3556      0.399539       22.0505     -0.189374      -2.98215     -0.489037      0.246245      0.340142      0.396984      0.435343      0.462977      0.476737
  89   4 2323.1195    1.4111  1.5906 10.6188 -0.0000  0.0158   0.0108   0.0424    0.0342   0.0000   442.2834       1.10035       20.9878      0.843989      -3.09628     -0.368285      0.275175      0.383226      0.427136      0.475728      0.517725      0.543207
  89   5 2568.8960    2.1995  1.6937 11.5875  0.0000  0.0161   0.0163   0.0442    0.0317   0.0000   442.4713       2.80643       21.3807      0.728019      -2.91485      -2.19865      0.278684      0.387131      0.441928      0.472525      0.507143      0.523182
  89   6 2806.5914    3.2421  1.5785 12.3086  0.0000  0.0148   0.0243   0.0410    0.0340   0.0000   442.8246       3.10795       20.5536     -0.142835      -2.92376      -2.04902      0.266378      0.359744      0.412252      0.445984      0.484625      0.497953
  89   7 3036.6585    4.1741  1.6934 12.7479 -0.0000  0.0152   0.0296   0.0414    0.0332   0.0000   443.0842       4.54246       21.3125    -0.0961682      -3.74945      -2.30278      0.267298      0.368200      0.417223      0.454701      0.490082      0.511177
  89   8 3258.6451    3.9266  2.3291 12.8384  0.0000  0.0188   0.0248   0.0526    0.0252   0.0000   443.6142       4.83135       19.9463      -1.25903      -1.10676      -1.61558      0.329714      0.454593      0.508403      0.567332      0.606285      0.636372
  89   9 3475.6417    3.0624  4.1409 12.4554  0.0000  0.0255   0.0091   0.0675    0.0060   0.0000   442.7464       6.25288       22.9847      0.376718      -3.10775      -1.58777      0.537898      0.589315      0.821200      0.777436      0.939068      0.950126
  90   1 1428.5142    0.1563  0.2405  8.7882  0.0000  0.0073   0.0036   0.0178    0.0137   0.0000   440.5337      0.472732       21.1063     -0.194354      -3.42197    -0.0369715      0.131377      0.177278      0.198307      0.228720      0.250694      0.263532
  90   2 1773.7072    0.4201  0.6016  9.2486  0.0000  0.0102   0.0053   0.0249    0.0234   0.0000   441.3664     -0.624640       21.7268     0.0679887      -3.33308     -0.478293      0.168494      0.239741      0.267022      0.304029      0.310006      0.330770
  90   3 2063.2368    0.8302  1.0834  9.8670  0.0003  0.0130   0.0080   0.0347    0.0368   0.0000   441.9387      0.330638       21.7718     -0.443389      -3.40913     -0.483612      0.221917      0.303961      0.348439      0.391260      0.394026      0.432550
  90   4 2332.6037    1.4584  1.5895 10.6537  0.0000  0.0155   0.0111   0.0423    0.0343   0.0000   442.7858       1.05884       21.1694      0.515456      -3.26862     -0.939504      0.268463      0.367091      0.424991      0.458565      0.493542      0.518814
  90   5 2579.2719    2.2446  1.7716 11.6300 -0.0001  0.0165   0.0162   0.0450    0.0302   0.0000   443.0680       2.40765       20.4722     -0.351917      -1.91984      -2.19521      0.291637      0.395015      0.454525      0.489935      0.540490      0.555919
  90   6 2818.0518    3.3632  1.6116 12.1860 -0.0000  0.0145   0.0237   0.0398    0.0349   0.0000   442.9591       2.15166       20.8405     0.0819088      -2.30849      -1.05081      0.257264      0.345981      0.399910      0.431127      0.467990      0.482908
  90   7 3048.9808    4.1660  1.6659 12.8355  0.0000  0.0153   0.0300   0.0416    0.0324   0.0000   443.3312       3.10532       20.7973     -0.422339     -0.817503      -2.71051      0.266400      0.369460      0.408951      0.450708      0.482944      0.500363
  90   8 3271.7132    3.8826  2.2939 12.8278  0.0002  0.0187   0.0244   0.0522    0.0253   0.0000   443.8223       5.52019       19.4366     0.0452154      -1.13671      -2.77870      0.320478      0.447361      0.505349      0.553961      0.590233      0.616491
  90   9 3489.3898    3.0617  4.3632 12.2786  0.0176  0.0313   0.0095   0.0818    0.0092   0.0000   442.8083       6.59708       22.0620      0.523676      -3.39738      -3.29321      0.536970      0.744775      0.846211      0.943119       1.00910       1.04944
  91   1 1435.2499    0.1564  0.2488  8.7792  0.0000  0.0072   0.0035   0.0188    0.0136   0.0000   440.6947     -0.367577       20.9944    -0.0989915      -3.58574     -0.186990      0.130627      0.186949      0.202468      0.235728      0.270707      0.260933
  91   2 1780.9939    0.4394  0.6306  9.1937  0.0000  0.0098   0.0053   0.0253    0.0240   0.0000   441.4488      0.109476       21.5789    -0.0500459      -3.54689     -0.186742      0.164118      0.228711      0.261524      0.281276      0.306913      0.313948
  91   3 2071.8470    0.8626  1.1875  9.7881  0.0000  0.0135   0.0079   0.0362    0.0393   0.0000   442.2566      0.906222       21.4699      0.114338      -2.37992      0.246234      0.229164      0.314298      0.363728      0.395345      0.430759      0.450821
  91   4 2341.9974    1.4539  1.5972 10.8589  0.0000  0.0159   0.0114   0.0440    0.0312   0.0000   441.8323       1.37735       21.7479     -0.103018      -2.61231     -0.514328      0.274274      0.375437      0.430303      0.462691      0.505022      0.517889
  91   5 2589.5732    2.3097  1.7688 11.5450  0.0000  0.0162   0.0163   0.0437    0.0322   0.0000   442.9149       2.09024       21.0600     0.0160535      -2.58917     -0.799209      0.279073      0.381462      0.423901      0.475481      0.506614      0.526684
  91   6 2829.4306    3.3870  1.6848 12.1818  0.0000  0.0150   0.0235   0.0413    0.0350   0.0000   442.8063       3.35180       20.4255     -0.633326      -3.09282      -2.27263      0.256951      0.355708      0.405298      0.440424      0.478316      0.494082
  91   7 3061.1511    4.2682  1.6038 12.8140  0.0000  0.0146   0.0307   0.0402    0.0340   0.0000   443.0441       4.10652       21.1335      0.880776      -3.85360      -1.05972      0.252484      0.352296      0.389986      0.434533      0.469476      0.493025
  91   8 3284.6715    3.8625  2.6756 12.7039  0.0000  0.0206   0.0229   0.0568    0.0250   0.0000   442.8346       5.41050       19.9459     -0.563626      -1.10448      -3.36987      0.345437      0.480731      0.537546      0.594239      0.622592      0.651812
  91   9 3503.2496    3.1332  4.7439 12.1687  0.0097  0.0300   0.0087   0.0835    0.0060   0.0000   443.4765       6.22430       20.9188     -0.573205      -2.91794      -3.52975      0.566240      0.684833      0.892945      0.884118       1.04459       1.04701
  92   1 1441.9488    0.1620  0.2338  8.8096  0.0000  0.0070   0.0036   0.0166    0.0137   0.0000   440.3220     -0.472577       20.9965     -0.213073      -3.28930     -0.175455      0.126934      0.166866      0.190491      0.203874      0.222043      0.242212
  92   2 1788.2247    0.4520  0.6120  9.2572  0.0000  0.0097   0.0055   0.0242    0.0241   0.0000   441.4277     -0.151405       21.0600     0.0308665      -3.14801     -0.502353      0.159001      0.221733      0.247012      0.279344      0.298300      0.312481
  92   3 2080.3862    0.8764  1.1906  9.8541  0.0000  0.0133   0.0079   0.0364    0.0376   0.0000   442.1287      0.664336       21.3440      0.399773      -3.53806    -0.0738482      0.228266      0.310853      0.354979      0.387085      0.415306      0.437644
  92   4 2351.3429    1.4929  1.6131 10.8039 -0.0000  0.0157   0.0114   0.0433    0.0326   0.0000   442.5227      0.922313       21.8285     -0.521744      -3.75471     -0.640638      0.267826      0.371949      0.421834      0.456854      0.488092      0.520973
  92   5 2599.8700    2.3481  1.7967 11.6089 -0.0004  0.0161   0.0163   0.0447    0.0308   0.0000   442.8841       2.56615       20.8136     -0.117977      -1.67137      -1.40079      0.273927      0.376920      0.429799      0.467426      0.500742      0.530545
  92   6 2840.7559    3.4013  1.5385 12.4431  0.0000  0.0147   0.0252   0.0394    0.0331   0.0000   443.0469       2.95710       21.6354      0.624107      -2.79746      -1.75990      0.245920      0.350025      0.383270      0.430097      0.461346      0.482868
  92   7 3073.2438    4.1210  1.6767 12.8868  0.0000  0.0153   0.0293   0.0424    0.0304   0.0000   442.9167       3.83772       20.8427     -0.228787      -2.91520      -3.06623      0.255510      0.365095      0.403748      0.443419      0.483139      0.501956
  92   8 3297.6462    3.7846  2.5850 12.7759  0.0000  0.0203   0.0229   0.0564    0.0242   0.0000   442.5155       5.22299       20.4221      0.407274      -1.38209      -3.12369      0.337500      0.469504      0.522496      0.585289      0.628697      0.653716
  92   9 3516.9830    2.9858  4.8634 12.2431  0.0056  0.0291   0.0079   0.0819    0.0057   0.0000   443.1998       5.87467       24.0634     0.0522235      -3.37825      -5.61674      0.581287      0.652775      0.910865      0.847256       1.06438      0.993208
  93   1 1448.5661    0.1712  0.2430  8.7993  0.0000  0.0067   0.0036   0.0169    0.0137   0.0000   440.6313     0.0573204       20.9870     0.0585992      -3.14621     -0.104696      0.121673      0.164451      0.182036      0.195241      0.207547      0.220706
  93   2 1795.3928    0.4613  0.6339  9.2578  0.0000  0.0097   0.0054   0.0246    0.0248   0.0000   441.5108      0.121005       21.2019     0.0285567      -3.42917     -0.397060      0.164053      0.222568      0.253241      0.283668      0.293856      0.309100
  93   3 2088.8886    0.8551  1.2187  9.9942  0.0000  0.0143   0.0080   0.0382    0.0358   0.0000   442.0695       1.11442       21.1501      0.747269      -2.71646    -0.0862895      0.229283      0.327598      0.367080      0.411821      0.440648      0.454471
  93   4 2360.6629    1.5309  1.6985 10.8081  0.0001  0.0159   0.0112   0.0445    0.0320   0.0000   442.6289       1.34443       20.9994      0.487549      -1.76085      -1.20942      0.265107      0.368055      0.417861      0.459792      0.489849      0.507956
  93   5 2610.0816    2.4230  1.7332 11.7222  0.0000  0.0160   0.0173   0.0433    0.0317   0.0000   442.2101       2.19061       20.6667      -1.21973      -1.74043      -1.64381      0.264824      0.360200      0.415436      0.462863      0.475604      0.507318
  93   6 2852.0345    3.4533  1.6359 12.4340  0.0000  0.0151   0.0248   0.0404    0.0328   0.0000   442.8894       3.01905       20.8778     -0.260924      -3.06654      -1.84471      0.247443      0.346920      0.392118      0.425444      0.455156      0.468643
  93   7 3085.3025    4.2320  1.7166 12.8749 -0.0000  0.0151   0.0294   0.0418    0.0309   0.0000   442.6967       3.30232       21.8486     -0.327967      -1.89822      -3.12496      0.256663      0.356029      0.395240      0.435351      0.466463      0.486235
  93   8 3310.4952    3.6941  2.7308 12.7867  0.0000  0.0213   0.0221   0.0584    0.0234   0.0000   443.9023       5.32372       20.0449     -0.359376      -1.50559      -4.12950      0.353876      0.495214      0.564424      0.622475      0.659199      0.692839
  93   9 3530.5884    2.8303  4.7339 12.2773 -0.0143  0.0354   0.0109   0.0921    0.0162   0.0000   442.1382       6.74947       19.7131     -0.584758      -3.47638      -4.11169      0.587276      0.809853      0.914581       1.01273       1.07791       1.12738
  94   0  985.3971    0.0279  0.0127  8.9012 -0.0066  0.0089   0.0046   0.0073    0.0107   0.0000   437.0189    -0.0906590       20.6888     -0.238783      -2.06907     -0.226447      0.154352      0.202513      0.225270      0.256866      0.304774      0.255730
  94   1 1455.1734    0.1605  0.2341  8.7988 -0.0003  0.0069   0.0036   0.0166    0.0136   0.0000   440.3832    -0.0229131       21.3079   0.000154972      -3.39560      0.106814      0.119580      0.155434      0.174088      0.197020      0.207742      0.230006
  94   2 1802.4932    0.4730  0.6659  9.2284  0.0000  0.0100   0.0054   0.0253    0.0254   0.0000   441.6457    -0.0433487       21.1608     -0.141683      -2.98565     -0.486572      0.159216      0.222526      0.255260      0.285777      0.288938      0.312494
  94   3 2097.3370    0.9047  1.2090  9.9445  0.0000  0.0136   0.0081   0.0361    0.0367   0.0000   442.0294      0.920164       21.2607      0.416512      -3.49989      0.529764      0.221978      0.301754      0.352223      0.385972      0.418093      0.434781
  94   4 2369.8416    1.5596  1.7670 10.7515  0.0000  0.0166   0.0111   0.0441    0.0327   0.0000   442.6173       1.24649       20.8548      0.614216      -2.70415      -1.12013      0.271589      0.377458      0.421750      0.471377      0.504400      0.525450
  94   5 2620.2281    2.4385  1.7489 11.6884 -0.0005  0.0158   0.0171   0.0439    0.0315   0.0000   442.3431       1.56141       21.4678     -0.695814      -3.23151     -0.875688      0.258782      0.358227      0.407347      0.441589      0.475667      0.492958
  94   6 2863.2636    3.4952  1.6451 12.4742  0.0000  0.0149   0.0250   0.0414    0.0318   0.0000   443.2681       3.00215       21.1914     -0.475644      -2.99281      -1.71004      0.248209      0.337983      0.380367      0.413287      0.438517      0.469167
  94   7 3097.2567    4.2343  1.6941 13.0052  0.0000  0.0154   0.0300   0.0419    0.0293   0.0000   442.9292       3.88368       20.8044      0.677930      -2.72145      -2.87824      0.256605      0.355127      0.403083      0.436370      0.473075      0.497613
  94   8 3323.2681    3.6637  2.7086 12.7996 -0.0001  0.0209   0.0219   0.0584    0.0225   0.0000   443.3469       4.89760       19.8510     -0.658703      -1.04517      -5.00238      0.347149      0.477678      0.542825      0.586915      0.636108      0.661733
  94   9 3544.1702    3.0942  5.5836 11.9502  0.0106  0.0381   0.0076   0.0982    0.0074   0.0000   443.4674       4.37877       20.8634       2.60152      -3.47657      -5.34356      0.646907      0.855976       1.00232       1.08318       1.18505       1.23850
  95   1 1461.7161    0.1693  0.2610  8.7313  0.0001  0.0070   0.0035   0.0181    0.0139   0.0000   440.4984     -0.213667       20.9873      0.456354      -3.08173     -0.148535      0.112854      0.159078      0.175474      0.197286      0.207380      0.221386
  95   2 1809.5612    0.4839  0.6617  9.2346  0.0000  0.0098   0.0056   0.0249    0.0261   0.0000   441.5211     0.0740907       20.8232   -0.00253179      -2.53277     -0.398519      0.163746      0.218400      0.245504      0.273839      0.290977      0.314663
  95   3 2105.7704    0.8988  1.2308  9.9544  0.0000  0.0135   0.0080   0.0371    0.0354   0.0000   442.2834      0.926549       20.9727     -0.212881      -3.34120     0.0779078      0.225469      0.306599      0.357971      0.386270      0.417350      0.440624
  95   4 2378.9655    1.5681  1.6620 10.9528  0.0000  0.0161   0.0118   0.0445    0.0313   0.0000   442.0191       1.69057       21.4679      0.531075      -3.72370     -0.572810      0.263065      0.362357      0.420021      0.451630      0.491771      0.514476
  95   5 2630.3435    2.4280  1.7846 11.8566  0.0002  0.0162   0.0174   0.0454    0.0288   0.0000   443.1233       1.76559       21.5144      0.709830      -2.86541      -1.16648      0.267246      0.362715      0.418705      0.459265      0.493137      0.508967
  95   6 2874.3714    3.5619  1.5858 12.5703 -0.0000  0.0145   0.0257   0.0400    0.0312   0.0000   443.0254       3.14288       20.5134      0.125562      -3.57918      -2.03073      0.241906      0.336707      0.378427      0.416976      0.446952      0.481049
  95   7 3109.1815    4.2382  1.8290 12.8386  0.0002  0.0158   0.0284   0.0426    0.0302   0.0000   443.4542       4.51241       20.9623      0.419572      -2.00488      -3.67490      0.261206      0.356128      0.398908      0.450039      0.469146      0.499076
  95   8 3335.9593    3.6113  2.9919 12.7260 -0.0000  0.0226   0.0208   0.0626    0.0223   0.0000   444.2113       4.73726       20.9011      0.229822      -1.12169      -3.59687      0.361348      0.505284      0.577530      0.635898      0.678843      0.709104
  96   1 1468.2047    0.1781  0.2497  8.7533  0.0000  0.0065   0.0036   0.0167    0.0139   0.0000   440.5988     -0.162279       21.2616     -0.199368      -3.41804     -0.204500      0.115094      0.151611      0.170046      0.189657      0.202434      0.222044
  96   2 1816.5501    0.4919  0.7426  9.2786  0.0001  0.0106   0.0055   0.0281    0.0262   0.0000   440.9525     -0.202951       21.3677      0.236259      -3.23173     -0.802553      0.172063      0.231270      0.270211      0.298795      0.307098      0.337172
  96   3 2114.0832    0.9357  1.2784  9.9996 -0.0000  0.0140   0.0082   0.0373    0.0349   0.0000   441.8762      0.668464       21.3642      0.440245      -3.13260     -0.913624      0.227076      0.304345      0.353395      0.387174      0.414474      0.432464
  96   4 2388.0426    1.6125  1.7104 10.9136  0.0000  0.0160   0.0117   0.0446    0.0314   0.0000   442.7796       1.54161       21.6972      0.342770      -2.97334     -0.455185      0.260691      0.362447      0.413971      0.452746      0.489405      0.509044
  96   5 2640.4155    2.4549  1.6600 11.9690 -0.0000  0.0159   0.0182   0.0429    0.0288   0.0000   442.4161       2.58810       20.9578      0.488837      -3.02901     -0.912690      0.255816      0.356296      0.404327      0.449396      0.481054      0.502629
  96   6 2885.4516    3.6650  1.7412 12.4318  0.0000  0.0150   0.0248   0.0416    0.0320   0.0000   442.8278       3.09539       21.3082     -0.403423      -3.13502      -2.44018      0.244979      0.336665      0.383154      0.414833      0.442724      0.468312
  96   7 3121.0337    4.2017  1.8417 12.9704  0.0000  0.0161   0.0285   0.0441    0.0280   0.0000   443.2763       3.83451       21.1816     -0.129989      -2.06139      -2.83072      0.258555      0.363916      0.405816      0.451372      0.472976      0.494265
  96   8 3348.6531    3.5830  3.1854 12.6809  0.0000  0.0236   0.0201   0.0650    0.0221   0.0000   443.8779       5.31278       20.8445       1.13142      -1.52532      -4.17037      0.373043      0.523682      0.594619      0.657610      0.693428      0.741793
  96   9 3571.2768    2.4600  4.5129 12.2005 -0.0007  0.0368   0.0122   0.0980    0.0227   0.0000   442.8082       7.37192       21.4949       2.32455      -1.73423      -5.50283      0.568743      0.810439      0.902278       1.00441       1.07226       1.14065
  97   1 1474.6628    0.1801  0.2799  8.7565  0.0000  0.0072   0.0035   0.0184    0.0140   0.0000   440.5711  -0.000560747       21.3759      0.173035      -3.20395      0.137820      0.116953      0.157137      0.176199      0.189508      0.207740      0.216354
  97   2 1823.4906    0.4983  0.6975  9.3016  0.0000  0.0099   0.0056   0.0263    0.0255   0.0000   441.0266      0.205880       21.6584      0.204300      -3.33737      0.100281      0.159750      0.213741      0.252313      0.271241      0.288170      0.306868
  97   3 2122.4054    0.9432  1.2837 10.0226  0.0005  0.0139   0.0082   0.0379    0.0345   0.0000   442.1486      0.122984       21.4532      0.638001      -3.02733      0.184354      0.225824      0.309153      0.344027      0.383206      0.415132      0.430178
  97   4 2397.0223    1.6322  1.7340 10.9701  0.0000  0.0163   0.0120   0.0448    0.0313   0.0000   442.4645       1.14736       21.4474      0.371048      -2.39767     -0.492958      0.263356      0.359700      0.415557      0.439808      0.484134      0.494481
  97   5 2650.3449    2.5523  1.7593 11.8774  0.0000  0.0161   0.0179   0.0429    0.0291   0.0000   443.0242       2.34982       21.0801     0.0804505      -2.34644      -1.63879      0.257539      0.358630      0.404942      0.449065      0.481964      0.501912
  97   6 2896.4750    3.7113  1.6746 12.4434 -0.0003  0.0147   0.0255   0.0402    0.0327   0.0000   442.8440       3.65165       20.8695     -0.225820      -3.24046      -2.06589      0.235162      0.327043      0.368819      0.401697      0.440007      0.450712
  97   7 3132.7955    4.3012  1.8186 12.8607  0.0000  0.0153   0.0284   0.0428    0.0292   0.0000   443.8054       3.94782       20.4329      0.516433      -2.68469      -2.69942      0.247389      0.338519      0.382059      0.417601      0.452128      0.474665
  97   8 3361.1841    3.5530  3.2307 12.6264 -0.0000  0.0237   0.0199   0.0653    0.0227   0.0000   443.9180       5.56099       19.9067    -0.0471532     -0.543169      -2.11489      0.386500      0.534148      0.601919      0.666799      0.716249      0.747192
  98   1 1481.0744    0.1868  0.2693  8.7663  0.0000  0.0067   0.0036   0.0173    0.0140   0.0000   440.3862     -0.124807       20.9306      0.254800      -3.70337      0.270522      0.109716      0.148722      0.172803      0.195240      0.201695      0.212457
  98   2 1830.3697    0.5189  0.7550  9.2685  0.0000  0.0105   0.0056   0.0269    0.0271   0.0000   441.3791     0.0948204       20.9980     0.0398199      -3.58278     -0.227362      0.164531      0.227882      0.255050      0.288260      0.305427      0.318197
  98   3 2130.6204    0.9542  1.2906 10.0662  0.0000  0.0140   0.0083   0.0377    0.0342   0.0000   442.0145      0.765079       21.2168     -0.259818      -3.42666     0.0592891      0.226817      0.309074      0.348748      0.389017      0.425306      0.438683
  98   4 2405.9644    1.6294  1.8204 11.0227 -0.0002  0.0168   0.0118   0.0473    0.0300   0.0000   442.8784       1.42032       21.2269      0.328907      -2.60568     -0.607489      0.272368      0.364165      0.421838      0.454497      0.499891      0.512027
  98   5 2660.3415    2.6168  1.7160 11.9309  0.0000  0.0157   0.0185   0.0422    0.0297   0.0000   443.0766       2.51426       19.9441      0.830190      -3.48809      -1.67691      0.250384      0.348604      0.395849      0.431138      0.465253      0.487860
  98   6 2907.4004    3.7083  1.6303 12.5990  0.0005  0.0147   0.0258   0.0399    0.0304   0.0000   442.8130       3.43239       20.9463     -0.367572      -2.92320      -1.96220      0.231316      0.321783      0.362715      0.400323      0.418896      0.444139
  98   7 3144.4837    4.2619  1.9471 12.8213 -0.0000  0.0157   0.0271   0.0451    0.0280   0.0000   442.8495       4.30831       20.6541      0.530037      -2.05043      -3.77637      0.252524      0.346020      0.396463      0.434319      0.465700      0.484822
  98   8 3373.8002    3.5156  3.2651 12.6038  0.0000  0.0241   0.0194   0.0663    0.0228   0.0000   443.6162       5.50249       21.0991      0.309188      -1.29137      -1.57918      0.375058      0.522604      0.595677      0.653261      0.705710      0.735297
  98   9 3598.0132    2.5870  5.4588 12.0447 -0.0022  0.0424   0.0074   0.1054    0.0114   0.0000   442.1866       5.79459       21.4233     -0.212453      -2.55605      -5.97293      0.656683      0.913713       1.03542       1.14803       1.22902       1.29651
  99   0 1010.5880    0.0282  0.0110  8.7958 -0.0037  0.0128   0.0050   0.0059    0.0104   0.0000   437.4638      0.478581       20.8149       1.56001      -4.82885       2.52488      0.208282      0.248226      0.310164      0.356395      0.465320      0.362352
  99   1 1487.4479    0.1891  0.2755  8.7382  0.0000  0.0068   0.0036   0.0173    0.0141   0.0000   440.1349     -0.144031       21.1536     -0.225805      -3.11977     -0.178080      0.111885      0.154859      0.170330      0.185036      0.201635      0.207035
  99   2 1837.2088    0.5210  0.7512  9.2729  0.0000  0.0104   0.0056   0.0268    0.0272   0.0000   440.7120      0.112293       21.2410    -0.0388588      -3.33954     -0.773619      0.158798      0.227321      0.256281      0.278859      0.305303      0.318758
  99   3 2138.8174    0.9724  1.2722 10.1563  0.0001  0.0142   0.0086   0.0368    0.0341   0.0000   442.3432      0.232143       21.7491      0.206189      -3.14197     -0.515413      0.221349      0.307465      0.349677      0.380580      0.423248      0.430689
  99   4 2414.8361    1.6780  1.8289 10.9749 -0.0000  0.0171   0.0120   0.0457    0.0318   0.0000   442.2717       1.42755       20.5163      0.468814      -2.45407     -0.811752      0.264596      0.371084      0.415264      0.459643      0.498746      0.523733
  99   5 2670.2482    2.6522  1.7550 11.8781 -0.0000  0.0157   0.0181   0.0425    0.0298   0.0000   442.8357       1.61019       21.2382     0.0720024      -2.36804      -1.31930      0.243922      0.339466      0.386779      0.421845      0.462573      0.479944
  99   6 2918.2872    3.7975  1.6317 12.5344  0.0000  0.0143   0.0262   0.0396    0.0321   0.0000   443.4170       2.91537       21.1925      0.885522      -1.98088      -2.25456      0.226874      0.309864      0.346502      0.390760      0.425692      0.440581
  99   7 3156.1727    4.1661  1.9639 12.9009  0.0000  0.0166   0.0268   0.0450    0.0268   0.0000   443.2352       4.60810       20.5811      0.816632      -3.37894      -3.14539      0.256733      0.363311      0.405526      0.450848      0.482776      0.510579
  99   8 3386.2736    3.5075  3.5353 12.5633  0.0001  0.0256   0.0191   0.0709    0.0230   0.0000   443.7041       5.41383       19.8673     0.0802969      -2.19648      -3.72263      0.396194      0.544432      0.623627      0.685146      0.726550      0.761211
 100   0 1015.5821    0.0299  0.0078  8.8144 -0.0000  0.0083   0.0040   0.0035    0.0103   0.0000   437.0498     -0.451652       20.4076      0.940734      -3.57413     -0.320945      0.160067      0.282483      0.309643      0.391689      0.326611      0.333259
 100   1 1493.7558    0.1852  0.2994  8.7363  0.0000  0.0074   0.0035   0.0190    0.0142   0.0000   440.2557      0.136363       20.9538     0.0379652      -2.93104     -0.328476      0.113115      0.157698      0.180144      0.198617      0.203235      0.219936
 100   2 1844.0117    0.5282  0.7849  9.3007  0.0000  0.0107   0.0055   0.0274    0.0272   0.0000   441.1167      0.282408       21.6719     0.0815434      -3.19001      0.452435      0.163010      0.228803      0.254573      0.290221      0.304903      0.322265
 100   3 2146.9632    0.9965  1.4207  9.9978  0.0000  0.0147   0.0080   0.0386    0.0337   0.0000   441.9066      0.721625       21.1799     -0.709233      -2.87321    -0.0174438      0.223299      0.310177      0.355834      0.392051      0.421123      0.438816
 100   4 2423.6632    1.7342  1.7691 11.0873  0.0000  0.0162   0.0123   0.0451    0.0305   0.0000   442.1895       1.84938       20.4083      0.473239      -3.05958      -1.47265      0.251119      0.347170      0.393446      0.433913      0.469284      0.497040
 100   5 2680.1149    2.6284  1.8624 11.9472  0.0000  0.0163   0.0178   0.0456    0.0284   0.0000   442.9817       2.84510       20.6745     -0.376892      -2.68176      -1.70603      0.251098      0.349182      0.395847      0.442080      0.465292      0.493022
 100   6 2929.1371    3.7781  1.6469 12.7840  0.0000  0.0148   0.0266   0.0410    0.0283   0.0000   442.5620       3.25463       21.5712     -0.491459      -3.37506      -1.33714      0.229804      0.318420      0.358437      0.394108      0.416159      0.442075
 100   7 3167.7068    4.1710  2.0871 12.9177 -0.0002  0.0165   0.0259   0.0473    0.0251   0.0000   443.5536       4.36654       21.2476     -0.308551      -1.67957      -2.55880      0.260419      0.356627      0.405919      0.441247      0.480511      0.499100
 100   8 3398.7360    3.3870  3.5486 12.6463 -0.0001  0.0264   0.0185   0.0721    0.0216   0.0000   443.3304       4.34909       19.4220     -0.409608      -1.70261      -2.63651      0.397249      0.558896      0.637539      0.694326      0.734563      0.771819
 101   0 1020.4812    0.0348  0.0209  8.8144 -0.0125  0.0110   0.0046   0.0084    0.0104   0.0000   437.4660     -0.371246       21.2870    -0.0237487      -3.46753      0.275705      0.175532      0.217356      0.238105      0.406048      0.430372      0.503680
 101   1 1500.0322    0.1967  0.3167  8.7510  0.0000  0.0075   0.0035   0.0187    0.0144   0.0000   440.1033     -0.198042       21.1376      0.296326      -3.33126     0.0920578      0.113889      0.155233      0.176501      0.198791      0.207384      0.220202
 101   2 1850.7561    0.5415  0.8125  9.3183 -0.0000  0.0110   0.0057   0.0279    0.0282   0.0000   441.1951      0.130820       20.9084     -0.227222      -3.17543      0.208824      0.168329      0.228452      0.261617      0.287302      0.308160      0.325265
 101   3 2155.0363    1.0189  1.3843 10.0725  0.0000  0.0144   0.0083   0.0379    0.0344   0.0000   441.9003      0.885643       21.0754     -0.553646      -3.29562      0.353039      0.225559      0.310207      0.352359      0.388270      0.422863      0.452571
 101   4 2432.4150    1.7677  1.9177 10.9947 -0.0000  0.0174   0.0121   0.0461    0.0327   0.0000   442.4070      0.994436       20.7620      0.368996      -2.15251      -1.82028      0.261430      0.357106      0.416354      0.450187      0.477410      0.504956
 101   5 2689.9350    2.6785  1.8912 11.9389  0.0001  0.0163   0.0178   0.0445    0.0285   0.0000   442.5128       2.07064       21.3040    -0.0941566      -2.60528      -1.09649      0.255034      0.348449      0.399409      0.432372      0.469220      0.493005
 101   6 2939.8627    3.8401  1.6910 12.6835  0.0000  0.0146   0.0263   0.0408    0.0296   0.0000   442.6660       3.62161       20.4228     -0.785682      -3.08569      -1.77376      0.230719      0.311913      0.351651      0.382288      0.419319      0.439090
 101   7 3179.2708    4.1084  2.0402 13.0319  0.0000  0.0168   0.0264   0.0472    0.0242   0.0000   443.0653       4.00446       21.1799     -0.114841      -1.86777      -3.27020      0.262756      0.358506      0.413995      0.447287      0.481168      0.508188
 101   8 3410.9917    3.3773  3.6448 12.5974  0.0000  0.0272   0.0184   0.0728    0.0226   0.0000   443.3256       6.29348       19.9480       1.17060      -1.99786      -2.98828      0.405622      0.572350      0.644738      0.708274      0.759259      0.799167
 102   0 1025.3728    0.0164  0.0020  8.8027  0.0027  0.0043   0.0031   0.0014    0.0101   0.0000   436.6587      0.169859       21.2701      0.404917      -3.90708     -0.341373      0.119310      0.146355      0.169217      0.148202      0.189696      0.219381
 102   1 1506.2593    0.1985  0.2799  8.7480  0.0000  0.0067   0.0036   0.0164    0.0142   0.0000   440.4088      0.169269       20.9340  -0.000597511      -3.24005      0.217816      0.107338      0.137582      0.162971      0.182147      0.195859      0.204956
 102   2 1857.4768    0.5414  0.7927  9.3930  0.0000  0.0108   0.0057   0.0278    0.0273   0.0000   441.0232     0.0196447       21.1774     -0.149195      -3.29651    -0.0776759      0.160014      0.224696      0.251518      0.280318      0.306002      0.312841
 102   3 2163.0738    1.0276  1.3207 10.2661  0.0000  0.0141   0.0088   0.0389    0.0335   0.0000   442.5499      0.653775       21.2769      0.261226      -2.87829      -1.00436      0.211888      0.292731      0.337357      0.361411      0.403828      0.420635
 102   4 2441.0694    1.7797  1.9405 11.1009 -0.0001  0.0172   0.0118   0.0470    0.0296   0.0000   442.3798       1.69668       20.9895     0.0706209      -1.55687      -1.30673      0.258065      0.357438      0.405611      0.450941      0.474420      0.515487
 102   5 2699.6510    2.7395  1.7876 12.0669 -0.0001  0.0158   0.0188   0.0438    0.0288   0.0000   443.0174       2.73220       21.5188      0.107615      -1.88428      -2.33239      0.242729      0.326625      0.381392      0.416602      0.441425      0.472599
 102   6 2950.5456    3.8717  1.7259 12.7205  0.0000  0.0148   0.0259   0.0412    0.0286   0.0000   443.7642       3.88960       21.8531     -0.510453      -2.17224      -2.59119      0.229984      0.315386      0.353942      0.391144      0.419417      0.446288
 102   7 3190.6957    4.1493  2.1183 12.9267 -0.0000  0.0170   0.0260   0.0468    0.0259   0.0000   444.1348       5.27449       20.0534     -0.953546      -1.91885      -2.70137      0.267228      0.358846      0.410031      0.446904      0.490512      0.507065
 102   8 3423.3180    3.3656  3.8885 12.6221  0.0007  0.0287   0.0178   0.0772    0.0220   0.0000   443.3271       5.53833       20.8754      -1.32038      -2.06920      -3.58119      0.427147      0.597176      0.676549      0.752009      0.796354      0.831067
 103   0 1030.3153    0.0272  0.0057  8.7862 -0.0149  0.0069   0.0059   0.0031    0.0103   0.0000   437.2145      0.614337       21.2071      0.283224      -2.60374       1.33376      0.143779      0.129532      0.139083      0.189486      0.187140      0.255290
 103   1 1512.4587    0.2046  0.3184  8.7469  0.0000  0.0073   0.0036   0.0179    0.0146   0.0000   439.9706    -0.0481694       21.3177    -0.0263856      -3.45580      0.259830      0.119227      0.151672      0.175676      0.190317      0.217099      0.230818
 103   2 1864.1043    0.5527  0.8468  9.3276 -0.0001  0.0109   0.0056   0.0287    0.0285   0.0000   440.9235      0.257352       21.5290   -0.00765390      -3.63179     -0.614734      0.162355      0.228490      0.255586      0.282605      0.308986      0.318368
 103   3 2171.0168    1.0392  1.4152 10.2273  0.0001  0.0148   0.0085   0.0395    0.0327   0.0000   442.1227      0.772945       20.7649     -0.403666      -2.94099     -0.827792      0.221577      0.310242      0.353929      0.390808      0.424148      0.442548
 103   4 2449.7428    1.7912  1.8301 11.2253  0.0001  0.0166   0.0124   0.0463    0.0288   0.0000   442.3338      0.597084       20.5924      -1.19127      -2.17399     -0.677924      0.249433      0.345869      0.392617      0.431295      0.474945      0.492837
 103   5 2709.4016    2.7951  1.8747 11.9896  0.0000  0.0158   0.0183   0.0444    0.0289   0.0000   442.9982       2.54433       21.6946     -0.148571      -3.37642      -1.14269      0.244222      0.331007      0.379836      0.413317      0.446286      0.473765
 103   6 2961.1999    3.9125  1.6585 12.8025 -0.0000  0.0143   0.0271   0.0409    0.0285   0.0000   443.0327       3.23391       21.5899      0.261535      -2.84569      -3.08695      0.222281      0.299930      0.340314      0.374784      0.405273      0.422957
 103   7 3202.0875    4.1146  2.1087 13.0359  0.0000  0.0172   0.0262   0.0481    0.0243   0.0000   443.6435       5.11033       21.3284     -0.446710      -1.48822      -3.62232      0.264089      0.360875      0.411628      0.452519      0.480048      0.510934
 103   8 3435.5178    3.2827  4.0303 12.5916 -0.0014  0.0300   0.0168   0.0808    0.0219   0.0000   442.7512       5.41110       20.2761     -0.338563      -1.65508      -2.06739      0.443445      0.621471      0.694237      0.793181      0.828753      0.874994
 104   0 1035.1803    0.0432  0.0612  8.7139  0.0000  0.0111   0.0042   0.0185    0.0105   0.0000   437.4986    -0.0536177       20.4552     -0.448585      -2.62127   6.24560e-05      0.151070      0.229494      0.250989      0.295192      0.305218      0.325323
 104   1 1518.6001    0.2061  0.3406  8.7267  0.0000  0.0078   0.0036   0.0191    0.0146   0.0000   440.1286     0.0735076       21.2114    -0.0662424      -3.13012     -0.282088      0.120019      0.162716      0.177342      0.192720      0.223922      0.235881
 104   2 1870.7148    0.5738  0.8655  9.3150  0.0000  0.0109   0.0058   0.0293    0.0293   0.0000   440.6941     0.0526823       20.9882      0.299008      -4.01574     0.0530160      0.165490      0.224880      0.256092      0.289308      0.313633      0.323165
 104   3 2178.9715    1.0626  1.4828 10.1353  0.0000  0.0149   0.0083   0.0403    0.0319   0.0000   441.8359     0.0996870       22.0854     -0.333635      -3.28534     -0.256505      0.219905      0.302940      0.345941      0.381417      0.409199      0.422506
 104   4 2458.3315    1.8024  1.9069 11.2523  0.0000  0.0174   0.0126   0.0474    0.0279   0.0000   442.3095       1.65516       19.9913      0.489294      -2.97090      -1.35131      0.258464      0.355614      0.413352      0.450685      0.484263      0.503126
 104   5 2719.0937    2.7950  1.8090 12.1179 -0.0000  0.0159   0.0191   0.0442    0.0273   0.0000   442.5984       2.08844       21.8814    -0.0800791      -2.23204      -1.15039      0.240095      0.328677      0.374254      0.409359      0.442231      0.472991
 104   6 2971.7752    3.9379  1.7039 12.7614  0.0039  0.0148   0.0267   0.0408    0.0284   0.0000   443.1091       3.23729       22.4556     0.0659902      -3.28965      -3.16675      0.223368      0.306091      0.349875      0.376072      0.404514      0.428242
 104   7 3213.4764    4.1106  2.2401 12.8484  0.0001  0.0178   0.0250   0.0486    0.0251   0.0000   442.8302       4.82374       20.6284    -0.0328920      -2.07868      -3.41365      0.260385      0.365396      0.408667      0.461431      0.474578      0.501646
 104   8 3447.6924    3.3273  4.2892 12.4584  0.0015  0.0311   0.0160   0.0825    0.0220   0.0000   443.8198       5.51511       20.5186     -0.789902      -1.97431      -2.89610      0.452741      0.636418      0.718839      0.801560      0.844464      0.889984
 105   0 1040.0066    0.0333  0.0195  8.7207 -0.0048  0.0097   0.0038   0.0077    0.0102   0.0000   437.4411     -0.246324       20.7105      0.311330      -3.74007      0.514341      0.171328      0.270287      0.258989      0.289827      0.262308      0.268346
 105   1 1524.7130    0.2077  0.3599  8.7058  0.0000  0.0079   0.0035   0.0201    0.0150   0.0000   440.0466     -0.344974       21.0874      0.111995      -3.51304     -0.155348      0.122171      0.164097      0.194064      0.209972      0.225326      0.235245
 105   2 1877.2890    0.5704  0.8428  9.3985  0.0000  0.0112   0.0058   0.0288    0.0282   0.0000   440.7714      0.287308       21.3593     0.0488049      -3.54434    -0.0992437      0.157498      0.230114      0.249609      0.286170      0.302361      0.322513
 105   3 2186.8740    1.0815  1.4427 10.1473  0.0000  0.0145   0.0085   0.0389    0.0336   0.0000   442.1756      0.667888       21.1037      0.127226      -3.19302     -0.779863      0.214965      0.296896      0.339090      0.374567      0.405143      0.422846
 105   4 2466.8785    1.8273  1.8352 11.3249  0.0000  0.0171   0.0131   0.0468    0.0285   0.0000   442.1057       2.47175       21.3324      0.988100      -2.84252     -0.992074      0.251150      0.350177      0.393339      0.434133      0.476007      0.498579
 105   5 2728.7147    2.8902  1.8749 12.0835 -0.0000  0.0160   0.0191   0.0446    0.0280   0.0000   443.2547       2.73272       21.3475      0.391972      -3.20993      -1.88708      0.238007      0.323572      0.374177      0.403237      0.432057      0.455330
 105   6 2982.3079    3.9580  1.7426 12.7606  0.0000  0.0148   0.0265   0.0415    0.0283   0.0000   442.7615       3.23604       21.9308      0.403125      -3.17254      -2.19919      0.223547      0.298646      0.342259      0.379660      0.410015      0.432938
 105   7 3224.7283    4.0205  2.3431 12.8976  0.0000  0.0186   0.0243   0.0510    0.0239   0.0000   443.3649       3.80813       20.6431     -0.323651      -2.98313      -4.66935      0.268652      0.381962      0.420899      0.466818      0.497419      0.524028
 105   8 3459.9404    3.1944  4.3333 12.4587 -0.0009  0.0321   0.0154   0.0855    0.0217   0.0000   443.2303       5.00484       19.8256      -1.10495      -1.45063      -4.92466      0.457177      0.649532      0.723927      0.812409      0.847223      0.894313
 106   0 1044.8320    0.0423  0.0847  8.6720  0.0000  0.0135   0.0043   0.0316    0.0105   0.0000   437.1558     -0.751627       22.1814      0.580842      -3.91247    -0.0838357      0.171940      0.254708      0.308726      0.311402      0.315776      0.341223
 106   1 1530.7868    0.2157  0.3603  8.6499  0.0000  0.0075   0.0035   0.0198    0.0150   0.0000   440.1885     0.0137792       20.8929      0.298679      -3.62397     -0.294315      0.114222      0.154732      0.177307      0.197129      0.213446      0.226648
 106   2 1883.8184    0.5841  0.9154  9.3209 -0.0000  0.0113   0.0058   0.0309    0.0299   0.0000   440.8860      0.123737       21.4912      0.736836      -3.09198    -0.0201194      0.167786      0.232174      0.267324      0.295460      0.320558      0.339309
 106   3 2194.6597    1.0917  1.4875 10.1903  0.0000  0.0151   0.0086   0.0401    0.0318   0.0000   441.9826      0.800257       20.7909     -0.133980      -3.80550     -0.658485      0.219560      0.299679      0.345378      0.380284      0.410613      0.432346
 106   4 2475.3339    1.8846  1.9752 11.2168  0.0000  0.0175   0.0129   0.0483    0.0293   0.0000   442.4468       1.69353       20.7740     -0.504877      -2.20906     -0.836402      0.256541      0.353678      0.400316      0.444053      0.471667      0.507851
 106   5 2738.3064    2.9380  1.8045 12.0245 -0.0000  0.0158   0.0194   0.0422    0.0289   0.0000   443.1716       2.65865       21.2043    -0.0422343      -2.19199      -1.72081      0.228547      0.318886      0.356946      0.391533      0.419307      0.447600
 106   6 2992.7470    4.0006  1.7882 12.7379  0.0000  0.0151   0.0265   0.0422    0.0277   0.0000   443.1661       4.22351       21.0595    -0.0679654      -2.38555      -2.07883      0.225544      0.306780      0.352135      0.391726      0.418193      0.438662
 106   7 3235.9734    3.9996  2.4341 12.8161 -0.0000  0.0188   0.0237   0.0520    0.0240   0.0000   443.1405       3.80975       20.6474   -0.00818390      -2.21563      -3.73222      0.276555      0.376267      0.430405      0.474137      0.497928      0.524847
 106   8 3471.9352    3.1273  4.5424 12.3892 -0.0008  0.0334   0.0147   0.0892    0.0217   0.0000   443.0802       4.82952       20.6402      -1.47722      -2.20537      -4.67158      0.481674      0.666190      0.756423      0.843970      0.902270      0.944841
 107   0 1049.6233    0.0251  0.0146  8.7056  0.0000  0.0113   0.0036   0.0074    0.0100   0.0000   437.4980     0.0257333       20.6049     -0.377419      -3.49087     0.0239578      0.131935      0.224701      0.218778      0.287697      0.288541      0.274123
 107   1 1536.8108    0.2178  0.3661  8.7020  0.0000  0.0076   0.0035   0.0202    0.0150   0.0000   439.9626    -0.0995200       20.8117     -0.200693      -3.03381     -0.547090      0.108014      0.151875      0.173068      0.190547      0.206236      0.220799
 107   2 1890.3144    0.5970  0.9236  9.3061  0.0000  0.0114   0.0058   0.0301    0.0309   0.0000   440.8050     0.0561151       21.3991    -0.0443351      -3.19550    -0.0199952      0.160130      0.226899      0.258398      0.284821      0.310129      0.324786
 107   3 2202.4052    1.1254  1.5202 10.2412  0.0000  0.0149   0.0086   0.0406    0.0313   0.0000   441.9178       1.36647       21.0079     -0.863436      -2.85319     -0.204497      0.218569      0.301874      0.345281      0.380867      0.415557      0.435842
 107   4 2483.7609    1.9319  1.9946 11.2751  0.0000  0.0176   0.0129   0.0474    0.0292   0.0000   442.5650       2.04804       21.0049     -0.548580      -1.48854     -0.344944      0.258342      0.352283      0.402591      0.444342      0.482303      0.502315
 107   5 2747.8317    2.9382  1.7725 12.1968  0.0000  0.0154   0.0199   0.0426    0.0274   0.0000   442.9143       3.34755       21.2629     -0.640730      -3.84310      -1.90229      0.227546      0.307104      0.351817      0.388584      0.413512      0.439575
 107   6 3003.1752    4.0527  1.7495 12.7801  0.0000  0.0147   0.0266   0.0408    0.0275   0.0000   442.7531       3.82155       21.2389     -0.453845      -2.37567      -3.10528      0.215993      0.293638      0.339356      0.370067      0.390744      0.416952
 107   7 3247.1391    4.0255  2.7258 12.7436  0.0000  0.0198   0.0227   0.0558    0.0244   0.0000   443.5599       4.86705       20.3494      0.203155      -1.88071      -3.03691      0.289097      0.395525      0.457047      0.495179      0.552860      0.578939
 108   0 1054.3953    0.0318  0.0281  8.6830  0.0000  0.0107   0.0040   0.0112    0.0101   0.0000   437.6307     -0.438867       20.7659      0.364305      -3.40851     -0.773251      0.143936      0.213536      0.177243      0.287560      0.214358      0.242017
 108   1 1542.8114    0.2291  0.3562  8.6817  0.0000  0.0073   0.0036   0.0181    0.0152   0.0000   440.0206     -0.159420       21.2353      0.116075      -3.54453     -0.465609      0.108774      0.147731      0.173580      0.189606      0.202629      0.213040
 108   2 1896.7710    0.6014  0.9116  9.3957  0.0000  0.0114   0.0059   0.0302    0.0301   0.0000   440.9078      0.508184       20.9568     -0.424935      -2.81977     -0.312440      0.159792      0.223553      0.251702      0.277459      0.302460      0.321563
 108   3 2210.1406    1.1318  1.5246 10.3612  0.0000  0.0152   0.0089   0.0417    0.0300   0.0000   442.0346       1.14551       20.8896    -0.0185667      -3.08223     -0.693934      0.213905      0.296612      0.341571      0.368827      0.398136      0.419842
 108   4 2492.1696    1.9231  2.0269 11.3128  0.0001  0.0178   0.0130   0.0497    0.0296   0.0000   442.5827       1.42610       21.1591      0.478336      -2.51254     -0.733601      0.255305      0.347853      0.400374      0.441908      0.466368      0.494152
 108   5 2757.3014    3.0296  1.9325 12.0803 -0.0000  0.0157   0.0193   0.0449    0.0288   0.0000   442.6271       2.90728       21.9265      0.373845      -2.69612      -2.13690      0.232521      0.315610      0.359231      0.389120      0.430287      0.448902
 108   6 3013.4990    4.0823  1.7877 12.8235 -0.0000  0.0151   0.0268   0.0415    0.0274   0.0000   443.4897       3.64694       21.4297    -0.0728484      -2.84000      -2.37948      0.219732      0.300366      0.344823      0.378583      0.403484      0.421824
 108   7 3258.2643    3.9101  2.5760 12.8797 -0.0001  0.0196   0.0230   0.0556    0.0230   0.0000   443.7706       4.67922       20.7834     -0.457336      -1.29930      -2.68196      0.278166      0.385213      0.442886      0.477891      0.508089      0.545507
 109   1 1548.7647    0.2257  0.3871  8.6454  0.0000  0.0078   0.0035   0.0202    0.0156   0.0000   440.2075    -0.0212737       21.2221      0.101008      -3.49013     -0.124549      0.113693      0.159092      0.183722      0.202522      0.216801      0.229016
 109   2 1903.1824    0.6113  0.9506  9.3678  0.0000  0.0116   0.0060   0.0310    0.0314   0.0000   441.0827      0.408553       21.0794    -0.0857936      -3.21039     0.0287187      0.166187      0.229220      0.260084      0.291457      0.309293      0.327951
 109   3 2217.8061    1.1420  1.5035 10.3726  0.0000  0.0153   0.0090   0.0411    0.0307   0.0000   441.7671      0.928858       21.5615      0.142260      -3.18763      -1.34689      0.214340      0.295027      0.341566      0.373927      0.403752      0.424953
 109   4 2500.4817    1.9835  1.9983 11.2484  0.0000  0.0174   0.0130   0.0475    0.0303   0.0000   442.3062       1.98173       20.7678     -0.456993      -3.88468      -1.60061      0.245266      0.337825      0.392272      0.425766      0.454187      0.480385
 109   5 2766.7631    3.0253  1.8758 12.1673 -0.0001  0.0159   0.0197   0.0437    0.0275   0.0000   442.2702       2.50138       21.6809      0.261120      -2.86911      -2.20032      0.229264      0.312085      0.354712      0.394960      0.424440      0.448442
 109   6 3023.7959    4.1664  1.8829 12.6437  0.0000  0.0151   0.0259   0.0417    0.0290   0.0000   442.9915       3.92511       21.2533      0.164598      -2.86489      -2.15969      0.221662      0.298023      0.344079      0.370941      0.406694      0.424562
 109   7 3269.4053    3.9221  2.7353 12.8077  0.0000  0.0206   0.0224   0.0562    0.0229   0.0000   443.6010       5.12563       18.7430      0.137366      -1.14005      -2.41532      0.288982      0.403189      0.457015      0.504931      0.537886      0.568925
 110   0 1063.8940    0.0338  0.0395  8.6359  0.0000  0.0108   0.0041   0.0158    0.0102   0.0000   437.3830     -0.591783       21.3438      0.117637      -3.62789     -0.196181      0.143905      0.217215      0.261147      0.255006      0.280915      0.257133
 110   1 1554.6686    0.2292  0.3993  8.6760  0.0000  0.0082   0.0035   0.0199    0.0156   0.0000   440.0447     -0.173855       21.0237     -0.136062      -3.62451      0.333917      0.113882      0.156716      0.180825      0.201540      0.211823      0.218287
 110   2 1909.5340    0.6192  0.9681  9.3641  0.0000  0.0117   0.0060   0.0312    0.0322   0.0000   440.9439      0.209789       21.6396      0.139151      -3.12643      0.193329      0.164637      0.229269      0.261772      0.290443      0.316436      0.334524
 110   3 2225.4627    1.1538  1.6478 10.3806 -0.0000  0.0161   0.0088   0.0435    0.0297   0.0000   441.7508       1.24316       21.7902     -0.391642      -3.86017     -0.615993      0.224491      0.306687      0.356467      0.391375      0.426387      0.450523
 110   4 2508.7369    1.9875  2.0142 11.3077 -0.0006  0.0175   0.0131   0.0480    0.0303   0.0000   442.3629       1.39690       21.2127      0.224004      -2.05558      -2.06705      0.249597      0.342076      0.394833      0.430366      0.467517      0.499372
 110   5 2776.1252    3.0556  1.8375 12.2438  0.0001  0.0159   0.0202   0.0435    0.0278   0.0000   443.0126       3.20580       21.0116     -0.217857      -2.49355      -1.05856      0.225193      0.313517      0.347642      0.385255      0.414014      0.433707
 110   6 3034.0285    4.0612  1.8239 12.7957 -0.0000  0.0152   0.0263   0.0419    0.0276   0.0000   442.9789       4.08177       21.6079      0.222192      -2.88938      -2.13979      0.217240      0.299692      0.342336      0.373522      0.410786      0.426780
 110   7 3280.3986    3.8601  2.7727 12.7943  0.0000  0.0204   0.0220   0.0581    0.0234   0.0000   442.7704       5.25743       20.1449      0.980452     -0.732598      -2.86904      0.293278      0.399088      0.465971      0.501144      0.545204      0.575374
 110   8 3519.5546    2.8292  4.7849 12.4337 -0.0096  0.0384   0.0131   0.0986    0.0201   0.0000   443.4690       4.73175       20.6872      -1.37537      -2.35638   0.000285392      0.521942      0.736934      0.837931      0.926609      0.979257       1.02115
 111   0 1068.6117    0.0511  0.0867  8.5673  0.0000  0.0101   0.0037   0.0198    0.0103   0.0000   436.9522     -0.852849       20.8705      0.995213      -2.50026     0.0782012      0.130900      0.193793      0.216021      0.236617      0.244385      0.259702
 111   1 1560.5169    0.2439  0.3671  8.6491  0.0002  0.0071   0.0036   0.0185    0.0154   0.0000   439.8086    -0.0413804       21.0635      0.168055      -3.45388     -0.235013     0.0993451      0.131874      0.165132      0.176467      0.187351      0.199913
 111   2 1915.8840    0.6492  0.9530  9.3351  0.0000  0.0113   0.0062   0.0300    0.0330   0.0000   440.7147      0.235385       21.2739     -0.149056      -3.48814      0.559404      0.160776      0.223430      0.248611      0.282760      0.309907      0.322209
 111   3 2233.0375    1.1744  1.6523 10.2955 -0.0035  0.0158   0.0086   0.0433    0.0303   0.0000   442.1944      0.375536       20.7676     -0.120291      -2.74700     -0.611074      0.216765      0.300628      0.343730      0.380626      0.408757      0.427157
 111   4 2516.9790    2.0512  2.0142 11.3618  0.0000  0.0173   0.0135   0.0486    0.0289   0.0000   442.5014       1.24245       20.4961      0.193356      -1.64857      -1.90158      0.239762      0.326428      0.376806      0.416496      0.447098      0.474738
 111   5 2785.5149    3.1785  1.9245 12.1967 -0.0000  0.0158   0.0203   0.0439    0.0274   0.0000   442.8659       2.50222       20.4797      0.117679      -2.65089      -1.75436      0.225241      0.303893      0.347777      0.382919      0.416764      0.433437
 111   6 3044.1676    4.0890  1.8853 12.7698  0.0000  0.0156   0.0264   0.0429    0.0273   0.0000   443.4710       4.13746       20.1145     -0.281930      -1.19816      -2.33241      0.218388      0.302744      0.341407      0.372739      0.414851      0.430876
 111   7 3291.3980    3.8818  2.9870 12.7396 -0.0001  0.0219   0.0214   0.0604    0.0231   0.0000   442.8849       4.26858       20.5558      0.212713      -1.08948      -4.08300      0.299054      0.416157      0.470832      0.525259      0.556513      0.589095
 112   1 1566.3661    0.2376  0.4064  8.6572  0.0000  0.0080   0.0036   0.0201    0.0157   0.0000   439.8700     0.0488458       21.2340      0.104301      -3.17193     0.0285180      0.109946      0.152614      0.168863      0.191072      0.207868      0.230911
 112   2 1922.2009    0.6390  0.9603  9.4435 -0.0000  0.0116   0.0062   0.0303    0.0312   0.0000   440.8323      0.555145       20.9752     -0.429463      -3.35193     -0.160701      0.163372      0.222231      0.257126      0.287662      0.308138      0.326504
 112   3 2240.5390    1.1887  1.6540 10.3977  0.0005  0.0161   0.0088   0.0430    0.0294   0.0000   441.8161       1.66350       21.0160     -0.473158      -2.99690      0.208897      0.216739      0.303416      0.344157      0.377311      0.408092      0.428318
 112   4 2525.2124    2.0539  1.9877 11.4609 -0.0001  0.0174   0.0136   0.0475    0.0275   0.0000   441.8630       2.76179       21.2238       1.02808      -2.53146      -1.39141      0.244907      0.330325      0.382228      0.418041      0.454715      0.473654
 112   5 2794.8568    3.1525  1.9225 12.3064  0.0000  0.0158   0.0202   0.0459    0.0258   0.0000   442.6449       2.41330       20.6222      0.544538      -2.84225      -1.00923      0.221488      0.302394      0.340856      0.378992      0.410359      0.425602
 112   6 3054.3363    4.1700  1.9324 12.7692  0.0002  0.0157   0.0265   0.0431    0.0277   0.0000   442.9064       4.22710       20.9125     -0.878815      -2.08307      -2.20567      0.218157      0.303294      0.338079      0.378959      0.406993      0.424823
[truncated: 136,761 more chars]
