# Supplementary material for: Global-Mode Analysis of Full-Disk Data from the Michelson Doppler Imager and the Helioseismic and Magnetic Imager
Source: Sol Phys. 2018 Jan 31;293(2):29. doi: 10.1007/s11207-017-1201-5 (PMC6566312; doi:10.1007/s11207-017-1201-5)
Supplement: Supplementary file 3 — (TAR 230.0 MB) [file 11207_2017_1201_MOESM3_ESM.tar › MDI/mdivwcomm.4202.18]

   0  15 2228.4137    1.0787  1.1956  9.5414  0.0000  0.1969   0.1921   0.6705    1.6991   0.0000    -0.0000       0.00000       0.00000       0.00000       0.00000       0.00000       0.00000       0.00000       0.00000       0.00000       0.00000       0.00000       0.00000       0.00000       0.00000       0.00000       0.00000       0.00000       0.00000       0.00000       0.00000       0.00000       0.00000       0.00000       0.00000       0.00000       0.00000       0.00000       0.00000       0.00000       0.00000       0.00000       0.00000       0.00000       0.00000       0.00000
   0  16 2362.8173    1.3688  0.6662 10.7328  0.0000  0.1617   0.3024   0.6253    0.5316   0.0000    -0.0000       0.00000       0.00000       0.00000       0.00000       0.00000       0.00000       0.00000       0.00000       0.00000       0.00000       0.00000       0.00000       0.00000       0.00000       0.00000       0.00000       0.00000       0.00000       0.00000       0.00000       0.00000       0.00000       0.00000       0.00000       0.00000       0.00000       0.00000       0.00000       0.00000       0.00000       0.00000       0.00000       0.00000       0.00000       0.00000
   0  17 2496.0353    2.0497  0.7421  9.6899  0.0000  0.1037   0.4267   0.7739    3.0765   0.0000    -0.0000       0.00000       0.00000       0.00000       0.00000       0.00000       0.00000       0.00000       0.00000       0.00000       0.00000       0.00000       0.00000       0.00000       0.00000       0.00000       0.00000       0.00000       0.00000       0.00000       0.00000       0.00000       0.00000       0.00000       0.00000       0.00000       0.00000       0.00000       0.00000       0.00000       0.00000       0.00000       0.00000       0.00000       0.00000       0.00000
   0  18 2629.6105    2.3608  0.9327  3.9642  0.0000  0.1687   0.4614   0.5194 1000.0000   0.0000    -0.0000       0.00000       0.00000       0.00000       0.00000       0.00000       0.00000       0.00000       0.00000       0.00000       0.00000       0.00000       0.00000       0.00000       0.00000       0.00000       0.00000       0.00000       0.00000       0.00000       0.00000       0.00000       0.00000       0.00000       0.00000       0.00000       0.00000       0.00000       0.00000       0.00000       0.00000       0.00000       0.00000       0.00000       0.00000       0.00000
   1  14 2156.5287    1.0503  4.5471  9.3526  0.0548  0.2708   0.0515   0.5968    0.2633   0.0000   560.0118       232.218       0.00000       0.00000       0.00000       0.00000       0.00000       0.00000       0.00000       0.00000       0.00000       0.00000       0.00000       0.00000       0.00000       0.00000       0.00000       0.00000       379.972       159.458       0.00000       0.00000       0.00000       0.00000       0.00000       0.00000       0.00000       0.00000       0.00000       0.00000       0.00000       0.00000       0.00000       0.00000       0.00000       0.00000
   1  15 2291.9997    1.4163  0.8461  4.2672  0.0000  0.0781   0.1573   0.4091  169.0428   0.0000   418.4940       30.6004       0.00000       0.00000       0.00000       0.00000       0.00000       0.00000       0.00000       0.00000       0.00000       0.00000       0.00000       0.00000       0.00000       0.00000       0.00000       0.00000       95.1438       46.2520       0.00000       0.00000       0.00000       0.00000       0.00000       0.00000       0.00000       0.00000       0.00000       0.00000       0.00000       0.00000       0.00000       0.00000       0.00000       0.00000
   1  16 2425.6806    1.4691  1.0962  9.5090  0.0000  0.1479   0.1144   0.2557    1.6795   0.0000   297.9089      -75.2309       0.00000       0.00000       0.00000       0.00000       0.00000       0.00000       0.00000       0.00000       0.00000       0.00000       0.00000       0.00000       0.00000       0.00000       0.00000       0.00000       216.696       82.9143       0.00000       0.00000       0.00000       0.00000       0.00000       0.00000       0.00000       0.00000       0.00000       0.00000       0.00000       0.00000       0.00000       0.00000       0.00000       0.00000
   1  17 2559.0326    2.1053  1.3241 -2.3237  0.0000  0.1117   0.1417   0.2660 1000.0000   0.0000   286.2725      -110.831       0.00000       0.00000       0.00000       0.00000       0.00000       0.00000       0.00000       0.00000       0.00000       0.00000       0.00000       0.00000       0.00000       0.00000       0.00000       0.00000       117.505       89.5335       0.00000       0.00000       0.00000       0.00000       0.00000       0.00000       0.00000       0.00000       0.00000       0.00000       0.00000       0.00000       0.00000       0.00000       0.00000       0.00000
   1  18 2693.3595    2.8229  0.9337 -0.6795  0.0000  0.0907   0.2421   0.2503 1000.0000   0.0000   259.3405       3.85775       0.00000       0.00000       0.00000       0.00000       0.00000       0.00000       0.00000       0.00000       0.00000       0.00000       0.00000       0.00000       0.00000       0.00000       0.00000       0.00000       148.703       53.2950       0.00000       0.00000       0.00000       0.00000       0.00000       0.00000       0.00000       0.00000       0.00000       0.00000       0.00000       0.00000       0.00000       0.00000       0.00000       0.00000
   1  19 2828.2403    3.3885  0.6190 11.7707  0.0000  0.1014   0.3130   0.2013    0.7153   0.0000   473.5059       30.6901       0.00000       0.00000       0.00000       0.00000       0.00000       0.00000       0.00000       0.00000       0.00000       0.00000       0.00000       0.00000       0.00000       0.00000       0.00000       0.00000       148.083       52.5355       0.00000       0.00000       0.00000       0.00000       0.00000       0.00000       0.00000       0.00000       0.00000       0.00000       0.00000       0.00000       0.00000       0.00000       0.00000       0.00000
   1  20 2963.3438    3.8819  1.3512  7.8861  0.0000  0.1224   0.2701   0.3772   61.6625   0.0000   435.2805       19.6838       0.00000       0.00000       0.00000       0.00000       0.00000       0.00000       0.00000       0.00000       0.00000       0.00000       0.00000       0.00000       0.00000       0.00000       0.00000       0.00000       127.961       90.4045       0.00000       0.00000       0.00000       0.00000       0.00000       0.00000       0.00000       0.00000       0.00000       0.00000       0.00000       0.00000       0.00000       0.00000       0.00000       0.00000
   1  22 3232.9821    4.1889  2.0291  2.5996  0.0000  0.1508   0.2359   0.4250 1000.0000   0.0000   417.2776       59.9069       0.00000       0.00000       0.00000       0.00000       0.00000       0.00000       0.00000       0.00000       0.00000       0.00000       0.00000       0.00000       0.00000       0.00000       0.00000       0.00000       206.222       92.0135       0.00000       0.00000       0.00000       0.00000       0.00000       0.00000       0.00000       0.00000       0.00000       0.00000       0.00000       0.00000       0.00000       0.00000       0.00000       0.00000
   1  23 3368.5522    3.6980  2.5847  1.3312  0.0000  0.2346   0.1717   0.4569 1000.0000   0.0000   704.3476       82.4935       0.00000       0.00000       0.00000       0.00000       0.00000       0.00000       0.00000       0.00000       0.00000       0.00000       0.00000       0.00000       0.00000       0.00000       0.00000       0.00000       305.285       135.285       0.00000       0.00000       0.00000       0.00000       0.00000       0.00000       0.00000       0.00000       0.00000       0.00000       0.00000       0.00000       0.00000       0.00000       0.00000       0.00000
   1  24 3504.3434    3.2210  3.4034  4.5166  0.0000  0.1859   0.1325   0.5627  461.2535   0.0000    73.6383       144.307       0.00000       0.00000       0.00000       0.00000       0.00000       0.00000       0.00000       0.00000       0.00000       0.00000       0.00000       0.00000       0.00000       0.00000       0.00000       0.00000       205.729       139.342       0.00000       0.00000       0.00000       0.00000       0.00000       0.00000       0.00000       0.00000       0.00000       0.00000       0.00000       0.00000       0.00000       0.00000       0.00000       0.00000
   1  25 3639.8884    2.8391  4.6822 -0.9168  0.0000  0.2172   0.0957   0.7942 1000.0000   0.0000   465.9114       174.177       0.00000       0.00000       0.00000       0.00000       0.00000       0.00000       0.00000       0.00000       0.00000       0.00000       0.00000       0.00000       0.00000       0.00000       0.00000       0.00000       274.087       158.304       0.00000       0.00000       0.00000       0.00000       0.00000       0.00000       0.00000       0.00000       0.00000       0.00000       0.00000       0.00000       0.00000       0.00000       0.00000       0.00000
   2  12 1945.8288    0.5852  1.1217  8.9728  0.0000  0.1216   0.0390   0.3058    0.3895   0.0000   520.0353       29.4707       52.0698       13.1601       0.00000       0.00000       0.00000       0.00000       0.00000       0.00000       0.00000       0.00000       0.00000       0.00000       0.00000       0.00000       0.00000       0.00000       110.433       75.6888       51.4831       12.8299       0.00000       0.00000       0.00000       0.00000       0.00000       0.00000       0.00000       0.00000       0.00000       0.00000       0.00000       0.00000       0.00000       0.00000
   2  14 2217.5289    1.0363  1.1181  7.6473  0.0000  0.1098   0.0591   0.1819    3.3100   0.0000   412.9044       54.2319       16.3216       13.4248       0.00000       0.00000       0.00000       0.00000       0.00000       0.00000       0.00000       0.00000       0.00000       0.00000       0.00000       0.00000       0.00000       0.00000       76.6589       59.9993       44.0540       13.4409       0.00000       0.00000       0.00000       0.00000       0.00000       0.00000       0.00000       0.00000       0.00000       0.00000       0.00000       0.00000       0.00000       0.00000
   2  15 2352.1935    1.2288  1.0048  9.9660  0.0000  0.0993   0.0749   0.1937    0.5335   0.0000   497.7296       7.50037       48.4246      -1.43589       0.00000       0.00000       0.00000       0.00000       0.00000       0.00000       0.00000       0.00000       0.00000       0.00000       0.00000       0.00000       0.00000       0.00000       82.5758       65.1231       29.8946       11.0527       0.00000       0.00000       0.00000       0.00000       0.00000       0.00000       0.00000       0.00000       0.00000       0.00000       0.00000       0.00000       0.00000       0.00000
   2  19 2889.7399    3.1821  0.8826 11.9991  0.0000  0.1097   0.1958   0.1549    0.5100   0.0000   410.8606       130.058       19.7867       15.9262       0.00000       0.00000       0.00000       0.00000       0.00000       0.00000       0.00000       0.00000       0.00000       0.00000       0.00000       0.00000       0.00000       0.00000       101.216       73.7541       32.9770       8.46835       0.00000       0.00000       0.00000       0.00000       0.00000       0.00000       0.00000       0.00000       0.00000       0.00000       0.00000       0.00000       0.00000       0.00000
   2  20 3024.9006    4.2405  1.0806  4.8520  0.0000  0.0659   0.2498   0.2131 1000.0000   0.0000   417.8660       70.9655      -2.00733       9.30455       0.00000       0.00000       0.00000       0.00000       0.00000       0.00000       0.00000       0.00000       0.00000       0.00000       0.00000       0.00000       0.00000       0.00000       52.1307       42.1052       21.5373       8.26129       0.00000       0.00000       0.00000       0.00000       0.00000       0.00000       0.00000       0.00000       0.00000       0.00000       0.00000       0.00000       0.00000       0.00000
   2  21 3159.9159    4.2691  1.2639  5.0077  0.0000  0.1063   0.2428   0.2094 1000.0000   0.0000   424.8994       33.9896      -2.04001       10.8478       0.00000       0.00000       0.00000       0.00000       0.00000       0.00000       0.00000       0.00000       0.00000       0.00000       0.00000       0.00000       0.00000       0.00000       52.3064       69.0302       30.5887       19.3985       0.00000       0.00000       0.00000       0.00000       0.00000       0.00000       0.00000       0.00000       0.00000       0.00000       0.00000       0.00000       0.00000       0.00000
   2  22 3295.1121    3.9234  2.1235  9.3630  0.0000  0.1077   0.1697   0.2773    6.0120   0.0000   415.0024       49.5303       63.2110       16.0392       0.00000       0.00000       0.00000       0.00000       0.00000       0.00000       0.00000       0.00000       0.00000       0.00000       0.00000       0.00000       0.00000       0.00000       86.4529       67.9474       36.0963       12.2431       0.00000       0.00000       0.00000       0.00000       0.00000       0.00000       0.00000       0.00000       0.00000       0.00000       0.00000       0.00000       0.00000       0.00000
   2  23 3430.9524    3.4243  2.9275  3.3692  0.0000  0.1136   0.1213   0.3592 1000.0000   0.0000   350.2333      -30.9420      -22.7398      -4.86221       0.00000       0.00000       0.00000       0.00000       0.00000       0.00000       0.00000       0.00000       0.00000       0.00000       0.00000       0.00000       0.00000       0.00000       77.0444       65.3622       42.1816       15.7965       0.00000       0.00000       0.00000       0.00000       0.00000       0.00000       0.00000       0.00000       0.00000       0.00000       0.00000       0.00000       0.00000       0.00000
   3  13 2137.7565    0.7349  0.6007 10.0151  0.0000  0.0760   0.0547   0.1523    0.1954   0.0000   412.3556      0.516739      -8.63233       2.01769     0.0397790     0.0856648       0.00000       0.00000       0.00000       0.00000       0.00000       0.00000       0.00000       0.00000       0.00000       0.00000       0.00000       0.00000       34.3620       35.7176       25.9689       22.1620       6.81313       2.66540       0.00000       0.00000       0.00000       0.00000       0.00000       0.00000       0.00000       0.00000       0.00000       0.00000       0.00000       0.00000
   3  14 2273.3163    1.0572  0.6936 10.6580  0.0000  0.0657   0.0749   0.1541    0.2302   0.0000   412.3517       4.85228      -20.3220      -19.7350      -5.55905      -1.96939       0.00000       0.00000       0.00000       0.00000       0.00000       0.00000       0.00000       0.00000       0.00000       0.00000       0.00000       0.00000       36.8321       34.6771       23.4099       12.3671       5.47917       1.49908       0.00000       0.00000       0.00000       0.00000       0.00000       0.00000       0.00000       0.00000       0.00000       0.00000       0.00000       0.00000
   3  15 2407.6262    1.4020  0.9577 10.3325  0.0000  0.0725   0.0820   0.1722    0.4835   0.0000   393.8159       29.3911      -12.6376      -21.8405      -2.65122       1.04830       0.00000       0.00000       0.00000       0.00000       0.00000       0.00000       0.00000       0.00000       0.00000       0.00000       0.00000       0.00000       31.5694       33.9245       22.7239       19.4266       6.00403       2.50956       0.00000       0.00000       0.00000       0.00000       0.00000       0.00000       0.00000       0.00000       0.00000       0.00000       0.00000       0.00000
   3  16 2541.6515    2.0213  0.9091 10.7874  0.0000  0.0797   0.1164   0.1648    0.5865   0.0000   458.9432       46.3818      -7.29988      -15.4378       5.88766       3.47415       0.00000       0.00000       0.00000       0.00000       0.00000       0.00000       0.00000       0.00000       0.00000       0.00000       0.00000       0.00000       49.1640       47.7410       28.2828       14.4143       5.34558       2.09982       0.00000       0.00000       0.00000       0.00000       0.00000       0.00000       0.00000       0.00000       0.00000       0.00000       0.00000       0.00000
   3  19 2947.0392    3.7546  1.0913  3.0664  0.0000  0.0628   0.1990   0.1472 1000.0000   0.0000   413.3288       20.4441      -10.9510       9.19965       8.79548      0.885661       0.00000       0.00000       0.00000       0.00000       0.00000       0.00000       0.00000       0.00000       0.00000       0.00000       0.00000       0.00000       33.0574       32.2085       23.5602       12.3885       6.18285       1.74010       0.00000       0.00000       0.00000       0.00000       0.00000       0.00000       0.00000       0.00000       0.00000       0.00000       0.00000       0.00000
   3  20 3082.2797    4.2213  0.8278 12.3926  0.0009  0.0618   0.2565   0.1494    0.5116   0.0000   455.5613       18.5436       51.0769       14.2854      0.873206      -3.47341       0.00000       0.00000       0.00000       0.00000       0.00000       0.00000       0.00000       0.00000       0.00000       0.00000       0.00000       0.00000       36.9200       34.1967       22.7249       12.1857       4.97706       1.29666       0.00000       0.00000       0.00000       0.00000       0.00000       0.00000       0.00000       0.00000       0.00000       0.00000       0.00000       0.00000
   3  21 3217.7682    3.9900  1.3163 12.0924  0.0000  0.0743   0.2038   0.1938    0.6548   0.0000   463.2899       51.8846      -20.3021       19.0888      0.129819      0.932989       0.00000       0.00000       0.00000       0.00000       0.00000       0.00000       0.00000       0.00000       0.00000       0.00000       0.00000       0.00000       36.1918       35.1572       25.9813       17.2019       6.96563       2.29004       0.00000       0.00000       0.00000       0.00000       0.00000       0.00000       0.00000       0.00000       0.00000       0.00000       0.00000       0.00000
   3  22 3353.6829    3.4584  1.5400 12.2423  0.0000  0.0784   0.1644   0.2306    0.3760   0.0000   407.4347       60.9143       13.3635      -5.93486      0.561679       1.46542       0.00000       0.00000       0.00000       0.00000       0.00000       0.00000       0.00000       0.00000       0.00000       0.00000       0.00000       0.00000       38.3953       37.6394       27.2862       17.5725       7.21372       2.41939       0.00000       0.00000       0.00000       0.00000       0.00000       0.00000       0.00000       0.00000       0.00000       0.00000       0.00000       0.00000
   3  23 3489.7475    2.9055  2.0390 12.1019  0.0000  0.0992   0.1397   0.2983    0.2771   0.0000   364.7981     -0.815211       2.54718     -0.754032       12.2013      -7.61391       0.00000       0.00000       0.00000       0.00000       0.00000       0.00000       0.00000       0.00000       0.00000       0.00000       0.00000       0.00000       46.8893       48.8546       35.7676       17.8411       9.80556       3.11985       0.00000       0.00000       0.00000       0.00000       0.00000       0.00000       0.00000       0.00000       0.00000       0.00000       0.00000       0.00000
   4  11 1914.7106    0.4785  0.3449  9.1463 -0.0027  0.0648   0.0391   0.0831    0.1146   0.0000   431.8441      -6.76603       4.45486       8.90754      -1.08857       2.39386     -0.230313      0.108754       0.00000       0.00000       0.00000       0.00000       0.00000       0.00000       0.00000       0.00000       0.00000       0.00000       33.3519       36.3325       25.2505       15.1615       6.12296       2.45463      0.910833      0.252770       0.00000       0.00000       0.00000       0.00000       0.00000       0.00000       0.00000       0.00000       0.00000       0.00000
   4  12 2051.7256    0.7380  0.5093  9.5957 -0.0068  0.0513   0.0573   0.1301    0.1539   0.0000   439.3088      -7.19786      -1.18335       7.19476      -3.03835       2.32925      0.387460      0.189372       0.00000       0.00000       0.00000       0.00000       0.00000       0.00000       0.00000       0.00000       0.00000       0.00000       23.4148       28.0488       18.4380       11.9683       6.25930       2.96521       1.11544      0.318707       0.00000       0.00000       0.00000       0.00000       0.00000       0.00000       0.00000       0.00000       0.00000       0.00000
   4  13 2188.3504    0.8472  0.5939  9.5358 -0.0154  0.0588   0.0574   0.1334    0.2882   0.0000   439.7278       6.42907      -15.0456      -18.8977       5.93528      -2.25792      -2.48964      0.173157       0.00000       0.00000       0.00000       0.00000       0.00000       0.00000       0.00000       0.00000       0.00000       0.00000       17.8479       20.8558       17.6264       12.4473       9.27042       3.31778       1.75229      0.420406       0.00000       0.00000       0.00000       0.00000       0.00000       0.00000       0.00000       0.00000       0.00000       0.00000
   4  15 2458.4648    1.5715  0.9298 10.1883  0.0115  0.0646   0.0801   0.1818    0.6988   0.0000   416.7146       56.7947      -13.9219      -8.21652       17.7928       11.6854     -0.944338      -1.20735       0.00000       0.00000       0.00000       0.00000       0.00000       0.00000       0.00000       0.00000       0.00000       0.00000       25.5405       29.3704       21.9303       16.4684       9.62548       4.51613       1.67122      0.503010       0.00000       0.00000       0.00000       0.00000       0.00000       0.00000       0.00000       0.00000       0.00000       0.00000
   4  18 2864.2013    3.4029  0.7459 11.7110  0.0063  0.0498   0.1801   0.1198    0.5264   0.0000   421.1169       33.0981       14.9936       11.8761       2.67757      -1.42941       1.34485      0.100212       0.00000       0.00000       0.00000       0.00000       0.00000       0.00000       0.00000       0.00000       0.00000       0.00000       19.9581       19.3416       16.6738       11.1318       7.17240       3.08352       1.31137      0.294349       0.00000       0.00000       0.00000       0.00000       0.00000       0.00000       0.00000       0.00000       0.00000       0.00000
   4  19 3000.1737    3.7134  0.6940 12.3208 -0.0082  0.0559   0.2377   0.1284    0.3718   0.0000   431.5364       50.6383      -19.2308       3.60600       13.0132       1.99723      -1.29826      0.396779       0.00000       0.00000       0.00000       0.00000       0.00000       0.00000       0.00000       0.00000       0.00000       0.00000       21.0572       25.5365       16.2436       15.9860       7.15615       3.96896       1.07320      0.507588       0.00000       0.00000       0.00000       0.00000       0.00000       0.00000       0.00000       0.00000       0.00000       0.00000
   4  21 3271.8125    3.6307  1.0357 12.6423 -0.0108  0.0710   0.2054   0.1779    0.4193   0.0000   417.0214       79.2026      -5.49166       10.8612      -14.1173      -9.86592      -1.53370     -0.528648       0.00000       0.00000       0.00000       0.00000       0.00000       0.00000       0.00000       0.00000       0.00000       0.00000       27.6003       28.0807       25.2530       15.8155       9.18684       4.95503       1.99062      0.441333       0.00000       0.00000       0.00000       0.00000       0.00000       0.00000       0.00000       0.00000       0.00000       0.00000
   4  22 3408.1358    3.2919  1.9302 11.7883 -0.0097  0.0848   0.1435   0.2553    0.4236   0.0000   426.1138      -45.9562       28.3397       20.1144      -1.26443      -3.60785      -2.99840     -0.103596       0.00000       0.00000       0.00000       0.00000       0.00000       0.00000       0.00000       0.00000       0.00000       0.00000       31.4115       34.6197       27.9236       20.2422       11.1558       6.21809       2.24654      0.630234       0.00000       0.00000       0.00000       0.00000       0.00000       0.00000       0.00000       0.00000       0.00000       0.00000
   4  23 3544.5300    2.6945  3.1310 11.4675 -0.0087  0.1161   0.0920   0.3051    0.2198   0.0000   433.1685       71.3198      -28.6366      -12.0280       20.2550     -0.542162      -5.99602      0.117789       0.00000       0.00000       0.00000       0.00000       0.00000       0.00000       0.00000       0.00000       0.00000       0.00000       44.8841       49.0593       40.2194       27.4374       17.0658       7.89855       3.26164      0.804941       0.00000       0.00000       0.00000       0.00000       0.00000       0.00000       0.00000       0.00000       0.00000       0.00000
   4  24 3681.7463    2.1918  3.4512 11.3223 -0.0028  0.1344   0.0785   0.3616    0.1928   0.0000   503.6338       181.749       24.0855      -8.27545      -12.4869      -2.57497      -4.34120      -1.01824       0.00000       0.00000       0.00000       0.00000       0.00000       0.00000       0.00000       0.00000       0.00000       0.00000       55.5722       59.4919       47.3993       31.7194       17.2432       9.24284       3.41926      0.919963       0.00000       0.00000       0.00000       0.00000       0.00000       0.00000       0.00000       0.00000       0.00000       0.00000
   5  11 1960.5119    0.4646  0.4844  9.2239  0.0019  0.0517   0.0307   0.0929    0.1202   0.0000   463.4724       23.8050      -5.12741      -5.33370       9.49552      -4.07673       3.57370       1.79626     -0.380044    0.00714625       0.00000       0.00000       0.00000       0.00000       0.00000       0.00000       0.00000       0.00000       16.6481       17.1821       18.0545       11.0817       7.44200       4.69222       2.24736       1.19500      0.376146     0.0623278       0.00000       0.00000       0.00000       0.00000       0.00000       0.00000       0.00000       0.00000
   5  13 2235.3884    0.9589  0.6377 10.2779  0.0074  0.0512   0.0527   0.1132    0.1336   0.0000   426.0649       7.40137       37.5946      -8.30795      -13.4946       11.6423      -1.54294      -2.40283      0.382822    0.00195386       0.00000       0.00000       0.00000       0.00000       0.00000       0.00000       0.00000       0.00000       13.3807       19.5557       13.6571       13.1696       6.04417       6.04869       1.59062       1.37515      0.285460      0.115162       0.00000       0.00000       0.00000       0.00000       0.00000       0.00000       0.00000       0.00000
   5  15 2505.9919    1.7917  0.7913 10.7750 -0.0229  0.0521   0.0973   0.1363    0.3100   0.0000   420.6288      -4.78111       29.4520       20.8319      -21.9399       10.7216       2.68830      0.172192      0.721097     -0.124737       0.00000       0.00000       0.00000       0.00000       0.00000       0.00000       0.00000       0.00000       18.8353       21.7438       19.0879       12.3827       7.24832       3.91797       1.97239      0.812066      0.293244     0.0686800       0.00000       0.00000       0.00000       0.00000       0.00000       0.00000       0.00000       0.00000
   5  16 2641.2371    2.3941  0.6171 11.5568 -0.0085  0.0606   0.1363   0.1024    0.2683   0.0000   453.9831      -5.15033       20.9800       3.51025       7.98134       4.20007       1.33422     -0.448365     -0.128589     -0.135755       0.00000       0.00000       0.00000       0.00000       0.00000       0.00000       0.00000       0.00000       13.1940       20.6263       11.6604       14.9388       7.50463       6.75065       1.85162       1.48833      0.273912      0.141159       0.00000       0.00000       0.00000       0.00000       0.00000       0.00000       0.00000       0.00000
   5  17 2777.3419    3.0680  0.9763 10.5256 -0.0029  0.0515   0.1384   0.1538    1.1136   0.0000   446.2344       36.8807      -3.04467      -3.97846       18.4459     -0.274640     -0.110195    -0.0355638     -0.339002    0.00760211       0.00000       0.00000       0.00000       0.00000       0.00000       0.00000       0.00000       0.00000       14.6167       17.9940       13.8903       12.6562       8.04943       5.46190       2.24709       1.12382      0.344553     0.0952388       0.00000       0.00000       0.00000       0.00000       0.00000       0.00000       0.00000       0.00000
   5  18 2913.6690    3.4993  1.0758 -5.2939 -0.0083  0.0663   0.1598   0.1634 1000.0000   0.0000   420.0262       28.4421      -9.64973      -16.3131      -8.73321       5.05068      -1.34007      -1.35611     0.0658577    -0.0903490       0.00000       0.00000       0.00000       0.00000       0.00000       0.00000       0.00000       0.00000       24.9569       27.8029       23.6060       16.0657       10.3402       5.76881       3.11309       1.28395      0.420367     0.0950353       0.00000       0.00000       0.00000       0.00000       0.00000       0.00000       0.00000       0.00000
   5  19 3050.0906    4.0381  1.2008 12.0432  0.0149  0.0683   0.2018   0.1968    0.7621   0.0000   404.7846     -0.573034       12.6217       29.1724       2.52882      -5.03127       1.84597     -0.655991     -0.121657      0.263231       0.00000       0.00000       0.00000       0.00000       0.00000       0.00000       0.00000       0.00000       20.8181       24.8947       23.8456       17.4346       12.9521       6.37113       4.33921       1.47743      0.659488      0.127971       0.00000       0.00000       0.00000       0.00000       0.00000       0.00000       0.00000       0.00000
   5  20 3186.2814    4.3797  0.7716 12.7918  0.0136  0.0774   0.2470   0.1723    0.4980   0.0000   402.4975       29.7022       58.2697       37.1463      -3.88684      -2.98239       3.16334      -1.07834      0.362584    -0.0415734       0.00000       0.00000       0.00000       0.00000       0.00000       0.00000       0.00000       0.00000       30.9867       32.3656       32.3472       20.3781       10.7127       6.09675       3.41797       1.41628      0.503727      0.113647       0.00000       0.00000       0.00000       0.00000       0.00000       0.00000       0.00000       0.00000
   5  21 3322.6895    3.3695  1.3471 12.6012 -0.0139  0.0832   0.1498   0.2055    0.4108   0.0000   487.0111       93.4885       18.8661     -0.400085       4.49421      -4.81866       3.47370      0.835656     0.0524241      0.174316       0.00000       0.00000       0.00000       0.00000       0.00000       0.00000       0.00000       0.00000       22.9412       29.6107       23.2213       20.8352       13.9734       8.20510       4.36365       1.79786      0.634075      0.171366       0.00000       0.00000       0.00000       0.00000       0.00000       0.00000       0.00000       0.00000
   5  22 3459.4397    3.3170  2.2474 10.6714 -0.0103  0.0901   0.1051   0.2678    1.3576   0.0000   448.5049       37.2724       13.8238      -25.9943       17.7941       11.8521       1.31467      -1.61256      -1.18612      0.217081       0.00000       0.00000       0.00000       0.00000       0.00000       0.00000       0.00000       0.00000       25.3757       30.4914       26.9399       21.1944       15.5039       8.61421       5.13053       1.93036      0.764760      0.167882       0.00000       0.00000       0.00000       0.00000       0.00000       0.00000       0.00000       0.00000
   6  10 1866.1114    0.3930  0.3804  9.0893  0.0155  0.0390   0.0252   0.0844    0.0853   0.0000   457.2262       1.89118      -6.22822      -5.53771       6.55879      -2.55967      -3.53523     0.0523070      0.317123     0.0955263      0.119361    -0.0405042       0.00000       0.00000       0.00000       0.00000       0.00000       0.00000       8.93516       11.4859       10.3782       9.07100       5.88211       4.23401       2.31298       1.08675      0.625936      0.250983     0.0775589     0.0181896       0.00000       0.00000       0.00000       0.00000       0.00000       0.00000
   6  11 2004.0521    0.5857  0.4248  9.3211  0.0001  0.0417   0.0376   0.0964    0.1092   0.0000   432.9028      -4.64464       13.6239       5.54525       8.32878      -1.71219      -1.74550      0.398809     -0.491363     0.0461459    -0.0221825    0.00218969       0.00000       0.00000       0.00000       0.00000       0.00000       0.00000       10.2704       11.0941       13.8144       9.20698       5.46939       4.89296       2.47042       1.10081      0.768122      0.296080     0.0729604     0.0141429       0.00000       0.00000       0.00000       0.00000       0.00000       0.00000
   6  13 2279.7238    0.9410  0.9037 10.1774  0.0016  0.0652   0.0441   0.1333    0.1580   0.0000   451.6592      -23.2297     -0.559439       16.9902       21.7952     -0.215011      0.499512      -1.05691     -0.142509     0.0683196     0.0369291   -0.00332978       0.00000       0.00000       0.00000       0.00000       0.00000       0.00000       14.6481       17.0857       14.4972       14.4292       10.3701       6.70627       4.60163       2.02272       1.12456      0.341130      0.112043     0.0266828       0.00000       0.00000       0.00000       0.00000       0.00000       0.00000
   6  14 2415.5481    1.4375  0.7599 10.7040 -0.0005  0.0420   0.0661   0.0989    0.1473   0.0000   437.3661       2.11072       22.6425     -0.662810      -7.53154       1.26584      -4.08753     -0.511634      0.924563      0.158536     0.0110652     0.0100649       0.00000       0.00000       0.00000       0.00000       0.00000       0.00000       11.1969       13.7989       12.2784       9.81572       7.11300       4.58458       2.66449       1.36998      0.609541      0.245636     0.0782173     0.0174422       0.00000       0.00000       0.00000       0.00000       0.00000       0.00000
   6  15 2551.1233    1.8944  0.6762 11.5278 -0.0036  0.0511   0.0975   0.0910    0.1380   0.0000   430.5861       9.78782       2.87853       5.28552       2.47644      0.488610      0.882992     -0.810932       1.20733     -0.202431     0.0548646     0.0256463       0.00000       0.00000       0.00000       0.00000       0.00000       0.00000       11.0235       16.1821       12.0942       11.8162       7.87963       5.66444       3.22737       1.56207      0.811711      0.301359     0.0930208     0.0270944       0.00000       0.00000       0.00000       0.00000       0.00000       0.00000
   6  16 2687.1707    2.3448  0.8177 11.8985 -0.0186  0.0463   0.1055   0.1158    0.1691   0.0000   448.3832      -8.54538      -5.20414      -8.32352       8.12219       1.87283      -1.64228      -2.27678     -0.234631      0.159435     -0.107715    -0.0359856       0.00000       0.00000       0.00000       0.00000       0.00000       0.00000       11.2275       12.7102       12.2911       9.84776       7.87116       5.29391       3.12981       1.59845      0.736055      0.283308     0.0924538     0.0179523       0.00000       0.00000       0.00000       0.00000       0.00000       0.00000
   6  17 2823.6726    2.8965  0.7294 12.2417  0.0067  0.0525   0.1486   0.1183    0.1580   0.0000   433.0328    -0.0651652       1.68192       13.4436      -5.53262    -0.0353168      -1.64799     -0.312098       1.12288   -0.00533463    -0.0720303    -0.0180444       0.00000       0.00000       0.00000       0.00000       0.00000       0.00000       14.6218       12.9373       13.8488       12.7201       8.60256       5.04493       3.55186       2.16123      0.836233      0.299228     0.0819200     0.0148955       0.00000       0.00000       0.00000       0.00000       0.00000       0.00000
   6  18 2960.7213    3.5592  0.7148 12.6499 -0.0106  0.0431   0.2010   0.1087    0.1803   0.0000   450.5668       16.3680       30.0053       8.05582       12.8625       11.4117      -7.75962   -0.00929428      0.107617     -0.187695     0.0711296     0.0437756       0.00000       0.00000       0.00000       0.00000       0.00000       0.00000       11.2138       12.8325       12.1514       9.60436       6.72706       5.02159       2.87148       1.22077      0.743000      0.305659     0.0817154     0.0187469       0.00000       0.00000       0.00000       0.00000       0.00000       0.00000
   6  19 3097.3742    3.9862  0.8414 12.4147 -0.0022  0.0457   0.1890   0.1098    0.2592   0.0000   425.2568       37.0142       12.9811       24.6585      -3.69723       1.51216       3.16447     -0.364414       1.00438      0.252724     0.0222101     0.0171203       0.00000       0.00000       0.00000       0.00000       0.00000       0.00000       12.2100       13.5075       11.5991       10.1145       8.93001       5.50404       3.61292       1.52399      0.805460      0.244036     0.0944062     0.0193991       0.00000       0.00000       0.00000       0.00000       0.00000       0.00000
   6  20 3234.0919    3.7997  1.2477 12.8887 -0.0076  0.0659   0.1660   0.1498    0.2440   0.0000   415.5120       39.1194      -15.0190       13.3219      -3.91463       9.29927       4.48172      -1.31490      0.968638    0.00530572     -0.142782   -0.00787310       0.00000       0.00000       0.00000       0.00000       0.00000       0.00000       19.2108       22.3325       17.9827       15.7200       12.2666       8.40123       4.53410       2.33154      0.882330      0.376640      0.101056     0.0242820       0.00000       0.00000       0.00000       0.00000       0.00000       0.00000
   6  21 3370.9482    3.7717  1.7796 11.6224 -0.0147  0.0692   0.1238   0.1921    0.4990   0.0000   418.6975       31.5330      -14.3198       5.10412       14.7149      -5.70415      -1.89810       2.12582     -0.877314      -1.10776    0.00615533     0.0636894       0.00000       0.00000       0.00000       0.00000       0.00000       0.00000       17.9177       21.0904       18.7389       16.0501       12.0697       7.97619       4.94016       2.50474       1.17075      0.438956      0.130863     0.0288421       0.00000       0.00000       0.00000       0.00000       0.00000       0.00000
   6  22 3508.4477    3.0217  2.4765 11.2937  0.0130  0.0909   0.0931   0.2564    0.3142   0.0000   470.9436       46.2654       33.9496       44.9617       3.21870       3.64009      -8.78121      -10.3251       2.88695      0.147462      0.109392    -0.0353829       0.00000       0.00000       0.00000       0.00000       0.00000       0.00000       24.5709       29.3340       27.9750       22.0125       15.9849       9.95407       6.39940       3.52486       1.62049      0.599031      0.192154     0.0369991       0.00000       0.00000       0.00000       0.00000       0.00000       0.00000
   6  23 3646.1856    2.3728  3.1366 11.3161  0.0014  0.1235   0.0686   0.3148    0.2055   0.0000   456.2675      -35.1872       32.7412      0.911468      -28.2224       25.8176       8.98469     -0.198740      -6.21740      -1.02234      0.381389     0.0335244       0.00000       0.00000       0.00000       0.00000       0.00000       0.00000       26.4811       36.6293       32.1975       29.4859       21.0851       14.8130       8.77738       5.14018       2.25955      0.938832      0.272287     0.0617374       0.00000       0.00000       0.00000       0.00000       0.00000       0.00000
   7  10 1906.8542    0.4493  0.3695  9.1908 -0.0181  0.0341   0.0334   0.0735    0.0921   0.0000   428.7557      -5.75966       11.8421      0.953552      -1.09378      -2.14925       3.88854       1.22583       1.41858      0.530013    -0.0297013     0.0429655     0.0155334   -0.00232728       0.00000       0.00000       0.00000       0.00000       8.87807       10.8857       9.69339       8.37596       6.55892       4.70602       3.12950       1.49417      0.734906      0.342601      0.140262     0.0506705     0.0127976    0.00306502       0.00000       0.00000       0.00000       0.00000
   7  11 2045.8890    0.6212  0.4673  9.3901  0.0079  0.0322   0.0357   0.0833    0.0948   0.0000   418.6587       4.24566       4.19843       2.16382      -5.58008       4.76042      -1.51180      -1.16154       1.37760    -0.0282739    -0.0448351  -0.000294510   0.000675960   -0.00337262       0.00000       0.00000       0.00000       0.00000       8.03316       8.73855       9.20107       7.93113       5.33845       3.56345       2.35632       1.48636      0.811812      0.400155      0.162066     0.0544075     0.0128393    0.00241713       0.00000       0.00000       0.00000       0.00000
   7  12 2184.5312    0.8669  0.6518  9.7707 -0.0013  0.0403   0.0398   0.0984    0.1271   0.0000   433.8936      -3.26434       8.12697       4.07137      0.790730       4.34496      0.516113       2.40188      0.761253     -0.204152      0.231796     0.0407253    -0.0224556    0.00213536       0.00000       0.00000       0.00000       0.00000       8.95848       9.17426       9.17444       8.72946       6.31249       4.72410       3.18331       1.83870       1.02472      0.492298      0.206423     0.0615808     0.0168065    0.00342718       0.00000       0.00000       0.00000       0.00000
   7  13 2322.1692    1.1522  0.8218 10.4055  0.0021  0.0515   0.0496   0.1093    0.1474   0.0000   418.9083      -1.67970       1.17553      -5.62033     -0.622215      -6.44609      -6.11004       3.09200     -0.203691     -0.156479     -0.241238     0.0124072   -0.00283612   -0.00550772       0.00000       0.00000       0.00000       0.00000       10.3276       11.2481       11.5778       11.3539       8.64605       5.61662       4.08391       2.62777       1.42054      0.709746      0.258907     0.0932828     0.0252889    0.00484959       0.00000       0.00000       0.00000       0.00000
   7  14 2458.1910    1.6294  0.8958 10.6467 -0.0020  0.0440   0.0672   0.1145    0.1657   0.0000   408.1977       2.12594       5.19753      -12.4031       6.26991       5.41306      -3.50840      -3.93184     -0.879499     -0.110763     0.0521588    -0.0333753    0.00136924   -0.00121780       0.00000       0.00000       0.00000       0.00000       9.85897       11.9803       11.1156       8.74009       7.57725       5.48883       3.49531       1.99828       1.06423      0.450122      0.204125     0.0734712     0.0218169    0.00401064       0.00000       0.00000       0.00000       0.00000
   7  15 2594.3027    2.0319  0.7635 11.2563  0.0067  0.0380   0.0849   0.0976    0.1614   0.0000   426.1703       16.9944     -0.567714       15.3247      0.730969      -5.51215       2.47496       1.58303      0.362900     -0.781102     0.0928728   -0.00731118   -0.00677897   0.000319063       0.00000       0.00000       0.00000       0.00000       8.98280       10.8496       9.73010       8.88998       6.42320       4.67711       2.99721       1.76814      0.859162      0.466641      0.171512     0.0616081     0.0162224    0.00369130       0.00000       0.00000       0.00000       0.00000
   7  16 2731.2107    2.5945  0.7003 11.9885 -0.0059  0.0498   0.1234   0.1129    0.1398   0.0000   444.9511       10.8134       11.7626       12.2455       8.12823       2.47617      -7.98717      -2.35046       1.71699      0.732108     -0.126114     0.0255238     0.0292774   -0.00110098       0.00000       0.00000       0.00000       0.00000       12.2597       11.9736       10.0305       8.79745       9.40037       7.40487       4.52845       2.45479       1.13087      0.468474      0.194941     0.0680002     0.0186652    0.00297797       0.00000       0.00000       0.00000       0.00000
   7  17 2868.4023    3.3374  0.6563 12.3164 -0.0140  0.0341   0.1655   0.0981    0.1452   0.0000   425.8968       10.9907      -1.10575       16.7467      -14.6725       1.79593      -2.49924       2.90427     -0.843421     -0.301873     -0.151662     0.0626229    -0.0186094   -0.00235271       0.00000       0.00000       0.00000       0.00000       7.26881       9.17980       8.75993       7.58587       5.57246       4.04858       2.59062       1.56495      0.773306      0.402428      0.160457     0.0614717     0.0181386    0.00327862       0.00000       0.00000       0.00000       0.00000
   7  18 3005.7675    3.5197  0.8163 12.7869 -0.0114  0.0489   0.1553   0.1009    0.1535   0.0000   423.6441       28.7448       15.4583       16.8462      -12.4749       15.4883      -4.76411      0.579750      0.617844      0.914853      0.322414    -0.0310697  -0.000426181   -0.00488640       0.00000       0.00000       0.00000       0.00000       10.6125       11.9641       12.4161       10.9535       7.36417       5.58929       3.81408       2.07261       1.21272      0.584653      0.269206     0.0820171     0.0214163    0.00450652       0.00000       0.00000       0.00000       0.00000
   7  19 3142.8501    3.6113  1.1853 12.4166 -0.0117  0.0526   0.1327   0.1471    0.1879   0.0000   436.8925       26.0429       27.4838      -8.92043       6.59476       11.6292       5.07897     -0.342123      -3.71050    -0.0186428      0.543585    -0.0886718    -0.0208963    0.00336109       0.00000       0.00000       0.00000       0.00000       11.2426       13.2263       13.3218       11.5040       8.69147       6.24467       4.39621       2.33132       1.33172      0.675739      0.284365     0.0971496     0.0268518    0.00519023       0.00000       0.00000       0.00000       0.00000
   7  20 3279.9426    3.4795  1.3553 12.3370  0.0027  0.0576   0.1242   0.1380    0.1653   0.0000   441.4007       31.3705       2.11134       26.6486       15.6599      -7.50173      -2.86991     -0.734436     -0.985240    -0.0605043     0.0968452     -0.264077    -0.0155005    -0.0141313       0.00000       0.00000       0.00000       0.00000       12.5574       14.9902       13.9968       12.0772       9.93289       7.07987       4.77110       2.83187       1.35644      0.764454      0.271317      0.105203     0.0290985    0.00580635       0.00000       0.00000       0.00000       0.00000
   7  21 3417.5730    3.0246  1.9679 11.9227  0.0004  0.0690   0.0944   0.1847    0.1629   0.0000   430.0389       26.7429       2.76163       21.6966       13.6104      -20.0421      -6.69345       4.47118       1.97711    -0.0265698      0.517466    -0.0628912    -0.0266113   -0.00291112       0.00000       0.00000       0.00000       0.00000       14.4390       17.9622       16.5766       15.5895       11.2995       8.61486       5.68750       3.17273       1.75900      0.832105      0.371348      0.126903     0.0347288    0.00740551       0.00000       0.00000       0.00000       0.00000
   7  22 3555.3697    2.6027  2.4139 11.6078 -0.0101  0.0911   0.0779   0.2139    0.1796   0.0000   431.7381       53.7795      -1.64808       12.6109       16.6556       11.2338      -3.58873      -5.69573     -0.549022       2.98609     -0.602405      0.114413     0.0748940  -0.000215418       0.00000       0.00000       0.00000       0.00000       19.1627       24.0628       23.7658       19.6339       16.1343       10.4874       7.05399       4.42047       2.18541       1.20303      0.436564      0.171209     0.0507532    0.00903709       0.00000       0.00000       0.00000       0.00000
   7  23 3693.5610    2.2810  3.7640 10.8143 -0.0009  0.1026   0.0498   0.2879    0.1538   0.0000   434.3791      -33.9501       61.4365       31.2241      -8.20991       6.18395      -1.41874     -0.177451       4.33554      0.725678     -0.562555     -0.170106     -0.124422    -0.0190733       0.00000       0.00000       0.00000       0.00000       22.6115       26.4620       26.2050       22.3856       17.8753       14.0705       8.74757       5.29283       2.90020       1.29799      0.598213      0.210751     0.0537930     0.0100609       0.00000       0.00000       0.00000       0.00000
   7  26 4109.1493    1.3042  8.7396  9.9318  0.0034  0.1977   0.0243   0.5791    0.0878   0.0000   482.2538      -50.6461       117.068       39.0609      -3.67210       24.5076      -2.98280      -29.9964      -10.1178       3.01901     -0.527556      0.328891     0.0843713     0.0201960       0.00000       0.00000       0.00000       0.00000       42.0802       50.7944       48.5457       43.1708       36.5968       27.6063       18.7667       11.5400       5.99734       3.15326       1.22942      0.434137      0.115230     0.0204132       0.00000       0.00000       0.00000       0.00000
   8  11 2086.0718    0.6854  0.5206  9.6853 -0.0226  0.0416   0.0397   0.0885    0.0975   0.0000   429.7864      -1.56785      -8.19056      -1.62750      -9.99384     -0.705694      0.507509       1.67108     -0.348818     -0.558689      0.271272    -0.0298808     0.0100320    -0.0523130    0.00175251   0.000412326       0.00000       0.00000       8.50249       12.1070       10.7796       7.88983       7.91367       5.26427       3.52407       2.25170       1.28907      0.592445      0.354695      0.121043     0.0567509     0.0214460    0.00544073   0.000838958       0.00000       0.00000
   8  12 2225.0824    0.9163  0.6990  9.8349  0.0002  0.0365   0.0397   0.0862    0.1186   0.0000   437.6776      -8.03202       19.0962      -5.58732      -6.78020       4.83540      -3.05536      -1.07831      -1.04057     -0.819896     -0.165611    -0.0544906    -0.0469961   -0.00138323   -0.00988886  -0.000413565       0.00000       0.00000       7.05154       8.82640       8.87040       7.71889       6.28794       4.50070       3.13884       1.96614       1.28074      0.645557      0.347279      0.135761     0.0588798     0.0182507    0.00501435   0.000844731       0.00000       0.00000
   8  14 2499.5371    1.6549  0.7539 10.9277 -0.0028  0.0452   0.0692   0.0892    0.1404   0.0000   450.8186      -4.32715       6.97293       4.75496       3.33702       5.00144      -6.90008       1.17261     -0.336534      0.780335     -0.105729     -0.342653   -0.00393376     0.0555541   -0.00226806   0.000294948       0.00000       0.00000       9.47495       10.9267       11.1078       8.96248       8.40553       5.47562       3.61528       2.66925       1.52700      0.832181      0.410381      0.149689     0.0552863     0.0231716    0.00589012   0.000845560       0.00000       0.00000
   8  15 2636.1195    2.2766  0.7515 11.4526  0.0016  0.0410   0.0962   0.0933    0.1570   0.0000   443.7296       33.3705      -3.71315      -19.2749       22.2704       15.6044      -7.66059      -4.53607     -0.408297      0.962661      0.168061     -0.111670     0.0801063     0.0238278   -0.00346943    0.00112855       0.00000       0.00000       6.92924       8.96628       9.12425       8.13329       6.03987       5.45760       3.21691       2.17409       1.43656      0.701881      0.341224      0.147645     0.0692997     0.0229083    0.00514616    0.00106572       0.00000       0.00000
   8  16 2773.7982    2.6291  0.8526 12.1290 -0.0166  0.0457   0.1053   0.1024    0.1424   0.0000   430.8706       14.7850       14.1598       3.02835       2.08853      -2.12442       7.16524      -3.64410     -0.102703     -0.355218      0.426936     0.0917000     0.0122868     0.0129441   -0.00321635   0.000181897       0.00000       0.00000       7.90929       11.6313       8.81395       10.0587       6.54188       6.25639       3.74423       2.69651       1.41676      0.827426      0.369210      0.173743     0.0635860     0.0237583    0.00474726    0.00141399       0.00000       0.00000
   8  17 2911.5658    3.2798  0.7112 12.6756 -0.0102  0.0343   0.1345   0.0888    0.1249   0.0000   447.5125      -3.52398       10.0874       9.72246       3.84770       1.39322      -3.52416       3.09961     -0.450656     -0.352912     -0.506489     0.0550127     0.0641648    -0.0228841    0.00160474  -0.000613655       0.00000       0.00000       6.59142       7.88091       7.48167       7.17682       5.44743       4.29649       3.12091       1.93756       1.18763      0.601631      0.332260      0.135119     0.0545602     0.0155925    0.00410311   0.000836813       0.00000       0.00000
   8  18 3049.2173    3.7764  0.6764 13.0298  0.0083  0.0446   0.1670   0.0910    0.1237   0.0000   438.2408       5.07640       13.4254       20.8104       16.6127       1.53061      -9.94564       1.95922      0.803708      -1.05736     -0.465309      0.174900   -0.00764002    -0.0376802    0.00271914   1.54601e-05       0.00000       0.00000       8.52907       8.64924       9.86714       10.4087       6.49939       4.88314       4.39004       2.56533       1.30508      0.804903      0.502148      0.211076     0.0749246     0.0197738    0.00491826   0.000993049       0.00000       0.00000
   8  19 3186.7424    3.6863  0.9830 13.1208  0.0049  0.0734   0.1434   0.1219    0.1322   0.0000   425.0184       9.84981       1.06124       19.2062       14.7414      -8.19474      -5.09243       1.50225       1.55602      0.603886      0.597296     0.0233355   -0.00752372     0.0305487   -0.00710655   -0.00145485       0.00000       0.00000       14.3859       13.5645       16.7377       13.9878       13.1656       8.26758       4.79381       4.36625       2.49928       1.38578      0.742167      0.236235     0.0915169     0.0385354    0.00933568    0.00118149       0.00000       0.00000
   8  20 3324.5629    3.1109  1.1044 12.9176 -0.0022  0.0579   0.1219   0.1339    0.1366   0.0000   448.7452       8.76520      -1.57551       33.7787     -0.251280      -9.76029     -0.141074       4.36636      0.587351      -1.96350     -0.335880     0.0658709     0.0311723    -0.0133880     0.0144305   -0.00264350       0.00000       0.00000       10.8308       13.6079       12.1609       10.9543       9.75432       8.11475       5.66079       3.51290       2.18738       1.06427      0.537405      0.209929     0.0961888     0.0290774    0.00795122    0.00144376       0.00000       0.00000
   8  21 3462.5039    2.8686  2.1449 11.8306 -0.0002  0.0793   0.0738   0.1833    0.1131   0.0000   442.5998       48.6020      -16.3923       21.7889      -5.95418      -10.9381      -2.30933       5.08475      0.615649      -2.94793    -0.0206876      0.348726     -0.117038    -0.0401526   -0.00932840   0.000733573       0.00000       0.00000       13.1482       18.9059       16.2056       15.7737       12.9259       9.94486       7.12797       4.60279       2.87601       1.37540      0.850707      0.285311      0.135189     0.0407720     0.0115377    0.00227572       0.00000       0.00000
   8  22 3601.0419    2.5102  2.9279 11.4034 -0.0023  0.0854   0.0595   0.2136    0.1168   0.0000   437.5109       32.7533      -10.0761       11.4186       13.3766       12.8332       9.61898      0.775927      -2.65468      0.255853      0.749202     -0.784536     -0.246121     0.0644527   -0.00414358   -0.00414496       0.00000       0.00000       15.7585       20.5362       19.0964       18.5191       13.8362       11.2767       7.91868       5.05649       3.09577       1.54675      0.912284      0.346223      0.152941     0.0453829     0.0111542    0.00228380       0.00000       0.00000
   8  24 3878.4424    1.7738  5.2857 10.5830 -0.0029  0.1328   0.0335   0.3562    0.0990   0.0000   469.0462       52.5900     -0.255850       18.0567       46.4850       7.81402       8.17927       4.83498       4.44886      -5.57253      -1.76869      0.413706    -0.0222991     -0.129447    -0.0187952   0.000508458       0.00000       0.00000       25.1219       30.7377       30.7129       25.8829       23.1865       17.9375       12.0720       8.30539       4.77415       2.63266       1.27537      0.553449      0.214451     0.0766542     0.0188277    0.00305907       0.00000       0.00000
   8  26 4156.8230    1.1938  7.6919 10.0970 -0.0052  0.1878   0.0230   0.5208    0.0756   0.0000   371.2338       7.48164       34.3585       39.9756       53.7980      -8.23304      -13.8940      -15.3810       3.38524      -4.57584       2.22273      0.331089      0.369875      0.291454    0.00265490   -0.00800216       0.00000       0.00000       35.9239       45.7594       44.7599       41.4778       32.6410       25.9762       16.7699       11.9426       7.06182       4.10019       1.94272      0.874600      0.330506      0.113430     0.0256739    0.00483617       0.00000       0.00000
   9  11 2125.1281    0.7191  0.5899  9.5076 -0.0234  0.0348   0.0329   0.0731    0.1340   0.0000   440.2171      -3.54545       14.2833       8.43587      -3.96648      -3.86277       2.10627       2.36908     -0.992742       1.04715      0.162028     -0.385494      0.117487      0.134365     0.0100295   -0.00858177   -0.00223982   0.000213673       5.39816       6.70790       6.70481       6.03998       5.52096       4.20271       3.27294       2.22867       1.47066      0.880959      0.435397      0.267481     0.0961594     0.0495139     0.0153368    0.00501248    0.00129034   0.000200015
   9  13 2402.4444    1.2842  0.8235 10.8040 -0.0248  0.0537   0.0529   0.0923    0.1248   0.0000   434.9773       6.22254      -2.67649       8.78741       8.57316      0.354034       4.22411      -2.25334    0.00491931      -1.66451     -0.761149     -0.347094      0.149336    0.00150595   -0.00319582    0.00511793   -0.00121387   0.000128464       9.56771       13.3650       13.1769       11.3336       9.95842       6.32751       5.16533       2.63904       2.13259       1.09804      0.578807      0.348738      0.109832     0.0625725     0.0217390    0.00595398    0.00212032   0.000313675
   9  14 2539.5295    1.7761  1.0075 10.9162  0.0039  0.0440   0.0616   0.1067    0.1459   0.0000   440.0747      0.674561       18.0344       17.6090       4.72728       7.47323      0.949029      -4.49247    -0.0236782      0.631861     -0.168714     -0.500344     0.0974052    -0.0202310   -0.00332754   -0.00103941   5.00692e-05  -0.000177430       7.24217       8.52618       9.20356       7.89394       7.32994       5.50381       3.93983       3.12006       1.75735       1.05454      0.630176      0.301703      0.153582     0.0510495     0.0203314    0.00676427    0.00150762   0.000230494
   9  15 2677.0590    2.2557  0.6915 11.8333 -0.0037  0.0447   0.1000   0.0854    0.1151   0.0000   439.0093       17.6126      -12.1059      -1.49074      -6.71300       1.92399      -4.51791      0.465727      -1.72108      0.434531      0.949618     -0.616215    -0.0519931     0.0458521     0.0331265   0.000701038  -0.000251529  -0.000373423       5.96402       9.92557       7.54636       8.59472       6.66015       5.71685       3.55456       2.68985       1.80589      0.990831      0.629488      0.273004      0.137384     0.0473102     0.0215361    0.00605517    0.00143041   0.000355032
   9  16 2815.1790    3.0166  0.7631 12.2398  0.0056  0.0513   0.1215   0.0807    0.1263   0.0000   415.8017       23.3069       18.3620      -12.5196      -10.0568       8.56891      -5.01992      -2.55488       2.00721      0.364740     0.0437068     -0.209190      0.161017    -0.0130696    0.00700746   -0.00210687  -0.000186826  -0.000177794       6.63179       10.7745       8.76023       9.88295       7.06740       6.28019       5.00821       2.80941       2.32550      0.981763      0.766074      0.254291      0.185741     0.0512291     0.0282948    0.00588702    0.00193575   0.000400750
   9  17 2953.5588    3.5262  0.9098 12.1600  0.0031  0.0373   0.1293   0.1046    0.1572   0.0000   439.9183       15.8311       5.46337      -5.37268       4.98676       5.34315     -0.895286     -0.526898       1.41357     -0.173927      0.467488    -0.0614672     -0.172372    0.00277533     0.0129707   -0.00973539  -0.000733060  -0.000173356       6.68454       8.51742       8.21750       7.39825       6.29818       4.71277       3.69157       2.36360       1.51553      0.868277      0.452091      0.263905     0.0993420     0.0474562     0.0155940    0.00482645    0.00127324   0.000211008
   9  19 3229.6758    3.7648  0.8056 13.4096 -0.0144  0.0405   0.1546   0.1077    0.1122   0.0000   427.4399       15.9303      -5.19033       18.2584      -5.10966      -4.72343       4.88933       1.50734       1.97937      -2.25148     -0.553675     -0.198661   -0.00539396    -0.0191649     0.0186156    0.00170245   -0.00280736   0.000300657       7.18443       9.24888       8.87344       8.39793       6.68715       5.37077       4.00580       2.52142       1.71998      0.990334      0.520457      0.272322      0.116323     0.0520454     0.0184144    0.00538000    0.00140940   0.000247974
   9  20 3367.7831    3.0880  1.5746 12.6543  0.0017  0.0689   0.0920   0.1512    0.0984   0.0000   444.7424     -0.477348       2.62166       10.2384       7.74734      -6.86107      -4.74750      0.244728       3.51700      -2.15145      0.594502      -1.07508      0.395608    -0.0456283    -0.0323630   -0.00342168   0.000788293   1.90717e-05       10.1904       13.1110       13.2002       12.9757       10.6396       8.07912       6.43718       4.42156       2.82941       1.59214      0.986864      0.467839      0.249756     0.0869179     0.0339511    0.00974898    0.00251348   0.000435423
   9  21 3506.2373    2.6223  2.1984 12.2302 -0.0062  0.0817   0.0705   0.1920    0.0795   0.0000   439.2452       4.71773       11.7439       17.6053      -7.11052       1.22660      -4.73169      -8.19651      -3.95632       1.17012      0.146335     -0.387389     -0.562996   -0.00672807    -0.0491239    -0.0125051   -0.00365668  -0.000383479       13.3410       15.0475       16.8504       14.7843       13.1221       9.97875       7.70690       5.53381       3.36004       2.06301       1.15772      0.570848      0.285116      0.107849     0.0375992     0.0119855    0.00280687   0.000405848
   9  23 3784.3355    1.7061  4.1473 11.4247 -0.0128  0.1219   0.0411   0.3046    0.0677   0.0000   445.1081       47.7597       70.3896      -8.76510      0.436514      -12.2058       13.8860       7.73072      -3.25488      -6.12257       1.59605       1.35281     -0.598833    -0.0209727     0.0450378     0.0169149   -0.00367010   -0.00142223       19.5160       25.7975       26.1629       23.1274       20.7716       15.7640       12.3142       8.15250       5.48250       3.33368       1.82832      0.929425      0.429753      0.178709     0.0632702     0.0191203    0.00491093   0.000741776
   9  26 4202.9153    1.0719  9.1445 10.0352  0.0044  0.2040   0.0195   0.5678    0.0584   0.0000   457.7563       94.8118      -25.2229      -22.1394       19.4750       51.0305      -19.6949      -27.6685       5.95957      -9.77055       6.17217       1.12581     -0.838231     0.0583169     0.0842355    -0.0291290   -0.00433892   -0.00139790       32.6529       42.1196       43.1299       39.3995       34.9666       27.2454       20.4186       15.3105       9.60901       6.16136       3.52806       1.75369      0.852151      0.331745      0.114316     0.0352458    0.00795053    0.00124552
  10  10 2021.4389    0.6265  0.3872  9.5587 -0.0245  0.0385   0.0382   0.0717    0.0969   0.0000   438.1614       5.68417       11.8280       1.96749      -5.51421       5.17809       7.79323       4.26083      -1.23151      0.549613      0.127096     0.0305513     -0.162504    -0.0118181    -0.0236403     0.0134352  -0.000637572    0.00202604       4.08489       7.70628       5.90075       7.70178       4.65901       4.98534       3.99713       2.70215       2.03416       1.07992      0.956060      0.337151      0.291217     0.0713435     0.0581423     0.0117146    0.00696852    0.00103820
  10  13 2440.8086    1.4097  0.8797 10.8235 -0.0104  0.0367   0.0523   0.0968    0.1285   0.0000   434.5964      -6.05804       15.4857       11.6620       6.17992      -3.64500       6.64698      -1.16878       3.44660      -1.36778      0.243349      0.350532      0.152089     -0.136356   -0.00345049   -0.00202575   -0.00260242   -0.00137458       6.31096       8.06819       8.16139       7.06560       6.22312       5.00962       4.00239       2.64971       1.80674       1.06397      0.612466      0.333355      0.162650     0.0799520     0.0326667     0.0133294    0.00452648    0.00129296
  10  14 2578.6528    1.9235  0.7656 11.4658 -0.0071  0.0375   0.0739   0.0899    0.1077   0.0000   435.5700      -4.79076       10.1619      -2.50402      -4.58100      0.906744      0.697688      0.400747      0.257127      -2.46352      0.278143      0.554227     -0.286508    -0.0115039     0.0317354     0.0272154    0.00421259  -0.000594681       6.19823       8.67960       8.09368       7.89625       6.33537       4.98946       3.77406       2.25163       1.74686       1.01067      0.673763      0.318725      0.179751     0.0774068     0.0349501     0.0135030    0.00421709    0.00112503
  10  15 2717.0288    2.4103  0.7088 11.9366 -0.0072  0.0322   0.0954   0.0816    0.1048   0.0000   436.0606       2.27104       4.80570       12.7120      -5.72235      -1.34631      -3.81231    -0.0183307      -1.72055      0.358370    -0.0732548     -0.532737     0.0412103     0.0447070   -0.00973812     0.0123930  -0.000432167   0.000227507       5.16924       6.82383       6.68537       6.22086       5.35877       4.23013       3.27697       2.14542       1.46234      0.961434      0.537604      0.312054      0.145699     0.0734117     0.0289270     0.0120962    0.00365304    0.00112233
  10  16 2855.7081    3.3372  0.7819 11.7371  0.0048  0.0436   0.1237   0.0830    0.1526   0.0000   443.1740       5.07092       2.98668       10.8441       9.97509      -3.74838      -3.53889      -2.25297      -1.78909      -2.15775      0.365339    -0.0601875     -0.445203   -0.00888084    0.00281618   -0.00346456  -0.000243146    0.00187756       6.62628       7.04968       8.60894       6.29536       5.32637       6.18628       4.12093       2.87152       2.40153       1.18118      0.589259      0.420901      0.207409     0.0761089     0.0368144     0.0194595    0.00666815    0.00152926
  10  17 2994.5315    3.6889  0.7944 12.4858  0.0024  0.0372   0.1284   0.0822    0.1269   0.0000   439.4448       7.37978       2.87693       8.81961       4.52333      -1.68784      -3.66059      -1.70887       2.70129       1.48346      0.100936     -0.584173     -0.212748    -0.0216535     0.0298119     0.0161378    0.00333753   -0.00109169       6.53023       8.18772       8.73481       7.91059       6.30507       4.82218       3.73264       2.34465       1.57432       1.01747      0.609232      0.302397      0.157903     0.0771367     0.0355237     0.0128777    0.00415822    0.00112315
  10  18 3132.9028    3.8285  0.9960 12.6060  0.0048  0.0397   0.1264   0.0966    0.1385   0.0000   441.0876       7.34974       1.29792       4.64053       11.7142       6.77784      -2.74985      -2.49289       2.55825     -0.911237      0.837409      0.541372    -0.0504200     -0.109050    -0.0149893    0.00412366   -0.00376651    0.00112980       6.39440       7.26994       7.25525       6.90330       6.35005       5.14067       3.93661       2.91558       2.01337       1.23644      0.738374      0.413169      0.211571     0.0938645     0.0388296     0.0142874    0.00506245    0.00137892
  10  19 3271.3005    3.5849  1.3735 12.2606 -0.0022  0.0513   0.1012   0.1165    0.1321   0.0000   438.4703       10.8360      -5.69703      -2.21785       2.12634       9.20551       1.08487     0.0186495      -3.05017      0.984820      -1.05105     -0.212784     -0.389752    -0.0456239     0.0244603    -0.0191979   -0.00676631    0.00162320       7.99389       9.49570       10.0856       10.0706       7.30730       6.56131       5.28248       3.43348       2.26388       1.59580      0.972591      0.451637      0.256756      0.121447     0.0595104     0.0209695    0.00668611    0.00165519
  10  20 3410.2088    3.0044  1.9195 12.1287 -0.0059  0.0611   0.0780   0.1549    0.0980   0.0000   456.9595       9.07458       2.92310      -1.24665       1.33042       6.85968      -1.25399     -0.174276      -2.21903      0.534165       2.34748     -0.924574     -0.117468      0.120308     0.0127300     0.0156137    0.00574064   -0.00405854       9.66413       11.3761       12.0369       11.5529       9.86560       7.51394       5.99608       4.21873       2.91207       1.85445       1.09171      0.645944      0.312817      0.159226     0.0613145     0.0256134    0.00795532    0.00221818
  10  21 3549.1472    2.4893  2.5494 12.0667 -0.0087  0.0738   0.0590   0.2027    0.0685   0.0000   415.8898       28.8548       3.11275      0.844921      -18.6786      -8.53088       2.72102      -4.40086      -3.89194      -3.75513      0.897364     -0.367823     -0.315764      0.174908      0.224547    -0.0421951    -0.0104809    0.00721504       10.5652       13.8055       13.6313       13.4315       10.9643       9.72643       7.12316       5.67308       3.56072       2.33434       1.44036      0.754539      0.417884      0.189816     0.0882276     0.0299014     0.0107870    0.00304208
  10  22 3688.4428    2.0856  3.5763 11.3299 -0.0043  0.0892   0.0420   0.2341    0.0661   0.0000   437.7141       1.33391       7.19810       20.8939       7.37463      -23.4193      -5.17270       3.97468      -4.70594      -1.70197       1.71319      0.412209      0.132976     0.0563287    -0.0143514    -0.0567561     0.0174307    0.00429517       13.5160       17.5881       17.4278       17.1847       14.1156       11.8481       9.06984       6.62119       4.51880       2.77196       1.68890      0.943293      0.477361      0.239744     0.0961854     0.0378726     0.0124011    0.00347727
  10  23 3827.9138    1.7072  4.6488 11.0472 -0.0076  0.1187   0.0346   0.2914    0.0640   0.0000   411.7287      -9.61604       37.6623      -4.31965       7.32987      -3.08657       8.50336       23.1851       1.84969       3.10643       3.17574      -2.85486      0.332602     -0.262582    -0.0581511    -0.0641138    0.00349622    0.00476761       16.8511       22.9888       22.0371       21.9640       18.9946       15.1106       12.3418       8.87243       6.10555       3.74154       2.21803       1.30687      0.654241      0.324792      0.128841     0.0523797     0.0160281    0.00477152
  10  24 3967.8211    1.4084  6.3335 10.5461 -0.0011  0.1378   0.0249   0.3776    0.0586   0.0000   428.4931      0.681085       7.99991       10.0393       6.99424       19.3175       25.3063      -9.23920       1.85660       3.88541      -2.06335       1.74916      -1.06254     -0.860962      0.191763     0.0902457     0.0130163   -0.00804479       20.5729       26.7589       27.9483       25.5982       21.9714       18.6695       13.7829       10.4292       7.12851       4.45224       2.71727       1.57105      0.820192      0.387673      0.164679     0.0634319     0.0215446    0.00599520
  11   9 1915.3924    0.4195  0.4089  9.1693 -0.0111  0.0386   0.0219   0.0708    0.0687   0.0000   432.0764       9.02157       20.2961      0.613397      -4.30148      -3.27706       4.02812      -2.72907      -4.08355       2.07384    -0.0905375      0.187271     0.0389112     -0.202932     0.0131756     0.0217985   -0.00141255   -0.00167799       5.90417       6.51018       6.83768       4.82935       5.26123       4.27312       4.56802       3.42136       2.39450       1.49060      0.793645      0.450872      0.204982      0.115078     0.0557956     0.0290205     0.0100193    0.00339414
  11  10 2057.9302    0.6475  0.5183  9.4073  0.0010  0.0347   0.0288   0.0686    0.0830   0.0000   429.7488      0.194440       20.6047      0.340052      0.564560      -2.84954       3.22966      -3.49556      0.741419       1.60378      0.474890      0.666473    -0.0490513     0.0175264    -0.0595471     0.0197221   -0.00879043  -0.000902618       4.86910       6.79707       6.65545       6.26025       5.50817       4.03415       3.72796       2.29478       1.85773       1.02313      0.752835      0.383757      0.205308      0.106591     0.0500494     0.0220347    0.00818526    0.00297788
  11  11 2199.7969    0.8956  0.5805  9.8608 -0.0030  0.0357   0.0380   0.0696    0.1189   0.0000   437.7730       7.98760       5.42667     -0.465083     -0.963759       1.55007      0.221531       1.27806      0.389103       2.81577      0.246324     -0.455148    -0.0942701   -0.00319865   -0.00956081     0.0120620   -0.00850738    0.00196115       4.21702       5.90052       6.02180       6.76244       4.36513       4.99601       3.45320       2.39003       1.81521       1.32680      0.670240      0.424360      0.242914      0.127041     0.0547180     0.0263358     0.0136916    0.00496718
  11  12 2340.0368    1.2898  0.9595  9.9749 -0.0055  0.0441   0.0475   0.1096    0.2930   0.0000   441.6786       12.1601       13.4679      -3.33609      -4.39749       5.03918       1.30774     -0.798441      0.423873      -1.57572      0.947134     -0.610813      0.135518     -0.102905     0.0952217    -0.0492771   -0.00359226   -0.00456800       5.18982       7.59629       7.15129       7.69580       6.03486       5.59943       3.90437       3.32316       2.02516       1.59329      0.857131      0.563265      0.313937      0.150677     0.0806955     0.0285373     0.0142750    0.00440581
  11  13 2478.5372    1.4918  0.8781 10.8702 -0.0232  0.0452   0.0551   0.0917    0.1882   0.0000   443.5779      -5.78315       16.5015       4.33297      -4.48857      -5.43106       1.45799       4.96646       1.05340      -3.09547      0.412370      0.434345     0.0632332   0.000980787     -0.197799    -0.0328165     0.0114305   -0.00368982       6.30493       6.74390       7.49933       8.38856       6.49882       4.71776       4.82823       3.44201       2.07217       1.43464       1.00944      0.605715      0.264513      0.170970     0.0962972     0.0407039     0.0150131    0.00511868
  11  14 2617.0128    1.9916  0.8128 11.5158 -0.0099  0.0400   0.0711   0.0817    0.1298   0.0000   428.5722       3.92990       5.62965      -5.70521       2.49116       3.18142     -0.274087      -2.11167      0.177591      -1.30745      0.234840     -0.333383      0.122456     -0.222897    -0.0204870    -0.0297900  -0.000531613   0.000348159       5.58440       7.12233       7.23954       6.81361       5.52035       4.76242       4.17566       3.06703       2.08824       1.28986      0.925688      0.459079      0.258601      0.129455     0.0699378     0.0314230     0.0126777    0.00418357
  11  15 2756.1613    2.6456  0.7796 11.9918 -0.0008  0.0337   0.0939   0.0800    0.1092   0.0000   435.5795       13.2329       8.84321      -2.95540      -6.85689     -0.701813      -1.35963      -2.17293      -1.46057      0.494368       1.66708      0.121721     -0.355000     -0.143084     0.0629085    -0.0291794   0.000939524    0.00547709       4.22405       6.35988       5.43059       6.04972       4.63754       4.35546       3.26948       2.57195       1.71312       1.14931      0.710532      0.413225      0.222261      0.113497     0.0589174     0.0228662     0.0101077    0.00346132
  11  16 2895.4302    3.2763  0.8240 12.1510 -0.0009  0.0327   0.1099   0.0773    0.1197   0.0000   434.4053       1.24268       5.91891     -0.284337      -4.02247      -5.17004      0.139173      -3.17544      -2.47702      0.369784       1.34473     -0.165931     0.0161516     -0.205291    -0.0344954    -0.0443325    0.00323812   0.000404495       5.33315       6.81338       6.89259       6.50771       5.38931       4.68822       3.49550       2.71000       1.68309       1.20770      0.703589      0.413980      0.212186      0.111416     0.0511737     0.0240646    0.00941799    0.00342122
  11  17 3034.5480    3.9365  0.8229 12.4506 -0.0005  0.0409   0.1297   0.0747    0.1344   0.0000   441.7029       6.87936       16.9242       10.8940       3.50483      -2.42311     -0.632307      0.267920       1.55586      -1.60399       1.28943     -0.535981    -0.0896909    -0.0430209    -0.0490256    -0.0608504   -0.00323304    0.00378854       6.78129       7.27128       5.85100       6.64302       7.56467       6.14312       4.18281       2.45933       2.16407       1.73328       1.24475      0.686980      0.378846      0.150319     0.0693573     0.0264380     0.0110579    0.00355485
  11  18 3173.4892    3.9156  0.9863 12.7884 -0.0007  0.0443   0.1254   0.0923    0.1242   0.0000   426.6883       9.68741       9.76110       19.6957      -3.78796       1.74076       3.53510       1.38288       2.73812     -0.474017       1.29428      0.202959     0.0145453     0.0711390     0.0557420     0.0176196  -0.000326366    0.00178017       5.30053       8.67540       7.02649       8.11311       6.29040       6.09528       4.51381       3.60626       2.41948       1.62127       1.01944      0.585552      0.323245      0.168694     0.0786520     0.0358027     0.0126018    0.00477182
  11  19 3312.3894    3.5247  1.3393 12.3716 -0.0094  0.0465   0.1011   0.1152    0.1231   0.0000   421.4651       21.3536      0.867628       11.9368       4.11473      -4.99676       4.63241       9.94578      0.371059      -1.99851       1.27819      0.229202      0.296614     -0.241511   -0.00166683    -0.0461013    -0.0194882    0.00138273       6.60757       7.52438       7.95804       8.62017       7.39556       5.68787       4.28173       3.87918       2.50801       1.66226      0.963438      0.637389      0.366456      0.218547     0.0882281     0.0431058     0.0142135    0.00528891
  11  20 3451.7325    3.0028  1.9877 11.7740 -0.0061  0.0556   0.0701   0.1421    0.0975   0.0000   437.3596      -1.32827       11.9366       27.6208      -7.88114       5.08134       13.4462      0.173777       4.19529      -2.53419     -0.318021   -0.00581695     0.0100937    -0.0464387     -0.194825    -0.0350072     0.0135215   -0.00117564       7.74505       9.53238       9.34978       9.77761       8.46461       6.77840       5.64297       4.40999       3.09050       2.02800       1.18929      0.741720      0.430573      0.226197      0.109052     0.0450852     0.0181225    0.00613805
  11  21 3591.2721    2.4928  2.9643 11.4955 -0.0009  0.0724   0.0485   0.1762    0.0700   0.0000   445.8355       19.0984       5.98519      -9.86784       6.22927       14.7170      -5.55976      -9.31715       1.76710      -4.37269     -0.469021     -0.965500     -0.117130    -0.0133855      0.273609    -0.0751625    -0.0323998   -0.00781486       9.60961       12.5089       13.0524       12.0609       11.5306       8.84331       7.78297       5.54716       4.00358       2.72047       1.69353       1.01908      0.576070      0.284546      0.151693     0.0601186     0.0255789    0.00863802
  11  22 3730.8596    1.9919  4.2565 11.1558 -0.0048  0.0908   0.0355   0.2438    0.0597   0.0000   444.6692       9.35432       52.8394       50.4493      -3.69768      -15.5662      -5.64346      -4.65795       7.15641       3.89899      0.950790      -2.45083     -0.710209      0.336286      0.208627    -0.0480006    -0.0878010   -0.00514317       12.4892       16.0376       16.4816       15.5161       14.5645       11.7185       9.81304       7.11925       5.13895       3.44251       2.14564       1.30028      0.705804      0.365775      0.178087     0.0769992     0.0306800     0.0112616
  11  24 4010.8656    1.3437  6.4021 10.6222 -0.0064  0.1407   0.0242   0.3632    0.0540   0.0000   477.0237       42.7659       35.8734       25.7977       58.3750     -0.672584      -13.4596      0.442262      -12.1488      -12.3568      -3.47496     -0.569250       2.35977     -0.887265     -0.975060     0.0915211     0.0997491   -0.00836631       19.3426       25.1832       24.9815       22.9700       21.4190       18.2942       15.5046       11.6207       8.43388       5.50824       3.38349       2.07943       1.10204      0.620028      0.275570      0.132501     0.0466695     0.0185139
  11  25 4151.2544    1.1013  8.5533 10.2718 -0.0136  0.1796   0.0194   0.4768    0.0512   0.0000   433.5134       1.45766       58.5867       54.6655       2.48770      -11.6616       44.3485      0.312985      -21.7581      -6.63293       11.9481       3.11373      0.497665      -2.56987     0.0527314      0.629798     0.0793433    -0.0167840       23.7886       30.9114       32.9602       30.2215       27.3563       24.2720       18.5660       14.4963       10.4275       6.91662       4.53177       2.72921       1.50215      0.832423      0.388225      0.182071     0.0654214     0.0259837
  12  11 2235.8609    0.9739  0.5893  9.9874  0.0035  0.0293   0.0358   0.0662    0.0903   0.0000   435.8460      -2.42280       8.02992      -1.00701      -6.96653      -3.65223      -4.09699       1.21585      0.812342      0.871534      0.822507      0.380423    -0.0307843     -0.122657     0.0455237    0.00976337   0.000267153   -0.00577829       4.19538       5.15448       5.59693       4.82259       5.00656       3.98036       3.09503       2.20642       1.54833       1.21981      0.745795      0.497177      0.285779      0.144669     0.0775460     0.0335285     0.0147560    0.00627434
  12  12 2376.3780    1.4212  0.7663 10.1966  0.0060  0.0301   0.0494   0.0777    0.1761   0.0000   438.6233       4.96160       11.5307      -1.63562      0.727727       5.02041      -1.31983      0.568281       1.20530      0.441427      0.586237     -0.652415     -0.712854     -0.179283      0.202980     0.0357950     0.0132464   -0.00531299       4.35029       5.25793       5.09359       4.71978       4.19933       3.75834       3.49418       2.86794       1.98097       1.37577      0.815496      0.528016      0.280523      0.149141     0.0830444     0.0427569     0.0182455    0.00791725
  12  13 2515.4652    1.7834  0.9133 10.8933 -0.0028  0.0361   0.0624   0.0906    0.2246   0.0000   430.6534       8.56332       14.7767       2.76871       4.66923       1.65667      -1.66143       2.61609      0.199364      0.221482       1.03876     -0.637308     -0.480024    -0.0948741      0.151230    -0.0358230    -0.0454469    0.00190519       5.20394       5.72424       5.84913       6.29488       5.73488       4.63318       3.98855       2.81990       1.86006       1.40790       1.05030      0.671225      0.377355      0.196520     0.0985197     0.0521000     0.0221006     0.0101436
  12  14 2654.6548    2.3401  0.7771 11.3153 -0.0075  0.0294   0.0827   0.0786    0.2048   0.0000   432.0332       10.2271       19.8615       9.51293      0.974300       3.45479    -0.0219314      -5.35979      -1.46887      0.842152     -0.165586    -0.0800314     -0.208702     0.0311690     -0.210142    -0.0263536   -0.00883203   -0.00627476       3.85075       4.86115       5.07694       4.88944       4.33597       3.54066       3.13468       2.38956       1.67747       1.13300      0.775486      0.488746      0.258216      0.157757     0.0765303     0.0393659     0.0181553    0.00770709
  12  15 2794.5811    2.6565  0.7869 12.0456 -0.0074  0.0320   0.0891   0.0817    0.1324   0.0000   439.3462       13.0819       17.1924       2.92570       4.48218     -0.122171      -2.92186       4.33386      -1.58284      -2.29337     -0.658063      0.396547     -0.114883     -0.263697     0.0708251     0.0109351   -0.00457301   -0.00526734       4.43130       5.67332       6.22852       5.26855       5.00283       4.22762       3.39765       2.72100       1.95897       1.25058      0.846418      0.506230      0.292620      0.148795     0.0864253     0.0393798     0.0186455    0.00704948
  12  16 2934.4460    3.6082  0.6688 12.6377 -0.0003  0.0311   0.1346   0.0667    0.1072   0.0000   438.5323       2.89828       5.65125       3.03716       3.72232      -2.66044      -10.9414      0.457856      -1.61347     -0.327041       1.94204     -0.765402     -0.484011      0.147473     0.0739433   -0.00304634    -0.0224295    0.00688917       5.04625       6.56825       6.91406       6.74103       5.70238       4.49203       3.61088       2.44674       1.71245       1.17537      0.705497      0.468838      0.262290      0.143355     0.0790575     0.0358286     0.0174646    0.00631604
  12  17 3073.9202    3.9146  0.8181 12.6169  0.0002  0.0332   0.1282   0.0755    0.1196   0.0000   437.9762       9.92100      -5.01774       1.01644      0.372906       11.5065      -2.32844     -0.851796       2.99460      -2.85459     -0.163580     -0.420732     -0.202509      0.292784     -0.221221    -0.0837573    -0.0570455    0.00792103       4.07798       5.42842       5.37366       5.39864       4.75300       4.12046       3.22569       2.47579       1.85339       1.26992      0.815001      0.525243      0.308019      0.173423     0.0884096     0.0472504     0.0185851    0.00822247
  12  18 3213.3330    3.8540  1.0933 12.5960 -0.0111  0.0478   0.1109   0.0995    0.1334   0.0000   435.3273       11.4922       18.8357       16.4792       3.46837       8.25867       4.03513      -2.11425     0.0132943     -0.108575       1.44954     -0.837004     0.0690118    -0.0791778    -0.0662190     0.0202355   -0.00279015    0.00765114       8.04473       11.1602       11.9337       11.1092       9.58642       7.28313       5.17784       3.70776       2.38272       1.64257      0.981062      0.616166      0.376958      0.189919      0.111761     0.0504950     0.0211675    0.00855663
  12  19 3352.6776    3.2541  1.6868 12.3027 -0.0039  0.0513   0.0810   0.1332    0.0908   0.0000   434.0095       11.1244       8.37743      -3.69014       6.95540      -7.55774       1.47683     -0.215966      -5.00988      -1.31579       2.52759     -0.509719     0.0349816     -0.476810     0.0498704    0.00641327     0.0285770   -0.00362230       6.63706       9.43764       9.10347       9.12750       7.88289       6.63727       5.52935       3.97390       3.14841       2.00096       1.37892      0.814874      0.488560      0.273612      0.141950     0.0666869     0.0296901     0.0120527
  12  20 3492.4684    2.8473  2.4383 11.6985  0.0007  0.0615   0.0577   0.1474    0.0791   0.0000   438.8688      -1.78349       14.1315       17.7028      -11.5597      -9.64457      -8.06272      0.984159       1.46461       1.40225      0.318531     -0.788570      0.460960     -0.428067     0.0937164     0.0731929    -0.0163747   0.000776671       7.80539       10.6632       10.4700       10.6725       9.28450       8.12177       6.49897       5.05401       3.66770       2.59785       1.68028       1.05768      0.600946      0.352426      0.171415     0.0850119     0.0368793     0.0157462
  12  21 3632.4585    2.3643  3.3322 11.3641 -0.0019  0.0717   0.0429   0.1879    0.0646   0.0000   457.1201       17.8967      -15.8967       14.6801       24.5158      -16.9139      -7.56173       8.12444       4.30027      -6.74590     0.0167678     -0.189579      -1.63186     -0.608788     0.0853316     0.0810248    -0.0727189   -0.00124723       8.98888       11.7540       11.8910       11.9595       10.8901       9.12185       7.49177       5.61810       4.14199       3.01999       2.02318       1.30110      0.777661      0.445626      0.227402      0.112073     0.0490659     0.0203627
  12  22 3772.7155    1.8210  4.6141 11.2184 -0.0016  0.0953   0.0324   0.2617    0.0506   0.0000   439.7429       13.1392      -1.72197      0.469246      -15.1237       21.6447       10.6687      -2.74540      -13.8293       7.21895       3.26539     -0.602455     -0.415757     -0.783584      0.163554      0.332007     0.0132636    -0.0203271       11.6678       15.1370       15.6883       15.5261       13.8064       12.0498       9.86795       7.87830       5.70143       4.03315       2.74329       1.70804       1.02365      0.568679      0.300503      0.153909     0.0661358     0.0274966
  12  23 3913.0170    1.5222  5.6260 10.8410 -0.0011  0.1118   0.0265   0.3084    0.0520   0.0000   454.6770       29.4205       13.8699       20.2684       29.8329       32.9321       9.22084      -7.78715       3.64346       3.92458      -5.84807      0.664015       3.49118     0.0655316     -0.328381     -0.254570    0.00684680     0.0633938       13.6065       17.8854       18.2695       18.1625       16.1256       14.5757       11.4022       9.30862       6.73453       4.81294       3.17159       2.03227       1.19110      0.693200      0.355494      0.172830     0.0764391     0.0313288
  12  24 4053.2911    1.2688  7.0807 10.4866 -0.0042  0.1359   0.0215   0.3820    0.0509   0.0000   400.0966       30.1998       10.1588       30.3729       48.3763      -21.0677      -17.6298     -0.976578       1.37783      -12.9192       1.72721      -4.69445     0.0734634     -0.698750     0.0216138      0.209202     0.0106401    -0.0105730       17.4104       22.9518       23.3535       22.1695       20.6237       17.7452       14.5870       11.4014       8.45532       5.88769       3.95081       2.50547       1.48005      0.835821      0.433863      0.214682     0.0897955     0.0371094
  12  25 4194.0214    1.0709  9.3834 10.1289 -0.0049  0.1757   0.0182   0.4830    0.0511   0.0000   431.5081      -2.24605       82.4227       1.67242       7.77927      -48.1589      -27.8604       34.9553      -6.55380      -15.3491      -1.84952       2.27185      -1.97807      0.449974      0.123055      0.236320      0.219969    -0.0544361       21.5468       28.2339       28.9089       29.1677       25.9783       22.6970       18.7317       14.4531       10.8131       7.65640       5.10267       3.27356       1.94710       1.10662      0.576481      0.286628      0.122279     0.0517415
  12  27 4476.5747    0.7476 12.6554  9.8262 -0.0124  0.2773   0.0152   0.7461    0.0448   0.0000   436.6655      -31.8969       41.3963      -10.6775      -9.74755       53.6212      -8.25531       21.0892       26.3346      -32.1538      -12.7068       22.2578      -10.6724      -4.61068       1.98613     -0.577170     -0.155825     0.0785257       33.2900       44.8394       45.3351       45.2566       41.0279       35.4036       30.4751       23.2091       17.5982       12.4966       8.44121       5.32792       3.31327       1.85467      0.988082      0.494626      0.203090     0.0890683
  12  29 4758.9107    0.4787 17.5177  9.5971 -0.0074  0.5151   0.0104   1.2340    0.0335   0.0000   359.9634       61.2192       82.3584       84.1044      -5.66933      -47.9690       23.8069      -4.11872      -39.7707      -21.2939       17.9729       11.3253      -8.95044      -9.10995       2.21824      0.563697     -0.829346     -0.112336       63.6900       81.8240       87.7889       84.9040       79.1999       67.3976       54.4592       43.7901       32.3424       23.2433       16.1073       10.3624       6.45922       3.83906       1.99313       1.02169      0.418315      0.174112
  13   8 1838.6294    0.3768  0.3597  9.0250 -0.0034  0.0280   0.0174   0.0491    0.0622   0.0000   435.6420      -5.72776       18.8677      0.103442      -6.44679     -0.503228      0.473591       2.97840       1.08398     -0.230153     -0.218588     -0.301525    0.00435836     0.0324059    0.00942677     0.0128232   -0.00744145   -0.00196292       3.58097       5.06204       5.06142       5.47628       4.37579       3.83600       2.73366       2.20668       1.55327      0.951993      0.739221      0.465045      0.312609      0.144041      0.101482     0.0445579     0.0272906     0.0123978
  13   9 1983.8562    0.5217  0.4072  9.2895 -0.0093  0.0255   0.0228   0.0485    0.0670   0.0000   435.0738       3.38097       8.56420       5.61609      -6.00975      -2.69441       1.58160     -0.387387   -0.00625607      -1.47459     -0.259582    -0.0169983     -0.123151     -0.231990     0.0762874     0.0451258    -0.0247511   -0.00106477       2.87711       3.58259       3.86051       3.59374       3.58883       2.78436       2.62179       1.80707       1.41196       1.08736      0.670359      0.521686      0.279989      0.188432     0.0866310     0.0510014     0.0269342     0.0107322
  13  10 2128.5357    0.7053  0.5073  9.7879 -0.0123  0.0281   0.0300   0.0593    0.0704   0.0000   436.2648       1.17016       15.5938      0.586634      -4.53794       1.48711     -0.159064       1.51550      -4.40385     0.0601555      0.610273     -0.145149      0.458463     0.0457994     0.0549098    -0.0410647     0.0359085     0.0186788       3.37394       4.64334       4.14668       4.08019       3.49466       3.45828       2.87983       2.57787       1.88878       1.34933      0.883345      0.500676      0.313260      0.179817     0.0992857     0.0522337     0.0234745     0.0122617
  13  11 2271.1202    1.0135  0.8536  9.8867 -0.0089  0.0340   0.0318   0.0831    0.1051   0.0000   442.6598       8.22657       10.2293      -5.47242       6.07712      -2.87224      -2.02145     -0.103439      -3.50574      -3.92089      0.407722     -0.254744      0.265471     -0.185523     -0.132560      0.106246    -0.0457966     0.0141787       4.54541       6.06711       6.40457       5.94057       5.61387       4.56229       3.75946       2.62719       2.05616       1.39290      0.954952      0.663454      0.385783      0.235729      0.120006     0.0637852     0.0305543     0.0132251
  13  12 2411.8611    1.3485  0.8455 10.6093 -0.0079  0.0377   0.0445   0.0888    0.1046   0.0000   437.0893      -6.39534     -0.664374      -3.38819      -7.82473      0.459661      -3.34987       2.33031      -2.85676     -0.840576     -0.739715     0.0880989      0.192123     -0.237688     -0.186305     -0.114348    0.00653040    -0.0138527       3.78246       5.33041       5.33569       5.42067       4.99595       3.74538       3.69937       2.28728       2.18731       1.31666      0.919894      0.667058      0.392428      0.226882      0.128064     0.0738461     0.0325121     0.0161760
  13  13 2551.7709    1.8174  0.9445 10.9233  0.0050  0.0351   0.0552   0.0874    0.1722   0.0000   439.3044      -2.14350       20.3205       10.9392       4.19688       8.51928      -2.12403       4.18537      0.946187      -1.54986     0.0709336      0.799095     -0.329836     -0.351360    -0.0799455     0.0858137     0.0192745     0.0241377       4.27557       5.50435       5.55995       5.51737       4.93756       4.38347       3.66900       2.83996       2.14126       1.57700      0.986632      0.679771      0.413436      0.233807      0.130638     0.0690745     0.0343997     0.0152085
  13  14 2691.6757    2.3507  0.9296 11.2019 -0.0010  0.0390   0.0775   0.0845    0.2672   0.0000   435.5809       11.3459       4.96118       7.69611       10.4875      -3.93668      -5.72553       3.64029       4.05990      -1.65163       1.65510      0.267778     -0.351567     -0.285171     0.0497799      0.106729    -0.0338294    -0.0171336       4.95363       5.21181       5.64525       5.73974       6.27166       4.30618       3.41610       3.13983       2.46670       1.76781      0.987088      0.667341      0.451421      0.283989      0.164430     0.0989209     0.0478924     0.0185486
  13  16 2972.6804    3.4719  0.5869 12.9216 -0.0018  0.0274   0.1348   0.0601    0.1038   0.0000   446.2839       3.65836       5.96187       2.94671       1.89268      -9.42882      -5.54538       1.23681       1.89290       1.35712       1.32507      -1.18862     -0.765498     0.0166842     -0.125483    0.00968744     0.0566866    0.00677280       3.40747       4.22181       4.25985       4.70828       4.39779       3.24625       3.02112       2.42617       1.48130       1.09477      0.830944      0.592109      0.350077      0.181858      0.103764     0.0547859     0.0325401     0.0148244
  13  17 3112.5783    3.6259  0.8340 12.9043 -0.0017  0.0329   0.1186   0.0814    0.1054   0.0000   438.7086       3.25722       12.7596      -8.19101       2.41196       3.85651      -3.06135      -4.66513       1.47097     -0.421683     -0.664828     -0.709145     -0.484308     -0.261701     0.0767695     0.0714675    -0.0242152    -0.0149142       4.15381       5.22876       4.94343       4.65280       4.72889       3.96176       3.45309       2.81519       2.23799       1.57112       1.03015      0.638403      0.406131      0.227477      0.129618     0.0645753     0.0320991     0.0142962
  13  18 3252.4168    3.6759  1.2300 12.7531 -0.0040  0.0427   0.0998   0.1021    0.1137   0.0000   442.2440       9.07899       16.6366       15.4683      -13.0355       8.67187      0.153465      -1.54695       1.03210       1.22010      -1.70212      -1.42808     -0.202711     -0.402499     -0.108447    -0.0546402     0.0164193     0.0244011       5.25913       6.88132       6.44554       6.33064       6.21786       5.67148       4.54517       3.47567       2.67207       1.91003       1.40305      0.966972      0.538983      0.353221      0.171601     0.0915123     0.0404712     0.0190946
  13  19 3392.4554    3.0793  1.9442 11.9566  0.0008  0.0501   0.0668   0.1293    0.0833   0.0000   450.9865       16.9493      -3.23076       16.5971       1.10248      -5.74118      -9.88246      0.756629      -3.20609     -0.845392       3.10236      -2.13693      -1.20668      0.549039      0.345419    -0.0193232     0.0267141     0.0687023       5.62137       7.39388       7.40478       7.72644       6.96789       6.31917       4.88516       4.04418       3.04355       2.20334       1.55194       1.01730      0.634634      0.380324      0.230139      0.111613     0.0562345     0.0262846
  13  20 3532.7147    2.4950  2.5237 11.6924 -0.0001  0.0603   0.0497   0.1530    0.0703   0.0000   437.7540      0.773500       17.1621       18.0164       3.28279      -11.5216       3.66005      -4.16001       2.08293       5.40511     -0.410175     -0.459933     -0.524107     -0.126557      0.252231     -0.107563     0.0380761     0.0203053       7.00259       8.97561       9.52514       9.15386       8.41448       7.74857       6.05826       5.09105       3.64898       2.71974       1.92885       1.18039      0.776296      0.456743      0.257354      0.131659     0.0630937     0.0288405
  13  21 3673.1641    2.1756  3.5415 11.2384 -0.0008  0.0744   0.0377   0.1882    0.0607   0.0000   441.6948       6.39438       31.2025       21.9316       2.10603       6.47583      -8.01138      -7.48443     -0.319010       4.88050       1.77319      -1.95451     -0.482261     -0.519033      0.308777     -0.183547    -0.0738210    -0.0423501       8.34822       11.5790       11.4093       11.8549       10.2477       9.58349       7.62246       6.31112       4.47771       3.45111       2.29034       1.52357      0.959306      0.550744      0.327283      0.161569     0.0771299     0.0363859
  13  23 3954.4109    1.4757  6.6173 10.5501 -0.0058  0.1153   0.0227   0.3177    0.0530   0.0000   450.5451       28.0703      -3.66554      -3.19348      -21.7328       2.58340       33.7373       2.73438      -4.00927      -4.97683      -4.97689       1.73851       1.29037     -0.903921      -1.29713      0.321103     0.0932588    0.00658293       12.9808       17.1544       18.5450       17.7382       16.3348       14.7422       11.5673       9.91639       7.15218       5.20426       3.80889       2.39157       1.55383      0.944853      0.535376      0.283131      0.130140     0.0625021
  13  24 4095.0227    1.2366  8.6809 10.2729 -0.0053  0.1421   0.0189   0.4087    0.0508   0.0000   444.8711       66.8696       20.0892       28.1181       29.0316       16.3341      -15.7619      -3.20479       13.8808       2.31020      -3.77876      -2.12345      0.618239       1.28006     -0.118846     -0.799745    -0.0589791      0.237783       16.3817       21.2668       22.1300       21.8549       20.7455       17.7264       15.3994       11.7549       9.24144       6.56629       4.70164       3.14452       1.96604       1.19347      0.652613      0.356901      0.162552     0.0780689
  13  25 4236.1467    0.9886  9.5111 10.1055 -0.0047  0.1714   0.0167   0.4852    0.0478   0.0000   393.8040       61.4910       44.0563      -39.6339      -34.9637       32.1644      -13.9597       1.51139      -8.08337      -1.85473      -3.74273      -1.30278       2.06766      -1.24083     -0.819704     -0.258911    -0.0396457      0.166227       19.7602       26.2612       27.2181       27.8268       24.8042       22.1714       18.1468       14.2889       10.9685       7.92314       5.69411       3.73249       2.42179       1.45642      0.799485      0.442802      0.198282     0.0937548
  13  26 4378.4060    0.8008 10.9951 10.0087 -0.0043  0.2272   0.0166   0.6413    0.0454   0.0000   443.6437       22.0482       54.6482       33.6242       70.5725       5.20173      -21.8856       2.51669       19.9595     -0.983574       4.09215     -0.171403      -6.86668      -1.42542       1.92175       1.04993     -0.461689     0.0682259       25.4679       32.5223       34.8793       33.6640       31.9758       28.1374       24.1259       18.8551       14.9270       10.8351       7.46207       5.07171       3.24279       1.95687       1.09196      0.604786      0.269020      0.126558
  14   9 2017.0301    0.5682  0.5333  9.3305 -0.0108  0.0301   0.0211   0.0572    0.0742   0.0000   436.2020       1.77859       5.64082       5.00937       3.19503      -2.59670       4.70328      0.269115      -1.63758      -1.94560    -0.0827399      0.462982     -0.206033      0.328291     0.0166349     0.0962384    -0.0221496    -0.0246559       3.42474       4.48023       4.62177       3.74351       3.74822       3.52996       3.18023       2.65238       2.24201       1.58567       1.03461      0.695769      0.401155      0.244932      0.131295     0.0742010     0.0399510     0.0192330
  14  10 2162.5556    0.8174  0.6625  9.6526 -0.0028  0.0270   0.0272   0.0662    0.0844   0.0000   439.7647      -3.10524       5.87801       6.24503       9.29903      0.578455      -6.32191       2.59982      0.601444     -0.822378     -0.374693      0.800866     -0.263128     -0.152807    -0.0817442   -0.00165276     0.0780493    -0.0107209       2.92887       3.72823       3.69996       3.69407       3.75965       3.10058       2.84800       2.18478       1.65848       1.28321      0.928421      0.591400      0.392071      0.235263      0.148822     0.0775113     0.0405512     0.0200168
  14  11 2305.7029    1.0863  0.7390 10.1179 -0.0043  0.0307   0.0338   0.0693    0.0924   0.0000   432.0282      -4.31594       13.4313      -2.47095       1.13147      -2.99783     -0.377274       1.80353      -3.58983       1.08498      0.872474     -0.650148     -0.969041      0.258163      0.449068    -0.0559261     0.0149219     0.0110664       3.57466       4.44030       4.95788       5.02717       4.31527       3.82400       3.19604       2.41355       1.80578       1.36224      0.941127      0.627395      0.431780      0.263568      0.158786     0.0859285     0.0480212     0.0230457
  14  12 2446.7982    1.4280  0.7169 10.9771 -0.0003  0.0312   0.0467   0.0719    0.0838   0.0000   442.5980       10.3641       1.16999       2.38076      -7.59403       3.75388       1.17008      -1.37428      0.703248     -0.362188      -1.01992     -0.521246     -0.593173      0.129129      0.140478    -0.0608033    -0.0657013   -0.00772745       3.80208       5.23191       4.91658       5.33713       4.55413       4.29089       3.22332       2.72513       1.83749       1.46377      0.985153      0.706815      0.444546      0.281386      0.148112     0.0870763     0.0429735     0.0218132
  14  13 2587.3610    1.9024  1.0867 10.9678 -0.0100  0.0364   0.0519   0.0821    0.1377   0.0000   441.9301     -0.249054       9.20567       12.1964      -3.56632      -2.76277       3.62053       2.75521     0.0594106      -1.94489      0.690778     0.0644709      0.415916     -0.639799     -0.279246     0.0575406     0.0613016    -0.0322418       4.05338       5.45292       5.21106       5.09671       5.01649       4.46387       3.77897       3.16633       2.24419       1.81180       1.22698      0.844880      0.539427      0.332685      0.189777      0.104048     0.0513816     0.0253799
  14  14 2728.2039    2.5164  0.8853 11.4824 -0.0083  0.0353   0.0743   0.0751    0.1845   0.0000   446.4375       8.56902       12.0136      -3.98774      -5.67716       1.24112       2.27315       1.11489      0.795533       1.36497      0.613131    -0.0439990     -0.334389     0.0946370     0.0518325     0.0318085     0.0574201    -0.0351273       3.72705       5.26666       5.51477       5.34597       4.99233       4.30160       3.34447       2.84971       1.99910       1.40391       1.04109      0.715497      0.471973      0.293927      0.160030     0.0921844     0.0491340     0.0258074
  14  15 2869.2421    3.0684  0.9640 11.7406 -0.0091  0.0334   0.0931   0.0795    0.2644   0.0000   434.6975       6.39282       15.6623       7.78665      -3.78612      -4.86990     -0.846410      -2.14631      -1.55046     -0.314950    -0.0253967     0.0735685    -0.0472702     -0.243766     0.0179619     -0.162101    -0.0208964    0.00630234       3.37244       4.38864       4.93196       4.83873       4.27195       4.05027       3.28289       2.71544       2.13047       1.49618       1.15597      0.732078      0.468232      0.310111      0.179459      0.102565     0.0508392     0.0255979
  14  16 3010.2040    3.7412  0.8319 12.5733  0.0021  0.0342   0.1246   0.0878    0.1649   0.0000   437.9286       9.50433       10.7996       12.4860      0.988675       3.54111      -7.45752      0.934321       1.93016       1.09855     -0.286188     -0.893074     0.0826539     -0.276753      0.340836     -0.212595    0.00624654    0.00585045       4.47552       5.18239       5.24898       5.08690       4.81804       4.58157       3.83456       2.92172       2.07209       1.52925       1.19024      0.886672      0.581659      0.319943      0.185250     0.0965702     0.0467393     0.0238161
  14  17 3150.5816    3.6512  1.0210 12.7349  0.0028  0.0381   0.1040   0.0848    0.1406   0.0000   433.1482       17.8344       10.4879       17.8787      -6.10682      -2.54625       1.60598       1.10450      -2.93587       1.03933       1.03615     0.0633729      0.487172     -0.404000     -0.192273    0.00765957     0.0494938    -0.0102653       3.78024       5.27389       5.59529       4.90304       5.26825       4.46705       3.77840       3.05217       2.33599       1.62638       1.29540      0.806412      0.568704      0.340452      0.192034      0.104227     0.0534537     0.0255211
  14  18 3290.9439    3.4797  1.3542 12.6314 -0.0151  0.0463   0.0902   0.0994    0.1139   0.0000   433.6806       12.9450       18.6173       10.8913       5.04979      -3.28753      -3.45550      -5.44278       1.21778      0.888836      -1.70741     -0.520577      0.364692     -0.220950     -0.607778    -0.0940757      0.109379      0.102350       4.77330       6.69159       6.28191       6.35229       5.89733       5.10792       4.98996       3.68241       3.22577       2.14066       1.64216       1.05099      0.672713      0.414716      0.238604      0.133244     0.0637614     0.0333592
  14  19 3431.5587    2.8651  2.0225 12.2038 -0.0077  0.0524   0.0637   0.1344    0.0805   0.0000   434.5349       22.6520       18.1013       11.5304      -3.32983     -0.959016      -2.90247      -6.65712      -4.15003      -3.39652      -2.12476      -2.05210     -0.564662     -0.117496      0.309523     -0.260464    0.00362237    -0.0130591       5.56238       7.26847       7.21707       7.73418       6.97519       6.24147       5.09924       4.37040       3.41409       2.52220       1.80642       1.18351      0.807776      0.468903      0.295274      0.166498     0.0841900     0.0445548
  14  20 3572.3307    2.4042  2.6081 11.7422 -0.0029  0.0642   0.0484   0.1579    0.0694   0.0000   428.0141       9.45439       19.5216       17.6726      0.448290      -5.11497      -8.21739      -5.53540       7.82068      -4.64750      -1.86075      0.641711     -0.523674     -0.784767      0.758989     -0.189953     0.0658167     0.0372579       6.57342       8.88081       9.17117       9.09193       8.50320       7.65134       6.31210       5.53296       4.03104       3.13900       2.22108       1.48792       1.00391      0.607616      0.362592      0.210571     0.0983214     0.0530988
  14  21 3713.1285    2.0164  3.8955 11.1558 -0.0061  0.0757   0.0339   0.1960    0.0600   0.0000   459.2552       24.1096       4.32344       13.3971       8.29331       3.95922      -11.3020       17.7049      -1.45003      -6.65656     -0.289930       3.13641      -1.36410     -0.430043     -0.299917     -0.175635      0.188973     0.0593747       8.72714       11.3870       12.2671       11.6150       11.1599       9.54653       8.21599       6.68631       5.09782       3.81817       2.66904       1.78509       1.16796      0.712284      0.422369      0.246225      0.114296     0.0612093
  14  22 3854.2745    1.6638  5.5771 10.7599 -0.0012  0.0945   0.0253   0.2597    0.0521   0.0000   448.3669       14.6763      -2.22509       22.0297      -5.33859       15.1915       9.23540      -9.32493      -6.96934     -0.198096      -1.06069      -2.67975      0.384524     -0.628604     -0.139783      0.296520   -0.00669431    -0.0276280       10.8285       13.6972       14.5076       14.0379       13.6543       11.9908       10.2808       7.96415       6.24417       4.59759       3.34655       2.29992       1.55116      0.965309      0.540515      0.310346      0.161817     0.0801150
  14  23 3995.6978    1.3659  6.8887 10.5005 -0.0042  0.1182   0.0219   0.3239    0.0523   0.0000   451.4571       27.9760       16.8071      -17.9765       29.4486      -11.8910       7.14351      -18.5857      -3.22382      -4.04713      -3.93723       3.90731     -0.766992      -2.66169     -0.701824     -0.184313      0.219204    -0.0591217       12.7842       17.0252       17.6768       17.6783       16.0260       14.8422       12.4267       10.3047       7.95633       5.91134       4.27825       2.88275       1.86920       1.18572      0.685156      0.391925      0.189259     0.0962502
  14  24 4136.4869    1.1147  9.0224 10.2579 -0.0067  0.1574   0.0187   0.4344    0.0501   0.0000   389.2185      -6.23978       88.4374      -10.6151      -30.7904       23.7833       40.6039       7.21950       23.8408       6.02555      -1.19502      -12.4253       5.78156       3.27159     -0.832968     0.0373260    -0.0136333     0.0228532       16.9592       21.9779       24.3028       23.5073       21.9021       19.5871       16.2453       13.8374       10.2470       7.68762       5.67925       3.81548       2.52257       1.56207      0.966295      0.550034      0.254183      0.136930
  14  25 4277.9918    0.9363 10.5810 10.0531 -0.0093  0.1940   0.0170   0.5391    0.0487   0.0000   425.9347       26.5215      -40.8828      -37.7736       61.1180       3.52960      -59.9457      -14.9841       9.61643      -18.3102      -6.42027       7.85158       3.53329     -0.891217      -1.39679      0.580084      0.611361     -0.510596       20.0386       26.4422       28.0741       28.2719       26.3610       23.1375       20.5027       15.7818       13.2078       9.54013       6.97566       4.74232       3.15880       1.97758       1.18815      0.683802      0.332137      0.172430
  15   8 1902.3112    0.4584  0.3944  9.1267 -0.0098  0.0219   0.0202   0.0482    0.0599   0.0000   435.2930       3.68221       10.3943       4.78997      -1.57775       2.68253      -1.76222      -1.20720      -1.01969      -1.14044     -0.758706      0.358265      0.148358    -0.0931186     -0.209898     0.0739366     0.0894659    -0.0379942       2.89837       3.61073       3.94037       3.81242       3.81483       3.31342       2.60012       1.96515       1.56023       1.18095      0.925936      0.579750      0.369352      0.233412      0.173757     0.0986935     0.0548359     0.0306249
  15  11 2339.4422    1.2470  0.7965 10.2497 -0.0075  0.0304   0.0366   0.0660    0.1025   0.0000   441.0090       3.85399       7.19658       7.26225      -3.25383       3.30405       3.14995       1.80933      0.479481      -2.17851       1.22674    -0.0892224    -0.0205680     0.0211344     -0.184233      0.322041    -0.0733712    -0.0152983       3.21028       4.29037       4.47067       4.32501       4.25436       3.67344       3.26925       2.56449       2.07247       1.62647       1.19126      0.759964      0.466214      0.325376      0.203905      0.124969     0.0714700     0.0351336
  15  12 2481.0692    1.6684  0.8615 10.8554  0.0025  0.0326   0.0485   0.0745    0.0983   0.0000   437.8998       2.50610       11.9397       1.76065     -0.759856       2.43369      -4.77005      -1.41191       1.43009       2.05718     -0.110998     -0.185662      0.707770      0.408909    -0.0638349    -0.0164313    0.00670875   -0.00813768       3.27868       4.77481       4.71276       4.67666       4.36741       3.53117       3.49013       2.49501       2.27874       1.58203       1.11330      0.807976      0.473280      0.339931      0.180352      0.123171     0.0582820     0.0322696
  15  13 2622.4343    2.0819  0.7492 11.4543 -0.0062  0.0316   0.0617   0.0631    0.0923   0.0000   437.5415       1.00214       12.7163       4.00589      -4.39317       1.50328      0.657895      -2.17746      0.670521     -0.740157       1.09981     0.0348896      0.552466     -0.130411     -0.175655     -0.125412     0.0983949    -0.0108229       3.64946       4.14007       3.68510       4.50686       4.39753       4.00923       2.91619       2.23313       2.03360       1.89121       1.21859      0.731586      0.460087      0.325780      0.238128      0.141002     0.0798695     0.0444564
  15  15 2905.7774    3.0730  0.8178 12.4189 -0.0139  0.0295   0.0916   0.0710    0.1347   0.0000   441.6607       5.25971       18.3342      0.883940      -3.78012       3.63360       1.43421     -0.678373       1.39745      0.241146     -0.312867      -1.74036      -1.19970     -0.103261     -0.108651    -0.0788560     0.0376873     0.0199670       3.05041       3.81925       4.11889       4.28371       3.95509       3.43466       3.01593       2.38691       1.90445       1.40557       1.06866      0.702459      0.510447      0.297726      0.200269      0.116570     0.0639122     0.0342734
  15  16 3047.1089    3.9084  0.9011 12.4323 -0.0063  0.0317   0.1216   0.0770    0.2124   0.0000   433.0615       5.29484       6.61669       9.03570      -8.24191       4.38933      0.406933      -3.38948      -2.61652     -0.169864     -0.428839     -0.781930      0.671975    -0.0748381     0.0843186    -0.0134022     0.0188177    0.00678530       3.22568       4.33734       4.28168       4.42990       4.09244       3.65201       3.30604       2.66324       2.10432       1.52651       1.14071      0.814831      0.539437      0.343820      0.207385      0.118860     0.0643788     0.0360545
  15  17 3188.0834    3.6433  1.0056 12.9795 -0.0176  0.0362   0.1149   0.0876    0.1495   0.0000   445.3567       7.25692       11.2365       1.90231       6.67283       2.20723     -0.244579       2.10046       1.47966      -5.63372     -0.580066     -0.903665      0.660023    -0.0215827      0.461407    -0.0611968     -0.142644    -0.0184819       4.20379       5.34036       5.81898       6.09649       5.48135       4.67576       3.97311       3.05767       2.29575       1.76352       1.26629      0.890189      0.559549      0.384242      0.232294      0.143599     0.0761748     0.0428413
  15  18 3328.8228    3.3857  1.3706 12.4284 -0.0115  0.0404   0.0865   0.1011    0.1424   0.0000   434.7424       8.11169       13.4871       6.51514      -4.41679       2.49738       5.66226       1.71159     -0.518441      -5.20547       3.34109      0.961113      -1.28727      -1.07273      0.516173      0.308722    -0.0595053     0.0437886       4.28869       5.66675       6.07800       5.96327       5.78229       4.87821       4.21473       3.32687       2.66845       2.08693       1.43586       1.01960      0.664013      0.436510      0.273481      0.161906     0.0907209     0.0469914
  15  19 3470.0173    2.7432  2.3076 12.0190 -0.0008  0.0554   0.0558   0.1469    0.0801   0.0000   445.7148       18.4786       25.6210       4.39533      -14.4249       2.37403       3.82632       3.92714      -2.88501      -5.44480       2.71176       1.15025     -0.952284     -0.429499     -0.204586     -0.103482     0.0788089     0.0533921       5.83914       7.58454       7.65512       7.92752       7.29534       6.40439       5.61214       5.03206       4.00967       2.95373       2.12253       1.54703      0.997161      0.655146      0.375056      0.230623      0.123837     0.0693675
  15  20 3611.2627    2.3030  3.2788 11.4564 -0.0056  0.0673   0.0401   0.1729    0.0680   0.0000   438.7833       7.76998       1.30532       3.04674      -29.1301      -2.63300       20.2734       3.60585     -0.526649      -1.48882      -1.61114      -1.27454      -1.76695      0.742577     0.0510790     -0.353419      0.211868    -0.0546646       6.52031       8.90497       8.89569       9.44646       8.54831       8.02624       6.81359       5.65232       4.36202       3.51661       2.53300       1.75535       1.16695      0.781956      0.467668      0.288184      0.155519     0.0798895
  15  21 3752.6092    1.9672  4.6201 10.9183 -0.0021  0.0785   0.0305   0.2117    0.0614   0.0000   436.6411       17.1690       13.3650       17.0139      -4.98924       4.69165      -4.52340      -10.4366       4.76633       3.55817       1.32366      -5.28821      -2.52801      0.736781      0.146889      0.287195      0.325077    -0.0835834       8.48935       10.4112       11.4217       11.1114       10.5745       9.59946       8.20631       6.90398       5.49052       4.16513       3.06648       2.09032       1.42750      0.909894      0.560776      0.331431      0.181657     0.0986011
  15  22 3894.2659    1.5967  6.2681 10.5290 -0.0022  0.1007   0.0228   0.2789    0.0547   0.0000   442.0859       28.8507       28.4650      -19.0716      -21.6386      -8.01151       1.55029      -1.21181       1.19579      -3.73222       9.60691     -0.315786    -0.0710015      -1.26881    -0.0322442      0.177422     0.0144832    -0.0621921       9.83263       13.1013       14.0682       14.1259       13.4646       12.1457       10.1920       8.49108       6.63766       5.24928       3.75726       2.64471       1.81177       1.16804      0.714756      0.438219      0.226006      0.124618
  15  23 4035.7253    1.2736  7.4129 10.4654 -0.0002  0.1233   0.0201   0.3540    0.0473   0.0000   422.6831       4.69339      0.313776       20.6801       9.93001       9.21748       6.63143       15.4641     -0.400598      -10.2778      -2.66184       3.62857       1.69951     -0.692734      -1.26778     -0.636835     0.0684627      0.441640       12.1871       15.6585       16.6228       17.0849       16.2717       14.4579       12.7571       10.4926       8.22478       6.23979       4.79370       3.29798       2.34029       1.47531      0.924574      0.549902      0.287107      0.155132
  15  24 4177.6391    1.0630  9.7338 10.1252 -0.0047  0.1579   0.0169   0.4480    0.0477   0.0000   425.0743      -2.92216       38.1243      -24.3462      -11.0303       30.1307      -21.5684      -15.8190       4.68064       9.44774       19.3770       2.97639      -9.20804      -1.12513      -1.14867       1.18810     0.0117492     -0.458298       15.7546       19.7410       21.4107       21.9575       20.3349       18.8977       16.1802       13.5116       10.6524       8.16875       6.12505       4.33835       2.98479       1.91073       1.20590      0.734944      0.377736      0.200748
  16   6 1629.5266    0.2112  0.1559  8.8627  0.0158  0.0183   0.0139   0.0339    0.0394   0.0000   437.5041      -1.68646       13.9761      0.400128      -1.74898      -4.24279       1.85673      0.203878      -1.39950      0.410801      -1.28767     0.0915287      0.171749      0.281735     0.0548289    -0.0332532     0.0436586     0.0365619       2.07180       2.28578       2.23203       2.43069       2.34469       1.98379       1.87567       1.64574       1.57133       1.02269      0.748182      0.568767      0.434063      0.334751      0.208122     0.0923644     0.0433891     0.0307703
  16   8 1933.1624    0.4483  0.4548  9.1524 -0.0047  0.0267   0.0181   0.0553    0.0579   0.0000   438.5333       3.77285       14.7899       4.40798      0.847421      -2.57382      -3.84315      -2.49069      0.366277     -0.496638      -2.04274      -1.53358      0.248103     0.0164184     0.0731396    -0.0833284    -0.0238564     0.0153330       2.64918       3.14775       3.45420       3.21349       3.61640       3.10761       2.36116       1.93871       1.72830       1.47966       1.03694      0.712988      0.437790      0.284099      0.201412      0.133944     0.0879118     0.0524723
  16   9 2081.6256    0.7087  0.5097  9.3277 -0.0076  0.0226   0.0262   0.0531    0.0831   0.0000   434.0390      -8.01528       15.6612      -2.79199      -3.58091       1.96467       4.06005     -0.685452       2.20647      0.270983       1.93490       1.54640      0.451431     0.0340384      0.308223     -0.263634    -0.0367879     0.0575083       2.34275       2.78116       3.23199       3.05100       2.77268       2.88762       2.33724       1.83605       1.57363       1.11793      0.851112      0.657075      0.416285      0.265290      0.187995      0.112596     0.0643919     0.0361730
  16  10 2228.4317    0.8864  0.7457 10.1100  0.0027  0.0293   0.0278   0.0667    0.0851   0.0000   432.9928      0.872934       13.4405       2.43171       4.78582       2.12805       3.12957       2.11926       5.04970      0.982225       1.43784     -0.406881     -0.749059      0.149829     -0.420693      0.124998     0.0554243    -0.0540808       2.72650       3.77945       3.99840       3.87011       3.83218       3.30318       3.00722       2.42550       1.97602       1.60249       1.05054      0.803705      0.547889      0.362994      0.233772      0.132933     0.0757532     0.0451996
  16  11 2372.6434    1.2335  0.7484 10.4751 -0.0050  0.0282   0.0355   0.0621    0.0843   0.0000   434.0259       3.76890       14.7887       2.60054      -2.54005       1.17245      0.810467       3.28292       1.94539     -0.416382     -0.465783      0.440645      0.943335      0.106096     -0.320765    -0.0124324      0.132265     0.0519658       2.59200       3.40960       3.67711       3.58602       3.52346       3.15117       2.82497       2.23498       1.72273       1.37765       1.03818      0.719424      0.535369      0.343736      0.225012      0.129739     0.0788137     0.0437382
  16  12 2514.8488    1.7281  0.8796 10.8284 -0.0024  0.0299   0.0454   0.0694    0.0984   0.0000   440.4069       5.39857       12.8658       2.05403      -1.21457      -2.92533      0.964231      0.846418     -0.625700     -0.797828     -0.230365      -1.32388      0.157971     -0.123284      0.287323     0.0652246    -0.0279827    -0.0521565       3.32664       4.08266       4.09837       4.16776       4.16510       3.53986       3.11054       2.50579       2.17875       1.78579       1.25707      0.862799      0.544971      0.361329      0.242524      0.149350     0.0865040     0.0510887
  16  13 2657.0183    2.2897  0.7291 11.6608  0.0006  0.0264   0.0691   0.0627    0.0884   0.0000   435.1268       2.59819       14.1740       4.96948      -3.46472      -1.04530      0.112099     -0.867916      0.823476      0.206800       1.38460     -0.716103      -1.12574     -0.952636     -0.249564     0.0687357    0.00452579     0.0200591       2.77130       3.55998       3.81914       4.10753       3.82110       3.21968       2.67757       2.28558       1.74546       1.30479      0.967585      0.685898      0.493519      0.336588      0.215183      0.116372     0.0761431     0.0456726
  16  14 2799.4895    2.8580  0.7532 11.9313 -0.0010  0.0267   0.0852   0.0628    0.0977   0.0000   431.3829       8.69843       7.40532       3.79511     -0.865375      0.362859      -2.04793     -0.585432      -1.64531      0.994758      -1.07037      -2.43100     -0.205386     -0.189549      0.259466      0.133340    -0.0633919    -0.0293315       2.55581       3.21392       3.32531       3.51069       3.31346       2.83815       2.65814       2.08497       1.82277       1.31803      0.991676      0.708424      0.520254      0.331932      0.209933      0.125524     0.0701211     0.0439760
  16  15 2941.7977    3.3520  0.8080 12.4845 -0.0093  0.0283   0.0966   0.0666    0.1053   0.0000   438.8400       7.34182       13.8437       1.86492      -8.77356       3.11467       8.94038     -0.256447       1.42006      -1.15247       1.77701      -1.00319     -0.266522     -0.348916      0.258027     -0.174524     0.0496911   -0.00929714       2.54806       3.45545       3.44903       3.54608       3.50822       3.11052       2.83983       2.30154       1.92298       1.43163       1.02069      0.798920      0.552227      0.354756      0.237346      0.135112     0.0764278     0.0463007
  16  17 3224.9980    3.6063  1.3391 12.3478  0.0009  0.0424   0.0965   0.1025    0.1811   0.0000   439.1890       11.6684       20.0860       10.4700      0.193656      -6.54367       4.48423      -6.51446      -4.26067       7.29755      -1.48234      -2.08337      0.244014      0.397899      0.348178     -0.309223     -0.180266     0.0867472       3.81598       4.60447       5.74178       5.51175       4.88803       4.77823       4.40716       3.17549       2.78818       2.19001       1.57139       1.10623      0.801652      0.533728      0.330307      0.212951      0.117770     0.0654322
  16  18 3366.4738    3.2207  1.5662 12.4805 -0.0261  0.0463   0.0853   0.1171    0.1448   0.0000   437.9910       3.19623       5.58784       9.57181      -9.43971       1.64108      -9.14257      0.692558     -0.991444      -3.55896       2.83684     -0.910309      0.149272      0.948760     -0.505695      0.547749   -0.00111411     0.0422600       4.15391       5.91329       6.06192       5.93882       6.20741       5.12454       4.67414       3.81541       3.08374       2.53658       1.75785       1.34707      0.876117      0.612040      0.379440      0.240550      0.136373     0.0740945
  16  19 3507.9945    2.7036  2.4798 11.9225 -0.0036  0.0561   0.0541   0.1463    0.0865   0.0000   430.7561       8.23747       20.0200       3.56190      -10.4801       2.58813      -7.57924      -5.18336     -0.914635      0.460869      -2.07835      0.506527      -1.92594    0.00981187      0.476822      0.299874      0.182448    -0.0484669       5.29414       6.99593       7.72892       7.28745       7.36976       6.61270       5.51316       4.90505       3.72078       3.01550       2.26886       1.54201       1.11948      0.728837      0.459053      0.291512      0.166071     0.0927791
  16  20 3649.8508    2.2677  3.5973 11.2938  0.0001  0.0684   0.0369   0.1710    0.0690   0.0000   440.2347       9.06492       31.7324       22.1186      -21.3874       4.68230       13.2656      -4.62078      0.120081       4.66682      0.111527     0.0556891      0.446376     -0.177069      0.941297     -0.500343      0.110390     0.0385195       6.45232       8.12584       8.98705       8.96028       8.29558       7.89762       6.86912       5.70830       4.87092       3.66936       2.82692       1.94279       1.41975      0.940378      0.594158      0.364134      0.206704      0.118020
  16  21 3791.6633    1.8293  4.5714 10.8691 -0.0041  0.0772   0.0280   0.2134    0.0612   0.0000   422.8645       11.3476       29.9275       7.25813      -1.40020       17.0374      -6.63806      -6.38023       11.3076     -0.302966     -0.312409      0.978972       3.81933      -1.17621     -0.418685      0.987243      0.479882     -0.140367       7.69257       9.60185       10.0679       10.5517       10.0046       8.91250       8.03588       6.74666       5.41653       4.10197       3.19928       2.29825       1.59969       1.05893      0.678117      0.427503      0.239849      0.132755
  16  22 3933.6055    1.5598  6.8779 10.3746 -0.0016  0.1024   0.0209   0.2795    0.0546   0.0000   448.6259       21.4035       27.5305       19.1854       12.0503       15.2001       10.6639      -12.7396      -2.71258      -5.89087       1.04624       2.45963      -2.07424      -1.01309      0.399180     -0.253308      0.333849     -0.252509       9.68448       12.2929       13.0659       13.4447       12.6575       11.7636       10.2591       8.74677       7.11959       5.69044       4.17524       3.03775       2.11029       1.40077      0.902687      0.563292      0.316137      0.184042
  16  23 4075.6958    1.2441  8.6303 10.2198 -0.0048  0.1278   0.0177   0.3635    0.0477   0.0000   451.4287       31.3670      -3.79772      -2.63187      -15.8016      -8.51725       14.6941       19.0298      -15.1382      -17.2099       7.67663      -4.21008      -2.35430     -0.992995      -3.64362     -0.144887      0.731689      0.104249       12.1834       15.8254       16.7207       17.2836       16.1919       15.2491       12.7645       11.0833       8.95951       6.97566       5.18124       3.78121       2.69016       1.79228       1.15288      0.705767      0.398764      0.227492
  16  25 4360.2999    0.8381 12.2053  9.9366 -0.0019  0.2060   0.0147   0.5938    0.0436   0.0000   453.5804       24.5087       33.5431       10.6849      -2.26289       33.7151      0.943688      0.622169       3.51715       13.2327     -0.824978      -15.8299    -0.0173644     -0.385263      0.896086      -2.36479      0.256609      0.141425       19.9069       25.3393       27.2025       26.9417       25.3670       24.0334       21.1678       18.0895       14.8522       11.2960       8.79790       6.32208       4.46616       2.97033       1.91525       1.20261      0.648277      0.370321
  17   8 1963.3148    0.5002  0.4567  9.2888 -0.0048  0.0241   0.0187   0.0461    0.0578   0.0000   437.9058       2.86005       14.7766       1.25616      0.631691     -0.703131      -5.06024       3.47894       2.06816      0.545672      -1.90689     -0.738666      0.117144      0.250184      0.111627     -0.392047    -0.0500818   -0.00898975       2.16140       2.83900       2.75534       3.06559       2.57507       2.52666       2.25925       2.08469       1.63338       1.37774       1.01617      0.700888      0.505651      0.379194      0.214172      0.141747     0.0806076     0.0476443
  17   9 2113.0135    0.7349  0.4950  9.5930 -0.0056  0.0214   0.0253   0.0468    0.0657   0.0000   438.9334      -7.42447       12.1515      -3.18021     -0.552542       2.45076       1.88446     -0.479660      0.202401       1.27653       1.77137       1.53336      0.456700      0.403398      0.167439   -0.00636187     0.0513706    -0.0134662       2.07669       2.83032       2.75075       2.86377       2.61928       2.71358       2.12986       1.84982       1.56536       1.33355       1.05238      0.767244      0.452334      0.289891      0.192821      0.134785     0.0889407     0.0584280
  17  10 2260.2874    0.9995  0.6982  9.8853 -0.0048  0.0255   0.0287   0.0619    0.1032   0.0000   436.3834     -0.722668       9.31894       2.42741      -3.30523      -4.16679     -0.286865       3.69311      0.111048     -0.545447      0.165048     -0.263394     -0.119710     0.0321827     -0.171967     0.0395913      0.103042     0.0399455       2.41007       3.17352       3.16254       3.40787       3.36886       2.94652       2.72084       1.99126       1.69663       1.28697       1.05313      0.725431      0.505455      0.353856      0.221237      0.153803     0.0921917     0.0563838
  17  11 2405.0173    1.3322  0.8286 10.6508 -0.0035  0.0288   0.0369   0.0673    0.0855   0.0000   436.6849       2.36437       12.6824      -5.36482      -1.37187       4.82794       2.17182       4.06793       1.90989     -0.726063    -0.0796932     -0.190383      0.396613      -1.15698     -0.170197     -0.163950      0.116039    -0.0576104       2.77157       3.61643       3.85895       3.63575       3.55049       3.21401       3.06221       2.48214       2.18204       1.61750       1.23821      0.910190      0.627158      0.475790      0.286440      0.173780     0.0989011     0.0571490
  17  12 2548.1506    1.8248  0.8532 10.9826  0.0024  0.0277   0.0493   0.0675    0.0969   0.0000   441.2429     -0.107782       10.9983       5.12960       2.82851      -4.23171      -4.92064       3.58416       1.23965      0.955199      0.518667      0.554724      0.538197      0.744353    -0.0754195     -0.212792      0.157705     0.0396024       2.73546       3.58548       3.58713       3.78170       3.61543       3.11647       2.89748       2.42973       2.00663       1.50715       1.16886      0.844285      0.600060      0.390273      0.254415      0.152844     0.0979242     0.0591912
  17  13 2691.0824    2.4008  0.8284 11.5359 -0.0092  0.0259   0.0649   0.0645    0.0944   0.0000   437.1105      -2.21735       22.3734       8.29094       3.75455      0.990230      -2.02711      -3.17810       1.53151      -2.74722      0.574739      -1.26328    -0.0420595     -0.355102     0.0960425      0.210251     -0.201936    -0.0529182       2.57446       3.36236       3.35932       3.51537       3.24041       3.07441       2.64250       2.36789       1.91221       1.48387       1.09015      0.791055      0.601601      0.385869      0.260172      0.157445     0.0898401     0.0546550
  17  14 2834.3493    2.8620  0.8115 12.1301 -0.0061  0.0270   0.0795   0.0674    0.0872   0.0000   435.2486       6.68889       5.43158       3.04055      -2.33595     -0.968684      0.364720      -2.30031       1.99166      -1.83797      0.727680      -2.47379      0.990974     -0.844838     -0.529176     -0.362161     0.0317136    -0.0534721       2.45611       3.43383       3.31674       3.60884       3.30307       3.15003       2.67310       2.39388       1.74089       1.45927       1.08261      0.823124      0.576064      0.391224      0.257300      0.157846     0.0971974     0.0544230
  17  15 2977.2887    3.4902  0.9260 12.3483 -0.0034  0.0282   0.0902   0.0713    0.1023   0.0000   437.9327       6.60971       16.7476       2.14516     -0.474776      0.299394      0.394055     -0.818739     -0.919858     -0.892040      0.401952      0.755884     -0.498533      0.249932     -0.173565     -0.594366     -0.232013     0.0214117       2.56636       3.48780       3.72204       3.64951       3.56715       3.06397       2.84167       2.39689       1.94894       1.58548       1.21754      0.865821      0.603001      0.387253      0.246885      0.176316      0.102859     0.0641961
  17  16 3119.4205    3.6208  0.9530 12.7542 -0.0198  0.0313   0.0987   0.0749    0.1209   0.0000   439.5298       9.05314       14.1272       12.6753     -0.175043     -0.434911     -0.432391      -1.80421       4.15595       1.58866      -1.39407     0.0731868       1.11703      -1.96276      0.123152      0.163566     -0.209869    -0.0299683       2.63373       3.65176       3.74345       3.81672       3.70798       3.29968       3.03369       2.48257       2.12584       1.62622       1.27862      0.910373      0.708492      0.425955      0.320156      0.192111      0.103902     0.0699631
  17  17 3261.4646    3.6276  1.3415 12.5000 -0.0039  0.0378   0.0897   0.0961    0.1452   0.0000   444.6250       6.82388       11.6866       2.74987      -6.20930       2.14226       4.74757      0.514480      -4.66465       1.94625     -0.190896      0.578642      0.533657      0.686384     -0.336142    0.00877661     -0.111911      0.126757       3.43500       4.70418       4.71520       4.79269       4.75423       4.39036       3.79838       3.29231       2.47097       2.01651       1.46322       1.17412      0.821272      0.562741      0.358566      0.241259      0.138004     0.0855108
  17  18 3403.5188    3.1684  2.0514 11.3789  0.0025  0.0449   0.0646   0.1180    0.2210   0.0000   433.7584       7.26961       9.74711       3.07093      -4.47241       6.78996      -1.30092       1.04592       2.47159      -4.26609       3.30076       1.64563      0.270545     -0.269444    0.00422965     -0.399306      0.119404     0.0103168       4.08139       5.29789       5.58518       5.56496       5.70590       4.83257       4.63085       3.78999       3.17955       2.45889       1.96960       1.42150      0.977611      0.677114      0.429150      0.284669      0.173891      0.100249
  17  19 3545.5404    2.7185  2.7363 11.5288  0.0011  0.0536   0.0507   0.1490    0.1079   0.0000   437.9712      -1.83335       10.1314       21.5621     -0.801785     -0.217045      -4.36629      -1.23334       2.51047      0.184305      0.412053     -0.980934      0.281152      0.549860      -1.01572      0.327449     0.0489979     -0.130511       4.85047       6.10070       6.83360       6.53497       6.68719       5.94290       5.30013       4.55768       3.77012       2.94406       2.25602       1.65928       1.16934      0.813808      0.532460      0.337036      0.202467      0.119217
  17  20 3687.8408    2.0912  3.9679 11.1538 -0.0035  0.0723   0.0335   0.1841    0.0686   0.0000   445.4075       18.2481       19.3493       10.0754       7.64753      0.515817       2.81348      -1.32351       9.91042      -10.4184      -6.12977     -0.687275       1.34136       1.12468      0.492760     -0.487900     -0.352278     0.0576996       6.88754       9.08842       9.79024       9.77096       9.37366       8.68813       7.51257       6.51133       5.05945       4.07451       3.14909       2.30683       1.59716       1.11627      0.729197      0.460833      0.277033      0.163217
  17  21 3829.9875    1.7031  5.3687 10.7925 -0.0002  0.0872   0.0254   0.2428    0.0557   0.0000   443.0905       20.7490       8.14379       23.0953      0.575883      -10.0805      -11.0672       2.35654       2.50206     -0.233196      -3.67851       3.36053     -0.127776       2.02237     -0.832587     -0.775006    -0.0295704     0.0506138       7.64383       10.1725       10.8699       11.1798       10.6027       9.87465       8.49898       7.56731       5.98602       4.93095       3.67820       2.76978       1.89793       1.33874      0.873342      0.571837      0.318669      0.197270
  17  22 3972.2413    1.4519  7.5640 10.2810  0.0005  0.1072   0.0190   0.3041    0.0516   0.0000   422.0421      -5.46670       26.9416       29.1613       7.96353      0.254160       5.56599       8.15016      -14.8176      -11.5574      0.158067      -1.13992     -0.108797     -0.316195      0.157143     -0.601513     -0.331687      0.318223       9.54470       12.2673       13.5483       13.7163       13.3042       12.5277       10.5230       9.16431       7.67659       5.88284       4.82540       3.27829       2.46878       1.60527       1.14523      0.708998      0.410842      0.255311
  17  23 4115.3707    1.1709  8.7011 10.1549 -0.0007  0.1280   0.0166   0.3760    0.0464   0.0000   448.4712       21.0828       32.4332       25.2625       7.09535       1.09049       12.6085       4.13348      -7.45032       3.36407      -1.08571      -8.28224      -3.42131       5.05156     -0.909696      -2.01205     -0.172897      0.384029       11.3779       14.7906       16.0516       16.0677       15.4413       14.6216       12.9096       10.8942       8.94345       7.25597       5.47322       4.09054       2.91671       2.03763       1.35283      0.854265      0.499495      0.298400
  18   9 2143.6935    0.7872  0.6198  9.6194 -0.0020  0.0236   0.0247   0.0584    0.0697   0.0000   436.8843      -2.42784       16.5404      0.683814       3.21003      0.838517     0.0724808       2.17640       1.64230     -0.744901     -0.751409      0.724418      0.166598      0.244749     -0.645253   -0.00212927      0.314216    -0.0262695       2.27265       2.71825       3.00784       2.72159       2.67132       2.50337       2.23723       2.10973       1.80454       1.43870       1.18062      0.797591      0.584853      0.425923      0.274334      0.185406      0.102489     0.0619438
  18  10 2291.6413    1.1400  0.6665 10.1222  0.0014  0.0266   0.0335   0.0573    0.0874   0.0000   440.9773      -3.81489       12.8546       2.47014      -1.04130      0.270623     -0.325822      -1.10462     -0.517008      0.172370     -0.641417      0.134719     -0.906987      0.242291      0.358115      0.376039     0.0132054    -0.0400344       2.58079       2.80421       2.95421       3.54784       3.65623       2.63030       2.42270       2.29230       1.89633       1.36443      0.992265      0.827758      0.622567      0.407031      0.244108      0.167524      0.120556     0.0705901
  18  11 2436.8781    1.4599  0.8425 10.7816 -0.0022  0.0286   0.0407   0.0659    0.1035   0.0000   443.4091      -4.76041       17.0586       1.34367      0.540934      -2.96480       1.83544       5.52424       4.13523    -0.0822796       2.43217      -1.32674      -2.27326     -0.647351      0.784100      0.107521     -0.284707    -0.0197997       2.42075       3.19678       3.40555       3.68307       3.43116       3.13968       2.77759       2.35785       1.96782       1.64826       1.15802      0.911163      0.675009      0.440150      0.347724      0.207628      0.116115     0.0770698
  18  12 2580.8598    1.9870  0.9243 11.4213 -0.0011  0.0307   0.0519   0.0775    0.0855   0.0000   437.9493       4.35474       15.4065     -0.450740       4.82054     -0.261194      -3.84422      -2.84974      -1.32404      0.931499     -0.654780     -0.353393     0.0701179    -0.0584176    -0.0261915     -0.100729    -0.0746314    -0.0826846       3.06214       3.97424       3.82839       3.48699       3.85227       3.62843       3.50024       2.84220       2.20845       1.59894       1.25360       1.02006      0.795184      0.600576      0.376889      0.244607      0.146937     0.0848540
  18  13 2724.7122    2.5579  0.8411 11.5646 -0.0033  0.0277   0.0661   0.0597    0.1036   0.0000   442.5016      0.573587       12.8550       5.58847       2.37321       2.84067      -3.34766     -0.921867      0.169613      -2.68976       1.65997       1.12007      0.492755    -0.0504204     -0.595251     -0.772924     0.0298226     0.0108721       2.47368       2.99314       3.18548       3.24084       3.41568       3.02041       2.57160       2.30337       1.88332       1.40530       1.15330      0.819838      0.610618      0.445617      0.310263      0.204882      0.125617     0.0733593
  18  15 3012.2120    3.6934  0.8349 12.7503 -0.0038  0.0270   0.1001   0.0713    0.0830   0.0000   441.8060       5.86094       15.4837       2.35350     -0.597733       1.76554      -3.21816      0.724096      -3.01699       1.37613      0.502681      -1.98420       1.00581     -0.379483     -0.208048     -0.327241    -0.0230757      0.120015       2.52838       3.25320       3.23513       3.17628       3.16014       3.05140       2.91261       2.42071       1.86819       1.36773       1.10272      0.861096      0.693439      0.464258      0.325828      0.206511      0.133610     0.0744150
  18  16 3154.9296    3.7885  0.9286 13.0750 -0.0003  0.0306   0.1009   0.0747    0.0853   0.0000   440.4246       1.75682       8.55014       4.70116       3.65761       3.13222      -6.73718       2.29114     -0.674799     -0.548115      -3.17892      -1.21765     -0.329728       1.81591     -0.305239     -0.445043   -0.00492297    0.00586712       2.83497       3.48606       3.71584       3.99909       3.72301       3.31614       2.93348       2.67945       2.20379       1.73991       1.34787      0.995183      0.703445      0.509917      0.324087      0.217354      0.130042     0.0769227
  18  17 3297.4141    3.4519  1.3615 12.5424 -0.0051  0.0361   0.0809   0.0903    0.1211   0.0000   432.5615       11.1752       13.3491       9.63768      -4.56078      -1.94042      -5.49735      0.686498       1.23951    -0.0316868   -0.00446226      -2.19544      -1.43136     -0.657728      0.720484     -0.165538     -0.163759    -0.0521623       3.21628       4.16096       4.61964       4.63998       4.54656       4.01223       3.77757       3.02208       2.52364       2.02689       1.61193       1.14372      0.837467      0.612008      0.415117      0.277208      0.156971      0.102770
  18  18 3440.0926    2.9789  2.2239 11.7821 -0.0020  0.0456   0.0563   0.1236    0.1154   0.0000   437.2175      -4.13379       4.80755       12.8196       4.66341       2.51326      -2.41562      -1.20273      -1.13065      -1.19043      -1.24814      -1.64131     -0.342811     -0.494655     0.0841151      0.304682      0.513648     0.0819084       3.97773       5.19311       5.63424       5.79571       5.68664       5.12354       4.64888       3.74998       3.11357       2.53617       2.00617       1.48491       1.03014      0.745552      0.488881      0.327168      0.215073      0.132651
  18  19 3582.6006    2.4683  3.3027 11.1767 -0.0001  0.0566   0.0398   0.1627    0.1031   0.0000   443.0772       13.4349       13.5740       7.26883      -6.32194       4.80762       1.52845      0.901473       2.77575       3.63668     -0.339415     -0.285153     -0.976837       1.19091      0.217626     -0.155890     -0.500157     -0.409129       5.02491       6.21844       6.82559       6.91701       6.69401       6.37707       5.64356       4.65724       4.03097       3.19986       2.51021       1.90856       1.36496      0.942189      0.643194      0.432803      0.271262      0.167152
  18  20 3725.3696    2.0253  4.6989 10.8419 -0.0010  0.0753   0.0287   0.1997    0.0700   0.0000   441.0702       12.8675      -13.1557       15.4980       6.10159      -12.3921      -7.38401     -0.371759       5.77224      -2.67546      -5.63957      -2.68250      -1.91238     -0.873271     -0.216942     -0.145830   -0.00568376      0.177419       6.16544       8.32330       8.91402       9.35559       8.79762       8.41280       7.27882       6.36693       5.17258       4.22892       3.34967       2.45131       1.79923       1.25755      0.852423      0.554627      0.350382      0.209676
  18  21 3868.1837    1.7042  6.0726 10.5046 -0.0025  0.0884   0.0222   0.2398    0.0582   0.0000   432.1849       22.7491       19.0498      -6.70570      -15.8063       9.13209      -1.32823      -6.64786      -2.15239      -8.40702       4.62898      -1.00301      -1.56011      -2.86715       2.85093      0.477125      -1.16328      0.176998       7.56971       9.62735       10.7000       10.8629       10.5279       9.92014       8.72717       7.50714       6.26433       5.00306       3.97037       3.03169       2.14390       1.48507       1.04390      0.677346      0.425916      0.260284
  18  22 4010.7513    1.3972  8.2669 10.2221 -0.0030  0.1125   0.0175   0.3220    0.0488   0.0000   458.8825       9.13717      0.569934      -5.01694      -5.49707       3.17433       7.53643      -13.5603      -5.06295       12.4289       6.36204      -8.60509       2.48540     -0.197440       1.73738      -1.54807     -0.842609     0.0241960       9.36555       12.7637       13.3538       13.9498       13.2178       12.6622       11.1125       9.57979       8.05870       6.31650       5.03626       3.80409       2.73002       1.98793       1.29951      0.871142      0.525363      0.317294
  18  23 4154.0470    1.1397  9.6939 10.0692 -0.0015  0.1330   0.0151   0.3890    0.0441   0.0000   432.0928       18.2125       19.9843       10.5418      -15.3738      -17.7043       8.77460       12.3284       5.15087       3.73520       3.13875      -4.73484       4.38849      0.739704      -1.30704      -2.03303      0.203090      0.879290       11.3071       14.7301       15.6793       16.7016       16.3211       14.5418       13.0991       11.2076       9.75236       7.53986       5.92965       4.48952       3.31608       2.25407       1.58178       1.01247      0.643522      0.394109
  18  24 4297.1033    0.9325 12.4781  9.9663 -0.0000  0.1833   0.0134   0.5403    0.0405   0.0000   430.3026       21.9476       32.7279       22.4465       10.6731       24.4907       44.8955       8.76606      -10.8796       2.34432       9.93378      -5.09781       2.51835     -0.141154      -2.00776     -0.369341      0.763178     -0.396495       15.4345       19.8441       21.8996       21.9730       21.6479       20.1996       18.2436       15.3410       13.2384       10.3635       8.13624       6.22360       4.60211       3.23005       2.20380       1.44532      0.905299      0.543837
  18  25 4440.1212    0.7436 13.9641  9.8794 -0.0054  0.2472   0.0117   0.6538    0.0367   0.0000   428.3605       36.4873      -7.47120       4.11219       41.7908       2.32967      -9.19762       54.2680       29.2620      -41.2518      -11.6903       7.85552      0.538213      -7.11628      -1.95410      -2.51817      0.473168      0.739569       20.0955       26.9966       29.1303       30.5841       28.7770       27.2305       24.2864       20.6742       18.0060       14.0475       11.1237       8.44106       6.15936       4.34199       3.02047       1.99926       1.14007      0.714873
  18  26 4582.8115    0.6017 14.7437  9.7501  0.0047  0.2897   0.0108   0.7805    0.0336   0.0000   378.5932       14.2715       65.1097      -21.1195       3.71145       20.9606      -12.7760       78.6716      -14.5149      -26.8220       11.9602       5.01696       12.9154       8.20596      -3.40095      0.141603       4.58503       1.58802       23.9990       30.8673       33.6106       35.2745       32.5330       32.1568       27.8510       24.1008       20.6129       16.8022       12.9963       9.82071       7.32290       5.07936       3.53812       2.36790       1.38456      0.857079
  19   7 1867.2936    0.4259  0.3820  9.1546 -0.0034  0.0211   0.0155   0.0403    0.0487   0.0000   437.1617      -5.74632       13.5148      -2.56685      -2.75907      -1.91648      -1.70570      0.531551     -0.133287     -0.522798      0.671329     -0.123251     -0.519574      0.261036      0.109642     -0.120405     0.0229611    -0.0459080       1.43727       2.31109       2.07267       2.44788       2.26593       2.05570       1.91358       1.46177       1.47151       1.07417      0.919123      0.622255      0.529987      0.300210      0.250826      0.157727     0.0954793     0.0537505
  19   8 2021.7800    0.6087  0.5533  9.2494 -0.0010  0.0225   0.0188   0.0485    0.0678   0.0000   438.3426      -3.83019       15.4160       2.60381      -6.13995       1.48257     -0.383880     -0.335326       1.91278      0.285310     -0.584761      -1.84316     -0.609633    -0.0405470     -0.242262   -0.00143038     -0.196182    -0.0471305       1.93159       2.39914       2.43011       2.47571       2.47134       2.40086       1.89325       1.92369       1.58230       1.34351       1.08071      0.794410      0.600626      0.381207      0.284015      0.185387      0.118603     0.0771662
  19  10 2322.3584    1.1514  0.7751 10.1525 -0.0023  0.0257   0.0303   0.0607    0.0801   0.0000   439.9254      -1.49015       19.8209       5.40754      -5.23482       4.42995      0.693567      -8.18443      0.171342     -0.469788      -1.47567    -0.0126591       1.02709     -0.272972      0.298660    -0.0736371     -0.205761   0.000908050       2.02580       2.91498       3.11313       3.26481       3.22627       2.86594       2.46847       2.26188       1.73467       1.42394       1.08890      0.811004      0.609066      0.434803      0.289338      0.194955      0.121946     0.0779996
  19  11 2468.1371    1.5466  0.9060 10.7568 -0.0028  0.0267   0.0393   0.0700    0.1068   0.0000   435.6678      -3.35748       19.1215       3.27493       2.85788      -1.12080      0.162193       1.14627      -1.14304      -1.16701       1.48071      -1.03360       1.15910      0.383566    -0.0262481     -0.255832    -0.0310537     0.0334568       2.15275       2.83716       2.87757       3.05743       2.98742       2.71209       2.55635       2.19610       1.86959       1.51438       1.22821      0.907168      0.672311      0.491796      0.332858      0.221062      0.147399     0.0919216
  19  12 2613.1253    2.0094  0.8908 11.4321 -0.0034  0.0280   0.0523   0.0688    0.0967   0.0000   439.1799       2.48972       12.2526       2.22417       1.67350      0.637834      -5.42237       4.37962      0.986203      -3.27058       1.94606   -0.00774331     -0.513271      0.155344     -0.554139     0.0553102     0.0224540    -0.0970249       2.21099       2.91842       3.23475       3.27650       3.07679       2.96458       2.82977       2.24075       1.90476       1.55156       1.18704      0.922097      0.693566      0.490903      0.354073      0.227860      0.152283      0.100655
  19  13 2757.9545    2.6280  0.9662 11.7438 -0.0023  0.0304   0.0620   0.0666    0.0953   0.0000   439.9881       3.72489       4.68461       3.49140      -4.71593       1.99810       6.36398     -0.809784      -1.10294      -1.37227       2.44762       1.13593       1.61655     -0.598875      0.380150     0.0608982     0.0597518    -0.0603017       2.51373       3.41762       3.49797       3.68631       3.20850       3.02597       2.80524       2.65625       2.18348       1.80458       1.50375       1.07372      0.796548      0.529995      0.365904      0.241667      0.146201     0.0884289
  19  14 2902.5927    3.2192  0.8947 12.2208 -0.0026  0.0255   0.0823   0.0686    0.0915   0.0000   436.8279       8.80153       10.6523       6.56331      -5.44795       5.11519      0.465327      0.917926      -3.74324    0.00723638       3.30682      0.444409      0.155203     -0.355604     -0.365736     0.0110288      0.199530      0.174236       2.13965       2.67651       2.93101       2.95866       2.89594       2.54351       2.45002       2.13105       1.81843       1.50936       1.14712      0.930337      0.621370      0.465639      0.310960      0.215270      0.131715     0.0880930
  19  16 3189.9288    3.6166  1.0581 12.8952 -0.0114  0.0325   0.0888   0.0802    0.0910   0.0000   439.3782       9.28971       7.79596       6.71405     -0.910848       7.13356       4.06934      -7.27341       1.52879      0.929548       3.83223      -1.88499      0.677331    -0.0638964      0.829802     -0.139437     0.0131779    -0.0205608       2.82816       3.81020       3.92368       4.12488       4.13929       3.87855       3.28386       2.77219       2.17765       1.91414       1.50848       1.07880      0.773899      0.532949      0.392106      0.259986      0.172412      0.104679
  19  17 3332.9136    3.3685  1.5713 12.2811 -0.0021  0.0389   0.0685   0.0944    0.0902   0.0000   438.4363       11.3217       11.6783       4.51458       6.29845       2.89497      -7.85333       3.38663      -2.10123      -5.69478      0.788438     -0.178161      -1.24495     -0.559912     -0.860124     -0.440546      0.301494      0.110482       3.09032       4.16773       4.49213       4.46236       4.64876       4.04411       3.73310       3.08332       2.73194       2.26555       1.69028       1.33224      0.954218      0.703931      0.469905      0.319538      0.200027      0.128316
  19  18 3476.1267    2.7272  2.2773 11.9010 -0.0048  0.0477   0.0512   0.1223    0.0847   0.0000   437.3442       9.84985       22.3846       16.6173     -0.122772      -1.45383       1.44485     -0.182933      -6.00634       4.73667       1.09381      -4.00472    -0.0278193      0.857603      0.550296     -0.573134     -0.300252     -0.126572       3.86384       5.22784       5.40300       5.66985       5.35740       5.26402       4.68848       4.18321       3.35513       2.80906       2.13384       1.66951       1.26980      0.928188      0.627885      0.430523      0.266248      0.162382
  19  19 3619.4033    2.3616  3.6839 10.9590 -0.0036  0.0581   0.0348   0.1601    0.0895   0.0000   435.9685       17.2500       10.1298       2.45876      -4.59694      -6.16082       3.09454       3.32076       3.96844      -5.81972      0.921019      -2.66925      -1.57641       1.03899      0.638216     -0.171603      0.263650     -0.283607       4.78095       6.11112       6.65090       6.93251       6.66393       6.30804       5.59977       4.94339       4.06061       3.38070       2.67306       2.00286       1.49840       1.08504      0.757937      0.516117      0.317789      0.201626
  19  20 3762.4214    1.9055  5.4631 10.6093 -0.0022  0.0759   0.0239   0.2144    0.0611   0.0000   434.5260       3.09240       23.0951       11.5128       6.48961     -0.484566      -1.53715       11.7479       9.06940      -1.56437       6.31726      -4.16107       2.90843     -0.834480     -0.927027     -0.328464     0.0733594      0.239245       6.14757       7.97360       8.54454       8.96777       8.68274       8.14714       7.37972       6.38265       5.39860       4.34381       3.50157       2.67096       1.98331       1.41552      0.984890      0.669295      0.423983      0.267310
  19  21 3905.7297    1.6178  7.0859 10.2540 -0.0024  0.0941   0.0188   0.2594    0.0533   0.0000   448.0394       11.8078       25.7428       17.1285       10.5294       2.90876       16.4945      -10.2709       4.58188       3.09357      -12.4429      -5.53736       2.90874       1.14466      -1.30149      0.800792      0.388166    -0.0119138       7.52550       10.0509       10.9892       11.1190       11.0520       9.99194       9.29368       7.92746       6.89390       5.40380       4.37837       3.32435       2.50306       1.78271       1.21111      0.841583      0.515322      0.324719
  19  22 4048.9946    1.3287  8.4551 10.2504 -0.0016  0.1148   0.0164   0.3254    0.0424   0.0000   432.5234       9.75197       11.9535       3.54185       12.9064       18.3942      -19.2277      -16.2562       1.96281      -6.12926      -5.26385      0.241177       1.22924      -2.46892      -1.20613       2.01402     -0.179371     -0.832868       9.08476       11.7774       13.3717       13.4576       13.4144       12.2874       11.1737       9.54234       8.24859       6.59603       5.22501       3.97242       3.03619       2.14378       1.49848       1.02634      0.623753      0.398318
  19  23 4192.2747    1.0781 10.0735 10.0163 -0.0036  0.1395   0.0143   0.3999    0.0423   0.0000   439.9552      0.256056       23.2053       15.6322      -10.2595       1.75359       24.4709      -5.85630      -6.60590       14.3728      -6.95192      0.209600       4.03478       1.77480     0.0774115     -0.331780       1.01781     -0.686137       11.1146       14.2699       16.1076       16.1029       15.8602       15.1542       13.6969       11.6798       9.89007       7.99401       6.30840       4.84456       3.69167       2.68025       1.83621       1.26837      0.793745      0.506711
  19  25 4479.5633    0.7182 15.3926  9.7825 -0.0015  0.2585   0.0098   0.6883    0.0327   0.0000   426.5866       19.1959       5.28685      -20.2566       3.43107      -4.54624       32.2816      -13.4607      -40.7166      -12.0077      -16.0142      -14.1006      -3.45970       2.12705       5.97052       3.89338      0.386678      0.671514       19.8347       26.8095       29.2577       30.3679       29.2720       28.2126       24.8408       21.5074       18.2621       14.8786       11.8422       9.21171       6.76695       4.92666       3.46064       2.32013       1.45463      0.925406
  20   6 1734.2026    0.3158  0.3265  8.8729  0.0032  0.0194   0.0136   0.0469    0.0423   0.0000   437.1913      -2.04363       14.0153       1.46576     -0.257160       3.48284       3.08453      0.898866      0.804773    -0.0167341    0.00724924      0.394815     -0.489993     -0.508109      0.440165      0.309005     0.0825818     0.0596801       1.51669       2.14963       1.91602       2.24703       2.07380       1.90479       1.77049       1.59463       1.41397       1.09912      0.999816      0.773687      0.550555      0.363423      0.240344      0.174783      0.120991     0.0771129
  20   7 1893.8920    0.4481  0.4047  9.2234 -0.0077  0.0196   0.0162   0.0406    0.0498   0.0000   439.3084       1.82139       13.5728      0.470393      -4.25750       2.80401       2.36838     -0.146904    -0.0257094     0.0974049       1.59495      0.695486    -0.0250575     -0.160346      0.322282     -0.252749      0.148509    -0.0720516       1.54522       1.99638       2.20210       2.31558       2.18379       2.05548       1.88993       1.64083       1.38307       1.07668      0.862295      0.664836      0.484486      0.373906      0.284735      0.198841      0.123292     0.0752075
  20   8 2050.0504    0.6732  0.4830  9.4968 -0.0065  0.0208   0.0220   0.0464    0.0578   0.0000   440.7052     0.0421944       12.9036     -0.491973       1.85362      -5.16968    -0.0744915      0.445662       1.48689     -0.812586      -1.66484      0.258801      0.943439      0.412758    -0.0899964     0.0300160     0.0353329     0.0943293       1.53595       2.18181       2.04836       2.35509       2.00702       2.17157       1.95669       1.79861       1.36311       1.23199      0.874793      0.675695      0.540887      0.427181      0.294343      0.190365      0.127347     0.0815368
  20   9 2203.1160    0.9325  0.7582  9.6931  0.0023  0.0246   0.0239   0.0571    0.0819   0.0000   436.7009       2.78651       12.9156      0.567503      -5.75692      -4.54235      -2.80803      -2.01213      0.671850       1.51199       1.26841     -0.218188     -0.428189     -0.484030      0.171302      0.144617      0.194695     -0.134863       1.89496       2.63046       2.70680       2.68182       2.70943       2.50667       2.38994       2.03683       1.73086       1.42903       1.13820      0.855617      0.693391      0.481356      0.358972      0.231202      0.154036     0.0994633
  20  10 2352.4114    1.2851  0.8371 10.3327 -0.0014  0.0261   0.0317   0.0633    0.0818   0.0000   439.5396      0.340094       11.8345      0.327031      0.910787       3.63306      -1.32720      -5.42417      -1.01761     -0.371537       2.26049     -0.213155      0.733623     -0.876246      0.420834     -0.357246     0.0427031    -0.0744778       2.21972       3.14193       3.47662       3.60923       3.54524       3.19657       2.86952       2.38129       1.95107       1.46768       1.11151      0.874060      0.653885      0.484021      0.335885      0.232967      0.154535      0.101189
  20  11 2499.0080    1.6412  0.8565 10.9673 -0.0063  0.0257   0.0416   0.0656    0.0945   0.0000   439.9584       1.57411       10.3723       1.38102      0.283908       1.84410       2.73635      0.396429      -1.52021      -2.32325       1.19858      -2.44377       1.09241     0.0941020     -0.228551     -0.194628     -0.128242     0.0278157       2.08155       2.83099       2.98815       3.28556       3.17709       2.87088       2.54826       2.19962       1.84395       1.53627       1.19862      0.937126      0.670969      0.481447      0.345048      0.241695      0.154666     0.0971472
  20  12 2644.8217    2.1780  0.9286 11.3802 -0.0082  0.0259   0.0543   0.0694    0.1127   0.0000   436.3560       7.86158       14.1998       6.03607      -5.31236       1.99521      -1.25290      -2.84454      0.646063      -1.23422       3.35330      -3.09304      0.849786      0.787753     -0.647196     0.0688982    -0.0309563    -0.0870779       2.10161       2.73940       2.85314       3.03715       3.07777       2.89176       2.42513       2.24347       1.79544       1.56315       1.20947      0.931395      0.710023      0.481973      0.384844      0.248634      0.169067      0.103194
  20  13 2790.7622    2.8353  0.7458 12.0618 -0.0039  0.0258   0.0735   0.0566    0.0800   0.0000   436.7707       4.33165       7.59430       1.32876       3.49116      -3.94950      -1.34141      -3.30835      0.902304      -2.35089      0.398635      0.578053     -0.193129     -0.268749     0.0307218     -0.433653     -0.248050    -0.0990801       1.98833       2.93840       3.27418       3.24049       3.42135       2.85729       2.65002       2.22414       1.77106       1.47957       1.05000      0.828660      0.597727      0.463205      0.314026      0.220694      0.144782     0.0862391
  20  14 2935.9847    3.5889  0.7963 12.3453  0.0031  0.0256   0.0910   0.0601    0.0865   0.0000   441.4917      0.412544       9.08665       3.36214     -0.829402       2.20047      -1.92494      -2.00950       2.59535       1.35237      -2.12769      -1.58411     -0.760343    -0.0931591     0.0489557     -0.149216      0.299167    -0.0481038       2.07296       2.49614       2.45456       3.05268       2.92341       2.45908       2.18589       2.21862       1.94828       1.37543       1.12305      0.901016      0.702903      0.449845      0.322689      0.216732      0.160577      0.102717
  20  15 3080.5040    3.7745  0.8760 12.4809 -0.0095  0.0255   0.0920   0.0621    0.0977   0.0000   442.6204       7.71184       19.6177       7.03406     -0.487079       2.64724      -4.77672       4.39372      -2.23550       1.06306       2.50016     -0.984878       1.58638     -0.485992     -0.533830     0.0436884     -0.160798      0.118009       2.26560       3.13529       3.46172       3.50185       3.45626       3.07464       2.77323       2.40151       1.98018       1.68190       1.22108      0.965827      0.697314      0.519256      0.367844      0.236449      0.157930     0.0977467
  20  16 3224.4189    3.5891  1.2411 12.6497 -0.0042  0.0330   0.0798   0.0855    0.0901   0.0000   441.5139       9.29917       12.8666      -1.21846       1.24477       4.79017       4.40022       4.06620      -3.62092      -1.72114       1.40287       1.96840      -2.05841   -0.00582687     -0.124456     0.0914461     -0.298602      0.240492       2.61937       3.26651       3.74000       3.75030       3.75397       3.30334       3.18112       2.81668       2.35154       1.87303       1.56141       1.15360      0.953426      0.627358      0.470395      0.312315      0.214674      0.130543
  20  17 3368.0673    3.0740  1.8721 12.3608 -0.0042  0.0422   0.0580   0.1143    0.0654   0.0000   438.6879       12.7399       8.69080      -6.47136       7.35803      -1.10193       12.6601      0.577441     -0.543878      -6.88632       1.00115     -0.459908    -0.0225843      -1.34726      0.179309      0.185032      0.100041     -0.102608       3.11971       4.37347       4.56726       4.86591       4.66846       4.44444       4.02065       3.49213       2.87111       2.38368       1.94491       1.52255       1.11143      0.809600      0.549360      0.401556      0.251508      0.171494
  20  18 3511.8231    2.6041  2.5896 11.8586  0.0013  0.0510   0.0432   0.1308    0.0652   0.0000   437.3514       11.9576       7.59115      0.319977       4.16051       5.07250       1.62073      -3.91174       2.15538       2.10711       2.01274      0.647991      -1.90849      0.742271      0.146720      0.413024      0.420039    -0.0582369       4.00329       5.35797       5.86887       6.12407       6.01964       5.46724       5.08976       4.22735       3.78295       2.88495       2.36564       1.84810       1.41457      0.994656      0.712390      0.502764      0.319718      0.206115
  20  19 3655.6118    2.1702  3.8089 11.2446 -0.0028  0.0639   0.0326   0.1705    0.0644   0.0000   437.9667       6.83283       8.12630      -4.35200      -7.74067       2.10155      -14.4661      -1.16057      -1.48830       4.55588      -6.36394      -7.46918      -1.89811       1.94844     -0.129442      0.461419     -0.966892      0.170181       4.87197       6.47283       7.19091       7.24029       6.97020       6.79906       5.88499       5.41308       4.59200       3.67922       3.00369       2.33237       1.75334       1.29048      0.906944      0.629654      0.406835      0.260622
  20  20 3799.2574    1.8301  5.5942 10.6060 -0.0023  0.0798   0.0226   0.2117    0.0571   0.0000   437.0399       13.6197       9.08524       5.41863       6.24561      -2.36689      -8.22104       3.67241       6.66289      0.123454      -3.59140      0.398126       4.23351     -0.718648      -1.02343     -0.236179      0.925734    -0.0875056       5.89796       7.79115       8.73455       8.80633       8.80076       8.10555       7.66103       6.50904       5.53589       4.64456       3.72725       2.83869       2.19992       1.60484       1.13429      0.805288      0.494390      0.328281
  20  21 3943.1024    1.5167  7.1701 10.2976 -0.0036  0.0955   0.0180   0.2667    0.0496   0.0000   446.4538       10.8610      -1.72361       14.7020      -1.41371      -1.44237       12.5258       2.30306      -6.71762      -6.82658      -1.41833      -5.68520      -3.96943       2.55700       1.97914      -1.44456      0.399237    -0.0621796       7.22314       9.66893       10.3063       10.7434       10.4733       10.1183       8.73754       7.94995       6.82223       5.67873       4.53948       3.48616       2.63161       1.99304       1.35456      0.966287      0.601529      0.394926
  20  22 4086.6389    1.2177  9.2157 10.1455 -0.0007  0.1234   0.0147   0.3515    0.0403   0.0000   441.9527       37.1657       8.93982      -15.3501       6.71724      -13.3907       20.0451       17.5924      -15.3433       3.73001       8.18044      -2.64160      -4.07393       1.32219       1.31369     -0.899332     0.0126621    -0.0391705       9.11002       12.1216       13.4916       13.4825       13.7522       12.5086       11.7537       10.1829       8.68567       7.32709       5.70950       4.55103       3.41741       2.53061       1.80163       1.22751      0.797114      0.510318
  20  23 4230.6590    1.0378 11.2547  9.9634 -0.0025  0.1529   0.0131   0.4285    0.0395   0.0000   430.9181       55.3581       12.3230      -18.5702       19.8286       5.82990      -35.9514       17.4167       2.19313      -13.5297      -2.07787       7.93494      -8.07958       1.65985       2.53004      -3.91353      -1.72422       1.26607       11.7376       14.9111       16.9177       17.2145       16.7818       15.9058       14.5677       12.8828       10.8874       9.04645       7.31359       5.63352       4.33592       3.18799       2.22935       1.54980       1.01512      0.652178
  20  24 4374.3704    0.8529 13.4707  9.8808 -0.0010  0.1978   0.0112   0.5494    0.0348   0.0000   449.6640       38.5374       25.5157      -4.84479       11.3652      -11.8471       2.26795      0.472192       3.38839       12.4863      -9.77664      -13.8843       3.44074      -2.20082      -1.26934      0.555860      0.583124     -0.695448       15.0922       19.6024       21.9898       22.1703       21.9178       20.4303       19.2954       16.5195       14.3184       11.6755       9.30319       7.41235       5.59985       4.12616       2.92963       2.02441       1.31866      0.864601
  20  25 4518.3790    0.7031 16.1395  9.7283 -0.0009  0.2618   0.0088   0.6835    0.0302   0.0000   412.2162       23.0282       52.9199       3.75347      -10.2865       33.3920       47.8213      -36.3761       1.70169       27.0174       12.9778       28.5387      0.434447      -4.72328       5.93485      -5.21528      -1.29555     -0.400705       19.3513       25.5512       28.1176       29.3118       28.5138       27.1461       24.6742       21.8220       18.5826       15.5325       12.2735       9.72845       7.47685       5.42498       3.90443       2.68888       1.72704       1.13287
  21   7 1919.8102    0.4841  0.4683  9.1198 -0.0084  0.0283   0.0179   0.0491    0.0562   0.0000   439.2289     -0.593512       13.7503      0.165584      -1.51762      -1.92221       3.74612      -2.04112     -0.461617      0.143610      -1.00229     -0.653308     -0.245778      0.883537      0.452343     -0.240207      0.176113    -0.0702784       2.18576       2.56103       2.81047       2.45114       2.36772       2.24692       2.07291       1.90432       2.12586       1.89869       1.42697       1.02708      0.764729      0.539317      0.395218      0.310584      0.178211     0.0945814
  21   8 2077.7500    0.7136  0.6240  9.4734 -0.0018  0.0228   0.0194   0.0507    0.0635   0.0000   438.3125      -1.11276       10.6094      -2.31862       2.64949      0.632297       1.46393      0.873225       2.10374      -1.51784   -0.00835536    0.00940581     -0.645243     -0.414845     0.0425675     -0.260069     0.0675333   -0.00564575       1.67337       1.97109       2.39912       2.21181       2.27134       2.26428       2.11879       1.70338       1.56507       1.33449       1.00380      0.841485      0.603753      0.441430      0.334983      0.257475      0.173872      0.102616
  21   9 2231.9165    0.9626  0.7027  9.9549 -0.0071  0.0225   0.0264   0.0567    0.0756   0.0000   438.6421     0.0262498       17.2712       7.67371      -3.41882      -2.48979       1.29256      -1.05434      -1.12683     -0.134909     -0.576631     -0.715307     -0.480681      -1.50839      0.676901     -0.126412     0.0645098     -0.164375       1.79683       2.37632       2.56473       2.80131       2.59005       2.50624       2.19829       2.04467       1.58037       1.36156       1.02670      0.822892      0.603169      0.484749      0.344715      0.244814      0.158064      0.101798
  21  10 2381.8895    1.3351  0.8299 10.5863 -0.0009  0.0275   0.0329   0.0597    0.0733   0.0000   439.4506      -1.48254       16.4348       4.59467      -1.49480       2.64606      -1.47885      -1.03137     -0.405931      0.893602       1.46062     -0.388313     -0.945197     -0.866130      0.563700      0.367354     0.0972806      0.333651       2.43046       3.47562       3.69090       3.85866       3.59461       3.39710       2.99070       2.59673       2.20792       1.82413       1.41593       1.10310      0.797084      0.613358      0.392822      0.293335      0.193781      0.124685
  21  12 2676.2725    2.3046  0.8864 11.6429 -0.0013  0.0310   0.0563   0.0669    0.1012   0.0000   440.3136      0.463540       12.2028       7.36372       1.78249     -0.596168      -1.06006      0.815629      0.292339      0.819908     -0.652270      0.261459      0.527161      0.368711      0.302932     -0.435508     -0.132583     0.0752061       3.18809       4.49629       5.17033       5.47331       5.41497       4.78748       4.17502       3.44539       2.66977       2.06105       1.52888       1.10115      0.819021      0.588217      0.406859      0.277939      0.191525      0.123094
  21  14 2968.9369    3.5888  0.6813 12.4966 -0.0010  0.0210   0.0927   0.0503    0.0762   0.0000   442.3556       9.89486       15.7775       3.13664       4.29844      -1.36753      0.283226      0.612094     -0.512974      -2.78149      -1.09935     -0.709182      -1.06062      0.279849     0.0556695     -0.127097     0.0751377     0.0385531       1.53461       2.18265       2.22812       2.29415       2.24743       2.01176       1.92057       1.72896       1.54237       1.28673       1.04298      0.841878      0.629650      0.451947      0.324940      0.215613      0.145132     0.0954686
  21  15 3113.9716    3.9235  0.9847 12.5227  0.0028  0.0257   0.0885   0.0694    0.0956   0.0000   439.5764       11.8840       11.1765      0.542479      -4.48659       4.90705       2.86226      -1.75144      -5.23619       1.33185       1.05989     -0.334590      -1.08677     -0.108076      0.889583     -0.131622      0.141234     0.0735214       1.91322       2.53340       2.74700       2.79523       2.76321       2.69370       2.29811       2.18802       1.82079       1.46813       1.26479      0.939158      0.733904      0.515122      0.409300      0.268965      0.179440      0.115055
  21  16 3258.5721    3.7009  1.2474 12.7302 -0.0052  0.0326   0.0793   0.0802    0.0896   0.0000   442.1822       10.0036       7.11888       2.58827      0.763514     -0.342142      -1.88601      -1.42973      -2.87738      -1.24932      0.442313      -1.13193       1.03061     -0.184047     -0.380713     -0.606951      0.179873     0.0499428       2.37772       3.20533       3.41412       3.54965       3.53942       3.30623       2.94178       2.72845       2.37242       1.87463       1.50087       1.15510      0.906419      0.682731      0.509433      0.359183      0.232029      0.156688
  21  17 3402.8731    3.0599  1.7396 12.1702 -0.0019  0.0392   0.0556   0.0972    0.0710   0.0000   437.9114       8.50128       20.1232       11.2260       1.55510      -1.44103       2.60502      -3.95232       1.27354       2.46122       3.09833     -0.307067       1.32310     -0.165505     -0.732966     -0.534693     -0.259186     0.0717490       3.05986       4.01984       4.24348       4.26834       4.25993       4.10756       3.97981       3.42751       2.84150       2.18311       1.75097       1.44625       1.12225      0.851062      0.630251      0.437718      0.298353      0.201252
  21  18 3547.2421    2.4844  2.8920 11.6475 -0.0006  0.0505   0.0368   0.1353    0.0556   0.0000   439.4612       12.2097       14.2452       2.28179      -4.67011       4.07972     -0.492558      -2.97408      -3.54020       1.99861     -0.774468     -0.962015      0.956577      0.354301     -0.821556    -0.0470457      0.315614     -0.285090       3.54958       4.83327       5.20167       5.37279       5.36462       4.98241       4.70245       4.09871       3.57261       3.07658       2.37966       1.89395       1.46305       1.11562      0.788071      0.567436      0.370586      0.243340
  21  19 3691.7442    2.0089  4.1069 11.2126 -0.0021  0.0660   0.0286   0.1750    0.0541   0.0000   440.6288       6.98254       19.6177      -10.1934      -10.0755       5.43081      0.113557      -5.59426      -3.12081     -0.675697      0.114896     -0.259070     0.0232624     -0.184113       1.26134       1.20561     -0.249835      0.157765       4.78403       6.39553       6.95332       7.24811       7.33210       6.58328       6.35800       5.38121       4.61119       3.93177       3.16801       2.51130       1.90557       1.38772       1.01837      0.734547      0.474847      0.309342
  21  20 3835.7675    1.7095  5.6189 10.6454 -0.0024  0.0784   0.0217   0.2219    0.0522   0.0000   446.0488       13.6091       13.1994      -12.7420       14.8792      -6.70178      -14.2111       6.18875     -0.530563    -0.0580682      -3.30335       3.78742      -3.78430      -4.11249       2.81704       2.05485     -0.944504      0.384060       5.70111       7.51216       8.26162       8.35353       8.41005       7.97336       7.35104       6.61524       5.48929       4.72881       3.80367       2.97043       2.35788       1.71175       1.24327      0.867698      0.587511      0.385710
  21  21 3979.7198    1.4450  8.0726 10.2285  0.0002  0.1033   0.0161   0.2884    0.0439   0.0000   440.3752       48.3662       23.7065       14.8021       6.31163      -4.61767      -14.2494     0.0332444       17.4754      -1.03121      -3.36693      -3.11766      -5.27286       1.45503      0.208250     0.0547672      0.565150      0.293677       7.16887       9.89730       10.4485       11.0679       10.5707       10.4356       9.34552       8.44080       7.31093       6.13697       5.05399       3.95365       3.01656       2.30010       1.60794       1.16380      0.740704      0.499012
  21  22 4123.9835    1.1846  9.8195 10.0909 -0.0023  0.1274   0.0141   0.3535    0.0397   0.0000   428.5930       23.2411       65.2887       2.54000      -27.4651       7.05631      -2.33067      -5.16117       9.13719      -14.5230      0.429931      -2.58065      -5.77502       2.04921     -0.413205      0.134624     -0.613170     -0.933584       9.14686       11.9905       13.3030       13.6130       13.4906       12.8693       11.8605       10.5758       9.09599       7.49579       6.24029       4.75760       3.78559       2.81344       2.01166       1.47843      0.956345      0.625530
  21  23 4268.4063    0.9538 12.3014  9.9873 -0.0031  0.1725   0.0118   0.4814    0.0351   0.0000   440.0024      -25.8354       94.7862       24.7809       6.53390       24.6411       48.2529     0.0887949      -1.03837       4.59864       8.61415      -8.04821       5.20806       4.06747       5.98665     -0.260485     -0.235189     0.0961130       12.2932       16.0507       17.5465       17.9909       18.5386       17.3721       15.9734       14.2102       11.8253       10.3645       8.32044       6.72382       5.01442       3.84565       2.73444       1.96838       1.29526      0.863265
  21  24 4412.2982    0.7981 14.1557  9.8518 -0.0014  0.2104   0.0098   0.5734    0.0313   0.0000   395.5246       39.4016       20.4440       9.04315       24.1933       6.61314       18.4671       4.70090      -5.89146      -6.23321      -4.85891      -2.13494      -3.92341     0.0904583      -2.01906      0.122143      -1.37859      0.692031       14.9406       19.8805       21.7003       22.5116       22.3394       21.1100       19.5896       17.4718       14.9846       12.6025       10.0843       7.97985       6.35200       4.62538       3.46144       2.41400       1.59563       1.06918
  21  25 4557.1858    0.6622 16.2941  9.6947 -0.0015  0.2657   0.0084   0.6970    0.0286   0.0000   429.3036      -21.7885       25.5800      -36.3235       23.9832       17.2408       23.0189       11.7189       13.8704       1.09289      -3.28900       8.80125      0.589687      -12.5109       6.01885       5.96744      -2.81217      -1.78619       18.9653       24.5660       27.2962       28.4832       27.6312       26.9493       24.3080       21.9838       18.6437       15.7897       12.9282       10.1198       7.90333       5.88165       4.31214       3.03700       1.98965       1.33640
  22   5 1611.3204    0.2084  0.1452  8.9221 -0.0108  0.0154   0.0134   0.0277    0.0336   0.0000   437.3864      0.996541       19.0368       1.71550       2.16214       2.52131      -3.00754      0.335328      0.340593      0.472643      -1.29342      0.599853      0.917933      0.444056      0.162620      0.120311    0.00957169     -0.263215       1.04807       1.57124       1.70066       1.57916       2.08204       1.50412       1.44393       1.39385       1.03172       1.02537      0.617431      0.608946      0.451927      0.359561      0.254266      0.182097      0.127434     0.0867636
  22   7 1945.0644    0.4810  0.4931  9.2995 -0.0009  0.0215   0.0148   0.0460    0.0494   0.0000   439.6012       2.29184       16.5078      -1.47679     -0.292226      -1.35447       1.35127     0.0118320    -0.0977370     -0.288532     0.0187386     -0.397934      0.346294     -0.211360     -0.602329      0.139469    -0.0234455     0.0300381       1.56768       2.15715       2.21133       2.19945       2.24024       1.96867       1.91720       1.58794       1.55809       1.35184       1.11414      0.892922      0.670785      0.513525      0.357684      0.236343      0.175281      0.104931
  22   8 2104.7880    0.7297  0.5055  9.6872 -0.0004  0.0190   0.0221   0.0438    0.0562   0.0000   435.9634      -1.94703       13.0028       4.27253      -3.42064     -0.445226      -3.85507      0.796474      -1.80850     -0.862903      -1.22003      -1.53143      -1.33046      0.534517     -0.545960     -0.330621   -0.00317969    0.00137955       1.39918       1.94789       1.96527       1.99298       1.98846       1.68853       1.73677       1.52692       1.40546       1.19366       1.01409      0.853381      0.626285      0.455552      0.316277      0.215653      0.154029     0.0983111
  22   9 2260.0131    1.0627  0.7618 10.1719 -0.0078  0.0228   0.0270   0.0600    0.0718   0.0000   440.0588      0.122079       16.3814       3.18757      -4.82683     0.0422290       2.03158      -1.78554       2.68753      -3.40556       1.21936      0.206139     -0.384462     -0.229063      0.433348      0.392321    -0.0796654      0.179102       1.60577       2.24165       2.29844       2.50864       2.44760       2.29560       2.09089       1.91098       1.61910       1.41436       1.09968      0.856470      0.687850      0.509291      0.371163      0.261679      0.183592      0.124232
  22  10 2410.7956    1.4284  0.9185 10.5515 -0.0000  0.0272   0.0324   0.0611    0.0897   0.0000   439.2787      0.664540       18.1841       2.11540      -1.45017       3.68150      -2.21351     -0.629832       2.58360       2.42068     -0.415974      0.271217       1.24643      -1.20450      0.148845      0.369716      0.175357     0.0784728       1.82827       2.54578       2.66149       2.92546       2.77436       2.52623       2.53421       2.24630       1.88649       1.46566       1.37558      0.985926      0.748772      0.608947      0.439427      0.308760      0.210797      0.147695
  22  11 2559.2071    1.8447  0.9321 11.1971 -0.0115  0.0259   0.0426   0.0634    0.0812   0.0000   438.9119       3.94179       9.28315       2.18985       1.59678       1.02832      -5.35671      0.768417      -2.61300      -1.31287      -1.61249     -0.386079       1.05652     -0.477896      -1.27474    -0.0108165    -0.0627160     -0.215284       1.80536       2.41724       2.52468       2.67885       2.75486       2.47520       2.30994       2.10080       1.82067       1.50533       1.19289      0.966953      0.742187      0.562450      0.431669      0.298088      0.208459      0.139915
  22  12 2707.1195    2.3926  0.8736 11.8751 -0.0043  0.0250   0.0577   0.0641    0.0805   0.0000   438.5861       3.56263       13.7071       2.99928     -0.822263       3.34667       2.07605      0.506547      -2.31994       2.26600      0.336864      0.641649      0.839383    -0.0659922      0.717232     -0.776274     -0.343274      0.160045       1.86870       2.37299       2.51094       2.69252       2.71391       2.37657       2.30085       2.04060       1.79642       1.51219       1.22691      0.976322      0.744896      0.584896      0.406253      0.301066      0.194365      0.134482
  22  13 2854.8054    3.0653  0.8712 12.3313 -0.0074  0.0272   0.0722   0.0609    0.0903   0.0000   435.1065       1.62604       14.4922       4.30224      -3.41727      -3.50519      0.695795       3.42441      0.151784     -0.694660      -2.41417      -2.25879     -0.217136     -0.320659     -0.212691      0.204226    -0.0277622    -0.0585672       1.75427       2.48532       2.51886       2.74597       2.53881       2.50899       2.28460       2.19391       1.85481       1.48507       1.27829      0.988391      0.832874      0.574955      0.444882      0.290920      0.215646      0.140064
  22  14 3001.4521    3.6668  0.8496 12.6331 -0.0005  0.0233   0.0846   0.0604    0.0808   0.0000   439.5248       6.97629       14.7759       5.73527      -3.17759      0.668306       2.72194      -2.61339      -2.10334      -1.42828      0.564457      -2.11313     -0.878507     -0.448149      0.260650     -0.345499      0.330173    0.00560455       1.77308       2.19249       2.34720       2.51952       2.57616       2.31343       2.18634       2.00004       1.66743       1.45000       1.09827      0.943874      0.760368      0.522155      0.375999      0.283937      0.195155      0.129725
  22  15 3147.0312    3.8725  1.0457 12.6369 -0.0054  0.0270   0.0851   0.0699    0.0938   0.0000   436.8186       5.23412       11.8378       2.47042     -0.456603       5.82003      -1.31472      -3.77894      -1.48478     -0.351053       2.88104     -0.828313      0.824226     -0.752485     -0.703781     -0.110987     -0.294329     -0.189520       1.92767       2.60359       2.78485       3.07981       2.98691       2.76635       2.54186       2.13485       1.99792       1.58569       1.30569      0.987620      0.800559      0.581782      0.438194      0.311605      0.202060      0.139897
  22  16 3292.2994    3.3811  1.3028 12.7344 -0.0061  0.0333   0.0730   0.0838    0.0799   0.0000   442.3895       7.09297       14.0430       4.58623       1.69726     -0.734914      -4.41674      -4.19381       3.18999      -4.05044      -1.40163      -4.50764       2.63780    -0.0684028     -0.412982      0.112442      0.153406     0.0609992       2.41799       3.17952       3.33169       3.46958       3.63502       3.33919       3.02030       2.72053       2.32036       1.98691       1.63509       1.27772       1.02473      0.707730      0.546546      0.386590      0.268519      0.176037
  22  17 3437.2562    2.8795  1.9947 12.1127  0.0002  0.0411   0.0486   0.1053    0.0599   0.0000   440.0075       6.18370       2.13495       2.48622       5.85467       3.32721      -3.51560      -1.42761      -1.68804      0.308816     -0.763364      0.697735     -0.703804     0.0843131     -0.667828     -0.596993     0.0787560     0.0198757       2.91085       3.93445       4.21643       4.30918       4.38102       4.21563       3.69597       3.41020       2.91500       2.43348       2.13611       1.58548       1.29356      0.944929      0.692159      0.470060      0.330081      0.224593
  22  18 3582.1267    2.3650  3.1655 11.5568 -0.0016  0.0525   0.0329   0.1389    0.0493   0.0000   443.1575       6.88350       6.17036     -0.278224      -4.04795       3.61946      -1.89748      0.536071      -4.48493      -2.37971       3.87220      -2.73117       1.23954     0.0114530     -0.849980     -0.333506     -0.346516     -0.511688       3.60915       4.87317       5.24971       5.45913       5.35518       5.12611       4.63796       4.29910       3.77496       3.20379       2.66122       2.08562       1.69519       1.24170      0.883522      0.657383      0.417122      0.293983
  22  19 3727.0798    1.9599  4.6851 10.9871 -0.0058  0.0674   0.0244   0.1842    0.0489   0.0000   445.3797      -8.42858       8.40590       14.1935      -7.65460       1.05986       15.2399    0.00800760       1.27146       2.57804     -0.620582      -2.55567     -0.964745      -3.67909       2.01232      0.955529     0.0489736     -0.112709       4.60302       6.10532       6.86198       7.01705       6.84135       6.77970       6.09882       5.57061       4.69504       4.02789       3.25015       2.61985       2.03320       1.56142       1.12416      0.827558      0.543176      0.377533
  22  20 3871.5844    1.6878  6.3777 10.5098 -0.0003  0.0816   0.0190   0.2259    0.0463   0.0000   424.3042       22.3335       5.30022       14.9488      0.443491      -1.92618      -9.82850      -8.07512       2.78186     -0.712319       6.34558      -1.10831       1.13634     -0.915796      0.879667      0.403467     -0.802706     -0.387863       5.65319       7.48992       8.22594       8.51040       8.54063       8.10760       7.71510       6.51837       5.83195       4.84251       4.07564       3.18451       2.44966       1.89875       1.39258      0.975348      0.692239      0.451288
  22  21 4016.3628    1.3684  8.4015 10.2629 -0.0019  0.1036   0.0152   0.2966    0.0396   0.0000   443.1653       20.8120       18.3224       17.7817      -1.73771      -17.1994      -24.3215       3.86239       13.4476      -16.6564      -2.98408       5.74121      -1.65925      0.621745       2.92506     -0.469291     -0.615829     -0.479670       7.21879       9.48630       10.4177       10.7448       10.6732       10.2650       9.52624       8.53269       7.32487       6.37751       5.14579       4.04044       3.17834       2.44843       1.79462       1.31111      0.885102      0.595043
  22  22 4160.8161    1.1275 10.9859 10.0289 -0.0018  0.1399   0.0126   0.3851    0.0366   0.0000   452.9522       16.9197       17.1235     -0.859081       22.4488      -12.3667       8.52759       9.84360       6.88840       2.46427      -13.3540      -2.06310       7.40145      0.757710      -4.16903     -0.312526       3.29686     -0.397334       9.30137       12.6682       13.9551       14.0741       14.4450       13.4762       12.7884       11.1576       9.95193       8.28407       6.82500       5.52390       4.28968       3.26117       2.38572       1.71957       1.14029      0.790709
  22  23 4305.6940    0.9215 12.1200  9.9520 -0.0044  0.1682   0.0112   0.4651    0.0336   0.0000   433.0308       42.0812       3.49417      -18.3904       8.51330      -14.1184       21.3509       1.20057      -4.13429      -6.12093      -1.91254       4.13334       4.58470       3.32220      -4.43633       6.95349       1.52681      -2.20732       11.4616       14.9290       16.5055       17.5130       16.7954       16.7331       14.8912       13.6929       11.9713       9.90446       8.25059       6.64123       5.07883       3.93772       2.92329       2.15652       1.40270      0.962109
  23   6 1804.1978    0.3767  0.3815  9.0058 -0.0100  0.0216   0.0139   0.0407    0.0438   0.0000   440.7205      0.599925       17.0742      0.489192    -0.0356693      0.446378      -2.91051     -0.773956       1.67228      -1.76097     -0.377016     -0.496632     -0.241492    -0.0600702    0.00978598      0.235166     0.0349788     -0.174634       1.75269       2.31898       2.88288       2.89302       2.58184       2.67792       2.47173       2.07750       1.88745       1.59785       1.07970      0.927064      0.697725      0.494546      0.405459      0.266652      0.188071      0.137497
  23   7 1969.6264    0.5649  0.4613  9.2755 -0.0084  0.0178   0.0178   0.0404    0.0520   0.0000   438.6135      -3.71782       13.0867      -2.44551      -7.07521      -4.89087      -1.15366      -3.31026      -2.07716       1.19291      0.897146      0.670145     -0.504581    -0.0249869     -0.932222     -0.341648      0.100369      0.177663       1.20324       1.67856       1.68538       1.92839       1.89846       1.75461       1.64970       1.40881       1.29246       1.06506      0.902089      0.691693      0.546848      0.427339      0.307108      0.213313      0.160686      0.102489
  23   8 2131.1362    0.7387  0.6897  9.7389  0.0048  0.0233   0.0194   0.0556    0.0579   0.0000   440.1925     -0.653162       14.0917      0.729181      0.664126       1.66160      -3.90364    -0.0716946      0.280406       1.15106     -0.126838     -0.980898     -0.592135      0.146156      0.542239    -0.0506256      0.256546    -0.0284029       1.52449       2.13334       2.23429       2.43415       2.24177       2.19915       2.10069       1.78261       1.57771       1.42887       1.13144      0.915859      0.743327      0.520669      0.419682      0.297710      0.193461      0.130710
  23   9 2287.4647    1.0912  0.8038  9.9887 -0.0007  0.0225   0.0254   0.0565    0.0782   0.0000   438.7527     -0.651179       16.2547      -1.44545      0.616926      -3.98908      -6.61549      0.343907       1.45264     -0.585252      -1.07803     -0.433970       1.33258     0.0934238     -0.345070      0.231101      0.210158    0.00575494       1.59519       1.98266       2.24470       2.33670       2.23171       2.17214       2.08057       1.89516       1.59931       1.29975       1.10095      0.844066      0.670176      0.528941      0.389643      0.296753      0.223582      0.148980
  23  10 2439.1903    1.5276  0.9331 10.5816 -0.0022  0.0261   0.0333   0.0617    0.0902   0.0000   439.7248       5.53873       14.0716       1.25815      0.515577      0.270265       2.94612       4.46181     -0.817950      -3.31057      0.775992     -0.570414     0.0504649     -0.114690     -0.127996    -0.0342610      0.458693      0.138867       1.79834       2.18956       2.54759       2.85441       2.65389       2.49093       2.37410       2.19299       1.71878       1.58899       1.22592       1.04435      0.747389      0.619889      0.436261      0.328003      0.217080      0.148330
  23  11 2588.6599    1.9501  0.8947 11.2642 -0.0003  0.0247   0.0437   0.0601    0.0765   0.0000   437.6665    -0.0551152       19.7452     0.0117278      -4.39771     -0.334245      -1.83113     -0.208189      -1.97526     -0.826184     -0.451442      0.128076      0.456328     -0.761676     -0.432711      0.418573      0.353739     -0.100607       1.68825       2.31050       2.36659       2.44795       2.41891       2.31925       2.34310       2.08913       1.75069       1.45469       1.17803      0.909672      0.783777      0.574784      0.449607      0.336184      0.255456      0.179158
  23  12 2737.6315    2.6170  0.8417 11.8201  0.0039  0.0230   0.0591   0.0579    0.0759   0.0000   437.2687       3.58576       12.1708       2.31438    -0.0250698       3.46444      -1.98358      0.986649     -0.915912      -2.34247      0.620238      0.534534      -1.12197      0.806569      0.266436      0.320358      0.314047     0.0221621       1.55701       2.20712       2.32801       2.39783       2.50747       2.31229       2.18300       1.92303       1.66143       1.35165       1.11588      0.857423      0.683228      0.537209      0.393092      0.298777      0.203878      0.137988
  23  13 2886.1225    3.2357  0.8297 12.4384 -0.0002  0.0260   0.0776   0.0564    0.0861   0.0000   438.7956       1.79553       14.4449      0.254722      -4.32849     -0.406655       1.73911     -0.143787     -0.647189      -2.52944       2.05930      -2.80114     -0.578596     -0.179462     -0.124768    -0.0566332      0.120972     -0.132413       1.78046       2.21634       2.44623       2.52713       2.57765       2.29606       2.47039       1.98385       1.71655       1.52143       1.27422       1.10354      0.756680      0.584727      0.476282      0.308848      0.251945      0.160703
  23  14 3033.5463    3.7338  0.8507 12.5904 -0.0007  0.0233   0.0845   0.0582    0.0935   0.0000   441.4892       4.56784       11.1350       5.73522     -0.898178       2.88980     -0.717033      -3.16427     -0.430315       2.14441      0.807094     -0.831736     -0.790486     -0.475613     -0.603114     -0.132272     -0.134921     0.0709731       1.62126       2.13149       2.43733       2.35866       2.47862       2.29271       2.06247       1.98796       1.63551       1.46038       1.17453      0.879138      0.713897      0.553965      0.418566      0.298939      0.201523      0.147992
  23  15 3179.7482    3.8363  1.0095 12.6355 -0.0026  0.0257   0.0849   0.0675    0.0898   0.0000   442.0990       4.56548       11.8323       5.77960       5.01338      -3.16111      -2.00373     -0.592741       2.70078      -1.77001      -1.04200       1.54325      0.832129      0.109368      0.985539     -0.602298      0.915417     0.0337557       1.82841       2.28054       2.29183       2.49051       2.59549       2.46729       2.41579       2.02321       1.80082       1.48454       1.29775      0.991269      0.803584      0.606603      0.451479      0.352329      0.246741      0.165671
  23  16 3325.5907    3.3412  1.4973 12.4109 -0.0011  0.0340   0.0619   0.0857    0.0691   0.0000   435.1197       9.21546       17.3175       13.5421      -3.35072       2.03309     -0.402101     -0.894167       3.00631      0.462087      0.629384      0.481517      0.973314    -0.0238506     -0.158866     -0.199892      0.465535     -0.295801       2.37229       3.38631       3.77031       3.86380       3.92152       3.65900       3.29906       2.97143       2.54403       2.08082       1.78269       1.41554       1.09988      0.816534      0.591998      0.434241      0.295485      0.198313
  23  17 3471.2724    2.7012  2.3932 11.9426 -0.0083  0.0447   0.0408   0.1162    0.0496   0.0000   438.4920       10.8471       8.67510       8.26519       9.67571       5.78189      -1.49871       2.11215      -1.95534       2.29529       1.25165       2.89628     -0.338584      -1.90475    -0.0834706     -0.857451     0.0429577     -0.375850       2.96283       4.14714       4.40457       4.57826       4.58404       4.42357       4.06926       3.65422       3.14466       2.66744       2.24346       1.77716       1.43924       1.04675      0.808811      0.568342      0.406015      0.268217
  23  18 3616.7060    2.2068  3.8169 11.2584 -0.0014  0.0561   0.0276   0.1486    0.0463   0.0000   440.1516       12.9276       18.9375       11.4506      -2.23166       6.57448       5.31094      -1.13611      0.909594       2.06302     -0.228171      -4.52275       1.92827      0.128097      -1.11326     -0.121950     -0.365577     -0.202007       3.77738       4.81043       5.37523       5.47086       5.71308       5.41102       4.90778       4.52449       3.84534       3.36848       2.87276       2.25144       1.76455       1.35050       1.03008      0.740212      0.522318      0.350142
  23  19 3761.9827    1.8851  5.3851 10.7877 -0.0005  0.0712   0.0216   0.1886    0.0462   0.0000   427.9164       18.2250       5.60553       13.3849      0.986831      -3.73809      -4.31233       2.08891       1.21197       3.47662      0.814469      -1.26644      -1.06391      -2.61554       2.18608      0.207601    -0.0310083     -0.183213       4.74353       6.18392       6.80107       7.32760       6.92280       6.77096       6.36226       5.65322       5.03147       4.31175       3.58293       2.85929       2.28256       1.71343       1.32908      0.943060      0.650483      0.444919
  23  20 3907.4516    1.5379  7.3578 10.4254 -0.0019  0.0920   0.0167   0.2476    0.0406   0.0000   444.1300       9.77744       6.67203       16.1898       24.1839      -10.8518      -12.0421       1.80477       11.4361       10.2491      -6.20384      0.302582      -2.49993       2.23990     -0.528439       1.44936      -1.38279     -0.660817       5.90957       7.98400       8.80598       9.28364       9.14885       8.76474       8.22963       7.18665       6.54607       5.47620       4.59130       3.73016       2.95197       2.21089       1.67823       1.22093      0.805883      0.575374
  23  21 4052.6019    1.2571  8.9078 10.2361 -0.0015  0.1107   0.0144   0.3171    0.0374   0.0000   443.7570       3.52385       8.01824       21.8300      -1.72079      -3.00304      -20.7199     -0.485453       5.53398       6.70144      -16.2976       4.61632       1.35942      -5.02366       1.68386       3.52992    -0.0442625     -0.993213       7.36444       9.62961       10.8515       11.1095       11.0828       10.6350       9.80428       8.94904       7.94989       6.66277       5.68164       4.47455       3.55506       2.74606       2.03831       1.49914       1.03156      0.706137
  23  22 4197.8227    1.0661 11.0201 10.0403 -0.0015  0.1390   0.0122   0.3958    0.0350   0.0000   436.3304       17.9163       9.46648       1.69238      -7.45320       3.85076       14.0679      -2.88631      -3.64937       1.94937      -15.6587       8.33249      -7.64681      -10.0079      0.290488       3.15008      0.385724     -0.265083       9.19168       12.1004       13.5498       14.1706       14.0116       13.6519       12.4651       11.2929       9.95207       8.31431       7.00663       5.51520       4.52661       3.38526       2.53130       1.87196       1.30213      0.890636
  23  23 4342.8948    0.8670 13.9715  9.9711 -0.0019  0.1933   0.0101   0.5381    0.0306   0.0000   467.8772       7.77657      -20.5438       2.73572       32.7784       25.5387      -2.48169      -18.4986       11.5484       9.97772      -4.80957      -2.70707      -2.71798     -0.130456       4.53696       1.48845     -0.701480     -0.798809       12.7538       16.5406       18.7017       19.3894       19.2508       18.7529       17.2011       15.4477       13.7263       11.6655       9.65406       7.85084       6.25108       4.77635       3.61404       2.62983       1.77174       1.24298
  24   6 1826.2980    0.4230  0.3534  8.9815 -0.0018  0.0176   0.0141   0.0353    0.0446   0.0000   439.9616      -1.01219       17.4800      -1.46721      -1.41322       1.14813      -1.37732    -0.0582842    -0.0566006      0.449656    -0.0467376      0.555238     -0.219832    -0.0507880     0.0509860     -0.301962    -0.0600104  -0.000635117       1.30722       1.85843       2.13518       2.25988       2.21170       2.09579       1.88981       1.64567       1.44912       1.22864      0.908861      0.721187      0.611171      0.462409      0.322083      0.232473      0.168088      0.114850
  24   7 1993.5587    0.5745  0.5031  9.3865 -0.0042  0.0175   0.0171   0.0476    0.0499   0.0000   439.5713     -0.666979       17.3503     -0.172535      0.903647      -3.30054      0.725924      0.387533      0.448646      0.369113      -1.80895      0.854667      0.609441     -0.713314      0.571339   -0.00466349     0.0218053    -0.0604404       1.20822       1.54179       1.70903       1.84205       1.87258       1.74800       1.59222       1.47813       1.26576       1.11102      0.893803      0.664768      0.543241      0.449589      0.343187      0.233780      0.167441      0.127944
  24   8 2156.7879    0.8390  0.6893  9.6165 -0.0026  0.0218   0.0204   0.0505    0.0629   0.0000   440.4657      -2.67789       14.4631       2.45701      -1.04918       2.29878     -0.991293      -1.90242      -2.03402       1.80027       1.57791     -0.777363      0.763078      0.243066    -0.0254205      0.278259   5.21210e-06     -0.256441       1.41108       2.00275       2.07199       2.23036       1.99786       2.00551       1.99487       1.81102       1.60680       1.29970       1.10614      0.867810      0.633964      0.537147      0.400132      0.305792      0.232090      0.158799
  24   9 2314.2994    1.1870  0.8345 10.3503  0.0014  0.0250   0.0273   0.0583    0.0686   0.0000   441.0914       1.33155       12.2521       3.26313      0.755713     -0.917338       1.86186     -0.634572     -0.487077    -0.0707113       2.73230     0.0108262     -0.905487      0.493615    -0.0512826     0.0789267      0.229766      0.103025       1.56415       2.06091       2.17018       2.47001       2.20807       2.29925       2.03862       2.03090       1.58033       1.49324       1.15057       1.03669      0.780765      0.591117      0.439957      0.332735      0.230838      0.167667
  24  10 2467.0334    1.5603  1.0593 10.7210 -0.0015  0.0283   0.0330   0.0687    0.0934   0.0000   437.7602     -0.897599       15.7972       4.38526      -2.19606     -0.525140       1.47352       1.01790       3.65273     -0.359972      0.238146      0.729773       1.57836      0.246136     -0.796356      0.400845      0.132702     -0.110732       1.78046       2.58979       2.65243       2.97129       2.98268       2.82681       2.50881       2.39270       1.90852       1.73147       1.37717       1.11724      0.881779      0.672106      0.523208      0.354980      0.263621      0.184118
  24  11 2617.7072    2.0090  0.9015 11.5538 -0.0021  0.0254   0.0447   0.0634    0.0763   0.0000   440.1965       3.24689       14.9656       5.06780      0.118194       3.63613      -1.44374     -0.321717     -0.309499       2.45493     -0.432118     -0.903557      0.349300       1.02619     -0.124335     -0.219336    -0.0992827      0.136341       1.69276       2.11406       2.30288       2.56551       2.65286       2.24699       2.12742       2.07022       1.72039       1.44472       1.20734       1.03722      0.786770      0.607057      0.456006      0.346916      0.242233      0.167316
  24  12 2767.7016    2.7118  0.9135 11.7994 -0.0011  0.0232   0.0589   0.0628    0.0831   0.0000   433.4026       5.46515       13.9070       4.08587     -0.190464       3.73166      0.844751     -0.631063      -2.51314     -0.747841       1.15237     -0.348604      -1.23810      0.337737     -0.214479     -0.362639     -0.379148     -0.192665       1.51837       2.16505       2.36086       2.51700       2.46075       2.35064       2.22705       1.91344       1.69266       1.41047       1.16709      0.965781      0.799394      0.587175      0.419618      0.313072      0.214545      0.156583
  24  13 2916.9823    3.3394  0.7512 12.5209 -0.0074  0.0214   0.0813   0.0532    0.0762   0.0000   438.4459       1.77739       15.4470       3.09029      -5.62706     -0.424423       1.29185       2.81392      0.822730     -0.604175      -2.40082      -1.90290     -0.864064     0.0152655     -0.838326      0.206270      0.183475   -0.00303451       1.45565       2.06380       2.21508       2.41333       2.47402       2.24049       2.14054       1.82658       1.59067       1.30832       1.07959      0.897860      0.690597      0.504455      0.384514      0.282428      0.207583      0.149866
  24  14 3065.0725    3.8582  0.9315 12.6057 -0.0044  0.0249   0.0847   0.0586    0.1031   0.0000   436.9171       5.86599       13.6416       7.97027      0.825113       2.70144     -0.382463      -3.25452     -0.761044     -0.870117     -0.409330      -2.25260      0.103134     -0.357057      0.155248     -0.395140      0.169542    -0.0988011       1.79831       2.46631       2.78131       2.96792       3.00055       2.80678       2.56593       2.21834       1.84546       1.61220       1.27498       1.03594      0.802025      0.637789      0.443994      0.336451      0.218597      0.164293
  24  15 3211.9799    3.7616  1.0592 12.9644 -0.0042  0.0272   0.0848   0.0736    0.0849   0.0000   441.6249       7.62351       15.3275       8.18855      -8.05084       1.35437      0.870558      -3.11288       5.88180      -1.82893     -0.244899      -1.62485      0.620888       1.67502      0.184322     -0.906895     0.0656082    -0.0863506       1.85634       2.54365       2.72310       2.87637       2.85414       2.52947       2.46133       2.25821       2.01458       1.72308       1.41654       1.12885      0.917504      0.695084      0.547163      0.384960      0.264794      0.191212
  24  16 3358.5818    3.2384  1.6188 12.4565 -0.0035  0.0362   0.0589   0.0889    0.0651   0.0000   440.8318       7.26220       15.6266       11.4108     -0.505209       3.34387       3.57114       4.10581      -1.29305       2.66001      0.397197       1.09473      -1.61869      -1.18233    -0.0574532     0.0770048      0.118897     0.0153131       2.21899       3.19142       3.17301       3.53599       3.37428       3.29728       3.05672       2.92637       2.49063       2.16483       1.78971       1.42857       1.16413      0.892910      0.694385      0.496209      0.357727      0.256326
  24  17 3504.8069    2.5909  2.5469 11.7956 -0.0037  0.0435   0.0368   0.1149    0.0487   0.0000   448.6430      0.964246       17.7201       10.1208      0.524315      -4.38161       6.80827      -4.61094     -0.852895       2.71340      -1.65737     -0.568415      -1.96304      0.108654     -0.268865      0.533831      0.644532      0.326389       2.86161       3.66350       4.21171       4.03423       4.41338       3.98964       3.84751       3.63699       2.97714       2.65585       2.15078       1.79065       1.46326       1.07749      0.839113      0.622269      0.439583      0.313334
  24  18 3650.9644    2.1009  3.9108 11.3238 -0.0021  0.0563   0.0261   0.1565    0.0410   0.0000   437.8749       14.5951       17.4491       4.53278      -7.61579      -1.51144      -7.63924       2.97567      -2.51759      -2.79035       3.49703     -0.792030      -2.95710      0.306780       1.26645     -0.187205      0.231548     0.0675194       3.74859       4.66178       5.46805       5.68685       5.71537       5.38207       5.03783       4.60239       3.95085       3.43914       2.86850       2.27351       1.88844       1.43876       1.06798      0.807392      0.553640      0.389086
  24  19 3796.7342    1.7791  5.4106 10.8128 -0.0027  0.0704   0.0201   0.1928    0.0414   0.0000   443.3478       16.9132       7.94886      -1.24725       4.24468       3.29775       6.54470      -8.33307      -4.23056      -3.40141       2.45779     -0.115996      -3.00092      -4.66270       1.06548      0.519987     -0.742086     -0.638959       4.45526       6.07414       6.66855       6.89432       6.86301       6.59428       6.20814       5.58285       5.01007       4.24597       3.63456       3.00964       2.37251       1.84623       1.37156       1.00448      0.701415      0.493888
  24  20 3942.7713    1.4636  7.3159 10.3843 -0.0005  0.0902   0.0158   0.2457    0.0402   0.0000   436.9441       2.10900       26.9448      -10.8967      -1.70583       15.5294      -5.22388      -11.8834       1.40652       6.50148      -10.3477      -3.06595       4.51820       1.95104      -2.54607    -0.0636862       1.47290       1.00935       5.64257       7.47708       8.41285       8.76877       8.55809       8.56538       7.70575       7.26811       6.29894       5.44124       4.48975       3.66823       2.90549       2.27694       1.73494       1.28180      0.939578      0.637388
  24  21 4088.5328    1.1915  9.1513 10.2179 -0.0024  0.1146   0.0139   0.3234    0.0369   0.0000   434.6530       6.86949       16.0134      0.817003      -15.4124      -1.20518       5.26618      -1.02264      -20.5926      -3.86253       7.16470      -3.10739      -3.65682     -0.643868     -0.662197       1.60120     -0.524184     -0.195321       7.27208       9.72191       10.6546       11.3180       11.1664       10.6797       10.0401       9.16034       8.07873       7.07504       5.93731       4.74944       3.88763       2.95341       2.25576       1.65669       1.17464      0.814649
  24  22 4234.0683    0.9998 11.9028 10.1044 -0.0060  0.1546   0.0118   0.4451    0.0325   0.0000   448.9714       11.8052       5.17237      -24.8590      -2.03817       1.40071       26.1763      -2.21866      -9.03964       25.0854      -4.94275      -9.88380      -5.01634      -6.30172       3.41814      0.518301      -1.36946      0.411389       9.62578       12.8824       14.1335       14.9572       14.8829       14.4696       13.4946       12.3183       10.7920       9.43885       7.81937       6.33097       5.14907       3.96513       3.04977       2.27800       1.55599       1.11044
  24  23 4379.5096    0.7853 14.3724  9.9649 -0.0018  0.2110   0.0095   0.5653    0.0290   0.0000   423.5063       12.8500       23.2306      -31.0566      -22.4901       23.7723      -8.81628       2.26125      -18.2713       17.0021       3.81189      -5.35166      -15.7273      -7.18387       5.09097      0.145837      -1.74838      0.253156       13.2699       17.3583       19.5007       20.2907       20.1038       19.6109       18.6168       16.7945       14.7000       12.9419       10.6202       8.72123       7.10414       5.44517       4.18826       3.12305       2.16811       1.52714
  25   6 1847.8678    0.4173  0.4508  9.0657 -0.0057  0.0207   0.0129   0.0416    0.0466   0.0000   439.5609       1.29507       15.2840     -0.841730      -1.92105      0.793759       1.57161  -0.000419361     -0.574268      0.466208      0.261346     -0.708284     0.0966165       1.03766     0.0779099    -0.0276395     -0.188951      0.105312       1.12183       1.68693       1.70095       1.85972       1.76933       1.80571       1.50544       1.61367       1.20674       1.23828      0.968413      0.798989      0.684529      0.502234      0.398774      0.281725      0.210471      0.155654
  25   7 2016.9230    0.6226  0.5920  9.3498 -0.0022  0.0200   0.0164   0.0469    0.0552   0.0000   440.7647     0.0228494       17.1660       1.08375      -3.00326      -1.31401       1.94655      -2.50817      -1.16028       1.53857       1.59302      0.267584      0.108358     -0.293968      0.384150     -0.169918     -0.161262     0.0301942       1.24886       1.63006       1.68079       1.88868       1.93785       1.75769       1.67313       1.53103       1.34152       1.17408      0.958040      0.772268      0.640792      0.490940      0.371643      0.292924      0.212279      0.146892
  25   8 2181.7922    0.8995  0.7031  9.7051 -0.0005  0.0208   0.0211   0.0478    0.0645   0.0000   440.2497      -2.06837       17.0361      -1.96915      -1.66095       2.84590      0.214362      -4.01407      -2.04602      0.758897      0.718309      0.605632      0.830033    -0.0136361     -0.421574    -0.0186555      0.236118     -0.192337       1.33738       1.69900       1.92536       1.89719       2.05147       1.93750       1.75910       1.66521       1.34540       1.24671       1.08785      0.865270      0.702608      0.528454      0.404212      0.315097      0.218708      0.154595
  25   9 2340.5166    1.2988  0.8399 10.3943 -0.0015  0.0227   0.0286   0.0574    0.0711   0.0000   441.1372       1.13815       18.7732       3.31329      0.349507     -0.331275    -0.0182575      -1.16438      -2.72893     -0.906791      0.375052      -1.09356     -0.471020     -0.357179      0.138827     -0.272842    -0.0800960     0.0178889       1.37490       1.88275       1.86506       2.00629       2.02060       2.05888       1.89959       1.79728       1.55932       1.34501       1.12465      0.883787      0.757504      0.571873      0.488198      0.337390      0.245925      0.178024
  25  10 2494.4039    1.7286  0.9982 10.8357  0.0005  0.0250   0.0351   0.0609    0.0837   0.0000   437.6858       2.23419       13.2212       3.61129       1.51914      0.909927      -2.53106      0.966630      0.101849       2.69225      -1.27584      -1.52759     -0.282032      0.724401      0.302156     -0.372845    -0.0805345      0.188681       1.57401       2.14922       2.41688       2.57864       2.50445       2.44255       2.31529       2.05658       1.77849       1.53384       1.24187       1.02075      0.817921      0.649152      0.491573      0.365781      0.257832      0.180645
  25  11 2646.2703    2.2364  0.9785 11.5626 -0.0031  0.0257   0.0472   0.0615    0.0825   0.0000   438.5588     -0.886797       13.4464       5.47835      -4.81113      -2.22417     -0.415726      -2.66673      -1.39735     -0.516257      0.663957      -3.17541       1.75512      0.178609     0.0853029     -0.493475    -0.0780769      0.247896       1.53564       2.19119       2.33682       2.56050       2.55742       2.41363       2.24882       2.08362       1.77987       1.55631       1.29408       1.07746      0.838085      0.679283      0.487136      0.390900      0.261070      0.190721
  25  12 2797.4030    2.9108  0.8389 11.9766 -0.0008  0.0238   0.0638   0.0514    0.0749   0.0000   440.3106       1.10216       16.9329      -2.82459      -2.97027      -1.77751     0.0351264       3.75210      0.941517       1.88127      -1.89112      -1.14403      0.531835      0.206806     -0.824448      0.301661      0.501798     -0.108990       1.65893       2.41950       2.62203       2.60543       2.34614       2.05806       1.86341       1.88011       1.84001       1.72918       1.59394       1.35491       1.13431      0.852061      0.586504      0.421089      0.307994      0.202356
  25  13 2947.4595    3.4878  0.8293 12.5321 -0.0043  0.0212   0.0776   0.0556    0.0735   0.0000   437.6617       5.49097       16.7295       6.98378      0.798300       2.93178       2.31023       1.54665      -1.37120       1.73675      0.691321      -1.06325       1.09230      0.250492      0.257871    -0.0437759     0.0520840     0.0778242       1.33819       1.76358       2.03502       2.13480       2.03825       2.01114       1.91432       1.73089       1.50249       1.30326       1.09667      0.841223      0.708316      0.573524      0.406575      0.318526      0.225548      0.164249
  25  14 3096.1716    3.8598  0.9919 12.8378 -0.0006  0.0253   0.0829   0.0637    0.0888   0.0000   441.1480       5.64108       18.5311       3.64399       1.95111      -1.76597       2.89371       3.30100     -0.428180     -0.692471      0.971533      -3.07470       1.23867      0.980280      0.877010     -0.115860      0.390204     -0.547636       1.70338       2.13601       2.30041       2.51559       2.69003       2.50063       2.31291       2.00565       1.84211       1.65305       1.33987      0.994052      0.799523      0.663062      0.539574      0.388834      0.278377      0.196689
  25  15 3243.9169    3.4870  1.2820 12.7487 -0.0009  0.0325   0.0713   0.0804    0.0874   0.0000   439.4538       3.64832       14.1301       3.07490      -4.83936      -4.31040       1.12115       1.65374      -4.03832       1.06085      -1.14143       1.20421     -0.319630     -0.226166     -0.391709      0.539403    -0.0672111      0.138695       2.10712       3.03333       3.22587       3.64961       3.57639       3.44970       3.01512       2.78449       2.39978       2.02775       1.68622       1.41621       1.07562      0.850564      0.647056      0.446025      0.341892      0.236035
  25  16 3391.0835    3.0873  1.8557 12.3322 -0.0048  0.0368   0.0520   0.0978    0.0605   0.0000   438.4849       3.53937       11.5694       3.24253       4.84768       5.76720      -6.48071      -1.34263      -1.94817       1.67696      -5.36684      0.499642    0.00481122      -1.72024      0.393842    -0.0601611     -0.387755     -0.182280       2.29647       3.14841       3.34167       3.46612       3.51332       3.43912       3.29507       2.96197       2.57447       2.17850       1.84358       1.49443       1.19544      0.975475      0.738723      0.535623      0.407016      0.284471
  25  17 3538.0726    2.5215  2.5427 11.8820 -0.0029  0.0446   0.0362   0.1122    0.0473   0.0000   436.3692       3.83158       9.57137       5.48336       1.17926      -6.65500       2.12928       2.72722      -1.28784      -1.29015      -2.92227       2.48819      -1.24650      0.905590       1.42684      0.415718     -0.692763   -0.00437558       2.82403       3.51319       4.06301       4.16919       4.10363       4.12649       3.93236       3.44940       3.05072       2.70617       2.25238       1.76666       1.54433       1.16920      0.882412      0.677090      0.496414      0.357459
  25  18 3684.8794    2.0317  4.5290 11.1161 -0.0010  0.0607   0.0230   0.1612    0.0396   0.0000   433.3432       13.4337       18.0043      -4.77528       1.86166       8.47586      -1.19823      -8.76820      -1.20476     -0.110970     -0.267058      -2.10906      -1.12258       2.05032       1.42057      -1.91892      -1.11461     -0.348407       3.71731       4.87748       5.36801       5.72414       5.78804       5.44615       5.23646       4.68479       4.22458       3.64198       3.06981       2.57504       2.06655       1.62009       1.22185      0.924990      0.653962      0.469811
  25  19 3831.2125    1.7276  6.3010 10.6750 -0.0029  0.0762   0.0183   0.2101    0.0397   0.0000   442.1275       12.7110       12.5661       17.9694      -1.66025       7.83742      -3.54138      -1.12147       13.9642      -4.91035      -2.99973      -5.68590       5.40762     -0.953573      -4.32166      0.695306      0.835762      0.395420       4.62310       5.96177       6.98602       6.94773       7.27660       6.90027       6.33127       6.04950       5.22110       4.62364       3.89929       3.23176       2.62347       2.01445       1.56496       1.17549      0.832138      0.592744
  25  20 3977.5362    1.4027  8.2582 10.3872 -0.0009  0.0970   0.0152   0.2763    0.0376   0.0000   451.4887      -5.19749       13.2879       2.04275      -3.80028      -4.05299       10.3869       14.4188      -1.14036      -12.0355       7.05675      -5.81331       3.07320      -4.07951       1.65557      -3.01849       1.08636     0.0982137       5.91609       7.77842       8.87417       9.22059       9.24133       8.96912       8.39461       7.66198       6.82107       5.79429       4.98080       4.05274       3.33410       2.54559       2.01062       1.46610       1.05698      0.753300
  25  21 4123.8216    1.1891 10.3875 10.1370 -0.0005  0.1223   0.0127   0.3434    0.0347   0.0000   445.8619      0.216306       18.2189       12.4511       25.7621      -4.18038      -3.20931       12.8053       10.4862      -10.8765      -11.1451       5.32254      0.677667      -1.65162       1.07008      -1.13217       3.72243      -1.21452       7.31480       9.95435       10.8663       11.5074       11.5349       11.0073       10.3764       9.63448       8.48621       7.43882       6.21525       5.23844       4.20265       3.27318       2.54184       1.87646       1.34724      0.946516
  25  22 4269.9163    0.9473 11.5565 10.0592 -0.0030  0.1549   0.0113   0.4273    0.0320   0.0000   444.0381      -1.78084      -8.15850      -12.0518       2.50522      -20.1544      -10.7369       10.6215      -8.98566      -10.6264       2.14032       12.1964       6.48060      -1.33043      -3.14726      -1.41758       1.99490      0.532765       8.98068       12.3262       13.4526       14.3002       14.2768       13.8765       13.0469       12.0643       10.5159       9.22323       7.87409       6.53092       5.28400       4.07158       3.23599       2.35184       1.66208       1.19284
  25  23 4415.3653    0.7424 13.9843  9.9656  0.0025  0.2122   0.0093   0.5684    0.0271   0.0000   427.1544       19.8138      -4.87094       7.85072       10.6941      -9.89558      -7.52001       1.10616      -12.9454      -15.3478      -15.4059       9.99933       17.3626      -4.22954      -6.55038     0.0855205       2.73276     -0.203620       12.5855       16.5011       18.8656       19.6220       19.7347       19.2132       18.1089       16.4678       14.6402       12.7635       10.7277       9.01447       7.26711       5.72143       4.43264       3.27645       2.29695       1.67441
  26   4 1508.7178    0.1612  0.1034  8.8103 -0.0111  0.0146   0.0122   0.0260    0.0300   0.0000   439.2561      -1.77240       17.3258      0.697640      -1.50834    -0.0431651     -0.168859     -0.242757     -0.454712      0.348594     -0.132419    -0.0390046     0.0894238      0.539357     0.0567551      0.417596      0.226623    -0.0707054      0.959611       1.39915       1.61054       1.61856       1.70097       1.74405       1.25050       1.34763       1.09276       1.10667      0.841822      0.907795      0.876766      0.644237      0.529448      0.335059      0.244743      0.143844
  26   5 1694.0459    0.3061  0.2556  8.8896 -0.0047  0.0147   0.0127   0.0306    0.0354   0.0000   439.9461      -1.82909       20.3266      0.936203      -2.22530     -0.421461       1.89223     -0.394361      -1.50543      0.772244      0.110756      0.367264     -0.573903      0.154451    -0.0895146     -0.361817    0.00437752     0.0611059      0.932959       1.38041       1.43538       1.45544       1.22617       1.23617       1.16354       1.11972       1.04965      0.981402      0.843424      0.730683      0.585971      0.468527      0.320930      0.249701      0.182211      0.128546
  26   7 2039.7531    0.6426  0.6330  9.4397 -0.0011  0.0208   0.0164   0.0480    0.0552   0.0000   439.8423      0.382787       20.7487       1.78033      -4.53606      -1.60253      -1.26413     -0.807324       1.30337     -0.610059      0.665883     -0.975885       1.24295      0.638178     -0.427712      0.277821      0.223684      0.127453       1.31093       1.69859       1.76860       1.81364       1.86531       1.85332       1.79815       1.69974       1.44384       1.22674       1.06522      0.817731      0.709992      0.555967      0.427377      0.332926      0.258638      0.189580
  26   8 2206.0752    0.9348  0.8120  9.8766 -0.0035  0.0234   0.0209   0.0545    0.0672   0.0000   438.5308       1.09074       19.1000       1.03762      0.274245      -1.51578      -4.23729       2.44526       2.44426    0.00324015      0.373520      -1.84300      -1.45239      0.126125     -0.139042      0.147430      0.218831     0.0592493       1.32442       1.80949       1.89257       2.01695       1.98866       1.97209       1.92957       1.78461       1.53866       1.33285       1.16933      0.911696      0.754829      0.599972      0.490791      0.366073      0.265012      0.203755
  26   9 2366.0687    1.3086  0.9005 10.4064 -0.0020  0.0229   0.0275   0.0594    0.0693   0.0000   439.1829      -1.45115       18.4492       3.47502      -3.42833       1.45686     -0.802421      0.991136       1.46554     -0.782023       2.33905       2.52790     -0.448118      -1.65889     -0.483208      0.273415      0.183948     -0.175512       1.44288       1.90232       2.04343       2.19524       2.26150       2.17341       2.06405       1.86269       1.66068       1.39317       1.14633      0.963086      0.787086      0.639531      0.470661      0.348722      0.261573      0.194589
  26  10 2521.2407    1.7263  0.8982 11.1213 -0.0032  0.0233   0.0371   0.0586    0.0711   0.0000   440.1706       2.25626       12.3943       5.20107      -3.31110      0.662868      -1.62154       1.55786      0.213560       1.57351       1.08239     -0.417779      0.133057     -0.390972      0.307529     -0.650412     0.0732926      0.157438       1.58060       2.11150       2.25474       2.31563       2.26623       2.04655       1.90820       1.85204       1.71230       1.56778       1.36379       1.12304      0.913804      0.735307      0.531388      0.410510      0.297300      0.202092
  26  12 2826.5870    3.0127  0.8892 12.0328 -0.0036  0.0224   0.0649   0.0592    0.0810   0.0000   440.5773       5.13661       17.3926       4.23563      0.670936       1.47987     -0.110510      -2.16052     -0.504292       1.78625       2.27132     -0.605475     -0.831734      -1.12186     -0.873345     0.0115787      0.269020   -0.00950749       1.51596       2.05776       2.13587       2.24038       2.23626       2.24661       2.14095       2.06384       1.74287       1.49581       1.15854      0.942818      0.716155      0.610206      0.497314      0.386070      0.292110      0.212337
  26  13 2977.4930    3.5566  0.8231 12.5638  0.0003  0.0225   0.0767   0.0529    0.0717   0.0000   438.4539       2.54763       13.4845       5.97594      -2.30192      0.292824      -1.42793      0.506368     -0.863886     -0.583967       1.76640     -0.784664      -1.74803     0.0182506      0.121408     -0.322441     0.0246117     -0.393595       1.31011       1.94076       1.94542       2.18350       2.03661       2.06958       1.78620       1.73777       1.48511       1.40413       1.19073       1.01423      0.824505      0.673160      0.474165      0.380189      0.244504      0.182389
  26  14 3126.9518    3.7512  1.0574 12.7487 -0.0014  0.0249   0.0755   0.0656    0.0847   0.0000   438.2381       5.38128       13.2045       7.11219     -0.902119       2.50858       2.27531      -2.58326      -1.62512      0.656025     0.0158803     -0.199473      0.519278     -0.400626      0.649855      0.478176    -0.0438933     -0.288926       1.52326       1.99202       2.21265       2.31353       2.44707       2.27953       2.13538       1.95173       1.75786       1.51169       1.28131       1.04387      0.862601      0.689394      0.491147      0.405807      0.301590      0.215807
  26  15 3275.3715    3.5686  1.2802 12.8843  0.0004  0.0304   0.0715   0.0795    0.0785   0.0000   438.5971       7.77633       18.7484       7.65546     -0.649014      -4.47427       1.55051       2.36392      -4.35456     -0.255366      0.120161      -1.71203      -1.41960      0.522466      0.462521     -0.571502      0.430185     -0.351593       1.80966       2.37496       2.70191       2.73591       2.95220       2.66339       2.58492       2.29326       2.00368       1.95761       1.56078       1.26552       1.06097      0.805334      0.630733      0.512653      0.351770      0.258517
  26  16 3423.3481    2.9886  2.2041 11.8156  0.0009  0.0378   0.0433   0.1003    0.0709   0.0000   440.6569       4.87287       9.27874       7.39011      -1.90450       1.47511       1.07047       3.99758      -2.06930      -1.37071       1.43390      -2.11739      -1.32746      0.255121      0.239287      0.819002      0.164091     -0.215201       2.19285       3.01059       3.22806       3.40495       3.47859       3.40084       3.10442       2.97707       2.55728       2.22813       1.91867       1.61178       1.28982       1.02493      0.780137      0.601195      0.433094      0.315342
  26  17 3571.0228    2.2975  3.0341 11.6877 -0.0002  0.0486   0.0306   0.1293    0.0449   0.0000   439.9984       4.86953       17.4660       10.9783       3.51227      -2.14331      0.391802      -5.10853       3.86675      -2.23111       1.32942       2.82192      -1.99938     -0.793303    0.00799313    -0.0250235      0.205102      0.144285       2.88797       3.97406       4.39560       4.36332       4.51623       4.24186       4.13448       3.84002       3.42575       3.00994       2.52946       2.07497       1.69448       1.36173       1.04497      0.787403      0.591958      0.414676
  26  18 3718.4305    1.9416  4.9699 10.9872 -0.0018  0.0641   0.0211   0.1730    0.0395   0.0000   443.9683       8.16659       15.1110       2.27939       8.74888      -7.58859      -7.27266       5.46829       1.87122     0.0688242      -6.28266     -0.281132      -3.87721      -2.73780       1.15107      0.335066     -0.570025      0.690769       3.63115       5.08102       5.51366       5.72397       5.84183       5.69156       5.48694       4.90890       4.37961       3.82639       3.24397       2.72662       2.22844       1.76264       1.35109       1.03360      0.724811      0.535888
  26  19 3865.2652    1.5650  5.8862 10.8137 -0.0031  0.0773   0.0177   0.2056    0.0357   0.0000   438.6968       31.2691       21.6937      -11.9126      -4.84134       7.01997       5.68919     -0.966492       1.69335      -1.71402      -10.0103      -1.82184      -4.40940      0.158650      0.992709     -0.792855      -2.07552      -1.02097       4.42626       5.87755       6.79288       6.91189       7.01805       6.92512       6.25466       5.97514       5.31177       4.59178       4.01124       3.25094       2.65173       2.14738       1.61432       1.26136      0.897938      0.644625
  26  20 4012.0746    1.3375  8.4841 10.3748 -0.0027  0.0996   0.0143   0.2775    0.0359   0.0000   436.5775       14.5436       25.4668       16.9360       1.98298      0.838148       10.6799       3.31261       6.18491      -7.93905      -16.5581      -5.63613      -2.02056       2.52361      0.306444      0.534866      -2.23773      -1.67148       5.78012       7.96377       8.46366       9.27018       9.05591       8.93533       8.44153       7.59127       6.91924       6.01464       5.29900       4.28105       3.48910       2.77836       2.15492       1.63646       1.17114      0.859650
  26  21 4158.8775    1.0787 10.2800 10.2281 -0.0045  0.1283   0.0123   0.3572    0.0324   0.0000   433.0038       14.0571       23.2641       9.72324      -8.59247       7.17102      -1.17564      -3.81903       22.7112      -2.28528       13.5223      -1.17833      -2.15309      -3.61632       1.48817       3.55241      -2.34771      -2.45047       7.45724       10.0561       11.2120       11.7346       11.6579       11.4731       10.7648       10.0124       8.84856       7.83512       6.65812       5.55613       4.61003       3.65280       2.80854       2.12525       1.51711       1.09964
  26  22 4305.2264    0.9125 12.6801 10.0345 -0.0000  0.1647   0.0101   0.4507    0.0293   0.0000   426.2951       23.2386       16.1270      -23.1166       19.5825       16.0372       23.7366      -26.6545       12.6010       3.82492       4.66065      -7.05364       3.00688      -1.20678     -0.207940       3.33024      -4.36951      -1.21376       9.60840       12.7011       14.3645       14.8111       15.1376       14.6151       14.0087       12.7876       11.3771       10.0745       8.50475       7.04789       5.75704       4.64436       3.54233       2.75361       1.99137       1.44100
  26  23 4452.0741    0.7220 14.1921  9.9390 -0.0020  0.2109   0.0086   0.5645    0.0260   0.0000   436.2011      -4.87657       51.1789      -44.9290       1.34375       33.8164      -13.5524      -17.7972       27.5920     0.0984148       2.92214      -1.30266      -8.84426     0.0732509       19.7363       1.01751      -5.62622      -3.56768       12.0240       16.1202       17.9341       18.8965       19.0940       18.7235       17.7078       16.1729       14.3951       12.7891       10.9807       8.83395       7.44320       5.86439       4.52301       3.52004       2.52610       1.83372
  27   7 2062.0430    0.7095  0.6736  9.4708  0.0007  0.0191   0.0168   0.0489    0.0576   0.0000   441.5040     0.0500276       17.5667       1.22908     -0.657000     -0.292093      -2.19214     -0.821185     -0.962611     -0.353572     -0.372280     -0.747967     -0.870833       1.62397     -0.195450      0.195827      0.187073     -0.101772       1.18286       1.57093       1.79706       1.90806       1.84751       1.79412       1.72937       1.61448       1.39874       1.26200       1.08844      0.831914      0.684506      0.558828      0.424093      0.336092      0.255466      0.197229
  27   8 2229.7229    1.0101  0.7817 10.0385 -0.0002  0.0219   0.0222   0.0526    0.0657   0.0000   440.4566      -2.57990       14.7278       3.80310      -1.12445      -2.56715     -0.895807     -0.886705      -1.14283    -0.0523740      0.250207     -0.271781      0.121478     -0.255935    -0.0776841    -0.0253771     -0.147788    -0.0562536       1.30988       1.83008       1.84958       2.08140       2.02491       2.10156       1.89719       1.74411       1.54772       1.35408       1.16439      0.942722      0.760067      0.607658      0.477281      0.369434      0.280845      0.201926
  27  10 2547.5354    1.9020  0.9169 11.1261  0.0005  0.0234   0.0383   0.0561    0.0750   0.0000   442.4726       2.42930       12.0853      -1.11097       1.11799      -1.73085      0.544344     -0.938160     -0.791876      -2.43303     -0.427221     -0.114069      -1.61867      0.434417     -0.190438     -0.404444    -0.0265725     -0.134333       1.32148       1.76363       1.98977       2.09630       2.16628       1.97334       1.92581       1.78298       1.63452       1.40090       1.15143      0.973005      0.815900      0.643347      0.484899      0.383114      0.289072      0.221583
  27  11 2702.1304    2.4490  0.9307 11.7687 -0.0041  0.0235   0.0499   0.0565    0.0738   0.0000   439.1320       2.32127       11.8735       3.83638      -1.87904       2.04130      -3.99241      -4.08474      0.983174     -0.320196      -1.86247      -1.67189       1.35196     -0.731639     -0.635214     -0.572158      0.147999   -0.00456472       1.36771       1.81400       2.00514       1.97231       2.10225       2.06323       1.92170       1.90427       1.50012       1.43858       1.15632       1.03059      0.816621      0.640995      0.507466      0.393889      0.288727      0.223969
  27  12 2855.4316    3.2341  0.7910 12.2686 -0.0024  0.0210   0.0694   0.0491    0.0754   0.0000   439.8195       2.07120       16.8841       2.47470      -2.21909       1.60148      -1.36238     -0.891880      0.382098       2.63568      0.371568      -2.43648       1.34391     -0.748748     -0.858446    -0.0522341      0.738027      0.338675       1.25638       1.69871       1.72973       1.87467       1.82880       1.77127       1.69519       1.71006       1.43307       1.31265       1.07256      0.971618      0.737875      0.621997      0.448210      0.379823      0.284878      0.206643
  27  13 3007.0548    3.7642  0.8334 12.4857 -0.0020  0.0211   0.0776   0.0505    0.0734   0.0000   442.8466       2.63202       17.6694       4.09503      -2.82586      -1.94763      0.971633     -0.213479     -0.422087      0.393421       1.37494     -0.240255      0.704730       1.03440     -0.379700    -0.0899092      0.277052     0.0648253       1.33544       1.81911       1.98365       2.26663       2.23307       2.11449       2.04366       1.81519       1.56560       1.33902       1.11176      0.894836      0.728530      0.565461      0.445876      0.348553      0.251667      0.182940
  27  14 3157.2828    3.8724  1.0322 12.8159  0.0008  0.0247   0.0777   0.0622    0.0764   0.0000   438.2239       9.06779       10.4329       2.63109      -1.61535      -2.99268      -1.63566       3.26440      -2.43247      -3.70948      0.103887      -2.21410     -0.191333    -0.0815207      -1.02601     -0.149021      0.421841     0.0664219       1.42244       1.95159       2.10858       2.22968       2.28523       2.12053       2.12944       1.85890       1.75714       1.48250       1.24018       1.07818      0.870483      0.711854      0.530219      0.420496      0.300143      0.229592
  27  15 3306.5514    3.4262  1.3344 12.6847 -0.0006  0.0296   0.0650   0.0815    0.0748   0.0000   438.4865       8.49646       12.0553       2.27234      -2.93383       2.12299      0.626685      0.654534     -0.728384      -5.32651       5.35413      -2.52023      -1.11672     -0.303725     -0.220710      0.204896      0.484212     -0.413769       1.62924       2.26393       2.43980       2.58573       2.70778       2.52341       2.52810       2.19167       1.99711       1.74779       1.53610       1.25221      0.998085      0.842663      0.642768      0.495865      0.350560      0.268036
  27  16 3455.1478    2.8084  2.0997 12.2029 -0.0011  0.0386   0.0455   0.1040    0.0608   0.0000   441.9992       14.3204       8.67710       6.55422      -1.08970       4.28394      0.429310       1.68686      -2.19711      -1.50914      -1.66365     -0.585095      -1.23628      -2.35996      -1.13094      0.610717      0.120560     -0.438534       2.23887       3.05849       3.40027       3.62786       3.56891       3.56905       3.33603       3.01071       2.72472       2.37562       2.03069       1.67598       1.37544       1.08401      0.846187      0.661690      0.488550      0.353713
  27  17 3603.5428    2.3037  3.5235 11.3666 -0.0026  0.0498   0.0274   0.1361    0.0456   0.0000   437.2832       1.32189       5.82461       2.32068       9.55521      -3.88589      -4.64875       4.64944      -5.06346      -5.93179       5.39014     0.0104399      0.138287      0.135513      0.344544      -1.90613     -0.526682     -0.115579       2.78862       3.75727       4.32929       4.36413       4.59206       4.44474       4.17779       3.88102       3.42762       2.98590       2.54513       2.10408       1.73514       1.40164       1.09269      0.838732      0.607820      0.437554
  27  18 3751.6311    1.8876  5.2022 10.9451 -0.0030  0.0637   0.0201   0.1776    0.0375   0.0000   444.5725       4.90295       19.3184       2.35140       9.50573      -6.35877      -8.09690       4.59846       1.48584      -3.71878      -12.1452      -7.52693       3.28617      -6.43971      -3.36110      0.371490      0.926222     -0.499768       3.60846       4.81119       5.30747       5.62192       5.53307       5.54484       5.22627       4.79429       4.37424       3.86841       3.30821       2.82162       2.28170       1.82065       1.44130       1.11702      0.805803      0.607431
  27  19 3899.2343    1.5195  7.2471 10.5966  0.0004  0.0846   0.0161   0.2358    0.0352   0.0000   432.3583      0.798035       12.8984      -2.88641       1.88870       12.3163      -8.62857       1.54146       4.92111      -1.32801      0.275412      -8.43411      -3.55383     -0.952864      0.471205      -1.70303     -0.597753     -0.457289       4.83890       6.56040       7.30669       7.47674       7.63872       7.31104       7.03285       6.45678       5.94375       5.15868       4.48109       3.73362       3.09223       2.46214       1.93127       1.46895       1.08998      0.802419
  27  20 4046.6356    1.2596  9.2451 10.3654  0.0005  0.1083   0.0139   0.3103    0.0337   0.0000   447.0697       6.51765    0.00905824       1.88756       26.5466       1.87969      -9.71394       1.53252      -5.14818       5.56867       2.80880      -4.27012     -0.518323      -1.65732      -1.47274       1.03932    -0.0308599      0.670373       6.16988       8.36478       9.43963       9.84799       10.2416       9.59797       9.28905       8.38665       7.55757       6.70135       5.62817       4.77332       3.86931       3.15595       2.39858       1.88515       1.35476      0.996627
  27  21 4193.7780    1.0299 11.6764 10.2116  0.0039  0.1491   0.0117   0.4059    0.0303   0.0000   456.1916       16.1669      -19.6806       24.8887       16.2451      -6.16402       19.2322       6.21539      -24.3030      -8.65020      -2.29964    -0.0145646      -2.69660      -4.96837      0.638490       1.66878      -1.96039      -1.77056       8.23912       11.1145       12.3172       13.2310       13.2614       13.0202       12.1495       11.3244       10.2329       8.88350       7.84247       6.43725       5.36744       4.31240       3.31364       2.60152       1.86519       1.38893
  27  23 4487.2238    0.6973 16.5972  9.8436 -0.0074  0.2476   0.0072   0.6166    0.0237   0.0000   422.3734      -12.9987       6.74734       4.73310       2.65206       4.63621       20.7804       17.5593      0.832313      -11.7850      -15.0259      -13.7374       10.5339       16.3036    -0.0887707     -0.605027     -0.540752      -1.73419       13.5557       18.1184       20.2396       21.3867       21.5519       20.9669       20.1097       18.5233       16.9238       14.6154       12.9843       10.8403       8.95622       7.15143       5.72437       4.33886       3.16065       2.31176
  28   5 1732.7453    0.3290  0.2698  8.9021 -0.0046  0.0148   0.0126   0.0294    0.0361   0.0000   441.1947      -1.42625       17.9748       1.33344      -3.67184       1.24801     -0.751425      -2.33373     -0.593679     -0.208799     0.0829372     0.0429042      0.111242     -0.326530     -0.253720      0.229097     0.0728507    -0.0620640      0.924891       1.10914       1.19704       1.19256       1.16986       1.32629       1.25789       1.17759       1.05744      0.883429      0.774378      0.603837      0.547303      0.417531      0.348503      0.280285      0.218373      0.152707
  28   6 1910.1333    0.4665  0.4758  9.1356 -0.0033  0.0172   0.0131   0.0392    0.0458   0.0000   440.6523     -0.333661       17.8388     -0.703871       1.04318       1.04726      -1.88928     -0.589027    -0.0124886     -0.559513     0.0909775      0.954245      0.279003     -0.140887    -0.0127064      0.564188     -0.245846    -0.0297059       1.00618       1.30859       1.41513       1.55155       1.46200       1.42877       1.38213       1.28791       1.13525       1.07004      0.936938      0.783370      0.667312      0.508458      0.436818      0.309789      0.240505      0.174669
  28   7 2083.8896    0.7054  0.7137  9.5376 -0.0066  0.0212   0.0164   0.0512    0.0597   0.0000   440.9678      0.286043       17.3649      -1.43936     -0.902600     -0.706697       2.05179      0.572106     -0.803983       2.47492     0.0620455      0.514565      0.984577     0.0979494      -1.15086     -0.177928      0.334608     -0.152895       1.19425       1.64012       1.76190       1.91798       1.96112       1.89170       1.81355       1.67712       1.44113       1.34304       1.04938      0.904990      0.761287      0.606074      0.498403      0.344033      0.275036      0.210028
  28   8 2252.8551    1.0031  0.8602 10.2312 -0.0017  0.0232   0.0216   0.0573    0.0599   0.0000   440.8428      -1.21201       18.5797       1.54501       1.34657       6.45521     -0.955050    -0.0322892      0.808615     -0.428228      -1.65100      0.937994      0.204376     -0.371329       1.24288     -0.271254    0.00648409     0.0370849       1.38467       1.80834       1.86221       1.88818       1.93013       1.93873       1.85922       1.87344       1.62643       1.43626       1.18236      0.946826      0.827118      0.648821      0.562351      0.412752      0.322218      0.248224
  28   9 2415.3088    1.4432  0.9000 10.8952 -0.0013  0.0240   0.0301   0.0568    0.0639   0.0000   441.0609       2.42259       15.9707      -2.26795      -4.90493       2.72796      -1.80724     -0.242163       3.44749     -0.953480    -0.0568986       1.67403     -0.288124       1.15028     -0.868458    -0.0940465    -0.0824603    -0.0690014       1.32057       1.81394       1.90918       2.12203       2.06816       2.02117       1.95231       1.85066       1.56741       1.51983       1.17424       1.05415      0.842518      0.710546      0.513468      0.419654      0.322071      0.251518
  28  10 2573.3984    2.0002  0.9691 11.2856  0.0016  0.0229   0.0404   0.0594    0.0747   0.0000   440.2182       2.11082       15.0965       4.51417      -4.07804       1.61742     -0.439125      -4.28393      -2.13570      0.997342       1.12766     -0.841446     -0.795998     -0.249687      0.382050     -0.261507      0.552169    -0.0988923       1.24773       1.73264       1.79787       1.96774       1.92771       1.96412       1.80473       1.70962       1.57742       1.39862       1.17906      0.962582      0.841936      0.653162      0.524302      0.400425      0.314017      0.231632
  28  11 2729.3407    2.5350  0.9620 11.7280 -0.0030  0.0224   0.0493   0.0578    0.0747   0.0000   441.3309       5.23476       13.7396     -0.288057      -1.64037       1.87688      0.355478       1.37714      -1.43418      -2.66278       1.01889      0.306555       1.61808      -1.08128     0.0927237     -0.242876    -0.0370303     -0.328180       1.30604       1.74082       1.87996       1.94825       1.91929       1.83698       1.85810       1.74832       1.59482       1.36698       1.22532      0.992781      0.826365      0.661341      0.530120      0.426680      0.313304      0.243527
  28  12 2883.7698    3.1641  1.0492 12.2187 -0.0007  0.0253   0.0597   0.0621    0.0829   0.0000   440.4039       4.00033       10.2929       5.48236     -0.112341      0.911842     -0.312596      -1.92088      0.118460      -1.13066     -0.561244      -1.35609     -0.266329      0.171931      0.207681      0.391218    -0.0480348     -0.323614       1.29547       1.87224       1.98329       2.06111       2.24374       2.06097       1.97575       1.81717       1.65384       1.47872       1.33396       1.06305      0.907513      0.694700      0.546307      0.433010      0.341143      0.242504
  28  13 3036.2726    3.7354  0.9248 12.5723 -0.0055  0.0220   0.0743   0.0561    0.0794   0.0000   436.5850       3.74026       15.0554      0.741098       2.19036     0.0443389      -1.13691      0.911153       2.77239      -3.61824      -1.40032     -0.678012      0.814634     -0.180418      0.274625     -0.854949     -0.248467      0.571583       1.31242       1.73807       1.88210       2.04710       2.10679       2.09452       1.90592       1.80818       1.62395       1.41833       1.16737      0.934238      0.765040      0.632379      0.513331      0.398446      0.289763      0.220146
  28  14 3187.2241    3.8209  1.0639 13.0180 -0.0015  0.0255   0.0742   0.0645    0.0677   0.0000   439.9855       5.58477       12.9973       8.29915     -0.169256      -1.41707     -0.183906       1.26010      -1.28724       1.15065     0.0289651      -1.34323     -0.566625     -0.754809      0.124321      0.274545    -0.0661625     -0.341816       1.47596       1.94204       2.17447       2.26659       2.32603       2.21478       2.25096       1.97887       1.77928       1.54445       1.34534       1.05844      0.921326      0.709538      0.583245      0.457356      0.343399      0.242171
  28  15 3337.2995    3.2914  1.7001 12.4092  0.0019  0.0326   0.0537   0.0863    0.0631   0.0000   437.2606       8.40607       10.5139       2.66336      0.705140       2.82479      -4.63475      0.123778       2.05744     -0.108092       2.37405      -3.13311       1.42881    -0.0778949      0.196768      -1.21060      0.410817     0.0757600       1.74881       2.45195       2.69245       2.79149       2.87810       2.77436       2.66918       2.52080       2.22825       1.97009       1.68897       1.40829       1.20700      0.978573      0.759327      0.571851      0.432178      0.319852
  28  16 3486.8184    2.7604  2.3471 12.0252 -0.0001  0.0396   0.0405   0.1067    0.0579   0.0000   438.5301       6.68271       10.4390       2.50711      -1.92526       1.62015      -2.41502      -3.32235       2.59264      -4.08026      -1.47922      -1.07174     0.0313205      0.423043      0.671314     -0.157884      0.562422     -0.352371       2.17821       2.92301       3.31597       3.46629       3.62955       3.54344       3.23191       3.11565       2.73214       2.38367       2.12022       1.67904       1.42224       1.20010      0.887539      0.721732      0.515633      0.393150
  28  17 3635.7786    2.1992  3.9622 11.3023 -0.0043  0.0531   0.0254   0.1459    0.0434   0.0000   442.3473       8.73821       3.20968       7.50158       1.36539      -5.65459      -8.66236       2.09691      -8.99408      -6.06642       8.53678       2.56270     -0.536981       1.16494     -0.643650     -0.568827     -0.259286     -0.174399       2.84675       3.89565       4.32948       4.54677       4.55912       4.51646       4.30941       3.91466       3.65128       3.10888       2.81371       2.33929       1.96321       1.58056       1.24931      0.946871      0.712760      0.519966
  28  18 3784.4403    1.7975  5.8888 10.8184 -0.0008  0.0684   0.0182   0.1881    0.0367   0.0000   437.7771       8.42583       15.0234       11.5455      -12.9845       11.6936      -6.17743      -2.83689      -7.68895      0.366507      -1.77490       3.33903      -1.68543      0.159839      0.771123     -0.241130     -0.269616      0.448057       3.78561       5.01543       5.55655       5.88512       6.07582       5.89621       5.58822       5.20055       4.68543       4.14299       3.54992       2.99690       2.50115       1.99390       1.55901       1.24834      0.926940      0.700565
  28  19 3932.7337    1.4700  7.4316 10.5689  0.0001  0.0850   0.0153   0.2393    0.0347   0.0000   442.0195       14.9448       14.4539       17.0847       3.57497       6.25931       5.86504       1.23465      -6.62537       4.42726       12.7957     -0.396690      0.289162       1.06571       1.00450       1.32122     -0.623205       1.24783       4.77677       6.27881       7.11421       7.61072       7.41133       7.32643       7.02026       6.40932       5.96412       5.29875       4.46939       3.79522       3.16267       2.55739       1.99137       1.57105       1.18093      0.874697
  28  20 4080.5670    1.2025  9.8609 10.3268  0.0006  0.1150   0.0130   0.3177    0.0328   0.0000   441.6272       15.6786       17.1474      -2.10251       2.66130     -0.438284      -7.55491       6.02396     -0.661582      -8.69275       3.12740      -6.76263      -2.40572      -2.92343       2.36428      0.938398      -2.35254      0.436190       6.19374       8.13188       9.27661       9.64919       9.94296       9.72311       9.09345       8.63661       7.77626       6.83880       5.95694       5.03470       4.13989       3.42003       2.65149       2.08971       1.55719       1.15013
  28  21 4228.2744    0.9767 11.9023 10.2006 -0.0002  0.1474   0.0107   0.4191    0.0290   0.0000   437.1705       26.3395       12.0826       14.7325       26.5020       12.4743      -9.91228       4.13908       9.40094       8.43221       6.72361      -3.31160     -0.990001      -2.94340       2.69218      -2.46702      0.984978    -0.0927885       7.96802       10.6000       11.7018       12.4604       12.6185       12.2070       11.8702       11.0534       9.98195       8.88726       7.62700       6.50434       5.42859       4.33517       3.49460       2.72479       2.00846       1.51280
  28  22 4376.0063    0.8138 14.2651  9.9990 -0.0076  0.1941   0.0083   0.5034    0.0256   0.0000   448.4431      -15.1752       20.6211       11.9001      -12.6563      -20.9818       34.7867       13.2986      -39.1158      -6.70283      -11.3324      -11.2249      0.378381      -5.59226       9.16974     -0.975142      -1.41151     -0.649164       10.4087       13.8542       15.9130       16.5136       16.7971       16.3697       15.6966       14.5397       13.1759       11.8198       10.0925       8.50361       7.27582       5.81848       4.54639       3.56815       2.61774       1.95930
  28  23 4522.3533    0.6831 16.6704  9.8094  0.0015  0.2448   0.0071   0.5990    0.0232   0.0000   461.4822       5.59848      -67.7182      -13.9844       27.9837      -3.28175      -18.5894      -20.3111       29.7465       27.9098      -34.7024      -5.08732       7.03675     -0.596513      -1.22044       7.93270      -5.29134     -0.778552       12.8788       17.1427       19.4528       20.3077       21.0748       20.5948       19.6497       18.2184       16.2781       14.7293       12.4749       10.6408       8.82571       7.22272       5.83447       4.44043       3.21459       2.40122
  29   5 1751.5599    0.3408  0.3576  8.8997 -0.0040  0.0150   0.0113   0.0350    0.0377   0.0000   441.4407       1.10477       17.9793       1.23168      -1.53002      0.220356      0.680718      -1.04981       1.53310     -0.386111      0.678777      -1.05678     -0.724929      0.287341     -0.152719     -0.562217     -0.277331      0.369728      0.828296       1.05497       1.15160       1.24084       1.26501       1.19290       1.22631       1.17002       1.03788      0.874147      0.759966      0.656295      0.531748      0.493241      0.361731      0.263578      0.222987      0.173199
  29   6 1930.1952    0.5392  0.4852  9.2407 -0.0048  0.0174   0.0146   0.0391    0.0472   0.0000   441.1377      -1.91283       19.4260     -0.463655     -0.433796     -0.637532      -1.91842     -0.559002      -1.33186       1.14667     0.0775648    -0.0907847       1.28776      0.307240     0.0669901     -0.289350      0.154928    -0.0443932      0.958704       1.15372       1.29721       1.47244       1.42579       1.40304       1.40514       1.31240       1.04873      0.996813      0.880598      0.733441      0.603351      0.478180      0.383798      0.295212      0.233790      0.175333
  29   7 2105.3074    0.7455  0.6952  9.5059 -0.0025  0.0204   0.0164   0.0454    0.0590   0.0000   439.3433       3.71421       18.4951      0.273796      -5.31367       2.28650       3.44517      -2.33824       1.13868     -0.729482      0.727646      0.415789      0.888672     -0.456867     -0.290178     -0.184649      0.148726    -0.0887348       1.05976       1.39393       1.45873       1.66892       1.71726       1.54349       1.53195       1.44116       1.38187       1.13734       1.04032      0.887975      0.751279      0.601777      0.468312      0.380897      0.295132      0.219206
  29   8 2275.3365    1.1072  0.8839 10.2348 -0.0008  0.0232   0.0226   0.0559    0.0643   0.0000   439.2800      0.917748       18.9904      -3.05566      -2.33344       1.15602       1.33553      -2.99060     -0.658868      -1.49901     -0.422771      0.623530     -0.365477    -0.0913576      0.144785     -0.113131     0.0574417    -0.0206654       1.17097       1.56377       1.71277       1.92051       1.84149       1.97311       1.77051       1.75439       1.40226       1.32221       1.16129      0.982374      0.784451      0.652750      0.522967      0.405089      0.304221      0.242819
  29   9 2439.0305    1.5833  0.9393 10.9328 -0.0062  0.0229   0.0320   0.0595    0.0689   0.0000   440.4162     -0.588290       15.9073       2.04377      -2.69668      0.206532       4.85644      0.738338     -0.555993      -2.46257      -2.11820      0.379105     -0.539868      -1.14392      0.583025      0.321188      0.542212     -0.371675       1.25641       1.67594       1.79506       2.04011       2.00426       1.97420       1.93931       1.76929       1.62657       1.34623       1.17919      0.969377      0.833348      0.674626      0.536438      0.402817      0.330902      0.242985
  29  10 2598.7105    2.0638  0.9799 11.5376 -0.0025  0.0238   0.0410   0.0587    0.0682   0.0000   439.3825       2.70844       17.5387      0.422422      0.747282      -3.19288      -1.91983      -1.20903      -2.49257      -1.35828     -0.876627     -0.531341     -0.121138      -1.03713      0.388813      0.522773     -0.326551    -0.0833220       1.35483       1.90250       2.11848       2.27892       2.28323       2.23043       2.08377       1.96100       1.77678       1.60128       1.38740       1.08656      0.923890      0.704293      0.576277      0.402180      0.366523      0.290487
  29  11 2756.1540    2.7529  0.8873 11.9316 -0.0040  0.0214   0.0540   0.0520    0.0717   0.0000   439.3215       5.06837       18.7140       1.04909      -3.67009     -0.679081      0.277698      -1.50900     0.0609153     -0.803588      -1.74910     0.0911913     -0.973197      -1.44912      -1.24425     -0.311918      0.173951     -0.219522       1.18494       1.54648       1.75283       1.89735       1.78790       1.77796       1.71328       1.60925       1.37739       1.34228       1.14575      0.961152      0.815164      0.648077      0.505663      0.415460      0.310818      0.220670
  29  12 2911.6416    3.2734  0.9064 12.3678 -0.0018  0.0214   0.0629   0.0523    0.0787   0.0000   440.5916       3.10570       16.3558     0.0391933      -2.59126     -0.653449      0.776424       1.48617     -0.685681      0.539385    0.00687673     -0.910677     -0.136323      0.368996      0.289917     -0.610806     0.0899449     0.0522704       1.21566       1.60120       1.87807       1.91319       1.98629       1.82670       1.79730       1.63264       1.55432       1.34934       1.15456       1.02738      0.810958      0.644022      0.530640      0.423954      0.323233      0.237415
  29  13 3065.0333    3.8528  0.9282 12.7928  0.0001  0.0230   0.0743   0.0549    0.0763   0.0000   439.4557       3.30913       16.8001       2.95138      -2.04868       2.53685      -2.97852      -1.27428     -0.157817     0.0858006      0.351663       1.34719     -0.915077     -0.657894      0.232855      0.301345     0.0494862      0.238377       1.41748       1.91303       2.11712       2.20380       2.08574       1.92339       1.70743       1.66188       1.59831       1.59244       1.40374       1.25591       1.07724      0.838108      0.663984      0.504010      0.375289      0.274891
  29  14 3216.8181    3.6665  1.2060 12.8308 -0.0006  0.0270   0.0683   0.0691    0.0713   0.0000   441.6477       5.76041       9.86401       6.76993       1.31257       2.63679      -2.04752      -2.39801      -2.10201     0.0796843      0.278788    -0.0219313      -1.63580      -2.56606     0.0757280      0.724151      0.647370      -1.33920       1.45299       2.01347       2.12173       2.20840       2.27121       2.16650       2.12751       1.97093       1.78604       1.67738       1.40653       1.24327       1.07347      0.896061      0.677758      0.530825      0.400010      0.309320
  29  15 3367.6617    3.2568  1.6562 12.3553 -0.0025  0.0314   0.0512   0.0813    0.0594   0.0000   438.3612       7.17509       15.8604       1.62854       5.97959      -2.73670      -2.56103      -2.78852     -0.478501       1.29914     -0.849557     -0.116923       2.97798    0.00778283      -1.13226     -0.602516      0.703639     0.0309484       1.62902       2.27001       2.41790       2.56357       2.61921       2.57686       2.42785       2.39001       2.01105       1.89968       1.61098       1.40217       1.18878      0.931982      0.749066      0.584758      0.457453      0.331072
  29  16 3517.9102    2.6037  2.9241 11.6808 -0.0023  0.0428   0.0330   0.1178    0.0522   0.0000   442.7091       4.33427       6.56073       9.66103      -1.37554       2.74192      0.764938       6.42115       1.59269     -0.602527     -0.804020       1.95199       1.56716      -3.40983     -0.969338      -1.10721       1.00150      -1.11632       2.38526       3.20599       3.52773       3.56181       3.62199       3.52621       3.39108       3.30974       3.01882       2.69863       2.27937       1.96829       1.61792       1.35050       1.08209      0.845873      0.645860      0.499440
  29  17 3667.8157    2.1232  4.2059 11.1896 -0.0014  0.0533   0.0236   0.1486    0.0435   0.0000   435.2687       6.88138       18.9384       1.34169       1.06114      -5.32288      0.461681      -1.52775       4.12241       1.01559       3.35451       1.94007      -2.74652     -0.281250     -0.163385      0.159200      0.203899       1.23111       2.84095       3.73870       4.29707       4.46502       4.55562       4.56214       4.25230       3.96688       3.67838       3.17677       2.83719       2.32189       2.00005       1.62436       1.26797       1.01988      0.748455      0.581873
  29  18 3816.9416    1.7124  5.9981 10.7893 -0.0014  0.0709   0.0174   0.1893    0.0360   0.0000   438.0513       8.08946       17.9114       10.6693      -1.47447       4.46841      -7.52799     -0.443666       2.49843      -5.52283       7.97937     -0.939711      -1.35564      -2.55537       2.67138      0.568479     0.0826911     -0.667301       3.74858       4.95092       5.61617       5.87463       6.05374       6.12697       5.48733       5.24658       4.75720       4.22259       3.71226       3.13212       2.58949       2.12326       1.72047       1.33013      0.993311      0.749391
  29  19 3965.8793    1.4340  7.6362 10.5613 -0.0006  0.0872   0.0144   0.2397    0.0324   0.0000   440.6418     -0.568622       20.2070       28.2826      -2.90958       3.60550      -6.26669       1.92965       9.94173      -3.43539      -4.24246       4.91719      -2.49579      -2.61022     -0.636247       1.58468     -0.197919     -0.784605       4.48884       6.06777       6.80465       7.15188       7.31676       7.20055       6.78218       6.48960       5.83699       5.22872       4.48686       3.87341       3.20694       2.63043       2.07206       1.68058       1.21787      0.930277
  29  20 4114.3325    1.1269  9.9104 10.3461 -0.0033  0.1183   0.0123   0.3268    0.0314   0.0000   441.1671       16.3585       4.21816       27.1013      0.805308      -1.55671       12.0578       8.36035       1.47580      -14.2322       11.1419       4.31617      -3.91604      0.173700       3.61982      -3.21446      -2.23799      0.715628       6.11706       8.28188       9.33710       9.75046       10.0664       9.76391       9.39767       8.67475       7.95458       7.16646       6.17625       5.33217       4.33861       3.62781       2.85619       2.27005       1.67410       1.30180
  29  22 4410.7670    0.7575 13.3289 10.0327 -0.0035  0.1912   0.0086   0.4906    0.0258   0.0000   438.0836       16.3255       21.5601      -13.2751       9.50994      -5.13959       6.61402       2.59374       25.4251      -2.26672      0.255712      -7.83158      -6.11401       12.8612      -5.85581     -0.609909       1.49652      0.723880       9.83624       13.1860       14.8737       15.5870       16.1375       15.6358       14.9891       14.1626       12.6540       11.5186       9.95984       8.49505       7.03376       5.84213       4.67249       3.62938       2.72844       2.07905
  29  23 4558.1023    0.6074 15.8617  9.8511 -0.0041  0.2499   0.0070   0.6223    0.0224   0.0000   439.6315       22.7644       22.5093       3.25367       16.2418       10.6253       12.8775      -32.0517       4.77924       11.2330      -14.3147      -24.3868       9.75155       11.2011      -12.2422      -3.93855       2.38420       1.34300       12.8581       17.0236       19.1108       20.5286       20.5929       20.3790       19.5915       18.3402       16.7907       14.6198       13.1069       11.0579       9.24403       7.64203       6.06954       4.79956       3.59423       2.69518
  30   5 1770.0613    0.3541  0.2924  9.0421 -0.0088  0.0145   0.0132   0.0304    0.0351   0.0000   440.1566     -0.562427       18.3153       1.21017      -2.14647      0.606802       2.15489       1.06038     -0.525418      0.528957      0.242031     0.0884301     -0.119856      0.232531    -0.0551904      0.183052    -0.0777866     0.0886399      0.762040       1.08979       1.22739       1.16215       1.13594       1.19036       1.29554       1.17810       1.10548      0.857520      0.730923      0.573955      0.506492      0.460182      0.347247      0.294202      0.214141      0.172168
  30   6 1949.9605    0.5402  0.5393  9.2067 -0.0036  0.0179   0.0136   0.0402    0.0482   0.0000   442.0962      -2.38670       20.3713      0.816237      -3.32559     -0.182137       2.21428      -1.00178     -0.859846      0.854585      0.368051     -0.408432     0.0988996     -0.331551     -0.840949      0.794449      0.145808     0.0385801       1.03157       1.30468       1.57632       1.65532       1.56652       1.43352       1.39033       1.31890       1.19750       1.15389       1.04354      0.899913      0.743318      0.602597      0.496788      0.365256      0.272592      0.198888
  30   7 2126.3925    0.8264  0.6665  9.6511  0.0023  0.0199   0.0182   0.0448    0.0578   0.0000   440.8861      0.119834       15.0358       1.42920     -0.821010       3.19533      -1.92368      -1.69475      -1.39024      0.190568       1.09770      0.476639      0.101400      -1.33110     -0.326036      0.362606      0.440194    -0.0170146       1.17131       1.42679       1.49861       1.64967       1.74529       1.75409       1.73924       1.47204       1.27250       1.19576       1.05203      0.931820      0.716994      0.563272      0.467450      0.402583      0.294769      0.217417
  30   8 2297.3699    1.1786  0.8397 10.2458 -0.0009  0.0204   0.0242   0.0548    0.0656   0.0000   440.7230     -0.458364       21.8631       2.43269     -0.817792       2.13836     -0.874081     -0.515739    -0.0689348     -0.251551       2.25667     -0.363836     -0.208562      0.196327      -1.17188     0.0327822   -0.00781902     -0.210786       1.11082       1.45405       1.48358       1.62271       1.70066       1.63095       1.62973       1.44928       1.31594       1.18216       1.09182      0.937047      0.816109      0.693134      0.547601      0.430525      0.312896      0.227673
  30   9 2462.3175    1.6542  0.9811 10.9291 -0.0033  0.0228   0.0319   0.0588    0.0722   0.0000   440.7712      -2.76233       21.1969      0.750270      -5.72203      0.498490       2.39404     -0.152418     -0.967744      -1.49562       3.43084      -1.29107      0.541364     -0.326683      0.687318     -0.281456      0.602361      0.230221       1.27201       1.72446       1.88963       2.04758       2.13444       2.14054       2.00507       1.89126       1.57574       1.45370       1.27905       1.05887      0.857588      0.673310      0.532085      0.448405      0.345871      0.271396
  30  10 2623.5761    2.1015  1.0292 11.4988 -0.0022  0.0248   0.0395   0.0613    0.0727   0.0000   441.4441      -1.80526       18.7223       2.32448     -0.649652      -2.43304      -1.25351      0.403058      -2.80533      0.991685     -0.829195     -0.322204      0.504845     -0.263700     -0.377282     -0.405232     0.0767184      0.374779       1.32148       1.92230       2.05655       2.21055       2.16955       2.17608       1.99069       2.01282       1.71681       1.61085       1.32834       1.15400      0.938675      0.763087      0.600081      0.480734      0.367282      0.281628
  30  11 2782.5242    2.7797  0.9732 12.0203 -0.0020  0.0226   0.0529   0.0582    0.0692   0.0000   439.6413      -2.05860       15.7399       6.10632      -5.06257     -0.619711       2.53795      0.375428       1.01737      0.668943       2.13311      0.954603      -2.00051      0.812532      0.472967      0.264011     -0.459857      0.115460       1.20587       1.73207       1.82090       1.98131       1.90716       1.86596       1.77654       1.64403       1.60999       1.39538       1.28033       1.03582      0.882409      0.699665      0.551551      0.435877      0.352738      0.262038
  30  12 2939.1181    3.4058  0.9495 12.6603 -0.0016  0.0228   0.0665   0.0557    0.0639   0.0000   440.5310       4.30273       11.8175       4.04570       1.38300      0.520500     -0.941706       2.52927    0.00151358      -1.97158     -0.225454      -2.74898     -0.617659     -0.477629     -0.134057       1.05157     -0.408153      0.130275       1.32021       1.76518       1.83868       1.97213       2.03796       2.02575       1.94056       1.78879       1.59901       1.44536       1.31446       1.08451      0.881760      0.718805      0.564130      0.466076      0.368109      0.276003
  30  13 3093.4275    3.9277  0.9192 12.9222 -0.0024  0.0220   0.0769   0.0558    0.0730   0.0000   438.1779       1.82509       16.1843       4.42397      -1.65965      -2.47324       1.18209      0.327541      -1.01965      -3.94570      -1.17454     -0.784794      0.803268     -0.189456     -0.333299      0.442091      0.500828     -0.251205       1.10318       1.58235       1.65838       1.82865       1.84428       1.80487       1.74949       1.56572       1.49855       1.28273       1.20267      0.976407      0.857281      0.661826      0.547234      0.415642      0.329543      0.253178
  30  14 3245.9550    3.7790  1.4119 12.6661 -0.0017  0.0293   0.0625   0.0739    0.0704   0.0000   440.2618       6.25252       15.5237      -1.27763      -3.05622     0.0246533       3.08773      -1.42025     -0.893729       1.19594      0.716526      -1.64356      0.927047    -0.0223048     -0.153805     -0.649577      0.933607      0.271248       1.53581       2.23402       2.42114       2.67638       2.57132       2.59410       2.43845       2.31648       2.06308       1.86969       1.58765       1.35746       1.08042      0.964757      0.677482      0.584376      0.429351      0.343866
  30  15 3397.7198    3.0406  2.0634 12.1164 -0.0008  0.0340   0.0417   0.0908    0.0508   0.0000   438.2803       7.98904       13.9081       5.47759       5.70185       1.01170      -4.25989      -2.98768       1.12779       1.16833      -1.15303      0.207276     -0.222108     -0.287201      0.929414      -1.37553     -0.880160      0.172742       1.74258       2.39785       2.57311       2.78914       2.76142       2.76021       2.61384       2.52774       2.30333       2.00673       1.81928       1.47183       1.32733       1.04264      0.857262      0.690748      0.515048      0.392154
  30  16 3548.7661    2.4285  2.9194 11.8790 -0.0003  0.0431   0.0309   0.1189    0.0420   0.0000   438.5072       6.12568       7.19132       7.10174       7.59009      -3.82636      -3.07001       3.61968     -0.834418      0.294085       4.12077      0.291952      -1.94405      0.380333       1.20987      0.192658       1.25575     -0.741077       2.29810       2.93762       3.30327       3.49193       3.66489       3.55702       3.31291       3.13281       2.87679       2.59507       2.26764       1.97413       1.65548       1.38829       1.10199      0.866906      0.665368      0.503198
  30  17 3699.2579    2.0723  4.4822 11.1225 -0.0008  0.0547   0.0218   0.1486    0.0403   0.0000   440.2511       11.4953       27.1630       4.22690     -0.386504       3.32728     -0.841473     -0.588366     -0.985580       1.95104     -0.122196      -1.05533       2.14015     -0.923662     -0.446672     -0.620712      0.464123     -0.607582       2.81162       3.75061       4.24066       4.51282       4.58388       4.43373       4.34304       4.08220       3.70181       3.23228       2.84566       2.52322       2.01466       1.72783       1.34584       1.07562      0.829629      0.616362
  30  18 3849.0729    1.6194  6.3816 10.7099 -0.0006  0.0740   0.0161   0.1990    0.0345   0.0000   440.8353       7.07228       13.5032       16.2921       2.52221       9.35498       2.92041       3.57540       3.59454       1.06841      -1.57475      -2.57329       3.99025      -1.47279      -2.98531     -0.830362     0.0902960      -1.48547       3.78488       5.20294       5.71991       6.13561       6.18192       6.03318       5.68104       5.39491       4.95731       4.39025       3.98990       3.40989       2.90507       2.38423       1.92124       1.47708       1.14251      0.868222
  30  19 3998.5059    1.3276  8.4513 10.5425  0.0000  0.0957   0.0134   0.2701    0.0298   0.0000   437.4774       9.13814      -1.45762       8.14075      -3.40219       16.8520       3.46675      -4.33524       5.71400      -4.28518      -15.3459      -5.94372      -1.40458      -1.17432       5.39339       2.50027      0.887830     -0.428644       4.93062       6.61619       7.42021       7.96642       8.10005       8.06748       7.64625       7.18136       6.53645       5.81784       5.10320       4.30675       3.55905       3.00197       2.36393       1.88802       1.44409       1.12814
  30  21 4296.4184    0.8829 13.1082 10.1744  0.0006  0.1716   0.0093   0.4500    0.0261   0.0000   438.1049      -24.9721       5.89361       3.49145      -9.90831       15.3207       4.33799       2.82561       21.3253      -4.05542      -4.55030       18.1339       7.34773      -9.05606      -5.46558      -1.30483      -1.49596      0.550735       8.71225       11.6331       13.3705       13.9079       14.0888       14.2626       13.3627       12.6096       11.6143       10.3369       8.95540       7.92690       6.43486       5.50794       4.30121       3.46856       2.61646       1.99503
  30  22 4444.4633    0.7344 15.3318  9.9702 -0.0013  0.2105   0.0074   0.5470    0.0232   0.0000   432.3202      -22.3350      -36.5308       35.3497      -1.12729      -20.0457      -26.5301       4.35027      -5.91846      -25.5892      -16.7597      -8.70743     -0.928024       6.37281      -6.40520      -4.74822      -2.34141       2.27626       10.5866       13.9174       16.1780       16.7586       17.3783       17.2239       16.5121       15.3634       14.0338       12.4080       10.9928       9.48327       7.91120       6.53158       5.24579       4.19541       3.14585       2.38360
  31   4 1599.3350    0.2156  0.2151  8.8569 -0.0110  0.0130   0.0093   0.0276    0.0290   0.0000   440.9447     -0.337704       17.6951     -0.392605      -2.49763      0.631327      0.915497      0.395132     -0.831083      -1.14948     0.0689475     -0.633336      0.623678     -0.205272      0.410321    -0.0234980    -0.0522380     -0.288260      0.736646      0.837696      0.932325      0.996200       1.13267       1.09124      0.950867      0.970334      0.863377      0.833741      0.744775      0.580267      0.469316      0.450386      0.334410      0.272761      0.204057      0.173379
  31   7 2147.0733    0.8322  0.7723  9.7001 -0.0019  0.0211   0.0174   0.0495    0.0602   0.0000   441.6048      -1.89969       18.6325      0.126370      -3.07669     -0.293175     -0.233657      0.976093       2.49714       2.61225      0.293285     0.0417489       1.45594      -1.29412      0.506873     -0.736096    -0.0822840    -0.0208445       1.01372       1.46007       1.45946       1.62730       1.63808       1.61600       1.59224       1.52664       1.35870       1.19111       1.08187      0.893505      0.766001      0.616947      0.529937      0.412097      0.313470      0.252448
  31   8 2318.9203    1.1888  0.9037 10.4667 -0.0032  0.0227   0.0238   0.0565    0.0629   0.0000   443.3241       1.29339       17.1449      -1.66531     -0.156555       2.57731      0.776275     -0.470094       1.86835      -1.27023       1.73897      0.154111     0.0210213      0.343826     0.0288920      0.648180     -0.397038      0.187400       1.19370       1.64078       1.84231       1.85010       2.00249       1.87987       1.89955       1.77734       1.63139       1.46324       1.20895       1.00921      0.810429      0.681315      0.551873      0.472126      0.356713      0.289594
  31   9 2485.0038    1.7186  0.9969 10.9357  0.0007  0.0217   0.0320   0.0594    0.0707   0.0000   437.5636      0.861740       16.1081       1.38512      -4.11728       1.05756      -2.78656       1.47880       1.84012      -2.18799       1.73780      0.558665      0.347780     -0.541877      0.462928      0.169033      0.526030     -0.449178       1.13196       1.54227       1.70355       1.90376       1.93135       1.93520       1.80867       1.63842       1.55480       1.34983       1.17337      0.962794      0.824176      0.688908      0.556063      0.457911      0.337138      0.252147
  31  10 2647.8117    2.2839  1.0017 11.5208 -0.0022  0.0227   0.0417   0.0554    0.0741   0.0000   439.8323       2.81725       17.2079       3.37891     -0.345350      -1.66308       2.49406       2.17096     -0.659022     -0.798789      0.764730    -0.0194489       1.14233     -0.354685     -0.481792    -0.0247834     -0.118582     0.0263178       1.13060       1.47348       1.70944       1.79777       1.83085       1.80364       1.65651       1.68061       1.47212       1.32029       1.18150       1.06323      0.872563      0.713884      0.584110      0.480188      0.369059      0.273212
  31  11 2808.3529    2.9769  0.8836 12.1934  0.0000  0.0213   0.0569   0.0502    0.0655   0.0000   439.8966       4.61452       14.4607      0.770694     -0.572534       2.22845       2.02559     0.0943285      0.558426      -1.52223      0.204274       1.00484      -1.69858     -0.741272    -0.0390448     -0.254811     -0.205394      0.171556       1.12641       1.49663       1.58684       1.74849       1.73285       1.76585       1.72595       1.60293       1.37944       1.27433       1.13452       1.04011      0.869346      0.687219      0.513199      0.438887      0.353623      0.273430
  31  12 2966.1368    3.6603  0.9176 12.4843  0.0002  0.0210   0.0683   0.0514    0.0712   0.0000   436.5933       4.46404       14.6246       1.81229      -1.45512      0.925080      -3.33003       1.19721      -1.18964       1.01199      0.792416     -0.744737     -0.640948     -0.626327     -0.575241     -0.704389      0.460115     0.0340763       1.09871       1.53511       1.55812       1.74100       1.73880       1.72763       1.59596       1.61061       1.41252       1.38159       1.16164       1.03224      0.789244      0.648352      0.534054      0.430051      0.369616      0.277510
  31  13 3121.3528    3.8471  1.1477 12.7500  0.0014  0.0245   0.0679   0.0651    0.0787   0.0000   440.7990       7.33206       14.3450      0.266765      -2.58154      0.203807     -0.833698      -1.11257     -0.787173      -1.19938       1.69675     -0.282629     -0.353608     -0.446296      0.181544     -0.314801     0.0637892     -0.140116       1.20071       1.64566       1.76994       1.87379       1.99363       1.90127       1.88367       1.72835       1.50488       1.49238       1.24441       1.15754      0.958501      0.771163      0.642467      0.469992      0.403854      0.301372
  31  14 3274.8683    3.5069  1.4427 12.6401  0.0033  0.0294   0.0571   0.0741    0.0647   0.0000   440.4650     -0.471423       11.5699      -1.02585      -5.50333       5.99268      -3.52335       1.11033      0.188731      -1.65841       1.35316     -0.425557      -2.03420      0.890075     -0.943531      -1.23584      0.438065      0.168956       1.50469       2.09018       2.15431       2.44472       2.45433       2.40692       2.22807       2.14219       1.88780       1.81367       1.55623       1.39430       1.13060      0.973795      0.793336      0.620195      0.481889      0.363861
  31  15 3427.4349    3.0575  2.0979 12.1571  0.0010  0.0341   0.0412   0.0938    0.0496   0.0000   438.7625       2.50287       7.92946       6.31046       1.80006      0.876990      -4.99275       1.55299       4.08483      -2.86323     -0.696690     -0.592387     0.0844699      -1.76920      0.160923    -0.0622398      0.316865     -0.148491       1.65784       2.32322       2.52154       2.66603       2.80328       2.68345       2.64319       2.47973       2.24624       2.03282       1.77094       1.53922       1.30800       1.08371      0.870403      0.703718      0.526265      0.419725
  31  16 3579.3141    2.3618  3.3735 11.6184 -0.0005  0.0459   0.0271   0.1249    0.0407   0.0000   437.4270       6.67076       10.7907      -1.89761       4.68569       5.61562      0.679972      -2.48950      -8.61722     -0.776797       4.14473       1.87180      0.357572     -0.384725      0.212588     -0.559262     -0.380248     -0.734662       2.25675       3.03620       3.43468       3.55208       3.66342       3.69719       3.45390       3.32925       3.06920       2.71743       2.40190       2.02579       1.73770       1.44659       1.17487      0.939933      0.723536      0.547264
  31  17 3730.3447    1.9813  4.8814 11.0428 -0.0023  0.0571   0.0199   0.1580    0.0372   0.0000   437.4231       4.33435       12.5171       8.21370      -9.68053       3.18207       15.7634      -1.86387      -1.59737       2.49781      -2.15248      -2.85020       2.81936      -1.66695      -1.12409     -0.216819      -1.05532     -0.442434       2.91671       3.87444       4.26528       4.40337       4.63399       4.59379       4.31422       4.22776       3.83058       3.44754       3.02418       2.56579       2.20344       1.83577       1.47971       1.19547      0.909475      0.720650
  31  18 3880.8487    1.5821  6.5324 10.7402 -0.0016  0.0733   0.0156   0.2051    0.0321   0.0000   433.9760       3.72023       21.1399       9.30523      -10.7783      0.382914       2.77681       5.69292      -5.88869       4.07816       8.13732      -5.21746      -1.47231      -2.87755       2.50239      -1.42817      0.620412     -0.289304       3.71854       4.80094       5.57552       5.75454       5.84742       5.82598       5.71508       5.18675       4.96102       4.29678       3.86730       3.42803       2.82472       2.37912       1.89730       1.49966       1.19273      0.912269
  31  19 4030.7153    1.2686  8.9810 10.4498 -0.0012  0.1018   0.0127   0.2790    0.0298   0.0000   437.6420      -3.69222       26.6267       4.96590      -3.25546      0.799020       6.44885      -1.09893       11.5251      -5.33565      -3.23888       2.96001       1.22682      -4.35140      -4.61298       2.16422       2.56865      -1.09342       5.04204       6.54762       7.62675       7.80690       8.20204       8.08025       7.78711       7.48778       6.70620       5.89059       5.35478       4.54884       3.84043       3.28262       2.56539       2.11769       1.59472       1.23371
  31  20 4180.3821    1.0693 11.5348 10.2541  0.0020  0.1362   0.0106   0.3607    0.0284   0.0000   428.8049       13.9372       26.1891      -15.9529      -14.7556       11.6542       6.98302      -15.2376      -8.58559      -5.79577      -1.11193     -0.173856      -4.15425     -0.173330      -1.12069      -1.67575     -0.777403     -0.925072       6.61783       8.84210       9.95993       10.6264       10.8797       10.8469       10.3755       9.71067       8.94631       7.91208       7.18812       6.20632       5.17805       4.33522       3.54078       2.81414       2.13912       1.64726
  31  21 4330.4242    0.8354 12.7862 10.1250 -0.0025  0.1696   0.0088   0.4463    0.0256   0.0000   445.0503      -7.31972       1.98858     -0.188113      -21.1004       2.01264       5.81674      -5.83635       6.50644      -14.0193      -11.0561      -8.29991      -5.86110       1.77711       7.20017      -1.34557       4.89355       2.21764       8.19777       10.8881       12.4044       13.1239       13.6125       13.3658       12.8099       12.1872       11.1011       9.93768       8.90775       7.60076       6.52860       5.39425       4.35721       3.47797       2.67740       2.05826
  32   4 1616.4234    0.2318  0.2271  8.8342 -0.0004  0.0158   0.0091   0.0301    0.0295   0.0000   440.1268      0.288811       17.1194       1.09574      -2.67234      0.416181       1.01715      0.124596       1.05910      0.110996       1.22172     -0.360538     -0.538904     0.0645302      0.342440     -0.646011      0.177187     0.0113059      0.937284       1.43345       1.37676       1.35275       1.14509       1.15948       1.26177       1.38599       1.29137       1.14057      0.914976      0.746023      0.583976      0.445923      0.345933      0.340958      0.275019      0.245909
  32   5 1806.1589    0.4088  0.3716  8.9697 -0.0016  0.0157   0.0120   0.0335    0.0384   0.0000   440.1827      -1.38452       19.3399      0.590772     -0.973665      0.592988      -2.62139      0.193176      0.437786     -0.988232      0.570975      0.956561     -0.391457    -0.0712122      0.297904     -0.273208    -0.0502852   -0.00315627      0.997688       1.37841       1.66147       1.74825       1.40529       1.27205       1.05713       1.01769       1.17592       1.12876       1.17691       1.13334      0.935977      0.795150      0.642278      0.475579      0.349739      0.267569
  32   8 2340.0646    1.2870  1.0373 10.4577  0.0035  0.0241   0.0240   0.0611    0.0681   0.0000   440.0706       1.89492       21.0567     -0.681397      -1.82291      0.728373      -2.07046       1.19945      0.776440      0.624166       2.55464      -1.45553      0.611262       1.22427     -0.455139      -1.29600      0.763366    -0.0270292       1.22258       1.64358       1.87443       1.85286       1.87858       1.75152       1.80669       1.71138       1.63116       1.46141       1.28781       1.12386      0.925099      0.799196      0.624142      0.560127      0.414580      0.335506
  32   9 2507.2555    1.8044  0.9936 11.1638 -0.0022  0.0236   0.0336   0.0565    0.0671   0.0000   442.3012       5.45046       16.1621       1.54797      -3.54139     -0.944698      -1.81676      -1.39687      -2.55781     -0.304268       2.72184      -1.01088      0.645548     -0.328812       1.26955     -0.182749     -0.190637      0.175089       1.09644       1.52888       1.56812       1.85269       1.82684       1.84043       1.77820       1.66292       1.50181       1.35268       1.21135       1.03659      0.851690      0.744694      0.576877      0.472747      0.370696      0.278810
  32  10 2671.6514    2.3256  1.0023 11.7876 -0.0010  0.0239   0.0427   0.0571    0.0652   0.0000   440.1348       2.22526       17.3573       2.52959      -4.20118      -2.52214     -0.694169       1.72993      0.960311      -1.11810     -0.934711     -0.335596      -1.01476       1.05686    0.00549564     -0.799490      0.233903     -0.179770       1.06986       1.56300       1.76444       1.78498       1.94933       1.76093       1.80028       1.60770       1.55215       1.38685       1.22561       1.03646      0.909477      0.716064      0.627827      0.474592      0.363080      0.286564
  32  11 2833.7328    2.9555  0.8913 12.5078 -0.0022  0.0214   0.0580   0.0553    0.0593   0.0000   441.5123       2.90677       14.0477       2.82165      -1.22583       1.64585      -1.21856     -0.748619       2.53290     -0.817090     -0.415990      0.282408      0.229584     -0.701267     -0.355466      0.228801     -0.388204      0.129273       1.12615       1.46108       1.47930       1.53975       1.61100       1.64649       1.69848       1.58274       1.41587       1.22640       1.05172      0.965598      0.821144      0.695656      0.566626      0.470577      0.360412      0.266593
  32  12 2992.7487    3.6537  0.9502 12.7210 -0.0035  0.0216   0.0690   0.0560    0.0654   0.0000   439.1439       3.56327       15.0915       2.99857     -0.413979      -1.61364      0.542815       2.29209      -2.38612      -2.30377      0.468948      -1.40639     -0.111776      -1.17102      -1.00103      0.533118     -0.593819    -0.0427310       1.00207       1.43451       1.53036       1.67346       1.70103       1.69151       1.63094       1.50273       1.42311       1.24588       1.07710      0.964949      0.822977      0.699185      0.567916      0.456278      0.337761      0.264109
  32  13 3148.9106    3.6927  1.0689 13.0623 -0.0020  0.0243   0.0691   0.0612    0.0632   0.0000   438.4244       4.46097       14.4636       5.11263      -1.81468     -0.673675      -1.06611      -2.84135       3.90357       2.47850      0.323188     -0.540337    -0.0226263     -0.863348     -0.255940     -0.255281     0.0900688     -0.346588       1.15736       1.63120       1.75263       1.92787       1.94291       1.96937       1.84325       1.71795       1.59725       1.45111       1.27449       1.08934      0.947766      0.797908      0.635036      0.517593      0.386652      0.302124
  32  14 3303.3474    3.5240  1.4225 12.6959 -0.0060  0.0284   0.0579   0.0714    0.0664   0.0000   442.1975       5.28124       16.2730       1.28970      -1.38249      0.126270       2.72991     -0.261142      -2.79610       3.36493    -0.0135207      -2.25682     -0.766670      -3.92857       1.35077     -0.448158      0.101446     -0.743568       1.39682       1.89664       2.06903       2.21274       2.25113       2.24394       2.20679       2.09573       1.91775       1.67850       1.47836       1.26551       1.13822      0.911172      0.766349      0.600869      0.472499      0.360495
  32  15 3456.7736    2.7796  2.4551 11.9850 -0.0026  0.0370   0.0346   0.1000    0.0441   0.0000   441.8207       3.62602       12.8690       8.21356       2.34171      -2.47147       1.03448       4.73986      -5.55819       1.04538       3.63817      -1.45050     -0.836382      -2.13423      0.777604      0.166951     -0.291679       1.12085       1.85896       2.46516       2.77738       2.95147       3.04638       3.04793       2.96167       2.77544       2.53467       2.24471       1.97936       1.65941       1.41395       1.16778      0.970869      0.770948      0.626095      0.467494
  32  16 3609.3810    2.2536  3.7692 11.3856 -0.0013  0.0471   0.0237   0.1291    0.0378   0.0000   441.6897       9.92320       8.82143       5.24827       1.00734      -1.43260      -2.50447     -0.285266      0.782507      -5.72567      -5.21587      -4.08152      0.442042       1.66921     -0.373335      0.425335     -0.248179      0.311480       2.29970       3.10174       3.37579       3.68127       3.83900       3.76846       3.66502       3.37628       3.12304       2.83234       2.49849       2.13606       1.84685       1.48201       1.24032       1.00954      0.774944      0.598557
  32  17 3761.3037    1.8892  5.0917 10.9950 -0.0015  0.0598   0.0183   0.1603    0.0349   0.0000   436.6507       9.94733       16.0276       16.1569      -1.20602      -1.84727      -3.23115      -1.02621       7.28482      -3.18619       4.03007     -0.755231      -2.97142      -4.49297       3.16065     -0.903920     -0.471273     -0.749428       2.87207       3.78036       4.37602       4.40050       4.81914       4.63066       4.51052       4.21156       3.87778       3.54572       3.10633       2.71150       2.24267       1.89441       1.57420       1.25586      0.983019      0.759462
  32  18 3912.4220    1.5849  7.3740 10.5770 -0.0007  0.0793   0.0146   0.2114    0.0323   0.0000   435.7198       3.75041       12.6213       7.49608      -24.7739      0.549075       4.22472       10.9423       2.35392      -5.56212     0.0701088       1.70635       5.83896      0.767803      0.458185       1.23767      0.695249       1.01749       3.88388       5.18963       5.85641       6.00720       6.35117       6.17634       5.98567       5.75394       5.23785       4.74649       4.16855       3.63294       3.10179       2.62354       2.10292       1.69146       1.33685       1.02457
  32  19 4063.1788    1.2536  9.1575 10.3864  0.0025  0.1012   0.0119   0.2764    0.0288   0.0000   443.4146      -7.82507       22.8031       7.05688      0.897680       7.08702      -3.22688      -15.3427      -11.3272      -1.69712       3.79245      -5.06509      -3.38013      0.855283       4.58499       1.35300      -1.35556      -1.16873       4.79116       6.44875       7.22642       7.74889       7.84844       7.99517       7.55438       7.14770       6.63219       5.91828       5.26219       4.55848       3.90090       3.29552       2.61751       2.17351       1.63780       1.30094
  32  20 4213.3774    0.9560 12.1512 10.2522 -0.0039  0.1509   0.0093   0.4122    0.0263   0.0000   456.5255       4.37572      -16.0626       3.70596       2.46213       2.55943      0.108457       4.03608      -22.1985       8.73747       11.4831       8.60842      -14.7955       3.35067     -0.761989      -3.65844      -1.32561       1.43462       7.10934       9.41087       10.9896       11.3886       11.6574       11.7684       11.2574       10.6206       9.85702       8.93030       7.86160       6.88574       5.78358       4.86934       4.01209       3.23733       2.48787       1.91506
  32  21 4362.9298    0.8197 14.2873 10.0543 -0.0008  0.1825   0.0075   0.4797    0.0232   0.0000   450.4212       5.57984       15.3297      -1.18668      -34.0026      0.851458       8.44325       5.87908      -12.3291      -5.92852       12.1398       10.6822      -5.74651      -1.95828       6.55572      -12.4378      -9.27070      0.854012       8.53416       11.3292       12.9173       13.9864       14.1444       14.1809       13.4848       12.9275       11.7938       10.7847       9.36406       8.34587       6.94750       5.93091       4.84722       3.81666       2.99385       2.31019
  33   5 1823.8296    0.3921  0.4379  9.0628 -0.0014  0.0173   0.0110   0.0357    0.0387   0.0000   439.9475      -3.18922       21.3253       1.38492      -2.57084     -0.447390       1.32157       2.68179     -0.757296     -0.307972       1.55591     -0.386510     -0.207964      0.220983      0.749044     -0.244648     -0.505937     -0.266538      0.960239       1.25794       1.33548       1.38172       1.51883       1.41505       1.35812       1.18639       1.19873       1.06128      0.980441      0.875650      0.762711      0.655269      0.551729      0.396355      0.318962      0.291826
  33   6 2007.6326    0.6170  0.5863  9.3475 -0.0007  0.0176   0.0141   0.0397    0.0485   0.0000   441.7367     -0.720269       19.6529     -0.220583     -0.955495     -0.326053       1.79411      -2.61145      -2.27348      0.817360      0.704230       1.03926     -0.857849      0.428847      0.210622     -0.229029      0.193974     0.0823204      0.847809       1.16607       1.28726       1.41706       1.35206       1.41949       1.23752       1.25572       1.16576       1.10842      0.952367      0.855419      0.692538      0.571555      0.465864      0.348521      0.303718      0.231193
  33   8 2360.8131    1.3497  1.0012 10.6379 -0.0034  0.0226   0.0249   0.0560    0.0631   0.0000   439.3401     -0.676293       15.6917     0.0594108      -1.52280       2.08845     -0.669749      0.524229      0.223372       1.28881      0.580437      0.135270     -0.239489      0.965408     0.0773551     -0.740158     -0.234910      0.564398       1.06368       1.43130       1.57412       1.72042       1.72779       1.65141       1.71408       1.63379       1.46425       1.31095       1.25122      0.995022      0.872387      0.787576      0.604557      0.496366      0.397967      0.313728
  33   9 2529.1922    1.8389  1.0965 11.2388 -0.0032  0.0240   0.0329   0.0598    0.0683   0.0000   441.7086       2.77392       20.2227      -1.85832      -5.65818       1.85176     -0.599815      -1.48245      0.117126      -1.96299     -0.429641      -1.33929      0.430511     -0.121520     -0.443624     -0.799295      0.603422      0.539388       1.16251       1.50030       1.62995       1.89140       1.83502       1.77457       1.79193       1.71557       1.50879       1.40213       1.25717       1.10640      0.931066      0.795071      0.631720      0.509188      0.417077      0.326051
  33  10 2695.0541    2.5319  0.9825 11.8541 -0.0007  0.0222   0.0458   0.0552    0.0643   0.0000   439.6676       2.19526       22.9565     -0.517479      -4.92842      -1.39950       2.84274     -0.627413     -0.152704      -1.14983       1.74990      0.440701      -1.35162     -0.332160       2.20887      0.757223    -0.0775914     -0.450971       1.03177       1.48790       1.59684       1.75914       1.75109       1.69975       1.68135       1.58992       1.42546       1.32973       1.17197       1.02578      0.897254      0.708360      0.596573      0.470299      0.399648      0.292681
  33  11 2858.5519    3.2539  0.9784 12.1619 -0.0000  0.0214   0.0579   0.0536    0.0735   0.0000   440.4534       5.10970       15.5354       1.91458     -0.797572       2.92780      -1.06388     -0.168118       3.17230      -2.24169     -0.343187      -1.29230     -0.304860      -1.01532      0.217842      -1.47290      0.156347      0.370836      0.991770       1.36521       1.49208       1.50615       1.70486       1.59804       1.63044       1.46362       1.33682       1.22112       1.09487      0.983138      0.834630      0.712660      0.559436      0.464325      0.365714      0.283828
  33  13 3176.0647    3.8569  1.0771 12.9627 -0.0045  0.0236   0.0708   0.0620    0.0659   0.0000   439.0994       4.54444       13.0018     0.0790814      -1.84326      -1.45198      0.244566      -4.19676      -1.91942       1.28653       1.37811      0.966439      0.266962      -1.13366     -0.573394      0.368532      0.158724      0.805738       1.15863       1.56580       1.75359       1.92098       1.97551       1.80828       1.82663       1.68281       1.58340       1.44539       1.27328       1.09315      0.958976      0.760913      0.638803      0.492329      0.401731      0.328346
  33  14 3331.4231    3.3333  1.6075 12.5425 -0.0022  0.0303   0.0518   0.0791    0.0599   0.0000   438.6596       7.01787       16.1367      0.254145       1.95840      0.745330      -2.66520     -0.682494     -0.150499     -0.950510      0.601108      -1.92412     -0.360648      -1.98804     -0.490173     -0.205780      0.555286      -1.17710       1.34831       1.92213       2.06655       2.18890       2.32033       2.22837       2.23593       2.15899       1.89402       1.76497       1.50509       1.33359       1.13847      0.978604      0.798331      0.632832      0.500155      0.381410
  33  15 3485.8266    2.6840  2.5253 11.9794 -0.0015  0.0381   0.0332   0.0986    0.0438   0.0000   440.7696     -0.116214       11.4191       8.62711      -3.13260       2.50755      -1.48625      -2.84053     -0.537520     -0.611227       1.79924      0.376493      -1.25615       3.72496     -0.722838      -1.79489      0.195622     -0.879129       1.80297       2.46437       2.74869       2.93865       3.11542       2.95206       2.90235       2.71592       2.52716       2.23206       2.05282       1.77625       1.53054       1.28108       1.03884      0.839985      0.673588      0.526221
  33  16 3639.1947    2.1518  4.0036 11.3737 -0.0010  0.0478   0.0217   0.1364    0.0335   0.0000   439.0939       5.37110       14.9489       1.93398      -8.92403     -0.332851      -1.06260      -4.07079       4.92152       1.81713       5.84048      -3.36254      -3.15201     -0.374612     -0.359979      -2.37933     0.0237087      0.283262       2.34769       3.12006       3.49145       3.69151       3.81467       3.74643       3.58995       3.39290       3.12722       2.88247       2.59555       2.26992       1.94086       1.63761       1.33342       1.11451      0.873395      0.655185
  33  17 3791.6386    1.7652  5.9648 10.8781  0.0007  0.0649   0.0165   0.1833    0.0318   0.0000   438.0695       6.74023       16.9826     -0.726692       4.16516       1.91303      -1.89973       2.30237       5.99175      0.734613      -2.68195      -2.85178     -0.922295       2.36488      -1.66143     -0.565074     -0.769627      -1.00394       3.05465       4.12556       4.68277       4.92070       5.07822       4.93362       4.76901       4.53503       4.26712       3.80122       3.47133       3.02958       2.61528       2.17398       1.79205       1.43238       1.12438      0.900941
  33  18 3943.5956    1.4792  7.8779 10.5337 -0.0012  0.0833   0.0131   0.2281    0.0293   0.0000   440.6391       19.0804       8.49895       2.27324      -10.6591     -0.163975       4.75168       3.07943      -8.09569      -5.42184       1.85768      -7.77057       2.43543       1.95312      -2.45285       1.93546     -0.217312       1.47906       3.90369       5.16637       5.94596       6.35069       6.55472       6.52296       6.27795       5.97749       5.43207       4.96332       4.37913       3.87006       3.22098       2.75633       2.27576       1.80687       1.42588       1.11848
  33  19 4094.8565    1.1959 10.5287 10.3124 -0.0009  0.1165   0.0106   0.3153    0.0279   0.0000   446.4976      -4.60988      0.488919       20.4597      -18.8270      -11.9310      -10.2153      -10.9636       10.7137       1.28218      0.563203       5.37524      -9.97344       3.39219      -1.93830     -0.639653      0.949528      -2.06787       5.35216       7.04293       8.16117       8.65377       8.87350       8.97014       8.59137       8.01827       7.58062       6.83892       5.93524       5.30253       4.55559       3.78330       3.15179       2.55187       1.97266       1.54409
  33  20 4245.7740    0.9838 12.3095 10.2167  0.0003  0.1474   0.0091   0.3923    0.0251   0.0000   448.3382       1.78508       2.26992       16.0263       15.4225       23.2907       18.9549       17.4688      -2.64838       7.31479       13.9071       6.40979     -0.589593     -0.706199       1.41738      -1.02383       3.57256     0.0659059       6.60018       9.08466       10.2742       10.8795       11.1802       11.2243       10.6194       10.3266       9.39988       8.76405       7.54072       6.82405       5.65326       4.93141       3.94873       3.22928       2.46658       1.97512
  34   4 1649.7304    0.2528  0.3060  8.7942 -0.0010  0.0161   0.0084   0.0343    0.0303   0.0000   440.2744      -2.20268       18.8666       1.19958     -0.996091       1.33386      0.666482      0.100258     -0.618166      0.839250    -0.0853472      0.249822    -0.0187534  -0.000775067     -0.117233     -0.101458    -0.0124664     -0.174243      0.683198      0.791556       1.11143       1.05764       1.04997       1.16070       1.04228      0.991228       1.07916      0.862220      0.761819      0.760768      0.495064      0.499780      0.404061      0.315451      0.241027      0.192408
  34   5 1841.2774    0.4190  0.4706  9.0498 -0.0089  0.0176   0.0110   0.0366    0.0405   0.0000   440.1288     0.0476797       18.8571      0.210108      -2.81133     -0.981474       3.31327    -0.0294420     -0.600546      0.255008      -1.20494      0.135537      0.590432    -0.0435858      0.246175     -0.164017      0.168393     -0.256857      0.757931       1.08590       1.09166       1.24306       1.19419       1.33420       1.24064       1.20803       1.13365      0.896110      0.899730      0.788496      0.634303      0.548600      0.440903      0.368128      0.307410      0.224703
  34   6 2026.3670    0.6373  0.6350  9.4419 -0.0049  0.0173   0.0141   0.0445    0.0481   0.0000   441.2146    -0.0823313       20.4633       1.07722      -1.40979      -2.23299      -1.26216     0.0704108       1.67310      0.641024       1.10173      0.149772     -0.361913     -0.661570      0.162545     -0.257107     -0.200962     -0.518090      0.898096       1.15112       1.30381       1.41745       1.48347       1.46396       1.47304       1.34580       1.23612       1.06520      0.944481      0.824764      0.708723      0.571483      0.471205      0.387210      0.312299      0.245151
  34   7 2206.9883    0.9717  0.9375  9.8008 -0.0008  0.0214   0.0178   0.0535    0.0641   0.0000   440.0568      0.840632       21.1191      -1.12222      -3.48989      0.724164       1.68062     -0.161952      -1.05232      -1.32989    -0.0861272      -1.79218     -0.781914       2.09626       1.41128      -1.21741     -0.457383    -0.0154913       1.02661       1.43665       1.62025       1.87022       1.86774       1.88266       1.77246       1.70703       1.50816       1.30028       1.21601       1.00113      0.843988      0.709162      0.595495      0.449928      0.370314      0.284573
  34   8 2381.2419    1.3868  1.0411 10.6246  0.0006  0.0238   0.0249   0.0563    0.0680   0.0000   442.0704      0.403297       20.9134       2.29715      -2.82603     -0.273555       3.00600     -0.303318      -2.15316       1.18890       1.52922      -1.27425     -0.867733      0.382897     0.0233767     -0.786132      0.274534    -0.0144931       1.09405       1.52562       1.58367       1.73963       1.78415       1.78519       1.63089       1.69068       1.55770       1.41886       1.22152       1.06882      0.900926      0.785637      0.654845      0.518752      0.420572      0.341162
  34   9 2550.6709    1.9309  1.1210 11.3393  0.0000  0.0235   0.0337   0.0606    0.0664   0.0000   439.9676       2.10913       19.6652      -2.32670     -0.642126       3.11735       2.10846      -1.62243      -2.01025      -2.27128       1.35287      0.245307      -1.35378      0.968264    -0.0151577     0.0682151    -0.0844310      0.230764       1.11600       1.49324       1.66821       1.81631       1.87210       1.88573       1.83324       1.76151       1.54994       1.44213       1.21136       1.12767      0.898004      0.781686      0.663605      0.510374      0.415683      0.333364
  34  10 2718.0019    2.6326  1.0193 11.7392 -0.0003  0.0207   0.0460   0.0555    0.0690   0.0000   442.3596       4.19820       19.6717       2.21834      -1.67576       2.89358      -2.09238      -3.45901      0.972167       3.10329       1.27989      -2.57120      -1.79945     -0.650275     -0.257201     -0.497736     -0.614156      0.101092      0.936873       1.23181       1.42247       1.46588       1.53274       1.53489       1.44915       1.44746       1.27871       1.21769       1.12144      0.914610      0.817336      0.658687      0.582733      0.451498      0.375824      0.286355
  34  11 2882.9585    3.2258  0.9232 12.5017 -0.0024  0.0203   0.0595   0.0511    0.0620   0.0000   442.6726       5.59694       15.8128       2.45570      -1.32645       2.58061       2.82086      0.452128      -1.99560      0.811802     -0.381330     -0.381340    -0.0385325     -0.655455     -0.532611     -0.660382     -0.187949      0.244612      0.995020       1.28794       1.41168       1.54986       1.62613       1.55854       1.50404       1.40154       1.32343       1.23146       1.11791      0.933538      0.844901      0.689386      0.582730      0.463080      0.387333      0.290848
  34  12 3044.5265    3.9671  1.0166 12.7685 -0.0008  0.0214   0.0688   0.0546    0.0674   0.0000   439.4523       1.94566       15.0415       4.64046      -4.69388     -0.661524     -0.957329      -2.28819      -1.06367      0.447651     -0.261590     -0.207348      0.788790     -0.256808     -0.333083     -0.185472     -0.142809    -0.0646798      0.973226       1.37120       1.48692       1.53739       1.66033       1.55140       1.61897       1.48715       1.41500       1.30414       1.12565      0.983411      0.803334      0.706843      0.575039      0.473946      0.382505      0.303413
  34  13 3202.8817    3.7745  1.1705 12.8552 -0.0065  0.0252   0.0653   0.0629    0.0705   0.0000   439.0002       3.76745       15.4104       6.60849      -3.24016       3.06497      0.728956      -2.98273    -0.0435197      -3.30833     -0.273054      -2.98007      0.958889      0.171733     -0.982296     -0.634761     -0.244270      0.190052       1.08473       1.55857       1.64972       1.74952       1.89229       1.77758       1.73236       1.67293       1.51644       1.42835       1.27305       1.11903      0.981424      0.852679      0.697982      0.582699      0.421468      0.356789
  34  14 3359.2321    3.3789  1.7489 12.3480 -0.0010  0.0295   0.0483   0.0768    0.0595   0.0000   437.4814       6.59711       11.6113       3.04011       2.64123      0.434078      0.402842      -1.58248       1.78352     -0.575427     -0.762378     -0.498747     -0.116684     -0.635612       1.27817      -2.10169     -0.786064     0.0168216       1.32662       1.80914       2.02638       2.13138       2.18331       2.19990       2.11351       2.05077       1.88769       1.67855       1.52955       1.33613       1.18673      0.981432      0.826905      0.657011      0.537483      0.415339
  34  15 3514.4597    2.6062  2.7502 11.9230  0.0001  0.0393   0.0309   0.1060    0.0417   0.0000   438.9712       3.88254       12.0594       4.83359       8.97828       1.74796      -2.00635      -1.10848       2.91007      -1.04178      -2.79761      -3.48660      -1.05020      0.586250     -0.917809      -2.87400     -0.473027     -0.202938       1.72489       2.37026       2.62285       2.84224       2.91096       2.88191       2.78207       2.70027       2.45720       2.21122       2.06778       1.77342       1.52592       1.31096       1.05163      0.903295      0.685507      0.545463
  34  16 3668.6731    2.1397  4.3217 11.2369 -0.0002  0.0507   0.0204   0.1360    0.0340   0.0000   439.2036       3.81971       10.9909       6.20300       4.74500     -0.671731      -2.82813      -2.61041       2.32979      0.740787      0.180166      -3.76737      0.525989      0.333939      0.789270     -0.143622     -0.356714     -0.667055       2.21906       2.98681       3.34500       3.58804       3.69978       3.69885       3.53630       3.45567       3.12551       2.88792       2.60798       2.27300       1.94638       1.66177       1.38161       1.13022      0.862321      0.703084
  34  17 3822.1227    1.6930  6.0718 10.8506 -0.0017  0.0672   0.0155   0.1816    0.0308   0.0000   436.7314       5.56628       19.9755       8.20550      -7.86017       2.38655      -8.98672       3.42380      -2.56409      -5.30097       2.01953      -4.22704      -5.16805      -1.25717     -0.550117      -3.08606       1.87893     -0.742075       3.00545       4.04673       4.61659       4.79819       5.04217       5.08493       4.91487       4.68579       4.26286       3.97868       3.41596       3.05753       2.64877       2.23125       1.84242       1.51102       1.17959      0.940575
  34  18 3974.5533    1.3625  8.4800 10.5508 -0.0005  0.0932   0.0123   0.2528    0.0274   0.0000   436.9637       12.8576       9.69951     -0.167242       9.28851      -4.33845      -6.38698      -6.08773       2.65972       4.04358       3.44818       7.54082     -0.886450      -3.09758     -0.276968     -0.214924      -1.78538       3.66564       4.01846       5.52981       6.23599       6.54213       6.97958       6.77303       6.72527       6.33800       5.80938       5.37784       4.72188       4.17897       3.61514       3.06056       2.58478       2.09123       1.59021       1.27021
  34  19 4126.2471    1.1590 11.2042 10.2939  0.0011  0.1202   0.0097   0.3299    0.0261   0.0000   440.9536     -0.838613       14.6979       15.8808       11.7172      -10.4012      -10.5492       15.0210      -4.91081      -10.4290     -0.231658       2.93677       7.59098       1.10532       2.02056      -1.71365       2.35488      -1.49424       5.33758       7.09276       8.20969       8.53172       8.89833       8.75348       8.65700       8.14122       7.60534       6.99473       6.22177       5.51258       4.71337       3.99348       3.33127       2.70158       2.12497       1.69961
  34  21 4429.0570    0.7421 14.5289  9.9905 -0.0024  0.1939   0.0071   0.4915    0.0225   0.0000   463.7946       33.1539       9.79522      -21.9136       24.0568       27.2389       23.7773      -13.4670      -22.4757       1.05724       29.2355       8.56299       6.70580       13.1487       2.44892       5.19348      -2.23300       1.97003       8.56785       11.2767       13.2098       13.7383       14.4247       14.2464       13.8921       13.0820       12.0353       11.5377       9.89848       8.87441       7.63928       6.46938       5.37943       4.38316       3.43029       2.71034
  35   4 1665.9572    0.2696  0.2482  8.8655 -0.0135  0.0123   0.0099   0.0269    0.0294   0.0000   441.1437      0.575185       21.3866       1.41004      -2.37915       1.43982       2.31237     -0.154784      -1.91128    -0.0102724      0.165880      -1.33557     -0.205216    -0.0104637     -0.198031     -0.427111      0.137552      0.123437      0.587257      0.716478      0.813848      0.960538      0.863901      0.930772      0.945769      0.911939      0.819015      0.729004      0.706851      0.591716      0.494943      0.430226      0.324355      0.291968      0.259429      0.190605
  35   5 1858.4215    0.4449  0.4943  9.0080 -0.0068  0.0160   0.0114   0.0405    0.0428   0.0000   439.7497      0.312060       20.9453     -0.524412      -1.45496      0.379998      0.696559       1.37976     -0.873475     -0.266657      -1.43465     -0.318633       1.02834      0.335279     -0.398898     -0.651514     -0.321473      0.149711      0.775318       1.04042       1.14906       1.13384       1.20408       1.17293       1.23034       1.14418       1.15368      0.966610      0.880440      0.728691      0.637509      0.566394      0.493518      0.424285      0.338424      0.258091
  35   7 2226.4458    0.9944  0.8724 10.0831 -0.0061  0.0212   0.0189   0.0500    0.0585   0.0000   441.0289     0.0320607       21.2114       4.86040      -3.62259      -2.41840      0.737711       1.91093       2.75484      -1.06001     -0.552930     -0.954361      -1.20562      0.657397      0.206380     -0.346115    -0.0282210     -0.344334      0.969409       1.36556       1.45655       1.56495       1.65681       1.65774       1.67456       1.48957       1.39833       1.24938       1.15037      0.954096      0.856904      0.732415      0.610448      0.489891      0.381793      0.314353
  35   8 2401.3346    1.4187  0.9660 10.7909 -0.0029  0.0227   0.0264   0.0541    0.0634   0.0000   440.4039      0.252578       19.1281      0.727601      -2.09404      -3.53494      0.277408      -3.87766      0.347551     -0.404664      0.964352      -2.17918      -1.35543       1.08799       1.07145     -0.218754      0.588629     -0.255474       1.02707       1.40063       1.49859       1.62974       1.77887       1.65788       1.67153       1.53971       1.48578       1.32338       1.18982       1.00924      0.891763      0.749691      0.636200      0.517003      0.404176      0.313914
  35   9 2571.8346    2.1082  1.0763 11.1235  0.0002  0.0219   0.0354   0.0562    0.0760   0.0000   440.7798       1.93894       17.1820      -1.89598     -0.526107       3.21914      0.332798      -1.08596      -2.13606      -1.62769      0.869813     -0.456319      -1.16992     -0.212532      0.302720      -1.07919      0.533620     -0.359924      0.942169       1.34305       1.42160       1.60624       1.63356       1.58961       1.57653       1.47657       1.35062       1.25811       1.14276      0.989225      0.906688      0.714935      0.636655      0.494199      0.403248      0.319796
  35  10 2740.5474    2.7550  0.9763 11.8414 -0.0009  0.0206   0.0474   0.0523    0.0677   0.0000   442.1518       3.32012       16.2008       3.66379      -2.36433      0.342987       2.16712      0.826833     -0.844509      -1.05979      -1.65812      -1.20776     -0.324330    0.00741913     -0.844070      0.577182     0.0833161     -0.253605      0.986283       1.27414       1.34011       1.40895       1.58578       1.58067       1.52275       1.35709       1.29964       1.19517       1.09887      0.916572      0.805442      0.717569      0.613155      0.490056      0.385312      0.304771
  35  11 2906.8509    3.5938  0.9318 12.1757 -0.0010  0.0185   0.0624   0.0488    0.0746   0.0000   439.7575       4.66293       18.6018       1.48740      -1.33830       1.61524      0.661206      0.517905       1.30946      -2.91707      -1.26499     -0.231159     -0.121991      0.469356    -0.0997595     -0.691274     -0.256255     -0.123588      0.875454       1.18081       1.38798       1.45788       1.52852       1.48681       1.45344       1.37921       1.26096       1.16498       1.02697      0.887282      0.752071      0.650037      0.529286      0.437659      0.338662      0.272191
  35  12 3069.6299    3.7999  1.0250 12.7315  0.0003  0.0223   0.0657   0.0545    0.0692   0.0000   439.4983       5.47195       16.5481       3.07778      -1.45743       2.37650    -0.0400735      0.263099      -1.55709      -1.19252       1.53961      -1.60756     -0.375641     -0.534304      -1.24488     -0.400099     -0.103783      0.362094       1.08255       1.55036       1.81484       1.98010       2.07520       2.03188       1.94522       1.83389       1.62405       1.44258       1.29558       1.08599      0.972263      0.794744      0.651697      0.507176      0.419842      0.331517
  35  13 3229.1455    3.7105  1.2708 12.9738 -0.0015  0.0254   0.0617   0.0691    0.0586   0.0000   439.7112       6.32045       12.6642       4.97410      -4.25867     -0.710833       2.14515      -1.46573      0.824759      -1.56241       3.29338      0.567403     -0.933765     -0.790506     -0.212464    -0.0438080     -0.250492     0.0518701       1.09883       1.52208       1.72227       1.77329       1.94930       1.85589       1.80819       1.75539       1.54477       1.50467       1.29338       1.15293      0.993675      0.885607      0.700587      0.589096      0.453084      0.385436
  35  14 3386.6400    3.1652  1.9009 12.2881 -0.0005  0.0306   0.0427   0.0827    0.0481   0.0000   440.4292       3.21158       13.7511       1.83976       1.30457      0.385157      -5.57898      0.417341       7.18002      0.470137       2.10949       1.37075       1.18163      -1.36946      0.147874     -0.277696      -1.14245    -0.0669849       1.32183       1.83021       2.03922       2.24474       2.24928       2.25769       2.19616       2.10014       1.95801       1.78582       1.61784       1.40545       1.19903       1.02280      0.846077      0.707127      0.551996      0.446961
  35  15 3542.8096    2.4713  3.0678 11.8327  0.0008  0.0413   0.0284   0.1123    0.0391   0.0000   441.2303       2.95706       17.0900       8.47121       4.89144      -6.04804      -6.14664      0.951397       6.11781     -0.381126      -1.64685      0.151923       1.35979      0.907943     -0.477523      0.713438      -1.44432       1.07886       1.88086       2.48116       2.78912       2.92298       3.03689       3.00885       3.00130       2.81749       2.66567       2.40916       2.25138       1.88151       1.66028       1.42607       1.18508      0.990065      0.784316      0.628341
  35  16 3697.7954    2.0312  4.9218 11.0172 -0.0007  0.0532   0.0182   0.1472    0.0331   0.0000   435.7965       5.77689       21.5346       3.31312      -10.5917       2.38318       5.60475       3.41072      -7.92416      -4.55435       2.97191      -1.29834      -3.64606       2.86931       2.39545      -2.59186      -2.89925      0.928735       2.35817       3.09010       3.56857       3.80250       3.93428       3.87691       3.79441       3.60870       3.35677       3.03674       2.79891       2.45415       2.10084       1.83274       1.51815       1.22935      0.980870      0.777698
  35  17 3851.8706    1.6639  6.9051 10.7102 -0.0007  0.0716   0.0145   0.1932    0.0300   0.0000   440.0912       3.60750       16.7286       7.82285      0.637680      -2.58460       3.53893      0.433710     -0.470991      -6.30943       9.44269      -2.35811      -4.23254      -2.57461      -1.51035     -0.155910     -0.293865      0.543981       3.12334       4.17286       4.76595       5.00643       5.25572       5.17073       5.09729       4.78358       4.50901       4.11580       3.68336       3.36401       2.80490       2.48000       2.02257       1.67906       1.33949       1.05171
  35  18 4005.2023    1.3423  8.9409 10.4797 -0.0008  0.0945   0.0120   0.2585    0.0275   0.0000   438.0221       17.3900       8.16099       4.49116      -10.6830       1.42638       7.63151       4.46988       6.17847      -1.05016      -2.78697      -10.6144       2.55837      -1.01876      -3.42020      0.329955      -2.27960       3.43712       4.12786       5.53039       6.32405       6.75247       6.90837       6.95854       6.66849       6.41117       5.96139       5.29840       4.99937       4.35821       3.84793       3.23228       2.70065       2.26332       1.74653       1.40659
  35  19 4157.8482    1.0834 10.6857 10.2991 -0.0037  0.1213   0.0096   0.3267    0.0254   0.0000   445.2568       19.9053     -0.352902      -4.75275      -16.8923     -0.182908       3.76858      -7.81599      -2.38648     0.0977022       11.3263       2.27783      0.729351      -12.8507      0.800900      -1.26601       4.95245     -0.348390       5.38569       7.07360       8.20369       8.56414       9.13939       9.03787       8.81831       8.30070       7.88420       7.01064       6.40414       5.48532       4.79378       4.12492       3.44130       2.83240       2.23871       1.76918
  35  20 4309.5587    0.8668 13.2803 10.1352  0.0007  0.1643   0.0078   0.4313    0.0235   0.0000   430.9550       11.2019       24.4920       29.2261      -11.2799       5.52811      -13.4579      -7.64779       18.9484      -4.76754      -26.8649       4.67429      -9.42795       6.22282       7.90857      -2.07031      -4.82927      -1.45639       7.18234       9.63142       10.9393       11.6981       11.9787       12.2425       11.5363       11.1895       10.4275       9.51925       8.52036       7.60225       6.62760       5.59689       4.67468       3.88796       3.08014       2.44759
  36   5 1875.4235    0.4762  0.4825  9.0326 -0.0040  0.0162   0.0117   0.0351    0.0416   0.0000   440.9659    -0.0656224       21.7616      0.535472      -2.62411      -1.28491      0.842833      0.309287     -0.919703      0.580405      0.342155     -0.425367      0.434395     -0.286649     -0.395127     -0.463796     0.0942953     -0.175745      0.638005      0.980487       1.00033       1.11209       1.13112       1.10435       1.12566       1.05544       1.02527      0.885921      0.811885      0.729599      0.600109      0.544067      0.407841      0.353468      0.291899      0.242246
  36   6 2063.0703    0.7043  0.7275  9.4826 -0.0010  0.0176   0.0141   0.0471    0.0521   0.0000   441.4260     -0.251503       22.5908      -1.51993      -2.91836       2.35967      0.783602      -1.06768      -1.72413      0.706520     -0.411107      0.890471    -0.0492369     0.0487884      0.417026     -0.147458     -0.339208    -0.0547501      0.779400       1.04294       1.12849       1.20363       1.24068       1.22869       1.19997       1.17344       1.11975       1.02158      0.930238      0.820668      0.672737      0.617533      0.507216      0.405129      0.343524      0.269570
  36   7 2245.5150    1.0602  0.8867  9.9401 -0.0016  0.0196   0.0190   0.0503    0.0635   0.0000   441.1779       2.18353       21.5872       2.54393      -3.74992       2.52042      0.519125      0.652625      -2.42852      0.142576     0.0359937      -1.15063     -0.262107     -0.450049     -0.204664    -0.0707413     -0.101913     0.0959606      0.888080       1.20406       1.37783       1.41127       1.48308       1.46718       1.37770       1.25742       1.23697       1.09366       1.04101      0.963628      0.881205      0.744207      0.638249      0.543778      0.444030      0.336882
  36   8 2421.1673    1.5586  1.0050 10.8340 -0.0011  0.0219   0.0272   0.0536    0.0635   0.0000   441.9242       1.18411       18.1145      -2.66566     -0.685615      0.567896     -0.689649       1.73671      -2.52262       1.95644       2.09133     -0.508683       1.36159      0.379353    -0.0955313      0.533969      0.916440     0.0491505      0.962258       1.28604       1.48236       1.63891       1.70759       1.59620       1.62405       1.51438       1.44254       1.26118       1.17487      0.982688      0.888508      0.749796      0.610188      0.519499      0.428478      0.326367
  36   9 2592.7431    2.1238  1.1549 11.2781  0.0005  0.0231   0.0349   0.0592    0.0738   0.0000   440.6818    -0.0520993       20.5284       4.90253      -3.03714      0.162757      0.564750       1.18077     -0.788947      -1.98770     -0.257624      -1.83377     -0.945171      0.127447      0.212779     0.0401522      0.613109     -0.325936       1.01334       1.39398       1.51023       1.61748       1.69587       1.67276       1.60617       1.61591       1.46775       1.39628       1.20985       1.03537      0.921570      0.758059      0.654902      0.517038      0.446053      0.351014
  36  10 2762.7352    2.8640  0.9839 12.0051 -0.0036  0.0206   0.0495   0.0524    0.0671   0.0000   440.0011       2.39938       18.2894       1.58270      0.404136       2.13472      -1.99843     -0.626338      0.937433     -0.972996     -0.754176      -1.46438       1.73111     -0.852256    -0.0480482     -0.638970      0.182768      0.105700      0.848810       1.18148       1.21195       1.42798       1.38228       1.44714       1.36207       1.41069       1.22191       1.17430       1.01021      0.900686      0.801026      0.675990      0.577966      0.472395      0.367895      0.305145
  36  11 2930.2643    3.5795  0.9467 12.5462 -0.0041  0.0197   0.0628   0.0507    0.0642   0.0000   441.1781       2.18404       14.9773       5.17312      -2.24856      -1.71406       4.47051      -1.03531      0.571516      -2.32877     -0.210360      -1.88566      0.578371     -0.476352     -0.253823     0.0460498     -0.458694     -0.529150      0.884019       1.16069       1.32713       1.41238       1.44838       1.42206       1.46874       1.28697       1.21599       1.16496       1.04078      0.928708      0.828448      0.695675      0.598022      0.479432      0.404220      0.318417
  36  12 3094.3476    3.9587  1.1524 12.7367 -0.0043  0.0251   0.0650   0.0576    0.0712   0.0000   438.8020       5.52151       15.6901       2.33775     -0.257246      0.402076       3.34693      0.570728       1.82002      -1.75056     -0.214537      -1.85601     -0.553069      -2.09005     -0.230840      -1.17272     -0.103785      0.252894      0.978701       1.45960       1.59591       1.62296       1.83809       1.67985       1.75557       1.62658       1.52351       1.50137       1.22998       1.12304      0.958228      0.772343      0.680513      0.535104      0.453436      0.366619
  36  13 3255.1524    3.6633  1.2844 12.8047 -0.0000  0.0247   0.0586   0.0644    0.0601   0.0000   441.5695       3.43059       14.4136       5.51163      -3.47822      -3.53297      -2.14490      0.118292      0.906750      0.173808      0.120324    -0.0599420       1.28327     -0.314891     -0.248070     0.0801636      0.425474      0.236281       1.07139       1.45814       1.57739       1.70452       1.81006       1.74727       1.76671       1.61062       1.52619       1.44140       1.27464       1.16341      0.993485      0.847315      0.701722      0.572596      0.481761      0.388831
  36  14 3413.7395    3.0830  2.0191 12.1870 -0.0022  0.0313   0.0403   0.0830    0.0482   0.0000   440.5629       1.50541       10.9280       3.25484       1.10048       1.64990      -2.75909       1.91958       3.12436      -3.11616      -2.08824      -1.04297       2.37822     -0.557089     -0.958072      -1.06075      -1.51165      0.214151       1.36022       1.81896       2.06322       2.17383       2.30284       2.24928       2.25554       2.12034       2.02530       1.82608       1.64313       1.42579       1.22644       1.07635      0.867839      0.715152      0.597414      0.460053
  36  15 3570.7743    2.3653  3.3385 11.6731 -0.0015  0.0432   0.0252   0.1121    0.0366   0.0000   439.2192       4.66556       16.1945       8.86335      -3.06919      0.342880       2.34380       3.73922     -0.722390      -2.04229     -0.718011      -4.12711       1.33052      0.727767      -1.96226      -1.65346      0.529880      0.183488       1.85366       2.54222       2.80018       3.04145       3.07790       3.21218       3.07102       2.95965       2.69867       2.52013       2.22151       2.01822       1.71818       1.48685       1.24830       1.01909      0.825285      0.663059
  36  16 3726.6552    1.9117  4.9128 11.1336 -0.0020  0.0564   0.0179   0.1490    0.0310   0.0000   441.5319       5.82308       15.0779       2.42408      0.667753       7.54908      -8.87387      -3.19951       3.84888       2.13885     -0.311618      0.955309      -4.99172       3.37788      -2.61449     -0.577606     0.0505215      -1.56098       2.38332       3.30055       3.71977       3.85683       4.02768       3.98425       3.94987       3.75065       3.55999       3.21321       2.95134       2.60291       2.27944       1.93257       1.64192       1.34320       1.08043      0.860897
  36  17 3881.4687    1.5220  6.8337 10.7837 -0.0018  0.0751   0.0141   0.2031    0.0286   0.0000   444.3750       1.63959       19.6920       1.79689      -10.2907      -1.70458      -10.8119      -8.04219     -0.179612      -1.02455      -1.87986      -9.71567      -3.33111      0.640369      0.102058      -4.10457      -1.25456      -2.23597       3.17117       4.34171       4.78665       5.19952       5.27157       5.42083       5.17165       5.04449       4.71870       4.30196       3.87553       3.45116       2.96389       2.56667       2.15612       1.78472       1.43857       1.14240
  36  18 4035.4091    1.2807  8.9229 10.5046  0.0001  0.0951   0.0115   0.2633    0.0266   0.0000   441.2166       10.3142       20.4623       11.1585      -4.92580      -8.96238       11.4988      -3.71255      -3.50352       2.66510      -1.96185      -7.94805       5.80487      0.686625      -4.74037      -2.70468       1.18861      -1.73065       4.05839       5.39742       6.16491       6.45928       6.83718       6.85066       6.58980       6.37399       6.00018       5.39091       4.92272       4.32021       3.80840       3.33205       2.73278       2.25906       1.80738       1.45973
  36  20 4341.0209    0.8386 14.6800 10.0953 -0.0010  0.1809   0.0071   0.4667    0.0220   0.0000   430.4589       13.9715       32.5155       16.2374      -7.43478       1.28019       1.63533       5.57673      -3.14564       4.43615       14.3042      -8.16158       12.2985      -5.95275      -2.70045      -5.58760       1.09165      -1.48425       7.46803       10.1574       11.3877       12.2804       12.8822       12.6980       12.6749       11.8965       11.2612       10.2049       9.33850       8.17540       7.16210       6.19052       5.16803       4.26805       3.38845       2.72986
  37   7 2264.3694    1.1325  0.8955 10.1714 -0.0046  0.0194   0.0204   0.0502    0.0590   0.0000   441.5732      0.562216       19.9246      0.591458      -2.23549      0.594244     -0.795556       1.87096     0.0164899      0.768550       2.24933      0.156399       1.15321      -2.29943     -0.207649      0.296968     -0.681602     0.0790515      0.878108       1.17693       1.29984       1.36357       1.51460       1.49629       1.47261       1.34122       1.21477       1.10954       1.03481      0.921321      0.833593      0.730483      0.614312      0.516023      0.407669      0.321120
  37   8 2440.6671    1.6268  1.0926 10.8172 -0.0008  0.0225   0.0269   0.0560    0.0646   0.0000   439.3565      -1.04027       20.0023       3.28998     -0.777560      -1.64870       1.26599      -3.27490       1.89543      -3.08392       3.17873     -0.710563      0.957570     -0.401321      -1.04960     -0.353069     -0.194047     -0.396802      0.892652       1.29328       1.39530       1.53290       1.58457       1.58715       1.60914       1.49064       1.43285       1.27012       1.12140       1.01840      0.869096      0.772251      0.606331      0.531216      0.404968      0.340310
  37   9 2613.3586    2.2626  1.0974 11.4511 -0.0033  0.0231   0.0370   0.0553    0.0665   0.0000   440.4365     -0.383140       17.8035       2.05044      0.111643       1.60041       1.02601      -1.25374      -1.28338      0.397726      -2.98251      -1.16981     -0.423212      0.380629     -0.167514      -2.33202      0.351884      0.317449      0.888860       1.33391       1.37881       1.53991       1.62495       1.55208       1.61004       1.43316       1.43684       1.22868       1.20749       1.04889      0.884865      0.775975      0.636989      0.535049      0.436896      0.351817
  37  10 2784.5540    2.9886  1.0715 12.1224 -0.0027  0.0214   0.0494   0.0551    0.0665   0.0000   441.5923       4.47589       18.0235       1.06710      -3.71396      0.599955      -1.43988     0.0676004      -1.11266      -2.39111     0.0622227      -1.33866     -0.100746     -0.177902      0.413167      0.388032     -0.224017      0.154962      0.883138       1.23972       1.33838       1.43105       1.49628       1.48813       1.49960       1.38201       1.31173       1.17818       1.11737      0.982298      0.860896      0.738541      0.614787      0.506242      0.424042      0.336127
  37  11 2953.3318    3.6692  0.9315 12.7220  0.0012  0.0194   0.0643   0.0501    0.0576   0.0000   440.0593       1.24420       16.9199       1.56217      -1.23577       1.40206      -1.43066     -0.318575      0.697138     -0.244956       1.72780      -1.24870     0.0255092      0.612797       1.05109     -0.707745     -0.176136     -0.448958      0.841055       1.15265       1.25505       1.39948       1.41189       1.41095       1.29859       1.33147       1.14821       1.12288       1.01878      0.931961      0.836848      0.714344      0.614542      0.478318      0.408207      0.330447
  37  12 3118.5998    4.0593  1.0892 12.8199 -0.0033  0.0216   0.0669   0.0559    0.0690   0.0000   440.6509       2.69836       16.5162       3.28120     -0.786431       2.09735     -0.546088       1.09535      -2.96786     -0.129959      0.453532      -1.01268       1.38009      -1.29689      0.220877     -0.804078      0.629894     -0.301589      0.931154       1.29042       1.42265       1.57461       1.64179       1.59206       1.58856       1.53564       1.40576       1.24450       1.14190      0.989773      0.879406      0.774580      0.631873      0.539931      0.425553      0.339628
  37  13 3280.6188    3.6124  1.5752 12.4515 -0.0003  0.0261   0.0508   0.0712    0.0552   0.0000   443.2638       5.19697       16.4804       2.46274     -0.318012       3.14921      -1.58791      -1.80015     -0.486021      -4.42097      -2.05542       1.85484     -0.559056      -2.69599     -0.347385     -0.259432     -0.227939     -0.293237       1.12370       1.45113       1.65868       1.71193       1.82333       1.86165       1.81779       1.76617       1.58295       1.47134       1.33457       1.19512       1.06631      0.907397      0.731105      0.640587      0.495856      0.410012
  37  14 3440.3726    2.9389  2.4614 11.9113  0.0008  0.0334   0.0333   0.0905    0.0430   0.0000   444.1975       1.44019       11.6713       3.49504       4.07740      -2.65622      -3.53656      -4.00035       1.31223       2.38097     0.0415351      -2.65983      0.761460      -1.45650      -1.52682      0.519879     -0.532313   -0.00471077       1.42145       1.94255       2.17061       2.32410       2.48119       2.46490       2.37676       2.32088       2.12136       1.95860       1.78056       1.52194       1.34691       1.15193      0.967140      0.812338      0.649265      0.527314
  37  15 3598.4869    2.3026  3.8059 11.5337 -0.0022  0.0442   0.0227   0.1233    0.0337   0.0000   441.2023       8.17080       7.72428       1.29303      0.539044      -2.85997      -2.84153      -3.14430      -2.90024      -5.21220       2.79509      -2.26598       2.13742      -3.14548      -2.22372      -2.15219     -0.682356     -0.668882       1.88590       2.43734       2.85460       2.95609       3.18994       3.11522       3.07795       2.95954       2.75484       2.59323       2.27521       1.99499       1.75819       1.56145       1.30805       1.10035      0.879562      0.700314
  37  16 3755.1931    1.8683  5.4384 10.9807 -0.0005  0.0580   0.0164   0.1574    0.0301   0.0000   440.3747       4.38108       17.9078       7.36835       2.90587      -7.73307      0.516468       2.20105      -8.34267      -1.53525       4.97089      -3.96449       4.79596      -1.79908     -0.955189      -1.72788       1.26110      -2.02927       2.40423       3.26231       3.67845       3.84157       4.05949       4.06500       3.95150       3.79615       3.55769       3.31504       2.99986       2.65968       2.31640       2.02957       1.71582       1.43564       1.18167      0.921118
  37  17 3910.7849    1.5350  7.3754 10.6891 -0.0020  0.0748   0.0129   0.2050    0.0267   0.0000   441.1345       15.0357       17.2390      0.490131      -10.8685       2.39254       6.49470      0.396526      -5.05207      -2.36613     -0.267645      -1.10033      -1.89653      -1.74742      -4.97054     -0.112353       2.15702      -3.31386       3.13164       4.21725       4.84170       5.03259       5.24911       5.32434       5.15588       4.96113       4.57547       4.32639       3.92853       3.48859       3.04596       2.61609       2.21382       1.84541       1.49472       1.19561
  37  18 4065.3520    1.2367  9.8120 10.4611 -0.0015  0.1042   0.0104   0.2820    0.0253   0.0000   435.6694       8.75002       19.6775       16.0301       2.58447     -0.758910      -10.8659      -5.30937       6.96453      -10.6357      -11.5433     -0.453614      -6.82190      -3.09403     -0.239268       1.66312      -1.22656      -3.52427       4.29814       5.82871       6.62336       6.98911       7.38740       7.32408       7.13808       6.82859       6.44575       5.95470       5.40329       4.82500       4.22559       3.65444       3.07370       2.56709       2.08383       1.65771
  37  19 4219.1930    1.0289 12.2739 10.2276  0.0010  0.1363   0.0079   0.3599    0.0229   0.0000   428.3629       12.9160       21.7594       1.61266       12.6867      -4.14091      -14.1289       3.59519     -0.843706      -1.17448       6.99834      0.373207      -8.95231     -0.445101       4.11042       8.77261       3.12251      0.997856       5.50910       7.41788       8.36497       8.91159       9.37189       9.40491       9.08785       8.89802       8.36549       7.70183       6.89626       6.25273       5.34847       4.72145       3.89648       3.27475       2.63181       2.14084
  38   5 1908.7822    0.5512  0.5460  9.0636 -0.0030  0.0157   0.0121   0.0356    0.0455   0.0000   441.4354      -1.63341       20.6560     -0.217684      -3.76088       1.55634       1.32811      0.792985     -0.418463       1.28504      0.915881      0.522929     -0.753906     -0.462129     -0.492128    -0.0739728     -0.214084      0.298065      0.709687      0.907425       1.03182       1.13939       1.17137       1.17887       1.17737       1.14512       1.06973      0.940004      0.827376      0.737297      0.651483      0.527764      0.471429      0.393505      0.315651      0.245805
  38   6 2098.9250    0.7954  0.7824  9.4335 -0.0023  0.0184   0.0148   0.0433    0.0581   0.0000   441.4586     -0.296775       21.0807      -2.18867      -3.03356      0.529768       2.53757     -0.634202      -2.24736       1.42569      0.449340     -0.976334     0.0974034     -0.496732     -0.370681     -0.456123      0.300535      0.464643      0.835219       1.14448       1.28052       1.37294       1.42301       1.44577       1.37614       1.29339       1.17103       1.09500       1.00072      0.926744      0.819233      0.724056      0.607506      0.501038      0.423270      0.328603
  38   7 2282.9131    1.1521  0.9476 10.1875 -0.0040  0.0203   0.0201   0.0501    0.0626   0.0000   441.5935      0.979696       19.3967      0.328543     -0.531124     -0.757865     -0.273368      0.461285       1.10093      0.707326    -0.0339763     -0.253606       1.00542     -0.394883     -0.531098      0.101420      -1.23530     -0.334086      0.848932       1.19545       1.31831       1.49914       1.52681       1.53522       1.48636       1.41445       1.28622       1.19052       1.10560      0.957906      0.827736      0.718915      0.605501      0.499521      0.431597      0.338175
  38   8 2459.9884    1.7058  1.1195 10.8873 -0.0005  0.0220   0.0278   0.0576    0.0668   0.0000   440.4114       2.23369       21.0494      0.964932      -2.84751       2.57138      -1.22696     -0.862475       2.30212     -0.345013      0.548347     -0.313577       2.34189      -1.44215      0.251927     0.0916479      0.554668     -0.193403      0.924702       1.28932       1.49933       1.51991       1.64592       1.55735       1.53855       1.46772       1.38508       1.26459       1.17312       1.05967      0.943508      0.820743      0.695145      0.585865      0.487474      0.378104
  38   9 2633.7220    2.2823  1.0382 11.5134  0.0004  0.0209   0.0373   0.0527    0.0637   0.0000   440.9760      0.379968       19.5725       3.72143      -1.11503    -0.0924804      -2.24756     -0.408720      0.878431      -1.40669     -0.838893     -0.477606      -1.59135     -0.136532     -0.593994     -0.947121     -0.375335    -0.0139574      0.822038       1.15919       1.31137       1.36969       1.48438       1.42199       1.46900       1.35740       1.31880       1.19817       1.04437      0.975724      0.815316      0.747625      0.618615      0.506186      0.423234      0.322950
  38  10 2806.1074    3.1366  0.9535 12.1110 -0.0059  0.0193   0.0533   0.0503    0.0658   0.0000   441.7946       2.50487       19.3840       1.03830      -1.50897       1.71351       1.85951      -2.25968      0.744254      -1.48380      -1.90887     -0.779260       1.24818     -0.164568      -1.71047      0.405075      0.296235      0.111792      0.850340       1.18505       1.27761       1.37200       1.40014       1.32343       1.33337       1.27923       1.22951       1.14045       1.06899      0.939178      0.863105      0.700559      0.605646      0.475476      0.402668      0.322111
  38  11 2975.9156    3.7785  0.9003 12.6204 -0.0026  0.0196   0.0656   0.0460    0.0622   0.0000   441.4048       2.53038       17.8291       2.81953     -0.700081      0.671745      -1.16219       2.84179       1.31082    -0.0117473      0.469593      -1.85457      -1.91890      -2.56986      0.682047    -0.0991871      0.770762    -0.0197502      0.736939       1.05553       1.17999       1.21520       1.36253       1.28811       1.31666       1.24157       1.13185       1.09302      0.963494      0.848473      0.759542      0.656372      0.545849      0.453361      0.365425      0.293014
  38  12 3142.3170    3.8914  1.1367 12.9907 -0.0005  0.0229   0.0634   0.0604    0.0609   0.0000   441.8215       5.23175       15.9264       4.40190      -2.25284      0.283179     -0.412817      -1.64320     -0.241036      -1.29783       1.40850     0.0733131      0.679054     -0.863354      0.189966    -0.0558675      0.163420     0.0953181      0.938985       1.29186       1.41278       1.47055       1.58312       1.62930       1.49783       1.45788       1.37990       1.26085       1.19221       1.06128      0.918232      0.809129      0.678612      0.562764      0.466712      0.367473
  38  13 3305.7386    3.5904  1.6575 12.4817  0.0005  0.0271   0.0484   0.0727    0.0521   0.0000   441.2128       5.29188       16.8749       4.02983      -4.90376       3.09641      -1.40462      -1.97316     -0.328292       1.31141       1.39540     -0.896859      0.183619      -1.12167      0.265467     -0.432313     -0.254301      0.493764       1.12149       1.54168       1.70289       1.78189       1.91780       1.90696       1.85785       1.78377       1.60937       1.53137       1.40594       1.24794       1.12038      0.997939      0.824324      0.700935      0.586495      0.457292
  38  14 3466.6711    2.7850  2.7301 11.9748 -0.0011  0.0366   0.0303   0.0957    0.0365   0.0000   442.3092       3.90205       10.4609       4.10663      -1.39249      -1.89019      -1.06422       3.41134       1.02708       1.13213       1.49985      -4.44124      -1.60850      0.922101      0.135912     -0.299077       1.48260     -0.948957       1.50159       2.04103       2.31637       2.40767       2.66332       2.60453       2.53155       2.50977       2.29869       2.14149       1.87137       1.67473       1.47063       1.25217       1.05187      0.915345      0.735900      0.580059
  38  15 3625.7504    2.2663  4.0347 11.3819 -0.0015  0.0453   0.0208   0.1208    0.0323   0.0000   440.8013       7.93635       19.2459       7.43764      -4.27039      -1.19417      -1.57612      -4.43189       1.87954      -3.35452    0.00990414      -1.48491     -0.710829      -2.25243     -0.713391       1.64067      0.553285      -1.97859       1.81174       2.46846       2.76059       2.88819       3.08033       3.09074       3.05273       2.95429       2.71778       2.57473       2.27946       2.08531       1.78784       1.55252       1.34150       1.07778      0.910306      0.735236
  38  16 3783.3828    1.8249  6.1767 10.8800 -0.0006  0.0613   0.0149   0.1692    0.0280   0.0000   441.4311      -1.80966       17.0120       11.8093      -2.38208       1.08214     0.0101137       1.57788      -2.38241      -4.59345       1.27283      -5.85171      -2.21287      -1.11087      -2.34265      -3.58182       2.01076     -0.511599       2.51724       3.33336       3.77757       4.11257       4.33830       4.21603       4.19076       3.97240       3.74764       3.52016       3.16011       2.83027       2.50237       2.16630       1.82522       1.51940       1.25978       1.00158
  38  17 3939.7151    1.4442  7.7973 10.6739 -0.0001  0.0812   0.0123   0.2224    0.0261   0.0000   435.5291       5.20026       10.9278       10.1256      -15.8274       4.08785       6.50305       1.94138      -3.03170       2.25721       9.54399       2.73028      -1.00831      -4.26664       1.74455      0.998044      0.147157      -1.16953       3.28172       4.52539       5.09016       5.47850       5.69555       5.71616       5.61618       5.34196       5.02591       4.68084       4.26771       3.80758       3.33935       2.84811       2.42031       2.00646       1.63591       1.35229
  38  18 4095.0931    1.2009 11.0286 10.4210  0.0005  0.1183   0.0093   0.3138    0.0242   0.0000   442.7538       1.87755       14.1597      -4.62491      -13.0604      -2.25389       10.6214      -11.9681       2.64052      -9.80145     -0.562609       3.38922      -2.55343      -1.29062      -1.65947      0.702525      -3.47654      0.385700       4.67267       6.30509       7.15922       7.63930       8.02268       8.04060       7.91006       7.71872       7.19275       6.65597       5.97569       5.45264       4.67256       4.06053       3.47168       2.88977       2.31100       1.89047
  38  19 4249.9552    0.9734 13.7801 10.2308 -0.0006  0.1566   0.0072   0.4074    0.0213   0.0000   432.7429       4.26980       15.4120      -16.3632       10.8488      -2.60386      -10.5617      -13.7166       7.95372      -2.58150       4.11240       8.66444       5.28944      -3.82903      -6.49060      -2.04074      -1.03155       2.93073       6.09761       8.32154       9.31088       10.0869       10.4449       10.4883       10.3826       9.85783       9.44923       8.66261       7.96471       7.14534       6.25700       5.38147       4.58849       3.88203       3.08610       2.50710
  39   4 1728.2766    0.3249  0.3358  8.9041 -0.0045  0.0126   0.0094   0.0293    0.0313   0.0000   441.5611      0.776690       20.7216      0.507787      -3.65510     -0.737984      0.799702     -0.117027      0.158239     -0.425332       1.02836     -0.495881    -0.0975020     0.0893434      0.102801     0.0846450     0.0996616     -0.183511      0.519098      0.703008      0.797671      0.839048      0.890542      0.855910      0.854914      0.842986      0.769877      0.698222      0.694006      0.609871      0.540736      0.490275      0.403562      0.336045      0.296256      0.217587
  39   5 1925.1714    0.5465  0.5827  9.0778 -0.0022  0.0163   0.0116   0.0381    0.0457   0.0000   440.5704      -1.02624       19.3883     -0.235933      -3.14698      -1.32519      -2.14173     -0.355978     -0.489157       1.10108       1.12856      0.437814      -1.93005     -0.850272      0.323893      0.435656      0.225394     -0.104693      0.636689      0.918460      0.998625       1.06990       1.13559       1.03005       1.08138      0.957134      0.982919      0.880875      0.841370      0.759471      0.694381      0.578909      0.493928      0.400111      0.320549      0.250677
  39   6 2116.5731    0.8210  0.7663  9.3957 -0.0023  0.0171   0.0151   0.0445    0.0576   0.0000   441.8797     -0.336343       18.9088       2.06535     -0.564864     -0.174140      0.163090      0.887526      -1.01487      -2.38256     -0.379446      0.286732     -0.766939      0.336669      0.399497      0.174173     0.0992256     -0.181246      0.743031       1.02852       1.13738       1.26859       1.34241       1.38265       1.31134       1.30750       1.21671       1.08429      0.960196      0.839978      0.731458      0.604638      0.488602      0.420419      0.347143      0.285927
  39   7 2301.2429    1.1868  1.0026 10.1954 -0.0027  0.0204   0.0199   0.0531    0.0634   0.0000   439.6770     -0.830558       20.9860     -0.613524      -3.00868      0.261941       1.88691       1.10803      0.103759      -1.83013      0.999944      0.913426     -0.345878     -0.316810       1.01703     -0.253127     -0.509735      0.131190      0.849173       1.16501       1.26579       1.36651       1.39740       1.44047       1.38413       1.30157       1.18609       1.14615       1.07807      0.986873      0.896037      0.816445      0.684516      0.567820      0.461142      0.381724
  39   8 2479.0679    1.7209  1.1188 10.8550 -0.0035  0.0230   0.0277   0.0574    0.0691   0.0000   442.9762       1.19129       16.7362      -1.47137      -1.78071      0.807458       2.02301     -0.224425    -0.0863169      -1.06764      0.763649     -0.865895      0.684999       1.42263     -0.724117      0.732107     -0.169169    -0.0948830      0.998216       1.42441       1.67231       1.79397       1.83205       1.63994       1.53480       1.40727       1.23902       1.22412       1.27157       1.15756       1.23367       1.13749      0.958411      0.861001      0.758165      0.657129
  39   9 2653.9108    2.3621  1.0434 11.5964 -0.0051  0.0209   0.0388   0.0532    0.0661   0.0000   441.9041       1.33385       21.1591      -1.33783      -2.70117      0.710537       1.43694     -0.981012      -1.36319      0.422530      -2.02975      0.990933       1.07694     -0.938719      0.538363     -0.362773      0.673881     -0.185658      0.851858       1.18231       1.33762       1.41241       1.36965       1.41901       1.34925       1.33394       1.24173       1.17679       1.08496      0.993723      0.877424      0.776430      0.666289      0.556138      0.457563      0.384151
  39  10 2827.3319    3.2793  0.9198 12.2888 -0.0012  0.0186   0.0550   0.0472    0.0607   0.0000   440.9963       3.23218       19.9637      0.413268      -3.50253      -1.01253      -4.01998     -0.906181     -0.353881      -2.27015       1.59952       1.00930      0.349505      -1.08165    -0.0310391      0.151207      0.102134     -0.252506      0.740927      0.985511       1.12827       1.21916       1.25280       1.26327       1.25878       1.22891       1.11235       1.09385      0.985069      0.810185      0.743145      0.649760      0.564421      0.455711      0.386722      0.319770
  39  11 2998.1639    3.8699  0.9563 12.6837 -0.0014  0.0191   0.0646   0.0497    0.0617   0.0000   441.3376       3.96833       18.2755      0.748935      -3.49337      0.620035     -0.559182       3.29980      0.156968      -1.74860      0.417430      -2.34202     -0.336627      0.637047     -0.355234     -0.696066     -0.759550     0.0869479      0.814047       1.10050       1.19312       1.30344       1.30942       1.29877       1.26478       1.22219       1.11268       1.12370       1.00923      0.946603      0.833502      0.708584      0.608312      0.488289      0.423981      0.343245
  39  12 3165.7457    4.0060  1.1264 12.9564 -0.0042  0.0223   0.0645   0.0558    0.0622   0.0000   441.3268       3.02468       18.3652       2.43690      -5.70579      -1.13073       2.69968     -0.394140       1.46465      -1.30278     0.0515372     -0.798845     -0.671246     -0.664751       1.52639      0.232058    -0.0241982    -0.0420330      0.899036       1.28123       1.36584       1.52158       1.53388       1.55583       1.44228       1.44882       1.33139       1.29731       1.12237       1.08940      0.933090      0.870400      0.721343      0.615062      0.512032      0.425125
  39  13 3330.4427    3.4618  1.6652 12.5764 -0.0013  0.0282   0.0476   0.0738    0.0497   0.0000   441.9422      0.437088       18.0093       2.20714     -0.423208       1.17551      -1.09339       1.63257     -0.294900     -0.719340     -0.833512      -1.54564      0.809353      -2.34922      -1.16532      0.567490      0.329822     -0.229304       1.19423       1.69799       1.94107       2.13341       2.28608       2.28192       2.19969       2.14714       2.00126       1.79775       1.61369       1.42693       1.22093       1.02249      0.842852      0.714203      0.589155      0.478823
  39  14 3492.6387    2.7228  2.8982 11.8664  0.0016  0.0375   0.0282   0.0987    0.0358   0.0000   442.4858       9.43908       11.5469       4.84756       4.31223       2.47551      -5.56889       2.70495       5.02886      -3.13964      0.132022      0.368198     0.0502364      0.230252      -3.15920     -0.345499      0.976887      0.368941       1.43896       1.94710       2.20727       2.34395       2.58306       2.45227       2.46209       2.30593       2.22341       2.02622       1.86059       1.67484       1.46839       1.30774       1.13944      0.924766      0.763267      0.615949
  39  15 3652.7265    2.1655  4.5671 11.2859 -0.0008  0.0486   0.0190   0.1322    0.0295   0.0000   441.3218       9.38782       19.0962       9.64386       1.52132       4.44353      -9.63999      0.348331       2.93948       3.53024      -1.87991      -2.85733       1.57597      -2.72570     -0.226387     -0.681530     -0.950079      0.897242       1.92448       2.66979       3.00726       3.24835       3.52472       3.40126       3.38967       3.16468       3.00582       2.80157       2.51005       2.21963       1.99701       1.75886       1.45418       1.24257       1.03444      0.834581
  39  16 3811.2132    1.7366  6.3691 10.8207  0.0001  0.0634   0.0141   0.1735    0.0278   0.0000   446.0531       7.58861       11.4526      -5.85204      -3.81756       4.49220      0.130955      -3.83612      -1.90182     -0.769136      -2.86017      -6.38089     -0.473331     -0.728956     -0.564313       1.37733     -0.771191      -2.11196       2.50172       3.32127       3.77186       4.06382       4.20509       4.26424       4.25898       3.99689       3.76618       3.57995       3.25402       2.92879       2.52662       2.23171       1.90898       1.58914       1.29720       1.06425
  39  17 3968.3026    1.4369  8.7391 10.5946  0.0012  0.0878   0.0119   0.2357    0.0259   0.0000   448.2312       6.59138       10.1645     -0.837400       1.96071       4.11648      -2.24718      -15.6312      -7.49563      -5.07096      -2.57164       2.02382     -0.194017      -4.66196      -2.28563      -4.29068      -3.06061      0.306167       3.44227       4.55894       5.33827       5.54911       5.87322       5.89913       5.74384       5.57682       5.24152       4.88461       4.46787       4.03617       3.54329       3.12409       2.64018       2.24917       1.80321       1.50095
  39  18 4124.4846    1.1361 11.3256 10.4079 -0.0010  0.1213   0.0088   0.3310    0.0234   0.0000   430.4130       6.14222       27.0150       5.70756      -15.2281       1.10155      -9.83974      0.221337       2.38794       2.39939      -3.70759    -0.0934096       5.41140       4.58078      0.963456       3.15992    -0.0352157     -0.920706       4.69935       6.36479       7.38849       7.84608       8.10750       8.19882       7.92880       7.80160       7.26715       6.76204       6.23609       5.59861       4.93342       4.33691       3.62443       3.05394       2.55506       2.03415
  40   3 1530.3095    0.1787  0.2033  8.7837 -0.0027  0.0130   0.0072   0.0246    0.0245   0.0000   441.5184      -1.33397       20.0957      0.208504      -1.83112     -0.700337    -0.0169972     -0.671805      0.870275   -0.00503663     -0.281045    -0.0163195      0.191589      0.121716     -0.672727     0.0836815    -0.0158467    -0.0335317      0.513878      0.767064      0.898527      0.954610       1.00540       1.04946      0.996395      0.869186      0.886436      0.741002      0.705278      0.638003      0.586007      0.599081      0.452557      0.390968      0.396382      0.292247
  40   4 1743.2285    0.3549  0.3729  8.9102 -0.0017  0.0132   0.0094   0.0306    0.0330   0.0000   441.2449      -1.91561       21.6220      0.488893      -2.21845      0.915848      0.154614     -0.500642      0.901646     -0.830369      0.208507     -0.546371      0.154893      0.200255      0.138094      0.192549      0.113487     -0.177673      0.574101      0.771716      0.855091      0.964852      0.993809       1.05498      0.953321      0.883021      0.835288      0.831354      0.698964      0.615042      0.584331      0.505498      0.419174      0.359552      0.283430      0.244593
  40   5 1941.4213    0.5676  0.5823  9.2209 -0.0022  0.0163   0.0118   0.0365    0.0429   0.0000   441.4112      -1.01309       21.1890      0.399821      -4.02619      0.667758      0.609205       1.08565      0.933708     -0.660949      0.101664     -0.488341       1.52386     -0.556296      0.810551     -0.226914      0.424255    -0.0153238      0.650489      0.909304       1.06770       1.11590       1.23039       1.22340       1.22441       1.15279       1.05169      0.926464      0.844583      0.757947      0.686149      0.557252      0.498459      0.383031      0.349926      0.272110
  40   6 2133.9497    0.8615  0.7574  9.7415 -0.0029  0.0172   0.0157   0.0414    0.0514   0.0000   440.2534      0.599887       20.6175      0.370130     -0.587805      0.603330     -0.157206      0.340069     -0.639927      0.796253      0.114002     -0.270414      0.713642      -1.84432     -0.722986      0.491180      0.150958     -0.654194      0.690526      0.902177       1.01117       1.12689       1.13639       1.15692       1.08928       1.12695       1.03060      0.998077      0.842863      0.805696      0.692256      0.619365      0.526543      0.433178      0.366286      0.301103
  40   7 2319.3170    1.2484  0.9053 10.4853 -0.0005  0.0193   0.0213   0.0478    0.0530   0.0000   441.1498       1.26981       20.8153       1.57222      -2.71689       1.06510      0.511836     -0.960262       1.39084      0.822587     -0.495145     -0.891183     -0.125144     -0.999745     -0.696836     -0.423394      0.281020      0.387457      0.718441       1.00255       1.06451       1.20029       1.21582       1.23814       1.26959       1.19733       1.12225       1.06126      0.945938      0.836563      0.748188      0.644419      0.568971      0.476606      0.381260      0.318560
  40   8 2497.9110    1.8212  1.0562 11.1338 -0.0029  0.0206   0.0294   0.0538    0.0632   0.0000   441.6069       1.40247       19.0073       1.44172      -3.31302      0.608880      -1.14982     -0.725318     -0.148978      -1.60401      -1.35304       1.60568     -0.551149      0.291113      0.153216      -1.38667     -0.343824     -0.285964      0.828217       1.12586       1.24325       1.32322       1.45188       1.42843       1.42792       1.40535       1.24851       1.22544       1.05287      0.957318      0.850961      0.757342      0.627114      0.523963      0.423520      0.362882
  40   9 2673.8271    2.5232  0.9555 11.8158  0.0000  0.0199   0.0415   0.0491    0.0593   0.0000   440.8514      -1.29520       19.5836       2.67516      -2.30397       2.67626     -0.452951      0.150626      -1.14444      -1.74965       1.14592   -0.00199040      0.264971      0.271097      0.196563      0.235447    -0.0257784     -0.393344      0.833565       1.23451       1.33230       1.48374       1.42913       1.34826       1.22843       1.17666       1.12281       1.13029       1.06666       1.03185      0.944791      0.900317      0.695730      0.605356      0.482811      0.426259
  40  10 2848.2699    3.1342  1.0421 12.4018 -0.0005  0.0208   0.0506   0.0530    0.0585   0.0000   440.4724       2.46039       19.2662       1.52166      -4.75634      0.706401      0.913447      -3.23124     -0.182419      0.252985       1.10445      0.292027      0.103830     -0.797678      0.478866      0.352804     0.0864089     -0.214389      0.801827       1.11883       1.23480       1.28707       1.41738       1.37092       1.38299       1.28732       1.26507       1.17543       1.02964      0.950423      0.838927      0.753307      0.634983      0.524102      0.446876      0.374485
  40  11 3020.0618    3.9649  1.0538 12.6072 -0.0021  0.0201   0.0629   0.0521    0.0666   0.0000   441.4333       3.18313       17.2446       2.98970      0.761314      0.483966      -1.15647       2.06521      0.448981      0.437839       2.24719      -1.81133      0.921200      -1.49027      0.859858     -0.587063      0.256336    -0.0314934      0.743144       1.07504       1.17124       1.28535       1.29720       1.32004       1.31584       1.27423       1.21475       1.10835       1.03719      0.882600      0.837280      0.694475      0.608557      0.491125      0.418673      0.340941
  40  12 3188.7323    4.0289  1.3072 12.8146 -0.0012  0.0241   0.0592   0.0614    0.0589   0.0000   440.5303       2.48914       18.0278       3.03761     -0.702218       1.35029      0.520035      -1.91465      -3.01844      0.354229      -1.25833     -0.754025      -1.34730    -0.0201519      0.345859     -0.750376     0.0450475      0.323626      0.938755       1.31719       1.49266       1.63554       1.75305       1.77214       1.67062       1.62174       1.49972       1.34548       1.31320       1.12997       1.01645      0.838170      0.731827      0.618390      0.518941      0.408173
  40  13 3354.6663    3.3231  1.7992 12.4198 -0.0036  0.0280   0.0426   0.0756    0.0465   0.0000   440.0953       7.44579       16.7284       7.20810       2.42383      -2.31322      0.623946      -2.16181     -0.748194       1.22008      -2.14879     -0.134701       2.62650      -1.12298       1.76041      -1.07509     0.0180031     -0.256000       1.07172       1.46956       1.68121       1.78297       1.92663       1.86118       1.91657       1.81816       1.69071       1.59034       1.43539       1.27958       1.14802      0.986043      0.832263      0.691949      0.575705      0.479840
  40  14 3518.1418    2.6246  3.0875 11.8337  0.0001  0.0372   0.0260   0.1040    0.0331   0.0000   440.9067       3.04014       12.6222       14.8922       5.19603       3.43778      -7.41373       2.76265      0.721497      -1.76872      -2.75253     -0.224253     -0.333794     -0.336732    -0.0145642      0.266171      0.882956     -0.364518       1.41734       1.90799       2.11756       2.32456       2.39424       2.46220       2.38812       2.31575       2.17470       2.04538       1.89845       1.65968       1.46868       1.31057       1.11383      0.977513      0.791824      0.641631
  40  15 3679.4234    2.1040  4.5231 11.2708 -0.0004  0.0472   0.0181   0.1299    0.0287   0.0000   439.2084       10.4910       12.3431       3.00500      -1.07526       3.48423      -8.49755       1.54765       1.96463       4.12802      0.637373      -3.45645     -0.259517       2.00218      -1.22608     -0.622026    -0.0757267     -0.226908       1.87668       2.46743       2.81980       2.96780       3.17277       3.17962       3.13976       3.00780       2.88251       2.63801       2.43441       2.16767       1.97266       1.67476       1.46466       1.21692       1.00533      0.828378
  40  16 3838.7264    1.6475  6.6700 10.8852 -0.0000  0.0685   0.0139   0.1820    0.0266   0.0000   439.3936       5.85841       14.8055       11.1516      -6.07564      -3.22828      -7.88291       8.63159      -4.89701      -5.50533       4.49571      -2.12721      -1.73601      -1.87622      -1.05555      -1.01993      0.231283       1.08898       2.61413       3.48241       4.03713       4.23134       4.52525       4.52796       4.42486       4.33018       4.07869       3.73161       3.45471       3.08712       2.76670       2.43043       2.09454       1.78041       1.46941       1.19079
  40  17 3996.8730    1.3190  8.3932 10.6522 -0.0013  0.0899   0.0113   0.2418    0.0247   0.0000   433.3462      0.958018       16.2929       8.59417      -6.71707      -21.2103      -1.84812     0.0570058       12.5369      -3.17900      -1.53422      -4.37416       4.33040      -1.84579      -2.60969     -0.779697      0.466353       1.50451       3.39905       4.60822       5.25410       5.58415       5.89865       5.96087       5.86311       5.60424       5.28411       4.93456       4.57734       4.08147       3.69736       3.19763       2.76786       2.30833       1.89958       1.55039
  40  18 4153.5548    1.0968 11.5207 10.4095 -0.0006  0.1240   0.0083   0.3360    0.0223   0.0000   429.4892      -5.34309       22.3097       24.7311      -5.05637      -6.40916      -13.7708      -4.18776       2.80063      -6.03442       4.98198      -1.00951      -5.06906      0.630872       2.29485       2.34267     -0.148495      -3.19733       4.67650       6.26819       7.21046       7.74288       7.99611       8.14514       8.12309       7.62271       7.37901       6.79209       6.25944       5.59478       5.06253       4.35842       3.73606       3.23298       2.58291       2.11741
  40  19 4309.6168    0.8489 13.0649 10.2241 -0.0024  0.1638   0.0071   0.4080    0.0211   0.0000   434.5937       10.2614       10.3208       24.3702      -1.18031      -24.0621      -3.32998      -5.97118      -4.74989       6.46975      -2.46496       2.53713      -10.5233      -5.83719     -0.682752      -6.91817      0.687028       5.14217       6.20368       8.38510       9.56076       10.1625       10.6998       10.9000       10.5548       10.3916       9.82114       8.96236       8.30204       7.46484       6.61065       5.81874       5.03367       4.19224       3.43723       2.84457
  41   3 1544.3609    0.1981  0.2199  8.7824 -0.0052  0.0126   0.0077   0.0283    0.0249   0.0000   440.7792     -0.266440       20.9954      0.436034      -2.72796     -0.236679     -0.284852     -0.678835      0.163037   -0.00340726      0.682649     -0.252162     0.0431643      0.651942     -0.542038      0.204781      0.276928    -0.0997180      0.522560      0.680286      0.727085      0.870418      0.923298      0.852635      0.923803      0.860151      0.865602      0.783508      0.758048      0.687068      0.537808      0.500957      0.372396      0.318061      0.251045      0.208929
  41   4 1758.0538    0.3735  0.3673  8.9262 -0.0023  0.0125   0.0095   0.0280    0.0329   0.0000   441.2130     0.0136104       20.7160      0.325554      -3.73746      0.586375     -0.676376    -0.0111659       1.11629     -0.663615     0.0775724      0.200062     0.0523814     0.0897321    -0.0652262     -0.324752      0.358324    -0.0530246      0.529174      0.679112      0.806165      0.814498      0.881532      0.883870      0.874158      0.831654      0.776108      0.694431      0.670416      0.611956      0.546104      0.518583      0.443901      0.379228      0.319952      0.251576
  41   5 1957.4713    0.5927  0.5790  9.2627 -0.0030  0.0147   0.0124   0.0370    0.0440   0.0000   441.3884     -0.455384       19.4585      0.871572      -1.40846     -0.725017      0.667682      -1.05857     -0.674331       1.10720     -0.284990     -0.629243     -0.499719      0.739257     -0.478389      0.712453      0.388905    -0.0943820      0.572391      0.748316      0.852959      0.881275      0.918975      0.956305      0.955996      0.920488      0.863650      0.780765      0.716876      0.669540      0.593186      0.538743      0.490248      0.404853      0.312000      0.265997
  41   6 2151.1637    0.8922  0.7846  9.8184  0.0006  0.0177   0.0161   0.0446    0.0514   0.0000   440.7817     -0.304150       19.7653      0.312236      -2.25953      -1.04036     -0.270784     -0.118299      -1.20843      -2.18085       1.20271      0.936409     -0.599778     0.0654211       1.28045     -0.596715    -0.0785097      0.259516      0.712484      0.992746       1.12250       1.22710       1.24515       1.23684       1.14565       1.12111       1.06387       1.00872      0.925726      0.920954      0.834993      0.707577      0.602723      0.493929      0.432920      0.338929
  41   7 2337.1856    1.3097  1.0809 10.3705 -0.0013  0.0210   0.0208   0.0540    0.0647   0.0000   441.8268       1.46170       19.4038    -0.0397937      -3.35827       3.90337       1.42491     -0.179579      0.511279     0.0904887     -0.922042     -0.410013      -2.21036     -0.379743      0.565063      0.776967      0.409563      0.253012      0.822059       1.10760       1.23434       1.29188       1.41323       1.44146       1.41038       1.39068       1.23143       1.19194       1.07645      0.980724      0.871821      0.729813      0.633760      0.534172      0.442505      0.368385
  41   8 2516.5922    1.8886  1.1000 11.1953 -0.0002  0.0209   0.0296   0.0534    0.0616   0.0000   440.2805       2.00701       18.3464       1.79767      -1.35356       2.89649       1.70342      0.106956       1.15601      -1.43732       1.17422      -2.10012      0.303947     -0.567281      0.816400     0.0417369      0.274687     -0.174797      0.831757       1.12714       1.30871       1.38956       1.47908       1.44197       1.47488       1.42653       1.32950       1.27439       1.13843       1.01149      0.885935      0.759492      0.644359      0.545205      0.449134      0.369795
  41   9 2693.5263    2.5591  1.0205 11.9002 -0.0037  0.0203   0.0419   0.0523    0.0607   0.0000   442.1715       1.34481       19.5976       4.35103     -0.610211      0.674494       1.43181     -0.802287      -1.95949       1.48466      -1.54808     -0.910174      -1.29814     -0.823086      0.657165    -0.0460307      0.679366     -0.458678      0.748268       1.10610       1.18823       1.31834       1.39783       1.41011       1.41265       1.36182       1.25306       1.17713       1.05032      0.940826      0.830089      0.723777      0.589989      0.526104      0.401029      0.351447
  41  10 2868.9601    3.2933  0.9635 12.5190 -0.0029  0.0189   0.0543   0.0487    0.0559   0.0000   441.1544       3.99586       17.9583       1.75686      -2.00519      0.502617      0.647435      -2.43088      0.733673     -0.711868     -0.515602      -2.13948      0.423942    -0.0474938      0.675701      0.197833      0.497422      0.561233      0.783645       1.06568       1.23674       1.30092       1.29870       1.28351       1.24773       1.20956       1.12501       1.07614       1.03919      0.934268      0.857103      0.740464      0.627032      0.525040      0.446076      0.376137
  41  11 3041.7026    4.0458  1.0737 12.7564 -0.0046  0.0201   0.0630   0.0520    0.0631   0.0000   441.5163       3.26227       18.9789       4.56214      -4.27055      -1.36420       2.13866      -4.54413     -0.312250     -0.381722      0.689153      0.920468     -0.128606      -1.80295     -0.639454      0.786309     -0.252606     -0.328620      0.760053       1.05773       1.09925       1.23939       1.29292       1.32349       1.31842       1.26979       1.19541       1.08626      0.982458      0.911369      0.782839      0.710054      0.621370      0.547274      0.445415      0.358014
  41  12 3211.3591    3.9251  1.4456 12.6425 -0.0001  0.0241   0.0533   0.0632    0.0544   0.0000   441.0697       3.22064       16.0623       2.77558     -0.645150     -0.944293      -1.06156      0.491281     0.0211490      0.287453      -1.00081      -1.01242     -0.537739       1.42926      0.763392     -0.318314     -0.528780     -0.394742      0.918311       1.26167       1.39024       1.48962       1.63859       1.56218       1.60824       1.50359       1.50385       1.33523       1.22436       1.10289      0.968326      0.844720      0.726204      0.643637      0.506421      0.421310
  41  13 3378.5678    3.2875  2.1156 12.2736 -0.0012  0.0297   0.0382   0.0789    0.0418   0.0000   442.2255       4.07162       14.5464       1.50164       2.16894       4.36785      -2.19530      -6.06571       4.10199      0.239800      -1.30662      -1.05698       2.39110      -2.35311     -0.677565      -2.28960      0.419337      0.200783       1.13534       1.49928       1.65551       1.80585       1.90376       1.91656       1.91153       1.82033       1.73149       1.60359       1.51861       1.35408       1.20649       1.04872      0.922992      0.773250      0.640071      0.544494
  41  14 3543.4039    2.5441  3.4205 11.6592 -0.0004  0.0389   0.0235   0.1046    0.0314   0.0000   443.8672       4.60055       16.6777       6.02514       4.38135      -1.04982      -3.97745       2.05524       2.62023      -3.89743      -2.44422      -2.87672       2.19227     -0.610732     -0.227727     -0.209279      -1.10939      0.240979       1.47798       1.98076       2.27542       2.38409       2.58897       2.52973       2.53482       2.45753       2.28735       2.19676       1.94393       1.81929       1.58732       1.38976       1.19926       1.01406      0.836658      0.695465
  41  15 3705.6780    2.0060  5.1586 11.2398  0.0001  0.0527   0.0166   0.1452    0.0257   0.0000   440.0223       7.91196       16.1992       2.58154       8.21166      -3.90479      -1.77005      -1.58548       6.16307      -8.98687      -4.49479     -0.798883       3.23389      -1.79425     -0.801577     -0.218040     -0.252977     -0.598645       1.99394       2.69413       3.04679       3.24483       3.50417       3.52942       3.49922       3.30081       3.18962       2.90764       2.71082       2.40867       2.16613       1.86188       1.59821       1.36325       1.12157      0.919647
  41  16 3865.9455    1.6013  6.9350 10.8704 -0.0013  0.0689   0.0132   0.1915    0.0254   0.0000   437.4602       1.85974       10.6663       3.68774      -2.33999       5.51841       6.59518      -8.20567     -0.924428      -6.06051       1.06454       1.08339       1.57188      -7.29688     -0.425148       1.58932      -3.32514      -1.94313       2.61466       3.48480       4.05135       4.24895       4.50963       4.51581       4.45825       4.32044       4.09977       3.78298       3.51691       3.21058       2.82038       2.46265       2.17753       1.81544       1.48648       1.25653
  41  17 4024.8792    1.3352  9.6149 10.6033  0.0012  0.0973   0.0105   0.2633    0.0239   0.0000   445.3619       8.89146       13.0066       1.58549      -5.95231       6.08503       10.4742       7.70434      -2.60227      -6.72912      -2.61088      -9.60966      0.184036      -5.04881       3.45335       2.00459      -3.58064      0.578620       3.62972       4.86848       5.56873       5.93092       6.25584       6.31383       6.20490       6.06859       5.69887       5.28378       4.91949       4.46064       3.98930       3.47052       3.01531       2.53010       2.07293       1.72223
  41  18 4182.4406    1.0681 11.9412 10.3604 -0.0004  0.1326   0.0079   0.3351    0.0219   0.0000   442.1126     0.0147900       14.6479       11.3231     -0.896997       13.8544      -6.34227      -12.1005       5.65014      -1.74647       3.28165      -10.6553       8.24972       7.42492      -6.65196      -1.95996      -1.07585     -0.142478       4.86704       6.54929       7.57911       8.06404       8.45396       8.56923       8.41682       8.30202       7.73078       7.29823       6.71789       5.97368       5.37341       4.68421       4.03713       3.42940       2.80307       2.33326
  42   3 1558.1889    0.2004  0.1977  8.7284 -0.0064  0.0114   0.0081   0.0230    0.0243   0.0000   441.9292     -0.682506       21.8696     0.0502651      -3.79929      0.374762      0.400983      0.287576      0.401139      0.376692     -0.375499      0.177923      0.175720     -0.294601      0.326843    -0.0208726     -0.177456      0.176157      0.468444      0.492122      0.670490      0.727502      0.733453      0.768957      0.782594      0.741725      0.710240      0.639777      0.648716      0.503903      0.454097      0.470439      0.395374      0.297427      0.265467      0.223286
  42   4 1772.6460    0.3792  0.4024  8.9629 -0.0007  0.0144   0.0095   0.0311    0.0328   0.0000   442.5342      0.265297       21.1927     -0.124644      -2.46568     -0.622628      0.183265      0.910006      -1.33060     -0.743108     -0.371937      0.221072  -0.000645294     -0.253094      0.411059     -0.288182     -0.232640     -0.310780      0.573189      0.733888      0.823256      0.823754       1.01405       1.01709      0.942628      0.852741      0.823099      0.831578      0.773715      0.666271      0.545392      0.502281      0.446723      0.382105      0.307167      0.243045
  42   6 2168.0973    0.9154  0.8354  9.7987 -0.0017  0.0185   0.0158   0.0454    0.0533   0.0000   440.2435      0.426248       20.3888     -0.111999      -2.00713     -0.669704      -1.78359      0.230998   -0.00606378     -0.959494     0.0804075     -0.702677      0.492547      -1.03989      0.629243     -0.135802      0.187239      0.139343      0.670024      0.979552       1.06100       1.18686       1.25421       1.26382       1.24980       1.15276       1.14525       1.02807      0.949947      0.860011      0.730138      0.691686      0.544324      0.487211      0.407832      0.335888
  42   7 2354.7758    1.3920  1.0930 10.3193 -0.0017  0.0211   0.0215   0.0530    0.0682   0.0000   440.4851       1.57673       20.9337       1.52254      -3.55023       1.88497       2.34346    -0.0879038      -2.01088      0.291727       2.02294     -0.561060      0.123586      0.850630    -0.0541604      -1.04198      0.285554    -0.0449006      0.765206       1.07516       1.17751       1.26657       1.27562       1.35993       1.31420       1.26923       1.20779       1.11086       1.02998      0.950243      0.873630      0.776925      0.656657      0.565896      0.482374      0.393110
  42   8 2535.0669    1.9503  1.1740 11.1219 -0.0018  0.0220   0.0295   0.0562    0.0651   0.0000   441.0337       1.70488       20.3850     -0.261070      -4.28097      0.986989      0.672879      0.735937      -3.35776       1.26586       1.59895      0.212864     -0.570443     -0.411105      0.664103     -0.481313      0.692237     -0.782415      0.800050       1.16174       1.29087       1.40209       1.48986       1.53281       1.48020       1.42302       1.35680       1.22885       1.17175       1.03093      0.927588      0.796610      0.671801      0.570668      0.485593      0.390765
  42   9 2713.0597    2.6425  1.0815 11.9392 -0.0023  0.0206   0.0416   0.0533    0.0592   0.0000   441.1167       1.30320       17.6079       1.03461      -3.05777     -0.908430     -0.881227      0.226342      -2.28263      -1.93998      -1.30215     0.0688797     -0.372155      0.364412     -0.628260     -0.710551     0.0695182     -0.589970      0.756362       1.05078       1.08421       1.19234       1.29443       1.29622       1.28007       1.21240       1.18257       1.10229       1.03914      0.916539      0.819604      0.723261      0.632432      0.546609      0.428082      0.366227
  42  10 2889.4590    3.4253  0.9750 12.5378 -0.0020  0.0190   0.0558   0.0494    0.0563   0.0000   441.8061       2.09865       17.5621       2.21610      -3.57704     -0.155982     -0.300180      0.648338       1.16112     -0.137022      -1.90762      0.235781      0.161459     -0.528528     0.0465734      -1.26537      0.384001     -0.176586      0.689867      0.982140       1.06737       1.18028       1.25037       1.21825       1.20702       1.16638       1.13067       1.06575      0.984375      0.870976      0.792615      0.670891      0.569739      0.498344      0.390155      0.336651
  42  11 3063.0180    4.0636  1.0215 13.0097 -0.0001  0.0198   0.0656   0.0528    0.0571   0.0000   440.4694       2.22794       17.1308       2.25494     -0.902047       1.23264      -1.88707     -0.533082      0.749545      -1.26898     -0.251407     -0.430568      0.216637     -0.212657     -0.355050     -0.853792      0.304441     -0.180298      0.738022       1.00122       1.10478       1.18222       1.23226       1.25790       1.26662       1.22694       1.12247       1.05197       1.00369      0.906318      0.834475      0.695212      0.624543      0.514199      0.421798      0.377197
  42  12 3233.6219    3.8708  1.5069 12.5876 -0.0002  0.0247   0.0520   0.0652    0.0532   0.0000   441.0681       5.07163       19.0131      -1.24367      0.336448       1.28770     -0.838935      -2.49616    -0.0373652     0.0305637     -0.742344      0.145183      -1.08598      0.915916     -0.359946      -1.23758     -0.298653    -0.0475584      0.886609       1.26019       1.37146       1.50329       1.59871       1.61976       1.55916       1.52612       1.39033       1.31022       1.22040       1.12567       1.01628      0.899837      0.737526      0.673939      0.542260      0.454839
  42  13 3402.0706    3.1861  2.0557 12.3246  0.0024  0.0305   0.0377   0.0780    0.0395   0.0000   443.5617       3.24617       16.6733       1.27425      0.807288     -0.338980      -5.44520     -0.977784       1.44622       1.09707       1.95262      -1.78815      -1.68023     -0.360472      0.151896      0.139530      0.946791     -0.180356       1.09330       1.50965       1.65196       1.77793       1.93112       1.84734       1.89931       1.82694       1.67272       1.63866       1.53978       1.36287       1.23286       1.06483      0.923333      0.780548      0.653563      0.552575
  42  14 3568.1202    2.4369  3.8276 11.5523 -0.0017  0.0431   0.0218   0.1131    0.0297   0.0000   442.0284       2.13238       10.6816      0.228426       4.17682      -2.33789      -8.48221      -2.77499       6.33609      -3.38716      0.933633      -2.06464      -3.35387       1.19534       1.32984       1.92614      -1.29051      -1.22807       1.56897       2.10316       2.43224       2.55101       2.76114       2.70677       2.72573       2.59159       2.52712       2.32402       2.14162       1.96857       1.72188       1.50994       1.32050       1.11577      0.953569      0.783784
  42  15 3731.5698    1.9921  5.6003 11.0712 -0.0008  0.0552   0.0157   0.1500    0.0256   0.0000   441.6995       4.41817       9.25130       5.81213       1.62669       5.03964     -0.220963      -2.21824       5.39451     -0.451056       3.39619       2.67322       3.36773     -0.231923     -0.625630      -1.84854      -2.12964      -1.04966       2.02059       2.77100       3.07652       3.37140       3.55986       3.51937       3.56274       3.40802       3.26718       3.04320       2.84238       2.50785       2.23855       1.94023       1.71641       1.44091       1.21994       1.01642
  42  16 3893.0189    1.6065  7.9821 10.7006 -0.0004  0.0770   0.0119   0.2059    0.0247   0.0000   444.4826       4.28629       16.6600       7.03213      -8.59780       2.20061       9.36057      -3.94969       1.52593      -5.37430       1.94582   -0.00910411      -4.42929      0.418976    -0.0283001     -0.769671       3.22448      -1.74672       2.82285       3.79031       4.44346       4.62507       5.06295       5.03137       5.01078       4.81183       4.51473       4.25062       3.93556       3.51868       3.13708       2.77101       2.37470       2.04672       1.67252       1.39226
  42  17 4052.6656    1.2664 10.2869 10.5131 -0.0009  0.1070   0.0091   0.2831    0.0226   0.0000   439.9431       7.89882       26.0912       8.20102      -9.92995       4.50121       5.59362       12.1613      -4.51173       3.66142     -0.168570      -10.2454     -0.608255      -2.40556      -3.26462     -0.364992       1.46559      -2.01989       3.84944       5.20384       5.87955       6.37344       6.71490       6.70339       6.74808       6.40703       6.28707       5.77030       5.39145       4.80276       4.36777       3.78424       3.28114       2.80213       2.33692       1.92540
  42  18 4210.9559    1.0150 12.8979 10.2720 -0.0017  0.1440   0.0070   0.3617    0.0205   0.0000   446.3811       7.18904       12.1918      -10.8437      -2.29074       23.3121       15.3302      -16.2594      -7.55606      -8.77180      -3.84051       6.97960      -6.36230       1.15336      -1.34963      0.244916      -1.91244     -0.537265       5.13523       6.91151       7.93802       8.45120       8.87328       9.05156       8.97474       8.74352       8.29342       7.85179       7.07789       6.53458       5.73768       5.13924       4.41715       3.74949       3.08843       2.55378
  43   3 1571.8041    0.2057  0.2219  8.7821 -0.0021  0.0131   0.0073   0.0253    0.0246   0.0000   441.6489     0.0810326       21.2464     -0.461263      -2.62675      0.140229      0.342066      0.388438      0.158611     -0.411066      0.837115     -0.192723     -0.417029     -0.543086     -0.615128     -0.213884      0.148011    -0.0665277      0.496168      0.620948      0.732017      0.799282      0.781496      0.877138      0.916591      0.692103      0.791091      0.715355      0.592650      0.607203      0.581031      0.574263      0.531376      0.484405      0.350440      0.284192
  43   4 1787.0171    0.3865  0.3921  8.9646 -0.0044  0.0140   0.0096   0.0285    0.0331   0.0000   441.3528     -0.659833       19.7812      0.815347      -1.59825      0.238689       1.23362     -0.629821    -0.0727448     -0.230962     -0.237562      0.462406      0.422119     0.0383242     -0.460062      0.324725     -0.304905     -0.302624      0.592752      0.864300       1.01890       1.17962       1.25828       1.30509       1.27870       1.18073       1.08759      0.982236      0.869938      0.759421      0.661259      0.555797      0.470167      0.385501      0.325464      0.257270
  43   5 1989.0318    0.6252  0.6751  9.3083 -0.0011  0.0163   0.0121   0.0402    0.0446   0.0000   440.2185      0.414538       20.6891      0.137918      -3.29406     -0.964377     0.0513036       2.08572       1.68912      -1.41751      0.239887     -0.172884     -0.218767     -0.694116       1.39366      0.874816      0.118420     0.0703964      0.633974      0.816105      0.879298      0.934971      0.972798      0.974847      0.989892       1.01909      0.959356      0.914851      0.826479      0.720523      0.643941      0.541223      0.518931      0.436905      0.362683      0.310800
  43   6 2184.8916    0.9446  0.9506  9.6851 -0.0001  0.0192   0.0150   0.0460    0.0596   0.0000   441.5852      -1.26342       21.5543       2.11327      -2.19445      -2.55535     -0.254495      -1.49050     -0.462796      -1.84092       1.10857      0.719695      0.404235     -0.667032     -0.175596     -0.210183      0.583037      0.104583      0.702749      0.958247       1.07152       1.15015       1.18199       1.18308       1.19084       1.12312       1.11849       1.04390      0.952743      0.879940      0.784942      0.706712      0.612252      0.526868      0.445676      0.377542
  43   7 2372.2015    1.4148  1.0283 10.6812 -0.0003  0.0206   0.0226   0.0509    0.0581   0.0000   441.4315      0.994236       21.3839      -3.43800      -1.28827     -0.426358     -0.881375      -1.96767     -0.322502      -1.71550     -0.804882     -0.109892      -1.09776     -0.199628       1.12917     -0.192869      -1.00364    -0.0602965      0.775094       1.11113       1.18424       1.33284       1.31043       1.41351       1.34178       1.37668       1.27421       1.18991       1.06945      0.977809      0.894576      0.755307      0.656260      0.548992      0.460014      0.390582
  43   8 2553.3962    2.0202  1.1528 11.3009 -0.0029  0.0212   0.0306   0.0558    0.0628   0.0000   441.3256       2.40765       20.4380       1.27658      -1.64060       2.13048       2.32170      0.214123       2.61323      -2.38540     -0.954161     0.0102611      0.420736      -1.11672     -0.795025      0.143703     -0.433475     -0.503364      0.757606       1.04956       1.18584       1.25563       1.36983       1.34195       1.35075       1.29573       1.22533       1.15484       1.02132      0.942605      0.859787      0.762348      0.658274      0.588444      0.509329      0.431960
  43   9 2732.4423    2.7409  1.1099 11.7989 -0.0021  0.0204   0.0410   0.0511    0.0648   0.0000   441.4879       1.33682       21.6693       1.34661     -0.907724       1.03614      -1.08698      0.264415      -3.65422     -0.669903       2.06384      0.204984      0.803785     -0.636938    -0.0446243     -0.160840      0.516332     -0.506142      0.719297       1.01772       1.12800       1.17886       1.27937       1.23040       1.28607       1.19467       1.19159       1.11728      0.992481      0.946450      0.816044      0.764841      0.629483      0.550904      0.451275      0.384068
  43  10 2909.6618    3.6202  0.9691 12.4850  0.0004  0.0179   0.0564   0.0475    0.0595   0.0000   439.7167       4.67564       19.5728       1.74760      -3.15212      -1.24319     -0.411301     -0.860627      0.701019      0.506309     -0.254086     -0.226172      -1.49016     0.0169370      0.824675      0.380703    -0.0927435      0.112320      0.696299      0.936812       1.10111       1.19387       1.21847       1.23432       1.20683       1.15795       1.08754       1.00236      0.948402      0.863355      0.792650      0.679467      0.585638      0.515351      0.430791      0.353616
  43  11 3084.0405    4.1135  1.2060 12.8166 -0.0010  0.0211   0.0598   0.0563    0.0592   0.0000   441.0045       2.93941       18.3867       1.54299      -2.93100       3.29908      0.721363     -0.136668      -1.16949      -2.14620      0.487269      0.277688      0.501032      0.649869      0.208254     -0.152316      0.173009     -0.571885      0.753503       1.04432       1.19534       1.27673       1.33977       1.38618       1.32091       1.28967       1.24732       1.15655       1.08916      0.979590      0.867115      0.772864      0.642020      0.574016      0.477034      0.400049
  43  12 3255.6867    3.8197  1.4690 12.8212 -0.0007  0.0250   0.0524   0.0654    0.0508   0.0000   441.7011       4.30594       19.1112       1.90410      -4.16326      0.764675      -1.21641       1.88205       1.13275      -2.17564     -0.478609      -2.18661       1.35017     -0.771283     -0.633902     -0.701840     -0.200165     -0.283142      0.885090       1.24959       1.35840       1.45910       1.59894       1.55474       1.56547       1.47767       1.42690       1.34028       1.27276       1.12518       1.01119      0.880542      0.771083      0.667104      0.544282      0.460330
  43  13 3425.2006    3.0421  2.5476 12.0861  0.0005  0.0323   0.0313   0.0868    0.0366   0.0000   443.4806       8.12728       12.6723       3.00473       2.34540      0.857396      -4.13539       1.82669       4.41661      -1.61007      -2.30145      -3.27367      0.727222     -0.740784       1.54739      -1.92235      0.779456    -0.0959789       1.17207       1.52654       1.78988       1.92938       2.05543       2.10729       2.03836       2.04381       1.91785       1.73209       1.61958       1.50471       1.29629       1.14961      0.994022      0.864231      0.684081      0.581974
  43  14 3592.5103    2.3931  4.0020 11.5000 -0.0012  0.0429   0.0206   0.1162    0.0295   0.0000   442.9297       3.66642       16.8769      -1.59856       7.84778       10.6586       2.47853       2.37539       2.74496       1.63385    -0.0623458      -5.10139      -1.76115       3.72163       4.39948      -2.39760      -1.54004      -1.32326       1.53557       2.10063       2.33050       2.52278       2.61289       2.69478       2.65445       2.62691       2.41482       2.35151       2.12657       1.96110       1.72295       1.54551       1.32870       1.14547      0.957828      0.807555
  43  15 3757.2402    1.8834  6.0594 11.0105 -0.0016  0.0594   0.0144   0.1620    0.0252   0.0000   437.7098       6.96074       17.7424       7.23119      -11.0558      0.739829       5.78514      -6.40991      0.386564       1.18492       2.93904      -4.43926       2.70298      -3.09031       2.76598      -3.07844       2.05426     -0.672585       2.09342       2.87957       3.23629       3.51157       3.65921       3.69795       3.69123       3.61286       3.43983       3.25617       2.96750       2.71123       2.40824       2.12180       1.80633       1.58862       1.29458       1.08773
  43  16 3919.5177    1.5268  8.8923 10.7095 -0.0008  0.0853   0.0106   0.2309    0.0235   0.0000   440.6188       7.54950       12.3705      -5.61378       3.37163     -0.247061       1.35303      0.995324       2.19173      -6.93164      -2.06020      -2.76130     -0.893854       1.68543       7.71494      -2.21153     -0.831520       1.72508       3.05471       4.05358       4.68051       4.97744       5.23369       5.35954       5.23716       5.19167       4.91618       4.61600       4.26818       3.85049       3.48640       3.02650       2.69156       2.29751       1.86755       1.57622
  43  17 4079.9738    1.2317 10.3418 10.4874 -0.0015  0.1067   0.0085   0.2782    0.0222   0.0000   437.9821       17.4915       28.6262       2.19308      -10.3491       2.41675       19.7525      0.997194      -1.14740       1.19511       1.41329       4.63073      -3.61581      -2.44518      0.111902       1.77524     -0.592055       2.51500       3.71977       5.09121       5.83065       6.11207       6.52182       6.60037       6.50735       6.41821       6.04036       5.72406       5.32120       4.85695       4.27828       3.80685       3.29573       2.85800       2.34040       1.97258
  43  18 4239.3350    1.0120 13.2433 10.2595  0.0025  0.1444   0.0069   0.3621    0.0203   0.0000   441.7826      -17.2304       11.4709       8.24717       12.8588      -12.3634      -19.8521       1.55356      -2.63586       1.59765       6.69824      -3.46193      -2.64501      -1.64527      0.932386      0.270149    -0.0258889      0.887391       4.94248       6.72219       7.81646       8.26210       8.82481       8.79362       8.79113       8.67485       8.08221       7.78131       7.06196       6.46731       5.72653       5.14322       4.44121       3.79079       3.14155       2.59071
  44   3 1585.2220    0.2191  0.2089  8.7489 -0.0072  0.0108   0.0079   0.0212    0.0248   0.0000   442.1753      -1.54527       20.9629    -0.0658648      -3.44440      0.173671      0.724254      -1.16680      0.406948     -0.121761     -0.497141     -0.310880       1.33203     -0.382080      0.170988      0.227766     -0.331383     -0.139374      0.463613      0.603665      0.750425      0.804409      0.858727      0.899704      0.861769      0.848110      0.785400      0.691721      0.626197      0.553839      0.542922      0.454229      0.375450      0.282482      0.264232      0.216038
  44   4 1801.2365    0.4196  0.4339  9.0222 -0.0028  0.0133   0.0101   0.0319    0.0342   0.0000   442.3118      -1.59899       20.3770     -0.751364      -3.12626      0.550239       1.49024       1.29975       1.43971      -1.39509      0.856083     -0.230139     -0.714460     -0.396821     0.0808391     -0.388307    -0.0345720      0.261340      0.493932      0.682895      0.754704      0.841401      0.886073      0.869226      0.911777      0.859952      0.834214      0.780828      0.712398      0.619637      0.565259      0.490072      0.406942      0.361496      0.283311      0.248764
  44   5 2004.5783    0.6709  0.6684  9.2741 -0.0005  0.0154   0.0124   0.0379    0.0470   0.0000   442.0355     -0.567030       18.8944    -0.0164431      -2.49277       1.37854      -1.43985      -1.06400       1.47930      0.707422      0.104790      -1.13786       1.08181      0.646699      0.312520     -0.592921     -0.173331      0.485416      0.586241      0.772402      0.868968      0.960052      0.951806       1.00002      0.998821      0.928035      0.868456      0.813017      0.793441      0.752791      0.703923      0.625429      0.536368      0.459782      0.381798      0.314621
  44   6 2201.4217    0.9954  0.8256 10.0369 -0.0018  0.0172   0.0167   0.0432    0.0514   0.0000   442.0682      0.995874       21.0524     -0.237321      -1.97593     -0.871228       1.02012     -0.130144     -0.101363    -0.0577850       1.14451     -0.775193      0.216928      0.481764     -0.519236     0.0844087      0.649641     -0.305612      0.618300      0.839780      0.922560      0.995222       1.05146       1.08102       1.05866       1.02574      0.948731      0.913449      0.859938      0.804885      0.686063      0.653386      0.541067      0.486492      0.393927      0.345417
  44   7 2389.4396    1.4956  1.1172 10.5154 -0.0017  0.0203   0.0221   0.0526    0.0651   0.0000   441.2880       1.26400       19.3419      0.783259      -2.13439     -0.302240       2.44145     -0.710383      -2.46968      0.808533     -0.420506     0.0566921      0.447134     -0.362397     -0.730938     -0.154530      0.423226      0.305936      0.719034       1.00571       1.10242       1.17936       1.23902       1.19213       1.23940       1.20382       1.18473       1.08691       1.03865      0.915675      0.846002      0.712342      0.630492      0.545170      0.458906      0.386829
  44   8 2571.4773    2.0941  1.1589 11.4419 -0.0084  0.0215   0.0319   0.0553    0.0622   0.0000   441.9146      0.657208       19.3457       3.15857      -4.98906     0.0337212       3.74399       1.34935     -0.762009       1.82861      0.601231     -0.474524     0.0916815     -0.428819      0.767304     -0.524670     -0.519004       1.09817      0.736994       1.02165       1.12053       1.26329       1.29534       1.28264       1.29446       1.24684       1.20133       1.12097       1.06112      0.972983      0.872080      0.760153      0.678417      0.593546      0.487472      0.407855
[truncated: 725,390 more chars]
