# Supplementary material for: Global-Mode Analysis of Full-Disk Data from the Michelson Doppler Imager and the Helioseismic and Magnetic Imager
Source: Sol Phys. 2018 Jan 31;293(2):29. doi: 10.1007/s11207-017-1201-5 (PMC6566312; doi:10.1007/s11207-017-1201-5)
Supplement: Supplementary file 3 — (TAR 230.0 MB) [file 11207_2017_1201_MOESM3_ESM.tar › MDI/mdifd.4558]

   0  14 2093.4497    0.8377  0.5294 10.4061  0.0000  0.1169   0.1596   0.3166    0.4847   0.0000    -0.0000       0.00000       0.00000       0.00000       0.00000       0.00000       0.00000       0.00000       0.00000       0.00000       0.00000       0.00000
   0  22 3168.6538    4.2876  0.9839 10.3439  0.0000  0.1319   0.6333   0.5573   18.9504   0.0000    -0.0000       0.00000       0.00000       0.00000       0.00000       0.00000       0.00000       0.00000       0.00000       0.00000       0.00000       0.00000
   0  23 3303.5476    3.3377  0.8516 13.1773  0.0000  0.1419   0.5456   0.8371    0.9044   0.0000    -0.0000       0.00000       0.00000       0.00000       0.00000       0.00000       0.00000       0.00000       0.00000       0.00000       0.00000       0.00000
   1  13 2020.8420    0.5496  0.3346 10.4920  0.0000  0.0694   0.0768   0.1441    0.1789   0.0000   314.4593      -33.1243       0.00000       0.00000       0.00000       0.00000       88.9582       40.6223       0.00000       0.00000       0.00000       0.00000
   1  14 2156.7133    0.7356  0.7679 10.4356  0.0000  0.1436   0.0719   0.1910    0.3268   0.0000   338.2369       32.5686       0.00000       0.00000       0.00000       0.00000       203.682       85.4967       0.00000       0.00000       0.00000       0.00000
   1  15 2291.8364    1.2761  1.1576  9.0028  0.0000  0.1078   0.1058   0.2589    2.4927   0.0000   376.3295      -16.7182       0.00000       0.00000       0.00000       0.00000       113.671       84.7954       0.00000       0.00000       0.00000       0.00000
   1  16 2425.5088    1.4845  0.8881 11.1484  0.0000  0.1322   0.1232   0.2204    0.4322   0.0000   591.2500      -78.2721       0.00000       0.00000       0.00000       0.00000       189.248       75.0107       0.00000       0.00000       0.00000       0.00000
   1  18 2693.2856    2.6945  1.1676 -1.4126  0.0000  0.0952   0.1898   0.2819 1000.0000   0.0000   481.7404      -5.30251       0.00000       0.00000       0.00000       0.00000       131.640       56.7551       0.00000       0.00000       0.00000       0.00000
   1  20 2963.2858    3.6686  0.9388  0.4462  0.0000  0.0784   0.2738   0.2419 1000.0000   0.0000   339.0221       37.7688       0.00000       0.00000       0.00000       0.00000       100.577       53.2414       0.00000       0.00000       0.00000       0.00000
   1  22 3233.1034    3.9764  1.3167  3.3470  0.0000  0.1083   0.2595   0.2488 1000.0000   0.0000   118.1580      -41.6984       0.00000       0.00000       0.00000       0.00000       128.785       77.9009       0.00000       0.00000       0.00000       0.00000
   1  23 3368.4973    3.6862  2.1463  1.2990  0.0006  0.1290   0.1874   0.3948  356.8204   0.0000   324.7685      -79.6927       0.00000       0.00000       0.00000       0.00000       158.978       93.8894       0.00000       0.00000       0.00000       0.00000
   1  24 3504.2088    2.9291  2.8219 10.6517  0.0000  0.1587   0.1306   0.5341    1.0004   0.0000   570.5609       202.110       0.00000       0.00000       0.00000       0.00000       206.589       113.376       0.00000       0.00000       0.00000       0.00000
   1  25 3640.2453    2.5158  4.8439  1.4521  0.0000  0.2105   0.0849   0.7211 1000.0000   0.0000   376.4350      -271.028       0.00000       0.00000       0.00000       0.00000       251.027       145.289       0.00000       0.00000       0.00000       0.00000
   1  26 3776.3588    2.1429  5.2268 10.7547  0.0036  0.2510   0.0728   0.7928    0.3517   0.0000   601.0745      -235.561       0.00000       0.00000       0.00000       0.00000       350.240       159.220       0.00000       0.00000       0.00000       0.00000
   2  10 1674.4083    0.4181  1.1951  9.3114  0.0339  0.2961   0.0455   0.3201    0.3926   0.0000   367.7677      -15.1529       48.8894       28.0135       0.00000       0.00000       297.215       207.716       82.4248       17.3052       0.00000       0.00000
   2  12 1945.8480    0.5394  0.6399  9.6985  0.0000  0.0909   0.0409   0.1369    0.2430   0.0000   462.6021       10.8642       16.5022       2.66961       0.00000       0.00000       82.5543       60.9282       27.5444       7.27827       0.00000       0.00000
   2  13 2081.9247    0.7582  1.0182  7.6010  0.0000  0.0875   0.0446   0.1783    2.1756   0.0000   448.6213       16.8518      -50.9612       3.66751       0.00000       0.00000       65.3733       50.8137       26.2206       8.73388       0.00000       0.00000
   2  15 2352.1449    1.2875  0.8603 10.4604  0.0000  0.0702   0.0812   0.1641    0.4789   0.0000   427.8524      -26.0569       4.28359       10.0808       0.00000       0.00000       49.7922       41.1338       22.3149       8.33079       0.00000       0.00000
   2  16 2485.9081    1.7881  1.1068  4.8340  0.0000  0.0735   0.0984   0.1911  197.4405   0.0000   485.6286       53.7930       24.0652       18.3860       0.00000       0.00000       51.6466       47.2909       21.3578       10.0956       0.00000       0.00000
   2  17 2619.6242    2.0682  0.7682 11.7213  0.0000  0.0708   0.1456   0.1724    0.4050   0.0000   355.8093      -36.4920      -14.9670      0.687874       0.00000       0.00000       46.5238       34.7664       25.8571       7.83097       0.00000       0.00000
   2  19 2889.6270    3.6623  0.8657 -0.5267  0.0000  0.0542   0.2396   0.1819 1000.0000   0.0000   485.0926       89.3839       16.9435      -5.84437       0.00000       0.00000       38.0690       36.5013       16.6298       7.87224       0.00000       0.00000
   2  20 3024.7539    4.0480  1.1526 -2.1286  0.0000  0.0826   0.2351   0.2130 1000.0000   0.0000   506.6105       6.31143       36.7309     -0.770219       0.00000       0.00000       62.7970       54.2086       23.3694       10.6295       0.00000       0.00000
   2  21 3159.9550    4.1708  1.2342  4.9690  0.0000  0.1178   0.2418   0.2039 1000.0000   0.0000   432.0059       42.5220       4.79900       3.23600       0.00000       0.00000       94.7644       75.9748       30.4569       8.41166       0.00000       0.00000
   2  23 3430.8486    3.2694  2.0748 11.2332  0.0200  0.1074   0.1422   0.2637    0.7158   0.0000   348.1758       83.5366       29.8804       16.6830       0.00000       0.00000       87.9824       66.4951       37.2965       11.8757       0.00000       0.00000
   2  24 3566.7160    2.8429  2.9013 10.2530  0.0000  0.1256   0.0980   0.2994    1.1967   0.0000   311.1042      -18.0373      -52.5557       21.3364       0.00000       0.00000       80.1353       75.0852       43.9624       18.4661       0.00000       0.00000
   3  12 2001.0168    0.6342  0.4676  9.4272  0.0000  0.0555   0.0452   0.0925    0.2225   0.0000   437.0764       56.3186       22.2947      -17.5971      -2.26749      -1.55430       25.5407       27.2492       20.0584       10.2122       5.64180       1.75030
   3  13 2137.7157    0.8501  0.5411  9.9231  0.0000  0.0724   0.0638   0.1237    0.2415   0.0000   450.9518      -63.1630       22.2214      0.966566       5.71649    -0.0699687       42.2895       38.6687       24.6656       14.0599       4.51864       1.08858
   3  15 2407.4847    1.3596  1.3665  9.6354 -0.0285  0.0675   0.0633   0.2065    1.3938   0.0000   431.7427       49.7010      -10.4571      -6.48050     -0.415287     -0.805890       34.1545       32.4823       23.9934       13.5470       6.43278       1.79456
   3  16 2541.6335    1.8931  0.8392 11.0496  0.0000  0.0572   0.1068   0.1498    0.4487   0.0000   451.6927       46.2438      -5.83330      -12.2043      -2.11965      -1.44792       30.2497       31.5831       20.8641       11.7445       4.84492       1.76760
   3  17 2676.1745    2.2480  1.2117  2.2130  0.0000  0.0632   0.1077   0.1700 1000.0000   0.0000   451.9191      -43.0513       28.5750      -4.29794      -2.20345      0.884735       31.8443       31.3671       23.6092       11.5453       6.36787       1.82402
   3  18 2811.3635    3.1741  0.9727  2.5509  0.0000  0.0507   0.1599   0.1589 1000.0000   0.0000   442.4345      -10.5598      -8.38491       20.6896      -2.07963      0.125773       27.3928       26.4463       18.8451       9.99707       4.80494       1.36731
   3  20 3082.2879    4.5121  0.9193 11.0866  0.0000  0.0544   0.2400   0.1496    2.5567   0.0000   465.9857      -5.24073       28.6545       18.6743       4.19066      -2.22793       25.1724       24.5096       19.1072       10.8592       5.42259       1.55111
   3  21 3217.7380    4.0670  1.2856  9.8848  0.0000  0.0699   0.1871   0.1736    6.6726   0.0000   437.2355      -43.0713      -43.6413      -12.0295      -1.18598     -0.480778       37.5851       38.9882       24.2561       14.8598       5.44406       2.12815
   3  22 3353.3136    3.4170  1.8115 11.1116  0.0000  0.0770   0.1354   0.2054    0.9127   0.0000   468.2221       30.8535       40.3256       29.6894      -14.4832       3.47584       38.0398       35.2702       27.4950       18.0112       7.41401       2.25223
   3  23 3489.3620    3.0443  2.7594 10.5434  0.0000  0.0959   0.1006   0.2920    0.8166   0.0000   532.1457      -18.7213       32.2002      -18.4906      -6.43289       2.92833       48.3178       44.5399       35.1881       21.4746       9.44260       2.65727
   4  12 2051.5691    0.5994  0.6150  9.3870  0.0000  0.0612   0.0337   0.0962    0.1841   0.0000   410.1261       17.7544      -5.05039       7.54122       2.86941      0.581999       19.1898       23.8764       15.9593       16.3170       10.3633       4.04057
   4  13 2188.3749    0.9518  0.6817  9.3272  0.0000  0.0497   0.0490   0.1040    0.3834   0.0000   442.1210       2.57287      -2.88471       2.89459      -3.06063     -0.519087       18.4261       20.9385       18.1399       10.1942       6.49737       3.17510
   4  14 2324.1047    1.1633  0.9206 10.4645  0.0000  0.0645   0.0596   0.1536    0.3743   0.0000   443.1701      -10.4955       15.1234       11.2905      -7.55470     -0.345756       23.8421       23.5061       17.3533       16.6820       10.4834       4.44744
   4  15 2458.5666    1.5873  0.9752 -1.0462  0.0000  0.0583   0.0706   0.1230 1000.0000   0.0000   423.0682      -20.9516       35.6659       2.09837      -4.86235      0.493897       23.8209       27.1502       19.6486       14.0977       6.82914       3.79970
   4  16 2592.9740    2.2656  0.9170  3.1029  0.0000  0.0472   0.1017   0.1361 1000.0000   0.0000   457.8752       17.8252      -16.3831      -6.61353       9.06094      -6.04693       18.0054       17.5727       14.8000       12.1654       7.28319       3.42270
   4  17 2728.4103    2.7993  0.8850  9.9720  0.0000  0.0508   0.1296   0.1280    2.2324   0.0000   436.9438       3.94083       22.5434       12.7270      0.347444      -1.11433       19.4989       19.3695       16.4166       12.0539       7.27294       3.37479
   4  18 2864.1699    3.3740  0.9504 10.9618  0.0001  0.0461   0.1448   0.1243    1.2696   0.0000   438.6099     -0.119646       14.4610      -12.1019      -5.31257      -1.90784       18.0306       19.6613       15.5591       11.1697       5.97593       3.28757
   4  19 3000.0898    4.0441  0.8732  3.7537  0.0000  0.0487   0.1983   0.1085 1000.0000   0.0000   446.3481       23.1005       12.4463       8.11790       6.35043      -3.28874       19.9337       19.6080       15.4358       12.2054       7.57399       3.17571
   4  20 3135.8379    4.2514  1.0533  5.9363  0.0000  0.0481   0.1904   0.1564  356.5092   0.0000   465.2380      -9.33705      -23.9441       5.53806       7.35412       6.13405       20.2228       19.6600       16.4071       11.5672       6.77623       3.14689
   4  22 3407.9585    3.4685  2.0677  0.1920  0.0000  0.0698   0.1109   0.2117 1000.0000   0.0000   438.8428       36.9170       62.3804       10.5077      -10.5527      -2.71666       29.9567       30.8938       24.2776       16.8089       8.90082       4.67152
   4  23 3544.5588    2.8189  3.1270 10.6679  0.0000  0.0971   0.0765   0.2561    0.4255   0.0000   392.4565      -9.82440      -26.4066       5.55548      -35.1699     -0.121439       37.9313       41.6066       33.2101       21.8266       12.4305       6.07219
   4  24 3681.3251    2.4580  4.0397 10.0253  0.0000  0.1122   0.0600   0.2778    0.4975   0.0000   360.4108      -18.0432      -28.7227       10.6234      -14.7338       1.64263       42.8914       42.9185       36.7640       26.2706       15.5600       7.55830
   4  26 3956.2921    1.7277  7.8836  9.0106  0.0000  0.1672   0.0312   0.4711    0.4316   0.0000   415.3362       4.32150       4.57276       20.3556      -1.64052      -12.1784       66.3674       67.9491       56.7305       38.7837       22.9971       10.9408
   5  10 1823.3332    0.3238  0.2810  9.4582  0.0000  0.0337   0.0252   0.0642    0.0868   0.0000   439.4581       6.50852      -6.09950      -11.8089      -4.16462      -2.65095       8.75238       10.7540       8.34697       7.48162       5.68332       2.88357
   5  11 1960.5476    0.5041  0.4401  9.4739  0.0000  0.0354   0.0319   0.0853    0.1171   0.0000   444.2828       12.7604      0.610069      0.322643       3.44928       3.05660       12.1310       13.4147       11.8700       8.39362       5.08704       3.28179
   5  12 2098.4457    0.7333  0.5123  9.6716  0.0000  0.0371   0.0411   0.0809    0.1604   0.0000   432.1490      -2.49683       14.8412       8.85917       2.77437       3.91948       9.99070       12.2279       11.0361       8.45152       5.07571       3.22990
   5  13 2235.4042    0.8876  1.0405  9.7797  0.0000  0.0531   0.0393   0.1423    0.2859   0.0000   429.3292      -7.47637       25.4091       17.0220       12.1332       6.47777       16.2081       18.0768       16.4792       12.2982       7.46772       4.71524
   5  14 2371.0647    1.4243  0.7695 10.1589  0.0000  0.0423   0.0666   0.1064    0.3804   0.0000   444.6773      -30.4593       3.09558      -5.54462      -3.51015       1.44650       14.2265       15.6154       13.5996       10.0454       6.21703       3.49666
   5  15 2506.1315    1.8013  0.7698 11.1100  0.0000  0.0441   0.0856   0.1114    0.2870   0.0000   457.8111      -1.31539       10.7838       14.1866       12.1634       1.51467       11.6651       14.3023       12.2492       9.03714       7.13828       3.58685
   5  16 2641.2149    2.2910  0.8457 11.2622  0.0000  0.0402   0.1050   0.1179    0.3754   0.0000   443.0645       38.7770       24.8842      -8.34063       1.81316      -1.07823       11.8795       12.5077       12.2363       9.15631       6.09912       3.48742
   5  17 2777.3715    3.1262  0.8501  0.4427  0.0000  0.0423   0.1398   0.1044 1000.0000   0.0000   451.7561       33.4437       2.00343       12.3904       9.62620       3.88890       14.8085       15.0957       13.4892       10.1523       7.41581       4.46273
   5  18 2913.6797    3.5430  0.8142 11.2299  0.0000  0.0407   0.1640   0.1321    0.9897   0.0000   437.4630       18.4383       15.6324       15.7819      -4.49402      -2.36942       13.2524       15.4164       12.9583       9.61181       6.63205       3.78781
   5  19 3049.8906    4.1283  1.0367 11.8473  0.0000  0.0497   0.1824   0.1424    1.2298   0.0000   458.0872       12.3657       3.38790       7.87976      -9.37249       2.75902       14.7285       17.5241       13.3722       12.6533       7.53183       4.93308
   5  21 3322.5879    3.5845  1.8874  4.8208  0.0000  0.0632   0.1114   0.1742  411.2139   0.0000   416.1222       68.2298      -6.43506       2.90556     -0.304623     -0.344194       19.5220       20.9257       19.5266       14.6051       10.0869       6.01658
   5  22 3459.1713    3.0295  2.9789  3.0691  0.0000  0.0841   0.0753   0.2113  826.5810   0.0000   461.1469       72.3280       13.4277      -11.0545       21.0641       17.2436       26.2985       28.2012       25.6374       19.8445       13.3311       8.14290
   5  23 3596.4242    2.5355  3.5043 10.7169  0.0000  0.0915   0.0645   0.2657    0.3640   0.0000   429.8007      -3.88858       16.5055       16.9370      -18.7067       9.13538       29.2734       32.0137       28.6353       22.2501       14.6842       8.63232
   5  24 3733.8225    2.1869  4.6997 10.2738  0.0000  0.1103   0.0463   0.3109    0.2642   0.0000   408.8236       49.3757       24.2544       2.26038      -15.4788      -1.79982       33.1266       37.4879       32.0394       25.5942       18.7700       10.9988
   5  27 4147.6648    1.2742 10.7093  9.4512  0.0000  0.2036   0.0227   0.6065    0.1582   0.0000   423.8847      -8.81030       6.69899      -61.9536       8.44016       14.7908       62.2688       68.6761       62.5241       48.1096       32.9389       19.7603
   6   9 1727.7538    0.2844  0.3535  9.0761  0.0000  0.0351   0.0190   0.0811    0.0781   0.0000   421.8353       5.95467       14.3254      -3.64175      -6.66068       1.27171       8.80551       9.55445       10.3943       6.98633       5.48976       3.34193
   6  11 2004.0752    0.5508  0.3913  9.5280  0.0000  0.0329   0.0340   0.0749    0.1014   0.0000   426.7833       7.88464       12.4368      -3.01418     -0.197434       1.58484       10.1819       12.6640       10.8803       8.26250       5.06953       3.48995
   6  12 2142.4787    0.7908  0.6161  9.4805  0.0000  0.0341   0.0382   0.0829    0.1684   0.0000   424.5312       6.29912       11.8069      -2.45348      -6.86279       3.87742       9.06357       11.2441       9.92558       8.56115       5.34998       3.94450
   6  13 2279.7610    1.0987  0.7936  9.7515 -0.0030  0.0391   0.0464   0.0949    0.2450   0.0000   422.9239       23.5642       16.9169     -0.763830       4.35181      -3.77359       11.0310       12.2297       10.6212       9.29774       7.00717       4.14581
   6  15 2551.1130    1.8666  0.9995 10.3594  0.0000  0.0446   0.0692   0.1093    0.4062   0.0000   429.5750       1.90909      -9.82459     0.0410326       11.9487       3.49283       13.2100       15.4258       14.0723       10.6257       7.94193       4.92250
   6  16 2686.9833    2.3083  1.0364 10.6586 -0.0026  0.0419   0.0861   0.1077    0.5056   0.0000   450.2519       2.32568       23.6885      -11.2679     -0.414534       4.10492       11.0066       12.6118       12.3436       9.10469       7.17811       4.36855
   6  17 2823.7233    3.0749  0.8553 11.6985  0.0000  0.0384   0.1232   0.0958    0.3536   0.0000   445.7634       31.9055      -3.33905       1.96877       1.22143      0.487854       10.4915       11.4184       10.3259       8.74003       6.73199       4.41755
   6  18 2960.7280    3.4056  0.8785 11.8419  0.0000  0.0381   0.1332   0.1007    0.3785   0.0000   433.8129       7.34522      -8.66769      -1.45992      -5.43296       3.14762       9.55184       10.8984       10.3783       8.36908       6.34981       4.25459
   6  19 3097.2514    3.7390  1.0980 12.4185  0.0000  0.0503   0.1426   0.1222    0.3520   0.0000   456.7428       32.1952       5.52903       7.07493       12.0779     -0.677830       14.2654       17.0987       16.2152       12.2027       8.21602       5.13775
   6  20 3234.0532    4.0179  1.5805  4.1671  0.0000  0.0507   0.1214   0.1448  794.7680   0.0000   437.3996       11.3310       24.7658       9.80625       6.36183       11.0552       13.8590       16.2014       14.6466       12.2573       8.59741       5.18792
   6  21 3370.9396    3.3989  1.8898 11.3888  0.0000  0.0614   0.0996   0.1731    0.4435   0.0000   420.4730       14.8229       28.7000       25.0139      -11.9767      -10.4070       16.0843       18.8439       17.5949       14.3318       9.90506       6.52283
   6  22 3508.2228    2.9276  2.8144 10.3700  0.0000  0.0762   0.0705   0.1969    0.5799   0.0000   421.0956       50.0779      -7.99387       11.2615       4.17495      -3.42464       19.4581       22.2313       20.3200       17.0724       13.2028       9.42514
   6  23 3645.9099    2.4227  4.4649 10.1459  0.0000  0.0980   0.0477   0.2682    0.2763   0.0000   400.7713       2.63105     -0.912018       25.5691       33.3837      -1.98851       25.0889       29.0627       26.9183       22.5057       17.0105       11.3307
   6  26 4060.6074    1.4043  9.3959  9.5022  0.0001  0.1651   0.0219   0.5021    0.1242   0.0000   490.9244       77.4584       28.8857       44.9741      -6.67707       10.2420       43.0199       50.1995       46.1573       39.1225       28.4999       18.5323
   7   6 1334.5450    0.0837  0.0723  9.2797  0.0000  0.0616   0.0202   0.0519    0.0493   0.0000   433.2527       1.62161       18.8282      -3.38858      0.729752      -1.21301       15.1409       11.7424       6.83969       13.1659       10.5487       6.46177
   7  10 1906.8724    0.4086  0.4434  9.2396  0.0000  0.0297   0.0222   0.0745    0.0892   0.0000   444.2821      -8.78199       9.13102     -0.121325      -5.74293       1.24514       6.71002       8.33683       7.99106       6.63110       5.43132       3.28745
   7  11 2045.8094    0.6048  0.5843  9.3033  0.0000  0.0319   0.0274   0.0815    0.1280   0.0000   429.3455      -4.37563       16.9537       4.83698      -14.5553      -6.60645       7.30419       9.29972       8.46831       7.80110       5.35048       3.62998
   7  12 2184.5390    0.8358  0.7904  9.6432  0.0000  0.0412   0.0344   0.0963    0.1926   0.0000   422.1346      -11.4862       1.78347       2.53218      -3.27929      -1.52535       8.44578       8.70570       9.78954       8.35732       6.03907       4.21962
   7  13 2322.1913    1.1778  0.7933 10.1028  0.0000  0.0381   0.0454   0.0847    0.2072   0.0000   428.9635       3.83434      -14.6743      0.547229      -6.68134      -1.72552       8.45189       9.82764       8.55530       8.54105       6.24869       4.68733
   7  14 2458.2074    1.5567  1.0171  9.9228  0.0000  0.0379   0.0538   0.1064    0.3568   0.0000   426.1362      0.236502       15.9827       2.82822       3.32744      0.888309       8.80763       10.1231       9.50262       7.94169       6.54026       4.71252
   7  15 2594.2487    1.9429  1.0200 10.8097  0.0000  0.0403   0.0683   0.1031    0.2802   0.0000   423.4076       3.28398       24.1164      0.229844       3.98918      -8.33568       9.81814       10.4752       9.89671       8.78073       7.57019       4.79286
   7  16 2731.1215    2.6808  0.8717 11.7481  0.0000  0.0372   0.1020   0.0991    0.2347   0.0000   439.9062       2.67573      -4.07098       12.0914      -12.9276      -3.11518       8.81488       10.5538       9.90716       8.52413       6.42438       4.05086
   7  17 2868.3345    3.2608  0.7720 12.1093  0.0000  0.0357   0.1289   0.0878    0.2264   0.0000   454.6042       49.7589       6.66126       10.9819      -4.97390       7.63503       9.20282       10.2939       9.02622       7.85239       6.43873       4.76335
   7  18 3005.6623    3.8104  0.8628 12.5231  0.0000  0.0364   0.1478   0.1022    0.2408   0.0000   425.5640       20.4808       15.2613      -1.94797       3.04968      -2.93215       8.00604       8.82090       8.13310       7.64336       5.83913       4.41094
   7  19 3142.7461    4.1084  0.9717 12.2049  0.0000  0.0391   0.1455   0.1008    0.3496   0.0000   443.8483       15.1338       30.3094       5.24754      -18.8729      -3.89997       8.40613       9.11746       10.3011       7.99321       6.39648       4.59923
   7  20 3279.7888    4.0052  1.4096 11.2455  0.0005  0.0448   0.1223   0.1144    0.6132   0.0000   418.3083      -7.73752      -7.14041       13.0967      -5.95882       4.79852       10.2616       11.2918       11.1130       10.0387       7.35857       5.63643
   7  21 3417.5748    3.1506  2.0764 11.0083  0.0011  0.0576   0.0843   0.1514    0.4329   0.0000   455.2783       6.91260       27.2765      -1.46920      -10.9697      -5.81377       13.4558       14.9299       14.5657       12.8769       9.91518       7.01659
   7  22 3555.3650    2.7515  3.1407 10.0072  0.0000  0.0727   0.0563   0.1958    0.4657   0.0000   434.1774       25.8331       36.1401       8.92153      -4.58596      -7.13549       16.1930       19.9372       18.8961       15.6844       12.2107       8.81713
   7  23 3693.4006    2.2622  4.0154 10.4440  0.0000  0.0869   0.0453   0.2495    0.2203   0.0000   467.1797       1.64954      -4.04697      -4.77995       5.33303      -7.03332       20.0611       23.9571       22.1235       19.3348       15.3986       10.4442
   7  24 3831.8617    1.9851  6.1908  8.8806  0.0000  0.1095   0.0294   0.2997    0.3537   0.0000   449.5906       5.16534       25.3443       20.5534       45.7665      -7.86032       23.8210       29.0994       27.8082       24.1335       18.4180       12.7326
   7  25 3970.3899    1.6627  7.2554  9.4711  0.0000  0.1276   0.0250   0.3623    0.1653   0.0000   448.8082       26.5386      -30.6531      -18.7929      -1.09122       1.09246       28.6547       34.9366       31.4338       29.1448       21.8974       15.3647
   7  26 4109.6853    1.3411 10.6715  9.3146 -0.0024  0.1701   0.0182   0.4963    0.1112   0.0000   469.9207       34.2591       108.252      -15.1670       64.8838       25.4018       37.5921       45.8101       43.7646       38.4248       28.4944       20.7454
   7  27 4248.6521    1.1349 11.5634  9.3772  0.0000  0.1939   0.0162   0.5683    0.0896   0.0000   360.7247       33.7221       26.7085       18.6704      -18.0842       22.4146       42.9584       51.7044       51.2035       42.0464       33.5447       23.6455
   8   8 1665.7231    0.2292  0.2283  9.1639  0.0000  0.0471   0.0183   0.0596    0.0575   0.0000   434.6649      -1.98589       9.11205       1.54212      -2.06811      -2.74205       6.55234       7.82848       11.9922       5.23604       5.81866       3.70526
   8   9 1806.2506    0.3660  0.2532  9.2473  0.0000  0.0238   0.0239   0.0497    0.0694   0.0000   436.6952     -0.285755       9.93770       6.68160      -3.59720       1.32728       4.72826       5.35028       5.88511       4.24583       4.57719       2.92950
   8  10 1946.0503    0.5501  0.4315  9.3199  0.0000  0.0324   0.0271   0.0606    0.1028   0.0000   435.4414      -14.2554       2.98651       2.19475      -2.99787      -6.45237       7.01486       10.0259       10.2318       8.39012       6.13360       4.19754
   8  11 2086.1145    0.7159  0.5828  9.3256  0.0000  0.0296   0.0301   0.0706    0.1358   0.0000   443.3663       3.70147       5.40793      -2.63794      -6.88513      -1.19702       6.14748       6.52438       6.91476       6.14374       4.76391       3.55228
   8  12 2225.1608    1.0026  0.6904  9.6555  0.0000  0.0314   0.0387   0.0783    0.1708   0.0000   432.1946      -3.88545       9.34203       3.34571       2.31278      -2.86077       6.08820       6.49298       6.60981       5.88335       5.62514       3.81216
   8  13 2362.8845    1.3481  0.8575 10.0982  0.0000  0.0328   0.0485   0.0866    0.2129   0.0000   434.5097      -5.15847       14.9379      -8.97144       1.56541      -1.76140       6.35638       7.47084       7.29531       6.73869       5.45754       4.06199
   8  14 2499.4667    1.7074  1.0290 10.7776  0.0000  0.0416   0.0585   0.1049    0.2178   0.0000   435.1207      -23.8685      -2.96750      -5.23255      -11.1137      -1.25524       8.55981       10.5799       10.5759       9.50119       6.94555       5.03586
   8  15 2636.1025    2.2522  0.9284 10.8762  0.0000  0.0359   0.0744   0.0883    0.2619   0.0000   425.2576       15.7672       1.02821      -2.78449       1.33282      -2.29590       7.59344       9.66914       9.54378       8.53205       6.20620       4.56918
   8  16 2773.7599    2.8521  0.8014 11.7130  0.0000  0.0400   0.1056   0.0915    0.2118   0.0000   432.6038      -12.1761       3.85214       8.22674      0.819141      -2.68472       9.78878       12.4651       10.9156       9.44560       6.64196       4.62872
   8  17 2911.5747    3.6562  0.8805 11.8457  0.0000  0.0333   0.1258   0.0833    0.2926   0.0000   440.1418       11.7993       17.9837      0.881520       5.13393       3.91725       7.27456       7.46970       7.54574       7.19317       5.68127       4.29009
   8  18 3049.0681    4.0962  1.0056 11.4732  0.0000  0.0341   0.1313   0.0918    0.4623   0.0000   432.1811       1.25957       12.2864     -0.450570       3.35151      0.583385       6.81462       8.26518       7.94023       7.14185       5.94081       4.27719
   8  19 3186.6991    3.8512  1.0302 12.6363  0.0000  0.0427   0.1264   0.0992    0.2077   0.0000   439.7920     -0.879340       13.8811       7.92787       14.3980       3.42743       10.1193       12.2529       11.7054       9.47884       7.49852       5.20104
   8  20 3324.4082    3.4071  1.4934 12.0893  0.0000  0.0479   0.0966   0.1240    0.2062   0.0000   446.6846       14.7454       26.4638       10.8125       5.60052      0.154785       10.0022       11.8727       12.4266       10.7608       8.54288       6.00762
   8  21 3462.3604    3.0011  2.0715 11.8908  0.0027  0.0596   0.0775   0.1470    0.1598   0.0000   439.8924       3.01957       15.4378       25.6801       7.93042      -7.21313       12.0755       14.3911       13.5696       13.0340       10.0537       7.58314
   8  22 3600.8984    2.6373  3.5921 10.4698  0.0000  0.0740   0.0497   0.1984    0.2033   0.0000   450.3814       12.2938       27.2065      -5.70164       16.9227       5.56351       15.2637       18.5856       17.2527       14.8738       12.5572       9.89394
   8  23 3739.4853    2.1086  4.5771 10.0784  0.0000  0.0852   0.0362   0.2344    0.1813   0.0000   430.3337       2.36493      -32.8665      -9.95589      0.667443      -4.36538       17.2466       20.0191       19.6565       17.9062       14.2668       10.9975
   8  24 3878.4458    1.8626  6.6422  9.3997  0.0000  0.1099   0.0255   0.2902    0.1678   0.0000   444.4013       18.1875       40.2754       19.0333       3.02290      -11.6389       21.3418       25.0308       25.0900       21.8759       18.9086       13.8053
   8  25 4017.4548    1.5505  8.4800  9.4020  0.0000  0.1325   0.0204   0.3705    0.1185   0.0000   460.8957      -36.9482      -10.7037       30.7139      -1.26915      -9.83036       25.7519       31.9522       31.0031       27.8400       22.2974       16.8729
   9   8 1702.4294    0.2577  0.3323  9.0482  0.0000  0.0320   0.0153   0.0702    0.0631   0.0000   440.5687      -9.74040       4.64670      0.407617       4.91041       2.67998       5.08724       5.78999       5.79692       5.13603       4.27892       4.06903
   9   9 1843.6445    0.3923  0.3199  9.2075  0.0000  0.0214   0.0211   0.0500    0.0689   0.0000   434.2164       1.47117       15.6672       9.18867      -5.03592      -2.82161       3.42142       4.29438       4.53940       4.09129       3.17283       2.74105
   9  10 1984.2727    0.5147  0.3791  9.5549  0.0000  0.0245   0.0264   0.0643    0.0806   0.0000   433.1055       8.77936       17.4025       4.88582      0.439780     -0.692753       4.61230       4.30072       4.41705       4.60279       4.05993       2.92253
   9  11 2125.1028    0.7816  0.7270  9.0646  0.0000  0.0325   0.0275   0.0749    0.1949   0.0000   441.2344      -10.1521       5.39151      -1.31460      0.369350       6.73787       5.83683       7.25000       7.20742       6.39367       5.90152       4.13546
   9  12 2264.5646    1.0720  0.6867  9.9550  0.0000  0.0364   0.0414   0.0771    0.1572   0.0000   433.7985       5.14500       9.23001     -0.747104      -3.93209       1.75359       7.76647       9.45311       8.88241       7.35929       5.39503       4.26266
   9  13 2402.3134    1.3985  0.8653 10.3215  0.0000  0.0318   0.0472   0.0867    0.1800   0.0000   431.6197      -5.29568       5.09893     0.0317589      -6.01193       1.88598       5.51166       6.75060       6.61692       6.33854       5.16253       3.89851
   9  14 2539.5131    1.8390  0.9429 10.7253  0.0000  0.0334   0.0592   0.0898    0.2116   0.0000   434.0632       6.21660       24.5345      -3.94931      -11.5266      -1.73469       5.76901       7.18644       6.93318       6.38545       5.67577       4.00108
   9  15 2677.0104    2.4198  0.8275 11.2241  0.0000  0.0328   0.0824   0.0814    0.2186   0.0000   437.3539      -5.64073       1.45824     -0.646335       1.79718      -4.09759       5.12814       7.18729       6.22487       6.39919       4.64567       3.95705
   9  16 2815.2041    2.9430  0.9192 11.4785  0.0000  0.0335   0.0932   0.0830    0.2522   0.0000   435.7967       18.7559       12.3986       6.45036      -3.22619      -2.71402       5.99064       7.32643       7.42345       6.63599       6.22042       4.11262
   9  17 2953.4865    3.8522  0.8007 11.9983  0.0000  0.0297   0.1295   0.0768    0.2353   0.0000   441.3042       14.3471       10.0623       9.58957      0.322472      -5.82832       5.10976       6.19328       6.84833       5.79270       4.59569       3.81169
   9  18 3091.5076    4.1822  0.7901 12.2726  0.0000  0.0303   0.1437   0.0758    0.2536   0.0000   436.3714       18.3124       6.73781       4.35950      0.953176      -1.82677       5.22842       5.89711       6.52170       6.56466       5.23635       3.57863
   9  19 3229.5034    3.9803  1.0400 12.3739  0.0000  0.0361   0.1230   0.0939    0.2664   0.0000   443.1188      -1.06143       11.0184      -3.98625      0.609709       2.83015       5.97662       7.57395       7.16648       6.67658       5.85358       4.46780
   9  20 3367.7060    3.4411  1.7286 12.0368  0.0000  0.0476   0.0858   0.1278    0.1604   0.0000   435.7464       29.8287       9.21082       16.9514       9.74691      0.777683       8.52968       10.3770       10.1797       9.31808       7.76034       6.29104
   9  21 3506.2089    2.8669  2.6750 11.2192  0.0000  0.0599   0.0593   0.1584    0.1454   0.0000   442.3564      -12.2206       18.8815       12.9820       6.70371      -15.6019       10.7247       12.9825       12.3260       11.9272       10.0152       7.54862
   9  22 3645.1801    2.4287  4.1140 10.3052  0.0000  0.0740   0.0400   0.2000    0.1500   0.0000   428.3459      -1.29493      -6.13430       9.58508     -0.820965       8.74946       13.0359       15.1038       14.8972       14.2774       12.0477       9.48162
   9  24 3923.3884    1.6645  7.0839  9.6782  0.0000  0.1100   0.0221   0.3134    0.1068   0.0000   430.1144       9.55772       40.0711       1.98581      -32.0812     0.0338242       17.9768       23.1101       22.3064       21.3904       17.1046       13.7825
   9  25 4063.0766    1.4182  8.8081  9.6439  0.0000  0.1345   0.0186   0.3735    0.0846   0.0000   454.2045       1.27068       13.1387      -11.6927      -10.8349       11.1785       23.2969       28.1768       28.1633       25.5714       22.0507       17.5752
   9  26 4202.8255    1.2147 10.6595  9.5071  0.0000  0.1591   0.0156   0.4488    0.0726   0.0000   427.2221       87.2924       61.7050      -16.5225       12.6844       22.2075       27.7521       34.6099       33.5981       31.0146       26.7817       20.5036
   9  27 4342.8821    1.0114 12.7106  9.4038 -0.0023  0.1980   0.0136   0.5530    0.0684   0.0000   456.7627       40.7568       9.86986       15.5946      -39.8173      -24.8072       33.3515       42.2130       41.9788       38.6074       32.2633       25.0206
   9  28 4483.0869    0.8168 15.7333  9.4327  0.0000  0.2703   0.0114   0.7535    0.0562   0.0000   474.7695       45.3195      -42.2972       47.0078       32.9164       5.35693       44.9894       56.7485       57.7830       52.3435       43.1479       34.7453
  10   8 1737.8303    0.3217  0.2365  9.1520  0.0000  0.0184   0.0200   0.0436    0.0570   0.0000   436.8273      -2.92003       10.3010     0.0766849      -2.96600     -0.971922       2.75816       3.65129       3.27582       3.02490       3.24902       2.49120
  10   9 1880.0301    0.4568  0.2983  9.2864  0.0000  0.0224   0.0237   0.0426    0.0733   0.0000   440.5274       4.54706       13.4987       1.76824      -6.12744     0.0233608       3.64864       3.53530       4.31091       4.25557       3.44086       2.45390
  10  10 2021.4785    0.6251  0.5492  9.3031  0.0000  0.0257   0.0248   0.0634    0.1055   0.0000   433.9846     -0.271728       14.9828       1.10061      -3.14101     -0.617912       4.44120       5.30626       4.91438       4.89417       4.62883       3.34195
  10  11 2162.8700    0.8044  0.7902  9.4270  0.0000  0.0344   0.0270   0.0769    0.1590   0.0000   454.8309      -12.0848       23.9143      -6.08167    -0.0947458      0.471652       5.52863       6.39944       5.35878       5.87817       5.64462       4.30257
  10  12 2302.8583    1.1495  0.7473 10.0280  0.0000  0.0302   0.0404   0.0814    0.1551   0.0000   439.1252      -2.83499       6.35942      -3.82400      -8.28318      0.218552       5.33800       6.50673       6.92447       6.02027       4.64850       3.79888
  10  13 2440.7514    1.5798  0.8682 10.5196  0.0000  0.0332   0.0502   0.0760    0.1934   0.0000   431.0866      -3.76428      0.314288       2.31993       3.21997       8.05664       4.99683       6.40627       5.73270       5.79367       5.05020       4.04736
  10  14 2578.6296    1.9097  1.0489 10.9390  0.0000  0.0367   0.0564   0.0911    0.1917   0.0000   437.7090      -5.14743       4.93920       5.42602     -0.109722       3.44130       6.04552       7.22068       7.68330       6.83361       6.08382       4.81159
  10  15 2717.0033    2.6672  0.8539 11.2066  0.0000  0.0295   0.0822   0.0745    0.2244   0.0000   436.6962     -0.167594       12.1554       7.02813       2.90335      -1.51414       4.78675       5.84313       5.86108       5.63685       4.67977       4.00114
  10  16 2855.6743    3.2624  0.8753 11.6452  0.0000  0.0311   0.0986   0.0717    0.2265   0.0000   430.2429       3.28094       12.7607      0.277479       10.2310     -0.804528       5.10954       5.77540       5.76354       5.66798       4.77547       4.08180
  10  17 2994.4732    3.8048  0.8581 11.9350  0.0000  0.0283   0.1237   0.0835    0.2260   0.0000   434.7531      0.896990       10.1283       12.0232      -2.11248      -5.05035       5.05317       5.54929       6.07196       5.28567       4.47065       3.86617
  10  18 3132.9416    3.9626  1.0407 11.8731  0.0000  0.0338   0.1139   0.0817    0.3281   0.0000   431.5217       8.95204      -4.41069       16.7412      -4.93369      -5.39708       5.67476       6.57600       6.65686       6.46733       5.37901       4.44077
  10  19 3271.3452    3.7033  1.4230 11.9726  0.0009  0.0396   0.0940   0.1077    0.1995   0.0000   446.4835       5.86663       12.4300       7.63205       8.15545       6.62075       6.62702       7.81502       8.07495       7.28224       6.57221       5.05124
  10  20 3410.1074    3.1807  1.9130 11.8353  0.0000  0.0484   0.0734   0.1322    0.1449   0.0000   446.3172       4.29953       35.4369     -0.829546   -0.00694229       2.82602       7.88114       9.78107       9.60186       9.25469       7.48628       6.56335
  10  21 3549.0287    2.7218  2.9408 11.1641  0.0000  0.0626   0.0495   0.1533    0.1102   0.0000   467.1752      -7.45449      -6.47781       19.8811      -9.72608      -1.31192       9.48259       11.8398       11.7762       11.4477       9.46508       7.83494
  10  22 3688.3757    2.2831  4.0987 10.7181  0.0000  0.0762   0.0377   0.1924    0.1009   0.0000   442.3207       11.0931       22.1571       32.7095       9.63227       9.84331       12.0842       14.5103       14.0326       13.6906       12.2557       9.85249
  10  23 3827.8328    1.9142  5.8482 10.0625  0.0000  0.0897   0.0264   0.2545    0.0979   0.0000   476.0608       46.3053       27.3010       18.8943       7.44623       32.4100       14.5803       17.9328       18.2579       16.7410       15.0199       11.7723
  10  24 3967.7285    1.5987  7.4780  9.7571  0.0000  0.1115   0.0207   0.3036    0.0898   0.0000   439.1528      -40.6191       4.56175       39.9889       6.63601       9.95456       17.1359       21.8193       21.4688       20.1550       17.5511       14.0583
  10  25 4107.8387    1.3404  9.9394  9.4598  0.0000  0.1406   0.0158   0.3849    0.0782   0.0000   422.6898       13.9267      -4.37757       42.1584       8.83569       4.60969       21.0000       27.7039       26.6027       25.6673       21.8999       17.4009
  11   8 1772.1684    0.2951  0.3524  9.1308  0.0000  0.0299   0.0152   0.0513    0.0584   0.0000   441.3597       3.37569       8.66836       7.34601       5.79598      -3.25289       5.79678       8.52446       10.6451       11.9534       10.6573       6.33656
  11  10 2057.9665    0.6349  0.5753  9.2335  0.0000  0.0255   0.0232   0.0609    0.1052   0.0000   440.3902       1.28545       9.41718      -5.54606    -0.0115998       5.13752       3.89364       4.49319       4.90876       4.75583       4.09415       3.26714
  11  11 2199.7865    0.8545  0.7046  9.6734  0.0000  0.0266   0.0298   0.0739    0.1277   0.0000   443.1112      -3.23508       6.47605      -3.41995       5.21550       1.94042       4.04409       4.83237       5.25706       4.73073       4.27201       3.49785
  11  12 2340.0056    1.2490  1.0026  9.5515  0.0001  0.0325   0.0355   0.0794    0.2541   0.0000   430.1670       2.99928       17.6532       6.87066       10.5954       4.59315       4.90352       5.86047       6.06052       5.86418       5.28510       4.28937
  11  13 2478.4484    1.6519  1.0331 10.0601  0.0000  0.0322   0.0458   0.0825    0.2733   0.0000   433.3202     -0.321555       20.5726      -5.55407       6.19472       8.18257       4.64067       5.85400       5.84456       5.61993       4.99235       4.24923
  11  14 2616.9113    2.1034  0.9481 11.2130  0.0000  0.0328   0.0625   0.0788    0.1840   0.0000   435.9786       1.98657       12.9589       13.9117      -1.95723      -2.47532       5.03928       5.82639       6.23096       5.55490       4.99282       4.41224
  11  15 2756.1938    2.6427  0.8838 11.7872  0.0000  0.0306   0.0800   0.0765    0.1612   0.0000   436.1042       6.46661       10.0166       5.01890      0.723943      -2.44547       4.41677       5.72538       5.45517       5.07437       4.95998       3.84406
  11  16 2895.3803    3.4783  0.7684 11.6718  0.0000  0.0271   0.1074   0.0660    0.2006   0.0000   434.7796       4.82971       22.2101       11.3384      -4.81349      -2.82009       4.32796       4.95480       4.61191       4.39043       4.49797       3.80187
  11  17 3034.5495    4.0138  0.9471 12.0096  0.0000  0.0300   0.1140   0.0755    0.2260   0.0000   438.3850       1.73546       11.0808       5.14987      -5.59356       4.50544       4.43009       5.35079       5.48068       4.95738       4.49979       4.04200
  11  18 3173.4816    4.0939  0.9414 12.3117  0.0000  0.0299   0.1179   0.0793    0.2154   0.0000   434.2936       4.36798       1.04487      -1.36347       1.36967      -1.78387       4.46723       5.51233       5.91047       5.57828       4.62268       3.91780
  11  19 3312.3451    3.6018  1.6333 11.8462 -0.0002  0.0410   0.0825   0.1066    0.1637   0.0000   440.9309       6.15829       10.7372       3.57095       3.18723       6.81030       6.03903       7.15110       7.46332       7.40407       6.01666       5.36431
  11  20 3451.6562    3.0236  2.1505 11.6330 -0.0000  0.0490   0.0622   0.1337    0.1211   0.0000   449.5363       16.0626       9.06887      -7.27159      -2.17378     -0.629227       6.61742       8.64937       8.52116       8.20255       7.13342       6.06752
  11  21 3591.1797    2.6025  3.1466 10.9906  0.0000  0.0606   0.0444   0.1578    0.1005   0.0000   424.2617       18.8410       8.50767      -3.42152       11.7410       10.5920       8.82579       10.6570       11.0602       10.7609       9.52380       7.87322
  11  22 3730.8820    2.1430  4.8977 10.3867  0.0000  0.0781   0.0303   0.2097    0.0851   0.0000   425.0458       5.02388       9.77464       24.1976      -2.27734      -11.7692       10.8917       13.9860       14.2593       13.3827       11.8546       9.80436
  11  23 3870.7065    1.8028  6.1581 10.0294  0.0000  0.0919   0.0239   0.2511    0.0849   0.0000   446.8527       40.7063      -21.9572       10.9080      -6.76728      -5.67264       12.8252       16.0013       16.4656       15.9732       13.7552       11.4248
  11  25 4151.2304    1.2591 10.1912  9.5122  0.0000  0.1404   0.0146   0.3790    0.0668   0.0000   428.0716       20.9675       25.3520       21.9770       4.75482      -7.87926       19.1401       24.8463       24.5203       23.9583       21.0928       17.6971
  11  26 4291.9554    1.0646 12.2632  9.4318  0.0000  0.1725   0.0127   0.4727    0.0603   0.0000   417.6598      -2.98840       44.2320      -26.9235      -13.9751      -7.19643       24.0141       30.6546       31.4564       29.8809       26.2950       21.6967
  11  27 4432.4402    0.8750 14.9065  9.4075  0.0000  0.2151   0.0105   0.6381    0.0506   0.0000   445.5745       35.5710      0.561854      -7.76160      -12.1701       2.88797       29.9491       38.0204       38.5382       36.9400       33.2139       27.3450
  12   6 1509.6825    0.1507  0.0654  9.0619  0.0000  0.0194   0.0174   0.0210    0.0386   0.0000   432.6940      -11.9165       4.69466      -10.8523      -1.56952     -0.403708       2.50845       2.97675       3.86992       2.64887       2.80376       2.01918
  12   7 1660.2075    0.2587  0.2299  9.0907  0.0000  0.0197   0.0148   0.0377    0.0498   0.0000   437.1139      0.557793       8.34651      -3.70071      -2.70141      0.499785       2.48364       3.31332       3.31072       3.14541       2.73889       2.34900
  12   8 1805.8054    0.3673  0.2815  9.1688  0.0000  0.0201   0.0182   0.0408    0.0599   0.0000   434.0846      -6.18930       17.7918     -0.214784      -7.07970      0.582675       2.18230       3.20068       2.88658       3.16899       2.61906       2.25015
  12   9 1949.9403    0.5165  0.5021  9.1285  0.0000  0.0242   0.0204   0.0597    0.0838   0.0000   438.4233      -9.46669       11.1865      -7.90143      0.637234      -3.81060       3.32770       4.64230       4.66550       4.81303       4.14275       3.48035
  12  10 2093.5742    0.7100  0.6324  9.3450  0.0000  0.0258   0.0237   0.0611    0.1141   0.0000   437.9001       6.74641       11.9217       5.20146      0.572526       4.17681       3.25824       4.34823       4.52132       4.64514       3.92413       3.03551
  12  11 2235.8747    1.0044  0.6507  9.7070  0.0000  0.0255   0.0328   0.0609    0.1344   0.0000   435.6893      -4.00342       11.9020      -1.56233      -2.60854     -0.533592       3.75471       5.06616       5.26036       5.15105       4.37690       3.53259
  12  12 2376.2805    1.2655  1.0259 10.0265  0.0000  0.0328   0.0352   0.0821    0.1961   0.0000   437.0536       2.43512       28.8165      -10.6243      -13.8385      0.223343       4.58996       5.96778       5.98618       5.91168       5.42656       4.22443
  12  13 2515.4140    1.8474  0.9476 10.4114  0.0000  0.0284   0.0528   0.0791    0.2505   0.0000   439.7203      -2.53857       10.0523     0.0795185      -2.93390       2.43838       3.93445       4.64488       4.67543       4.50143       4.34061       3.70170
  12  14 2654.5468    2.2938  0.8964 11.0732  0.0000  0.0297   0.0654   0.0714    0.2126   0.0000   437.5147       5.25592       13.2175       5.41502      -5.63123      0.487639       4.02910       5.16728       5.39192       4.90857       4.53501       3.64555
  12  15 2794.5117    2.8996  0.9717 11.1669  0.0000  0.0279   0.0791   0.0788    0.2623   0.0000   436.0555     -0.576288       11.1775       9.07726     -0.717133       1.89673       3.53979       4.22269       4.57090       4.48259       3.81259       3.34641
  12  16 2934.3595    3.8078  0.8078 12.0054  0.0003  0.0253   0.1123   0.0663    0.1879   0.0000   440.1389      0.728810       11.8671       4.56717     0.0333608       6.63385       3.55957       4.46541       4.72778       4.82435       3.88653       3.32388
  12  17 3073.8931    4.0429  0.8509 12.5600  0.0000  0.0286   0.1174   0.0666    0.1701   0.0000   433.9823       2.51518       6.76593       4.18520      -5.64726       5.44928       4.09306       4.95393       5.10246       4.99579       4.41046       3.95274
  12  18 3213.1997    3.9693  1.1648 12.5415  0.0000  0.0358   0.1044   0.0881    0.1880   0.0000   436.4065      -1.06526       9.19895       6.59179      -5.78295      -1.95908       5.16168       6.81789       6.90472       6.61923       5.87178       4.87918
  12  19 3352.5842    3.4660  1.5539 12.0761  0.0000  0.0403   0.0782   0.1018    0.1405   0.0000   438.7479       13.8693       3.21072       14.4495       3.75911       2.53196       5.03474       6.65446       6.30540       6.59108       5.83294       4.99563
  12  20 3492.3776    2.8577  2.3472 11.4331  0.0000  0.0501   0.0539   0.1242    0.1103   0.0000   432.1929       11.1261       2.79244      -3.60561       5.37529      -1.45237       6.96084       8.91630       8.93302       8.93298       7.76071       6.67136
  12  21 3632.4484    2.4605  3.8409 10.5925  0.0000  0.0630   0.0364   0.1686    0.0929   0.0000   442.0593       1.81230       22.8892       28.6092      -9.40411      -7.15580       8.43784       10.3421       10.5295       10.6070       9.32333       7.91564
  12  22 3772.5476    2.0063  4.9381 10.5027  0.0000  0.0772   0.0279   0.2057    0.0739   0.0000   434.7474       5.89181       32.2233       33.4440      -12.1170      -21.2671       10.4068       12.8695       13.5584       12.9479       11.4891       10.1150
  12  24 4053.4915    1.3957  8.6251  9.8039  0.0000  0.1179   0.0165   0.3286    0.0648   0.0000   442.7735       47.4258       16.0654       46.2600       22.1341       5.27182       14.8078       18.9989       19.3345       18.9697       16.9743       14.3024
  12  25 4194.1713    1.1650 10.7726  9.6339  0.0000  0.1445   0.0139   0.4125    0.0585   0.0000   440.0561      -19.3835       11.9976       39.9070      -5.75533       15.3683       18.3190       23.6510       24.2739       24.1209       21.0051       17.9092
  12  26 4335.0012    1.0330 13.4300  9.4615  0.0000  0.1803   0.0117   0.4951    0.0544   0.0000   409.7682       22.6361       37.6136       48.2168       11.5364      -4.67938       22.7272       28.7287       30.6700       28.9354       25.9742       22.3535
  13   7 1692.3741    0.2654  0.2649  9.0886  0.0000  0.0212   0.0141   0.0460    0.0487   0.0000   441.3334     -0.964574       11.1046       1.43945     -0.397592     -0.514201       2.32680       2.75764       4.00682       3.09737       2.96083       2.61206
  13   8 1838.6195    0.3678  0.3767  9.2504  0.0000  0.0201   0.0159   0.0543    0.0607   0.0000   442.5269       3.39210       5.02391       1.16052       2.59016      -1.90692       2.43292       3.03325       3.47450       2.80379       3.09768       2.75374
  13  10 2128.4850    0.7659  0.6596  9.3419  0.0000  0.0246   0.0242   0.0618    0.1202   0.0000   439.4892      -5.44314       11.7045      -2.56614      -6.12727      -6.01256       2.98150       4.02176       3.90765       4.03345       3.38591       3.11111
  13  11 2271.1647    1.0579  0.8115  9.6360  0.0000  0.0268   0.0302   0.0675    0.1474   0.0000   436.0847      -4.01927       17.4896       1.65750       1.25067      -3.56643       3.18008       4.07836       4.51930       4.34917       3.98631       3.57614
  13  12 2411.8356    1.4393  0.9961 10.3295  0.0000  0.0312   0.0386   0.0774    0.1635   0.0000   435.7603       11.6090       8.97612       6.16954      -5.43308      -1.53636       3.65323       4.68086       4.62094       4.63116       4.14888       3.83402
  13  13 2551.6825    1.8658  1.0292 11.0049  0.0000  0.0302   0.0518   0.0834    0.1661   0.0000   436.7976     -0.410735       10.9033       5.33509       8.01966       1.31583       3.77623       4.78922       5.02975       5.02663       4.63457       3.95081
  13  14 2691.6774    2.4470  0.9168 11.3915  0.0000  0.0284   0.0678   0.0796    0.1892   0.0000   436.3345       1.44922      -2.48472      -1.52692       4.45270      0.140547       3.63043       5.19391       5.12217       5.33106       4.89007       4.05989
  13  15 2832.1136    3.2464  0.8134 11.5206  0.0000  0.0267   0.0904   0.0618    0.2321   0.0000   437.7361       2.12531       14.7824     -0.727076      -1.72285       7.76582       3.55384       4.67890       5.11523       5.02127       4.64535       4.00475
  13  16 2972.5825    3.8360  0.8259 11.9964  0.0000  0.0270   0.1063   0.0627    0.2011   0.0000   443.4674       6.39210       4.26357       13.1939     -0.210648       2.26263       3.39559       3.91232       4.16867       3.97893       3.91403       3.33589
  13  17 3112.4535    4.0305  0.9512 12.3607  0.0000  0.0279   0.1059   0.0718    0.1863   0.0000   443.1794       12.4158       13.3858       6.47229      -4.70789      -1.27476       3.51984       4.31457       4.65267       4.75747       4.46387       3.54229
  13  18 3252.3003    3.8414  1.2827 12.2700  0.0000  0.0336   0.0903   0.0904    0.1704   0.0000   437.5788       8.92616       11.1866       5.77010       6.13181      -1.80715       4.17937       4.98944       5.21466       5.35013       4.75154       4.03380
  13  19 3392.3100    3.2720  1.7111 12.1436  0.0000  0.0431   0.0713   0.1022    0.1212   0.0000   444.0394       12.0113       12.9362       3.62205      -1.18579      -4.50372       5.13091       6.59956       6.42419       6.56374       6.01985       5.36753
  13  20 3532.6494    2.7696  2.7787 11.1274  0.0000  0.0510   0.0453   0.1336    0.0969   0.0000   431.7368       17.1266       11.4848      -4.93051       11.1440      -14.0219       6.23854       7.53518       8.10837       8.21768       7.26889       6.35740
  13  21 3673.0707    2.3227  4.2262 10.4560  0.0000  0.0624   0.0320   0.1780    0.0839   0.0000   431.5912       16.7108       27.3346       1.06914      -5.23303       13.4671       7.86270       9.69815       10.0669       10.0251       8.99547       7.83196
  13  22 3813.5639    1.8519  5.7963 10.4118  0.0000  0.0824   0.0234   0.2331    0.0624   0.0000   439.5394       8.91452       7.34948       12.2940       8.26552      -12.2171       9.95957       12.7320       12.9898       12.8663       11.7537       10.1774
  13  23 3954.2707    1.6067  7.4072  9.9596  0.0000  0.0968   0.0185   0.2709    0.0656   0.0000   454.8991       9.56329      -1.50605       25.7907       9.98088       12.7560       11.7830       15.0374       15.4357       15.4637       14.2979       11.9518
  13  24 4095.4198    1.3349  9.9916  9.7220  0.0000  0.1250   0.0147   0.3523    0.0597   0.0000   421.0823       14.1109       20.8013      -18.1236      -1.95419      -2.63539       15.0758       18.8856       20.2271       20.0926       17.7565       15.4482
  13  25 4236.5150    1.0990 11.2400  9.6157  0.0000  0.1467   0.0127   0.4242    0.0543   0.0000   449.2387       28.7934       22.8848      -7.55448       28.6386      -3.51316       17.5745       22.7503       23.3513       23.2620       21.2545       18.4608
  13  26 4377.7211    0.9505 13.7353  9.4614  0.0000  0.1852   0.0106   0.5143    0.0505   0.0000   455.4208      -42.9305      -26.4872       49.3644       6.42105      -10.4457       22.1253       28.3379       29.7432       28.1891       26.4180       23.2404
  13  28 4660.6855    0.6465 19.2972  9.3765  0.0018  0.3131   0.0074   0.8199    0.0363   0.0000   376.0973       65.4856       35.1882       8.62690       57.7933       6.64868       35.5406       46.2840       48.1990       48.0022       43.3186       37.5145
  14   7 1723.5002    0.2831  0.2978  9.0633  0.0000  0.0203   0.0136   0.0446    0.0505   0.0000   435.2652      -3.93437       12.4051     -0.598138      -3.79491      -2.65778       2.90389       3.68650       3.98834       3.57883       3.06502       2.46312
  14   8 1870.8131    0.4479  0.4463  9.0979  0.0000  0.0222   0.0173   0.0529    0.0688   0.0000   435.1387      -2.90888       8.48240      0.445034      -5.21200       1.86457       2.38534       3.43436       3.42470       3.39069       3.06260       2.68702
  14   9 2017.0113    0.6441  0.5015  9.3105  0.0000  0.0281   0.0224   0.0504    0.0900   0.0000   439.4650      -3.20693       10.8652       2.28599       1.37666       1.53184       4.79671       6.50200       7.01892       6.54850       5.34415       4.26430
  14  10 2162.5395    0.8505  0.7008  9.4646  0.0000  0.0263   0.0255   0.0629    0.1157   0.0000   436.2303       2.27357       14.8512      -2.23468       4.41573     -0.831118       3.24007       4.14253       4.04561       4.01181       3.61781       2.94071
  14  11 2305.6899    1.1082  1.0186  9.8468  0.0000  0.0291   0.0285   0.0819    0.1478   0.0000   439.3444      -7.48031       9.00801      0.487380      -1.83266       4.65382       3.19843       3.99046       4.24243       4.19515       3.95203       3.44381
  14  12 2446.7348    1.5372  0.9312 10.5925  0.0000  0.0284   0.0410   0.0721    0.1357   0.0000   436.6763      -3.77928       19.2231       3.36071      -1.47621      -2.52960       3.18856       4.05880       4.11321       4.43171       3.79902       3.27418
  14  13 2587.3017    1.9161  1.0419 11.0516  0.0000  0.0308   0.0487   0.0796    0.1492   0.0000   434.0727      -3.10389       18.4824       15.2086      -1.07087      0.413293       3.56450       4.56154       4.72766       4.77841       4.56896       3.81188
  14  14 2728.2241    2.7293  0.9125 11.2090  0.0000  0.0272   0.0706   0.0659    0.2114   0.0000   434.2893       2.84582       19.3817    -0.0670506     -0.141261       2.75229       3.01294       3.84837       3.90061       4.08853       3.61760       3.23192
  14  15 2869.2802    3.4331  0.8208 11.7612  0.0000  0.0261   0.0955   0.0623    0.2062   0.0000   438.2110       3.54306       12.9905       5.41979      -7.18819       2.70022       3.45920       4.16642       4.44481       4.18468       3.76438       3.35034
  14  16 3010.1277    3.8789  0.9105 11.8982  0.0000  0.0259   0.1003   0.0658    0.2310   0.0000   437.2274       5.84109       13.8393       5.46336      0.961652       1.65458       3.07696       3.79059       4.06714       4.21882       4.12436       3.29243
  14  17 3150.5622    4.0006  1.1411 12.4392  0.0000  0.0315   0.0995   0.0847    0.2022   0.0000   440.6884       6.11210       15.2296       8.96504       8.10284      -3.14203       3.67674       4.50334       5.12098       4.80994       4.51623       3.91584
  14  18 3290.8041    3.6059  1.5499 11.9080  0.0000  0.0352   0.0757   0.0940    0.1517   0.0000   434.0233       3.33422       16.5448       4.83926       5.37408      -3.26569       3.99083       4.80614       5.29573       5.07319       4.67299       4.31241
  14  19 3431.3982    3.1422  2.2604 11.3963  0.0000  0.0428   0.0547   0.1148    0.1102   0.0000   435.1491       2.14966       9.44353      -4.11856      -10.1403      -8.59173       5.10402       6.28788       6.62201       6.44907       5.84951       5.16479
  14  20 3572.1738    2.6407  2.8555 11.2978  0.0000  0.0513   0.0427   0.1368    0.0834   0.0000   442.0902     -0.827095      0.352190      -10.9181      -7.20702     -0.503399       5.82956       7.39601       7.64720       7.73655       7.39274       6.48138
  14  21 3712.9977    2.1157  4.6975 10.6230  0.0004  0.0706   0.0274   0.1821    0.0674   0.0000   433.8637      -3.03127       11.3707       17.0020       8.67447       7.77751       7.87006       9.88796       10.3141       10.6606       9.42682       8.23727
  14  22 3853.9789    1.7928  6.4361 10.1712 -0.0003  0.0853   0.0203   0.2306    0.0628   0.0000   430.6996       26.5385       26.9328       1.76974      -12.3290       14.0471       9.61628       12.1491       12.8305       12.9926       11.9269       10.5565
  14  23 3995.2834    1.5027  8.3723  9.8122  0.0000  0.1025   0.0162   0.2894    0.0624   0.0000   455.2584      -15.4268       10.8600       9.95328       23.0867       4.71410       11.8133       14.9176       15.7251       15.8801       14.3148       12.8978
  14  24 4136.7372    1.2593  9.7474  9.6667  0.0000  0.1226   0.0135   0.3381    0.0569   0.0000   441.8035       22.3864       34.1497      -6.20581       1.06023      -3.44308       13.5607       17.5688       18.4408       18.1424       16.6203       14.8723
  14  27 4561.5418    0.7593 17.6990  9.3792  0.0000  0.2499   0.0077   0.6675    0.0382   0.0000   431.8838       71.3537      -5.04653      -37.2798       37.9417       50.9816       26.2559       34.9912       36.1135       36.2869       33.0663       29.6241
  15   4 1268.5810    0.0777  0.0560  9.0825  0.0000  0.0266   0.0152   0.0341    0.0332   0.0000   444.2314      -14.5480       18.7958       13.2545      -17.9571       9.85123       2.32933       2.85783       3.95622       3.29389       3.09044       2.59632
  15   5 1440.0429    0.1261  0.0790  9.0853  0.0000  0.0170   0.0119   0.0234    0.0349   0.0000   438.0597      -2.35067       16.1790       3.61023      -2.68148      -1.93185       1.88153       2.17734       2.96365       4.55554       3.38433       2.01161
  15   6 1601.0228    0.2109  0.1859  9.1044  0.0000  0.0141   0.0124   0.0340    0.0403   0.0000   439.1770       1.64803       16.6130      0.993212     -0.451565       1.98950       1.59378       2.12337       2.10811       2.04588       2.04626       1.74063
  15   7 1753.7818    0.3277  0.2416  9.1294  0.0000  0.0160   0.0155   0.0318    0.0479   0.0000   433.9198      -2.57917       11.0827      -3.01972      -1.70667     0.0297907       1.69601       2.33243       2.43038       2.61845       2.36541       1.73885
  15   8 1902.3201    0.4731  0.4508  9.1803  0.0000  0.0210   0.0171   0.0481    0.0697   0.0000   439.7737      -5.20590       14.2581     -0.459902      -1.88455      -2.39358       2.50953       3.06975       3.32880       3.22729       3.03797       2.88894
  15   9 2049.6086    0.6368  0.5651  9.3794  0.0000  0.0219   0.0206   0.0550    0.0912   0.0000   434.8948       1.94755       17.0337      0.377671      -5.47379      -1.92760       2.12696       2.69360       2.96145       2.83078       2.65316       2.37869
  15  10 2195.8195    0.8750  0.7707  9.7914  0.0000  0.0274   0.0251   0.0623    0.1154   0.0000   440.6544       1.79431       10.2134       4.75557      -1.21467       3.66176       2.84178       3.47324       3.63733       3.73400       3.49777       3.01897
  15  11 2339.5568    1.1952  0.9083  9.9703  0.0000  0.0271   0.0301   0.0653    0.1399   0.0000   437.9578     -0.160762       8.62840     -0.670203     -0.267826       3.93730       3.13091       3.77470       4.23180       4.13786       3.90301       3.32852
  15  12 2481.0033    1.7452  0.9840 10.4652  0.0003  0.0266   0.0435   0.0730    0.1638   0.0000   443.0815       1.00058       11.4572       2.52782       4.06584       2.05519       3.07243       3.98222       4.09586       4.10351       3.79320       3.30789
  15  13 2622.3227    2.1269  1.0341 10.7837  0.0000  0.0271   0.0502   0.0717    0.1778   0.0000   435.3386      -3.04043       11.3722       4.02626       3.20386       8.26018       3.01127       3.53816       3.93370       3.99088       3.78430       3.39867
  15  14 2764.1552    2.7022  0.9084 11.6944  0.0000  0.0264   0.0702   0.0685    0.1585   0.0000   438.0055       8.17354       11.8895       7.08353       1.19176       2.86535       3.13520       3.78005       3.80031       3.95542       3.63212       3.27398
  15  15 2905.7532    3.5604  0.7581 11.8361  0.0000  0.0223   0.0971   0.0572    0.1849   0.0000   439.1542       2.34310       14.9667       8.31104      -4.99402      -2.82741       2.43859       2.96154       3.19462       3.14656       3.00941       2.68144
  15  16 3047.1213    4.0531  0.9611 11.2666  0.0000  0.0254   0.0993   0.0671    0.4407   0.0000   435.4561       10.4353       10.0770       3.84797      0.902144      0.253224       3.02708       3.89710       3.99080       3.88635       3.48723       3.13707
  15  17 3188.0265    4.1080  1.0251 12.2944  0.0000  0.0285   0.0991   0.0684    0.2130   0.0000   439.4315       8.09061       15.5252       8.03523      0.272834       1.08283       3.24764       3.68882       3.91214       4.08599       3.85131       3.52862
  15  18 3328.8115    3.5875  1.6054 12.0681  0.0000  0.0362   0.0737   0.0951    0.1509   0.0000   442.1146       4.95328       16.1027       8.19042      -9.82488       5.79794       3.94542       5.10485       5.28228       5.33320       5.22339       4.49616
  15  19 3469.9411    3.0257  2.4310 11.5041 -0.0022  0.0459   0.0510   0.1157    0.1085   0.0000   439.5517       6.90244       14.8063       3.99289      -1.75130      -13.8649       4.92572       6.23660       6.60279       6.54235       6.35560       5.49580
  15  20 3611.2089    2.4623  3.6173 10.9520  0.0000  0.0564   0.0349   0.1518    0.0809   0.0000   436.7676       4.00042       8.49971       1.89063       3.18689      -15.0442       6.04217       7.49106       8.03383       8.32773       7.24300       6.80567
  15  21 3752.6241    2.0991  5.1172 10.3769 -0.0003  0.0691   0.0250   0.1885    0.0722   0.0000   442.8192      -23.0445       14.6277       19.0829       4.84948      -19.5804       7.27569       9.04599       9.62026       9.60849       9.13461       8.21452
  15  22 3894.1364    1.7695  6.6014 10.1442  0.0000  0.0835   0.0195   0.2297    0.0608   0.0000   423.9772       10.8763       35.9638      -16.1539      -18.1648       16.0727       8.86410       11.3759       11.7203       11.9505       11.2413       9.97355
  15  23 4035.6823    1.4348  8.6771  9.9154  0.0000  0.1052   0.0152   0.3016    0.0541   0.0000   416.1128       16.1155      -11.9748       24.9216      -20.1064      -13.8613       10.6850       13.7092       14.3685       14.5418       13.3609       12.2342
  15  25 4319.3655    1.0513 13.9757  9.5535  0.0000  0.1660   0.0102   0.4754    0.0464   0.0000   456.0572       6.78822      -5.06763       22.0275      -9.33148       1.32862       17.2982       22.1129       23.2211       23.5515       21.8209       19.7312
  15  26 4461.6787    0.8395 16.1518  9.4921  0.0000  0.2129   0.0082   0.5815    0.0399   0.0000   454.6823      -54.6615      -1.56824       39.9483      -3.16418      -24.9842       21.5737       27.9298       29.8341       29.8586       28.0980       24.7959
  16   7 1783.2745    0.3464  0.3735  9.1175  0.0000  0.0207   0.0137   0.0426    0.0544   0.0000   439.6633      -3.05061       13.7410      0.116970      -1.46009      0.209499       2.30386       3.05760       3.22492       3.07093       3.05192       2.80668
  16   8 1933.1221    0.5172  0.5306  9.1627  0.0000  0.0220   0.0170   0.0504    0.0740   0.0000   439.2016      0.231680       11.8244       1.64207      0.766284       5.25269       1.99605       2.65206       2.73766       2.93932       2.71720       2.46792
  16   9 2081.6131    0.7138  0.6439  9.2612  0.0000  0.0217   0.0210   0.0536    0.1018   0.0000   443.1870      0.303405       8.83512       6.62737      -4.57011       3.70956       2.21526       2.75364       2.87472       3.09436       2.79289       2.72127
  16  10 2228.3981    0.9253  0.8149  9.9684  0.0000  0.0257   0.0254   0.0666    0.1069   0.0000   434.3472       3.43083       10.2669      -1.66707      -3.66116     -0.583295       2.84828       3.64020       4.11085       3.95606       3.53492       3.27015
  16  11 2372.5414    1.2782  1.0398 10.3355  0.0000  0.0294   0.0307   0.0742    0.1239   0.0000   436.3822       1.51566       12.5026       2.85044       2.14647       6.77102       2.70315       3.69966       3.74115       3.92177       3.69474       3.34084
  16  12 2514.7960    1.8576  0.9363 10.4592  0.0000  0.0255   0.0436   0.0626    0.1631   0.0000   437.9267      0.989201       8.04002       2.21815      -1.75915      -5.20082       2.52976       3.17780       3.53901       3.41653       3.16102       2.95378
  16  13 2656.9184    2.2655  0.9387 11.2967  0.0000  0.0263   0.0556   0.0656    0.1404   0.0000   435.9264      0.570473       12.2700       4.00994       7.17817      -5.92512       2.76448       3.58457       3.84056       4.03077       3.99422       3.51996
  16  14 2799.5109    3.0440  0.8495 11.5142  0.0000  0.0235   0.0748   0.0587    0.1600   0.0000   442.3305      -1.89352       8.86256       3.59226     -0.996310      0.564045       2.26776       2.98501       2.98403       3.25686       2.85705       2.68208
  16  15 2941.7963    3.4602  0.9111 11.9661  0.0000  0.0252   0.0850   0.0619    0.1757   0.0000   433.5423       3.40375       12.9905       3.17611      -6.94895       1.16990       2.61023       3.43795       3.69614       3.56795       3.17007       3.06713
  16  16 3083.4809    3.9896  0.9358 12.2521  0.0000  0.0241   0.0980   0.0684    0.1824   0.0000   438.2518       6.42806       12.0137       5.09602      -2.49619      -1.00276       2.40781       3.03553       3.20660       3.23715       2.88691       2.85086
  16  17 3224.9808    4.0459  1.3590 11.4813  0.0066  0.0303   0.0845   0.0819    0.2612   0.0000   435.3348       7.26130       10.9768       7.16306       10.1750      -2.62183       3.05653       3.96168       4.25415       4.48941       4.05817       3.66551
  16  18 3366.3777    3.4231  1.8348 11.8490  0.0000  0.0378   0.0662   0.0987    0.1467   0.0000   435.6001       8.58757       21.4031       16.8937      -1.45613       2.12988       4.01794       4.94631       5.41717       5.40660       5.03939       4.93156
  16  19 3507.9155    2.9460  2.6935 11.1360  0.0000  0.0459   0.0453   0.1204    0.1192   0.0000   438.0060       9.30289       11.1397       3.55514      -8.65385       5.65144       4.66046       5.79397       6.16829       6.43069       6.04615       5.53458
  16  20 3649.7873    2.3933  3.9187 10.6698  0.0000  0.0584   0.0321   0.1587    0.0922   0.0000   430.3545       25.1457       6.30326      -2.77852       1.94702      -14.5510       5.83414       7.72448       7.86289       8.03628       7.57025       6.86572
  16  22 3933.4084    1.6244  7.1943  9.9941  0.0000  0.0868   0.0170   0.2409    0.0572   0.0000   435.5215      -7.57860       14.2811       6.08339      -28.2682       6.73827       8.78058       11.0844       11.8736       11.9673       11.3441       10.1993
  16  23 4075.5522    1.4176  9.2870  9.7253  0.0000  0.1061   0.0139   0.2967    0.0547   0.0000   448.8523       2.27397       23.6997      -12.9345       39.8889       11.6214       10.4235       13.1713       14.4110       14.1752       13.4176       12.4138
  16  24 4217.4324    1.1424 11.4017  9.6043  0.0000  0.1325   0.0112   0.3799    0.0483   0.0000   440.9140       23.0839       11.9063      -18.7036       10.3728      -11.1288       13.2058       16.2973       18.0035       17.6408       16.8711       15.6229
  16  25 4360.2082    0.9522 14.5858  9.5667  0.0000  0.1838   0.0091   0.5039    0.0418   0.0000   422.0861       18.8768      -8.35923       42.7018       32.2524      -23.1352       17.6089       22.8927       24.1289       24.5606       23.5980       21.4021
  17   4 1317.9907    0.0931  0.0440  9.0415  0.0000  0.0210   0.0150   0.0246    0.0316   0.0000   438.1604      -1.89721       18.5182     0.0446881      -4.44078      -1.42364       2.13471       3.27265       3.53373       2.45210       3.23223       3.14637
  17   6 1657.0642    0.2487  0.2452  9.1039  0.0000  0.0192   0.0122   0.0363    0.0413   0.0000   438.3074     -0.423962       14.9358      0.527128      -1.08727     -0.666576       2.33288       2.97830       3.14846       2.94293       2.20373       2.36831
  17   7 1811.9698    0.3826  0.3845  9.0780  0.0000  0.0182   0.0142   0.0411    0.0554   0.0000   438.1863      -1.09566       13.9514      -1.02014     -0.895607       1.60382       1.73410       2.08109       2.31954       2.34537       2.48775       2.26371
  17   8 1963.2972    0.5358  0.4251  9.2596  0.0000  0.0176   0.0179   0.0406    0.0670   0.0000   438.8447       3.77833       16.8140      -1.84152      -1.26029      0.236872       1.66791       1.95689       2.23070       2.36614       2.22107       2.09646
  17   9 2112.9804    0.7829  0.6483  9.3798  0.0000  0.0218   0.0222   0.0527    0.0983   0.0000   439.3968      -3.08216       10.5382       7.24487     -0.746249       1.44845       2.01887       2.41025       2.61656       2.62660       2.54769       2.31920
  17  10 2260.2460    1.0069  0.8954  9.7633  0.0000  0.0248   0.0249   0.0662    0.1193   0.0000   435.9282       1.38492       8.52537      -3.60880      -2.42335      -1.53607       2.35811       3.04953       3.10462       3.31727       3.27554       2.99182
  17  11 2405.0011    1.3921  0.9345 10.4612  0.0000  0.0258   0.0338   0.0665    0.1322   0.0000   435.2296      -4.37646       13.1406     -0.810628     -0.320383       2.35406       2.64453       3.20533       3.58137       3.65038       3.36416       2.97019
  17  12 2548.0897    1.8427  1.0632 10.8404  0.0000  0.0280   0.0420   0.0737    0.1398   0.0000   440.2367      -3.22858       14.0519       3.42547      -1.53412       3.30690       2.46052       3.12364       3.52863       3.68775       3.27738       2.94140
  17  13 2691.0485    2.4189  0.9442 11.3307  0.0000  0.0242   0.0576   0.0685    0.1369   0.0000   437.6273      -1.50729       10.4083       1.91413       2.37175      -1.35971       2.51960       2.97559       3.09376       3.21297       3.32525       3.00551
  17  14 2834.3390    3.0464  0.9149 11.6868  0.0000  0.0252   0.0702   0.0616    0.1590   0.0000   437.2882       5.92401       5.15324       4.05974      -2.31906      -3.14837       2.28855       3.07260       3.24848       3.32153       3.17540       3.00704
  17  15 2977.1863    3.7419  0.8600 12.3435  0.0000  0.0244   0.0932   0.0634    0.1353   0.0000   438.0794      0.934986       13.1903     -0.322012      -5.81298      -2.36834       2.61750       3.46180       3.76049       3.97653       3.60485       3.32335
  17  16 3119.4053    3.7948  1.0136 12.5995  0.0000  0.0271   0.0887   0.0695    0.1443   0.0000   438.2658       4.44216       6.60508      -2.39686       1.07372       4.42830       2.53407       3.10211       3.55411       3.38498       3.23632       2.96882
  17  17 3261.3732    3.7845  1.3646 12.2141  0.0000  0.0325   0.0772   0.0835    0.1631   0.0000   433.1352       8.01697       14.2331       3.37564      -1.46111       10.5783       3.21501       4.27989       4.47422       4.48344       4.29032       3.85238
  17  18 3403.3281    3.2471  1.9133 11.9042  0.0000  0.0383   0.0593   0.1031    0.1246   0.0000   433.3655       9.62252       15.7999       2.67542      -3.83216       3.37085       3.46828       4.53281       4.74942       4.80499       4.70627       4.27265
  17  19 3545.5110    2.7351  3.1185 10.9894  0.0000  0.0502   0.0391   0.1265    0.1083   0.0000   434.7868       10.2656       21.8249      -6.65784      -4.60895       4.05990       4.68178       6.01622       6.22558       6.38758       6.09348       5.58959
  17  20 3687.7147    2.2819  4.6225 10.2651 -0.0005  0.0616   0.0262   0.1598    0.0895   0.0000   446.5594      -1.57107       15.1804       21.0311      -12.1327      -2.15520       5.79516       7.42325       7.95888       8.08039       7.80730       7.11176
  17  21 3829.9314    1.8547  6.1912 10.1477  0.0000  0.0749   0.0198   0.2125    0.0632   0.0000   428.1608       25.4483      -8.94668       8.34381       16.8922       13.9261       7.03168       8.94045       9.50057       9.65564       9.16883       8.42083
  17  22 3972.4682    1.6076  7.8047  9.9100  0.0000  0.0897   0.0159   0.2502    0.0557   0.0000   436.9527       2.43902       20.1309       8.01897       3.24626       9.94143       8.30016       10.4319       11.3628       11.5042       11.0003       9.97496
  17  23 4114.8178    1.2865 10.4063  9.7070  0.0000  0.1161   0.0120   0.3277    0.0485   0.0000   445.8674      -12.5448       35.4208      -6.27660      -26.1069       6.90143       10.6861       13.7486       14.5654       15.0352       14.3512       12.8722
  17  25 4400.3007    0.9210 14.6331  9.5634  0.0000  0.1801   0.0086   0.4966    0.0393   0.0000   416.9325      -26.7984       18.6268       47.1467       35.4730      -34.1059       15.9749       20.8281       22.5287       22.2266       21.4663       19.8047
  17  26 4542.4844    0.7489 17.6943  9.4953 -0.0006  0.2364   0.0070   0.6271    0.0327   0.0000   414.7003       20.2897       16.7039      -97.0822       24.9499       38.1074       21.5571       27.0112       29.7412       30.3486       28.6913       26.3743
  18   6 1683.6485    0.2568  0.2969  9.0713  0.0000  0.0222   0.0112   0.0374    0.0426   0.0000   437.5409      0.454578       16.0388     -0.699234     -0.183742      -1.85584       2.73658       3.53994       3.99407       3.52621       3.22772       2.95775
  18   7 1839.9382    0.4194  0.4486  9.1004  0.0000  0.0196   0.0141   0.0440    0.0603   0.0000   441.4165     -0.119740       15.2228       3.46294      -1.81578      -2.92357       1.96063       2.30825       2.32635       2.44841       2.24085       2.29038
  18   8 1992.8387    0.5585  0.5317  9.3361  0.0000  0.0208   0.0173   0.0480    0.0770   0.0000   438.3985      -1.44792       18.0772      -2.34721      -2.63759      -1.89138       1.92673       2.56146       2.63403       2.69491       2.60944       2.57933
  18   9 2143.6826    0.7824  0.7590  9.3889  0.0000  0.0221   0.0197   0.0563    0.1037   0.0000   444.7879       3.14127       12.7221       1.96529    -0.0363188       1.79171       2.00811       2.58251       2.79232       2.77283       2.72856       2.47289
  18  10 2291.5973    1.1328  0.8924  9.9849  0.0000  0.0252   0.0275   0.0631    0.1352   0.0000   443.4334     -0.555792       16.6702      -3.12697      -2.21451       2.16240       2.14899       2.76529       2.85089       2.96983       2.77977       2.58247
  18  11 2436.8572    1.5521  1.0220 10.3705  0.0015  0.0259   0.0353   0.0698    0.1490   0.0000   435.4189      -4.84386       10.8886       8.60254      -4.11098     -0.625844       2.23276       2.91793       3.16757       3.34156       3.29722       2.95596
  18  12 2580.8151    2.0191  0.9789 10.8527  0.0000  0.0257   0.0449   0.0637    0.1595   0.0000   437.2559       2.30171       22.3599       3.25177      0.558741       1.32870       2.46801       3.24711       3.52211       3.45343       3.15774       2.86268
  18  13 2724.7727    2.5331  0.8567 11.8047  0.0000  0.0231   0.0615   0.0612    0.1167   0.0000   436.0895      -1.87878       15.5462       2.96362      -1.95062     -0.853734       2.22352       2.88542       3.02324       2.99037       2.88710       2.62966
  18  14 2868.6655    3.2001  0.8371 12.0757  0.0000  0.0232   0.0755   0.0560    0.1224   0.0000   436.6632       5.80421       13.5928      0.351474      0.679694       3.97243       2.01163       2.66915       2.64247       2.84802       2.66770       2.45265
  18  15 3012.1130    3.9238  0.8167 12.4784  0.0000  0.0227   0.0936   0.0550    0.1209   0.0000   438.6007       6.67552       11.1286       1.43434     0.0862355       2.98530       2.33321       3.03969       3.23377       3.38112       3.15843       2.68529
  18  16 3154.8411    3.9616  1.0821 12.6203  0.0000  0.0272   0.0872   0.0689    0.1389   0.0000   433.3881      0.814997       10.2584       2.89572      -7.89778       2.22179       2.51935       3.20212       3.46606       3.54318       3.28402       3.06058
  18  17 3297.3496    3.6376  1.5407 12.1320  0.0000  0.0315   0.0694   0.0875    0.1300   0.0000   437.8566       4.56089       10.8672       8.87114     -0.150990      -2.69702       2.83093       3.54962       3.76893       3.78519       3.75105       3.52194
  18  18 3439.9758    3.0961  2.2638 11.6628  0.0000  0.0404   0.0513   0.1102    0.1142   0.0000   437.4338       1.08119       15.2236       8.74629      -2.51323       1.83663       3.67081       4.76580       5.10877       5.30589       5.13721       4.70222
  18  19 3582.6202    2.5935  3.2356 11.1311  0.0001  0.0500   0.0370   0.1357    0.0924   0.0000   441.6003       12.0228       21.2624       11.3832     -0.852471       7.30712       4.50233       5.75939       6.01485       6.13989       5.86748       5.48457
  18  20 3725.3022    2.1840  4.7933 10.3451  0.0000  0.0617   0.0245   0.1663    0.0788   0.0000   445.0278       7.94017       1.04603       1.09539     -0.669610       7.85637       5.44914       7.06427       7.23016       7.83586       7.23645       6.77829
  18  21 3868.1376    1.7673  6.8474  9.9284  0.0000  0.0789   0.0172   0.2129    0.0616   0.0000   441.3597       4.20771       17.3008       22.1465      -6.37924       9.89374       7.18992       9.15020       9.89751       10.1640       9.82675       9.01835
  18  22 4010.9575    1.4607  8.4586  9.8802  0.0000  0.0960   0.0139   0.2703    0.0500   0.0000   458.5156       13.9716       14.3806      -7.99297      -8.60692       19.8807       8.28755       10.7512       11.5461       11.8757       11.4301       10.5194
  18  23 4153.7871    1.2803 10.8839  9.5629  0.0002  0.1155   0.0111   0.3267    0.0495   0.0000   423.9811       5.89437       10.7839      -11.3783      0.751516      -8.53596       9.82905       12.9541       13.7950       14.2309       13.5468       12.6064
  18  24 4296.8255    1.0270 12.8005  9.6206 -0.0008  0.1515   0.0095   0.4136    0.0420   0.0000   443.0153      -27.4946       26.0004       25.0677       11.8393       36.5914       12.9826       16.9923       18.4362       18.8331       18.0611       16.4956
  19   4 1364.2588    0.0994  0.0988  9.0535  0.0001  0.0169   0.0096   0.0299    0.0313   0.0000   444.7828      -4.53297       24.5441      0.416246       4.57117     -0.727700       1.61422       2.06923       2.02014       1.74699       1.87810       1.90007
  19   5 1543.0455    0.1607  0.1814  9.1027  0.0000  0.0197   0.0098   0.0398    0.0347   0.0000   437.9389      -1.34408       18.8255       1.37552     -0.616168      0.868807       1.89782       2.10414       2.35408       2.52853       2.43034       1.90921
  19   6 1709.3562    0.2696  0.3035  9.1127  0.0000  0.0173   0.0112   0.0377    0.0418   0.0000   439.4793      -4.93477       12.9993      0.756061      -4.09619      -2.20096       1.30431       1.88161       1.91766       1.92244       2.27352       1.89094
  19   7 1867.2822    0.4609  0.4195  9.1920  0.0000  0.0182   0.0154   0.0426    0.0587   0.0000   438.8023      -6.66399       13.1685      0.695916      -5.74367       1.98913       1.62340       2.03559       2.48691       2.50122       2.40099       2.22426
  19   8 2021.7599    0.6471  0.5836  9.1724  0.0000  0.0191   0.0183   0.0467    0.0866   0.0000   439.6163      -1.07470       12.3081      0.354509     -0.629357       2.73637       1.76524       2.13483       2.22949       2.19730       2.28771       2.14514
  19   9 2173.7639    0.9155  0.7031  9.5533  0.0000  0.0205   0.0233   0.0501    0.1029   0.0000   438.6268      -3.75450       12.3374      -2.38406       1.03811      0.154456       1.82560       2.21710       2.38771       2.48440       2.38722       2.29640
  19  10 2322.2438    1.1843  1.0577  9.9271  0.0000  0.0259   0.0260   0.0709    0.1317   0.0000   436.0743       2.03969       16.2033       2.06379       5.61516      0.838360       2.20025       2.77931       3.00566       3.26310       3.00813       2.92798
  19  11 2468.1127    1.5729  1.0251 10.6632  0.0004  0.0263   0.0352   0.0669    0.1295   0.0000   435.9047      -3.64768       12.3323      -1.10392      -1.61782       1.14253       2.35256       3.20179       3.51999       3.67866       3.35495       3.05908
  19  12 2613.0817    2.1684  1.0411 11.0631  0.0000  0.0257   0.0469   0.0644    0.1557   0.0000   438.6128      -3.28989       13.2024       5.31875      -2.63429      -1.31813       2.19304       2.68777       2.98702       3.06220       3.23671       2.92843
  19  13 2757.9397    2.7175  0.9117 11.7116  0.0000  0.0224   0.0622   0.0652    0.1215   0.0000   438.9984      0.596946       13.1161       2.41455      0.883312      -1.87160       1.85020       2.41091       2.52214       2.75774       2.67097       2.35633
  19  14 2902.4433    3.4323  0.8864 11.9978  0.0000  0.0224   0.0766   0.0572    0.1400   0.0000   438.5429       5.79053       5.72813       2.46539     -0.245675       3.39578       2.05305       2.52131       2.72148       2.70959       2.56859       2.52281
  19  15 3046.5160    4.0651  0.9131 12.2478  0.0000  0.0224   0.0904   0.0596    0.1425   0.0000   436.1327       5.06496       13.7794       5.52844      -5.44960     -0.956217       1.93853       2.53980       2.71097       2.75169       2.66979       2.45361
  19  16 3189.8349    3.9695  1.2516 12.2977  0.0000  0.0283   0.0787   0.0734    0.1353   0.0000   438.5403      -3.69638       12.5672       9.08641      -4.99956     -0.793057       2.39890       3.09901       3.04100       3.25964       3.08450       2.97372
  19  17 3332.9543    3.5325  1.5324 12.3905  0.0001  0.0319   0.0661   0.0854    0.1035   0.0000   438.1525     -0.400209       11.9682       3.75797       3.05930      0.382629       2.74462       3.49128       3.58585       3.86485       3.62329       3.56177
  19  18 3476.1738    2.9007  2.4351 11.6009  0.0000  0.0403   0.0439   0.1147    0.0863   0.0000   441.5934      0.665814       11.2817      -3.95915      0.197501      -2.26244       3.35249       4.43659       4.80478       5.04377       4.79789       4.45111
  19  19 3619.2565    2.4812  3.8278 10.6575  0.0000  0.0515   0.0296   0.1408    0.0864   0.0000   439.8570       11.0450       14.9852      0.578402      -7.12779       4.52434       4.33421       5.54700       5.96689       6.13918       5.98492       5.41646
  19  20 3762.4604    2.0569  5.4167 10.2449  0.0000  0.0658   0.0218   0.1812    0.0706   0.0000   430.3854       8.78825       21.5377       1.66538      -1.25165      -4.67312       5.60243       7.09524       7.74429       7.82159       7.45033       7.16732
  19  21 3905.7182    1.7454  6.6605 10.0645  0.0000  0.0774   0.0170   0.2106    0.0561   0.0000   442.5819      -10.2778     -0.341840      -10.4644       8.82727     -0.419625       6.42470       8.54126       8.99703       9.44943       9.12087       8.40391
  19  22 4048.9751    1.4129  9.3966  9.7802  0.0000  0.1012   0.0125   0.2829    0.0469   0.0000   435.7964      -5.12871      0.208386      -3.16790      -2.08975      -2.95583       8.48640       10.9436       11.9527       12.1794       11.7510       10.9157
  19  23 4192.2420    1.1927 11.5739  9.6840  0.0000  0.1247   0.0104   0.3543    0.0421   0.0000   421.7479       21.9454       36.1232      -25.0916     0.0571071       1.35713       10.3839       13.5402       14.7331       14.9721       14.4946       13.4618
  19  24 4335.8420    1.0017 14.4021  9.6619  0.0000  0.1628   0.0086   0.4487    0.0368   0.0000   437.0363      -13.7507      -1.85922       21.7246       12.7628       17.6757       13.3146       17.3917       19.0071       19.4646       18.8721       17.6319
  20   4 1386.5013    0.1067  0.1149  9.0871  0.0000  0.0220   0.0089   0.0353    0.0303   0.0000   436.8624     0.0907614       18.4369       2.82567      -1.02400     -0.225938       2.35365       3.57424       4.12423       2.86091       2.30026       1.95618
  20   5 1566.5348    0.1917  0.2063  9.0391  0.0000  0.0138   0.0099   0.0359    0.0359   0.0000   437.5992     -0.265650       16.5134       2.04108     -0.171267       1.07133       1.22076       1.65817       1.65647       1.79735       1.87413       1.70605
  20   6 1734.1933    0.3145  0.2896  9.0774  0.0000  0.0154   0.0123   0.0329    0.0431   0.0000   438.6700      0.226622       15.9579      -1.59386      -1.34675     -0.223745       1.29578       1.66070       1.94407       1.83065       1.84026       1.74695
  20   7 1893.9177    0.4692  0.4102  9.2117  0.0000  0.0162   0.0153   0.0393    0.0570   0.0000   437.7249     0.0438778       14.4164      -1.06911      -1.04274      0.131799       1.36821       1.81705       1.93900       2.14346       2.17058       2.04399
  20   8 2050.0624    0.6683  0.6576  9.3450  0.0000  0.0209   0.0176   0.0527    0.0800   0.0000   439.5356      -3.56406       12.3061      -1.42773      -1.04238      0.773718       1.72449       2.04628       2.09657       2.16855       2.13141       2.14599
  20   9 2203.1350    0.9331  0.8204  9.7035  0.0000  0.0236   0.0220   0.0574    0.1054   0.0000   436.1512     -0.921209       14.2545      0.398174      -5.32596       1.67378       2.05609       2.77954       3.01781       3.04938       2.68477       2.58370
  20  10 2352.4113    1.2624  1.0180 10.1692  0.0000  0.0257   0.0273   0.0603    0.1205   0.0000   435.2111       2.44201       12.4137     -0.564223     -0.646202       4.55337       2.02265       2.53943       2.73823       2.92750       2.87423       2.64703
  20  11 2498.9821    1.7800  0.9699 10.5784  0.0000  0.0243   0.0380   0.0589    0.1545   0.0000   436.6955       1.10407       8.41964      -1.29624      -1.63963       1.44259       2.08725       2.69098       2.70248       2.83279       2.80976       2.58926
  20  12 2644.8703    2.2639  1.0159 10.9984  0.0000  0.0237   0.0475   0.0626    0.1523   0.0000   440.3365       4.61927       14.7176      0.665914      -1.47362      -3.83530       1.96239       2.57978       2.74991       2.86909       2.86128       2.62031
  20  13 2790.6397    2.7819  0.9322 11.6544  0.0000  0.0225   0.0604   0.0583    0.1376   0.0000   438.3249       6.00348       10.0332       1.49754       2.47425       1.34742       1.93720       2.43844       2.63888       2.75142       2.63912       2.60242
  20  14 2935.9877    3.7361  0.8417 12.1182  0.0000  0.0212   0.0834   0.0525    0.1378   0.0000   437.9597       2.67208       11.4034     -0.416106       1.49467      0.325810       1.70659       2.23784       2.30403       2.45758       2.36735       2.29142
  20  15 3080.4467    3.9731  0.9800 12.2126  0.0000  0.0225   0.0848   0.0620    0.1477   0.0000   436.5316     0.0931643       18.7646     -0.762137      0.995815       4.80833       1.86750       2.48155       2.69563       2.95089       2.69507       2.54038
  20  16 3224.3671    3.8192  1.3035 12.3955  0.0031  0.0287   0.0724   0.0774    0.1141   0.0000   442.3542       3.42343       13.5939       3.55424      -4.34634      0.723762       2.42101       3.11626       3.14321       3.31894       3.17954       3.00988
  20  17 3368.0859    3.2810  1.9167 11.9623  0.0000  0.0346   0.0523   0.0932    0.0842   0.0000   434.7604       6.29290       12.4334       9.85660       1.29613       5.91437       2.73867       3.50240       3.82288       4.05745       3.87259       3.61291
  20  18 3511.8654    2.7766  2.6771 11.5153  0.0000  0.0435   0.0396   0.1141    0.0795   0.0000   441.6592       9.60689       8.39670      -7.46194      -4.18437       6.59630       3.47705       4.44927       4.98762       5.03849       5.18483       4.69860
  20  19 3655.5713    2.4172  4.0504 10.6762  0.0000  0.0540   0.0272   0.1394    0.0753   0.0000   440.0040       4.62112       1.48277      -3.81846      -9.78852      -1.29356       4.36470       5.62356       6.02587       6.28223       6.07324       5.73729
  20  20 3799.2097    1.9921  5.8685 10.0427  0.0000  0.0662   0.0192   0.1822    0.0682   0.0000   448.2312       10.3078       28.8549       16.6319       6.73956      -7.42978       5.36377       6.74870       7.35010       7.62956       7.44435       6.87488
  20  21 3942.8478    1.6525  8.4573  9.7146  0.0000  0.0863   0.0138   0.2398    0.0537   0.0000   443.6662      -8.81080       4.88111       10.3210      -12.9007      -1.52399       6.87339       8.96172       9.62859       10.1427       9.64106       9.17804
  20  22 4086.5932    1.3946  9.5089  9.6631  0.0000  0.0975   0.0116   0.2778    0.0469   0.0000   449.7725       4.64838      -7.62326      -10.5457       19.9285       21.7425       7.75606       10.1474       10.9874       11.3146       11.1585       10.4552
  20  23 4230.1220    1.1224 11.1476  9.6883  0.0000  0.1237   0.0099   0.3408    0.0411   0.0000   419.8532       31.9522       19.3616       17.9348       8.19615      -8.75065       9.75510       12.7714       13.5851       14.1689       13.6006       12.7699
  20  24 4374.1268    0.9180 14.6093  9.6826  0.0000  0.1713   0.0079   0.4721    0.0342   0.0000   429.9691      -20.9972       8.66543       26.9855      -27.8891      -7.81197       13.1927       17.3422       18.7866       19.7005       18.9279       17.5531
  21   5 1589.2949    0.1946  0.1881  9.0011  0.0000  0.0144   0.0098   0.0285    0.0338   0.0000   439.4602     -0.661847       18.7620      0.507205      -2.14151     -0.723547      0.904045       1.33932       1.26157       1.44594       1.45996       1.20573
  21   7 1919.7718    0.5164  0.5027  9.1050  0.0000  0.0187   0.0147   0.0403    0.0646   0.0000   439.4555      -1.50099       19.2128      -6.21697       1.96720      -1.38388       1.41541       1.87270       1.96933       2.06859       2.15174       1.95855
  21   8 2077.7356    0.6979  0.6940  9.4523  0.0000  0.0203   0.0177   0.0529    0.0816   0.0000   437.8144     -0.582046       13.5748      0.961236     0.0108246      0.878122       1.60333       1.94958       2.24584       2.39191       2.31133       2.07710
  21   9 2231.8466    0.9904  0.8627  9.6569  0.0000  0.0227   0.0223   0.0563    0.1195   0.0000   440.5395       2.21878       12.8752      -4.49075       1.21266     -0.351617       1.86147       2.48802       2.64176       2.71741       2.53385       2.43005
  21  10 2381.8949    1.4191  0.9790 10.0198  0.0000  0.0230   0.0292   0.0588    0.1343   0.0000   440.6649     -0.554402       15.5119      -1.84417      -3.76534      -1.78712       1.73769       2.19411       2.35327       2.49197       2.42589       2.40749
  21  11 2529.2896    1.8424  1.0101 10.8568  0.0000  0.0245   0.0380   0.0603    0.1233   0.0000   438.0067       1.03394       11.8822       5.05236      0.573683       4.25094       1.80694       2.36351       2.53383       2.54806       2.50924       2.43951
  21  12 2676.1848    2.4002  0.9059 11.5327  0.0000  0.0224   0.0531   0.0586    0.1117   0.0000   439.3686      0.925042       13.3153      -3.69900      -3.49057       2.31077       1.75275       2.33101       2.35326       2.59111       2.47036       2.47023
  21  13 2822.9566    3.0561  0.8718 11.7434  0.0000  0.0214   0.0657   0.0520    0.1332   0.0000   438.9214       6.59735       12.8660      -2.36532      -1.52336       1.55612       1.65609       2.15194       2.31688       2.33612       2.22917       2.23820
  21  14 2968.9008    3.7709  0.8124 12.0597  0.0000  0.0204   0.0821   0.0495    0.1283   0.0000   436.0370       1.60228       14.5423    -0.0280712      0.337178       1.28172       1.57117       2.08241       2.17762       2.28179       2.16422       1.97892
  21  15 3113.9323    4.0308  1.0871 11.9845  0.0000  0.0234   0.0785   0.0616    0.1700   0.0000   436.3087      -1.00871       12.4939      0.962642      -5.61273      -5.11937       1.85930       2.33146       2.41844       2.57114       2.61650       2.51759
  21  16 3258.4328    3.8119  1.3634 12.1030  0.0000  0.0279   0.0679   0.0710    0.1284   0.0000   435.1415       6.43597       17.4785       4.95325      -1.10418       7.14859       2.20495       2.86185       3.12038       3.12183       3.03527       2.93828
  21  17 3402.8075    3.2872  2.0045 11.7043  0.0000  0.0348   0.0488   0.0881    0.0855   0.0000   434.0870       1.57773       10.4831       2.42655      -7.91525      -1.29946       2.66212       3.41552       3.74066       3.85086       3.71046       3.53733
  21  18 3547.1332    2.7461  2.8660 11.2811  0.0000  0.0426   0.0356   0.1130    0.0705   0.0000   439.8297       5.92264       14.7461      -7.93203      -7.78508       2.71536       3.18223       4.20457       4.43912       4.67998       4.52382       4.21990
  21  19 3691.5139    2.2523  4.4562 10.5679  0.0000  0.0561   0.0244   0.1489    0.0677   0.0000   436.8990       11.3001       22.3320       3.90889      -1.67633     -0.886950       4.27060       5.52053       6.01451       6.22447       6.21139       5.80185
  21  20 3835.5636    1.8452  6.3069 10.1176  0.0000  0.0697   0.0172   0.1943    0.0542   0.0000   428.6667       21.2893     -0.945584       4.12255       14.5818       14.4778       5.35844       6.89393       7.38505       7.79185       7.80876       7.27835
  21  21 3979.8771    1.5835  8.3809  9.7750  0.0000  0.0868   0.0132   0.2387    0.0486   0.0000   442.8645       4.07995       21.1245      -9.16956      -3.39141       9.77668       6.47500       8.51818       9.17756       9.76137       9.24635       8.70828
  21  22 4123.9806    1.3199 11.1680  9.5787  0.0003  0.1117   0.0101   0.3036    0.0429   0.0000   434.8159    -0.0335348      -9.86060       5.52145       16.1713      -3.76947       8.36338       10.6463       11.6810       12.0856       11.8835       11.4590
  21  23 4268.0306    1.1100 13.5513  9.5764  0.0000  0.1376   0.0084   0.3875    0.0379   0.0000   447.2853       7.08235       10.5362       23.5751       41.7639       3.02490       10.3108       13.2933       14.5579       15.0643       14.8783       14.1078
  21  25 4556.3662    0.7433 17.2066  9.4630 -0.0005  0.2048   0.0061   0.5675    0.0296   0.0000   435.2911       3.63754       52.2410      -27.6118       27.8545      -4.15755       15.1636       19.6073       21.7794       22.4966       21.7129       20.7485
  22   3 1233.0813    0.0732  0.1004  9.1334 -0.0027  0.0238   0.0093   0.0398    0.0284   0.0000   439.7447       4.28999       18.9051      -2.21475      -2.46167      -1.26753       1.90021       2.62582       2.76256       2.37657       2.55118       2.49839
  22   4 1429.1340    0.1295  0.1048  8.9933  0.0000  0.0182   0.0092   0.0245    0.0296   0.0000   440.7876     -0.310737       17.1552       2.14108      -2.96002      0.869762      0.865305       1.81734       1.29757       1.70970       1.49953       1.78038
  22   5 1611.3352    0.2197  0.2406  9.0496  0.0000  0.0146   0.0098   0.0330    0.0355   0.0000   439.7262      -1.32959       19.0745      0.102742      -3.36683       2.00773       1.21248       1.62598       1.86089       1.93009       1.79823       1.79757
  22   6 1781.5406    0.3719  0.3705  9.0825  0.0000  0.0163   0.0125   0.0357    0.0482   0.0000   438.4076     -0.440280       17.3720      0.992139      -1.71465       2.63475       1.18653       1.45868       1.65732       1.77689       1.71355       1.61308
  22   7 1945.0671    0.5342  0.4695  9.2652  0.0000  0.0182   0.0156   0.0388    0.0611   0.0000   437.7864      -1.10397       18.6035      0.112820     -0.388813      -2.91276       1.23158       1.74309       1.77710       1.89469       1.83845       2.00495
  22   8 2104.7284    0.7704  0.7086  9.4682  0.0000  0.0203   0.0183   0.0495    0.0848   0.0000   439.6177     -0.637266       12.6627     -0.787695      -2.32097      -2.28511       1.57032       1.88289       1.95291       2.07664       2.10521       2.07363
  22   9 2259.9982    1.0729  0.7661 10.0675  0.0000  0.0207   0.0247   0.0513    0.0897   0.0000   438.1906      -1.03605       16.4383     -0.816630     -0.963577      0.217181       1.50252       1.98506       2.16572       2.17854       2.18239       2.00361
  22  10 2410.8068    1.4306  1.0199 10.3713  0.0000  0.0240   0.0294   0.0628    0.1250   0.0000   438.6552      0.873443       13.5446       1.20692     -0.908093       2.28284       1.79079       2.35497       2.49925       2.66393       2.54061       2.26977
  22  11 2559.2065    1.9971  0.9829 10.8149  0.0000  0.0221   0.0405   0.0566    0.1280   0.0000   439.5781       2.28529       13.0380      0.481148      -3.20035     -0.335530       1.68919       2.01166       2.23103       2.34114       2.26211       2.27916
  22  12 2707.0944    2.5308  1.0452 11.3002  0.0000  0.0226   0.0505   0.0611    0.1384   0.0000   438.7403       1.08774       13.9492       2.71182      -3.91194       1.83175       1.69471       2.11488       2.32813       2.49380       2.43430       2.30476
  22  13 2854.7266    3.3152  0.7808 12.0799  0.0000  0.0193   0.0740   0.0505    0.1117   0.0000   436.3859       1.96107       12.1315     -0.511839      0.712756      -2.16798       1.48861       1.88680       1.89151       1.94160       2.05459       2.00926
  22  14 3001.4040    3.8407  0.8583 12.4492  0.0000  0.0199   0.0839   0.0542    0.1167   0.0000   440.3315      0.744059       19.8985       4.11880     -0.641014       1.13911       1.55749       1.90899       2.13815       2.23425       2.15385       2.02612
  22  15 3147.0141    4.0977  1.0279 12.6113  0.0000  0.0232   0.0826   0.0601    0.1228   0.0000   439.3626       2.01353       11.7464       6.50155     -0.981183      -1.04599       1.75207       2.13575       2.33005       2.47593       2.45153       2.28747
  22  16 3292.1602    3.6689  1.5133 12.0975 -0.0003  0.0288   0.0607   0.0761    0.0981   0.0000   443.0984       1.90496       11.8973       1.60535       4.00282       5.17548       2.06624       2.62703       2.89130       3.15559       2.92439       2.89183
  22  17 3437.2331    3.1457  2.1687 11.6211  0.0000  0.0351   0.0443   0.0918    0.0779   0.0000   437.5650       5.35443       9.13208       1.23053       3.26528       3.26430       2.60175       3.33048       3.66067       3.72741       3.69505       3.54090
  22  18 3582.1074    2.5534  3.4987 11.0018  0.0000  0.0465   0.0290   0.1223    0.0591   0.0000   439.7839       5.54383       15.5419      -4.00998      -1.55891      -8.13162       3.30331       4.27542       4.70783       4.92077       4.83859       4.58489
  22  19 3727.0124    2.1158  4.8649 10.5367  0.0000  0.0590   0.0216   0.1540    0.0572   0.0000   442.1759       6.30694       14.1199       8.28917     -0.252102      -8.53606       4.26920       5.67083       6.07893       6.19626       6.26656       6.06928
  22  20 3871.6148    1.7724  6.6433 10.1608  0.0000  0.0724   0.0161   0.1967    0.0487   0.0000   442.1721       3.25058       2.03558      -3.77379       12.3071       1.14263       5.22216       6.82534       7.41638       7.78551       7.48010       7.14405
  22  21 4016.0600    1.5005  8.3953  9.8874  0.0000  0.0890   0.0128   0.2406    0.0448   0.0000   430.9745      -1.76841      -5.22386       3.97118      -7.50672      0.647970       6.21795       8.34905       8.97503       9.41500       9.17026       8.81729
  22  22 4160.8842    1.2488 11.4620  9.6587 -0.0003  0.1157   0.0095   0.3221    0.0392   0.0000   429.0796       14.2333       17.1755       10.1541      -9.10010    -0.0292050       8.24997       11.0652       11.8924       12.5018       12.2062       11.7144
  23   3 1252.2497    0.0636  0.0337  9.0772  0.0000  0.0253   0.0145   0.0296    0.0266   0.0000   444.9465      -5.37606       20.1886      -4.78503      0.645469       2.08265       1.06629       2.21502       2.44236       1.90027       1.86261       1.49712
  23   4 1449.6865    0.1286  0.1192  9.0353  0.0000  0.0143   0.0091   0.0281    0.0294   0.0000   440.3244      -3.06194       13.6402      -1.88678      -5.60925      -3.57152       1.20104       1.24164       1.56572       1.40181       1.33444       1.66462
  23   5 1632.7844    0.2338  0.2258  9.0398  0.0000  0.0145   0.0101   0.0303    0.0346   0.0000   441.5267      -1.21982       15.8523      0.913719      -3.94513      -1.99647       1.13989       1.12384       1.19590       1.47866       1.53953       1.32596
  23   6 1804.2230    0.3837  0.3396  9.1985  0.0000  0.0135   0.0131   0.0355    0.0445   0.0000   438.9578      -1.30083       17.3689       2.54941      -3.69054       2.38400       1.00616       1.30092       1.43851       1.49020       1.53354       1.47413
  23   7 1969.5876    0.5601  0.6372  9.1861  0.0000  0.0201   0.0141   0.0465    0.0699   0.0000   438.9492      -2.53505       14.7503      -2.63186     -0.111395      0.450569       1.42174       1.73086       1.91982       2.03041       1.97828       1.88157
  23   8 2131.0656    0.7871  0.7076  9.5012  0.0000  0.0190   0.0185   0.0488    0.0825   0.0000   439.7003      -1.59589       16.7517     0.0531512      -6.82844      0.170500       1.35713       1.71843       1.87935       2.04169       1.81790       1.82279
  23   9 2287.4460    1.1044  1.0454  9.7842  0.0000  0.0242   0.0218   0.0601    0.1175   0.0000   439.9530      -1.44822       17.3289       1.39330       2.10723       2.67948       1.68563       2.10352       2.35911       2.52126       2.30619       2.32717
  23  10 2439.1970    1.5819  1.0246 10.4281  0.0000  0.0236   0.0313   0.0585    0.1300   0.0000   442.6306       2.65002       19.2007       1.95661      -3.93364      0.289670       1.59361       2.05270       2.14929       2.37260       2.22681       2.21658
  23  11 2588.6056    2.0203  0.9975 10.9384  0.0000  0.0221   0.0396   0.0581    0.1152   0.0000   437.6634       1.97365       15.2305       4.03947     -0.848029     -0.504507       1.49598       1.98721       2.18212       2.21940       2.18149       2.05812
  23  12 2737.5983    2.7094  0.9412 11.6614  0.0000  0.0214   0.0554   0.0560    0.1183   0.0000   441.0173     -0.666461       14.6250       3.20771      -3.00965      0.225883       1.56173       2.11578       2.28548       2.49882       2.40625       2.17451
  23  13 2886.0607    3.3737  0.8226 12.2165  0.0000  0.0196   0.0728   0.0512    0.1082   0.0000   440.1874       2.18291       8.44776       6.48246      -1.21521       3.57207       1.35915       1.82164       1.95599       2.20044       2.04871       2.01121
  23  14 3033.4415    4.0986  0.9027 12.1686  0.0020  0.0204   0.0840   0.0510    0.1490   0.0000   439.0136       2.91613       10.1322       2.56465      -4.39227     -0.502337       1.47945       1.82647       2.05604       2.12714       2.11165       1.99917
  23  15 3179.6904    4.0282  1.1219 12.1540  0.0000  0.0234   0.0750   0.0607    0.1534   0.0000   435.2755       4.17431       16.8552       3.17219     -0.580012       4.23246       1.77118       2.25314       2.46282       2.57656       2.67091       2.50229
  23  16 3325.5017    3.6521  1.5488 12.0217  0.0000  0.0282   0.0590   0.0738    0.1028   0.0000   439.3688       6.04075       17.8177       6.50035       1.55903      -2.43343       2.04200       2.64655       2.76343       3.02143       2.83869       2.78794
  23  17 3471.2377    2.9781  2.4262 11.5061  0.0000  0.0366   0.0389   0.0974    0.0673   0.0000   435.2800      -1.00993       16.0620       7.38103       5.84173      -4.80052       2.56943       3.31998       3.63405       3.84368       3.73113       3.61129
  23  18 3616.6802    2.4059  3.7463 10.9725  0.0000  0.0485   0.0262   0.1241    0.0524   0.0000   434.0853       6.79802       8.98058       2.92406     0.0134898       2.09383       3.39366       4.40956       4.76505       4.94800       4.89985       4.83563
  23  19 3761.9155    2.0440  5.3338 10.4455  0.0000  0.0600   0.0194   0.1621    0.0513   0.0000   444.3303       2.87649       4.41070       15.5688     -0.655786       2.22208       4.26247       5.50736       6.03050       6.19270       6.23288       5.87556
  23  20 3907.2682    1.6796  6.9480 10.0685  0.0000  0.0759   0.0145   0.1982    0.0462   0.0000   448.7769       3.57620       16.1383       5.88576       4.60366       3.56828       5.02848       6.89603       7.47509       7.91107       7.68920       7.35212
  23  21 4052.6372    1.4111  9.6459  9.7749  0.0000  0.0980   0.0111   0.2626    0.0416   0.0000   443.4435       14.3000      -4.82640       4.21450       12.0898       10.1021       6.72945       8.83847       9.48262       9.89689       9.63556       9.47706
  23  22 4197.4089    1.1992 11.8320  9.6571  0.0000  0.1193   0.0090   0.3276    0.0376   0.0000   447.3437       10.3171     -0.150541       12.3999      0.728351      -10.6020       8.08764       10.5640       11.5243       12.0979       11.7799       11.4357
  23  23 4342.4941    0.9540 14.4627  9.6778 -0.0006  0.1564   0.0072   0.4298    0.0317   0.0000   452.9574      -5.51225      -8.26406       29.3735      -3.81774       3.38696       10.6428       13.9704       15.2713       15.6499       15.7966       14.8007
  23  24 4487.8058    0.8239 16.6835  9.4740 -0.0009  0.1853   0.0060   0.5035    0.0300   0.0000   457.9826       20.9274      -35.7932      -30.4885       19.3900       3.73892       12.3902       16.4350       17.7933       19.0260       18.5761       17.6040
  24   3 1271.0046    0.0634  0.0260  9.1642  0.0000  0.0211   0.0126   0.0186    0.0258   0.0000   438.3846     -0.999477       24.9863     -0.972882      -1.11181       3.13679       1.41063       2.60314       1.71406       1.83278       2.44279       1.83110
  24   4 1469.7800    0.1466  0.1231  9.0599  0.0000  0.0126   0.0093   0.0297    0.0292   0.0000   440.5841   -0.00376643       19.3819      0.886074      -2.06264      0.282786      0.672032      0.976909      0.957784       1.01763       1.04159       1.03620
  24   5 1653.6888    0.2414  0.2840  9.0131  0.0000  0.0145   0.0095   0.0346    0.0367   0.0000   438.6541      -3.76245       20.6293     -0.569437      -3.41637      0.157942       1.06508       1.36440       1.44783       1.55842       1.60511       1.71522
  24   6 1826.2991    0.3743  0.4751  9.1575  0.0000  0.0172   0.0111   0.0455    0.0498   0.0000   437.9172      -1.59917       18.6915      0.364683     -0.306078      -2.97012       1.13286       1.53532       1.70369       1.78531       1.82136       1.65073
  24   7 1993.5283    0.6216  0.5490  9.3720  0.0000  0.0173   0.0160   0.0409    0.0643   0.0000   439.6049     0.0829654       18.5588      -1.07749      -1.61462     -0.616211       1.07968       1.35456       1.63542       1.72371       1.56135       1.53618
  24   8 2156.7548    0.8734  0.7495  9.5669  0.0000  0.0198   0.0193   0.0486    0.0884   0.0000   438.1677      -1.21725       17.9308    -0.0614653       3.32636      0.366741       1.47741       1.93146       2.10156       2.21246       2.13778       1.99037
  24   9 2314.3015    1.1871  0.9722 10.1347  0.0000  0.0240   0.0240   0.0557    0.1060   0.0000   438.0414       1.96845       12.3265       2.66453      0.162296      0.258588       1.50074       2.02028       2.15728       2.24716       2.17147       2.16286
  24  10 2466.9948    1.7039  1.1455 10.4270  0.0000  0.0246   0.0323   0.0596    0.1556   0.0000   439.0627      0.551246       17.6250      0.630342    -0.0875188      0.189109       1.64809       2.13801       2.36819       2.44592       2.57310       2.41493
  24  11 2617.6539    2.2368  0.9766 10.9921  0.0000  0.0214   0.0430   0.0546    0.1330   0.0000   436.8987      -1.17573       14.9465       1.95231       1.11179       1.73742       1.40341       1.82925       2.03211       2.08431       2.01178       1.96123
  24  12 2767.6786    2.9226  0.8725 11.7903  0.0000  0.0199   0.0605   0.0516    0.1178   0.0000   438.0537      -1.79070       10.8228      0.884205      0.732482      0.509213       1.44056       1.79631       1.88511       2.08954       1.98904       1.98529
  24  13 2916.9491    3.6126  0.8994 11.7652  0.0000  0.0203   0.0711   0.0486    0.1506   0.0000   439.6567       2.73971       14.4787      0.142309      -2.88289     -0.326288       1.58408       2.10103       2.34371       2.39873       2.24941       2.12027
  24  14 3065.0247    3.9653  1.0175 12.1889  0.0000  0.0215   0.0751   0.0562    0.1394   0.0000   438.6365       4.02860       13.3974       2.82464      -3.22078      -1.26224       1.50435       1.90888       2.05507       2.19642       2.13417       2.02255
  24  15 3211.9645    3.9311  1.2026 12.4116  0.0000  0.0243   0.0718   0.0650    0.1277   0.0000   444.3791       8.10153       11.7552       7.71092       3.69553       3.89616       1.65381       2.20542       2.38120       2.47863       2.47462       2.27985
  24  16 3358.4197    3.3524  1.8744 11.8287  0.0001  0.0319   0.0479   0.0795    0.0808   0.0000   441.3044     -0.865364       11.1344       1.74998       1.32507       4.54259       2.01501       2.76410       2.94656       3.08713       3.00969       2.90533
  24  17 3504.8215    2.8699  2.7673 11.2708  0.0006  0.0381   0.0341   0.1010    0.0621   0.0000   436.6014       5.96675       5.47868       4.32108      0.838885      0.189161       2.45973       3.37220       3.50135       3.80385       3.81651       3.69682
  24  18 3650.9047    2.3372  4.0819 10.7855  0.0000  0.0492   0.0234   0.1302    0.0505   0.0000   441.7480       9.43198       13.1368       10.2956       3.94875      -3.75168       3.20218       4.14973       4.45526       4.77288       4.74369       4.58721
  24  19 3796.6755    1.9703  5.9931 10.2572  0.0000  0.0636   0.0169   0.1688    0.0482   0.0000   440.7361       23.6505       14.8018       2.73979       4.74532      0.156037       4.20451       5.59573       6.08872       6.46269       6.42746       6.14814
  24  20 3942.5911    1.6354  8.1610  9.9570  0.0001  0.0795   0.0128   0.2187    0.0425   0.0000   446.2307       7.45071       16.8841       2.18107      -6.87876      -5.60317       5.21652       6.80558       7.34918       7.81414       7.80985       7.47475
  24  21 4088.2083    1.3652 10.3044  9.8589  0.0000  0.1009   0.0103   0.2777    0.0372   0.0000   431.4267      -7.23086       12.7174       1.23369       8.73811     -0.359729       6.72987       8.63962       9.50318       10.2042       9.88639       9.63317
  24  22 4233.9592    1.1526 13.0551  9.6772  0.0000  0.1293   0.0080   0.3547    0.0346   0.0000   433.5481       5.10842       19.4217       4.35882      -13.3235      -6.42272       8.32070       10.9568       11.9453       12.5481       12.5146       11.9019
  24  23 4379.2123    0.9487 15.6370  9.6471  0.0001  0.1606   0.0066   0.4481    0.0299   0.0000   438.7059      -1.35213       24.9404    -0.0521083       17.3580       1.08099       10.4123       13.7300       15.0098       15.9091       15.9154       15.2255
  25   3 1289.3888    0.0767  0.0474  9.0584  0.0000  0.0204   0.0092   0.0206    0.0260   0.0000   438.9531       1.14818       19.3238      0.260762      -2.42820     -0.270547      0.947135       1.50875       1.42698       1.83797       1.46213       1.58675
  25   4 1489.4494    0.1440  0.1374  8.9992  0.0000  0.0158   0.0088   0.0335    0.0292   0.0000   441.0624     -0.242016       20.2200      -1.70795      -3.88568      0.310723       1.23293       1.93359       2.31314       2.84682       2.20166       2.58117
  25   5 1674.0611    0.2605  0.2549  9.0159  0.0000  0.0150   0.0104   0.0331    0.0353   0.0000   437.6930       1.47927       21.9676      0.142462      -4.82093      -1.05104      0.996654       1.41103       1.58463       1.46766       1.53810       1.39605
  25   6 1847.8604    0.4086  0.3903  9.1427  0.0000  0.0161   0.0125   0.0338    0.0475   0.0000   439.6419      0.931533       18.6334      -1.18412      -2.10958      0.441271       1.09924       1.48316       1.68739       1.63331       1.61980       1.66816
  25   7 2016.8742    0.6389  0.6885  9.1837  0.0000  0.0200   0.0147   0.0456    0.0778   0.0000   442.5456       1.67909       17.1528       2.27238      -4.20761     0.0184507       1.31099       1.78472       1.84655       1.90639       1.97934       1.87330
  25   8 2181.7084    0.9026  0.7650  9.6600  0.0000  0.0188   0.0196   0.0502    0.0895   0.0000   438.4492      0.400509       16.1384      -2.25761      -1.89741     -0.966559       1.24813       1.68392       1.85686       2.09857       2.00804       1.87404
  25   9 2340.5439    1.2805  0.9683 10.1036  0.0000  0.0213   0.0250   0.0563    0.1070   0.0000   442.5439       2.18078       15.0539      0.729998      -1.08575      -5.02795       1.38069       1.71087       1.93200       1.99381       2.10317       2.06469
  25  10 2494.3295    1.7393  0.9942 10.5132  0.0000  0.0207   0.0332   0.0578    0.1247   0.0000   438.0721       2.44180       18.4902    -0.0179350     -0.671482     -0.302680       1.42737       1.86179       2.08275       2.23133       2.23440       2.06458
  25  11 2646.2106    2.2792  1.0054 10.9604  0.0000  0.0220   0.0424   0.0525    0.1393   0.0000   438.3556      0.616921       14.5296     -0.227895      -1.43433      -4.74127       1.47634       1.91612       2.15863       2.23983       2.33867       2.19267
  25  12 2797.3559    2.9819  0.8614 11.8000  0.0000  0.0193   0.0597   0.0486    0.1052   0.0000   437.6508      0.668294       12.3677       4.76910     -0.651088       2.75918       1.27333       1.54244       1.71345       1.80526       1.78193       1.74487
  25  13 2947.3981    3.7011  0.8809 12.2308  0.0000  0.0193   0.0730   0.0515    0.1118   0.0000   438.5175       4.24946       18.3887       1.17084       1.23671       2.19927       1.23340       1.66729       1.75426       1.92969       1.88750       1.85645
  25  14 3096.1147    4.0640  1.0594 12.2661  0.0000  0.0222   0.0748   0.0557    0.1418   0.0000   437.9308       6.96117       13.4192       2.01208      -5.33342      0.763763       1.52686       1.91594       2.19952       2.22733       2.34492       2.21558
  25  15 3243.8461    3.8383  1.3231 12.5724  0.0000  0.0260   0.0667   0.0671    0.0966   0.0000   439.3869       1.54137       12.6237       6.61974      -6.92010       2.81231       1.69733       2.13791       2.29791       2.43676       2.35071       2.41264
  25  16 3391.0620    3.1638  1.9735 12.0570  0.0000  0.0327   0.0460   0.0850    0.0685   0.0000   438.8302     -0.585118       14.3423       7.92372      -1.94802       5.46518       2.10429       2.63760       2.86776       3.10488       3.05907       2.88522
  25  17 3538.1054    2.7371  2.9301 11.2609  0.0000  0.0402   0.0312   0.1003    0.0565   0.0000   441.1780      -3.85866       12.6153       1.27313       1.92407      -1.90872       2.49784       3.36239       3.49123       3.87574       3.71838       3.57731
  25  18 3684.8169    2.2769  4.4823 10.6031  0.0000  0.0500   0.0213   0.1357    0.0485   0.0000   433.4409       6.05684       20.1137       10.0224       4.62310       3.79042       3.21316       4.14007       4.67811       4.89293       5.02256       4.79909
  25  19 3831.2844    1.8610  6.1133 10.3455  0.0000  0.0632   0.0159   0.1740    0.0416   0.0000   436.2704       10.8382       7.41749      -3.73333      -6.56872      -4.48284       4.14402       5.26263       5.80111       6.20402       6.21770       5.98326
  25  20 3977.5683    1.5433  8.5650  9.9176  0.0000  0.0816   0.0117   0.2311    0.0395   0.0000   441.2611       10.7610       3.33782       10.2542      -3.99015      -5.26683       5.24596       6.89604       7.55479       7.84940       7.98028       7.65801
  25  21 4123.5463    1.3004 10.9671  9.7442  0.0000  0.1041   0.0092   0.2903    0.0357   0.0000   430.8843       13.1716       12.9484      -19.3923      -9.77801       8.62209       6.56630       8.56898       9.30743       10.0529       9.78543       9.54593
  25  22 4269.6760    1.0891 13.4552  9.6616 -0.0005  0.1335   0.0074   0.3704    0.0319   0.0000   437.9222       19.6544       30.1803      -1.78485      -17.7535      -9.49021       8.31299       11.1741       12.1693       12.9310       12.7627       12.1642
  25  23 4415.3819    0.9015 16.4911  9.5636 -0.0001  0.1736   0.0060   0.4643    0.0284   0.0000   416.2802       17.1672       29.2545      -8.37775      -17.4355       9.49228       10.6092       13.9436       15.6026       15.9010       15.9402       15.4386
  26   3 1307.4591    0.0875  0.0693  9.0583  0.0000  0.0147   0.0083   0.0198    0.0259   0.0000   440.2367     -0.722511       18.0335     -0.134599     -0.105768      0.366915      0.927591       1.50316       1.63051       1.22714       1.63618       1.35150
  26   4 1508.7135    0.1539  0.1423  9.0226  0.0000  0.0134   0.0086   0.0267    0.0288   0.0000   440.5364      0.354649       20.5417       1.55977      -1.59155     -0.113396      0.859424       1.56577       1.36056       1.69323       1.43943       1.68487
  26   5 1694.0272    0.2972  0.2865  9.0607  0.0000  0.0136   0.0104   0.0303    0.0368   0.0000   439.9214      0.271441       20.6751      -1.18655      -1.91205       1.39524       1.01634       1.35658       1.56145       1.40104       1.58953       1.47321
  26   6 1869.0073    0.4604  0.4377  9.2551  0.0000  0.0163   0.0128   0.0341    0.0498   0.0000   439.6003   -0.00982977       20.3005      0.994426      -3.28987       1.06496      0.958751       1.22972       1.35595       1.41874       1.39971       1.38214
  26   7 2039.6949    0.6988  0.6282  9.2297  0.0000  0.0173   0.0161   0.0421    0.0788   0.0000   438.5672      -2.74053       16.4455       1.74275      -4.74691      -1.17818       1.01370       1.35226       1.44311       1.50162       1.56243       1.48494
  26   8 2206.0219    0.9610  0.8950  9.7730  0.0000  0.0204   0.0197   0.0571    0.0924   0.0000   440.8737      -1.40023       18.1161      -1.49416     0.0154418     -0.533407       1.30272       1.84854       1.91839       2.15375       2.07307       2.05896
  26   9 2366.0202    1.3514  1.0218 10.3290  0.0000  0.0223   0.0253   0.0568    0.1005   0.0000   438.4591     -0.655367       15.1927      -1.67179      -7.52746       1.34459       1.35490       1.72253       1.97499       2.04243       2.04414       2.09376
  26  10 2521.1860    1.8627  1.0071 10.8388  0.0000  0.0214   0.0343   0.0555    0.1109   0.0000   435.8176      0.630267       15.2411     -0.928892     -0.925180      -1.73396       1.44964       1.86845       2.09305       2.22773       2.22503       2.04522
  26  11 2674.3400    2.4370  1.0884 11.0293  0.0000  0.0218   0.0439   0.0572    0.1579   0.0000   440.4578    -0.0245735       12.2259       2.41412      -1.95532      0.987085       1.36604       1.80386       1.97072       2.05729       2.10119       2.03962
  26  12 2826.5580    3.1179  0.9159 11.8693  0.0000  0.0196   0.0599   0.0504    0.1158   0.0000   437.1771     -0.342223       11.1434       2.99679      0.387008       2.53204       1.30348       1.63072       1.74361       1.84124       1.87749       1.79003
  26  13 2977.4187    3.6933  0.9412 12.4608  0.0000  0.0204   0.0715   0.0532    0.1004   0.0000   437.6930       1.25638       15.6053       2.51999    -0.0145641      0.427767       1.44984       1.95786       2.15041       2.25809       2.20115       2.10553
  26  14 3126.9086    3.9466  1.1046 12.5221  0.0000  0.0225   0.0719   0.0598    0.1194   0.0000   434.6934       3.48488       13.7044       5.15712      -2.54657      -3.09734       1.43793       1.90439       1.98314       2.18664       2.26367       2.26996
  26  15 3275.3452    3.7677  1.4991 12.2966  0.0000  0.0276   0.0592   0.0681    0.0964   0.0000   438.8780       2.49351       14.9440       5.40868      -4.41692      -5.45877       1.71211       2.35696       2.47005       2.66727       2.54679       2.54034
  26  16 3423.2895    3.2046  2.0389 11.8400  0.0000  0.0323   0.0432   0.0815    0.0730   0.0000   438.1317       1.58886       8.31579       2.99131     -0.822541      0.656855       1.92609       2.65109       2.77633       3.02505       2.97428       2.95682
  26  17 3570.9250    2.6066  3.1441 11.2979 -0.0001  0.0408   0.0290   0.1069    0.0542   0.0000   435.0295       3.90873       17.7146       6.05260      -3.74804       3.89494       2.55093       3.34607       3.61244       3.93658       3.81601       3.76503
  26  18 3718.3798    2.1325  5.0028 10.6866  0.0000  0.0539   0.0191   0.1455    0.0425   0.0000   437.2253      -2.74603       14.9040      -2.56461       6.33361       3.98807       3.37769       4.38882       4.89025       5.31148       5.26351       5.08561
  26  19 3865.2751    1.7828  6.9195 10.2690  0.0000  0.0689   0.0143   0.1853    0.0398   0.0000   444.2883       7.46658       17.0289       15.5901      -3.59877       3.03503       4.15602       5.45590       5.89323       6.38026       6.28111       6.08014
  26  20 4012.1890    1.4915  8.9566 10.0008  0.0000  0.0842   0.0111   0.2372    0.0368   0.0000   443.4347       11.8810       9.75354       1.11740       9.79874       6.99759       5.14557       6.72511       7.45441       7.85729       7.81056       7.50745
  26  21 4158.7820    1.2541 11.5232  9.7582  0.0000  0.1093   0.0086   0.3019    0.0348   0.0000   452.5682       7.22083       20.7274       16.5931       10.3764      -10.2005       6.53254       8.79024       9.42160       10.1257       10.0205       9.89554
  26  22 4305.1922    1.0331 14.0569  9.6868  0.0000  0.1417   0.0068   0.3823    0.0306   0.0000   438.9875       3.75442       20.1266       14.6417      -4.13633      -2.17884       8.32269       10.9796       12.0372       12.8267       12.8538       12.4686
  26  23 4451.4204    0.8340 16.2200  9.6268  0.0000  0.1751   0.0057   0.4714    0.0270   0.0000   430.7637       13.3511       30.6272       12.2816      -3.22606      -9.15263       10.3228       13.4880       14.9950       15.7452       15.6883       15.1098
  27   3 1325.2101    0.0900  0.0566  9.0202  0.0000  0.0145   0.0089   0.0152    0.0252   0.0000   439.3721     -0.342415       22.2702      0.327869      -2.93951     -0.665693      0.904186       1.26942       1.39182       1.45790       1.48293       1.95244
  27   5 1713.5644    0.3084  0.2969  9.0334  0.0000  0.0139   0.0104   0.0295    0.0376   0.0000   440.1223    -0.0848691       20.0836      -1.27603     -0.317806       2.85772      0.715082      0.984483       1.13252       1.13144       1.15343       1.17521
  27   6 1889.7456    0.4956  0.4883  9.1836  0.0000  0.0152   0.0130   0.0383    0.0518   0.0000   439.4035    -0.0473321       18.8457     -0.599545     -0.886745       2.88294      0.945855       1.13823       1.31107       1.35767       1.34936       1.37944
  27   7 2062.0215    0.7172  0.6587  9.3746  0.0000  0.0170   0.0160   0.0430    0.0711   0.0000   439.7132      -1.91650       15.8601      0.147800      -1.60734       1.07382       1.04291       1.33608       1.45427       1.62012       1.47441       1.62125
  27   8 2229.7018    1.0301  0.8878  9.7000  0.0000  0.0201   0.0199   0.0500    0.0985   0.0000   440.1776      -2.04591       20.0269     0.0151174      -1.26445       1.23785       1.13348       1.54661       1.60011       1.80716       1.74743       1.82429
  27   9 2391.0021    1.4281  0.9968 10.5043  0.0000  0.0212   0.0268   0.0543    0.0922   0.0000   438.3943       1.24929       15.8434       2.09982      -4.81960      -1.21010       1.27638       1.67599       1.82236       1.99629       1.88063       1.85361
  27  10 2547.5580    1.9773  1.0517 10.9139  0.0000  0.0218   0.0357   0.0555    0.1186   0.0000   439.5569      0.884751       15.3883       1.60589      0.701686       1.12571       1.27782       1.73269       1.91525       2.02033       1.99141       1.87845
  27  11 2702.0326    2.5636  0.9951 11.3827  0.0000  0.0208   0.0468   0.0514    0.1193   0.0000   438.1231       3.04583       16.0461    -0.0179435     -0.960912      -2.03328       1.23279       1.64230       1.74874       1.93039       1.91748       1.86420
  27  12 2855.3403    3.2939  0.8599 11.7957  0.0000  0.0179   0.0643   0.0486    0.1222   0.0000   438.0310       2.62832       9.37003       1.60168      -3.50742      0.777291       1.16195       1.46838       1.63968       1.77111       1.68500       1.69335
  27  13 3006.9970    4.0919  0.8833 12.0551  0.0000  0.0179   0.0771   0.0483    0.1357   0.0000   439.7317       1.86756       15.5227       1.52068      -4.06069      -2.09508       1.11107       1.47740       1.60927       1.72554       1.69914       1.69144
  27  14 3157.2153    4.1358  1.0954 12.4788  0.0000  0.0215   0.0741   0.0594    0.1257   0.0000   437.9053       3.71443       12.0535       1.23280       1.23595     -0.690068       1.35615       1.69668       1.81623       1.94296       2.00800       1.90884
  27  15 3306.4650    3.6273  1.6322 12.1317  0.0000  0.0274   0.0535   0.0727    0.0830   0.0000   438.6904       2.21105       13.9198       3.56655       1.07058      -4.57290       1.63661       2.11748       2.36686       2.56050       2.50579       2.48299
  27  16 3455.2163    2.9983  2.4335 11.6304  0.0001  0.0352   0.0371   0.0887    0.0650   0.0000   434.9879       2.68828       18.6222     -0.155307      -5.49375      0.101104       2.11860       2.76364       3.06971       3.24774       3.19642       3.07100
  27  17 3603.4873    2.4965  3.6105 11.0625  0.0000  0.0443   0.0255   0.1135    0.0495   0.0000   441.5494       1.36220       14.7119      0.720511      -6.38596       2.55451       2.58297       3.54647       3.74395       4.03134       4.00199       3.97945
  27  18 3751.5561    2.0588  5.2990 10.5562  0.0000  0.0548   0.0177   0.1515    0.0416   0.0000   440.9940       3.19214       16.7471       5.34982       3.98464      -5.08369       3.28765       4.26669       4.66868       4.94409       4.94686       4.93568
  27  19 3899.0132    1.7185  7.2086 10.1565  0.0000  0.0694   0.0131   0.1894    0.0378   0.0000   438.6315       7.98068       6.25920       12.7450      -7.37676       3.18425       4.10545       5.42769       5.99088       6.28943       6.27370       6.04908
  27  20 4046.4018    1.4394  9.5398  9.8944  0.0000  0.0893   0.0102   0.2429    0.0354   0.0000   447.0194       10.7110       21.0822       3.93845       5.08335       3.31933       5.16445       6.87952       7.59215       7.99087       8.02597       8.01001
  27  21 4193.5892    1.2158 12.2478  9.6709  0.0006  0.1137   0.0078   0.3144    0.0333   0.0000   430.7711       12.3869       22.1042      -3.91886      -3.00011       4.16701       6.75951       8.83899       9.84173       10.2025       10.3529       10.1747
  27  23 4486.9347    0.8198 17.5906  9.5447  0.0015  0.1862   0.0054   0.4937    0.0255   0.0000   430.1757      -2.20609       24.9349       13.0252      -13.9583     -0.227019       10.6789       14.1898       15.7393       16.6315       16.4479       16.2812
  28   3 1342.6479    0.1028  0.1007  9.0611  0.0000  0.0130   0.0075   0.0274    0.0253   0.0000   440.0783     -0.643336       19.6301      0.692140      -2.60472     0.0154953      0.720945      0.990065       1.17217       1.03813       1.29051       1.04568
  28   4 1546.0350    0.2034  0.1718  9.0644  0.0000  0.0109   0.0092   0.0232    0.0292   0.0000   440.9632     -0.485205       18.3468      0.714486      -2.71956      -1.52356      0.741868      0.890569      0.983520       1.00870       1.08773       1.00487
  28   5 1732.6933    0.3148  0.3896  9.0427  0.0000  0.0155   0.0095   0.0361    0.0395   0.0000   439.6177      -1.61254       20.1098       1.51849      -3.00291      -1.06651      0.849711       1.14257       1.30903       1.32100       1.34459       1.35198
  28   6 1910.1345    0.5180  0.5116  9.1686  0.0000  0.0159   0.0130   0.0387    0.0542   0.0000   440.4617      0.444541       18.7340     -0.173879      -1.22035     -0.507331      0.990608       1.31324       1.46766       1.48324       1.46892       1.45616
  28   7 2083.8949    0.7572  0.6759  9.4802  0.0000  0.0169   0.0165   0.0442    0.0688   0.0000   440.3640      -1.29506       20.0918     -0.968050      -5.77171       2.91379      0.915666       1.23912       1.34085       1.46567       1.43273       1.46889
  28   8 2252.7621    1.1039  0.9992  9.6531  0.0000  0.0202   0.0203   0.0571    0.1140   0.0000   439.6497      -1.90544       16.4547       2.14002      -1.40600     -0.185172       1.17828       1.46177       1.70224       1.75508       1.75760       1.60589
  28   9 2415.2590    1.5272  1.0268 10.6168  0.0000  0.0219   0.0277   0.0553    0.0988   0.0000   439.3835    -0.0956522       21.2854      0.378880      -4.96572       3.12242       1.18405       1.56388       1.63500       1.83680       1.76798       1.75855
  28  10 2573.3373    2.0481  1.1716 10.9972  0.0000  0.0222   0.0360   0.0623    0.1219   0.0000   438.9039       3.41839       16.9354      -1.97490      -4.02998      -1.82243       1.31361       1.66353       1.79430       1.99860       1.98025       1.88155
  28  11 2729.3107    2.7481  0.9745 11.3228  0.0000  0.0193   0.0489   0.0497    0.1235   0.0000   438.4263       1.27045       15.0489       2.43940      -1.28527      0.756021       1.12495       1.47587       1.61409       1.68170       1.71810       1.69930
  28  12 2883.6770    3.4559  0.8730 12.1617  0.0000  0.0190   0.0653   0.0463    0.1052   0.0000   438.3071      0.341362       15.8260       1.59242       1.19411      0.116235       1.23416       1.59594       1.74532       1.77954       1.72086       1.74546
  28  13 3036.2355    4.0680  0.9589 12.2767  0.0000  0.0195   0.0729   0.0485    0.1242   0.0000   439.5797       3.56032       11.0835      0.815639      -1.54632       3.08443       1.10436       1.41469       1.58968       1.71548       1.72393       1.74539
  28  14 3187.1604    3.9482  1.2008 12.4351  0.0000  0.0232   0.0668   0.0590    0.1160   0.0000   440.8456       6.84285       14.2047      0.332105     -0.800555      0.176947       1.30978       1.75163       1.82244       2.04527       2.01314       1.94629
  28  15 3337.2077    3.4296  1.8534 12.1146  0.0023  0.0300   0.0478   0.0773    0.0702   0.0000   438.5861       7.79078       15.0922       1.18899    -0.0184753       6.81103       1.69933       2.36799       2.54475       2.74475       2.72505       2.75119
  28  16 3486.7556    2.9783  2.5578 11.4823  0.0000  0.0343   0.0350   0.0905    0.0630   0.0000   436.9495       2.60026       8.22100       1.32141      -2.45333       6.15516       1.98535       2.60791       2.87041       3.03473       2.96761       2.99226
  28  17 3635.6880    2.3654  4.0718 10.9380 -0.0005  0.0463   0.0230   0.1242    0.0480   0.0000   441.0356       10.1995       8.36644       10.9896      0.295952      -2.58610       2.63497       3.33681       3.77573       4.01849       3.97533       3.93243
  28  18 3784.2785    1.9778  5.6759 10.4685  0.0000  0.0569   0.0162   0.1558    0.0395   0.0000   442.3152       11.0640       13.4715       5.46383     -0.542148       9.92485       3.25138       4.31326       4.74854       5.02641       5.13034       5.00313
  28  19 3932.4236    1.6376  7.8792 10.1471  0.0000  0.0742   0.0120   0.2020    0.0354   0.0000   434.6930       5.14294       1.12514      0.283668      -7.28236      -4.25606       4.19286       5.54022       6.03297       6.49537       6.58238       6.34084
  28  20 4080.3213    1.3605  9.5188  9.9724  0.0001  0.0926   0.0098   0.2461    0.0337   0.0000   439.3624       5.94320       11.4247       6.97150      -6.22638       13.4199       5.06348       6.81850       7.39236       7.87554       7.92124       7.76968
  28  21 4228.1439    1.1629 13.3994  9.7196  0.0003  0.1249   0.0071   0.3338    0.0308   0.0000   430.5713       3.30918      -10.9455       10.4815       24.9131      -16.2102       7.14344       9.36790       10.5249       10.8641       11.0618       10.9375
  28  22 4375.6914    0.9299 15.1154  9.6392 -0.0044  0.1561   0.0058   0.4093    0.0276   0.0000   444.8544      -5.82980      -5.58392       16.0636       45.8016       30.9480       8.51802       11.4345       12.6117       13.0946       13.3485       12.8957
  29   3 1359.7744    0.0907  0.0991  9.0625  0.0000  0.0159   0.0073   0.0251    0.0249   0.0000   440.5981      -1.34758       21.3122      0.201593      -2.37898     0.0347874      0.883377      0.956537       1.30092       1.33694       1.14143       1.40503
  29   4 1564.1269    0.1964  0.2036  9.0367  0.0000  0.0129   0.0083   0.0274    0.0296   0.0000   439.9399     -0.471187       20.3762     -0.157981      -3.02637      0.806265      0.928020       1.09836       1.30578       1.30712       1.20651       1.16378
  29   5 1751.5455    0.3574  0.3236  9.1301  0.0000  0.0128   0.0110   0.0286    0.0381   0.0000   439.4033      0.338466       17.8087      0.253173      -2.06973      0.647367      0.777915      0.945511       1.09496       1.12971       1.09101       1.10774
  29   6 1930.1683    0.5417  0.5740  9.1523  0.0000  0.0165   0.0127   0.0403    0.0574   0.0000   440.4688      0.595702       20.8749     -0.692250      -3.43783       1.57759      0.861985       1.05913       1.26810       1.37702       1.28123       1.28873
  29   7 2105.2817    0.7975  0.7567  9.4593  0.0000  0.0175   0.0162   0.0455    0.0751   0.0000   439.7210      0.350595       20.4848     -0.853328      -4.80831     -0.831473      0.956705       1.23169       1.41512       1.44228       1.45012       1.48301
  29   8 2275.3317    1.1509  0.9336 10.0529  0.0000  0.0201   0.0217   0.0511    0.0944   0.0000   439.4899      0.777175       18.3399     -0.321396      0.479816      -1.01283       1.21872       1.63027       1.69685       1.84961       1.87702       1.79283
  29   9 2439.0102    1.6086  1.1132 10.6272  0.0000  0.0221   0.0281   0.0585    0.1057   0.0000   436.3186      0.460149       20.0823      0.820633      -4.17762       3.58560       1.22939       1.66234       1.84484       1.94853       1.87707       1.83872
  29  10 2598.6332    2.2301  0.9949 11.3062  0.0000  0.0201   0.0397   0.0507    0.1004   0.0000   438.2309       2.73381       19.2269     -0.290276      -1.33414       2.43225       1.18039       1.55547       1.76348       1.90782       1.88647       1.97690
  29  11 2756.1201    2.8412  1.0024 11.6735  0.0000  0.0197   0.0497   0.0511    0.1058   0.0000   436.9289   -0.00242787       14.5520       1.79702      -1.92344       1.46030       1.12580       1.45939       1.61226       1.68053       1.66735       1.67795
  29  12 2911.6182    3.5661  0.9591 12.2556  0.0000  0.0186   0.0657   0.0540    0.1065   0.0000   438.8861       3.56853       14.4533      -1.37547      0.712749      0.468681       1.08354       1.47222       1.66378       1.82482       1.83005       1.71523
  29  13 3064.9814    3.9987  0.9966 12.5192  0.0000  0.0200   0.0707   0.0513    0.1103   0.0000   439.5946     -0.454892       16.3291      0.209216      -3.29548      -2.49490       1.14784       1.51612       1.70115       1.83131       1.80500       1.73135
  29  14 3216.7312    4.0306  1.3725 12.0872 -0.0040  0.0234   0.0605   0.0619    0.1062   0.0000   440.3940       4.98339       15.9443     -0.198565      -3.62094       2.73995       1.33654       1.73537       1.89652       1.96694       2.01362       1.98543
  29  15 3367.5949    3.3612  1.8605 12.0758  0.0021  0.0283   0.0455   0.0769    0.0654   0.0000   439.5179       3.30712       13.2301       5.50973       1.78468       3.21573       1.56375       2.02872       2.23405       2.40878       2.42067       2.41895
  29  16 3517.9028    2.7758  2.8368 11.4139  0.0000  0.0367   0.0309   0.0960    0.0565   0.0000   437.3008       6.31571       9.20712       3.19676      -1.89989      -3.12883       1.99277       2.60274       2.84208       3.07235       3.15230       3.09623
  29  17 3667.5239    2.3274  4.5328 10.6946  0.0000  0.0473   0.0206   0.1283    0.0466   0.0000   435.2966       3.77991       12.1428       8.01021      -5.30833       1.60925       2.62449       3.44267       3.81226       4.06736       4.09349       4.08533
  29  18 3816.7878    1.8945  6.1813 10.3337  0.0000  0.0609   0.0147   0.1585    0.0394   0.0000   431.9574       1.04482       18.1891       5.51577      -2.56253       4.41633       3.34986       4.37031       4.86771       5.13259       5.18558       5.11588
  29  19 3965.6005    1.5898  8.2856 10.1041  0.0000  0.0771   0.0114   0.2069    0.0349   0.0000   441.6480       5.87599       12.0068       8.74457       9.69766      0.672674       4.27955       5.66084       6.20172       6.59209       6.69849       6.70806
  29  20 4113.9752    1.3149 11.2083  9.8886 -0.0006  0.1023   0.0086   0.2807    0.0325   0.0000   447.8296      -3.73143       14.9810      -6.67432       7.70278       18.8571       5.54912       7.33018       8.07923       8.48241       8.53853       8.46839
  29  21 4262.0795    1.0808 13.0373  9.8095  0.0000  0.1260   0.0070   0.3424    0.0289   0.0000   443.5850      -6.20367       13.6138       8.32447      -7.63841       1.96608       6.87045       9.11482       10.1897       10.8642       10.7620       10.6854
  30   4 1581.8907    0.2115  0.2239  9.0758  0.0000  0.0141   0.0084   0.0271    0.0295   0.0000   441.8779     0.0112756       19.6652       1.19768     -0.606949    -0.0258841       1.08147       1.22475       1.45464       1.31041       1.45703       1.63514
  30   5 1770.0376    0.3740  0.3821  9.1566  0.0000  0.0140   0.0105   0.0310    0.0410   0.0000   440.1159     -0.827754       19.3449      -1.23230      -3.83027     -0.856556      0.734586      0.950439       1.05957       1.11697       1.17923       1.20032
  30   6 1949.9405    0.5655  0.5942  9.3061  0.0000  0.0168   0.0128   0.0401    0.0574   0.0000   438.8276      -1.74028       17.0165      -1.00011      -1.76286      -2.36622      0.900698       1.25649       1.36527       1.54554       1.56051       1.51297
  30   7 2126.3667    0.8114  0.7667  9.5794  0.0000  0.0179   0.0163   0.0473    0.0783   0.0000   440.4279      0.442444       19.4345       1.12449      -1.71879      -1.81615      0.942883       1.29087       1.39927       1.59115       1.57081       1.55949
  30   8 2297.3186    1.2200  0.9485  9.9962  0.0000  0.0190   0.0218   0.0515    0.0996   0.0000   440.9978     -0.240141       17.0525      -1.68635      -1.93036      0.484291       1.02209       1.34022       1.39965       1.58220       1.56660       1.58155
  30   9 2462.2571    1.7439  1.0747 10.8750  0.0000  0.0210   0.0302   0.0558    0.1006   0.0000   439.4700       1.16905       18.2674      -1.01445     -0.141978      0.965653       1.11365       1.53352       1.59401       1.80754       1.80960       1.77291
  30  10 2623.4708    2.2994  1.0936 11.2208  0.0000  0.0206   0.0389   0.0541    0.1115   0.0000   440.0969       1.58762       14.3263       1.49825      -1.59505     -0.263719       1.10350       1.45303       1.60151       1.72745       1.63793       1.70653
  30  11 2782.4657    3.0317  0.9206 11.7219  0.0000  0.0184   0.0530   0.0456    0.1084   0.0000   440.5555     -0.234927       15.6564      0.664642      -2.67730     -0.136401       1.06092       1.35666       1.55902       1.71054       1.71671       1.65628
  30  12 2939.0945    3.6295  0.9311 12.1585  0.0000  0.0181   0.0642   0.0477    0.1069   0.0000   437.5409      0.880561       15.2162     -0.110280      -1.48985     -0.846678       1.03344       1.36990       1.52132       1.61913       1.58488       1.57824
  30  13 3093.3086    4.1949  0.9843 12.5291  0.0000  0.0193   0.0728   0.0490    0.1159   0.0000   440.2282       5.21003       15.3756       4.57367      -1.39676      0.746338       1.08989       1.41619       1.55072       1.62018       1.65773       1.60976
  30  14 3245.9397    3.8577  1.4711 12.3785  0.0000  0.0243   0.0571   0.0661    0.0836   0.0000   437.2623       4.09335       17.2539       3.00681      -3.15179     -0.421590       1.33083       1.78814       1.89117       2.10065       2.09679       2.04387
  30  15 3397.6716    3.3120  1.9487 12.0442  0.0000  0.0294   0.0429   0.0756    0.0645   0.0000   438.8234       4.41695       18.3085       4.06695      -2.28250       3.51422       1.52401       2.08034       2.26248       2.45962       2.47579       2.43983
  30  16 3548.6828    2.7059  3.1546 11.3204  0.0000  0.0381   0.0280   0.0996    0.0518   0.0000   435.2947       5.77645       15.5285      -2.09420      -2.71688      0.233205       2.02675       2.70851       2.96381       3.19132       3.28329       3.23757
  30  17 3699.1994    2.2841  4.6368 10.6166  0.0000  0.0481   0.0194   0.1259    0.0465   0.0000   432.0268       4.86306       15.4039       2.12342      -5.05713       2.24137       2.48479       3.30848       3.63373       3.95502       4.03227       3.84647
  30  18 3848.8496    1.8214  6.8845 10.2998  0.0000  0.0639   0.0133   0.1741    0.0361   0.0000   438.3606       6.08840       16.2419       7.11309       3.17660      -3.64771       3.37756       4.45877       5.00980       5.23964       5.32963       5.24581
  30  19 3998.4404    1.5111  9.2843 10.0728  0.0000  0.0829   0.0100   0.2279    0.0322   0.0000   442.0363       2.79267       15.4655       8.71498      -12.8712      -3.34284       4.35069       5.71870       6.38703       6.69966       6.94408       6.88174
  30  20 4147.2742    1.2673 12.0610  9.8713  0.0010  0.1099   0.0077   0.2985    0.0309   0.0000   431.0709       7.98790       22.0879      -6.61540      -8.80802      -5.30158       5.71367       7.60461       8.36601       8.93013       8.96368       9.00106
  30  21 4295.9040    1.0379 14.2538  9.7829  0.0000  0.1361   0.0062   0.3670    0.0273   0.0000   455.5863       10.0815       12.9963       9.80874       7.24197       12.6979       6.97842       9.34492       10.2221       10.8602       10.8547       10.8267
  31   4 1599.3239    0.2150  0.2513  8.9429  0.0000  0.0124   0.0079   0.0293    0.0307   0.0000   439.4415     -0.118847       21.2145      0.146281      -2.90975     -0.359446      0.615935      0.792517      0.898452       1.00332      0.883226      0.945570
  31   5 1788.2530    0.3776  0.4136  9.0801  0.0000  0.0142   0.0104   0.0358    0.0431   0.0000   439.9029      0.634747       19.4074      0.162052      -2.82176       2.04453      0.700407      0.898802       1.04960       1.16075       1.22949       1.15522
  31   6 1969.4375    0.5709  0.5939  9.3425  0.0000  0.0166   0.0129   0.0412    0.0554   0.0000   440.6252      -1.86504       19.7802       1.90919      -3.20789      -1.49838      0.883327       1.00604       1.13482       1.27838       1.29981       1.29646
  31   7 2147.0204    0.8908  0.7553  9.5650  0.0000  0.0173   0.0174   0.0426    0.0782   0.0000   441.8140     -0.121102       20.4341       1.93198      -2.14861      -1.30639      0.923150       1.19242       1.35262       1.46304       1.46561       1.34804
  31   8 2318.8649    1.2439  1.0548 10.1409  0.0000  0.0210   0.0213   0.0530    0.0970   0.0000   442.2830      -1.19101       21.0773       2.71458      0.182143     -0.932037       1.10687       1.44401       1.62116       1.65017       1.68701       1.67139
  31   9 2484.9598    1.7571  1.1523 10.6808  0.0000  0.0212   0.0294   0.0598    0.1157   0.0000   439.6493      0.493254       17.9275      0.630483      -2.75791      -1.49073       1.11813       1.48094       1.63080       1.73749       1.80788       1.81507
  31  10 2647.7985    2.3528  1.0476 11.3946  0.0000  0.0202   0.0402   0.0532    0.1038   0.0000   440.6896       1.70364       17.9438      -2.33597      -1.01318     0.0703914       1.07249       1.43102       1.63924       1.73243       1.69756       1.67946
  31  11 2808.3151    3.0506  0.9968 11.8874  0.0000  0.0190   0.0520   0.0508    0.1015   0.0000   440.8966      -1.10114       18.7486       1.68638      -1.83184    -0.0533263       1.01306       1.37028       1.45901       1.62926       1.62130       1.57881
  31  12 2966.1389    3.8609  0.9749 12.3811  0.0000  0.0187   0.0663   0.0484    0.0981   0.0000   440.9943      0.497569       15.5263       3.20893     -0.830664       1.91737      0.988342       1.29350       1.42310       1.55851       1.58361       1.55649
  31  13 3121.2836    4.2080  0.9967 12.7422  0.0000  0.0196   0.0734   0.0503    0.1023   0.0000   438.7438       1.06486       16.2959       3.45746      0.456935     -0.693343      0.992046       1.29219       1.39704       1.58106       1.52962       1.54244
  31  14 3274.7774    3.8450  1.4647 12.4480  0.0000  0.0246   0.0571   0.0645    0.0838   0.0000   437.8495       2.17338       13.7467       3.73273      -2.64008       3.07732       1.28044       1.73431       1.86371       2.00846       1.94765       2.01081
  31  15 3427.3289    3.1536  2.3735 11.6521 -0.0003  0.0316   0.0356   0.0817    0.0569   0.0000   438.5351       6.12760       14.2900     -0.877389      -7.13943      0.208534       1.64405       2.17303       2.34936       2.58292       2.55989       2.57266
  31  16 3579.2163    2.6016  3.4814 11.0843  0.0000  0.0390   0.0247   0.1037    0.0473   0.0000   438.9428       2.51683       11.7266       9.26692     -0.267503       2.63141       2.05009       2.68835       2.91266       3.06768       3.15877       3.23390
  31  17 3730.2782    2.1610  5.0972 10.5997  0.0000  0.0504   0.0175   0.1349    0.0410   0.0000   438.2197       10.4159       14.0479       5.57597      -1.75253      -6.48983       2.62846       3.44909       3.82914       4.15172       4.24669       4.16122
  31  18 3880.6324    1.7615  7.0267 10.2354  0.0000  0.0647   0.0126   0.1738    0.0349   0.0000   439.8957       5.18634       17.1810       3.13998      -5.29708      -2.35187       3.33442       4.29637       4.76992       5.09870       5.14504       5.03261
  31  19 4030.8152    1.4519  9.7146  9.9896 -0.0006  0.0880   0.0093   0.2394    0.0317   0.0000   443.6980      -1.61686       11.5214       4.72452      -4.52081      -3.26889       4.36799       5.86310       6.30966       6.94188       6.86085       6.94325
  31  20 4180.3613    1.2104 12.6280  9.7869 -0.0019  0.1129   0.0070   0.3136    0.0300   0.0000   436.1987       6.12602     -0.863338      -15.0638       9.20870      -18.3190       5.75786       7.54922       8.38894       8.89843       8.99257       8.96124
  31  21 4329.8747    1.0187 15.2193  9.6547  0.0011  0.1408   0.0057   0.3778    0.0265   0.0000   445.2823      -3.29876       19.2924       4.26873      -18.5338      -11.3879       7.02686       9.28661       10.2998       10.9981       11.1566       10.8322
  32   3 1409.4349    0.1267  0.0984  9.0156  0.0000  0.0112   0.0077   0.0187    0.0242   0.0000   441.1676      0.739740       20.0167      -1.02171      -2.69105     -0.513129      0.615057      0.724834      0.920664      0.925213      0.882356      0.956662
  32   4 1616.4388    0.2344  0.2085  9.0262  0.0000  0.0105   0.0089   0.0237    0.0290   0.0000   440.9594      0.412856       20.2634      0.764239      -1.70307       1.38610      0.500345      0.625525      0.786518      0.771039      0.803559      0.903639
  32   5 1806.1715    0.4134  0.4574  9.0822  0.0000  0.0148   0.0105   0.0363    0.0442   0.0000   440.4084      -1.21485       19.8191       1.07458      -2.15373      0.350694      0.694385      0.864162       1.06361      0.998955       1.16303       1.11625
  32   6 1988.6305    0.6289  0.6614  9.2392  0.0000  0.0170   0.0130   0.0391    0.0653   0.0000   441.1676      0.831381       20.3817      -1.88700      -1.32795      0.574868      0.834496       1.07600       1.24462       1.28634       1.29529       1.32339
  32   7 2167.3019    0.9569  0.8410  9.5673  0.0000  0.0177   0.0176   0.0456    0.0851   0.0000   438.3033      0.210506       19.2168      0.183061      -1.75755       1.57311      0.897838       1.17885       1.33965       1.41378       1.42505       1.45425
  32   8 2340.0634    1.3367  1.0619 10.2157  0.0000  0.0203   0.0223   0.0526    0.0990   0.0000   440.6108      -1.09136       18.6941      0.869497     -0.423714      0.430179       1.07542       1.42045       1.62012       1.72426       1.73250       1.62340
  32   9 2507.2599    1.8351  1.1035 10.8576  0.0000  0.0211   0.0304   0.0547    0.1093   0.0000   443.0469      0.234808       16.5348       1.08503      -2.94631      0.433078       1.06877       1.42991       1.54860       1.66967       1.66403       1.57444
  32  10 2671.6049    2.5240  1.1345 11.1841  0.0000  0.0200   0.0401   0.0533    0.1253   0.0000   437.8196       1.40946       17.2050       2.66531      -3.89966     0.0238362       1.07039       1.37167       1.49378       1.64029       1.65354       1.69063
  32  11 2833.6642    3.2576  1.0322 11.7416 -0.0002  0.0192   0.0528   0.0488    0.1248   0.0000   438.3148       2.31603       16.4209     -0.567327     -0.121833       1.53273       1.01657       1.34430       1.51075       1.60820       1.63088       1.60261
  32  12 2992.6816    3.9634  0.9282 12.2647  0.0000  0.0176   0.0676   0.0459    0.1098   0.0000   440.9135       3.76210       14.4166       6.05668      0.853437      -1.26475      0.962170       1.22681       1.41693       1.51269       1.55449       1.56739
  32  13 3148.8202    4.0567  1.1465 12.5701  0.0000  0.0210   0.0656   0.0548    0.1094   0.0000   437.2987       4.18821       17.0361       4.17020      -5.13607    -0.0285705       1.07250       1.36874       1.49120       1.52311       1.63097       1.64174
  32  14 3303.3067    3.6882  1.6517 12.1757  0.0000  0.0253   0.0496   0.0676    0.0788   0.0000   437.4819       4.09164       12.3474      0.130621      0.630582      0.192514       1.24076       1.67883       1.84877       1.96347       2.00754       1.98482
  32  15 3456.7253    3.1187  2.4126 11.5913 -0.0016  0.0304   0.0343   0.0829    0.0554   0.0000   439.0235       9.28676       13.9793       4.51602      -1.70520       2.28573       1.54872       2.00000       2.25813       2.44374       2.49872       2.42324
  32  16 3609.2959    2.5056  3.7869 11.0557  0.0000  0.0406   0.0225   0.1089    0.0424   0.0000   444.3614       3.57810       18.3650       8.46246       1.85533      0.295328       2.07078       2.71665       3.02094       3.30465       3.30945       3.29562
  32  17 3761.1614    2.0390  5.6389 10.4904 -0.0000  0.0542   0.0155   0.1440    0.0385   0.0000   434.3411       5.12726       20.5211      -3.41246       2.60256      -2.86809       2.70360       3.55479       4.02935       4.30394       4.47727       4.36531
  32  18 3912.2527    1.7053  7.9314 10.0976  0.0001  0.0687   0.0112   0.1901    0.0341   0.0000   445.6682       6.46488       5.97814       9.20308      -2.75201     -0.342429       3.43373       4.48799       5.03265       5.33008       5.49502       5.39368
  32  19 4062.8573    1.4375 11.2133  9.9301  0.0004  0.0966   0.0082   0.2625    0.0303   0.0000   445.9898       1.22094       16.0353       3.50766      -1.09139       2.59202       4.76159       6.37459       7.02819       7.55402       7.74493       7.54368
  32  20 4213.1651    1.1918 13.2760  9.7945  0.0001  0.1186   0.0065   0.3196    0.0282   0.0000   446.7513       3.12255       22.4360      -5.86882      -8.58396      -15.7722       5.69924       7.76274       8.50608       9.22063       9.17358       9.30442
  32  21 4362.7979    0.9899 15.9194  9.6260 -0.0022  0.1485   0.0053   0.3888    0.0255   0.0000   444.1154      -2.06025       7.86165      -17.8373       1.93665      -2.24689       7.08849       9.64874       10.5675       11.2915       11.4562       11.3357
  33   4 1633.2213    0.2639  0.2512  9.0392  0.0000  0.0116   0.0089   0.0252    0.0310   0.0000   439.8850     -0.547218       20.4779     0.0457459      -2.92926      0.458404      0.569025      0.685073      0.750416      0.836571      0.978290      0.890850
  33   5 1823.8415    0.4554  0.4329  9.1545  0.0000  0.0135   0.0115   0.0339    0.0444   0.0000   439.5186     -0.558159       18.7850      0.136943      -2.76972      -1.64024      0.644866      0.782345      0.852080      0.926369      0.967682      0.942813
  33   6 2007.5850    0.6466  0.6991  9.3187  0.0000  0.0169   0.0130   0.0422    0.0629   0.0000   440.1346      0.637495       20.2528     0.0979695      -1.53517      0.640840      0.800026       1.04145       1.12003       1.21161       1.25822       1.30894
  33   7 2187.3188    0.9439  0.9077  9.5135  0.0000  0.0188   0.0164   0.0473    0.0893   0.0000   441.6573      0.768275       18.9271       1.11362      -2.78998       1.07704      0.895606       1.20212       1.37919       1.47766       1.49471       1.47204
  33   8 2360.8122    1.4019  1.1723 10.0161  0.0000  0.0209   0.0217   0.0545    0.1162   0.0000   438.4750     -0.909672       19.2581       1.86947      -3.94011      -1.24071       1.01112       1.30838       1.50220       1.63057       1.70998       1.71481
  33   9 2529.1179    1.9341  1.1586 10.9437  0.0000  0.0210   0.0310   0.0556    0.1018   0.0000   440.0675       1.96243       21.9158      -1.45709      -3.51575     -0.553937       1.00710       1.30166       1.38953       1.52255       1.53536       1.51487
  33  10 2695.0203    2.6808  1.0569 11.5698  0.0000  0.0194   0.0441   0.0516    0.1041   0.0000   441.6727       3.34398       15.5689       2.79617      -2.66452       1.54368      0.975877       1.30385       1.41373       1.55250       1.49204       1.55354
  33  11 2858.5441    3.4612  0.9342 12.1323  0.0013  0.0181   0.0588   0.0455    0.0999   0.0000   439.3531     0.0477410       18.5806       1.94175      -2.01150      -1.66452      0.904392       1.28037       1.31804       1.53679       1.54518       1.57542
  33  12 3018.8012    4.0436  1.0056 12.4117  0.0000  0.0186   0.0667   0.0471    0.1070   0.0000   440.1893       1.47430       15.0005       3.17708      -1.83699     -0.118833      0.929404       1.26773       1.34285       1.50788       1.49032       1.53598
  33  13 3176.0178    4.1901  1.2335 12.5015  0.0000  0.0211   0.0650   0.0562    0.1079   0.0000   438.2471       1.87669       14.2373       4.48632      -1.41219       3.64172       1.05990       1.41606       1.54607       1.64702       1.57676       1.65587
  33  14 3331.3730    3.5966  1.7515 12.0270  0.0000  0.0253   0.0464   0.0676    0.0752   0.0000   436.7420       3.21427       15.6723       3.49754       1.17993       5.50764       1.27202       1.69820       1.86154       2.05002       2.05087       1.98562
  33  15 3485.6523    2.9383  2.8514 11.4042  0.0000  0.0340   0.0299   0.0875    0.0531   0.0000   437.6724     -0.327737       15.3454       1.80720     -0.616169      0.994419       1.71319       2.25861       2.48881       2.64655       2.71619       2.72315
  33  16 3639.1137    2.4071  4.2029 10.9046  0.0000  0.0426   0.0202   0.1137    0.0403   0.0000   439.7336       4.44458       17.8740       5.82884      0.903800       4.55471       2.12632       2.81408       3.07769       3.39344       3.43346       3.41385
  33  17 3791.7326    1.9837  6.2140 10.4466  0.0000  0.0571   0.0143   0.1526    0.0357   0.0000   440.7274       5.00561       17.6787      -3.74643      -13.1865       8.62607       2.79358       3.71887       4.20092       4.45076       4.58362       4.56719
  33  18 3943.5563    1.6406  8.2646 10.0943  0.0000  0.0724   0.0106   0.1937    0.0328   0.0000   440.8744      -1.19414       12.5914       14.8292      -9.82158       9.49372       3.48646       4.60638       5.17934       5.47975       5.62469       5.58998
  33  19 4094.7574    1.3517 10.7617  9.9496 -0.0008  0.0953   0.0080   0.2597    0.0294   0.0000   438.1692      -4.88360       17.7967      -3.40848      -7.31947      -2.25186       4.59356       6.19995       6.86096       7.36762       7.64165       7.46345
  33  20 4245.2714    1.1189 13.8532  9.7836 -0.0006  0.1239   0.0060   0.3391    0.0268   0.0000   436.0430       23.3645       14.2219       6.42175       8.44001       3.78837       5.77625       7.74714       8.71982       9.31370       9.49839       9.43616
  34   2 1208.0030    0.0846  0.0827  9.0856  0.0000  0.0157   0.0072   0.0239    0.0227   0.0000   440.9807       1.03879       19.6628      -2.14272      -2.91851     -0.386371      0.664835      0.927172      0.817161       1.02018       1.28944       1.10903
  34   3 1441.1413    0.1562  0.1295  8.9991  0.0000  0.0114   0.0078   0.0199    0.0246   0.0000   440.5889     -0.564877       19.7068      0.618415      -2.22612      0.172649      0.641997      0.757268      0.893494      0.830924      0.885534      0.976426
  34   4 1649.7410    0.2755  0.2626  9.0074  0.0000  0.0117   0.0090   0.0254    0.0312   0.0000   441.3143     -0.263479       18.0089      0.865955      -1.05744      0.102383      0.562797      0.688817      0.841060      0.855150      0.879262      0.907029
  34   5 1841.2306    0.4292  0.4816  9.1357  0.0000  0.0145   0.0103   0.0339    0.0436   0.0000   440.1624      -1.53895       20.5736     -0.286871      -4.18036      -1.77878      0.704722      0.913355       1.00199       1.07063       1.04370       1.09821
  34   6 2026.3309    0.6725  0.6813  9.3404  0.0000  0.0164   0.0134   0.0400    0.0625   0.0000   439.6695      -1.70698       19.1970      0.942681     -0.286072      -1.35446      0.770777       1.06833       1.15309       1.24586       1.14099       1.30371
  34   7 2207.0053    1.0247  0.9074  9.7039  0.0000  0.0181   0.0176   0.0463    0.0848   0.0000   440.6948     -0.350768       19.5902      -1.11397      -2.77159       1.96003      0.803270       1.06451       1.18559       1.29819       1.31345       1.33757
  34   8 2381.2082    1.4556  1.0368 10.4950  0.0000  0.0192   0.0242   0.0525    0.0885   0.0000   439.7621      -2.09575       20.4810     -0.695682     -0.869011       1.14917      0.889334       1.18419       1.29450       1.38973       1.44811       1.41864
  34   9 2550.6857    2.0688  1.1016 11.0780  0.0000  0.0197   0.0331   0.0529    0.0969   0.0000   439.0070      0.502055       21.1620     -0.915634     -0.414567      -2.19286      0.935936       1.24554       1.33396       1.44971       1.45764       1.50049
  34  10 2717.9623    2.7357  1.0116 11.7084  0.0000  0.0186   0.0449   0.0496    0.0923   0.0000   440.9568       1.59926       18.5502       2.41352      -2.94244      0.555291      0.876161       1.18392       1.31861       1.36578       1.38628       1.43695
  34  11 2882.8935    3.5854  1.0037 12.0731  0.0000  0.0179   0.0585   0.0478    0.1032   0.0000   439.8533       3.46189       19.3266       2.07484      -2.51555      0.232630      0.883682       1.22966       1.35858       1.53433       1.46433       1.47657
  34  12 3044.4079    4.1884  1.0629 12.4231  0.0000  0.0187   0.0664   0.0500    0.1107   0.0000   440.1746       1.98854       16.2413       4.58673      -1.26741      -3.59351      0.930321       1.19115       1.35745       1.43017       1.46461       1.48283
  34  13 3202.8119    3.9975  1.2745 12.5485  0.0000  0.0216   0.0595   0.0566    0.0872   0.0000   439.5325       2.35820       13.6340       2.58035      -4.28024    -0.0712768      0.997991       1.37228       1.50688       1.62663       1.64097       1.66242
  34  14 3359.2318    3.4844  1.9051 11.9904  0.0001  0.0266   0.0425   0.0695    0.0657   0.0000   439.9005     -0.685224       13.3011     0.0840454      0.731094       4.19320       1.23125       1.65701       1.85596       2.00684       2.00006       2.07381
  34  15 3514.3258    2.9117  3.0664 11.2171  0.0004  0.0341   0.0278   0.0915    0.0515   0.0000   436.5552       2.84591       12.0464      0.867749      -1.60901      0.531086       1.59418       2.12098       2.32866       2.48240       2.58713       2.55585
  34  16 3668.5105    2.3570  4.5642 10.7713  0.0000  0.0450   0.0189   0.1176    0.0405   0.0000   439.7858       6.99423       16.1301       9.12198      -2.49748       4.34566       2.13526       2.84996       3.15457       3.37575       3.46317       3.47204
  34  17 3821.9506    1.8972  6.7346 10.2547  0.0000  0.0580   0.0126   0.1608    0.0341   0.0000   435.5763       4.15735       14.9745       6.26805      -8.82434      -5.89252       2.70400       3.57585       3.99113       4.21334       4.34063       4.31892
  34  18 3974.4017    1.5883  9.0859 10.0240  0.0001  0.0766   0.0096   0.2080    0.0313   0.0000   438.9749       2.02960       12.1193       11.7217       6.39611       2.98829       3.57770       4.65262       5.20748       5.64495       5.68559       5.66589
  34  19 4126.5566    1.3081 11.7805  9.9168  0.0004  0.1002   0.0072   0.2833    0.0278   0.0000   439.1433       4.24657       25.5259      -11.2194      -4.59650       15.5204       4.72309       6.19218       6.86657       7.44888       7.66559       7.61433
  34  20 4277.5677    1.0814 14.2988  9.7082  0.0000  0.1270   0.0057   0.3458    0.0267   0.0000   447.0868      -4.71467       27.2250       2.72889       4.01248       12.2622       5.94310       7.90587       8.82035       9.38523       9.64678       9.52946
  35   3 1456.6124    0.1392  0.1577  9.0245  0.0000  0.0106   0.0068   0.0263    0.0243   0.0000   440.4837      -1.72023       20.6652     -0.474486      -1.08099       1.08044      0.489735      0.668474      0.774248      0.729367      0.800047      0.778529
  35   4 1665.9377    0.3007  0.3067  9.0024  0.0000  0.0121   0.0089   0.0277    0.0333   0.0000   441.5361     -0.305837       21.6018       1.25225      -2.27831       1.33232      0.578597      0.745133      0.932379      0.921973       1.07393       1.28691
  35   5 1858.4404    0.4699  0.4503  9.1975  0.0000  0.0135   0.0113   0.0316    0.0447   0.0000   440.9764     -0.633335       20.2402     0.0331528      -1.80973     -0.477440      0.618425      0.811804      0.892237       1.03461       1.08088       1.02658
  35   6 2044.8132    0.7149  0.6935  9.3790  0.0000  0.0156   0.0137   0.0382    0.0630   0.0000   439.5253      0.923368       21.7023     -0.627274      -2.40067      -1.22667      0.741882      0.933159       1.07323       1.12806       1.17389       1.16812
  35   7 2226.4037    1.0433  0.8989  9.9425  0.0000  0.0177   0.0181   0.0470    0.0801   0.0000   440.8929     -0.774921       21.5774     -0.264541      -2.60745     -0.784427      0.806139       1.04738       1.14634       1.26140       1.28211       1.25710
  35   8 2401.3219    1.5664  1.1097 10.3068  0.0000  0.0196   0.0242   0.0501    0.1057   0.0000   439.7321       2.01081       22.1668      0.696506     -0.650469     -0.945613      0.909979       1.22644       1.32987       1.45209       1.45607       1.51251
  35   9 2571.8317    2.0691  1.2477 10.8925  0.0000  0.0212   0.0301   0.0532    0.0900   0.0000   441.6290     -0.582787       19.5427      0.603529      -1.95900       1.89920      0.936235       1.26218       1.37566       1.53522       1.58177       1.60190
  35  10 2740.5192    2.8894  1.0702 11.6710  0.0000  0.0187   0.0452   0.0497    0.0998   0.0000   438.6139       1.76160       17.1968       3.23250      0.631957      0.539162      0.843258       1.13584       1.19308       1.33396       1.29461       1.33926
  35  11 2906.8062    3.5951  1.0129 12.0988 -0.0007  0.0180   0.0567   0.0469    0.1009   0.0000   439.9091     -0.855421       19.5333       1.97176      -3.55770       1.10061      0.826166       1.05362       1.13748       1.28809       1.30119       1.32285
  35  12 3069.6142    4.1155  1.0307 12.7477  0.0000  0.0186   0.0674   0.0482    0.0903   0.0000   441.0513       2.00856       17.8829       4.40134      0.546201      -1.00402      0.888552       1.13105       1.27259       1.43020       1.37162       1.45186
  35  13 3229.1545    3.9430  1.3575 12.5684  0.0000  0.0227   0.0568   0.0576    0.0813   0.0000   439.1501       4.72168       14.3915       2.97115      -4.29139       1.16371       1.02979       1.48893       1.54735       1.78652       1.71678       1.79733
  35  14 3386.5685    3.4183  2.1716 11.6730  0.0000  0.0270   0.0376   0.0732    0.0612   0.0000   440.7815       4.25860       18.7187      -1.92487      -1.50558    -0.0823085       1.25814       1.62832       1.80395       1.99205       1.98615       1.98692
  35  15 3542.7416    2.7250  3.1334 11.4022  0.0000  0.0362   0.0259   0.0924    0.0457   0.0000   440.4731       2.22485       17.9811       2.39382      -3.82971     0.0458636       1.63242       2.22757       2.45284       2.64159       2.67389       2.62052
  35  16 3697.7338    2.2302  5.2439 10.6362  0.0000  0.0484   0.0164   0.1284    0.0367   0.0000   443.2615      0.428547       15.5773       2.71032       2.17837      -1.30560       2.22430       2.93102       3.25854       3.54240       3.55985       3.54618
  35  17 3851.8015    1.8406  7.1249 10.2561  0.0000  0.0612   0.0119   0.1664    0.0332   0.0000   443.9542       3.07640       11.9225       5.34024      -9.50058      0.630122       2.79626       3.65929       4.15147       4.46614       4.51559       4.50806
  35  18 4005.0044    1.5150  9.5227 10.0564 -0.0007  0.0815   0.0090   0.2203    0.0302   0.0000   431.7349       8.98660       16.9591      0.375818      0.538591      -7.78643       3.63574       4.76461       5.42146       5.82309       5.84094       5.85726
  35  19 4157.3807    1.2805 12.5269  9.8484  0.0005  0.1064   0.0065   0.2901    0.0274   0.0000   427.6546       2.92285       33.6185       19.4020      -3.72437      -2.74292       4.86749       6.37575       7.14052       7.62641       7.94442       7.79078
  36   2 1235.6723    0.0885  0.1047  9.1113  0.0000  0.0148   0.0068   0.0259    0.0223   0.0000   441.4418      -1.48107       20.3311       1.16821      -2.17838      -1.42896      0.663853      0.826059      0.769878       1.00286       1.08286       1.06992
  36   3 1471.8518    0.1512  0.1645  8.9968  0.0000  0.0104   0.0070   0.0268    0.0246   0.0000   441.1526      0.272469       20.7799     -0.262491      -3.31495     -0.573860      0.478373      0.576909      0.751135      0.685710      0.758337      0.803364
  36   4 1681.8780    0.2883  0.3104  9.0958  0.0000  0.0142   0.0086   0.0279    0.0321   0.0000   440.7741     -0.117591       20.8929    -0.0379097      -4.32002     -0.687301      0.637543      0.902107       1.02354       1.15022       1.16120       1.12519
  36   5 1875.4133    0.4954  0.5622  9.1391  0.0000  0.0148   0.0107   0.0361    0.0498   0.0000   439.2043      0.727606       18.5157     -0.202011      -2.64396     -0.277113      0.626591      0.837209      0.960254       1.03565       1.02182       1.01796
  36   6 2063.0654    0.7371  0.7203  9.3803  0.0000  0.0157   0.0138   0.0413    0.0674   0.0000   440.6310     -0.279289       19.7436       1.09703      -3.71135       2.72954      0.658567      0.861280       1.00349       1.03284       1.09582       1.05148
  36   7 2245.4851    1.1145  0.9827  9.9706  0.0000  0.0186   0.0185   0.0486    0.0859   0.0000   441.9617      0.354491       19.6610      0.401575      -2.72374       2.12463      0.834190       1.11187       1.21937       1.35358       1.32771       1.33271
  36   8 2421.1616    1.5958  1.1904 10.3568  0.0000  0.0206   0.0235   0.0518    0.0977   0.0000   440.5880      0.384478       20.2364     -0.143998      -2.69446       3.29567      0.890123       1.20276       1.29080       1.41305       1.45974       1.48014
  36   9 2592.7102    2.1899  1.1746 11.0188  0.0021  0.0199   0.0323   0.0526    0.0979   0.0000   441.0014       1.70159       17.6516       3.34949      -1.19498     -0.512683      0.894416       1.18379       1.27468       1.39447       1.43451       1.44859
  36  10 2762.6603    2.9377  1.0828 11.8292  0.0000  0.0191   0.0449   0.0490    0.0949   0.0000   441.0042       1.41246       18.8100       1.33119      0.627341      0.805589      0.855912       1.13766       1.26965       1.38960       1.42778       1.41018
  36  11 2930.2607    3.6800  1.0156 12.5682  0.0000  0.0189   0.0594   0.0474    0.0840   0.0000   441.0004       3.54881       15.1884       2.75770      -2.78007      0.759064      0.907469       1.22166       1.28686       1.42348       1.47938       1.44358
  36  12 3094.2476    4.2734  1.0985 12.6096  0.0000  0.0182   0.0667   0.0526    0.0980   0.0000   440.6404      0.200618       16.6201       2.47548     -0.470394       1.41387      0.835509       1.08871       1.20418       1.29817       1.34017       1.37618
  36  13 3255.0666    3.9646  1.5768 12.2493  0.0001  0.0238   0.0512   0.0591    0.0746   0.0000   439.8335       3.32728       16.0636       2.17168    -0.0244953       1.13838       1.06181       1.42433       1.52357       1.68690       1.69309       1.72006
  36  14 3413.5647    3.2403  2.3102 11.8143  0.0000  0.0291   0.0346   0.0744    0.0512   0.0000   440.5129       2.95554       17.9605       5.08193      -3.32434      0.815886       1.31926       1.80512       1.98144       2.15366       2.25975       2.24284
  36  15 3570.7368    2.6380  3.4410 11.2705  0.0000  0.0375   0.0236   0.0966    0.0428   0.0000   439.8906       6.99549       18.3941       2.26046      -3.39169       3.39577       1.62682       2.19393       2.41485       2.61072       2.65185       2.64206
  36  16 3726.4419    2.1881  5.3176 10.5685 -0.0006  0.0479   0.0158   0.1300    0.0368   0.0000   441.9570       9.98829       12.9277      -2.36424      -1.29039     0.0800238       2.12721       2.82781       3.17418       3.33803       3.38640       3.43620
  36  17 3881.3045    1.7929  7.4360 10.2792  0.0000  0.0635   0.0114   0.1729    0.0321   0.0000   443.0402      -5.10922       13.2785      -2.65515      -4.85073      -4.77939       2.79073       3.76700       4.13789       4.45527       4.64623       4.55005
  36  18 4035.2748    1.4592 10.5746  9.9921 -0.0002  0.0885   0.0079   0.2404    0.0291   0.0000   441.3960       5.49762      -2.68251       1.38218       5.47175      -12.1188       3.90190       5.21580       5.73091       6.17996       6.53277       6.50700
  36  19 4188.4444    1.2184 13.0664  9.8302 -0.0004  0.1102   0.0061   0.3020    0.0264   0.0000   448.2001       15.6700       18.7223      -4.63132      -1.58090       20.8837       4.82001       6.37204       7.12333       7.72548       7.96744       7.92926
  37   2 1249.2076    0.0941  0.0970  9.0615  0.0000  0.0122   0.0068   0.0244    0.0222   0.0000   441.3341     -0.206706       19.5907       1.34538      -4.61291     -0.481987      0.572082      0.718315      0.873727      0.943547      0.932107      0.903009
  37   3 1486.7957    0.1618  0.2081  8.9965  0.0000  0.0126   0.0067   0.0297    0.0252   0.0000   441.7081     -0.880925       21.1290    -0.0165694      -2.75773     -0.222771      0.512285      0.620447      0.793313      0.727249      0.863936      0.891289
  37   4 1697.5788    0.3330  0.2883  9.0574  0.0000  0.0110   0.0097   0.0250    0.0329   0.0000   441.7750     -0.362655       20.7874     -0.882113      -1.58799      0.302259      0.477932      0.587841      0.671292      0.755050      0.743625      0.683572
  37   5 1892.2037    0.5213  0.5821  9.0582  0.0000  0.0145   0.0109   0.0371    0.0547   0.0000   441.0707      0.653998       20.5900    -0.0553380      -2.36762     -0.163206      0.627593      0.790466      0.922856      0.985084       1.06050       1.09010
  37   6 2081.1117    0.7739  0.7787  9.4086  0.0000  0.0163   0.0137   0.0397    0.0686   0.0000   441.4025      0.603210       18.6020      -2.62508      -2.28835       2.00902      0.741376      0.958285       1.05616       1.14076       1.13188       1.15883
  37   7 2264.3252    1.1804  0.9967  9.9861  0.0000  0.0184   0.0190   0.0469    0.0895   0.0000   443.0353       1.42882       20.5298      -1.84321      -3.28744     -0.891492      0.824326       1.11402       1.18781       1.32270       1.34623       1.35032
  37   8 2440.6891    1.6782  1.1929 10.6334  0.0000  0.0203   0.0249   0.0518    0.0881   0.0000   441.1358       1.64554       21.0462      -1.08254      -4.18624     -0.546847      0.880978       1.14185       1.24590       1.37094       1.39625       1.40091
  37   9 2613.3029    2.3204  1.1705 11.0606  0.0000  0.0193   0.0339   0.0509    0.1103   0.0000   440.0149     0.0646506       20.6435      0.764642      -1.48094      -3.39210      0.857656       1.13130       1.24033       1.38144       1.40326       1.42283
  37  10 2784.5358    3.1090  1.1026 11.5524  0.0000  0.0182   0.0461   0.0486    0.1183   0.0000   440.1667       1.82425       19.5292       2.05629      -1.14481     -0.120097      0.803875       1.07623       1.16920       1.30807       1.30773       1.32555
  37  11 2953.2597    3.8414  1.0307 12.2336  0.0000  0.0183   0.0596   0.0462    0.1092   0.0000   441.1203     0.0151008       16.7978       2.00594      -1.95021     -0.609537      0.885300       1.19711       1.31935       1.45725       1.47089       1.49492
  37  12 3118.5378    4.2700  1.1280 12.5418  0.0000  0.0191   0.0643   0.0493    0.1078   0.0000   439.4856      0.969422       17.3855       3.23256      -5.33776       1.61496      0.857935       1.16012       1.25003       1.37495       1.36601       1.37743
  37  13 3280.5786    3.9166  1.6213 12.3520  0.0000  0.0236   0.0495   0.0609    0.0687   0.0000   440.5151       4.63116       17.2795       1.65032     -0.171147       2.27058       1.01063       1.38373       1.46522       1.63653       1.66232       1.65872
  37  14 3440.3132    3.1862  2.4910 11.6445  0.0036  0.0295   0.0321   0.0769    0.0511   0.0000   440.7003       2.27075       13.4316       1.05682      -2.99788     -0.380384       1.25957       1.68000       1.85681       2.08627       2.08836       2.15586
  37  15 3598.3650    2.5696  3.8620 10.9975  0.0000  0.0382   0.0211   0.1020    0.0423   0.0000   438.5804       2.41384       20.2864       7.90137       1.40218       6.77300       1.63824       2.15467       2.40327       2.63878       2.67051       2.62961
  37  16 3755.0188    2.0881  5.5195 10.5729  0.0000  0.0496   0.0147   0.1318    0.0345   0.0000   443.5610       7.10627       15.3782       4.03038       4.52434       7.84580       2.15400       2.78724       3.18523       3.42539       3.51900       3.58608
  37  17 3910.6027    1.7282  8.2906 10.2031  0.0000  0.0690   0.0103   0.1830    0.0309   0.0000   436.5155      -4.23543       17.6696       2.34330      -1.97824       6.48828       2.93846       3.92425       4.41875       4.72205       4.91021       4.92246
  37  18 4065.2385    1.4427 11.5409  9.9146  0.0010  0.0936   0.0072   0.2557    0.0284   0.0000   450.2959       8.28576       8.62328       4.92508      -2.43514      -5.32219       3.98894       5.26027       5.88972       6.29399       6.55596       6.55759
  37  19 4219.0634    1.1709 13.6096  9.8390  0.0000  0.1172   0.0058   0.3133    0.0254   0.0000   433.7826       9.65583       15.9503       2.85264      -8.29550       1.90469       4.98314       6.58476       7.39683       7.97887       8.23537       8.39147
  38   3 1501.5462    0.1735  0.1676  9.0273  0.0000  0.0102   0.0072   0.0224    0.0244   0.0000   441.4227     -0.470421       20.4445    -0.0973628      -1.63733     -0.658475      0.570126       1.01552       1.18178       1.37726       2.23687       2.05204
  38   4 1713.0539    0.3324  0.3231  9.0221  0.0000  0.0113   0.0091   0.0268    0.0334   0.0000   440.8250      -1.47663       19.9023     -0.127868      -2.52944     -0.499287      0.489383      0.641892      0.766199      0.775668      0.776780      0.835214
  38   5 1908.7724    0.5496  0.6001  9.0138  0.0000  0.0144   0.0109   0.0362    0.0558   0.0000   441.3011    -0.0678559       20.9051      0.382025      -2.30964      0.902936      0.593930      0.777858      0.906225      0.963014      0.960607      0.975951
  38   6 2098.9250    0.7985  0.9090  9.2653  0.0000  0.0178   0.0130   0.0434    0.0782   0.0000   441.0669     -0.926183       19.5030     -0.308360      -1.89132      0.969891      0.715372      0.944346       1.08106       1.14924       1.23099       1.23209
  38   7 2282.9203    1.2205  1.0114  9.9309  0.0000  0.0182   0.0190   0.0459    0.0929   0.0000   441.5920      0.208383       19.4528      -1.34536      -2.18211      0.791614      0.785974       1.05158       1.18446       1.28566       1.27897       1.33918
  38   8 2459.9724    1.7140  1.1753 10.7239  0.0000  0.0198   0.0253   0.0516    0.0839   0.0000   440.7238     -0.588165       20.8128     -0.781235      -3.15520     -0.778862      0.844448       1.10127       1.24869       1.35765       1.40354       1.43484
  38   9 2633.7006    2.4117  1.2118 11.2093  0.0000  0.0195   0.0350   0.0524    0.1004   0.0000   441.0883     -0.133223       19.3893       1.12602      -1.65856     -0.222983      0.864388       1.14562       1.28440       1.36129       1.37497       1.42039
  38  10 2806.0680    3.2106  1.1252 11.6462  0.0000  0.0184   0.0465   0.0490    0.1130   0.0000   440.1308       2.07106       18.7559       2.24267      -4.13221      0.607912      0.801515       1.07211       1.15628       1.29721       1.31684       1.32809
  38  11 2975.8667    3.9214  1.1049 12.3423  0.0000  0.0184   0.0585   0.0492    0.1027   0.0000   440.0133       2.29494       17.3547      0.257911      -2.32701     -0.923984      0.809771       1.06746       1.16625       1.30376       1.35031       1.34515
  38  12 3142.2970    4.1623  1.1782 12.6061  0.0000  0.0199   0.0606   0.0509    0.0926   0.0000   441.7344       1.10096       21.1107      0.318303     -0.570128      -2.85253      0.834341       1.12502       1.25497       1.38724       1.40555       1.38274
  38  13 3305.6533    3.7110  1.7098 12.3203  0.0000  0.0243   0.0453   0.0631    0.0618   0.0000   439.0250       1.64588       13.7716      0.256114      -3.77544      -1.59601       1.03896       1.38545       1.55132       1.68225       1.75530       1.78353
  38  14 3466.6092    3.1146  2.6982 11.5853  0.0018  0.0307   0.0299   0.0797    0.0457   0.0000   439.0134       3.27247       16.1553     -0.879976      -1.66716       1.11055       1.30983       1.76731       1.95835       2.14495       2.25027       2.22422
  38  15 3625.6641    2.4873  4.2463 10.9130  0.0000  0.0405   0.0193   0.1069    0.0384   0.0000   440.1715       3.31721       15.2621       3.00564       1.73849      -1.59158       1.74642       2.34471       2.58335       2.81416       2.90190       2.92014
  38  16 3783.2815    2.0149  6.3040 10.4197 -0.0000  0.0532   0.0131   0.1436    0.0325   0.0000   440.8048     -0.343633       14.2862       9.98140      -5.24087       3.68074       2.24494       2.95710       3.32588       3.59321       3.71350       3.78358
  38  17 3939.6405    1.6701  8.3200 10.1690  0.0000  0.0687   0.0096   0.1863    0.0294   0.0000   434.0646       4.44102       18.8702       4.83572       8.03084      -2.22631       2.83844       3.76497       4.23047       4.59778       4.67954       4.70098
  38  18 4095.1735    1.3670 11.5918  9.9198  0.0000  0.0952   0.0068   0.2595    0.0271   0.0000   443.5126      -1.10872       20.4386       13.3274      -16.7809       11.1732       4.01558       5.35445       5.96146       6.47205       6.80241       6.73252
  38  19 4249.6772    1.1286 14.2172  9.8075  0.0000  0.1210   0.0055   0.3281    0.0244   0.0000   442.2390       5.09826       2.92221       2.13077      -1.75045       1.38477       4.97117       6.60375       7.43085       7.99913       8.20177       8.28660
  39   2 1275.7198    0.0851  0.0857  9.0355  0.0000  0.0134   0.0064   0.0196    0.0212   0.0000   441.6100     -0.111592       20.4291     -0.151371      -2.32751      0.566102      0.516902      0.816918      0.739214       1.03523       1.24162      0.989929
  39   3 1516.0559    0.1812  0.1826  9.0376  0.0000  0.0094   0.0072   0.0227    0.0245   0.0000   441.5039     -0.348992       20.1383      0.272619      -2.23210      0.272923      0.387825      0.502968      0.523547      0.605928      0.639245      0.620246
  39   4 1728.2700    0.3364  0.3053  9.1183  0.0000  0.0111   0.0094   0.0251    0.0324   0.0000   441.1593     -0.469771       20.6127     -0.629875      -3.62217      0.262804      0.439435      0.638238      0.668284      0.796881      0.835816      0.878020
  39   5 1925.1988    0.5597  0.5585  9.2427  0.0000  0.0142   0.0114   0.0339    0.0490   0.0000   440.6748     -0.215810       20.7902      0.379384      -3.33372     -0.866953      0.621241      0.774113      0.924079      0.947640       1.04582       1.06197
  39   6 2116.5341    0.8405  0.8355  9.3940  0.0000  0.0166   0.0140   0.0405    0.0756   0.0000   440.2444     -0.282084       20.4054       1.51298      -2.42623       1.03556      0.643356      0.891671      0.964919       1.05813       1.11676       1.08600
  39   7 2301.2123    1.2906  1.0225 10.0466  0.0000  0.0183   0.0197   0.0452    0.0942   0.0000   440.5345       1.54179       20.1168      0.771396      -1.67926       1.15087      0.758894       1.01985       1.11203       1.29720       1.27368       1.29445
  39   8 2479.0346    1.8108  1.2502 10.7066  0.0000  0.0199   0.0254   0.0528    0.0815   0.0000   442.3718     -0.923519       20.2096     0.0732498      -1.64912      0.997112      0.851789       1.13008       1.27187       1.35265       1.39623       1.40089
  39   9 2653.8649    2.4790  1.2190 11.2680  0.0000  0.0191   0.0349   0.0516    0.0925   0.0000   441.9771      0.646096       21.5108       1.86323      -2.11810     -0.830764      0.803429       1.05196       1.15920       1.27446       1.29595       1.28602
  39  10 2827.2770    3.3112  1.1504 11.7979  0.0000  0.0182   0.0472   0.0495    0.1057   0.0000   439.7561       2.57466       20.5178       2.20671      -2.20626       1.79741      0.757310      0.977809       1.09873       1.18497       1.20207       1.21034
  39  11 2998.1042    4.2484  0.9749 12.4939  0.0000  0.0168   0.0650   0.0430    0.0945   0.0000   441.5547       3.15782       19.0752       2.45662      -1.26468      0.832705      0.679651      0.918536       1.03403       1.12414       1.13163       1.11918
  39  12 3165.6727    4.3071  1.3224 12.2970  0.0048  0.0197   0.0582   0.0533    0.1019   0.0000   440.5079       5.01787       18.5179      -1.42441      -2.29118       3.73170      0.847264       1.13120       1.25008       1.39288       1.44898       1.41060
  39  13 3330.3872    3.6005  1.8305 12.2905  0.0000  0.0246   0.0425   0.0663    0.0573   0.0000   441.9800       1.90955       17.7419     -0.129012       1.53994       3.95309       1.03899       1.36499       1.50890       1.63810       1.67815       1.66796
  39  14 3492.5652    2.9454  2.9499 11.5397  0.0000  0.0316   0.0270   0.0858    0.0416   0.0000   442.3927       3.22612       13.3285       2.80320      -5.11209      -2.20720       1.30863       1.71526       1.88767       2.12072       2.17468       2.19673
  39  15 3652.6660    2.4539  4.6188 10.8032  0.0000  0.0412   0.0177   0.1106    0.0356   0.0000   437.4454     -0.433797       24.6436       4.66250       2.74124      -4.34484       1.73736       2.25777       2.55151       2.72097       2.87323       2.90045
  39  16 3811.2082    1.9457  6.5386 10.4228 -0.0001  0.0552   0.0123   0.1478    0.0316   0.0000   441.8278     -0.315534       13.5570       10.2602      0.354406      -2.30410       2.24025       3.03182       3.33977       3.68173       3.78386       3.77828
  39  17 3968.1532    1.6404  9.1300 10.0739 -0.0007  0.0735   0.0088   0.1971    0.0294   0.0000   442.5770       1.62573       9.69810       4.35528     -0.878361      -5.03047       2.99196       3.99148       4.50110       4.85956       4.95627       5.07072
  39  18 4124.3935    1.3223 11.9831  9.9210  0.0000  0.0971   0.0064   0.2682    0.0263   0.0000   441.4029       3.17365       7.77965       3.19400      -4.09039      -9.07639       3.98532       5.25418       5.92588       6.33234       6.63949       6.62812
  40   2 1288.7331    0.0953  0.1137  9.0626  0.0000  0.0119   0.0062   0.0310    0.0215   0.0000   441.7126     -0.305721       20.7844      0.182183      -3.20094     -0.271067      0.476711      0.536080      0.660675      0.767917      0.794274      0.740397
  40   4 1743.2633    0.3657  0.4100  9.0400  0.0000  0.0131   0.0087   0.0294    0.0362   0.0000   441.0031      -2.15602       21.9896     -0.391845      -2.86934      0.482070      0.507477      0.710992      0.756571      0.817842      0.840513      0.855929
  40   5 1941.4244    0.5893  0.6507  9.1556  0.0000  0.0145   0.0111   0.0360    0.0559   0.0000   440.2849      -1.16520       21.4172       1.14419      -1.38671      0.217893      0.588481      0.773365      0.841976      0.924786      0.974379       1.00408
  40   6 2133.9394    0.8592  0.8625  9.6537  0.0000  0.0170   0.0143   0.0416    0.0711   0.0000   441.4735     -0.673767       20.8786     -0.198789      -1.25763      0.343025      0.680829      0.911370      0.981275       1.07840       1.10339       1.11904
  40   7 2319.3393    1.3266  1.0156 10.3621  0.0000  0.0181   0.0205   0.0455    0.0820   0.0000   439.7402      0.367002       19.7308      0.939702      -1.17534      0.465228      0.734833      0.954689       1.03283       1.18876       1.17542       1.22751
  40   8 2497.9032    1.8866  1.2185 10.8040  0.0000  0.0196   0.0269   0.0516    0.0910   0.0000   441.8636       1.09761       17.9661     -0.182908      0.307974       1.13775      0.783518       1.03528       1.14804       1.27485       1.28621       1.27851
  40   9 2673.7786    2.5760  1.1290 11.6203 -0.0000  0.0187   0.0381   0.0508    0.0919   0.0000   440.9422       2.11110       19.5585       2.17804      -2.88835      0.687777      0.751383       1.02051       1.12709       1.23974       1.26372       1.29332
  40  10 2848.2439    3.4073  1.1506 11.9111  0.0000  0.0186   0.0492   0.0492    0.1101   0.0000   440.2375      0.817431       19.2636       1.05994      -3.35502       3.04420      0.749868      0.988276       1.10582       1.21609       1.22511       1.24046
  40  11 3020.0097    4.0582  1.0829 12.6413  0.0000  0.0180   0.0606   0.0493    0.0879   0.0000   440.4219       1.43206       20.8524       3.87796     -0.218330      -1.52572      0.722569       1.00801       1.06845       1.18545       1.18994       1.18717
  40  12 3188.6726    4.1052  1.3733 12.6091  0.0000  0.0212   0.0552   0.0533    0.0776   0.0000   440.1071       2.40077       17.2374       2.60259     -0.790767      -3.42779      0.864240       1.13321       1.28318       1.42439       1.44958       1.44814
  40  13 3354.6265    3.5321  1.9934 12.0412  0.0000  0.0254   0.0387   0.0669    0.0562   0.0000   440.3650       1.44029       17.5857       1.74258      -3.35093    -0.0786578       1.00341       1.32650       1.47862       1.62283       1.65680       1.65908
  40  14 3518.1025    2.8866  3.0566 11.5112  0.0000  0.0324   0.0256   0.0852    0.0394   0.0000   439.2143       3.06247       15.6184       1.93789      -1.98829      -1.21552       1.30676       1.74765       1.95419       2.06122       2.13311       2.13123
  40  15 3679.3561    2.3303  5.0526 10.7470  0.0000  0.0443   0.0161   0.1193    0.0331   0.0000   441.0417     -0.530663       17.1784       2.94174      -3.57302       3.66318       1.72808       2.31887       2.54616       2.77277       2.88362       2.90961
  40  16 3838.6973    1.9074  7.3376 10.3056  0.0000  0.0590   0.0110   0.1577    0.0301   0.0000   438.4071      -2.13229       16.6706       7.27441       1.13609      0.865355       2.33132       3.09556       3.48740       3.78701       3.89853       3.93396
  40  17 3996.6535    1.5917 10.0950 10.0206  0.0016  0.0792   0.0078   0.2142    0.0284   0.0000   445.0701      0.729814       22.2330    -0.0298673      0.815406       9.71044       3.14697       4.16614       4.63259       4.99823       5.24984       5.28763
  40  18 4153.6286    1.2884 12.5699  9.8934  0.0002  0.1017   0.0060   0.2759    0.0257   0.0000   442.5902      -6.70392       11.4571       6.31455      -12.5566      -4.90241       4.07688       5.37067       5.99752       6.54150       6.73424       6.78988
  41   2 1301.5928    0.0838  0.1210  9.0683  0.0000  0.0152   0.0061   0.0269    0.0212   0.0000   441.3626     0.0643917       21.1879      0.495996      -2.97624      0.906232      0.682255      0.813097      0.829793      0.877628       1.31464       1.30154
  41   3 1544.3664    0.2041  0.1700  8.9961  0.0000  0.0085   0.0076   0.0202    0.0244   0.0000   441.7776     -0.242236       20.1499     -0.238537      -2.83944      0.414597      0.301805      0.413927      0.481435      0.466992      0.528787      0.553752
  41   4 1758.0197    0.3785  0.4350  9.0302  0.0000  0.0126   0.0087   0.0303    0.0370   0.0000   441.5259      -1.39821       21.4972      0.211601      -3.83565       1.67824      0.471375      0.631785      0.696902      0.773507      0.803168      0.830700
  41   5 1957.4582    0.6002  0.7071  9.2234  0.0000  0.0167   0.0109   0.0359    0.0596   0.0000   441.2771     -0.879393       21.3548     -0.863273      -2.23248      0.465995      0.627116      0.913473      0.943985       1.08923       1.07626       1.14497
  41   6 2151.1345    0.9470  0.8964  9.4923  0.0000  0.0163   0.0148   0.0416    0.0793   0.0000   440.5885      0.285196       19.9787   -0.00936097      -1.86694      0.289460      0.608745      0.834459      0.932706       1.03668       1.09434       1.12888
  41   7 2337.1446    1.3484  1.1676 10.2583 -0.0030  0.0201   0.0190   0.0489    0.0821   0.0000   441.1840       2.49634       21.3251       1.50996      -1.98847      0.933757      0.751092       1.07119       1.14110       1.25592       1.28374       1.33416
  41   8 2516.5205    1.9798  1.2106 10.8628  0.0000  0.0189   0.0277   0.0516    0.0897   0.0000   442.1906     -0.380320       22.7630       2.74608     -0.969032     -0.800316      0.716600      0.934637       1.06447       1.15479       1.20212       1.18515
  41   9 2693.5046    2.6416  1.1460 11.5071  0.0006  0.0181   0.0373   0.0504    0.0954   0.0000   441.3300      0.629452       20.0162      0.912334      -2.38334      0.786817      0.728115      0.961090       1.10775       1.18060       1.23288       1.22624
  41  10 2868.9469    3.3902  1.0812 12.3716  0.0000  0.0178   0.0503   0.0492    0.0809   0.0000   441.2676      0.411010       20.1397       1.20345      -2.91862      0.105491      0.681622      0.904282       1.00069       1.11631       1.12178       1.14505
  41  11 3041.6332    4.1922  1.1176 12.5614  0.0000  0.0182   0.0606   0.0479    0.0972   0.0000   440.3298       1.46113       18.8256       3.41255      -2.21094      -1.49273      0.709716      0.984063       1.02653       1.16731       1.14452       1.19087
  41  12 3211.3322    4.1449  1.4295 12.6189  0.0000  0.0210   0.0534   0.0550    0.0706   0.0000   439.8680       1.15553       19.3966       3.40788      -3.36948      0.764464      0.801014       1.06356       1.16669       1.32880       1.30947       1.33454
  41  13 3378.4443    3.4605  2.2276 11.8609  0.0000  0.0266   0.0347   0.0678    0.0524   0.0000   441.3137       4.13249       17.3597       3.00100      -1.16290      -1.51722       1.02877       1.37781       1.56155       1.69840       1.71238       1.75169
  41  14 3543.2727    2.8225  3.4578 11.2818  0.0000  0.0340   0.0228   0.0895    0.0383   0.0000   438.4387       3.12189       17.0887     -0.786958      -1.81991       1.05866       1.32594       1.75869       1.98189       2.17401       2.26762       2.25353
  41  15 3705.6312    2.2107  5.4735 10.7954  0.0000  0.0468   0.0148   0.1279    0.0306   0.0000   440.3904       4.00994       15.0024       2.00429       3.30763      -3.10437       1.83176       2.44132       2.74300       2.98377       3.13691       3.10851
  41  16 3865.8976    1.8318  7.5225 10.3972  0.0000  0.0606   0.0107   0.1657    0.0293   0.0000   444.0368       2.97479       21.5426       10.5547      0.994486      -8.20027       2.38884       3.14387       3.55799       3.83349       3.93177       3.98241
  41  17 4024.7972    1.4980 10.0434 10.1183 -0.0018  0.0824   0.0075   0.2210    0.0269   0.0000   443.3311     -0.330696       12.0476       3.19720       15.5210       8.59584       3.13865       4.22040       4.71983       5.11366       5.22290       5.29893
  41  18 4182.2296    1.2353 13.6636  9.9167 -0.0000  0.1131   0.0056   0.2990    0.0240   0.0000   437.4264      -1.08563       11.2152       6.00709      0.125708      -4.68244       4.31416       5.81686       6.46716       7.16371       7.28832       7.33487
  42   3 1558.1766    0.2123  0.1996  9.0220  0.0000  0.0090   0.0073   0.0206    0.0248   0.0000   441.2801      -1.03788       21.7514     -0.176148      -4.20925      0.202601      0.369298      0.468292      0.550583      0.545548      0.592664      0.616143
  42   4 1772.6106    0.4086  0.4469  9.0327  0.0000  0.0128   0.0091   0.0302    0.0389   0.0000   442.1381      -1.00884       20.6991      0.583193      -3.39958     -0.910947      0.439829      0.611136      0.671459      0.749812      0.751836      0.756340
  42   5 1973.3088    0.6330  0.6512  9.2521  0.0000  0.0141   0.0116   0.0363    0.0539   0.0000   441.4540      -1.15989       21.0989       1.57319      -2.90057      0.895875      0.530728      0.728092      0.807634      0.864408      0.894131      0.886792
  42   6 2168.0818    0.9551  0.9670  9.4770 -0.0002  0.0174   0.0143   0.0420    0.0830   0.0000   440.7254      0.235084       19.5163      0.210474      -2.04713      -1.59823      0.676834      0.889464       1.00514       1.10011       1.12835       1.12443
  42   7 2354.7741    1.4138  1.2312 10.0723  0.0000  0.0192   0.0192   0.0504    0.0941   0.0000   442.0153      0.753444       20.2153      -2.57474      -2.14046      0.230480      0.758268       1.00648       1.10694       1.18922       1.23061       1.27770
  42   8 2535.0463    2.0348  1.2388 10.7685  0.0000  0.0190   0.0274   0.0501    0.1004   0.0000   443.1953     0.0967013       17.6024       1.45714      -2.22267      0.356247      0.720419      0.973377       1.06133       1.16001       1.23122       1.20952
  42   9 2713.0811    2.8157  1.1850 11.3907  0.0086  0.0180   0.0388   0.0480    0.1093   0.0000   440.9199       1.23785       20.3889      -1.53962      -5.45326     0.0777413      0.704753      0.920360       1.00370       1.12012       1.12367       1.15993
  42  10 2889.3999    3.6071  0.9995 12.3267  0.0000  0.0165   0.0538   0.0431    0.0810   0.0000   441.2053       1.28626       20.4679       2.44899      -5.20680      -3.04902      0.638356      0.847279      0.931131       1.07396       1.03529       1.06934
  42  11 3062.9348    4.3122  1.1001 12.5862  0.0000  0.0182   0.0612   0.0444    0.0988   0.0000   440.4155       2.58963       20.6266       3.66376      -3.37145     -0.780630      0.707566      0.942928       1.02617       1.14840       1.15837       1.21328
  42  12 3233.6152    4.0793  1.5816 12.3834  0.0000  0.0218   0.0487   0.0564    0.0690   0.0000   440.6872      0.150563       19.0109       2.51726      -2.67570      0.290715      0.830727       1.13068       1.24214       1.38962       1.39733       1.40790
  42  13 3401.9599    3.3897  2.3390 11.6891  0.0000  0.0266   0.0326   0.0700    0.0523   0.0000   440.4237       2.52360       15.0858       1.89594     -0.861005      -1.67116       1.00736       1.35163       1.49032       1.66955       1.71914       1.80702
  42  14 3567.9826    2.7454  3.6337 11.2207  0.0000  0.0351   0.0217   0.0919    0.0382   0.0000   436.7176       5.67458       17.2285       6.67507      -1.54864     -0.433434       1.34948       1.81155       1.98547       2.15250       2.27531       2.33491
  42  15 3731.3750    2.2090  5.7562 10.6283  0.0000  0.0473   0.0138   0.1275    0.0308   0.0000   441.7990       1.70345       10.2774       3.38490       1.36343       5.90915       1.81238       2.42610       2.67355       2.97986       3.04101       3.09310
  42  16 3892.8003    1.7857  8.0802 10.3489  0.0000  0.0644   0.0098   0.1718    0.0280   0.0000   439.8255      0.137864       15.1429       5.93811       3.30147      -3.18994       2.42703       3.22377       3.65199       3.94202       4.11219       4.12267
  42  17 4052.5695    1.4824 11.3283 10.0666  0.0014  0.0884   0.0068   0.2396    0.0262   0.0000   439.9998       4.86864       16.3762       3.08079      -10.3845       6.39953       3.31821       4.45823       4.99878       5.43349       5.61720       5.70393
  42  18 4211.0017    1.1886 13.7804  9.8988  0.0001  0.1143   0.0054   0.3062    0.0232   0.0000   428.9169      -11.7066       13.2032      -5.09855       3.61134      -8.91725       4.21642       5.76366       6.47922       6.99268       7.23146       7.28652
  43   2 1326.7267    0.0921  0.0698  9.0559  0.0000  0.0116   0.0064   0.0136    0.0202   0.0000   441.7618      0.146009       21.5331    -0.0432255      -3.77394     -0.173591      0.427360      0.577449      0.583810      0.656770      0.723638      0.701699
  43   3 1571.8032    0.2101  0.2427  9.0377  0.0000  0.0106   0.0069   0.0239    0.0253   0.0000   441.5957     -0.286395       20.8972      0.196122      -3.73593     -0.496704      0.429356      0.543599      0.603851      0.612985      0.661281      0.707658
  43   4 1787.0183    0.4069  0.3943  9.1685  0.0000  0.0117   0.0094   0.0265    0.0356   0.0000   441.6195     -0.514747       20.9421       1.02601      -2.87758     -0.292596      0.416188      0.583865      0.625788      0.669329      0.682539      0.757362
  43   5 1989.0318    0.6762  0.7047  9.2089  0.0000  0.0144   0.0117   0.0362    0.0595   0.0000   440.9437      0.483408       19.7750       1.16599      -2.80795      0.678366      0.542396      0.721073      0.823170      0.890256      0.934797      0.903437
  43   6 2184.8364    0.9925  0.9408  9.6150  0.0000  0.0163   0.0150   0.0419    0.0821   0.0000   440.3490      0.525684       19.4668      0.993576      -2.20942      -1.03750      0.636140      0.835031      0.928630       1.04052       1.06403       1.05487
  43   7 2372.1701    1.4435  1.2790 10.3347  0.0000  0.0193   0.0197   0.0542    0.0790   0.0000   440.4752       3.34288       18.4788     -0.434584      -4.49259      0.233924      0.721708      0.988929       1.05607       1.17944       1.25285       1.26878
  43   8 2553.3034    2.1106  1.2195 10.9313  0.0000  0.0184   0.0284   0.0503    0.0929   0.0000   441.3811       1.42286       19.2779     0.0907524      -3.19121       1.47266      0.695279      0.926554      0.998536       1.12203       1.13994       1.18690
  43   9 2732.3488    2.8733  1.2307 11.6028  0.0000  0.0185   0.0388   0.0500    0.0921   0.0000   440.6571     -0.930707       21.6235       2.01214      -3.46449     -0.465297      0.718819      0.947068       1.06110       1.16555       1.21276       1.26681
  43  10 2909.5918    3.7218  0.9967 12.4617  0.0000  0.0165   0.0547   0.0424    0.0806   0.0000   440.6537       1.82149       20.3059      0.824273      -1.98376      0.212570      0.621904      0.826411      0.940667       1.04746       1.06874       1.10791
  43  11 3083.9748    4.2107  1.2358 12.5935  0.0000  0.0189   0.0571   0.0498    0.0861   0.0000   442.2219     -0.139704       21.0285      0.973510      -4.43992     -0.664657      0.755604       1.01865       1.13347       1.27048       1.32277       1.29913
  43  12 3255.6186    3.9858  1.5697 12.5939  0.0000  0.0217   0.0486   0.0570    0.0623   0.0000   441.6870       2.56558       20.7567       2.68799      -2.32181       1.10452      0.822781       1.09309       1.23246       1.34261       1.38122       1.38614
  43  13 3425.1415    3.2899  2.5508 11.7111  0.0000  0.0277   0.0302   0.0740    0.0451   0.0000   440.5015       1.91608       17.5646       3.52104      -2.68436      -1.30804       1.01394       1.39658       1.51182       1.69314       1.76127       1.75914
  43  14 3592.3215    2.6417  4.0753 11.1417  0.0000  0.0376   0.0195   0.0992    0.0351   0.0000   439.2421       3.76933       19.3984       4.66544      -3.58228       3.37994       1.39192       1.87653       2.06412       2.26549       2.37773       2.40391
  43  15 3756.9534    2.1308  6.2210 10.5678  0.0000  0.0505   0.0127   0.1362    0.0300   0.0000   442.1816      -2.42239       13.8518       7.31030       1.45461     -0.840186       1.82753       2.46672       2.71234       2.96518       3.09248       3.13135
  43  16 3919.3984    1.7385  8.8627 10.2646  0.0000  0.0699   0.0088   0.1865    0.0280   0.0000   440.8775      0.261080       19.9919       8.31376       1.25580     -0.524172       2.55447       3.47153       3.81021       4.16941       4.35798       4.38721
  43  17 4080.0800    1.4083 11.5442 10.1078 -0.0008  0.0927   0.0065   0.2488    0.0253   0.0000   435.4935       4.53741       8.16469       6.81674      -1.17759      -6.57511       3.39993       4.55737       5.14733       5.46925       5.67987       5.80258
  44   2 1339.0882    0.1066  0.1080  9.0189  0.0000  0.0098   0.0060   0.0220    0.0207   0.0000   441.3308      0.120768       21.1365     -0.245359      -2.67000      0.117582      0.350488      0.466622      0.581816      0.621477      0.626664      0.633703
  44   3 1585.1933    0.2203  0.2621  9.0302  0.0000  0.0099   0.0069   0.0289    0.0256   0.0000   441.6307     -0.673014       21.6397     -0.905708      -1.80746     0.0313277      0.403454      0.514425      0.599788      0.642317      0.736896      0.662356
  44   4 1801.2181    0.4223  0.4746  9.0833  0.0000  0.0126   0.0089   0.0300    0.0391   0.0000   440.6348      -1.06523       19.8710      -1.13774      -2.47318      0.379498      0.465739      0.613373      0.702596      0.809069      0.865043      0.849132
  44   5 2004.5990    0.6845  0.7572  9.0687  0.0000  0.0144   0.0112   0.0372    0.0641   0.0000   440.7487      -1.02415       20.4654      0.157722      -3.47518       1.57500      0.529842      0.718885      0.778851      0.832348      0.897765      0.932378
  44   6 2201.4477    1.0083  1.0732  9.6923  0.0000  0.0178   0.0145   0.0457    0.0807   0.0000   440.4794      0.257192       19.7265       1.79617      -3.36237       1.59324      0.666279      0.873543      0.972678       1.09632       1.07640       1.12437
  44   7 2389.4380    1.5392  1.1258 10.4131  0.0000  0.0176   0.0218   0.0483    0.0940   0.0000   440.7782     -0.360850       22.0535       1.09034      -2.96296      0.622149      0.648589      0.848407      0.968947       1.05004       1.05347       1.07636
  44   8 2571.4631    2.1636  1.2181 11.1035  0.0000  0.0188   0.0293   0.0495    0.0890   0.0000   441.7007     -0.566239       20.3599       1.19821      -2.87094      0.937178      0.697818      0.924229       1.04351       1.12968       1.17115       1.18419
  44   9 2751.5600    2.8806  1.1415 11.9113  0.0000  0.0180   0.0404   0.0488    0.0836   0.0000   441.2490       2.34926       20.1202       1.08727      -3.22049     -0.119148      0.668073      0.906192      0.984543       1.04513       1.09186       1.11791
  44  10 2929.6306    3.7505  1.1359 12.0459  0.0001  0.0172   0.0507   0.0468    0.1073   0.0000   441.2488       1.84249       19.6650      0.355521      -2.70277    -0.0150319      0.653511      0.839216      0.943974       1.07560       1.11301       1.12043
  44  11 3104.7727    4.2516  1.2145 12.7505  0.0000  0.0189   0.0576   0.0488    0.0809   0.0000   441.6580       1.58663       20.9823       3.02857      -2.63656      0.912482      0.681258      0.935505       1.01955       1.14176       1.18878       1.19625
  44  12 3277.3362    4.0134  1.7821 12.2405  0.0000  0.0226   0.0442   0.0580    0.0628   0.0000   442.1101       3.70477       20.0246       1.52373     -0.751040       1.39760      0.851721       1.13720       1.25120       1.41953       1.49545       1.51905
  44  13 3447.9250    3.1733  2.6841 11.9103  0.0000  0.0293   0.0290   0.0782    0.0394   0.0000   441.3448       2.22098       14.2397       4.29827     -0.574532      -1.32062       1.03436       1.39590       1.52780       1.71527       1.76067       1.83196
  44  14 3616.3324    2.5687  4.4282 10.9636 -0.0000  0.0390   0.0177   0.1029    0.0343   0.0000   439.5706       1.35504       20.0397       3.27275      0.736097      0.839214       1.42537       1.89808       2.13355       2.32004       2.37784       2.44019
  44  15 3782.0976    2.0749  6.6077 10.5435  0.0000  0.0533   0.0120   0.1415    0.0298   0.0000   442.3784       2.42988       17.5631       6.80419       4.43187      0.227774       1.90620       2.59676       2.86807       3.11043       3.15848       3.29189
  44  16 3945.5124    1.6763  9.0861 10.2486 -0.0004  0.0709   0.0083   0.1929    0.0273   0.0000   443.5703       2.33267       23.2045     0.0114641      -4.48345       2.51330       2.58469       3.42730       3.86565       4.15839       4.34636       4.48304
  44  17 4107.1011    1.3514 12.3482 10.0880 -0.0003  0.0994   0.0061   0.2677    0.0242   0.0000   439.1717       6.63507       18.0647      -4.00318      -1.56499      -5.93842       3.58111       4.79279       5.41511       5.87486       6.10353       6.21093
  45   2 1351.2823    0.1175  0.1048  9.0130  0.0000  0.0114   0.0063   0.0175    0.0206   0.0000   441.9978      -1.27864       20.9277     -0.570554      -3.12793     0.0830547      0.405476      0.543821      0.520402      0.539925      0.586685      0.752524
  45   3 1598.4166    0.2428  0.2140  9.0234  0.0000  0.0086   0.0077   0.0206    0.0251   0.0000   441.7940     -0.687244       20.9608      0.192584      -2.09268      0.305793      0.316665      0.414459      0.486727      0.521726      0.554613      0.557368
  45   4 1815.2778    0.4301  0.4737  9.2009  0.0000  0.0127   0.0091   0.0298    0.0381   0.0000   441.5069     -0.803139       20.2729      0.103346      -3.18519      0.938085      0.456857      0.608277      0.630530      0.697553      0.709270      0.751269
  45   5 2019.9801    0.7049  0.7749  9.3660  0.0000  0.0155   0.0116   0.0377    0.0598   0.0000   442.1165      -1.25785       22.2268      -1.18789      -1.67376     -0.499765      0.560071      0.727384      0.736004      0.863019      0.895854      0.920343
  45   6 2217.7907    1.0549  1.0000  9.9182  0.0000  0.0171   0.0156   0.0442    0.0767   0.0000   441.9097     -0.153910       20.5986     -0.308561      -3.38239      0.875666      0.605130      0.813666      0.907583      0.982097       1.02699       1.03427
  45   7 2406.4602    1.5933  1.2471 10.4355  0.0000  0.0188   0.0209   0.0488    0.0786   0.0000   441.5499      0.321216       21.3699      0.550998      -2.14484      -1.82691      0.650967      0.868318      0.961660       1.09051       1.12245       1.17295
  45   8 2589.4130    2.2966  1.1928 11.0886  0.0000  0.0175   0.0303   0.0475    0.0868   0.0000   441.3630       1.06449       21.2593      0.414406      -1.26727     -0.898885      0.633517      0.822770      0.941570       1.03690       1.03809       1.07408
  45   9 2770.5163    3.1071  1.1442 11.6950  0.0000  0.0172   0.0419   0.0455    0.1030   0.0000   441.3194       1.47749       20.8550       1.71085      -1.05693      0.493243      0.633621      0.846486      0.922517       1.05572       1.06640       1.12015
  45  10 2949.4202    3.9489  1.0557 12.4941  0.0000  0.0166   0.0553   0.0437    0.0869   0.0000   441.4189       1.17735       20.6875      0.928137      -1.07675      -2.06167      0.595083      0.791107      0.872314      0.972989       1.02765       1.02364
  45  11 3125.3543    4.4095  1.2171 12.6526  0.0000  0.0184   0.0584   0.0473    0.0878   0.0000   440.9435       1.62648       18.6444       2.11103      -1.04283       2.06867      0.657114      0.892258      0.945776       1.06181       1.10548       1.16456
  45  12 3298.8247    3.9437  1.8252 12.1700  0.0000  0.0227   0.0419   0.0582    0.0592   0.0000   441.6850      0.166546       19.7938       1.40906     -0.567266       1.14099      0.822612       1.13329       1.22983       1.36865       1.36948       1.42683
  45  13 3470.3818    3.1500  2.9695 11.6054  0.0000  0.0300   0.0262   0.0785    0.0408   0.0000   440.7402       1.48226       19.0731       2.22997     -0.259986      -1.38871       1.07020       1.42406       1.58033       1.71540       1.84120       1.86115
  45  14 3639.9167    2.5112  4.6175 10.9990  0.0000  0.0399   0.0169   0.1067    0.0329   0.0000   440.3429       2.55695       20.3975       6.07480      -5.31028      -5.93938       1.41206       1.87758       2.11304       2.26798       2.39223       2.41508
  45  15 3806.9956    2.0164  7.2266 10.4977  0.0002  0.0566   0.0110   0.1534    0.0292   0.0000   441.3365      0.161639       15.5165       5.35913      -4.19495     -0.622508       1.99114       2.68412       2.94125       3.28772       3.41364       3.48351
  45  16 3971.6025    1.6065  9.9201 10.2804  0.0004  0.0770   0.0076   0.2103    0.0260   0.0000   438.5507      0.233101       18.2422      -2.61739       2.19303      -1.18026       2.74474       3.65741       4.08527       4.50774       4.73607       4.76662
  45  17 4133.9447    1.3266 12.8570 10.0990  0.0005  0.1026   0.0058   0.2735    0.0230   0.0000   439.0487       2.26380       10.1975      -5.11946      -4.45103       8.14916       3.59780       4.75146       5.43433       5.89299       6.16155       6.15731
  46   2 1363.2981    0.1152  0.1614  8.9883  0.0000  0.0099   0.0055   0.0294    0.0211   0.0000   441.4823     -0.215302       21.6004    -0.0324823      -3.44399     -0.487925      0.342900      0.484282      0.537090      0.606097      0.660466      0.651806
  46   3 1611.4189    0.2552  0.3165  9.0392  0.0000  0.0121   0.0070   0.0261    0.0275   0.0000   441.5577     -0.754703       21.0338      0.746300      -2.15771     -0.672455      0.396113      0.586287      0.626952      0.688752      0.739154      0.744344
  46   4 1829.1879    0.4441  0.5448  9.1356  0.0000  0.0137   0.0088   0.0323    0.0421   0.0000   442.0552     -0.482115       21.2314     0.0921920      -2.55873     -0.183180      0.469440      0.604706      0.705370      0.762831      0.841492      0.754921
  46   5 2035.2281    0.7350  0.7869  9.2844  0.0000  0.0150   0.0118   0.0371    0.0648   0.0000   441.2882      0.375039       19.7939     -0.681573      -1.70945      -1.72104      0.530855      0.744112      0.804407      0.883332      0.880205      0.919366
  46   6 2233.9501    1.1290  1.0656  9.8642  0.0000  0.0171   0.0158   0.0441    0.0806   0.0000   441.5129      0.250134       21.6756      0.104656      -2.83696     -0.252490      0.590059      0.784666      0.849390      0.976538      0.990834       1.03479
  46   7 2423.2678    1.6619  1.3225 10.3918  0.0000  0.0194   0.0205   0.0490    0.0790   0.0000   442.0065      0.850055       19.4222       2.09221      -3.05985     -0.374122      0.660944      0.898228      0.950395       1.07199       1.12613       1.11968
  46   8 2607.2108    2.3526  1.2028 11.3047  0.0000  0.0182   0.0308   0.0465    0.0805   0.0000   440.9599      0.344802       20.6943       1.14871      -2.96617      0.779189      0.629295      0.845229      0.942166       1.04583       1.04645       1.07485
  46   9 2789.3305    3.2222  1.1858 11.5116  0.0005  0.0174   0.0418   0.0457    0.1225   0.0000   442.3048       1.10140       20.4661       2.44081      -3.31468      -1.66248      0.600753      0.805551      0.889627      0.968092      0.980282       1.03285
  46  10 2969.0385    4.0027  1.1268 12.3705  0.0000  0.0173   0.0538   0.0442    0.0993   0.0000   441.3963       2.47830       20.5091       3.64720      -1.21474     -0.403339      0.618887      0.811125      0.927625       1.01356       1.07256       1.07291
  46  11 3145.6919    4.3233  1.2634 12.6386  0.0000  0.0181   0.0558   0.0493    0.0793   0.0000   440.1430       2.22623       21.5283       2.46207      -3.16449       1.36656      0.631261      0.837298      0.921365      0.998611       1.09147       1.11791
  46  12 3319.9987    3.7657  2.0291 12.0982  0.0000  0.0236   0.0378   0.0632    0.0523   0.0000   442.0310       1.02182       19.2538       3.10464     -0.106612      0.462547      0.855526       1.17467       1.27945       1.39185       1.43969       1.44594
  46  13 3492.6108    3.0482  3.3509 11.3849  0.0000  0.0314   0.0232   0.0826    0.0379   0.0000   441.5138       2.83182       19.4642       3.59522     -0.443694      -3.60048       1.09660       1.44614       1.64424       1.74369       1.84737       1.89941
  46  14 3663.2844    2.4125  5.1749 10.9766  0.0000  0.0430   0.0153   0.1169    0.0302   0.0000   441.3663      -1.30069       22.6972      0.419371      -5.74245       4.33160       1.51566       2.02958       2.27330       2.47940       2.60351       2.72047
  46  15 3831.3903    1.9516  7.5992 10.5161  0.0000  0.0596   0.0103   0.1617    0.0285   0.0000   437.4451       5.14493       16.6252      -2.92436      -1.14862       1.41126       2.04161       2.74994       3.08413       3.39653       3.46367       3.58153
  46  16 3996.9872    1.5639 10.1661 10.3140 -0.0010  0.0810   0.0072   0.2173    0.0252   0.0000   444.3370      -1.75155       21.1582     -0.998526      -4.64698      -4.82296       2.73665       3.71610       4.15911       4.57330       4.75591       4.85955
  47   1 1081.8404    0.0518  0.0243  9.1679  0.0000  0.0118   0.0090   0.0167    0.0184   0.0000   440.3227   -0.00895729       21.1801       1.71670      -2.56402     -0.675105      0.361010      0.530574      0.722148      0.771820      0.650754      0.717531
  47   2 1375.1778    0.1158  0.1507  9.0068  0.0000  0.0129   0.0056   0.0215    0.0207   0.0000   441.8018     -0.865589       20.7577       1.21386      -2.53791     -0.277654      0.349855      0.563763      0.523209      0.624007      0.677178      0.760353
  47   3 1624.2383    0.2636  0.2893  8.9744  0.0000  0.0106   0.0071   0.0238    0.0269   0.0000   441.7112    0.00346802       19.8154     -0.330584      -1.65842     -0.585277      0.333330      0.450908      0.548899      0.537194      0.558147      0.589042
  47   4 1842.9154    0.4802  0.5743  9.0851  0.0000  0.0138   0.0089   0.0322    0.0443   0.0000   441.3647     -0.269636       22.2957     -0.179260      -2.41279     -0.331560      0.440928      0.605800      0.658486      0.719456      0.723182      0.756230
  47   5 2050.3219    0.7514  0.8158  9.2957  0.0000  0.0151   0.0118   0.0387    0.0660   0.0000   442.2386      -1.00790       21.7034     -0.343607      -2.68134      0.345456      0.493820      0.668769      0.723250      0.823573      0.826160      0.856885
  47   6 2249.8816    1.1413  1.1853  9.7474  0.0006  0.0181   0.0150   0.0464    0.0836   0.0000   441.9083       1.16273       21.1198       2.00903      -1.49067      -1.01133      0.632767      0.826900      0.943163       1.01779       1.10183       1.15460
  47   7 2439.9035    1.6902  1.2570 10.6796  0.0000  0.0187   0.0220   0.0487    0.0774   0.0000   440.4320      0.773182       21.9909      0.970914      -4.03918      -2.83720      0.659406      0.861427      0.956045       1.06142       1.09078       1.11224
  47   8 2624.8749    2.4348  1.2372 11.2358  0.0000  0.0177   0.0314   0.0487    0.0881   0.0000   440.8473       1.02475       20.8338      0.762544      -3.69093    -0.0789822      0.631636      0.845756      0.905804      0.977045       1.03347       1.07383
  47   9 2807.9487    3.2200  1.1427 11.8778  0.0000  0.0169   0.0429   0.0467    0.0959   0.0000   440.9230      0.928690       20.7698       2.11996      -2.65638      0.135458      0.616733      0.830979      0.922762      0.985345       1.01737       1.06269
  47  10 2988.4736    4.1686  1.1449 12.1113  0.0000  0.0165   0.0542   0.0444    0.1120   0.0000   441.8474       1.17809       21.4508       2.83135      -3.36155      -2.21160      0.587113      0.796885      0.905081      0.997921       1.02641       1.03038
  47  11 3165.8379    4.2978  1.3550 12.6714  0.0000  0.0194   0.0532   0.0488    0.0731   0.0000   440.3586       2.31015       20.6099       2.51406      -3.70493      0.242653      0.672143      0.845107      0.939373       1.08946       1.07268       1.10805
  47  12 3341.0503    3.7310  2.0508 12.1060  0.0000  0.0237   0.0368   0.0621    0.0519   0.0000   441.4640       5.05617       20.2586       1.45039      -3.80524       1.81696      0.818073       1.09370       1.21442       1.38156       1.41650       1.41587
  47  13 3514.6057    2.9948  3.4642 11.4219  0.0000  0.0323   0.0226   0.0846    0.0363   0.0000   441.0391       2.06815       22.1113       3.93328      -1.63067      -3.35138       1.10390       1.48306       1.64285       1.76848       1.87158       1.88819
  47  14 3686.1823    2.3971  5.4429 10.8139 -0.0000  0.0444   0.0144   0.1180    0.0314   0.0000   438.0808       4.92230       16.6527       3.22217       3.79447       2.38144       1.52219       2.05600       2.27966       2.52341       2.62221       2.66903
  47  15 3855.5406    1.9141  8.0563 10.4761  0.0000  0.0630   0.0096   0.1703    0.0282   0.0000   445.4833      -3.30999       20.9480      -2.40954      -6.08922      -4.90885       2.14097       2.87540       3.18164       3.55670       3.72709       3.77095
  47  16 4022.2627    1.5455 10.7969 10.3103  0.0005  0.0850   0.0069   0.2270    0.0244   0.0000   446.1092       7.05512       14.3215      -4.19396      0.536734       4.44441       2.82081       3.79132       4.24584       4.69079       4.82048       4.91315
  48   1 1091.6192    0.0598  0.0791  9.1717  0.0000  0.0177   0.0066   0.0283    0.0188   0.0000   439.4968    -0.0282720       21.6867     -0.661180      -3.28459      0.719362      0.534075      0.716124      0.886999      0.948810      0.848860       1.02817
  48   2 1386.9316    0.1346  0.1374  8.9931  0.0000  0.0089   0.0059   0.0196    0.0205   0.0000   441.9317     -0.603116       20.7541      0.635246      -2.09618     -0.564343      0.284199      0.362203      0.440876      0.503321      0.462886      0.507005
  48   3 1636.8757    0.2612  0.3341  9.0238  0.0000  0.0114   0.0068   0.0264    0.0275   0.0000   442.1460     -0.774124       21.8554      0.425062      -1.91833      0.328534      0.421523      0.544999      0.600062      0.677959      0.678686      0.666596
  48   4 1856.5091    0.4962  0.6066  9.0274  0.0000  0.0139   0.0089   0.0316    0.0470   0.0000   441.2013     -0.730813       21.3037       1.07269      -4.08309      0.168015      0.440320      0.608722      0.682433      0.738290      0.795381      0.812197
  48   5 2065.2470    0.7866  0.8560  9.3875  0.0000  0.0150   0.0120   0.0397    0.0650   0.0000   441.0859       1.08852       20.4651     -0.986038      -2.27173     -0.389155      0.499447      0.665864      0.741084      0.825237      0.877043      0.918951
  48   6 2265.7023    1.1919  1.0604  9.9601  0.0000  0.0167   0.0164   0.0443    0.0805   0.0000   440.8993     -0.159452       21.0588      0.398877      -3.52877    -0.0986435      0.552979      0.744044      0.842863      0.921976      0.959345      0.957799
  48   7 2456.4724    1.7589  1.2577 10.5080  0.0000  0.0184   0.0217   0.0456    0.0820   0.0000   440.6409     -0.756591       21.0283     -0.169609      -2.38740       1.73027      0.603590      0.835525      0.917708       1.01400       1.07799       1.08010
  48   8 2642.4240    2.4790  1.2565 11.3309  0.0000  0.0181   0.0309   0.0460    0.0778   0.0000   440.9078       1.26038       22.4361       1.40467      -1.25386       2.56902      0.617663      0.805493      0.901117      0.991788       1.04100       1.04872
  48   9 2826.4606    3.3727  1.1225 12.1311  0.0000  0.0169   0.0455   0.0445    0.0873   0.0000   440.9406      0.593017       20.0972       2.53856      -2.49969     -0.911427      0.597302      0.788239      0.895718       1.00073       1.01546       1.01303
  48  10 3007.6972    4.1275  1.1806 12.4503 -0.0011  0.0168   0.0538   0.0462    0.0934   0.0000   441.2738      0.923831       20.9231       1.46345      -3.11509       2.08608      0.580929      0.754861      0.871436      0.970159      0.989407       1.02500
  48  11 3185.8533    4.2405  1.4110 12.6359  0.0000  0.0193   0.0510   0.0511    0.0677   0.0000   441.6219       2.59235       20.9026       2.30428      -2.37987       1.07171      0.637045      0.871579      0.987393       1.05551       1.12039       1.09438
  48  12 3361.8229    3.6528  2.2370 11.8982  0.0000  0.0245   0.0334   0.0633    0.0487   0.0000   440.4992       2.10950       21.8782      0.246990      -1.19845    -0.0907405      0.826249       1.13264       1.25478       1.39090       1.44707       1.47558
  48  13 3536.3169    2.9371  3.5976 11.3157  0.0000  0.0322   0.0213   0.0872    0.0364   0.0000   440.6036       4.54926       23.3298       5.07679      0.410468      -3.02513       1.10364       1.47126       1.62501       1.85477       1.90677       1.93838
  48  14 3708.8817    2.3076  5.9900 10.7794  0.0000  0.0473   0.0131   0.1279    0.0295   0.0000   439.9456     -0.463875       21.5765       1.29313     -0.899609      -3.42920       1.57963       2.13199       2.34559       2.57795       2.70428       2.72488
  48  15 3879.1111    1.8663  8.4264 10.4687  0.0001  0.0646   0.0090   0.1774    0.0277   0.0000   440.0097       4.08510       22.3271       13.9895      -4.82942      -6.94394       2.16998       2.88766       3.19839       3.54422       3.71567       3.76752
  48  16 4047.1635    1.4945 11.5380 10.2776 -0.0009  0.0893   0.0064   0.2467    0.0236   0.0000   437.6828      -3.30308       18.4753       9.07833       4.30564       1.66889       2.95540       3.91935       4.41808       4.83679       5.07222       5.21554
  49   1 1101.2389    0.0497  0.0226  9.1730  0.0000  0.0234   0.0086   0.0151    0.0180   0.0000   439.8779      -1.10855       21.3693      -1.96852      -2.29576      -1.22182      0.575571      0.542002       1.33777       1.36530       1.70128       1.72220
  49   2 1398.5212    0.1351  0.1206  9.0469  0.0000  0.0085   0.0060   0.0164    0.0200   0.0000   441.7871     -0.372289       20.4557    -0.0311389      -3.16841     -0.443822      0.282453      0.368778      0.428478      0.445643      0.516589      0.504881
  49   3 1649.3293    0.2861  0.3169  9.0662  0.0000  0.0102   0.0073   0.0247    0.0275   0.0000   441.6223      -1.02284       20.7056      0.708918      -4.15935     -0.134514      0.350689      0.435417      0.534197      0.544503      0.588275      0.589194
  49   4 1869.9458    0.5044  0.5887  9.1923  0.0000  0.0125   0.0092   0.0328    0.0440   0.0000   441.7891     0.0383855       21.5066      0.159258      -2.33803     -0.407174      0.427956      0.539692      0.643048      0.681026      0.703730      0.729115
  49   5 2080.0390    0.8013  0.8737  9.3542  0.0000  0.0154   0.0117   0.0360    0.0681   0.0000   442.1400     -0.204655       22.0111       1.00003      -3.63367       1.05216      0.511289      0.668626      0.761908      0.856247      0.839113      0.871785
  49   6 2281.2912    1.2626  1.0502 10.0358  0.0000  0.0165   0.0172   0.0423    0.0848   0.0000   440.7584       1.18373       21.7290     -0.706253      -1.71386      0.388322      0.537072      0.710400      0.761401      0.908024      0.915116      0.955225
  49   7 2472.8285    1.8473  1.3070 10.5893  0.0000  0.0184   0.0223   0.0477    0.0854   0.0000   442.4976    -0.0990435       21.5462      0.834512     -0.346459       1.45978      0.592863      0.811556      0.910001       1.01474       1.02550       1.06685
  49   8 2659.7989    2.6351  1.2936 11.1893 -0.0005  0.0176   0.0318   0.0470    0.0928   0.0000   440.8979       1.47005       21.3564      0.334525      -3.16735     -0.643385      0.581820      0.770483      0.872141      0.946178       1.02551       1.00473
  49   9 2844.7815    3.5216  1.0998 12.2072  0.0000  0.0165   0.0464   0.0430    0.0844   0.0000   441.1280      0.787675       20.8918       3.16823     -0.801006      0.233126      0.534305      0.713169      0.779872      0.885227      0.921406      0.945252
  49  10 3026.7739    4.2680  1.0727 12.5866  0.0000  0.0158   0.0566   0.0429    0.0888   0.0000   441.3806       1.13612       21.1290       1.96397      -2.16656     -0.457428      0.522070      0.709257      0.777885      0.893197      0.886795      0.958810
  49  11 3205.6059    4.1559  1.4610 12.6157  0.0000  0.0192   0.0479   0.0515    0.0603   0.0000   440.3680       1.71599       20.6031       3.91920      -3.49580     -0.484518      0.638345      0.861316      0.936770       1.05753       1.08725       1.09481
  49  12 3382.4665    3.5833  2.2851 12.0317  0.0000  0.0252   0.0327   0.0636    0.0456   0.0000   440.9242       1.67155       20.6573       5.42155      -4.20393      -2.15956      0.811094       1.08291       1.19431       1.33607       1.38674       1.40481
  49  13 3557.8135    2.8910  3.7942 11.3093  0.0000  0.0334   0.0203   0.0885    0.0357   0.0000   441.2550      0.804428       20.9621       6.00324       1.42172       1.71370       1.09635       1.44259       1.62911       1.78311       1.84172       1.89867
  49  14 3731.2621    2.2403  6.0241 10.8209 -0.0001  0.0487   0.0127   0.1294    0.0301   0.0000   440.7860       3.25464       20.7227      -1.10258      -2.74022      -6.09758       1.60219       2.14969       2.43229       2.65244       2.82315       2.84522
  49  15 3902.5387    1.8088  9.4326 10.4679 -0.0001  0.0722   0.0080   0.1980    0.0270   0.0000   438.0134      -1.21050       18.8447       6.92588      -6.08393       4.46021       2.36144       3.20696       3.55579       3.89108       4.15240       4.20268
  50   1 1110.7778    0.0480  0.0129  9.1962  0.0000  0.0104   0.0066   0.0072    0.0177   0.0000   439.1960     0.0852430       21.2667      0.229127      -1.10793    -0.0457241      0.314258      0.381114      0.549667      0.570054      0.696783      0.578898
  50   2 1409.9593    0.1260  0.1355  9.0494  0.0000  0.0098   0.0058   0.0191    0.0202   0.0000   441.6313     -0.575992       21.6325     -0.206681      -3.66184     -0.530036      0.355651      0.448635      0.462745      0.503417      0.565869      0.613780
  50   3 1661.5991    0.2981  0.3299  9.0185  0.0000  0.0105   0.0073   0.0245    0.0290   0.0000   441.3866    -0.0243464       20.6111     -0.656117      -2.80559     -0.645484      0.382093      0.493420      0.582925      0.589839      0.613057      0.572265
  50   4 1883.2806    0.5213  0.5908  9.2075  0.0000  0.0127   0.0093   0.0317    0.0431   0.0000   441.8425     -0.143082       21.4702     -0.206329      -3.26438      0.291187      0.410007      0.553923      0.632254      0.686319      0.741249      0.738140
  50   5 2094.6415    0.8397  0.9113  9.4700  0.0000  0.0156   0.0121   0.0379    0.0661   0.0000   441.6475       1.05462       21.4638     0.0584139      -2.05868     0.0909676      0.506726      0.673960      0.737348      0.815764      0.849688      0.874722
  50   6 2296.6886    1.2920  1.2354  9.9211  0.0000  0.0176   0.0162   0.0465    0.0852   0.0000   440.9380       1.15026       20.2183     -0.105141      -2.42360       2.67967      0.570703      0.750845      0.826780      0.927232      0.996917       1.01064
  50   7 2489.0077    1.9042  1.2436 10.9408  0.0012  0.0177   0.0240   0.0486    0.0701   0.0000   442.0997      0.124762       22.2284       1.11793      -3.07496     -0.569675      0.587077      0.787976      0.880181      0.957276       1.01095       1.07999
  50   8 2676.9868    2.6604  1.2480 11.4295  0.0000  0.0170   0.0328   0.0472    0.0782   0.0000   441.5532       1.65896       19.5096      0.524854      -2.10312      0.195032      0.550529      0.723172      0.815771      0.926826      0.942403      0.958359
  50   9 2862.9402    3.5117  1.1474 12.1548  0.0000  0.0167   0.0454   0.0442    0.0873   0.0000   441.3479       2.97107       21.2034      0.847671      -3.18305       1.04883      0.541009      0.720276      0.788708      0.886311      0.920664      0.935255
  50  10 3045.6685    4.2595  1.2090 12.6796  0.0000  0.0172   0.0540   0.0460    0.0751   0.0000   440.8670      0.802580       21.9560       2.57294      -3.75125      -2.56320      0.542343      0.736053      0.785054      0.906116      0.941555      0.963240
  50  11 3225.1999    4.1677  1.5353 12.4752  0.0000  0.0195   0.0466   0.0516    0.0623   0.0000   442.3183     0.0797050       19.3359       1.21051      -1.73061       1.78280      0.639140      0.857864      0.935225       1.06735       1.08398       1.12246
  50  12 3402.8797    3.5038  2.5425 11.8125  0.0000  0.0259   0.0295   0.0676    0.0430   0.0000   441.2536       1.55546       21.4408       3.58052     -0.549499       1.31850      0.818057       1.09069       1.19954       1.34442       1.37466       1.40782
  50  13 3578.9204    2.7651  4.0554 11.1755  0.0000  0.0356   0.0185   0.0902    0.0351   0.0000   441.6629       3.03825       18.9535       6.02123      0.900324     -0.465490       1.13668       1.51083       1.69652       1.85553       1.94998       1.99041
  50  14 3753.3369    2.1975  6.6937 10.7194 -0.0002  0.0521   0.0115   0.1388    0.0293   0.0000   441.4597    -0.0162141       19.1231       1.56516       7.86432       2.22495       1.64740       2.23398       2.47310       2.73627       2.83439       2.87422
  50  15 3925.5533    1.7748  9.0894 10.4705  0.0002  0.0708   0.0080   0.1893    0.0263   0.0000   438.8497       7.72394       17.5061       9.03105      -2.19292      -2.89265       2.20382       2.98931       3.35623       3.68474       3.82832       3.90750
  51   1 1120.2115    0.0647  0.0585  9.1123  0.0000  0.0173   0.0069   0.0263    0.0182   0.0000   440.2377      -1.05897       21.2913      0.618718      -4.29309       1.08569      0.733851       1.28220       1.94882       1.00599       1.03902       1.53668
  51   2 1421.2689    0.1367  0.1675  9.0149  0.0000  0.0094   0.0055   0.0217    0.0203   0.0000   441.6656     0.0700660       21.2556     -0.270560      -2.41593     -0.877035      0.292987      0.373427      0.462664      0.478320      0.508976      0.512719
  51   3 1673.7220    0.3237  0.3312  9.0415  0.0000  0.0100   0.0076   0.0229    0.0288   0.0000   442.1929     -0.939756       21.7608      0.327355      -3.50666      0.384494      0.320943      0.422907      0.485448      0.520474      0.537393      0.595974
  51   4 1896.4833    0.5425  0.5854  9.2424  0.0000  0.0127   0.0096   0.0300    0.0437   0.0000   441.3497     -0.782281       20.3832      0.443977      -1.62717    -0.0616844      0.396509      0.541003      0.594995      0.650147      0.692708      0.686641
  51   5 2109.1704    0.8770  0.9350  9.3771  0.0000  0.0151   0.0123   0.0391    0.0732   0.0000   441.2220     -0.112255       20.4765    -0.0505381      -2.62191       1.28418      0.484829      0.649163      0.724363      0.801965      0.837761      0.832448
  51   6 2312.0087    1.3129  1.1894 10.2946  0.0000  0.0174   0.0170   0.0472    0.0698   0.0000   441.7389    0.00168421       22.3651     -0.158608      -2.70387       1.56788      0.564905      0.768456      0.841048      0.930600      0.974774      0.991404
  51   7 2505.0615    1.9763  1.2886 10.7917  0.0000  0.0179   0.0238   0.0467    0.0789   0.0000   441.2858      0.196144       18.8841       2.25910      -4.03550     -0.746246      0.565887      0.762994      0.838360      0.945312      0.970115       1.01433
  51   8 2694.1259    2.7053  1.2695 11.4248  0.0000  0.0176   0.0326   0.0461    0.0812   0.0000   441.6978      0.564045       19.7218       2.69139      -1.88537      0.671177      0.565973      0.781202      0.838355      0.925785      0.961618      0.985253
  51   9 2880.9707    3.6478  1.0863 12.2657  0.0000  0.0156   0.0478   0.0430    0.0828   0.0000   440.5575       1.41894       21.7717       2.16704      -2.75463       1.49287      0.495442      0.666218      0.750381      0.825880      0.837269      0.869233
  51  10 3064.3518    4.3006  1.2385 12.4137  0.0000  0.0171   0.0528   0.0448    0.0923   0.0000   441.7639       1.11256       20.1812       1.09132      -2.79638     -0.103708      0.579325      0.765865      0.865751      0.958118      0.979485       1.00383
  51  11 3244.6940    4.1286  1.5990 12.5182  0.0000  0.0199   0.0448   0.0530    0.0562   0.0000   441.9821       3.46126       21.8607      0.384817     -0.522693      -2.43135      0.615651      0.839424      0.921147       1.04073       1.04731       1.09866
  51  12 3423.1154    3.4066  2.8013 11.5904  0.0000  0.0272   0.0270   0.0699    0.0436   0.0000   439.7233       4.15345       19.4340       3.28544      -1.42373     -0.644983      0.845430       1.14390       1.24368       1.39022       1.47051       1.49873
  51  13 3600.0283    2.6996  4.2508 11.1843  0.0000  0.0357   0.0175   0.0958    0.0326   0.0000   440.4464       3.72846       20.2052       1.58167      -7.41833       2.26483       1.12066       1.49162       1.67543       1.82088       1.88440       1.91124
  51  14 3775.3425    2.1865  6.9523 10.6318  0.0003  0.0526   0.0109   0.1444    0.0296   0.0000   438.5481       2.64435       21.0780       6.59562      -3.54656       1.53539       1.66235       2.21941       2.47225       2.71261       2.80822       2.92051
  51  15 3948.4857    1.6921  9.9879 10.4720 -0.0005  0.0770   0.0073   0.2113    0.0251   0.0000   438.3131     -0.192895       14.4093       8.22879      0.166944      -3.83831       2.40396       3.19417       3.60909       3.97693       4.12524       4.21447
  52   2 1432.4592    0.1429  0.1675  8.9914  0.0000  0.0089   0.0056   0.0213    0.0203   0.0000   442.0489     -0.415568       21.2627      0.108392      -2.82622      0.641026      0.276251      0.362228      0.410921      0.413012      0.446699      0.497129
  52   3 1685.6778    0.3193  0.3528  9.0850  0.0000  0.0107   0.0074   0.0252    0.0289   0.0000   441.3320    -0.0447027       20.8502     -0.247431      -2.97000     -0.264605      0.329709      0.418727      0.479750      0.539165      0.561936      0.590354
  52   4 1909.5129    0.5572  0.6601  9.1766  0.0000  0.0131   0.0092   0.0333    0.0468   0.0000   442.1085      0.150228       20.1300     -0.565082      -3.53149     -0.285862      0.409873      0.557412      0.630697      0.674136      0.722504      0.733657
  52   5 2123.5027    0.8994  0.9530  9.5158  0.0000  0.0154   0.0125   0.0390    0.0714   0.0000   442.3896     0.0731299       21.1931      0.475349      -4.15899      0.490789      0.467358      0.632922      0.688007      0.782407      0.818657      0.841566
  52   6 2327.0517    1.3692  1.2185 10.1833  0.0000  0.0173   0.0170   0.0457    0.0757   0.0000   441.6789      -1.19784       20.7772       1.38727      -4.38885       1.57110      0.551318      0.707664      0.824919      0.889808      0.920403      0.983922
  52   7 2520.9384    2.0213  1.3160 10.7760  0.0000  0.0177   0.0236   0.0464    0.0736   0.0000   441.4471     -0.646077       20.5760     -0.322591      -1.30769      -1.07855      0.545589      0.736252      0.814421      0.911832      0.941893      0.956845
  52   8 2711.0912    2.8828  1.2582 11.4943  0.0000  0.0169   0.0344   0.0453    0.0816   0.0000   440.8836      0.128040       22.1169       2.03556      -4.11136      0.504488      0.542677      0.714806      0.821905      0.886719      0.922721      0.962491
  52   9 2898.7937    3.7149  1.1694 12.2987  0.0000  0.0163   0.0470   0.0462    0.0849   0.0000   441.3718       1.21594       21.3427       1.24528      -2.58315      0.544558      0.505144      0.679529      0.758920      0.870506      0.861697      0.915245
  52  10 3082.8857    4.4809  1.2609 12.4068  0.0000  0.0167   0.0532   0.0450    0.0857   0.0000   440.8157       2.86251       20.8671       1.56833      -2.80886     -0.334171      0.530258      0.709446      0.788986      0.887077      0.936781      0.955290
  52  11 3263.9813    3.9754  1.8353 12.2341  0.0000  0.0216   0.0392   0.0538    0.0542   0.0000   441.8873       2.35234       18.4787       3.08612      -4.90737      -1.02239      0.670490      0.903377       1.00168       1.12731       1.16718       1.20432
  52  12 3443.2175    3.3248  2.7509 11.7326  0.0000  0.0272   0.0268   0.0709    0.0415   0.0000   441.4566       1.96934       21.2537       3.75447     -0.168621      -1.25089      0.830452       1.13597       1.25468       1.38186       1.44949       1.50152
  52  13 3620.8749    2.6665  4.8558 10.9194  0.0000  0.0382   0.0156   0.1029    0.0323   0.0000   442.4157       2.70972       20.5765       2.96857      -2.83807     -0.840027       1.16564       1.56096       1.76019       1.95995       2.04611       2.10568
  52  14 3796.9647    2.0917  6.9941 10.6981 -0.0003  0.0545   0.0106   0.1475    0.0290   0.0000   440.8665   -0.00462168       18.9454       1.51126       1.77888       5.41433       1.68347       2.25161       2.55303       2.76642       2.94723       3.00082
  52  15 3970.9512    1.6564 10.3799 10.4383  0.0004  0.0801   0.0070   0.2174    0.0247   0.0000   441.5222       2.65458       16.7236       7.70001       3.37805       2.54783       2.44742       3.24871       3.68229       4.04898       4.24433       4.38274
  53   1 1138.7729    0.0639  0.0753  9.1258  0.0000  0.0136   0.0057   0.0262    0.0179   0.0000   441.1236     -0.336114       20.8269     -0.542045      -3.04729     0.0385739      0.387377      0.570284      0.559921      0.581649      0.706700      0.711228
  53   2 1443.4803    0.1567  0.1566  9.0127  0.0000  0.0088   0.0059   0.0171    0.0203   0.0000   441.4611     -0.413385       20.9421     -0.385442      -2.59774      0.471622      0.255926      0.329651      0.403950      0.392090      0.448691      0.499795
  53   3 1697.4822    0.3194  0.3853  9.0811  0.0000  0.0112   0.0071   0.0262    0.0292   0.0000   441.4537      -1.24850       20.5156      0.354030      -2.67650      0.788274      0.331661      0.405929      0.491155      0.519157      0.545465      0.593311
  53   4 1922.4767    0.5844  0.6737  9.2145  0.0000  0.0131   0.0094   0.0333    0.0490   0.0000   441.5549      0.260382       21.1319     -0.145237      -4.17174      0.804311      0.388949      0.529944      0.578433      0.653641      0.669267      0.683812
  53   5 2137.6587    0.9104  0.9741  9.6660  0.0000  0.0154   0.0125   0.0413    0.0656   0.0000   442.1369      0.538258       21.4318       1.02934      -2.91521     -0.440042      0.470827      0.630256      0.713122      0.782396      0.813092      0.877755
  53   6 2341.9687    1.4012  1.2449 10.3283  0.0000  0.0177   0.0172   0.0454    0.0690   0.0000   441.1596      0.261927       21.4183      0.199765      -1.89957      0.578107      0.540301      0.722014      0.825098      0.892801      0.939752      0.981960
  53   7 2536.7157    2.1143  1.3669 10.8472 -0.0017  0.0181   0.0238   0.0460    0.0692   0.0000   442.2986       1.04532       21.0861       1.25448      -2.09189      -1.29931      0.549595      0.732672      0.839235      0.915426      0.956292      0.988939
  53   8 2727.9032    2.8842  1.2092 11.7541  0.0000  0.0170   0.0355   0.0436    0.0804   0.0000   441.7237       1.74838       22.1269      0.483819      -6.04674     0.0449378      0.529243      0.705663      0.769335      0.882053      0.890788      0.923633
  53   9 2916.4180    3.7800  1.1777 12.2164  0.0000  0.0159   0.0467   0.0439    0.0821   0.0000   441.8349       1.92390       19.2867       2.53645      -2.41001      0.212757      0.495451      0.655302      0.739522      0.840545      0.880357      0.899181
  53  10 3101.3032    4.4453  1.2759 12.5352  0.0000  0.0168   0.0523   0.0450    0.0787   0.0000   441.5174       1.89192       21.5272       1.50998    -0.0862970    -0.0850776      0.521753      0.705149      0.777846      0.847428      0.897974      0.934760
  53  11 3283.1502    4.0362  1.8236 12.1173  0.0000  0.0204   0.0391   0.0539    0.0567   0.0000   441.1056       1.00993       21.6798      0.981622      -2.92803      0.271354      0.636810      0.849725      0.939081       1.04462       1.06906       1.07759
  53  12 3463.1778    3.2946  3.1149 11.4699  0.0000  0.0277   0.0241   0.0746    0.0393   0.0000   441.8691       3.80380       19.6462       2.40636      -5.27205      -1.45473      0.839931       1.12148       1.25337       1.36864       1.45440       1.50048
  53  13 3641.5923    2.5486  5.0601 11.0370 -0.0000  0.0407   0.0149   0.1081    0.0311   0.0000   440.8810       4.56002       20.2051      -1.86173      -1.14852      0.431385       1.20711       1.65177       1.85906       2.02915       2.08944       2.17046
  53  14 3818.3779    2.0139  7.9179 10.7311 -0.0007  0.0604   0.0094   0.1656    0.0274   0.0000   441.8594      0.976195       18.5495       6.05430      -1.39315      0.918632       1.82550       2.45281       2.77504       2.99126       3.20152       3.21590
  54   2 1454.3856    0.1598  0.1655  8.9980  0.0000  0.0084   0.0058   0.0184    0.0202   0.0000   442.2148     -0.242895       21.5944     0.0511948      -3.44288      0.275801      0.245784      0.299989      0.389992      0.405895      0.428723      0.437698
  54   3 1709.1288    0.3462  0.3753  8.9995  0.0000  0.0105   0.0075   0.0247    0.0299   0.0000   441.4373     -0.666872       20.3004       1.07583      -3.11916      0.211576      0.321214      0.446279      0.501403      0.567083      0.561429      0.534570
  54   4 1935.3135    0.6113  0.7186  9.1826  0.0000  0.0135   0.0095   0.0333    0.0502   0.0000   441.1695     -0.565191       22.1434       1.38142      -2.91263      0.451443      0.398682      0.520349      0.617697      0.658369      0.710143      0.739352
  54   5 2151.7226    0.9413  1.0280  9.5578  0.0000  0.0159   0.0125   0.0407    0.0731   0.0000   441.3225      -1.24248       21.8334      0.207679      -3.84369      0.262373      0.483302      0.647022      0.727382      0.791023      0.849875      0.882969
  54   6 2356.7504    1.4413  1.2011 10.3725  0.0000  0.0168   0.0178   0.0459    0.0732   0.0000   441.8221     -0.255415       21.1357     -0.389160      -2.92278     -0.327072      0.514798      0.665939      0.753176      0.824624      0.879620      0.925303
  54   7 2552.3500    2.1096  1.3173 11.0607  0.0000  0.0176   0.0248   0.0470    0.0676   0.0000   441.3621      0.758189       20.2728      0.253905      -3.13498  -0.000113068      0.533436      0.713067      0.800417      0.879993      0.910670      0.949675
  54   8 2744.6039    3.0201  1.2143 11.6471  0.0000  0.0166   0.0360   0.0427    0.0848   0.0000   441.2818       1.23522       20.8855      0.703019      -2.40195     -0.355022      0.501220      0.674731      0.742999      0.845051      0.862345      0.905350
  54   9 2934.0009    3.9700  1.1774 12.1364  0.0005  0.0165   0.0482   0.0424    0.1050   0.0000   441.8836      0.812662       21.0368       3.18018      -2.91847      0.505892      0.499156      0.685647      0.743533      0.851653      0.883816      0.902691
  54  10 3119.5288    4.3136  1.3759 12.5339  0.0000  0.0181   0.0490   0.0461    0.0722   0.0000   441.8201       1.32914       19.6616       3.51568      -2.26652       1.59146      0.535475      0.713593      0.788747      0.895764      0.930774      0.965293
  54  11 3302.1254    3.9375  2.0301 12.0752  0.0000  0.0220   0.0361   0.0571    0.0518   0.0000   441.0895       2.06700       20.1379       1.45777      -4.70668       1.44897      0.657262      0.880453      0.994865       1.09465       1.16783       1.16798
  54  12 3482.9172    3.1300  3.2323 11.5867 -0.0000  0.0293   0.0229   0.0774    0.0364   0.0000   441.6610       1.49338       22.3974       2.46317      -1.98713       3.22468      0.882872       1.16949       1.32736       1.43518       1.53918       1.54942
  54  13 3662.0618    2.5175  5.4015 10.8741  0.0000  0.0414   0.0139   0.1128    0.0315   0.0000   439.1757       5.37674       19.9789     -0.566343      -3.98489      0.407149       1.24591       1.64997       1.86970       2.05466       2.14755       2.20760
  54  14 3839.6327    1.9779  8.3649 10.6041  0.0008  0.0638   0.0088   0.1725    0.0279   0.0000   444.4351      0.458967       25.6299       1.99988      -4.01027       5.07551       1.85658       2.54199       2.84423       3.11494       3.28437       3.37576
  55   1 1156.9372    0.0808  0.0864  9.1055  0.0000  0.0107   0.0055   0.0259    0.0178   0.0000   440.3985      0.231753       21.7188    -0.0142260      -2.58489     -0.262923      0.308422      0.418785      0.406451      0.514493      0.595913      0.550814
  55   2 1465.1547    0.1693  0.1925  9.0429  0.0000  0.0089   0.0058   0.0206    0.0206   0.0000   441.6413    -0.0763870       21.6108      0.193472      -2.65939      0.121304      0.310036      0.386488      0.450866      0.476023      0.492197      0.501360
  55   3 1720.6003    0.3473  0.3934  9.0744  0.0000  0.0103   0.0074   0.0264    0.0302   0.0000   441.6698      -1.27402       21.6429     -0.204813      -3.25851      0.503856      0.331216      0.408763      0.455365      0.508205      0.557503      0.613018
  55   4 1948.0443    0.6318  0.6667  9.2528  0.0000  0.0129   0.0098   0.0303    0.0488   0.0000   441.7028     0.0272854       20.7819      0.391418      -3.01281      0.182123      0.370835      0.476903      0.563482      0.619228      0.639414      0.662714
  55   5 2165.6291    0.9818  1.0197  9.6948  0.0000  0.0156   0.0129   0.0410    0.0690   0.0000   442.1533       1.06635       21.5688     -0.575202      -2.89993      0.873395      0.442468      0.600388      0.658767      0.725855      0.763842      0.764486
  55   6 2371.3290    1.4951  1.3289 10.2335  0.0000  0.0177   0.0170   0.0469    0.0705   0.0000   442.5147      0.177190       20.5365       2.46815      -2.45410     -0.629882      0.506413      0.696768      0.781162      0.875393      0.907869      0.925143
  55   7 2567.8808    2.2035  1.3338 11.0747  0.0000  0.0175   0.0252   0.0464    0.0702   0.0000   441.2018       1.52532       21.2971       1.45133      -1.56839      -1.45187      0.518739      0.683662      0.752145      0.843699      0.858391      0.913562
  55   8 2761.1696    3.1094  1.2309 11.7720  0.0000  0.0166   0.0369   0.0443    0.0824   0.0000   441.7717       1.90964       21.0317       3.19069      -2.37264      0.511202      0.503060      0.676591      0.757127      0.851655      0.877253      0.899318
  55   9 2951.4172    4.0365  1.2486 12.1732  0.0000  0.0163   0.0468   0.0429    0.0831   0.0000   441.8347      0.832787       21.2819       2.01467      -1.33160      0.869151      0.498715      0.663742      0.728601      0.815886      0.832645      0.846007
  55  10 3137.6821    4.3724  1.3681 12.4891  0.0000  0.0173   0.0490   0.0463    0.0752   0.0000   441.1090       2.03647       20.9388       1.42628      -2.85876      0.448312      0.522271      0.692823      0.777210      0.866775      0.898350      0.918345
  55  11 3321.0283    3.8423  2.0127 12.2504 -0.0006  0.0217   0.0356   0.0583    0.0459   0.0000   442.5990       1.30245       19.1959       1.43902      -3.12123      0.972274      0.652411      0.878205      0.984165       1.08636       1.13026       1.14385
  55  12 3502.5563    3.0895  3.5294 11.3628  0.0001  0.0305   0.0208   0.0785    0.0361   0.0000   440.5333       1.97149       21.9315       2.73123      -1.31812       3.28001      0.894737       1.21693       1.33886       1.49296       1.56855       1.60596
  55  13 3682.4919    2.4608  5.9351 10.8425  0.0000  0.0455   0.0127   0.1189    0.0306   0.0000   441.0888       1.95133       19.1414      0.435573      0.161245       3.47133       1.33657       1.79456       2.00012       2.18310       2.32095       2.37998
  55  14 3860.6855    1.9324  8.6357 10.5989  0.0000  0.0659   0.0083   0.1775    0.0271   0.0000   441.7138       1.45475       23.1956       9.85467      0.985335       3.72686       1.92564       2.61438       2.91516       3.19806       3.36985       3.46455
  56   1 1165.8927    0.0651  0.0944  9.1035  0.0000  0.0148   0.0056   0.0254    0.0176   0.0000   440.2659      0.495485       21.8818     -0.243444      -3.84131      0.160633      0.471255      0.560202      0.654896      0.688629      0.822958      0.945737
  56   2 1475.8000    0.1640  0.1956  8.9973  0.0000  0.0084   0.0055   0.0216    0.0205   0.0000   442.1980     -0.311735       21.3747     -0.312555      -2.83009   -0.00265849      0.239661      0.292775      0.337827      0.404314      0.395576      0.406672
  56   3 1731.9598    0.3589  0.5174  9.0241  0.0000  0.0125   0.0069   0.0313    0.0334   0.0000   441.9862     -0.347796       19.9031     -0.972457      -3.23651      0.242935      0.360657      0.508538      0.554856      0.637769      0.651246      0.691381
  56   4 1960.6414    0.6669  0.6997  9.1810  0.0000  0.0127   0.0101   0.0311    0.0544   0.0000   441.6275     -0.600349       21.7005      0.538125      -3.26722      -1.29089      0.369115      0.500906      0.550683      0.608077      0.618751      0.645256
  56   5 2179.4482    1.0039  0.9976  9.7920  0.0000  0.0156   0.0131   0.0386    0.0675   0.0000   442.2923     -0.607576       21.5500       1.72338      -1.00773       1.39177      0.424463      0.584099      0.651291      0.720163      0.742890      0.788010
  56   6 2385.7743    1.5757  1.3554 10.3753  0.0000  0.0176   0.0177   0.0469    0.0672   0.0000   441.5547      0.971526       22.4985     0.0974138      -2.62116      0.649330      0.517455      0.705129      0.783534      0.867252      0.875977      0.911069
  56   7 2583.2328    2.2924  1.3776 10.9612  0.0000  0.0178   0.0252   0.0443    0.0782   0.0000   442.4418       1.21739       20.7729    -0.0106107      -2.28677      0.126634      0.528508      0.695700      0.778345      0.864912      0.892186      0.906802
  56   8 2777.6604    3.1392  1.2950 11.8044  0.0000  0.0169   0.0362   0.0456    0.0773   0.0000   441.8150      0.567957       21.3168       1.32198      -2.53863       1.17114      0.475973      0.644063      0.689759      0.792179      0.815169      0.835710
  56   9 2968.6741    4.0692  1.1741 12.4774  0.0000  0.0163   0.0498   0.0419    0.0891   0.0000   442.4487      0.728688       20.7855       1.99254      -2.72588      0.140105      0.467904      0.630672      0.697670      0.784519      0.810844      0.838865
  56  10 3155.6589    4.3347  1.4175 12.6126  0.0000  0.0180   0.0479   0.0466    0.0650   0.0000   442.3060       1.68368       22.7622       2.26599      -2.53455      0.997918      0.524650      0.704793      0.765192      0.885347      0.910057      0.947007
  56  11 3339.7707    3.8144  2.2041 12.2079 -0.0000  0.0228   0.0334   0.0604    0.0433   0.0000   441.7036       3.57737       20.6315       1.89504      -4.49894     -0.747813      0.646091      0.871921      0.992968       1.08791       1.13707       1.16912
  56  12 3522.0861    2.9980  3.6692 11.3990  0.0000  0.0311   0.0198   0.0821    0.0341   0.0000   440.7746       1.54828       22.3419      0.649511      -4.70788     -0.627489      0.882361       1.20557       1.31372       1.47616       1.56292       1.59277
  56  13 3702.6847    2.4215  6.0825 10.8263  0.0003  0.0466   0.0123   0.1213    0.0312   0.0000   440.1864       4.60070       17.4028      0.596753      -1.26453       1.97568       1.32535       1.78043       2.01459       2.26422       2.35343       2.41073
  56  14 3881.6695    1.8759  9.2385 10.6708  0.0008  0.0699   0.0078   0.1899    0.0251   0.0000   445.4797      0.234521       25.0332      -1.14303       1.09545       4.24525       1.97684       2.64990       2.98041       3.26459       3.44866       3.58219
  57   1 1174.7585    0.0697  0.1091  9.0635  0.0000  0.0155   0.0054   0.0279    0.0176   0.0000   440.7939     0.0504055       20.3235      0.544339      -3.66858     -0.172237      0.407791      0.600268      0.696945      0.656689      0.836784      0.788631
  57   2 1486.3154    0.1855  0.1940  8.9803  0.0000  0.0081   0.0059   0.0192    0.0204   0.0000   441.7776     -0.284746       21.8248      0.203808      -2.08040      -1.26698      0.235052      0.300748      0.384564      0.438431      0.483572      0.465449
  57   3 1743.1980    0.3859  0.4962  9.0231  0.0000  0.0119   0.0072   0.0281    0.0340   0.0000   442.0469     -0.186967       21.7373      0.199871      -3.61230     -0.405762      0.329061      0.428304      0.482097      0.536163      0.576349      0.590830
  57   4 1973.1662    0.6387  0.7718  9.3670  0.0000  0.0135   0.0095   0.0365    0.0499   0.0000   442.5396     -0.388657       21.5438       1.01802      -2.97189      0.585427      0.394013      0.541168      0.601741      0.671107      0.735708      0.756344
  57   5 2193.0475    1.0667  1.0612  9.7407  0.0000  0.0152   0.0135   0.0414    0.0728   0.0000   441.7119    -0.0916997       21.8245      0.393716      -3.16308      0.326724      0.428127      0.588962      0.652165      0.728048      0.761510      0.773410
  57   6 2400.1034    1.6106  1.3434 10.3536  0.0000  0.0176   0.0179   0.0440    0.0693   0.0000   442.1030     0.0772375       20.1666     0.0438734      -2.16006       1.11259      0.510356      0.654863      0.729107      0.834041      0.864719      0.903864
  57   7 2598.5765    2.3558  1.3786 11.1619  0.0004  0.0175   0.0261   0.0459    0.0711   0.0000   442.3262       2.46803       21.2903      0.628575      -2.91377     -0.245158      0.493803      0.668002      0.761762      0.861670      0.896907      0.928846
  57   8 2793.9489    3.2269  1.2594 11.8324  0.0000  0.0163   0.0368   0.0431    0.0737   0.0000   441.4355       1.43810       21.2582       1.50214      -2.39011      -1.56899      0.491007      0.635669      0.719056      0.777960      0.821870      0.868876
  57   9 2985.7710    4.0966  1.1595 12.6567  0.0000  0.0162   0.0505   0.0422    0.0790   0.0000   441.5362      0.954708       21.2564       1.45032      -1.30314       1.86829      0.471150      0.638394      0.688205      0.806074      0.828239      0.856106
  57  10 3173.4361    4.2711  1.4200 12.7348  0.0000  0.0179   0.0473   0.0479    0.0592   0.0000   442.4758       2.64204       21.1731       1.44310      -2.50524     -0.779686      0.517072      0.702790      0.774486      0.871706      0.896016      0.940018
  57  11 3358.4050    3.7246  2.3530 11.9473  0.0000  0.0233   0.0308   0.0608    0.0440   0.0000   442.2677       1.32817       21.0938       2.76684      -1.33391      0.996205      0.666704      0.890793      0.994828       1.11858       1.17453       1.20272
  57  12 3541.3805    2.9649  3.9153 11.2859  0.0000  0.0320   0.0187   0.0850    0.0340   0.0000   440.3116       3.34050       18.7145       2.06571      -3.42096      0.676609      0.909167       1.21024       1.35886       1.50843       1.55978       1.61142
  57  13 3722.7602    2.2978  6.4078 10.9024 -0.0007  0.0487   0.0116   0.1324    0.0293   0.0000   442.7952       4.61647       19.3053    -0.0750118      -2.67247      -2.66437       1.38526       1.86633       2.10832       2.31773       2.45659       2.51582
  57  14 3902.3017    1.7973  9.5386 10.7019 -0.0018  0.0747   0.0075   0.1989    0.0240   0.0000   445.1569       3.77944       18.3487      -3.03433      -1.69278       1.24699       2.04691       2.75002       3.11131       3.43016       3.61831       3.74683
  58   1 1183.5171    0.0785  0.1122  9.1244  0.0000  0.0120   0.0054   0.0312    0.0176   0.0000   441.1624     -0.256324       20.9855     -0.546514      -3.13667      0.749242      0.353554      0.409295      0.483311      0.595618      0.521060      0.652805
  58   2 1496.6969    0.1844  0.2090  8.9918  0.0000  0.0089   0.0056   0.0194    0.0207   0.0000   441.7444     -0.386449       20.8026      0.450571      -2.85284    -0.0178185      0.243750      0.347757      0.389659      0.424323      0.458604      0.445306
  58   3 1754.2983    0.3890  0.5015  9.0002  0.0000  0.0118   0.0071   0.0277    0.0346   0.0000   441.8346     -0.730024       20.9039    -0.0369286      -2.86166     -0.884807      0.326416      0.446767      0.490207      0.554414      0.576204      0.580789
  58   4 1985.5544    0.6780  0.8320  9.2068  0.0000  0.0139   0.0095   0.0347    0.0564   0.0000   441.7957    -0.0978709       20.8372      0.394921      -2.49066     -0.485549      0.387955      0.514434      0.595511      0.653632      0.671216      0.701312
  58   5 2206.5083    1.0602  1.0763 10.0318  0.0000  0.0156   0.0136   0.0425    0.0640   0.0000   442.3881    -0.0417046       22.2897      0.870042      -3.44047     -0.169526      0.439200      0.565912      0.651941      0.716092      0.744212      0.781227
  58   6 2414.3144    1.6726  1.3389 10.6184  0.0000  0.0173   0.0189   0.0463    0.0650   0.0000   441.3918     0.0544467       21.7731      0.462869      -1.79674     -0.594943      0.506243      0.673697      0.762793      0.825565      0.895758      0.960912
  58   7 2613.7194    2.3680  1.3437 11.3139  0.0000  0.0170   0.0263   0.0461    0.0643   0.0000   442.0204      0.726775       21.1090      0.470931      -1.50248     -0.832747      0.471730      0.636013      0.723279      0.807612      0.835233      0.877812
  58   8 2810.1669    3.3237  1.1899 12.2031  0.0000  0.0162   0.0396   0.0419    0.0689   0.0000   442.1187      0.896005       20.1406       1.30407      -3.21693     0.0612094      0.458104      0.618431      0.684582      0.777544      0.781367      0.818815
  58   9 3002.7434    4.2127  1.1603 12.6497  0.0000  0.0156   0.0507   0.0423    0.0802   0.0000   441.3507      0.911732       20.7917       1.57733      -4.64159     -0.205846      0.451849      0.592820      0.685492      0.739450      0.774870      0.822257
  58  10 3191.1528    4.2878  1.5203 12.5176  0.0000  0.0181   0.0441   0.0471    0.0576   0.0000   441.9477       2.82074       20.0615       2.38873      -2.24973      -1.78892      0.503143      0.675813      0.767744      0.864508      0.900045      0.926703
  58  11 3376.7920    3.6581  2.3664 12.0083 -0.0000  0.0235   0.0300   0.0600    0.0425   0.0000   441.9085       4.15964       19.9658       2.29513      -2.11996    -0.0691270      0.663206      0.883801       1.00332       1.10658       1.16200       1.21868
  58  12 3560.6267    2.8500  4.3912 11.2096  0.0000  0.0344   0.0168   0.0930    0.0323   0.0000   442.6993       4.58937       20.7917       2.27849      -2.84300       2.18016      0.960481       1.28323       1.45105       1.64057       1.73356       1.74786
  58  13 3742.7045    2.2777  6.9700 10.8416  0.0007  0.0531   0.0106   0.1397    0.0292   0.0000   444.0580     -0.376984       22.9255      0.829604      -7.28012       1.45986       1.42056       1.96902       2.20023       2.46338       2.56889       2.67187
  58  14 3923.0432    1.7874 10.0934 10.6557  0.0014  0.0763   0.0072   0.2078    0.0238   0.0000   442.4864      -1.32818       22.3330       2.70166      -5.71713       1.46205       2.07554       2.80276       3.17497       3.44149       3.67875       3.75705
  59   1 1192.2583    0.0772  0.0943  9.1166  0.0000  0.0129   0.0053   0.0206    0.0173   0.0000   441.0052      -1.00985       20.2812     -0.135444      -2.41276      0.339606      0.332057      0.463706      0.528890      0.535682      0.553118      0.644586
  59   2 1506.9582    0.1933  0.2084  9.0094  0.0000  0.0079   0.0057   0.0199    0.0208   0.0000   441.8244     -0.374610       21.1194     -0.136897      -2.84650      0.589287      0.220179      0.306457      0.349248      0.375394      0.402138      0.457707
  59   3 1765.2378    0.4129  0.5126  9.0165  0.0000  0.0116   0.0074   0.0274    0.0361   0.0000   442.1429     -0.101077       21.5562    -0.0321005      -2.72219     -0.105960      0.310315      0.422675      0.468392      0.505229      0.539776      0.553723
  59   4 1997.8232    0.7143  0.8636  9.2467  0.0000  0.0143   0.0098   0.0353    0.0599   0.0000   442.2068      0.223895       20.9685      0.491671      -1.64610      0.532420      0.379748      0.517240      0.570986      0.638238      0.672529      0.699335
  59   5 2219.8274    1.1312  1.1212  9.9448  0.0000  0.0160   0.0138   0.0423    0.0719   0.0000   441.7211     -0.207386       21.6056      0.346189      -3.85389     -0.417812      0.423143      0.575336      0.650563      0.702637      0.754022      0.758935
  59   6 2428.3180    1.6987  1.3750 10.6544 -0.0009  0.0179   0.0187   0.0456    0.0603   0.0000   441.3517     -0.634757       22.5346      0.487609      -2.19995      0.759161      0.486141      0.649686      0.723372      0.808530      0.851533      0.864455
  59   7 2628.8324    2.4424  1.4029 11.3840  0.0000  0.0175   0.0264   0.0461    0.0619   0.0000   442.2863       1.40463       21.6730     -0.354919      -4.37536       1.82037      0.487357      0.643738      0.702493      0.798069      0.852539      0.880958
  59   8 2826.2101    3.3783  1.2378 12.1314  0.0000  0.0162   0.0387   0.0431    0.0713   0.0000   441.7992      0.403897       21.1962       1.50599      -3.28826     0.0445520      0.438726      0.590653      0.650870      0.751255      0.781170      0.813811
  59   9 3019.5566    4.3491  1.2853 11.9589  0.0000  0.0156   0.0468   0.0410    0.1033   0.0000   441.8524       1.70920       21.7194       2.64286      -3.99978       1.05323      0.445179      0.582932      0.655933      0.712295      0.767350      0.776319
  59  10 3208.7015    4.3321  1.5958 12.3665  0.0000  0.0182   0.0428   0.0476    0.0614   0.0000   441.9952       2.81563       21.1806       2.49185      -2.30662       1.02748      0.504229      0.675909      0.763310      0.844296      0.888954      0.927963
  59  11 3395.2266    3.5598  2.6784 11.8679  0.0000  0.0248   0.0272   0.0659    0.0408   0.0000   441.4936      0.903099       21.2754       5.16483      -3.27549     -0.449078      0.666703      0.909005      0.999162       1.11267       1.17849       1.23407
  59  12 3579.8064    2.7848  4.4543 11.2624  0.0000  0.0348   0.0162   0.0938    0.0307   0.0000   441.6710       1.45783       21.4938       7.18099      -4.37402       2.55779      0.948981       1.28765       1.44671       1.59707       1.70440       1.71761
  59  13 3762.5225    2.2059  7.0045 10.8409 -0.0012  0.0528   0.0101   0.1418    0.0287   0.0000   443.3895     -0.693354       23.5016     -0.351542      -3.48213      -1.98719       1.40952       1.90271       2.12979       2.37305       2.46261       2.56872
  60   1 1200.8542    0.0810  0.1040  9.0958  0.0000  0.0106   0.0051   0.0252    0.0172   0.0000   440.0783     -0.264425       21.5523     -0.564716      -3.40101      -2.12250      0.329494      0.391514      0.463093      0.491461      0.552832      0.552363
  60   2 1517.0889    0.1998  0.2443  9.0453  0.0000  0.0088   0.0056   0.0225    0.0212   0.0000   442.0394     -0.806220       20.8535     -0.167909      -2.68446      0.370724      0.236687      0.303853      0.331211      0.363299      0.397301      0.419931
  60   3 1776.1070    0.4208  0.5511  9.0941  0.0000  0.0122   0.0073   0.0291    0.0364   0.0000   442.0906    0.00615000       21.8441     -0.306942      -3.40165     -0.548799      0.314016      0.422212      0.471671      0.526925      0.557836      0.570099
  60   4 2010.0426    0.7144  0.8337  9.4333  0.0000  0.0140   0.0100   0.0353    0.0543   0.0000   441.3849      0.133226       22.2289     -0.617512      -3.16099    -0.0789319      0.357156      0.501927      0.559930      0.627487      0.656123      0.673155
  60   6 2442.2399    1.7893  1.3963 10.6084  0.0000  0.0176   0.0190   0.0451    0.0647   0.0000   441.1071      0.723565       22.5323       1.62348      -3.39122      0.525983      0.470234      0.628082      0.679663      0.783344      0.811934      0.825178
  60   7 2643.7897    2.4983  1.3875 11.5234  0.0000  0.0177   0.0270   0.0445    0.0585   0.0000   442.3848       1.85004       21.8799      0.972586      -2.84898      0.454916      0.481412      0.648647      0.722610      0.806618      0.850116      0.874298
  60   8 2842.1228    3.5077  1.2512 11.9731  0.0000  0.0159   0.0387   0.0411    0.0755   0.0000   441.2239       2.10221       21.5028      0.133039      -2.80974     -0.485054      0.423585      0.574423      0.641461      0.721396      0.736580      0.773223
  60   9 3036.2480    4.3122  1.3104 12.4412  0.0000  0.0163   0.0469   0.0428    0.0760   0.0000   441.5473       2.01296       20.6735       1.86174      -2.54453     -0.342823      0.438630      0.596548      0.663439      0.744837      0.764775      0.778804
  60  10 3226.1709    4.3114  1.7004 12.4734  0.0000  0.0187   0.0414   0.0501    0.0533   0.0000   441.2168       1.73833       21.3427      0.647008      -2.99209       1.05122      0.507190      0.683572      0.749831      0.852922      0.894801      0.918687
  60  11 3413.4392    3.4898  2.7111 11.8542 -0.0000  0.0249   0.0261   0.0647    0.0386   0.0000   441.5761       2.75284       18.2920       4.98403     -0.222235       1.90318      0.675256      0.914026       1.02689       1.11355       1.19065       1.22952
  60  12 3598.7458    2.7555  4.8531 11.0606  0.0000  0.0363   0.0148   0.0987    0.0320   0.0000   441.1968       1.81782       22.4152       4.17551    -0.0882414     -0.743867      0.991004       1.32588       1.49652       1.62674       1.74245       1.80393
  60  13 3782.1368    2.1801  7.3705 10.8169  0.0010  0.0536   0.0095   0.1474    0.0278   0.0000   445.2206       2.30731       21.0999       5.06585      -3.14517       1.84225       1.45655       1.91353       2.18309       2.40801       2.55629       2.65532
  61   1 1209.3939    0.0740  0.0824  9.0913  0.0000  0.0145   0.0053   0.0178    0.0170   0.0000   440.2764     0.0786930       21.1011     -0.702554      -3.37527      0.141637      0.503859      0.699749      0.776483      0.784344      0.904918      0.739524
  61   2 1527.1053    0.2112  0.2262  9.0144  0.0000  0.0080   0.0058   0.0196    0.0211   0.0000   441.6503     -0.589142       21.5100    -0.0664330      -3.14117     -0.297439      0.215317      0.273145      0.314347      0.322544      0.391132      0.394214
  61   3 1786.8678    0.4332  0.5090  9.0843  0.0000  0.0116   0.0075   0.0258    0.0358   0.0000   441.6540      0.382879       21.1295     -0.136045      -3.65346      0.964434      0.299911      0.411424      0.455117      0.486578      0.515861      0.545190
  61   4 2022.1334    0.7278  0.8740  9.4580  0.0000  0.0142   0.0099   0.0363    0.0538   0.0000   441.7584     -0.576918       22.0174     0.0148989      -4.33055      0.527418      0.394201      0.522222      0.593929      0.675163      0.701881      0.732934
  61   5 2246.1120    1.1577  1.1516 10.1571  0.0000  0.0164   0.0142   0.0436    0.0680   0.0000   442.3518       1.12074       21.2989     0.0168487      -3.20751      0.749426      0.424076      0.590575      0.659609      0.736565      0.773904      0.801977
  61   6 2456.0656    1.7763  1.4396 10.6788  0.0000  0.0179   0.0186   0.0462    0.0621   0.0000   441.0802      0.452603       21.1469       1.62576      -3.98451     -0.869207      0.461498      0.641309      0.713856      0.787137      0.823094      0.866481
  61   7 2658.6232    2.6128  1.3158 11.4234  0.0000  0.0163   0.0286   0.0432    0.0687   0.0000   441.5138      0.602022       20.6483       1.60540      -2.07151     -0.679353      0.448771      0.594806      0.688317      0.748504      0.793053      0.814137
  61   8 2857.9848    3.5166  1.2552 12.1200  0.0000  0.0158   0.0388   0.0421    0.0691   0.0000   441.6796       1.27032       21.3334       1.53039      -3.29533      0.137294      0.425749      0.567572      0.635179      0.719064      0.725697      0.775844
  61   9 3052.7966    4.3671  1.3209 12.5191  0.0000  0.0161   0.0467   0.0423    0.0660   0.0000   441.5364       1.69136       20.0343      0.934387      -3.98833      0.149769      0.430752      0.570119      0.654488      0.731820      0.761946      0.796751
  61  10 3243.5097    4.2315  1.6629 12.4696  0.0000  0.0189   0.0407   0.0474    0.0537   0.0000   441.4513       1.64475       20.8344       1.38621      -1.65357       1.14424      0.497446      0.654965      0.734998      0.830068      0.876127      0.908188
  61  11 3431.5854    3.3957  3.0344 11.6336  0.0000  0.0261   0.0233   0.0696    0.0367   0.0000   442.4017       1.54181       20.6211       3.89401      -1.17131     -0.202214      0.668967      0.911227       1.03054       1.13395       1.18930       1.22552
  61  12 3617.6330    2.7092  5.1261 11.0521  0.0000  0.0385   0.0142   0.1033    0.0318   0.0000   442.1244      0.267619       19.8678       2.87872       2.05496      -1.10867       1.01357       1.36850       1.54964       1.68658       1.79361       1.84843
  61  13 3801.7298    2.0748  7.8965 10.8564 -0.0016  0.0589   0.0089   0.1601    0.0269   0.0000   442.6560     -0.458506       24.1495       6.75802      -1.18209       1.04777       1.56118       2.08242       2.35652       2.60584       2.76002       2.84889
  62   1 1217.8428    0.0918  0.1286  9.0296  0.0000  0.0115   0.0051   0.0228    0.0174   0.0000   440.6656     -0.123564       21.5342     -0.499385      -2.57218     -0.503284      0.294803      0.395384      0.449605      0.478710      0.531422      0.593306
  62   2 1537.0105    0.2042  0.2692  8.9957  0.0000  0.0093   0.0054   0.0232    0.0213   0.0000   441.7973      0.256024       21.1215    -0.0615224      -2.84126     -0.576465      0.235759      0.322140      0.336553      0.398675      0.416552      0.427448
  62   3 1797.5012    0.4376  0.5772  9.0872  0.0000  0.0117   0.0074   0.0309    0.0366   0.0000   441.2973     -0.254155       21.5123      0.256485      -2.80020     -0.790249      0.299246      0.398794      0.449200      0.494746      0.530714      0.551052
  62   4 2034.1074    0.7639  0.9163  9.3234  0.0000  0.0140   0.0100   0.0365    0.0585   0.0000   442.1008     -0.463011       22.1238       1.02530      -3.79718      -1.26431      0.365826      0.483797      0.568018      0.619258      0.658421      0.677933
  62   5 2259.0597    1.2034  1.2557  9.9927  0.0000  0.0167   0.0137   0.0439    0.0650   0.0000   441.8140      0.939989       22.0058      0.392808      -2.46784      0.804386      0.429183      0.583696      0.650328      0.732172      0.761076      0.788441
  62   6 2469.7250    1.8684  1.4413 10.6705  0.0000  0.0175   0.0195   0.0458    0.0654   0.0000   442.5689      0.898635       21.3646       1.40354      -4.13760      0.913876      0.468235      0.645870      0.714602      0.817708      0.861070      0.889972
  62   7 2673.3635    2.6199  1.3389 11.4870  0.0000  0.0164   0.0283   0.0437    0.0650   0.0000   442.6271       1.13318       22.4705      0.189458      -2.71999      -1.41861      0.446385      0.581597      0.652075      0.717367      0.743994      0.771673
  62   8 2873.6576    3.6417  1.2132 12.1510  0.0000  0.0153   0.0408   0.0415    0.0751   0.0000   441.9135      0.866768       20.8889      0.659527      -1.44478      0.723234      0.405352      0.532680      0.598886      0.668222      0.707328      0.729889
  62   9 3069.2799    4.3813  1.3735 12.4083  0.0013  0.0163   0.0459   0.0439    0.0652   0.0000   442.9220       2.09182       21.9151       1.64192      -2.56310      -1.27144      0.451692      0.596866      0.672733      0.746194      0.773061      0.819811
  62  10 3260.6819    4.1904  1.8380 12.2191  0.0000  0.0192   0.0378   0.0512    0.0532   0.0000   442.2614       1.92404       21.0268      0.410940      -1.79869      -1.96820      0.512969      0.703174      0.780721      0.879248      0.940928      0.963586
  62  11 3449.4941    3.3390  3.0801 11.6665  0.0000  0.0269   0.0231   0.0696    0.0366   0.0000   442.7482       2.42266       18.2772       4.41403      -2.49123      0.371598      0.687348      0.946576       1.04509       1.14983       1.21994       1.26311
  62  12 3636.3662    2.5964  5.3672 11.0634 -0.0001  0.0402   0.0133   0.1074    0.0303   0.0000   441.1571       1.12687       21.2184       4.08993      -2.39735      -3.40310       1.04885       1.39047       1.59120       1.74378       1.85526       1.90404
  62  13 3821.2101    2.0394  8.2271 10.8127  0.0009  0.0614   0.0085   0.1658    0.0264   0.0000   443.6405       1.69514       20.1026      0.122959       1.20430       4.31782       1.57182       2.12062       2.39636       2.65320       2.83661       2.90812
  63   1 1226.2408    0.0902  0.1270  9.0487  0.0000  0.0108   0.0048   0.0247    0.0171   0.0000   440.3337      0.106777       21.0168      0.129311      -3.97921      0.604974      0.277253      0.370511      0.436137      0.499772      0.593021      0.626871
  63   2 1546.7783    0.2173  0.2662  9.0401  0.0000  0.0088   0.0056   0.0220    0.0215   0.0000   441.3070    -0.0683384       21.8423     0.0338996      -2.92756     -0.405804      0.224794      0.302599      0.346327      0.399583      0.400718      0.403534
  63   3 1808.0088    0.4586  0.5721  9.0952  0.0000  0.0119   0.0075   0.0284    0.0379   0.0000   441.8850     -0.576929       21.2832      0.304435      -3.65353      0.930817      0.308848      0.415653      0.485990      0.533287      0.584553      0.574228
  63   4 2046.0373    0.7759  0.9108  9.4499  0.0000  0.0142   0.0102   0.0363    0.0606   0.0000   441.9318     -0.112081       20.2459      0.938324      -2.71212     -0.475813      0.375362      0.502985      0.557026      0.620435      0.650891      0.654728
  63   5 2271.9018    1.2499  1.2020 10.1823  0.0000  0.0171   0.0145   0.0405    0.0687   0.0000   442.2291      0.696796       21.3889       1.25083      -3.40761     0.0421029      0.423883      0.599489      0.645016      0.744186      0.750241      0.768085
  63   6 2483.2958    1.9385  1.4180 10.7127  0.0000  0.0172   0.0198   0.0431    0.0641   0.0000   441.3122       1.34286       22.5688       1.18221      -1.54364     -0.850668      0.443186      0.587737      0.665241      0.731007      0.775332      0.802431
  63   7 2687.9928    2.7287  1.4584 11.3562  0.0000  0.0167   0.0272   0.0451    0.0615   0.0000   442.0400      0.850978       21.2971      0.993860      -1.40798      0.663850      0.436166      0.593981      0.662538      0.725042      0.766093      0.803188
  63   8 2889.2619    3.7760  1.2061 12.2027  0.0000  0.0150   0.0418   0.0409    0.0764   0.0000   442.2899       1.36272       21.5548       1.88409      -3.16407    -0.0749095      0.391968      0.518632      0.579117      0.650204      0.698967      0.721793
  63   9 3085.6011    4.3924  1.3531 12.5966  0.0000  0.0162   0.0467   0.0436    0.0673   0.0000   442.4423       2.34145       21.5382       1.46945      -2.87289       1.48158      0.426043      0.581338      0.646652      0.723761      0.767973      0.805432
  63  10 3277.7660    4.0179  2.0282 12.1753  0.0000  0.0205   0.0338   0.0525    0.0463   0.0000   441.4633       2.87706       20.7555      0.535788      -1.80919      0.133457      0.523460      0.695118      0.774138      0.879477      0.917572      0.957463
  63  11 3467.3858    3.2742  3.3068 11.5990  0.0000  0.0278   0.0214   0.0721    0.0353   0.0000   441.9817       1.57383       21.3623       2.64399      -2.07940     -0.577367      0.706138      0.968067       1.07364       1.19508       1.26302       1.29504
  63  12 3654.8615    2.5242  5.6389 11.0714  0.0002  0.0417   0.0125   0.1134    0.0296   0.0000   442.9716       1.75624       21.5756       4.12324      -2.22570      0.351847       1.06477       1.42523       1.62447       1.78008       1.89717       1.95045
  63  13 3840.3691    1.9949  8.8546 10.8002  0.0000  0.0656   0.0079   0.1766    0.0258   0.0000   443.8061       1.47430       23.7334       4.72862      -3.82778      -1.72757       1.64021       2.22995       2.51004       2.79118       2.95097       3.08565
  64   1 1234.5356    0.0805  0.0945  9.0642  0.0000  0.0113   0.0051   0.0175    0.0168   0.0000   440.2520     -0.293319       21.0202     -0.977083      -3.64886    -0.0689662      0.283071      0.385610      0.449723      0.506524      0.515092      0.512786
  64   2 1556.4587    0.2299  0.2268  9.0539  0.0000  0.0078   0.0061   0.0198    0.0208   0.0000   441.8652     -0.397325       20.6995      0.724104      -3.17763    -0.0849498      0.189956      0.221224      0.293664      0.321313      0.331690      0.387802
  64   3 1818.4278    0.4678  0.6399  9.1192  0.0000  0.0124   0.0073   0.0314    0.0387   0.0000   441.5946     -0.258783       21.5063      0.268811      -3.37132      0.231662      0.302198      0.410289      0.470250      0.517571      0.561470      0.592351
  64   4 2057.8420    0.7984  0.9729  9.4991  0.0000  0.0148   0.0102   0.0380    0.0616   0.0000   441.6266      0.494225       20.3764     -0.947789      -2.39015     -0.328630      0.367612      0.515223      0.584379      0.670384      0.717998      0.734442
  64   5 2284.5326    1.2928  1.3151 10.0058  0.0000  0.0167   0.0138   0.0430    0.0647   0.0000   441.3911       1.17468       21.5434      0.618262      -2.54532      -1.03281      0.419533      0.565548      0.617978      0.696816      0.725617      0.758454
  64   6 2496.8129    1.9796  1.4474 10.8530  0.0000  0.0177   0.0203   0.0443    0.0641   0.0000   442.1395       1.30405       20.5136       1.57355      -3.15206      0.633959      0.451932      0.607895      0.684618      0.767368      0.794215      0.824833
  64   7 2702.5510    2.8303  1.3691 11.6661 -0.0008  0.0167   0.0296   0.0436    0.0605   0.0000   441.8577      0.799901       20.9489       1.44324      -2.32519     -0.567166      0.433391      0.587771      0.652904      0.739595      0.786820      0.800555
  64   8 2904.6840    3.8262  1.2833 12.2460  0.0000  0.0155   0.0412   0.0425    0.0721   0.0000   441.5459      0.705548       20.8524       1.20319      -2.71879    -0.0951724      0.404692      0.554232      0.618597      0.684519      0.728576      0.768114
  64   9 3101.7923    4.4993  1.3174 12.6745  0.0025  0.0156   0.0482   0.0426    0.0694   0.0000   442.2753       1.79193       21.8242       1.41156      -3.43323      0.704539      0.403591      0.536602      0.601891      0.696510      0.716712      0.736401
  64  10 3294.7378    3.9785  1.9984 12.3237  0.0000  0.0202   0.0339   0.0534    0.0450   0.0000   441.7954       2.41200       21.2530       2.10892      -1.79947      0.311242      0.520340      0.695102      0.794156      0.864179      0.895084      0.941679
  64  11 3485.0819    3.1861  3.6003 11.4905  0.0000  0.0285   0.0195   0.0762    0.0330   0.0000   441.6701       1.88449       20.2906      0.483915     -0.726674      -1.06692      0.719258      0.971347       1.09371       1.21725       1.28306       1.31720
  64  12 3673.3362    2.4998  6.0164 11.0409 -0.0001  0.0442   0.0117   0.1187    0.0293   0.0000   441.4677       4.69905       21.6715       1.70277      -4.51170       1.62983       1.08262       1.47716       1.66189       1.85123       1.95279       2.01650
  64  13 3859.5451    1.9365  8.9075 10.8058  0.0000  0.0669   0.0077   0.1778    0.0252   0.0000   442.0401       1.92981       18.7030       2.54464      -5.05815       1.97901       1.65897       2.25091       2.54990       2.83407       3.02514       3.10126
  65   1 1242.7895    0.0908  0.1026  9.0917  0.0000  0.0109   0.0050   0.0177    0.0167   0.0000   440.5946     -0.120331       21.3278      0.143885      -3.11115     -0.362666      0.255397      0.338347      0.416228      0.429956      0.513404      0.591108
  65   2 1566.0273    0.2331  0.2394  9.0732  0.0000  0.0081   0.0060   0.0186    0.0209   0.0000   441.8332      0.122497       21.3614      0.106605      -4.11194    -0.0502939      0.211299      0.264153      0.314611      0.338832      0.408769      0.395522
  65   3 1828.7729    0.4859  0.5851  9.1466  0.0000  0.0112   0.0077   0.0283    0.0378   0.0000   441.9785      0.490985       21.8168      0.127215      -2.98406     -0.141923      0.289735      0.375441      0.431359      0.487749      0.523992      0.587466
  65   4 2069.5478    0.8377  0.9400  9.4757  0.0000  0.0139   0.0104   0.0348    0.0615   0.0000   442.0070       1.12007       20.2349      0.255290      -2.72526     -0.804410      0.344502      0.460906      0.514764      0.595104      0.617369      0.645483
  65   5 2297.1210    1.3229  1.2895 10.1326  0.0000  0.0166   0.0143   0.0430    0.0674   0.0000   442.4380      0.295504       21.6387       1.24155      -2.88462      0.800888      0.398666      0.544419      0.616565      0.686528      0.711901      0.753024
  65   6 2510.1184    2.0142  1.5167 10.9961  0.0000  0.0179   0.0201   0.0467    0.0559   0.0000   441.8612      0.186000       21.1735      0.812184      -3.41278     0.0367473      0.434069      0.598542      0.649063      0.762682      0.778365      0.807715
  65   7 2716.9987    2.9107  1.4075 11.5261  0.0000  0.0166   0.0292   0.0426    0.0671   0.0000   442.0861      0.900876       20.2956      0.967490      -1.77806       1.09565      0.402307      0.558547      0.611208      0.699769      0.732950      0.763648
  65   8 2920.0614    3.9053  1.2129 12.4574  0.0000  0.0154   0.0434   0.0397    0.0721   0.0000   442.1726      0.988170       22.0076       2.13077      -3.14481      0.711443      0.385576      0.522423      0.571599      0.645550      0.679274      0.707122
  65   9 3117.8600    4.3885  1.4274 12.7166  0.0000  0.0166   0.0450   0.0446    0.0582   0.0000   442.7443       1.69911       22.1575       1.88320     -0.444681       1.19540      0.417456      0.570317      0.632391      0.700317      0.735665      0.766858
  65  10 3311.5874    3.9706  2.1692 12.1608  0.0000  0.0208   0.0318   0.0549    0.0440   0.0000   442.4964       2.88225       21.9944       1.80270      -1.63066      0.191142      0.520578      0.698693      0.780356      0.869921      0.916174      0.932996
  65  11 3502.7407    3.1180  3.6497 11.6137 -0.0000  0.0292   0.0193   0.0797    0.0324   0.0000   442.6529       3.75332       20.0491       2.46528      -5.43708      -2.00166      0.718175      0.987628       1.09347       1.22024       1.26795       1.34767
  65  12 3691.6347    2.4410  6.0628 11.0681  0.0000  0.0449   0.0114   0.1215    0.0289   0.0000   442.1194       2.61882       22.8318       4.67679      -6.13228      0.390807       1.08984       1.50829       1.65948       1.86944       1.94276       2.00712
  65  13 3878.4221    1.8819  9.0257 10.8463  0.0001  0.0679   0.0074   0.1820    0.0236   0.0000   441.7995       2.07987       22.5352       2.21028      -2.22802       1.00535       1.66299       2.25736       2.54430       2.83149       3.05045       3.13206
  66   1 1250.9322    0.0909  0.1207  9.0276  0.0000  0.0100   0.0048   0.0205    0.0167   0.0000   440.6984      0.164372       21.4575     -0.920132      -3.34716      0.380617      0.267906      0.357037      0.413875      0.425365      0.485045      0.462677
  66   2 1575.4741    0.2270  0.2541  9.0196  0.0000  0.0086   0.0057   0.0190    0.0212   0.0000   441.9339      0.134441       21.0790      0.192475      -2.86752     -0.152228      0.212136      0.282449      0.327352      0.351874      0.352942      0.404701
  66   3 1839.0095    0.5052  0.5856  9.0884  0.0000  0.0116   0.0078   0.0270    0.0386   0.0000   442.0203     -0.305826       21.4081      0.150752      -3.35100      0.351870      0.275584      0.378986      0.424304      0.468310      0.501330      0.515691
  66   4 2081.1865    0.8401  0.9811  9.5249  0.0000  0.0140   0.0104   0.0375    0.0582   0.0000   442.4173     -0.318348       22.3920     -0.931222      -2.61200     -0.226727      0.336597      0.452426      0.520946      0.588996      0.611671      0.635934
  66   5 2309.5431    1.3862  1.3304 10.1874  0.0000  0.0165   0.0147   0.0435    0.0612   0.0000   441.8902     -0.594164       21.8740      0.768384      -3.25215      0.759580      0.399548      0.544604      0.612567      0.682571      0.712014      0.727976
  66   6 2523.3820    2.0653  1.4877 10.8815  0.0000  0.0168   0.0204   0.0463    0.0575   0.0000   441.5696      0.525621       22.1158      0.740067      -2.35216     -0.597539      0.425488      0.566555      0.648973      0.712067      0.763053      0.807879
  66   7 2731.3835    2.9562  1.3557 11.6799  0.0000  0.0160   0.0306   0.0431    0.0646   0.0000   443.2692      0.779941       22.5048     0.0913359      -3.90843      0.939466      0.397544      0.519882      0.572101      0.645377      0.693057      0.719762
  66   8 2935.2610    4.0668  1.3019 12.0520  0.0000  0.0156   0.0418   0.0398    0.0808   0.0000   441.2260       2.08536       21.1074       1.26551      -2.45459    -0.0366284      0.369907      0.522458      0.573823      0.644563      0.680873      0.685807
  66   9 3133.8371    4.4495  1.4069 12.7279  0.0000  0.0164   0.0455   0.0439    0.0567   0.0000   442.1075      0.522358       21.8041       1.11836      -2.86601     -0.297651      0.415679      0.560883      0.612827      0.695317      0.747320      0.791574
  66  10 3328.3119    3.9151  2.2689 12.1153 -0.0000  0.0214   0.0304   0.0564    0.0410   0.0000   442.4219       1.83550       20.9915       2.57330      -3.56691      0.214515      0.511351      0.703556      0.783093      0.883896      0.921402      0.973853
  66  11 3520.2814    3.0515  3.9342 11.4752  0.0000  0.0305   0.0180   0.0821    0.0312   0.0000   441.9590       3.11658       20.1707       1.50335      -2.37383      -1.15796      0.750643       1.01144       1.13403       1.25609       1.33130       1.38890
  66  12 3709.9822    2.3643  6.8331 10.9726  0.0001  0.0494   0.0102   0.1347    0.0284   0.0000   441.4340       1.46181       17.8002      0.691730      -6.08301      -1.51005       1.19865       1.63081       1.80203       1.99113       2.12138       2.21740
  67   1 1259.0222    0.0970  0.1371  9.0917  0.0000  0.0096   0.0048   0.0236    0.0169   0.0000   440.6996     0.0648729       21.2683      0.891584      -3.02892     -0.452921      0.264645      0.327024      0.387218      0.436242      0.514941      0.538764
  67   2 1584.8121    0.2483  0.2680  9.0528  0.0000  0.0086   0.0059   0.0189    0.0217   0.0000   441.2763     0.0786377       21.1637    0.00109727      -2.87297     -0.197750      0.225866      0.323231      0.367381      0.427109      0.468303      0.517811
  67   3 1849.1424    0.5153  0.6523  9.1459  0.0000  0.0120   0.0077   0.0300    0.0418   0.0000   442.2673     -0.372750       21.7191      0.954073      -2.72778    -0.0646333      0.283772      0.380015      0.418136      0.462269      0.502427      0.528378
  67   4 2092.6860    0.8692  1.0126  9.5743  0.0000  0.0147   0.0106   0.0367    0.0640   0.0000   441.7280      0.452957       21.3719      0.269166      -3.65053    -0.0769307      0.343645      0.477708      0.527937      0.582448      0.621340      0.639069
  67   5 2321.8193    1.4101  1.3982 10.0868 -0.0002  0.0166   0.0142   0.0427    0.0630   0.0000   441.3343      0.559224       20.6567     -0.960068      -2.84286      0.576547      0.411713      0.555934      0.616788      0.693584      0.734184      0.759299
  67   6 2536.5377    2.1453  1.4784 11.0762  0.0000  0.0171   0.0211   0.0443    0.0552   0.0000   443.0834     -0.225441       21.2936       1.15092      -3.28055      -1.08575      0.418046      0.565228      0.639394      0.696958      0.744839      0.766119
  67   7 2745.6336    3.0581  1.3592 11.8550  0.0000  0.0165   0.0313   0.0417    0.0629   0.0000   442.6118       2.28912       21.5363       1.09349      -2.95674     0.0800661      0.406045      0.564792      0.633437      0.675498      0.719107      0.751855
  67   8 2950.4165    4.0806  1.2509 12.4545  0.0000  0.0152   0.0431   0.0392    0.0676   0.0000   442.0802       1.93062       21.1534       1.84620      -2.90338      0.418401      0.370548      0.495338      0.547191      0.614069      0.677133      0.703520
  67   9 3149.7045    4.4988  1.4750 12.6077  0.0000  0.0165   0.0439   0.0440    0.0597   0.0000   441.6449       1.69441       22.2194       2.62504      -1.66949     -0.130740      0.411937      0.536265      0.586884      0.678048      0.726057      0.757075
  67  10 3344.9734    3.8193  2.3561 12.2302  0.0000  0.0215   0.0294   0.0588    0.0379   0.0000   441.0892       1.24250       20.6104      0.782069      -1.82956       1.51967      0.530394      0.702942      0.796974      0.891608      0.964092       1.00504
  67  11 3537.7399    2.9865  4.0778 11.4227 -0.0000  0.0315   0.0169   0.0822    0.0315   0.0000   441.9446       1.47970       20.5218       3.50916       1.68795     -0.719398      0.757703       1.01976       1.14299       1.27440       1.35195       1.38281
  67  12 3728.0369    2.3403  7.0073 10.9660  0.0016  0.0507   0.0097   0.1354    0.0282   0.0000   444.1572       4.53787       20.4668       5.57327      -5.00359       2.17045       1.21749       1.64972       1.84773       2.04831       2.20398       2.27230
  68   1 1267.0607    0.1034  0.1097  9.0094  0.0000  0.0088   0.0048   0.0180    0.0165   0.0000   440.3021    -0.0261218       21.5393     -0.354856      -3.33310     -0.140456      0.214613      0.247209      0.331827      0.323087      0.318418      0.371994
  68   2 1594.0223    0.2465  0.3040  9.0425  0.0000  0.0088   0.0057   0.0223    0.0222   0.0000   441.3937      0.374460       21.4889     -0.392442      -3.11613     0.0268836      0.211560      0.266134      0.317345      0.343647      0.350244      0.351825
  68   3 1859.2125    0.5326  0.6804  9.1597  0.0000  0.0121   0.0078   0.0305    0.0418   0.0000   441.7594     -0.747144       21.5433    -0.0578342      -3.44404     -0.110026      0.282397      0.382236      0.428786      0.486552      0.514057      0.537018
  68   4 2104.1101    0.8798  1.0493  9.4968  0.0000  0.0150   0.0104   0.0372    0.0659   0.0000   441.9517     -0.839037       21.7292      0.561134      -2.56783      0.177452      0.356341      0.494384      0.538413      0.600435      0.638682      0.664716
  68   5 2334.0631    1.4526  1.4015 10.1846 -0.0000  0.0168   0.0145   0.0427    0.0589   0.0000   441.6817      0.801239       21.3168      0.652900      -3.01517     -0.309587      0.391359      0.539237      0.609562      0.663253      0.709370      0.733805
  68   6 2549.6151    2.1721  1.4737 11.0744  0.0000  0.0175   0.0213   0.0429    0.0575   0.0000   442.1790      0.541658       21.7659      0.677486      -1.87332       1.08383      0.409017      0.558339      0.608103      0.695911      0.730606      0.763872
  68   7 2759.7753    3.1502  1.3327 11.6898  0.0000  0.0154   0.0318   0.0407    0.0677   0.0000   442.8339       1.40893       21.6403      -1.38343      -3.21893     0.0734022      0.375058      0.509786      0.563661      0.640699      0.665576      0.697980
  68   8 2965.4297    4.0976  1.3116 12.2822  0.0000  0.0153   0.0422   0.0408    0.0760   0.0000   441.4564       1.55392       21.2248       1.90293      -3.38708    -0.0114537      0.376141      0.496903      0.562664      0.612802      0.663891      0.688879
  68   9 3165.4448    4.3538  1.5793 12.5026  0.0000  0.0170   0.0410   0.0459    0.0560   0.0000   441.5704       1.31234       21.3304       1.15345      -3.12373      0.789350      0.424498      0.564715      0.622036      0.707939      0.743485      0.770447
  68  10 3361.5429    3.7937  2.4645 11.9368  0.0002  0.0219   0.0277   0.0586    0.0412   0.0000   442.1682       2.29825       20.2586       1.64517      -2.94025     -0.298977      0.520596      0.712702      0.793043      0.866425      0.927167      0.969221
  68  11 3555.0512    2.9155  4.3295 11.4316  0.0000  0.0331   0.0163   0.0875    0.0308   0.0000   442.6332       2.02718       19.3016       3.25005     -0.572325       3.27019      0.770509       1.02701       1.15115       1.30562       1.34421       1.40426
  68  12 3746.1669    2.2480  6.9590 11.0082 -0.0016  0.0512   0.0096   0.1386    0.0273   0.0000   439.7373     -0.761011       19.9799       2.60134      -2.39769       1.21465       1.18495       1.61175       1.83386       2.00605       2.13307       2.23646
  69   2 1603.1419    0.2556  0.3349  9.0533  0.0000  0.0096   0.0056   0.0230    0.0228   0.0000   441.3611     -0.416526       22.2707      0.128585      -3.69246    -0.0515446      0.215936      0.301081      0.332373      0.385880      0.414152      0.430490
  69   3 1869.1577    0.5371  0.7378  9.2076 -0.0008  0.0127   0.0076   0.0323    0.0425   0.0000   441.7297     -0.262668       21.9620      0.992923      -3.40156      0.600332      0.293305      0.410222      0.455146      0.507873      0.541882      0.572805
  69   4 2115.4235    0.9431  1.0706  9.5950  0.0000  0.0141   0.0108   0.0382    0.0647   0.0000   441.8498      0.218447       22.0371      0.193313      -4.68880    -0.0704278      0.336907      0.455583      0.518316      0.586059      0.620082      0.632563
  69   5 2346.1283    1.4584  1.4315 10.4004  0.0000  0.0172   0.0147   0.0453    0.0558   0.0000   441.7881    -0.0501552       22.0296       1.06543      -2.39824      0.649033      0.391076      0.538062      0.598726      0.667047      0.714042      0.750897
  69   6 2562.6054    2.2644  1.4627 11.1028  0.0000  0.0165   0.0217   0.0431    0.0562   0.0000   441.7990      0.746754       20.5727      0.635779      -3.54337       1.39284      0.386820      0.513936      0.575122      0.643851      0.673805      0.699423
  69   7 2773.8112    3.1876  1.3938 11.7664  0.0000  0.0158   0.0314   0.0416    0.0649   0.0000   442.2383       1.08700       20.8553      0.488631      -1.99900      -1.11056      0.385615      0.511861      0.580840      0.633616      0.688795      0.716432
  69   8 2980.3058    4.2711  1.3033 12.3946  0.0000  0.0150   0.0435   0.0406    0.0730   0.0000   442.1745      0.998103       21.6540       1.47372      -2.82005      0.110831      0.354753      0.480988      0.524772      0.605731      0.614253      0.644903
  69   9 3181.0751    4.4042  1.5932 12.5090  0.0000  0.0167   0.0405   0.0452    0.0528   0.0000   442.3376       2.64919       21.4103      0.339320      -3.13671      0.544159      0.398810      0.533490      0.599804      0.662685      0.691777      0.723236
  69  10 3377.9872    3.7742  2.6345 11.8272  0.0000  0.0225   0.0261   0.0588    0.0414   0.0000   441.7905       2.07099       19.8689       1.56671      -1.70016       1.74621      0.535839      0.721197      0.816835      0.930877      0.981475       1.00929
  69  11 3572.2763    2.8763  4.6364 11.3834  0.0000  0.0345   0.0152   0.0921    0.0307   0.0000   442.8490       2.88874       19.4287       1.03852      -1.82958       1.01805      0.801510       1.06504       1.21344       1.36474       1.45096       1.48741
  69  12 3763.9637    2.2208  7.5588 11.0610  0.0008  0.0555   0.0091   0.1474    0.0267   0.0000   441.4860      -2.04726       21.2605       1.19251      -1.18370      0.240725       1.27559       1.73711       1.94619       2.17848       2.30412       2.40912
  70   1 1282.9149    0.1125  0.1333  9.0638  0.0000  0.0080   0.0047   0.0193    0.0166   0.0000   440.7160    -0.0324923       21.2115     -0.129598      -3.39325     -0.315590      0.186125      0.237538      0.275594      0.311346      0.293493      0.331962
  70   2 1612.1517    0.2770  0.3414  9.0253  0.0000  0.0088   0.0058   0.0225    0.0232   0.0000   441.7040     -0.431805       20.8982      0.905828      -2.89939      0.400275      0.214070      0.270012      0.321935      0.345408      0.364544      0.386284
  70   3 1879.0670    0.5528  0.7829  9.1990  0.0000  0.0131   0.0076   0.0324    0.0446   0.0000   441.4395     -0.783491       21.6031       1.15083      -3.49179    -0.0845151      0.296284      0.405052      0.455529      0.506977      0.536790      0.543377
  70   4 2126.6528    0.9403  1.0947  9.6388  0.0000  0.0145   0.0108   0.0393    0.0652   0.0000   442.0009     -0.178001       21.0959      0.307119      -2.78116      0.176752      0.344330      0.464914      0.539661      0.583441      0.616920      0.650519
  70   5 2358.0972    1.5197  1.5440 10.2204  0.0002  0.0174   0.0142   0.0450    0.0563   0.0000   441.9963       1.07890       21.9540      0.654945      -2.61193       1.30007      0.402932      0.561687      0.612361      0.687906      0.721111      0.755568
  70   6 2575.4899    2.2783  1.4983 11.1704  0.0000  0.0172   0.0217   0.0436    0.0567   0.0000   442.2124      0.600873       21.3589       1.33184      -3.30891      0.910590      0.388195      0.536519      0.587897      0.655532      0.688598      0.731412
  70   7 2787.8029    3.2039  1.4039 11.9233  0.0000  0.0159   0.0312   0.0420    0.0570   0.0000   441.8486       1.13769       20.8673      0.677884      -2.28902      0.143029      0.363110      0.496134      0.552771      0.637732      0.675321      0.708378
  70   8 2995.1098    4.2662  1.2717 12.5110  0.0000  0.0148   0.0437   0.0396    0.0661   0.0000   441.3443       1.63776       22.4506       2.03609      -3.77155      -1.60855      0.343944      0.471180      0.532339      0.593290      0.630273      0.646501
  70   9 3196.6443    4.3241  1.6725 12.5987  0.0000  0.0178   0.0389   0.0456    0.0493   0.0000   442.1706       1.19180       20.7071       2.43029      -3.12489      -1.01439      0.404594      0.548675      0.620667      0.696424      0.728124      0.757007
  70  10 3394.2824    3.5928  2.7500 11.9739 -0.0000  0.0237   0.0246   0.0620    0.0362   0.0000   441.9127       1.58589       20.8141       1.12223      -2.43091       1.55040      0.540721      0.739651      0.828894      0.922805      0.986931       1.02180
  70  11 3589.2884    2.7889  4.8484 11.3859 -0.0007  0.0361   0.0142   0.0966    0.0294   0.0000   441.9199       3.17696       18.9264       2.36203      0.415895     -0.317743      0.824460       1.09937       1.26822       1.39986       1.48219       1.53653
  70  12 3781.7707    2.1611  7.7086 11.0313  0.0001  0.0566   0.0087   0.1509    0.0263   0.0000   442.2899       2.84593       19.8797      -1.57014      -3.42724       6.89528       1.28592       1.76483       1.99398       2.20814       2.36793       2.46517
  71   1 1290.7298    0.1111  0.1368  9.0267  0.0000  0.0082   0.0046   0.0189    0.0165   0.0000   440.4286     -0.232913       21.0633     0.0305370      -3.65118     -0.397490      0.214993      0.289300      0.345699      0.364415      0.364265      0.381612
  71   2 1621.0747    0.2781  0.3766  9.0130  0.0000  0.0101   0.0056   0.0232    0.0246   0.0000   441.1622     -0.224238       21.0776      0.382462      -4.06500     -0.545027      0.218347      0.295970      0.338613      0.384996      0.420573      0.431201
  71   3 1888.8758    0.5700  0.7063  9.2575  0.0000  0.0117   0.0079   0.0305    0.0413   0.0000   441.6440     0.0550002       21.3646      0.285224      -3.50163      0.300331      0.269457      0.369954      0.401636      0.453204      0.482122      0.496345
  71   4 2137.7822    0.9593  1.0756  9.8531  0.0000  0.0145   0.0112   0.0383    0.0602   0.0000   442.1160     -0.167646       22.0990      0.315463      -3.49132     -0.169913      0.343529      0.446275      0.518373      0.578476      0.597273      0.629257
  71   5 2369.9413    1.5350  1.5528 10.3885  0.0000  0.0175   0.0144   0.0449    0.0519   0.0000   442.4736      0.175936       21.0373      0.851085      -3.33808      0.816280      0.397334      0.538591      0.617532      0.687618      0.718649      0.747039
  71   6 2588.3242    2.3632  1.5260 11.0448  0.0000  0.0166   0.0218   0.0437    0.0598   0.0000   442.7804      0.605188       22.0817       1.71707      -4.32351      0.175582      0.376900      0.505417      0.570691      0.635190      0.672089      0.692769
  71   7 2801.7180    3.3187  1.4086 12.0441  0.0000  0.0160   0.0327   0.0416    0.0582   0.0000   441.9223     -0.333400       20.2987       1.91836      -3.40602      -1.76973      0.382795      0.514655      0.574432      0.641636      0.665467      0.684352
  71   8 3009.7751    4.2980  1.3205 12.5160  0.0000  0.0152   0.0429   0.0396    0.0623   0.0000   441.6128       1.94310       21.1256       1.81928      -3.61782      0.301167      0.339615      0.465572      0.518637      0.591959      0.611706      0.628502
  71   9 3212.0728    4.3237  1.7665 12.4766  0.0000  0.0179   0.0373   0.0471    0.0489   0.0000   442.5769       1.94912       21.5481       2.15623      -2.03001       1.58838      0.416050      0.564340      0.636474      0.698654      0.740398      0.771263
  71  10 3410.5281    3.5389  3.1050 11.7935  0.0000  0.0253   0.0224   0.0655    0.0355   0.0000   442.5793       1.86346       21.7799      0.676650      -1.96183     -0.102254      0.575581      0.786156      0.861107      0.984468       1.02537       1.07476
  71  11 3606.3192    2.7581  5.4674 11.2881  0.0001  0.0393   0.0130   0.1055    0.0296   0.0000   443.1504       3.38002       19.9113     -0.583404      -3.34578      0.418628      0.893245       1.21121       1.38105       1.52971       1.64105       1.70787
  71  12 3799.4067    2.1183  8.2766 10.9882  0.0000  0.0603   0.0081   0.1616    0.0253   0.0000   443.3964       4.56167       17.3775       1.62309      -1.13775      -1.80372       1.33333       1.82399       2.06930       2.26249       2.42063       2.53143
  72   1 1298.4942    0.1109  0.1463  9.0200  0.0000  0.0087   0.0046   0.0187    0.0165   0.0000   440.7858     -0.158843       21.1651      0.568692      -2.96864     -0.132526      0.204642      0.249311      0.287147      0.335904      0.328165      0.340941
  72   2 1629.8789    0.2807  0.3553  9.0183  0.0000  0.0095   0.0057   0.0221    0.0237   0.0000   441.2821     -0.320781       21.4867      0.223054      -2.80869     -0.317561      0.203294      0.275245      0.325293      0.355963      0.383875      0.394149
  72   3 1898.6129    0.5775  0.7778  9.2101  0.0000  0.0125   0.0077   0.0318    0.0445   0.0000   441.8672      0.191833       21.4147      0.167653      -3.06347     -0.150177      0.284112      0.378070      0.427023      0.467155      0.509094      0.523291
  72   4 2148.8510    0.9787  1.1046  9.7746  0.0000  0.0150   0.0110   0.0371    0.0624   0.0000   441.8954      0.248619       21.1940     0.0428232      -1.65524       1.49825      0.329145      0.456113      0.497417      0.561207      0.581647      0.624799
  72   5 2381.7338    1.5870  1.4690 10.5095  0.0000  0.0170   0.0152   0.0444    0.0528   0.0000   442.2497      0.392429       21.9521       1.46358      -2.09022      0.123432      0.365151      0.508673      0.554277      0.634804      0.663885      0.692026
  72   6 2601.0694    2.4141  1.6076 11.0489  0.0003  0.0169   0.0214   0.0443    0.0549   0.0000   442.1732       1.19865       21.7903     -0.791350      -3.13100     0.0137104      0.391135      0.521638      0.584296      0.663045      0.682352      0.722582
  72   7 2815.5148    3.3856  1.3581 12.0624  0.0000  0.0155   0.0335   0.0406    0.0590   0.0000   442.1519       2.16673       21.3474      0.835654      -3.31144      -1.61150      0.347477      0.474416      0.530144      0.601021      0.635747      0.646835
  72   8 3024.3433    4.3571  1.3708 12.3865  0.0000  0.0154   0.0423   0.0399    0.0695   0.0000   442.3604       1.47421       22.6564       1.83647      -3.74136      0.854116      0.364692      0.488772      0.544696      0.605509      0.649562      0.676410
  72   9 3227.4203    4.2630  1.9342 12.2138  0.0000  0.0186   0.0345   0.0488    0.0509   0.0000   442.4041       2.10254       20.6340       2.04153      -2.56464     -0.258733      0.422241      0.570404      0.643373      0.714708      0.761040      0.786733
  72  10 3426.7099    3.4726  3.0172 11.8794 -0.0001  0.0251   0.0224   0.0656    0.0342   0.0000   442.7733       3.56863       21.7417       2.67379      -3.07910       1.14995      0.550375      0.748396      0.834916      0.938511      0.989732       1.03926
  72  11 3623.3245    2.6758  5.4720 11.2484  0.0000  0.0396   0.0124   0.1059    0.0293   0.0000   442.4984       2.21613       20.2250       4.60540      -2.85066      -1.74010      0.889878       1.19249       1.34314       1.48931       1.58095       1.64036
  72  12 3816.9507    2.0704  8.5266 10.9110  0.0000  0.0621   0.0077   0.1663    0.0249   0.0000   439.8416       4.08917       20.9396       2.86902      -1.81096     0.0896350       1.37049       1.86854       2.09854       2.33526       2.50455       2.56332
  73   1 1306.1975    0.1089  0.1276  9.0300  0.0000  0.0111   0.0046   0.0177    0.0162   0.0000   440.4659    -0.0606260       21.2035      0.232554      -2.93684    -0.0405993      0.324655      0.462453      0.577169      0.624058      0.628611      0.480229
  73   2 1638.6058    0.2993  0.3811  9.0219  0.0000  0.0097   0.0059   0.0225    0.0250   0.0000   441.3778     -0.211697       20.9760    0.00968514      -2.52492     -0.134381      0.222984      0.297145      0.332379      0.378627      0.386711      0.407834
  73   3 1908.2977    0.6025  0.7432  9.1632  0.0000  0.0117   0.0080   0.0305    0.0450   0.0000   441.6540   -0.00664762       21.6762    -0.0576307      -2.44507      0.168570      0.264183      0.354104      0.401430      0.450340      0.487497      0.503342
  73   4 2159.7842    1.0074  1.1946  9.7807  0.0000  0.0152   0.0109   0.0404    0.0598   0.0000   442.6968     -0.217818       22.2482      0.966513      -3.38396    -0.0665669      0.334799      0.449270      0.511724      0.573346      0.596135      0.626378
  73   5 2393.4130    1.6431  1.5386 10.5624  0.0000  0.0172   0.0154   0.0447    0.0505   0.0000   441.7123      0.390005       21.0013       1.63099      -2.27143     -0.451621      0.389607      0.523980      0.599449      0.654649      0.687188      0.720019
  73   6 2613.6861    2.4921  1.5214 11.2226 -0.0003  0.0165   0.0229   0.0433    0.0555   0.0000   441.9902      0.419509       22.6381      0.397996      -2.67712      0.166820      0.358752      0.491794      0.547414      0.621057      0.657908      0.681101
  73   7 2829.1688    3.4304  1.4532 11.9060  0.0000  0.0159   0.0319   0.0414    0.0566   0.0000   442.8039       1.45708       21.0977      0.233481      -2.69509      -1.48426      0.358139      0.493844      0.549492      0.598899      0.629743      0.656019
  73   8 3038.8399    4.3198  1.4390 12.5339  0.0000  0.0158   0.0411   0.0420    0.0573   0.0000   442.3416       1.01170       20.7906       1.36040      -4.00149     0.0667221      0.352181      0.478069      0.524364      0.592158      0.621182      0.648568
  73   9 3242.6248    4.2400  1.8727 12.3050  0.0000  0.0183   0.0345   0.0475    0.0467   0.0000   441.9294       2.37063       22.4549       1.81679      -2.12283     -0.277704      0.401827      0.543038      0.610055      0.671834      0.724126      0.751571
  73  10 3442.8022    3.4207  3.3326 11.6721  0.0000  0.0263   0.0205   0.0687    0.0337   0.0000   442.6076       3.12161       22.5018      0.410236      -1.28691      -3.27084      0.568277      0.778506      0.884120      0.989217       1.05352       1.09448
  73  11 3640.0321    2.6499  5.6796 11.2007 -0.0001  0.0409   0.0120   0.1095    0.0299   0.0000   441.9469       1.78035       21.4153       4.84089      -1.81125     0.0304639      0.899187       1.21622       1.36977       1.53340       1.62607       1.69164
  74   1 1313.8539    0.1171  0.1448  9.0199  0.0000  0.0079   0.0046   0.0193    0.0165   0.0000   440.6262     -0.219330       20.9084     0.0963784      -2.94482     0.0204711      0.196279      0.257572      0.304957      0.362810      0.404281      0.413481
  74   2 1647.2217    0.3121  0.3747  9.0203 -0.0002  0.0087   0.0060   0.0229    0.0250   0.0000   441.3144      0.108473       22.0222      0.114022      -3.61904     -0.209896      0.191215      0.252194      0.292438      0.310156      0.362799      0.372234
  74   3 1917.9100    0.6135  0.7568  9.3382  0.0000  0.0121   0.0082   0.0315    0.0441   0.0000   442.0937     -0.412390       21.6138      0.145983      -3.56786      0.530302      0.265718      0.343855      0.386103      0.447511      0.473422      0.497946
  74   4 2170.6598    1.0080  1.2081  9.8555  0.0000  0.0157   0.0111   0.0400    0.0617   0.0000   442.4169       1.06401       20.9807      -1.08531      -4.13356      -1.25108      0.342437      0.456372      0.505881      0.563903      0.605136      0.639160
  74   5 2404.9857    1.6827  1.4641 10.6267  0.0000  0.0166   0.0160   0.0432    0.0537   0.0000   441.5402      0.119321       21.7748      0.577939      -2.90179      -1.17951      0.361226      0.490244      0.545681      0.613858      0.632273      0.676548
  74   6 2626.3006    2.5389  1.5717 11.3021  0.0000  0.0167   0.0228   0.0440    0.0541   0.0000   442.3164     0.0757644       21.1506      0.354766      -2.89794     -0.657610      0.366714      0.493166      0.558462      0.631504      0.645690      0.700238
  74   7 2842.7713    3.5811  1.3944 12.0866  0.0000  0.0152   0.0342   0.0416    0.0586   0.0000   442.1963      0.803885       20.7057      0.993004      -2.39082      0.464646      0.330194      0.454593      0.514066      0.564603      0.600999      0.633213
  74   8 3053.1843    4.3122  1.5002 12.4003  0.0000  0.0158   0.0393   0.0418    0.0582   0.0000   442.3915       1.63653       20.4523       2.33267      -2.61186      0.492759      0.350476      0.471836      0.532271      0.585886      0.625077      0.645725
  74   9 3257.8129    4.2199  1.9577 12.3565 -0.0002  0.0185   0.0336   0.0491    0.0446   0.0000   442.2732      0.665951       21.6083       2.27957      -2.64181     -0.303664      0.408228      0.550318      0.612088      0.690290      0.736797      0.764983
  74  10 3458.7078    3.3490  3.3653 11.7483  0.0000  0.0263   0.0200   0.0699    0.0325   0.0000   442.8971       2.02223       21.1928       2.47164      -1.72646     -0.625131      0.571120      0.774775      0.857456      0.972185       1.01538       1.06038
  74  11 3656.7134    2.5463  6.0329 11.2693  0.0000  0.0434   0.0111   0.1181    0.0284   0.0000   444.1202       1.59110       20.4173       1.65627      -3.06554      0.253799      0.938027       1.27034       1.43805       1.59710       1.72369       1.78775
  75   1 1321.4293    0.1161  0.1454  9.0010  0.0000  0.0088   0.0046   0.0198    0.0164   0.0000   440.6316    -0.0863470       20.8497     0.0225740      -3.57770      0.382043      0.213939      0.318027      0.341499      0.413112      0.422690      0.424059
  75   2 1655.7593    0.3101  0.4110  9.0488  0.0000  0.0098   0.0057   0.0234    0.0248   0.0000   441.3965     -0.662597       21.5561      0.447056      -2.99462     0.0455127      0.210354      0.284471      0.308076      0.340303      0.377071      0.406491
  75   3 1927.4310    0.6324  0.8345  9.2325  0.0000  0.0126   0.0080   0.0322    0.0470   0.0000   441.6772     -0.831008       21.8990     -0.112062      -1.92586     -0.230841      0.271429      0.367611      0.418473      0.466124      0.485784      0.505284
  75   4 2181.4338    1.0561  1.3001  9.7660  0.0000  0.0157   0.0108   0.0411    0.0594   0.0000   442.0408      0.131592       22.0893     -0.356985      -3.31632      -1.12095      0.345883      0.455500      0.512837      0.572876      0.619667      0.643127
  75   5 2416.4714    1.7241  1.5390 10.4233  0.0000  0.0166   0.0155   0.0430    0.0554   0.0000   442.4936      0.334296       20.9727       1.06530      -2.69349    -0.0191257      0.355152      0.484027      0.535908      0.608668      0.639346      0.670577
  75   6 2638.7912    2.6123  1.4926 11.4520  0.0000  0.0163   0.0240   0.0426    0.0537   0.0000   442.6057       1.23496       21.3634      0.946769      -2.28178     0.0841336      0.348352      0.468520      0.537555      0.589596      0.626904      0.646395
  75   7 2856.2827    3.6916  1.3273 12.0775  0.0000  0.0146   0.0356   0.0387    0.0623   0.0000   442.1649       1.41512       21.1915      0.504709      -2.58654      0.249964      0.321930      0.431719      0.475347      0.553398      0.590575      0.613060
  75   8 3067.5129    4.4483  1.4239 12.6857  0.0000  0.0155   0.0423   0.0416    0.0547   0.0000   442.1861       1.57651       21.8105       1.75664      -2.16264      0.824977      0.333771      0.449570      0.509235      0.563831      0.603418      0.634041
  75   9 3272.8481    4.2008  2.0909 12.2265  0.0000  0.0192   0.0319   0.0502    0.0435   0.0000   441.6371       2.32171       21.2255      0.948707      -1.87187      0.644329      0.407702      0.550630      0.627996      0.700552      0.757113      0.761168
  75  10 3474.5756    3.3177  3.5842 11.6395  0.0000  0.0274   0.0190   0.0717    0.0327   0.0000   442.7135       1.01763       21.2355      0.609101      0.927838       1.01172      0.589615      0.789926      0.889144       1.00315       1.06645       1.10879
  75  11 3673.2855    2.5564  6.5314 11.1893  0.0003  0.0459   0.0105   0.1243    0.0285   0.0000   442.5074       3.71383       20.9406       2.32532      -4.33106      -2.03834      0.986550       1.31782       1.49960       1.67321       1.76980       1.83903
  76   1 1328.9800    0.1203  0.1791  8.9811  0.0000  0.0085   0.0044   0.0218    0.0167   0.0000   440.3037    -0.0558391       21.4743     -0.172183      -3.09970      0.191990      0.185679      0.240865      0.278459      0.342444      0.375487      0.392079
  76   2 1664.1794    0.3276  0.4200  9.0497  0.0000  0.0099   0.0059   0.0233    0.0255   0.0000   441.4376     -0.452037       20.8945      0.236350      -2.90488   -0.00330204      0.222271      0.313038      0.348368      0.391205      0.420729      0.452227
  76   3 1936.8967    0.6374  0.8304  9.3303  0.0000  0.0125   0.0080   0.0325    0.0462   0.0000   442.0764     -0.103975       21.4637     -0.719876      -3.88187      0.102634      0.261396      0.357180      0.406203      0.446111      0.474559      0.478420
  76   4 2192.1227    1.0902  1.2523  9.9227  0.0000  0.0154   0.0113   0.0406    0.0562   0.0000   442.3381     -0.108300       21.1218      0.154114      -3.06289     -0.127018      0.320627      0.434248      0.480170      0.544759      0.565548      0.599402
  76   5 2427.8277    1.7767  1.5423 10.6044  0.0000  0.0169   0.0159   0.0438    0.0522   0.0000   441.8515    -0.0118229       22.4535       1.65513      -3.96666      0.773840      0.346877      0.478321      0.541861      0.604055      0.648669      0.673492
  76   6 2651.2057    2.6190  1.5699 11.3494  0.0000  0.0164   0.0233   0.0439    0.0536   0.0000   442.3043      0.556426       21.5792       2.17565      -2.44539      0.209629      0.346094      0.474686      0.536278      0.611989      0.627149      0.666234
  76   7 2869.6956    3.7276  1.4135 12.0336  0.0000  0.0151   0.0344   0.0401    0.0615   0.0000   441.5979       1.85481       21.1001       1.72260      -2.82919     -0.869826      0.322251      0.436207      0.492059      0.548481      0.580189      0.600005
  76   8 3081.6704    4.4479  1.3988 12.8052  0.0000  0.0154   0.0427   0.0408    0.0523   0.0000   442.5990       2.48054       20.8850       1.78877      -3.23022      0.713990      0.336116      0.449404      0.512115      0.577074      0.601606      0.637803
  76   9 3287.8373    4.1309  2.1060 12.3647  0.0000  0.0192   0.0316   0.0513    0.0408   0.0000   442.8761       2.23208       20.7999       1.34063      -1.67960    -0.0130340      0.419554      0.558883      0.644337      0.709967      0.756363      0.793539
  76  10 3490.3904    3.2264  3.8323 11.6584  0.0000  0.0286   0.0178   0.0770    0.0314   0.0000   442.5981       1.52263       21.5037       2.64204      -1.74470      0.586305      0.609293      0.819447      0.919714       1.03862       1.11044       1.13864
  76  11 3689.8488    2.4612  6.6095 11.2302 -0.0007  0.0476   0.0102   0.1276    0.0282   0.0000   441.6024    -0.0717636       20.8123     -0.152301     -0.962927       2.42619      0.999938       1.36183       1.54385       1.70974       1.84126       1.92490
  77   1 1336.4322    0.1286  0.1404  8.9604  0.0000  0.0071   0.0045   0.0163    0.0162   0.0000   440.1783     -0.343504       21.1461      0.462105      -3.23833      0.341826      0.143131      0.190686      0.241338      0.271320      0.321080      0.364663
  77   2 1672.5423    0.3285  0.4317  9.0227  0.0000  0.0099   0.0058   0.0231    0.0258   0.0000   441.3182     -0.959074       20.6335     -0.179701      -3.41506     -0.464400      0.211969      0.285712      0.325756      0.373421      0.407626      0.416617
  77   3 1946.3025    0.6495  0.8552  9.2791  0.0000  0.0126   0.0080   0.0322    0.0460   0.0000   441.8166     -0.237274       21.3884     0.0512822      -3.27368      0.334515      0.267369      0.360794      0.399011      0.447830      0.490318      0.507459
  77   4 2202.7126    1.1248  1.2921  9.8009  0.0000  0.0156   0.0113   0.0405    0.0622   0.0000   442.3590     -0.790124       21.1878     0.0121023      -4.29453     -0.359795      0.322172      0.440634      0.479988      0.538477      0.593594      0.619444
  77   5 2439.0973    1.8203  1.6722 10.4586  0.0000  0.0174   0.0154   0.0445    0.0525   0.0000   442.3292      0.837863       21.8705    -0.0408947      -3.14552     -0.388693      0.358953      0.498104      0.544893      0.625435      0.652229      0.676728
  77   6 2663.5383    2.6255  1.5854 11.4730  0.0000  0.0167   0.0235   0.0445    0.0515   0.0000   442.8355      0.887111       21.5982      0.290974      -4.18478     -0.344236      0.346749      0.487476      0.529006      0.602328      0.630503      0.661509
  77   7 2883.0160    3.7284  1.4383 12.0604  0.0000  0.0155   0.0343   0.0402    0.0639   0.0000   443.0903       1.16020       20.7142      0.953378      -3.41158       1.70535      0.331776      0.446630      0.502377      0.579192      0.606938      0.636677
  77   8 3095.7364    4.4950  1.5464 12.4593  0.0000  0.0162   0.0397   0.0416    0.0557   0.0000   442.1037      0.985972       22.0490       1.58469      -2.93916     -0.734873      0.330202      0.468618      0.508260      0.577034      0.605263      0.626284
  77   9 3302.7365    4.0607  2.2698 12.2059  0.0000  0.0201   0.0295   0.0530    0.0408   0.0000   442.3528       2.30231       21.4005      0.861900      -2.78361       1.43240      0.420073      0.571988      0.632835      0.714669      0.757379      0.797611
  77  10 3506.0207    3.1326  4.0123 11.6161 -0.0001  0.0297   0.0169   0.0801    0.0309   0.0000   442.0928    -0.0122346       21.2433       3.06859      -2.07130      0.505859      0.619363      0.823917      0.921433       1.05110       1.10384       1.14389
  77  11 3706.1172    2.4220  6.7195 11.2250  0.0003  0.0490   0.0098   0.1290    0.0268   0.0000   439.9285       3.37893       24.3364       1.50000      -8.14762      -2.57989       1.00057       1.38623       1.53410       1.73082       1.83746       1.94803
  78   1 1343.8238    0.1256  0.1653  9.0019  0.0000  0.0078   0.0044   0.0200    0.0164   0.0000   440.3009    -0.0925165       21.3088     -0.211465      -2.53163      0.111042      0.168159      0.195942      0.259478      0.279095      0.298981      0.333154
  78   2 1680.7766    0.3506  0.4723  8.9964  0.0000  0.0098   0.0058   0.0246    0.0271   0.0000   441.6062     -0.362903       21.5767     -0.320368      -2.75580     -0.103861      0.210028      0.283157      0.316114      0.366584      0.385777      0.397506
  78   3 1955.6415    0.6681  0.9191  9.2605  0.0000  0.0132   0.0080   0.0326    0.0513   0.0000   441.9628      0.535860       21.4566     -0.484633      -2.78291     -0.205531      0.273552      0.361830      0.419241      0.470226      0.494669      0.522010
  78   4 2213.1967    1.1366  1.3337  9.8243  0.0000  0.0153   0.0110   0.0407    0.0569   0.0000   442.4674     -0.372952       21.8375      0.955246      -2.96773     -0.704332      0.320387      0.437172      0.494415      0.544166      0.577115      0.615869
  78   5 2450.3277    1.8747  1.5738 10.7512  0.0000  0.0170   0.0166   0.0436    0.0530   0.0000   441.9260      0.458498       21.9317     -0.141972      -2.48158      0.231968      0.351273      0.483000      0.540147      0.600287      0.639707      0.678375
  78   6 2675.8005    2.7257  1.5931 11.4614  0.0000  0.0163   0.0236   0.0430    0.0507   0.0000   442.0376      0.852210       21.4512      0.869183      -2.92653      0.601925      0.342688      0.456440      0.523877      0.578226      0.622828      0.668656
  78   7 2896.2443    3.8948  1.3605 12.2960  0.0000  0.0147   0.0368   0.0394    0.0609   0.0000   442.2756       1.64221       21.5831   0.000375744      -2.99140      0.905333      0.308200      0.410251      0.462588      0.527305      0.540950      0.576327
  78   8 3109.7587    4.4690  1.5935 12.4130  0.0000  0.0160   0.0381   0.0418    0.0534   0.0000   443.3463       1.33108       21.8315      0.563429      -2.76000      0.258160      0.327829      0.447071      0.494529      0.567919      0.593885      0.630042
  78   9 3317.4895    4.0285  2.4421 12.0867  0.0000  0.0206   0.0274   0.0545    0.0395   0.0000   441.8624       2.14573       21.7782       2.08618      -3.06080      0.152359      0.424121      0.579254      0.640306      0.721546      0.781121      0.814412
  78  10 3521.6789    3.0979  4.1937 11.5928  0.0000  0.0307   0.0162   0.0821    0.0313   0.0000   443.4593       2.95490       20.8617     -0.601864      -1.17317     -0.955956      0.643525      0.867841      0.986243       1.07929       1.14625       1.19303
  78  11 3722.3412    2.3582  6.7685 11.2620 -0.0001  0.0486   0.0095   0.1320    0.0260   0.0000   442.4843      0.440655       21.2259       4.10996      -2.95546       1.05583      0.988310       1.32968       1.52037       1.68402       1.78223       1.86609
  79   1 1351.1705    0.1209  0.1376  9.0226  0.0000  0.0078   0.0044   0.0160    0.0159   0.0000   440.3115    -0.0527848       20.8391      0.467715      -3.72382      0.253895      0.169566      0.236705      0.276999      0.310890      0.342222      0.316604
  79   2 1688.9484    0.3508  0.4654  9.0778  0.0000  0.0097   0.0059   0.0244    0.0272   0.0000   441.5153     -0.461831       20.8902     -0.503503      -2.86084      0.109671      0.201116      0.268494      0.300453      0.329688      0.347289      0.374903
  79   3 1964.8996    0.6787  0.9036  9.3010  0.0000  0.0129   0.0080   0.0334    0.0503   0.0000   442.2236      0.298706       21.5670     -0.975661      -2.99890     -0.692168      0.259037      0.363790      0.402577      0.448940      0.471996      0.493571
  79   4 2223.6093    1.1817  1.3466  9.9543  0.0000  0.0156   0.0115   0.0409    0.0564   0.0000   443.0640     -0.443657       20.5782    -0.0984438      -2.00158     -0.232636      0.319806      0.437893      0.499676      0.563697      0.595640      0.644982
  79   5 2461.4338    1.8996  1.7222 10.6322  0.0000  0.0171   0.0159   0.0465    0.0516   0.0000   441.7681      0.773438       21.6382      0.702931      -2.59669     -0.157453      0.358395      0.470306      0.541781      0.597390      0.636755      0.668647
  79   6 2688.0279    2.8335  1.6151 11.3687  0.0000  0.0166   0.0238   0.0420    0.0550   0.0000   443.5190      0.317321       21.6413       1.37575      -2.91444      0.160545      0.335417      0.460729      0.517061      0.587023      0.611358      0.639931
  79   7 2909.4399    3.8552  1.3797 12.3987 -0.0041  0.0153   0.0363   0.0397    0.0543   0.0000   442.6005      0.806094       21.2416      0.923365      -2.72781      0.270435      0.309439      0.426962      0.467138      0.527845      0.568464      0.592008
  79   8 3123.6514    4.4496  1.6057 12.5199  0.0000  0.0161   0.0383   0.0431    0.0521   0.0000   441.5996       1.64204       20.9744       2.08953      -2.53258      0.381155      0.331845      0.453386      0.506773      0.570067      0.602510      0.628299
  79   9 3332.1872    3.9463  2.5711 12.0239  0.0000  0.0211   0.0258   0.0560    0.0378   0.0000   442.1497       1.99012       21.4044       1.83135      -3.53355   1.15489e-05      0.425807      0.575915      0.647073      0.720515      0.768688      0.797093
  79  10 3537.1664    3.0705  4.6303 11.4944  0.0000  0.0326   0.0147   0.0886    0.0306   0.0000   442.2537       1.93588       20.0591       2.56065      -1.17469      -1.12833      0.663889      0.886268       1.01903       1.11390       1.19696       1.25271
  79  11 3738.7530    2.3108  7.3965 11.2210 -0.0005  0.0526   0.0089   0.1422    0.0258   0.0000   441.6775    0.00742254       21.8989      0.819413      -2.81168       3.50087       1.07129       1.42083       1.63519       1.81118       1.91127       2.00146
  80   1 1358.4740    0.1312  0.1861  8.9802  0.0000  0.0079   0.0043   0.0204    0.0165   0.0000   440.2572     -0.527832       21.2350      0.800694      -2.93389     -0.117865      0.160333      0.221965      0.250885      0.269626      0.280917      0.281721
  80   2 1697.0334    0.3637  0.4593  9.0575  0.0000  0.0097   0.0061   0.0232    0.0273   0.0000   440.9080     -0.558680       21.1535     -0.205077      -3.23276     -0.395776      0.198761      0.272641      0.312657      0.335787      0.356961      0.372662
  80   3 1974.1523    0.6916  0.9050  9.3542  0.0000  0.0131   0.0082   0.0328    0.0513   0.0000   441.9377     -0.260889       22.0933     0.0719950      -2.93581      0.133824      0.260696      0.355849      0.392331      0.451922      0.467907      0.509198
  80   4 2233.9091    1.1816  1.4239 10.0436  0.0000  0.0162   0.0113   0.0422    0.0513   0.0000   441.5777      0.442121       22.4825      0.269509      -3.78220      0.648735      0.335165      0.437283      0.484966      0.544422      0.589914      0.606065
  80   5 2472.5160    1.8970  1.6413 10.8399  0.0000  0.0175   0.0164   0.0446    0.0491   0.0000   441.7268      0.357003       22.4189      0.406807      -2.17352     -0.451020      0.351302      0.481419      0.543410      0.613202      0.653452      0.681624
  80   6 2700.1889    2.8835  1.5767 11.5739  0.0000  0.0162   0.0250   0.0426    0.0537   0.0000   442.2257      0.797752       21.3455       1.31669      -3.09504      0.436761      0.334741      0.449261      0.489858      0.556228      0.585804      0.613346
  80   7 2922.4746    3.9556  1.4106 12.3212  0.0000  0.0150   0.0358   0.0394    0.0553   0.0000   442.4319       1.53144       21.7804      0.942523      -3.33062      0.796751      0.301611      0.416089      0.468144      0.524561      0.553760      0.574853
  80   8 3137.4790    4.4976  1.6373 12.6162  0.0000  0.0164   0.0380   0.0430    0.0486   0.0000   441.9798       2.48422       21.0021       1.26630      -2.94139      0.786897      0.334712      0.451756      0.510805      0.579584      0.608506      0.647390
  80   9 3346.8349    3.8288  2.5890 12.1618  0.0000  0.0215   0.0255   0.0581    0.0358   0.0000   443.3803       1.41488       20.8108       1.38367      -2.43152      0.757215      0.432754      0.587166      0.678743      0.755943      0.797444      0.827866
  80  10 3552.5903    2.9808  4.5410 11.5131  0.0004  0.0327   0.0146   0.0881    0.0307   0.0000   443.1039       2.02919       22.1567       3.12837      -3.46332       2.02771      0.650716      0.885424       1.00847       1.11965       1.21359       1.25021
  80  11 3754.9545    2.2833  7.8064 11.1554  0.0005  0.0556   0.0085   0.1496    0.0252   0.0000   444.8091      0.443470       21.2259       5.51598      -4.54368      -1.80744       1.09344       1.49996       1.70931       1.90284       2.03794       2.12373
  81   1 1365.7169    0.1385  0.1927  9.0063  0.0000  0.0083   0.0044   0.0190    0.0166   0.0000   440.3132     -0.524771       21.4182      0.674497      -3.10051     -0.177217      0.166738      0.230407      0.263107      0.284624      0.316821      0.347072
  81   2 1705.0400    0.3726  0.4576  9.0962  0.0000  0.0094   0.0061   0.0236    0.0274   0.0000   441.1306     -0.204396       21.4361      0.224363      -2.87871      0.290418      0.185446      0.252585      0.294979      0.320254      0.334330      0.366245
  81   3 1983.2939    0.7157  0.9989  9.3298  0.0000  0.0139   0.0082   0.0351    0.0543   0.0000   441.8121     -0.406347       21.2182     -0.226986      -2.86771   -0.00849895      0.262067      0.347577      0.404238      0.445151      0.484766      0.507209
  81   4 2244.1787    1.2292  1.3243 10.1003  0.0000  0.0155   0.0119   0.0402    0.0556   0.0000   442.5862      0.259729       21.6682      0.859801      -2.76197      -1.09100      0.304913      0.417357      0.457796      0.514669      0.537790      0.555108
  81   5 2483.4579    1.9896  1.6565 10.8391  0.0000  0.0172   0.0168   0.0434    0.0501   0.0000   442.0678     0.0493680       21.7971      0.666296      -2.33855     0.0895695      0.335519      0.454598      0.512713      0.575436      0.624631      0.639814
  81   6 2712.2372    2.9419  1.5761 11.6811  0.0000  0.0161   0.0255   0.0432    0.0519   0.0000   442.4565      0.650509       20.7913       1.43300      -2.18851      0.271737      0.314752      0.431968      0.481285      0.555146      0.581678      0.613691
  81   7 2935.4411    4.0485  1.3603 12.4878  0.0000  0.0146   0.0377   0.0395    0.0558   0.0000   442.3051       1.23359       21.7022       1.31763      -3.61177      0.786102      0.291592      0.397174      0.455649      0.500054      0.530312      0.555425
  81   8 3151.2289    4.5176  1.6592 12.4276  0.0000  0.0161   0.0371   0.0429    0.0500   0.0000   442.1137       1.90367       21.5799       2.69286      -2.88884     -0.496423      0.315260      0.442180      0.481609      0.550124      0.579162      0.603604
  81   9 3361.3764    3.8092  2.7480 12.0590  0.0000  0.0222   0.0242   0.0584    0.0357   0.0000   442.1882       2.25260       21.2014       1.56263      -2.18218      0.936411      0.448894      0.597560      0.684678      0.755906      0.811003      0.838884
  81  10 3567.9735    2.9585  4.9899 11.5078  0.0000  0.0355   0.0137   0.0947    0.0303   0.0000   442.9590       2.75347       21.4856       2.44590      -2.15499      0.354291      0.713398      0.966962       1.09118       1.21906       1.30722       1.36091
  82   1 1372.8833    0.1410  0.1838  8.9931  0.0000  0.0073   0.0043   0.0181    0.0163   0.0000   440.3773     0.0519693       21.4704      0.333254      -3.35138     0.0506870      0.144529      0.195550      0.228396      0.244237      0.258808      0.276008
  82   2 1712.9581    0.3825  0.5189  9.1031  0.0000  0.0102   0.0060   0.0249    0.0288   0.0000   441.1562     -0.550599       21.6092     -0.379386      -3.27300     -0.194991      0.200216      0.272373      0.314050      0.344899      0.370175      0.383179
  82   3 1992.3562    0.7117  1.0107  9.3851  0.0000  0.0135   0.0081   0.0357    0.0527   0.0000   441.8740     0.0133690       22.0437      0.513693      -3.68830      0.381392      0.272071      0.361796      0.416526      0.464707      0.489175      0.507846
  82   4 2254.2976    1.2448  1.4140 10.1430  0.0000  0.0159   0.0116   0.0420    0.0507   0.0000   442.4584      0.117797       22.0868      0.674314      -3.46479     -0.227165      0.311223      0.432880      0.486665      0.542096      0.575772      0.600624
  82   5 2494.2948    2.0392  1.6427 10.9022  0.0000  0.0169   0.0172   0.0431    0.0504   0.0000   442.5653      0.720646       21.9178     0.0270552      -2.54193       1.41026      0.339003      0.460985      0.505274      0.583543      0.614935      0.641518
  82   6 2724.2409    2.9356  1.5566 11.7755  0.0000  0.0162   0.0254   0.0418    0.0495   0.0000   442.2735      0.896846       22.2150      0.800135      -2.91556     -0.943827      0.316072      0.430544      0.479361      0.553126      0.582703      0.605580
  82   7 2948.3471    4.1389  1.3764 12.4558  0.0001  0.0146   0.0381   0.0391    0.0598   0.0000   442.9633       1.02896       21.2954      0.910641      -3.25282     -0.463073      0.288880      0.394108      0.447512      0.502337      0.522393      0.542822
  82   8 3164.8554    4.5520  1.7424 12.3970  0.0000  0.0162   0.0362   0.0437    0.0492   0.0000   442.7474       2.23088       21.1775       1.44279      -3.81052      0.161608      0.318581      0.433691      0.495953      0.539748      0.582453      0.612850
  82   9 3375.8464    3.7727  2.8587 11.9139  0.0000  0.0222   0.0230   0.0602    0.0367   0.0000   441.8964       1.48787       22.4825       1.75862      -2.29241     -0.283082      0.441916      0.590297      0.669525      0.750310      0.802918      0.838469
  82  10 3583.0788    2.8548  5.0316 11.5294 -0.0000  0.0360   0.0131   0.0962    0.0295   0.0000   443.7745       1.17723       22.8500       1.22446      -1.29657       1.84975      0.708714      0.957466       1.09843       1.21875       1.31384       1.37176
  83   0  927.6045    0.0314  0.0134  9.3343  0.0000  0.0156   0.0063   0.0070    0.0137   0.0000   436.0356      0.239326       21.8552      -1.86375      -1.67422       1.32688      0.312573      0.518598      0.491854      0.623599      0.651823      0.737150
  83   1 1380.0223    0.1437  0.1695  9.0139  0.0000  0.0068   0.0044   0.0173    0.0161   0.0000   440.2885     -0.370678       21.1772      0.133749      -3.08583     -0.166039      0.128924      0.182096      0.197692      0.243120      0.238199      0.262436
  83   2 1720.8071    0.3838  0.5540  9.0088  0.0000  0.0105   0.0058   0.0254    0.0304   0.0000   440.8705      0.162440       20.9692      0.319669      -2.92430      0.508663      0.218941      0.292672      0.331384      0.367024      0.381056      0.415456
  83   3 2001.4150    0.7464  1.0049  9.3938  0.0000  0.0134   0.0083   0.0340    0.0536   0.0000   441.7672     -0.852573       21.3033     -0.205241      -2.79361      0.258858      0.261594      0.362255      0.406199      0.459945      0.503653      0.519517
  83   4 2264.3569    1.2838  1.5125 10.0377  0.0000  0.0162   0.0114   0.0419    0.0525   0.0000   442.2350      0.833363       21.1719      0.255237      -3.04264       1.27172      0.323498      0.428958      0.488161      0.542578      0.586520      0.623696
  83   5 2505.1829    2.0339  1.7660 10.8005  0.0000  0.0173   0.0163   0.0458    0.0484   0.0000   441.8543      0.388825       22.8381      0.384788      -2.92491     -0.916341      0.332194      0.460937      0.521746      0.586400      0.621149      0.646106
  83   6 2736.1655    3.0624  1.5453 11.8023 -0.0001  0.0156   0.0262   0.0417    0.0496   0.0000   442.8484      0.957855       21.3372      0.770713      -4.06824      0.760506      0.308344      0.413141      0.470797      0.532509      0.574069      0.597575
  83   7 2961.1872    4.1893  1.4024 12.4379  0.0000  0.0149   0.0374   0.0381    0.0566   0.0000   442.1153       1.79723       22.2442       1.26900      -3.04796    -0.0885404      0.298156      0.413869      0.470930      0.527037      0.567114      0.587755
  83   8 3178.4106    4.4413  1.7331 12.6576  0.0000  0.0165   0.0358   0.0442    0.0422   0.0000   442.3551       1.21703       21.6970      0.966295      -3.44653      0.467625      0.325393      0.437632      0.496160      0.553623      0.593204      0.619460
  83   9 3390.1942    3.7179  3.0864 11.8923  0.0002  0.0232   0.0216   0.0627    0.0342   0.0000   441.8130       1.37032       21.8287       1.15868      -3.86156      0.651421      0.455554      0.615955      0.693282      0.778674      0.827336      0.880725
  83  10 3598.3881    2.8253  5.2888 11.4592  0.0003  0.0380   0.0125   0.1001    0.0298   0.0000   441.9605       1.79157       23.1544       1.98430      -2.83504    -0.0579205      0.728493      0.998603       1.12353       1.24666       1.34094       1.40045
  84   1 1387.1125    0.1425  0.2033  8.9867  0.0000  0.0087   0.0043   0.0199    0.0164   0.0000   440.3241     -0.139143       21.3444      0.287029      -3.34089     -0.258616      0.179196      0.241013      0.255555      0.272274      0.311689      0.309284
  84   2 1728.5622    0.3951  0.5469  9.0307  0.0000  0.0102   0.0059   0.0250    0.0301   0.0000   440.9100     -0.274693       21.2810      0.169842      -3.01005      0.511925      0.199994      0.265196      0.315747      0.325818      0.361956      0.368927
  84   3 2010.3896    0.7697  1.0108  9.4096  0.0000  0.0132   0.0085   0.0343    0.0540   0.0000   442.0256     -0.322272       22.4192      0.303523      -3.60183      0.279083      0.251956      0.340153      0.383671      0.426975      0.455598      0.482282
  84   4 2274.3312    1.3021  1.4148 10.1968  0.0000  0.0158   0.0120   0.0414    0.0505   0.0000   441.5352      0.800261       22.8253      0.484276      -3.46773     -0.117618      0.297305      0.412077      0.438818      0.500009      0.536677      0.558771
  84   5 2515.9312    2.0957  1.7316 10.9571  0.0000  0.0172   0.0168   0.0446    0.0446   0.0000   441.4540      0.559004       21.4439       1.19676      -2.81959      0.330036      0.327295      0.436223      0.502516      0.561885      0.602756      0.624180
  84   6 2747.9969    3.1413  1.5931 11.4959  0.0000  0.0156   0.0257   0.0410    0.0566   0.0000   442.9248      0.850073       21.2776      0.954423      -3.37680     0.0889711      0.303359      0.413538      0.461492      0.531854      0.548312      0.578708
  84   7 2973.8561    4.1831  1.4844 12.2816  0.0000  0.0149   0.0361   0.0397    0.0579   0.0000   442.3148       1.05646       22.2279       1.11064      -3.10140      0.312687      0.291140      0.385113      0.436973      0.491053      0.511132      0.540452
  84   8 3191.8928    4.3816  1.8882 12.4754  0.0000  0.0174   0.0334   0.0451    0.0428   0.0000   442.5123       1.80739       22.2996       1.24357      -2.08140       1.61707      0.341320      0.459391      0.507530      0.583139      0.624259      0.650747
  84   9 3404.5498    3.6232  3.0594 11.9160  0.0000  0.0233   0.0212   0.0628    0.0335   0.0000   442.4796       1.70491       19.7759       1.72599      -3.05452    -0.0375405      0.452042      0.609726      0.692104      0.780483      0.821434      0.837642
  84  10 3613.4375    2.7538  5.5502 11.4840  0.0000  0.0389   0.0118   0.1067    0.0284   0.0000   444.9917       1.51545       20.4104      0.971921      -1.81148       1.90848      0.748468       1.00928       1.15135       1.28034       1.35623       1.43275
  85   1 1394.1407    0.1482  0.2064  8.9890  0.0000  0.0077   0.0043   0.0188    0.0164   0.0000   439.9896     -0.584664       21.3489      0.174252      -3.45535     -0.129869      0.147416      0.197847      0.224331      0.241613      0.255543      0.261573
  85   2 1736.2687    0.4040  0.5779  9.0560  0.0000  0.0106   0.0059   0.0255    0.0314   0.0000   441.1603     -0.361064       21.1041     -0.503730      -3.08024     0.0152848      0.198718      0.271744      0.300009      0.325581      0.353110      0.374186
  85   3 2019.3242    0.7741  1.0939  9.4958  0.0000  0.0140   0.0084   0.0367    0.0541   0.0000   441.2471      0.372528       21.3194    0.00242945      -3.78578      0.747839      0.259440      0.354177      0.401531      0.446978      0.472141      0.501414
  85   4 2284.2416    1.3189  1.5462 10.1472  0.0000  0.0162   0.0114   0.0427    0.0482   0.0000   441.6515     -0.669511       22.2948      0.667361      -4.18164      0.628752      0.309543      0.429261      0.480774      0.546401      0.585673      0.626244
  85   5 2526.5520    2.1456  1.6661 11.0420  0.0000  0.0167   0.0176   0.0433    0.0465   0.0000   442.4349    -0.0653152       22.3027      0.750729      -2.46658       1.48862      0.313359      0.425447      0.474170      0.534578      0.571908      0.611271
  85   6 2759.8444    3.1902  1.5110 11.9690  0.0000  0.0156   0.0279   0.0411    0.0508   0.0000   442.6883      0.430877       21.1080      0.646039      -2.74376      0.259133      0.290890      0.412044      0.447358      0.518954      0.539191      0.557140
  85   7 2986.5474    4.2755  1.4945 12.3869  0.0000  0.0149   0.0364   0.0390    0.0552   0.0000   442.6121       1.44388       21.3078       1.99869      -2.84426     -0.191041      0.291756      0.394411      0.449216      0.508071      0.520486      0.551615
  85   8 3205.3078    4.4319  1.8562 12.5975 -0.0000  0.0169   0.0342   0.0461    0.0422   0.0000   443.0628       1.83138       21.3453       2.28447      -2.38174       1.18353      0.325474      0.435212      0.492601      0.552348      0.590972      0.627675
  85   9 3418.7576    3.5859  3.2627 11.9540  0.0000  0.0246   0.0205   0.0651    0.0329   0.0000   443.9920      0.909199       22.0105       4.58794      -2.29245      0.742913      0.472007      0.637763      0.720854      0.811303      0.850549      0.889293
  85  10 3628.5076    2.7272  6.0834 11.4465 -0.0002  0.0425   0.0109   0.1145    0.0288   0.0000   442.3046       1.96126       20.7212       1.28819      -2.25338     -0.924751      0.807689       1.09785       1.23750       1.37106       1.46668       1.54072
  86   1 1401.1075    0.1405  0.1936  8.9892  0.0000  0.0077   0.0042   0.0187    0.0161   0.0000   440.1976     -0.167181       21.6446      0.517894      -3.25082     -0.453877      0.155623      0.191687      0.239566      0.242490      0.251702      0.277945
  86   2 1743.8981    0.4076  0.5959  9.0850  0.0000  0.0106   0.0059   0.0266    0.0309   0.0000   440.9560      0.117555       20.8813     -0.154353      -3.41988    0.00421045      0.200371      0.275375      0.315227      0.344317      0.372991      0.386808
  86   3 2028.2325    0.7931  1.0011  9.5432  0.0000  0.0127   0.0087   0.0343    0.0525   0.0000   441.6936      0.314987       21.6954      0.518405      -2.32834     -0.557038      0.241854      0.321324      0.369012      0.415622      0.446194      0.465851
  86   4 2294.0585    1.3766  1.4723 10.2377  0.0000  0.0161   0.0121   0.0410    0.0520   0.0000   441.4794     -0.126945       21.7684      0.667627      -3.08317     -0.394244      0.297060      0.400944      0.448374      0.501327      0.541428      0.551153
  86   5 2537.2176    2.1838  1.6816 11.1762  0.0000  0.0167   0.0178   0.0441    0.0445   0.0000   441.6974      0.166277       21.7275       1.18315      -4.66215     -0.996367      0.323697      0.436966      0.484316      0.538157      0.576714      0.614097
  86   6 2771.5165    3.2608  1.5165 11.9715 -0.0001  0.0151   0.0280   0.0413    0.0514   0.0000   442.2849       1.42621       21.6834      0.714010      -4.73512      0.489177      0.291254      0.388193      0.438624      0.499365      0.509804      0.540978
  86   7 2999.0813    4.2940  1.4663 12.5579  0.0000  0.0149   0.0369   0.0388    0.0510   0.0000   441.9106       1.32533       20.9080       1.29360      -3.70317     -0.585306      0.287414      0.384391      0.437471      0.489702      0.524182      0.558122
  86   8 3218.6689    4.4120  1.9704 12.5075  0.0000  0.0176   0.0327   0.0463    0.0420   0.0000   442.6244       1.21333       21.5524       1.67754      -3.09449     -0.608939      0.335874      0.451278      0.512882      0.565283      0.609704      0.637918
  86   9 3432.9360    3.5134  3.3532 11.9261  0.0000  0.0253   0.0197   0.0673    0.0326   0.0000   442.5186       1.14192       21.6988       1.68195      -1.71765      0.420624      0.468099      0.638637      0.722101      0.812691      0.863131      0.906987
  86  10 3643.3005    2.6476  6.1752 11.4498  0.0000  0.0437   0.0105   0.1179    0.0280   0.0000   442.4435       4.34424       21.8180    -0.0604605     -0.343910       4.04139      0.814181       1.11461       1.25999       1.42181       1.49757       1.57784
  87   1 1408.0293    0.1515  0.2061  9.0136  0.0000  0.0078   0.0043   0.0187    0.0164   0.0000   439.9800     0.0289632       21.0485     0.0279540      -3.28782     0.0815410      0.146956      0.197632      0.230164      0.240434      0.269923      0.257851
  87   2 1751.4460    0.4102  0.5363  9.1306  0.0000  0.0098   0.0060   0.0246    0.0303   0.0000   440.9373     -0.104676       21.2248      0.301674      -3.43814     -0.411309      0.185029      0.242067      0.286195      0.323374      0.337443      0.368055
  87   3 2037.0549    0.7987  1.0986  9.5669  0.0000  0.0139   0.0085   0.0369    0.0551   0.0000   441.7748     -0.738974       20.5934      0.776646      -3.83399    -0.0947703      0.252674      0.348442      0.394082      0.450525      0.485837      0.502130
  87   4 2303.7472    1.4122  1.6680 10.1632  0.0000  0.0166   0.0115   0.0431    0.0472   0.0000   442.5067      0.540981       21.4975      0.873355      -3.29476      0.440677      0.307581      0.410570      0.464583      0.512859      0.547677      0.581178
  87   5 2547.7648    2.2313  1.7393 11.0601  0.0000  0.0168   0.0175   0.0438    0.0464   0.0000   441.8249       1.05235       21.3824      0.809474      -2.96863       1.50265      0.314300      0.427335      0.475726      0.548598      0.582011      0.599318
  87   6 2783.1706    3.2558  1.5912 11.9703  0.0000  0.0160   0.0270   0.0407    0.0468   0.0000   442.8626       1.06997       21.7937       1.24251      -3.17153     -0.288688      0.291762      0.401237      0.458826      0.509382      0.517658      0.568040
  87   7 3011.5745    4.3411  1.4963 12.4776  0.0000  0.0149   0.0367   0.0398    0.0540   0.0000   442.8730       1.52821       22.0331       1.24814      -2.87592      0.468931      0.272469      0.375206      0.410441      0.467116      0.496828      0.521876
  87   8 3231.9185    4.3215  2.1186 12.3252  0.0000  0.0181   0.0301   0.0479    0.0418   0.0000   442.7165       2.23979       21.0472       2.11059      -2.37150     -0.371256      0.335000      0.459216      0.510048      0.588794      0.625570      0.660116
  87   9 3447.0298    3.4469  3.6254 11.8954  0.0000  0.0264   0.0184   0.0710    0.0314   0.0000   442.3216       1.60708       21.4436       3.29128      -2.99933      -1.44783      0.494438      0.676601      0.752185      0.864086      0.917412      0.971426
  87  10 3658.2532    2.6052  6.3520 11.4420 -0.0001  0.0444   0.0101   0.1208    0.0274   0.0000   443.2537       2.12263       20.0787       4.44460      -2.75863      -1.15438      0.815514       1.08684       1.25666       1.38049       1.49007       1.56978
  88   1 1414.9123    0.1611  0.1977  9.0319  0.0000  0.0069   0.0044   0.0176    0.0163   0.0000   440.0071     -0.241683       21.8884     -0.483083      -3.09582     -0.179530      0.124204      0.163175      0.191737      0.213058      0.209790      0.235818
  88   2 1758.8996    0.4376  0.6467  9.0444  0.0000  0.0110   0.0059   0.0275    0.0341   0.0000   440.8834    -0.0171002       21.5719      0.675398      -3.85927      0.545932      0.210221      0.289499      0.324278      0.359041      0.376836      0.399487
  88   3 2045.8188    0.8335  1.0430  9.6255  0.0000  0.0134   0.0089   0.0338    0.0534   0.0000   441.9750      0.218430       21.3223     -0.236691      -3.68450     -0.151406      0.235950      0.332808      0.362343      0.426245      0.442323      0.460571
  88   4 2313.4218    1.4102  1.5261 10.3677 -0.0001  0.0161   0.0121   0.0415    0.0470   0.0000   442.1144      0.216635       21.6777      0.611623      -2.77229      0.837307      0.293416      0.402445      0.452945      0.519845      0.557224      0.576110
  88   5 2558.2231    2.3249  1.7181 11.1721  0.0000  0.0165   0.0184   0.0442    0.0473   0.0000   442.4350      0.813197       21.0027     0.0968825      -3.29460     -0.406180      0.305987      0.408964      0.453009      0.506305      0.552660      0.572189
  88   6 2794.7699    3.3528  1.6281 11.8129  0.0000  0.0155   0.0269   0.0410    0.0513   0.0000   442.4822      0.455795       21.0457      0.446075      -4.08197      0.848328      0.288839      0.397756      0.442335      0.498619      0.522704      0.558815
  88   7 3023.9792    4.4500  1.4841 12.6918  0.0000  0.0149   0.0382   0.0394    0.0500   0.0000   442.8667       1.14278       20.5527       1.38586      -3.19124     -0.137985      0.277652      0.379646      0.419546      0.475433      0.507823      0.525359
  88   8 3245.1289    4.2811  2.1538 12.3893  0.0000  0.0183   0.0295   0.0483    0.0391   0.0000   442.8401       2.55941       21.1694       1.71652      -4.11904       1.89255      0.336820      0.452093      0.513746      0.577878      0.608857      0.637830
  88   9 3461.0622    3.3688  3.9617 11.7862 -0.0002  0.0284   0.0168   0.0760    0.0319   0.0000   442.4891       1.49702       21.9310      0.903290      -3.44805       2.07587      0.526988      0.726054      0.818023      0.913918      0.983433       1.04578
  88  10 3673.0899    2.5683  6.7642 11.4185  0.0005  0.0477   0.0097   0.1276    0.0273   0.0000   443.4686       2.42187       18.6363       1.87681      -3.11167       1.56794      0.857690       1.17055       1.32527       1.49348       1.59230       1.67045
  89   1 1421.7305    0.1636  0.2356  8.9663  0.0000  0.0080   0.0042   0.0194    0.0167   0.0000   440.3153    -0.0783476       21.0954     -0.160386      -3.29729     -0.406329      0.139463      0.191914      0.228791      0.250792      0.261282      0.283717
  89   2 1766.3340    0.4259  0.6526  9.0983  0.0000  0.0109   0.0059   0.0284    0.0329   0.0000   441.0902     -0.157104       21.4277     -0.228290      -3.32002     0.0651250      0.199485      0.266088      0.307086      0.349067      0.369296      0.389040
  89   3 2054.5280    0.8316  1.1313  9.6238  0.0000  0.0140   0.0088   0.0370    0.0544   0.0000   441.7733     -0.720406       21.4267     -0.247035      -3.30738     -0.992900      0.257259      0.355695      0.395430      0.435662      0.470279      0.501478
  89   4 2322.9623    1.4399  1.5779 10.4750  0.0000  0.0165   0.0124   0.0437    0.0448   0.0000   442.5271      0.674163       21.5595      0.753644      -2.32808      0.317167      0.293374      0.399454      0.443195      0.511242      0.528493      0.560129
  89   5 2568.6718    2.3059  1.7275 11.1742  0.0000  0.0167   0.0180   0.0438    0.0442   0.0000   442.3431      0.205198       22.4622      0.733549      -3.40104      0.150480      0.306111      0.417816      0.464861      0.521814      0.549803      0.584058
  89   6 2806.3123    3.3503  1.5309 12.0143  0.0000  0.0151   0.0277   0.0404    0.0464   0.0000   442.3481      0.898689       20.8233      0.927736      -2.85184      0.317075      0.275238      0.374472      0.420769      0.484415      0.513692      0.536807
  89   7 3036.3097    4.4364  1.5506 12.4656  0.0000  0.0150   0.0360   0.0390    0.0505   0.0000   442.4744       1.37288       21.7231       1.81564      -3.64849      0.295759      0.278457      0.376401      0.420358      0.472914      0.492603      0.537528
  89   8 3258.2166    4.2754  2.1815 12.4185  0.0000  0.0183   0.0293   0.0494    0.0374   0.0000   442.6423       1.40718       20.9704      0.700983      -2.91134      0.386729      0.338632      0.453770      0.525637      0.583142      0.628625      0.652732
  89   9 3475.0032    3.3408  4.1720 11.7161  0.0001  0.0297   0.0160   0.0783    0.0316   0.0000   443.4049       1.27901       21.7559       1.26732     -0.987502      -2.39399      0.539468      0.729738      0.834617      0.927218       1.00134       1.04705
  89  10 3687.7301    2.5147  7.1652 11.3651 -0.0007  0.0506   0.0092   0.1346    0.0258   0.0000   442.9429       3.05231       23.8384      0.223986      -4.44309      0.441235      0.913506       1.24037       1.40948       1.55323       1.68124       1.74828
  90   1 1428.5167    0.1657  0.2535  8.9625  0.0000  0.0084   0.0042   0.0208    0.0170   0.0000   440.0952    -0.0391374       21.2723      0.240324      -3.29146    -0.0241978      0.166543      0.223545      0.266671      0.314673      0.351914      0.366110
  90   2 1773.6637    0.4455  0.6690  9.0765  0.0007  0.0107   0.0059   0.0283    0.0340   0.0000   440.9321      0.112455       20.7704     -0.179414      -3.00193    -0.0940992      0.191537      0.248997      0.293051      0.319924      0.347267      0.354705
  90   3 2063.1948    0.8456  1.0871  9.6595  0.0000  0.0134   0.0089   0.0356    0.0533   0.0000   442.0372     -0.113286       21.1322     -0.109441      -2.35593      0.243067      0.247643      0.331246      0.375328      0.426951      0.456573      0.475832
  90   4 2332.4755    1.4793  1.6301 10.3417  0.0000  0.0164   0.0122   0.0431    0.0479   0.0000   442.3865       1.05090       21.8259     -0.472291      -3.43147     -0.307654      0.299922      0.402494      0.463191      0.523448      0.541262      0.572226
  90   5 2579.0199    2.3069  1.8215 11.3286  0.0000  0.0174   0.0178   0.0455    0.0404   0.0000   442.2941       1.22420       20.7398      0.905656      -2.89085      0.913579      0.311436      0.418404      0.484988      0.536739      0.569472      0.593097
  90   6 2817.7941    3.5398  1.5620 11.9860  0.0000  0.0152   0.0289   0.0393    0.0520   0.0000   442.3858     0.0141152       22.3616       1.59919      -2.93612      0.369560      0.280932      0.381404      0.424765      0.487467      0.506331      0.537972
  90   7 3048.6071    4.4031  1.6314 12.5005  0.0001  0.0153   0.0352   0.0412    0.0481   0.0000   442.5342       1.52054       21.5481       2.34234      -3.01334      0.648857      0.277956      0.376165      0.424075      0.480857      0.512071      0.533888
  90   8 3271.2557    4.2069  2.3637 12.2949 -0.0000  0.0194   0.0274   0.0512    0.0377   0.0000   443.2578       1.58318       22.2991       2.06152      -2.81028      0.367405      0.347820      0.479745      0.537006      0.598582      0.624312      0.668199
  90   9 3488.8696    3.2296  4.1299 11.8458  0.0006  0.0297   0.0159   0.0805    0.0301   0.0000   442.7754       1.81337       21.8962       2.40007      -2.39118      0.131377      0.532132      0.727442      0.817733      0.918250      0.977221       1.01678
  90  10 3702.3112    2.4566  7.2277 11.4140  0.0005  0.0517   0.0090   0.1365    0.0247   0.0000   444.8281       2.25556       21.3771       2.61959      -1.87823      0.846002      0.904360       1.22852       1.40294       1.56529       1.65149       1.75184
  91   1 1435.2435    0.1720  0.2316  8.9682  0.0000  0.0075   0.0042   0.0186    0.0166   0.0000   439.9209     -0.165192       21.1275     -0.104264      -3.41885     0.0150696      0.143463      0.198610      0.228285      0.246209      0.268966      0.282716
  91   2 1780.9524    0.4594  0.6810  9.0533  0.0000  0.0111   0.0059   0.0274    0.0347   0.0000   440.6806      0.106749       21.7425      0.921003      -2.98990      0.339108      0.191914      0.274809      0.299048      0.337838      0.369270      0.380812
  91   3 2071.8058    0.8689  1.0579  9.8314  0.0000  0.0133   0.0092   0.0355    0.0498   0.0000   441.3405    -0.0633721       21.5777     -0.380066      -3.61188      0.643872      0.229709      0.307264      0.345435      0.400259      0.431327      0.451783
  91   4 2341.8405    1.5142  1.6413 10.4398  0.0000  0.0163   0.0123   0.0437    0.0459   0.0000   442.5021     0.0955996       21.8727       1.07205      -3.50845     -0.318656      0.295841      0.395284      0.448880      0.500859      0.530265      0.560603
  91   5 2589.3713    2.4295  1.8224 11.1626  0.0000  0.0168   0.0181   0.0443    0.0456   0.0000   441.8888      0.582879       21.8070      0.640598      -3.28631      -1.13621      0.296338      0.400084      0.453435      0.500860      0.535319      0.559878
  91   6 2829.1696    3.5032  1.5224 12.2212  0.0005  0.0152   0.0295   0.0403    0.0495   0.0000   442.8161      0.471648       21.8113       1.72628      -2.26923      0.266455      0.265792      0.360472      0.401141      0.459531      0.490452      0.515175
  91   7 3060.7204    4.4618  1.5377 12.6642  0.0000  0.0147   0.0367   0.0401    0.0469   0.0000   442.3924      0.939670       22.3456       1.56876      -3.80684     -0.690946      0.266106      0.355570      0.398331      0.455336      0.476982      0.495788
  91   8 3284.2175    4.2393  2.4473 12.2718  0.0000  0.0192   0.0267   0.0522    0.0363   0.0000   442.4261       1.77545       20.8931       2.06165      -3.34780      0.635663      0.342571      0.467597      0.529056      0.601476      0.625706      0.668009
  91   9 3502.6083    3.2087  4.4226 11.8567 -0.0018  0.0313   0.0150   0.0854    0.0292   0.0000   443.8604       3.58329       21.6829       2.26700      -1.18720      0.190216      0.553857      0.756408      0.855221      0.947177       1.00721       1.05598
  92   1 1441.9326    0.1645  0.2409  8.9721  0.0000  0.0081   0.0041   0.0188    0.0166   0.0000   440.2277    -0.0813204       21.2449      0.227515      -3.25444     -0.170035      0.141624      0.198728      0.226436      0.248454      0.255459      0.276755
  92   2 1788.1958    0.4794  0.6622  9.0964  0.0000  0.0104   0.0061   0.0266    0.0341   0.0000   440.8245     -0.559063       21.1283     0.0559595      -3.15448     0.0937159      0.183802      0.249756      0.286207      0.319083      0.346840      0.362240
  92   3 2080.3539    0.8937  1.1716  9.6881  0.0000  0.0137   0.0090   0.0373    0.0551   0.0000   441.9565     0.0241929       21.8152     -0.272554      -3.80003      0.303486      0.238156      0.317087      0.356370      0.403685      0.435321      0.455735
  92   4 2351.2109    1.5252  1.7731 10.3769  0.0000  0.0175   0.0118   0.0441    0.0456   0.0000   442.0394      0.419827       21.3314   -0.00470357      -4.30542       1.36617      0.303934      0.420189      0.470494      0.539802      0.562490      0.600598
  92   5 2599.6174    2.4660  1.7362 11.3043  0.0000  0.0164   0.0187   0.0431    0.0444   0.0000   442.0977      0.315477       21.2658      0.709410      -3.41507     -0.150871      0.288619      0.393377      0.444659      0.493922      0.529571      0.559016
  92   6 2840.5070    3.5931  1.5660 12.0750  0.0000  0.0152   0.0287   0.0398    0.0489   0.0000   443.1081       1.44954       21.5672       1.54966      -2.25317    -0.0217015      0.267131      0.374114      0.414468      0.469238      0.487769      0.511335
  92   7 3072.8979    4.5087  1.6761 12.5662 -0.0000  0.0154   0.0349   0.0410    0.0441   0.0000   442.6759       1.25416       22.0526       1.39263      -3.76350      0.699133      0.275513      0.373123      0.418583      0.468901      0.496984      0.525341
  92   8 3297.1596    4.1173  2.4516 12.2422 -0.0000  0.0196   0.0260   0.0520    0.0375   0.0000   442.4734       1.60013       21.2388       1.92605      -3.32673     -0.592298      0.343171      0.469618      0.526744      0.588588      0.632697      0.661443
  92   9 3516.3885    3.2017  4.6676 11.7499  0.0017  0.0325   0.0144   0.0885    0.0312   0.0000   441.9963      0.882967       21.3575       2.65911      -3.12612     -0.430033      0.574769      0.773052      0.880188      0.993452       1.04545       1.09606
  93   0  980.3208    0.0293  0.0119  9.2318  0.0000  0.0099   0.0049   0.0079    0.0129   0.0000   437.0678     -0.126624       22.2114      -1.15835      -5.27117      0.450517      0.169238      0.244097      0.290327      0.354992      0.346302      0.404003
  93   1 1448.5684    0.1659  0.2339  8.9581  0.0000  0.0076   0.0042   0.0187    0.0166   0.0000   440.1650     -0.226941       21.5319      0.224915      -3.31358    -0.0930453      0.136359      0.176413      0.211815      0.251630      0.251975      0.257307
  93   2 1795.3407    0.4720  0.6699  9.1558  0.0000  0.0106   0.0061   0.0272    0.0337   0.0000   440.6877     -0.324941       21.8964    -0.0518009      -3.29278      0.258480      0.183541      0.248528      0.286052      0.314971      0.342176      0.366208
  93   3 2088.8351    0.8911  1.2321  9.7285  0.0000  0.0144   0.0088   0.0382    0.0517   0.0000   441.7565     0.0763489       21.4125     -0.181473      -2.72742     -0.204790      0.252750      0.337561      0.380559      0.427707      0.451025      0.483506
  93   4 2360.5019    1.5817  1.7779 10.3443  0.0000  0.0175   0.0120   0.0439    0.0461   0.0000   442.1110      0.544404       21.7507     -0.171174      -3.70986     -0.108413      0.293041      0.413395      0.463038      0.505527      0.544550      0.575890
  93   5 2609.8400    2.5181  1.8355 11.1791  0.0000  0.0166   0.0184   0.0446    0.0465   0.0000   442.1013      0.611044       22.1078      0.128607      -3.81252      0.469651      0.291499      0.397290      0.449996      0.493941      0.534117      0.554268
  93   6 2851.7487    3.6435  1.6452 12.0390  0.0000  0.0155   0.0283   0.0402    0.0481   0.0000   442.6076       1.33112       21.6729      0.953523      -2.70513    -0.0892821      0.271289      0.365312      0.418272      0.466269      0.498808      0.525457
  93   7 3084.8943    4.4196  1.7085 12.7269  0.0000  0.0160   0.0345   0.0426    0.0414   0.0000   441.8974       1.54268       21.3430       1.30276      -3.37592     -0.196773      0.274626      0.377931      0.420773      0.477154      0.511998      0.540300
  93   8 3309.9692    4.0349  2.5827 12.3347  0.0000  0.0203   0.0250   0.0550    0.0340   0.0000   442.4152       2.32727       21.4869      0.664072      -3.03772      0.665278      0.354846      0.481200      0.547011      0.600198      0.652480      0.683472
  93   9 3530.0393    3.1494  4.9673 11.7183 -0.0004  0.0347   0.0136   0.0941    0.0307   0.0000   444.1432       2.14878       20.9341       3.40811      -1.48587      0.259400      0.598157      0.805067      0.906190       1.03796       1.08486       1.14918
  94   1 1455.1490    0.1803  0.2475  8.9834  0.0000  0.0081   0.0043   0.0179    0.0169   0.0000   440.0703      0.119735       21.5482     -0.368129      -3.85097    -0.0929053      0.143315      0.196897      0.214193      0.243875      0.260936      0.275491
  94   2 1802.4736    0.4892  0.7249  9.0917  0.0000  0.0110   0.0061   0.0282    0.0367   0.0000   440.9059     -0.379029       21.4537      0.119123      -3.93603      0.408649      0.193860      0.267773      0.301813      0.337747      0.379648      0.390976
  94   3 2097.2726    0.9138  1.2402  9.6772  0.0000  0.0142   0.0088   0.0379    0.0554   0.0000   441.2604    -0.0853121       21.7523     -0.153468      -2.88974      0.137386      0.242589      0.333500      0.376664      0.414453      0.445627      0.470567
  94   4 2369.6972    1.5963  1.7812 10.4014  0.0000  0.0173   0.0121   0.0442    0.0476   0.0000   441.5309      0.506439       21.4323     -0.202745      -1.57341      0.207996      0.292327      0.406590      0.451855      0.519258      0.543098      0.569491
  94   5 2620.0188    2.5762  1.7942 11.3463  0.0000  0.0167   0.0192   0.0436    0.0458   0.0000   442.5482      0.321907       20.9120      0.276289      -3.92031      0.180152      0.285884      0.392823      0.443606      0.508958      0.526121      0.550159
  94   6 2862.9200    3.7640  1.5843 12.1706  0.0000  0.0152   0.0298   0.0391    0.0487   0.0000   442.1796       1.45981       21.6546       1.45085      -2.38293     -0.927230      0.260502      0.355547      0.392532      0.451335      0.473952      0.506173
  94   7 3096.8716    4.5432  1.7229 12.5858  0.0001  0.0157   0.0344   0.0415    0.0450   0.0000   443.0512       1.17969       21.5793       1.52026      -2.09190      0.258949      0.270162      0.370877      0.418469      0.466919      0.502514      0.523965
  94   8 3322.7698    4.0468  2.8392 12.1208  0.0000  0.0214   0.0230   0.0559    0.0350   0.0000   442.5539      0.997680       22.0918       1.17874      -3.71067       1.07193      0.371471      0.504204      0.572848      0.640226      0.684855      0.718947
  94   9 3543.6515    3.0415  4.9332 11.8162 -0.0004  0.0345   0.0133   0.0966    0.0293   0.0000   442.8597       1.95250       21.9633       3.01168      -2.21096     -0.338789      0.588434      0.806215      0.919050       1.02028       1.08955       1.13888
  95   0  990.4900    0.0320  0.0104  9.2278 -0.0116  0.0128   0.0068   0.0048    0.0129   0.0000   437.2564      0.730421       21.4685     -0.572867      -3.76022      0.216736      0.240446      0.230041      0.281635      0.355283      0.374210      0.425408
  95   1 1461.6957    0.1805  0.2510  8.9569  0.0000  0.0079   0.0042   0.0180    0.0168   0.0000   439.9971    -0.0767193       21.3210     0.0727080      -3.00460     -0.724870      0.134718      0.179858      0.189173      0.211582      0.240252      0.250716
  95   2 1809.5090    0.5005  0.6962  9.1109  0.0000  0.0107   0.0063   0.0270    0.0360   0.0000   440.6855    -0.0297766       21.3974      0.133292      -3.08890      0.280659      0.177022      0.246951      0.270774      0.307160      0.326616      0.331022
  95   3 2105.6979    0.9279  1.2558  9.6977  0.0000  0.0144   0.0088   0.0372    0.0515   0.0000   442.0158     -0.355752       21.0934       1.21455      -2.61483     0.0994068      0.244417      0.336046      0.379119      0.425482      0.459503      0.478780
  95   4 2378.7890    1.6309  1.8780 10.4805  0.0000  0.0178   0.0119   0.0457    0.0423   0.0000   442.4756      0.204098       21.8575      0.797352      -3.21382    0.00187995      0.302949      0.413953      0.467462      0.517827      0.546348      0.575276
  95   5 2630.1218    2.5768  1.7769 11.3952  0.0000  0.0168   0.0192   0.0430    0.0439   0.0000   442.4356      0.291730       21.8706     -0.195251      -2.48402       1.19108      0.279333      0.388746      0.433735      0.494603      0.523044      0.553738
  95   6 2874.0838    3.7463  1.5642 12.2734  0.0000  0.0150   0.0302   0.0402    0.0467   0.0000   442.0078       1.53317       22.0259       1.46766      -3.07249      0.138223      0.255897      0.356253      0.398467      0.452507      0.470767      0.503462
  95   7 3108.7600    4.4436  1.7386 12.7170  0.0000  0.0160   0.0339   0.0426    0.0398   0.0000   443.0355       1.58773       21.8070       2.11639      -2.90879       1.14180      0.271501      0.376927      0.419432      0.473693      0.502356      0.533802
  95   8 3335.4367    3.9896  2.9726 12.0522  0.0000  0.0219   0.0219   0.0583    0.0346   0.0000   442.4575      0.164848       20.5783       2.56643      -2.69102     -0.484907      0.372646      0.515242      0.574636      0.648116      0.693432      0.729307
  95   9 3557.1654    3.0023  5.1688 11.7453 -0.0013  0.0364   0.0127   0.0981    0.0294   0.0000   441.9448       1.99058       20.8350      0.412697      -5.48731      0.616235      0.616572      0.828029      0.964369       1.06604       1.15204       1.20426
  96   0  995.5695    0.0386  0.0282  9.2392  0.0000  0.0120   0.0050   0.0127    0.0129   0.0000   437.0743     -0.214947       21.2566     -0.845709      -3.40231       1.74811      0.174387      0.258683      0.286162      0.307797      0.351868      0.329744
  96   1 1468.1887    0.1885  0.2948  8.9775  0.0000  0.0085   0.0042   0.0205    0.0176   0.0000   440.0890     -0.344287       21.4489      0.172576      -3.63240     -0.528629      0.149734      0.196566      0.210836      0.233644      0.254556      0.265856
  96   2 1816.4874    0.4934  0.7460  9.2061  0.0000  0.0113   0.0061   0.0288    0.0370   0.0000   440.6696     -0.257667       21.9457      0.906947      -4.09074     -0.517561      0.185721      0.255358      0.281568      0.329904      0.340529      0.354117
  96   3 2113.9889    0.9536  1.3032  9.7743  0.0000  0.0146   0.0089   0.0377    0.0511   0.0000   441.6114    -0.0755129       20.8790     -0.289125      -3.45500     -0.182895      0.238919      0.324423      0.368115      0.417011      0.437600      0.454369
  96   4 2387.9079    1.6741  1.8302 10.5671  0.0000  0.0173   0.0124   0.0446    0.0442   0.0000   441.6719     -0.145030       21.9108       1.48077      -3.26881     -0.644826      0.296314      0.394084      0.436510      0.494341      0.525983      0.555474
  96   5 2640.1388    2.5997  1.8318 11.5268  0.0000  0.0170   0.0193   0.0444    0.0419   0.0000   442.2405      0.715418       21.5117      0.310092      -4.26716      0.184066      0.285241      0.392800      0.431639      0.496314      0.532936      0.561069
  96   6 2885.1193    3.7622  1.6748 12.2300  0.0000  0.0155   0.0285   0.0407    0.0438   0.0000   442.4333      0.465720       21.2795      0.792480      -2.86619      0.725522      0.266700      0.368444      0.411022      0.465504      0.496999      0.524764
  96   7 3120.5932    4.5069  1.7481 12.6957  0.0000  0.0158   0.0338   0.0417    0.0417   0.0000   442.8550       1.40720       20.7379       1.99211      -2.49093      0.452247      0.272386      0.368868      0.414645      0.468076      0.508190      0.531053
  96   8 3348.1265    3.9420  3.0659 12.1353  0.0003  0.0229   0.0215   0.0599    0.0337   0.0000   443.1181       2.20608       22.0335       2.73212      -2.83077       1.12893      0.381741      0.539797      0.590980      0.680817      0.715519      0.742560
  96   9 3570.6026    2.9812  5.4200 11.7281  0.0030  0.0381   0.0103   0.1009    0.0205   0.0000   442.6066       1.54285       21.1240       2.16276      -2.76581       1.05960      0.631543      0.864223      0.977685       1.09577       1.17532       1.23441
  97   1 1474.6402    0.1902  0.2992  8.9387  0.0000  0.0085   0.0041   0.0201    0.0176   0.0000   440.1055    -0.0988377       21.1531     0.0521313      -3.18224      0.360446      0.138713      0.181424      0.217748      0.243887      0.254319      0.269476
  97   2 1823.4248    0.5145  0.8154  9.1463  0.0000  0.0119   0.0061   0.0299    0.0392   0.0000   440.6868     -0.152067       22.3314      0.670813      -3.52294    -0.0403404      0.192457      0.260966      0.291461      0.333623      0.347846      0.382904
  97   3 2122.2766    0.9765  1.3331  9.7066  0.0000  0.0146   0.0088   0.0377    0.0507   0.0000   441.7688     -0.234145       21.5287     -0.216253      -3.64423      0.664149      0.245694      0.332454      0.378421      0.425740      0.447592      0.461037
  97   4 2396.8769    1.6998  1.9119 10.6279  0.0000  0.0177   0.0123   0.0466    0.0413   0.0000   441.9311     -0.344083       21.7834       1.67492      -3.49777     -0.600322      0.293916      0.399736      0.453206      0.516853      0.554382      0.578332
  97   5 2650.1472    2.6965  1.9121 11.3243  0.0000  0.0169   0.0190   0.0444    0.0451   0.0000   442.3254       1.20840       22.1040      0.558065      -2.96508      0.717892      0.284502      0.386889      0.432526      0.496199      0.536863      0.563595
  97   6 2896.1536    3.8524  1.6536 12.2531  0.0000  0.0151   0.0296   0.0409    0.0455   0.0000   442.5423       1.26192       21.2150       1.07747      -3.35788     0.0527599      0.258323      0.354598      0.405460      0.461312      0.488781      0.517910
  97   7 3132.3428    4.4878  1.8817 12.5620  0.0000  0.0164   0.0318   0.0428    0.0396   0.0000   442.9352       1.10472       22.2638       2.00027      -2.90858      0.319013      0.275964      0.379540      0.422270      0.479495      0.513252      0.543952
  97   8 3360.6858    3.8667  3.0159 12.2142  0.0000  0.0226   0.0216   0.0606    0.0327   0.0000   441.9142       1.86980       21.2981     -0.308256      -2.84600      0.389123      0.378778      0.514476      0.589668      0.659690      0.705262      0.734006
  97   9 3584.0269    2.9250  5.4624 11.7207 -0.0014  0.0380   0.0117   0.1042    0.0284   0.0000   443.6526       1.19150       21.3922       1.32095      -2.49362      -1.76679      0.624677      0.853309      0.984247       1.07553       1.17008       1.21871
  98   1 1481.0493    0.1992  0.2853  8.9598  0.0000  0.0079   0.0042   0.0191    0.0174   0.0000   439.9318     -0.379828       21.3318     0.0758231      -3.31598     0.0963835      0.130593      0.167632      0.205670      0.215675      0.235669      0.249379
  98   2 1830.3440    0.5147  0.7953  9.1797  0.0000  0.0115   0.0061   0.0299    0.0379   0.0000   440.4864     -0.615433       21.4549     -0.256113      -2.94433      0.356979      0.185328      0.250132      0.280986      0.327551      0.343507      0.360480
  98   3 2130.5514    0.9891  1.3967  9.6817  0.0000  0.0154   0.0087   0.0382    0.0501   0.0000   441.3241     0.0888619       21.6708     0.0646548      -3.04283      0.572339      0.242453      0.341731      0.383495      0.433787      0.449530      0.482205
  98   4 2405.8041    1.7319  1.8881 10.5507  0.0000  0.0177   0.0123   0.0451    0.0442   0.0000   441.0508      0.373606       21.2020      0.408131      -3.33681      0.141709      0.287089      0.392308      0.442143      0.496053      0.549103      0.562565
  98   5 2660.0990    2.6957  1.8571 11.4582  0.0000  0.0168   0.0194   0.0439    0.0440   0.0000   442.2436       1.47529       21.3446       1.37644      -3.66107    -0.0936908      0.276526      0.377168      0.420491      0.479878      0.504033      0.526522
  98   6 2907.0657    3.9063  1.6347 12.4412  0.0000  0.0153   0.0305   0.0404    0.0429   0.0000   442.4943       1.52941       21.9585       1.75925      -3.63712      0.237349      0.253801      0.340070      0.382360      0.439498      0.449550      0.474192
  98   7 3144.0297    4.5488  1.8811 12.4886  0.0000  0.0162   0.0319   0.0425    0.0425   0.0000   442.4065       1.82638       20.9172      0.803361      -2.71116     -0.428214      0.269711      0.370423      0.413002      0.464939      0.495380      0.519310
  98   8 3373.2194    3.8649  3.3354 12.0109  0.0000  0.0239   0.0198   0.0637    0.0336   0.0000   443.1015       1.83221       21.2620       2.89707      -1.15988     -0.277810      0.393473      0.532621      0.604702      0.682536      0.736844      0.776482
  98   9 3597.3266    2.8513  5.4774 11.6984 -0.0006  0.0387   0.0114   0.1044    0.0287   0.0000   443.4962     -0.182976       20.2943       4.70115      -2.87219     -0.152621      0.634446      0.858484      0.970238       1.09241       1.17792       1.22920
  99   0 1010.5799    0.0335  0.0128  9.1526  0.0023  0.0112   0.0053   0.0079    0.0126   0.0000   437.0146      0.765319       20.2057      0.101051      -3.75810      0.902765      0.161879      0.192305      0.223507      0.272726      0.287759      0.288406
  99   1 1487.4112    0.1962  0.2912  8.9558  0.0000  0.0080   0.0042   0.0202    0.0173   0.0000   439.5341     -0.274524       21.4733     -0.297534      -3.56683    -0.0656486      0.129326      0.176162      0.187082      0.217141      0.236321      0.241231
  99   2 1837.1788    0.5219  0.7550  9.2030  0.0000  0.0109   0.0062   0.0283    0.0356   0.0000   440.3063    -0.0352301       21.5920     -0.169024      -2.94558      0.741053      0.177890      0.244834      0.272039      0.307063      0.328078      0.357622
  99   3 2138.6938    1.0025  1.4315  9.7886  0.0000  0.0150   0.0086   0.0405    0.0463   0.0000   441.7135     -0.504808       22.0309      0.230922      -3.79644      0.261705      0.244647      0.334432      0.383506      0.426301      0.462472      0.492250
  99   4 2414.6493    1.7588  1.8694 10.6317  0.0000  0.0172   0.0126   0.0454    0.0430   0.0000   442.1939      0.546814       21.5696     -0.145445      -3.40331      0.336814      0.276516      0.384437      0.432664      0.492837      0.526119      0.548464
  99   5 2669.9799    2.7513  1.8706 11.4886  0.0000  0.0167   0.0195   0.0436    0.0424   0.0000   442.9631       1.54163       21.9456      0.357369      -3.82571      0.657012      0.280419      0.378306      0.421519      0.479467      0.503762      0.534891
  99   6 2917.9336    3.9671  1.6694 12.2975  0.0000  0.0153   0.0298   0.0405    0.0436   0.0000   442.6721       2.10724       21.5937       1.12453      -3.05481      0.316260      0.249659      0.347122      0.385241      0.433541      0.469875      0.503019
  99   7 3155.6782    4.5168  1.8858 12.5876  0.0000  0.0163   0.0316   0.0428    0.0389   0.0000   442.6750       2.03633       20.9021      0.990432      -3.21249      0.255865      0.265495      0.364932      0.409563      0.463961      0.500332      0.528593
  99   8 3385.6720    3.8038  3.2433 12.0885  0.0004  0.0238   0.0201   0.0625    0.0327   0.0000   442.0740       1.72980       21.2801      0.645166      -3.27768     -0.730480      0.383556      0.520402      0.592941      0.669125      0.707923      0.751032
  99   9 3610.6023    2.8445  6.4389 11.5813  0.0002  0.0444   0.0101   0.1188    0.0265   0.0000   443.0466       1.04445       20.8922      0.517018      -4.60908      0.103727      0.709025      0.968963       1.10354       1.24330       1.32600       1.40210
 100   1 1493.7464    0.2079  0.3299  8.9643  0.0000  0.0086   0.0042   0.0208    0.0181   0.0000   440.0688     -0.212543       21.6502     -0.270525      -3.64707      0.265994      0.136288      0.182737      0.210354      0.231318      0.258412      0.266488
 100   2 1843.9704    0.5241  0.8418  9.2394  0.0000  0.0117   0.0061   0.0308    0.0382   0.0000   440.7202     -0.526937       21.1829      0.299025      -3.80177     -0.218944      0.187053      0.246087      0.286679      0.314891      0.339548      0.357042
 100   3 2146.8595    1.0205  1.5065  9.8072  0.0000  0.0155   0.0086   0.0417    0.0468   0.0000   441.4521      0.419262       21.3266      0.585253      -3.82894      0.250604      0.250720      0.344857      0.382945      0.434735      0.470207      0.485884
 100   4 2423.4699    1.8013  1.9795 10.6605  0.0000  0.0177   0.0125   0.0467    0.0430   0.0000   441.4855      0.565205       20.8526     -0.365616      -3.44099      0.282041      0.289921      0.389851      0.442826      0.497901      0.535568      0.562036
 100   5 2679.8463    2.7969  1.8709 11.5358 -0.0000  0.0165   0.0194   0.0437    0.0408   0.0000   442.4670      0.315475       21.1412       1.26912      -3.19808      0.702960      0.263529      0.359992      0.406644      0.459753      0.490344      0.518299
 100   6 2928.7502    4.0549  1.6369 12.4122  0.0000  0.0150   0.0309   0.0395    0.0447   0.0000   442.9524       1.08669       21.5322      0.820114      -3.17042     -0.319834      0.244864      0.341829      0.380717      0.439797      0.472107      0.492350
 100   7 3167.2914    4.5935  1.9777 12.5863  0.0000  0.0165   0.0314   0.0441    0.0403   0.0000   442.8626       1.13752       22.0156       1.18019      -2.78964     0.0459154      0.271073      0.362485      0.407422      0.462060      0.488054      0.519680
 100   8 3398.1035    3.7090  3.4849 12.1092  0.0000  0.0250   0.0187   0.0667    0.0317   0.0000   442.9642       1.75282       21.5039       2.03942      -2.09714      0.640821      0.403341      0.544262      0.618426      0.698831      0.748659      0.781270
 100   9 3623.8050    2.7455  6.3609 11.6849 -0.0008  0.0447   0.0100   0.1203    0.0253   0.0000   443.0704       2.23115       22.0873      0.479796      -2.77607     -0.957747      0.722381      0.975829       1.14324       1.24989       1.36102       1.43147
 101   1 1500.0189    0.2067  0.2945  8.9794  0.0000  0.0078   0.0042   0.0188    0.0174   0.0000   439.6454     -0.353282       21.5036      0.246322      -3.71204     -0.142919      0.128837      0.171316      0.192959      0.213148      0.238739      0.266207
 101   2 1850.7165    0.5581  0.8435  9.1973  0.0000  0.0115   0.0063   0.0297    0.0406   0.0000   440.6967     0.0509433       21.5344     0.0470310      -3.47648      0.157666      0.182031      0.255309      0.278006      0.325020      0.338462      0.359427
 101   3 2154.9064    1.0318  1.4172  9.8562  0.0000  0.0150   0.0089   0.0402    0.0474   0.0000   441.7472     -0.420754       22.4193    -0.0573074      -3.76676     -0.348343      0.236823      0.333304      0.374117      0.424914      0.453608      0.468984
 101   4 2432.2314    1.7955  1.9712 10.7864  0.0000  0.0182   0.0125   0.0468    0.0407   0.0000   442.0455     -0.310077       21.4273       1.09917      -3.24215     -0.159541      0.284811      0.389515      0.439917      0.497867      0.521215      0.549316
 101   5 2689.6420    2.8749  1.9108 11.5246  0.0000  0.0167   0.0199   0.0441    0.0437   0.0000   442.2150     -0.189981       21.9315       1.51191      -2.47662      0.467316      0.262909      0.361103      0.402988      0.462322      0.488283      0.510227
 101   6 2939.5209    4.0916  1.6527 12.3928  0.0000  0.0150   0.0308   0.0401    0.0469   0.0000   442.9889      0.857898       21.4581       2.23435      -2.53306      0.109716      0.240744      0.328507      0.369926      0.423051      0.442394      0.481753
 101   7 3178.8206    4.5380  2.1089 12.4336  0.0000  0.0171   0.0291   0.0449    0.0389   0.0000   442.9737       1.69033       21.8511       2.07099      -3.24400     -0.872265      0.273201      0.379672      0.416139      0.481059      0.511242      0.540398
 101   8 3410.4191    3.6608  3.5537 12.1806  0.0000  0.0254   0.0184   0.0692    0.0301   0.0000   443.1559       2.66538       21.5009      0.168022      -2.77153      -1.22630      0.409058      0.551378      0.635838      0.705259      0.761981      0.802988
 102   0 1025.3872    0.0491  0.0664  9.1749  0.0000  0.0166   0.0050   0.0202    0.0129   0.0000   436.8835      0.197790       21.2625     -0.140272      -3.40209     -0.751302      0.283846      0.373133      0.486704      0.547711      0.615475      0.515637
 102   1 1506.2464    0.2042  0.2812  8.9748  0.0000  0.0073   0.0042   0.0191    0.0171   0.0000   439.5173     -0.140810       21.5168     -0.186941      -3.40478    -0.0262760      0.118836      0.156049      0.190473      0.215831      0.238971      0.250585
 102   2 1857.4098    0.5693  0.8592  9.1837  0.0000  0.0115   0.0063   0.0296    0.0418   0.0000   440.3638     -0.230723       21.5778     -0.123313      -3.10548    -0.0311432      0.184799      0.246173      0.279359      0.316981      0.348240      0.361229
 102   3 2162.9452    1.0588  1.4984  9.8444  0.0000  0.0151   0.0087   0.0408    0.0458   0.0000   441.5269      0.106770       22.1085      0.421515      -3.50203      0.835528      0.234650      0.316730      0.356831      0.399173      0.427775      0.449457
 102   4 2440.9234    1.8616  1.9875 10.6754  0.0001  0.0178   0.0127   0.0464    0.0442   0.0000   441.6221      0.829100       22.0835       1.19410      -2.74238     -0.448380      0.282338      0.387614      0.428894      0.490812      0.530510      0.559900
 102   5 2699.4267    2.9254  1.8635 11.6588  0.0000  0.0164   0.0207   0.0439    0.0430   0.0000   442.6852      0.104276       20.9336       1.13321      -4.30039      0.133406      0.258474      0.350394      0.396086      0.449452      0.483512      0.510018
 102   6 2950.2255    4.1588  1.6635 12.4363  0.0000  0.0150   0.0310   0.0393    0.0429   0.0000   442.3013      0.657723       21.7688      0.940228      -3.16286     -0.432948      0.237646      0.328692      0.362264      0.417707      0.434467      0.466627
 102   7 3190.2580    4.4766  2.1537 12.5364  0.0000  0.0173   0.0286   0.0465    0.0359   0.0000   442.7306       1.93965       21.2465       1.27671      -3.67522     0.0369270      0.270571      0.370792      0.415960      0.471782      0.508100      0.533496
 102   8 3422.7821    3.6530  3.7086 12.0559  0.0004  0.0262   0.0177   0.0700    0.0321   0.0000   442.7006       1.48700       21.6540       2.68406      -2.08563      -1.12965      0.415017      0.560775      0.631491      0.705473      0.763444      0.797762
 103   0 1030.3282    0.0507  0.0545  9.1647  0.0000  0.0113   0.0047   0.0193    0.0128   0.0000   436.9348     -0.262771       21.7795     0.0352533      -3.85964      0.326630      0.181324      0.241591      0.263565      0.318753      0.310932      0.333062
 103   1 1512.4394    0.2099  0.3045  8.9748  0.0000  0.0079   0.0042   0.0187    0.0174   0.0000   439.6510     -0.118544       21.2521      0.130277      -3.51584      0.103209      0.121071      0.164917      0.186626      0.200617      0.218404      0.233003
 103   2 1864.0577    0.5865  0.8606  9.1948  0.0000  0.0115   0.0065   0.0291    0.0437   0.0000   440.3115     -0.205834       21.3627     -0.201857      -3.00271      0.391054      0.181170      0.240369      0.269720      0.309856      0.325869      0.357916
 103   3 2170.9431    1.0762  1.5680  9.8569  0.0000  0.0160   0.0087   0.0413    0.0464   0.0000   441.1040    -0.0928525       21.4423     -0.113389      -3.27828    -0.0902053      0.243747      0.338633      0.366790      0.433289      0.458011      0.475221
 103   4 2449.5659    1.8760  2.0052 10.7501  0.0000  0.0177   0.0125   0.0468    0.0415   0.0000   442.4231     -0.286137       21.4299     -0.139591      -2.47002       1.46637      0.280276      0.376277      0.435881      0.480273      0.515898      0.548059
 103   5 2709.1625    2.9517  1.8334 11.7014  0.0000  0.0162   0.0210   0.0433    0.0433   0.0000   442.0189      0.848361       21.6615      0.886094      -2.95960      0.189215      0.251667      0.341653      0.383613      0.441903      0.481243      0.504369
 103   6 2960.8444    4.1867  1.7201 12.3637  0.0000  0.0153   0.0304   0.0397    0.0461   0.0000   443.6857       1.13294       21.7322       1.32666      -2.33998     -0.160785      0.239834      0.325203      0.363416      0.418794      0.432357      0.463833
 103   7 3201.6489    4.4846  2.1238 12.5267 -0.0000  0.0171   0.0289   0.0458    0.0377   0.0000   442.9040       1.97196       21.7057       1.17623      -3.47973     -0.425844      0.271049      0.364400      0.415881      0.464041      0.503168      0.534581
 103   8 3435.0061    3.6227  3.8135 11.9914  0.0001  0.0266   0.0169   0.0716    0.0327   0.0000   442.8277       1.77573       21.0605       2.04689      -3.57195       1.74122      0.417467      0.557130      0.639912      0.715099      0.764821      0.799403
 104   0 1035.1927    0.0373  0.0213  9.1941  0.0000  0.0108   0.0048   0.0079    0.0124   0.0000   436.4994      0.297317       21.3449      0.417121      -3.78795     -0.264870      0.160510      0.205156      0.231538      0.265103      0.278253      0.270631
 104   1 1518.5904    0.2178  0.3548  8.9872  0.0000  0.0085   0.0042   0.0218    0.0183   0.0000   439.7953     -0.450748       21.2296     -0.430148      -3.35087      0.474068      0.136889      0.178688      0.202326      0.220144      0.240793      0.257795
 104   2 1870.6572    0.5812  0.9197  9.2366  0.0000  0.0119   0.0063   0.0311    0.0426   0.0000   440.3270    -0.0480641       21.2707     0.0455746      -3.00172     -0.246876      0.183454      0.242597      0.285222      0.312807      0.329962      0.346520
 104   3 2178.8601    1.0829  1.5459 10.0090  0.0000  0.0157   0.0090   0.0424    0.0447   0.0000   441.5183     -0.194183       21.6188      0.221784      -3.22881      0.522793      0.242213      0.331989      0.381338      0.425284      0.445518      0.479433
 104   4 2458.1449    1.8991  1.9516 10.9455  0.0000  0.0177   0.0131   0.0463    0.0404   0.0000   441.7826      0.557895       21.2734      0.544960      -2.97287     -0.548744      0.274015      0.366664      0.425852      0.475662      0.512551      0.536296
 104   5 2718.7958    2.9426  1.8919 11.7851 -0.0000  0.0165   0.0206   0.0446    0.0409   0.0000   442.2609      0.820142       21.5881      0.915287      -3.03111     -0.701228      0.262099      0.358463      0.400777      0.450161      0.483735      0.515047
 104   6 2971.4343    4.2391  1.7175 12.4923  0.0000  0.0153   0.0307   0.0398    0.0432   0.0000   442.6480       1.40826       21.6731      0.713055      -3.12927      0.416358      0.237328      0.325674      0.371105      0.417425      0.447773      0.474334
 104   7 3212.9834    4.4617  2.2733 12.3762  0.0000  0.0178   0.0275   0.0471    0.0401   0.0000   442.6657      0.876016       21.6511       1.56201      -2.75588      0.611972      0.282463      0.381072      0.426336      0.480073      0.500857      0.535433
 104   8 3447.1552    3.4937  4.0351 12.0459 -0.0001  0.0283   0.0158   0.0767    0.0313   0.0000   443.6296       2.55244       20.5978       2.74095      -1.27011      0.397695      0.446537      0.597712      0.680751      0.771249      0.819746      0.858536
 105   0 1040.0085    0.0361  0.0530  9.1312  0.0000  0.0176   0.0052   0.0228    0.0127   0.0000   437.2265     0.0700953       21.2605      0.375461      -3.64450  -0.000884693      0.260819      0.362179      0.463708      0.464296      0.425288      0.562077
 105   1 1524.7142    0.2287  0.3281  8.9474  0.0000  0.0080   0.0043   0.0189    0.0182   0.0000   439.5818     -0.189682       21.1853     0.0710978      -3.55311     -0.164119      0.121230      0.165440      0.185456      0.209945      0.231047      0.241103
 105   2 1877.2435    0.5885  0.9315  9.2195  0.0000  0.0120   0.0063   0.0315    0.0432   0.0000   440.3588     -0.108819       21.4427      0.316781      -3.37709      0.256831      0.185556      0.244873      0.274785      0.315665      0.343341      0.364099
 105   3 2186.7167    1.1254  1.5449  9.9394  0.0000  0.0153   0.0090   0.0411    0.0454   0.0000   441.2808     0.0645498       21.5391       1.00628      -3.81195      0.590485      0.236224      0.317492      0.363924      0.412526      0.432982      0.462622
 105   4 2466.6803    1.9362  2.0291 10.9069  0.0000  0.0181   0.0131   0.0482    0.0418   0.0000   442.2075      0.340305       21.4663      0.838394      -3.67155   -0.00619176      0.275525      0.374412      0.421888      0.477423      0.493603      0.526455
 105   5 2728.4339    3.1102  1.8953 11.5713  0.0001  0.0162   0.0210   0.0422    0.0461   0.0000   442.4400      0.718148       20.8274      0.521290      -2.71533     -0.108175      0.246692      0.338012      0.378717      0.437423      0.460698      0.488739
 105   6 2981.8920    4.2543  1.7031 12.4591 -0.0002  0.0149   0.0307   0.0400    0.0434   0.0000   442.7914      0.613035       21.7984      0.743891      -3.00339       1.00583      0.227761      0.310172      0.350186      0.391867      0.424259      0.438551
 105   7 3224.2892    4.4505  2.2827 12.4321  0.0000  0.0179   0.0272   0.0470    0.0370   0.0000   442.8211       1.36414       21.3564       1.73555      -4.30422      0.614042      0.277457      0.381869      0.430535      0.484982      0.517643      0.543199
 105   8 3459.2996    3.4891  4.2780 12.0244  0.0000  0.0297   0.0153   0.0799    0.0307   0.0000   443.3320       1.96852       21.8978       1.61932      -3.81385    -0.0259677      0.459420      0.622782      0.712155      0.805704      0.848313      0.899648
 106   0 1044.8347    0.0539  0.1013  9.1151  0.0000  0.0187   0.0050   0.0298    0.0130   0.0000   436.9819    -0.0195892       21.0817    -0.0523166      -3.02290      0.707059      0.408553      0.619196      0.680946      0.695916      0.722047      0.715606
 106   1 1530.7811    0.2306  0.3527  8.9278  0.0000  0.0081   0.0042   0.0200    0.0187   0.0000   439.7024    -0.0312594       21.5854      0.213420      -3.58889      0.719001      0.127147      0.171583      0.194895      0.225738      0.240757      0.247000
 106   2 1883.7543    0.5996  0.9736  9.3337  0.0000  0.0126   0.0064   0.0328    0.0430   0.0000   440.4015      0.133157       21.9287     0.0990563      -3.53574      0.528716      0.190620      0.260922      0.295223      0.324920      0.359195      0.383626
 106   3 2194.5641    1.1223  1.6896  9.9015  0.0000  0.0162   0.0086   0.0434    0.0447   0.0000   441.2364     0.0935001       21.2072      0.674196      -4.21890       1.48919      0.245993      0.336829      0.378857      0.432267      0.454005      0.473480
 106   4 2475.1406    1.9984  2.1014 10.8817  0.0000  0.0183   0.0130   0.0482    0.0424   0.0000   441.5602      0.263956       21.5232       1.06208      -3.90184      0.242691      0.276853      0.375071      0.432224      0.486382      0.521346      0.548098
 106   5 2737.9990    3.1008  1.9217 11.7375  0.0000  0.0166   0.0209   0.0429    0.0418   0.0000   442.6389      0.292579       21.3726      0.680178      -2.20874      0.436122      0.254610      0.349900      0.394812      0.444077      0.479536      0.504074
 106   6 2992.3850    4.3617  1.7449 12.3579  0.0000  0.0151   0.0304   0.0388    0.0446   0.0000   442.8914      0.898439       21.7139       1.33995      -3.48005      0.760304      0.230349      0.319990      0.357664      0.411628      0.439991      0.460719
 106   7 3235.5198    4.3507  2.3094 12.4988  0.0000  0.0183   0.0269   0.0482    0.0362   0.0000   442.8745       1.32412       21.4799       1.91746      -2.67808      0.283917      0.279304      0.384055      0.433689      0.490524      0.531001      0.556629
 106   8 3471.3183    3.3832  4.4054 12.0170 -0.0005  0.0309   0.0145   0.0834    0.0306   0.0000   443.6256       2.93942       22.5878       1.84873      -2.90425     -0.388365      0.461812      0.631996      0.714232      0.809503      0.853181      0.921044
 107   0 1049.6445    0.0497  0.0741  9.1583  0.0000  0.0137   0.0047   0.0213    0.0127   0.0000   436.9878     -0.120842       20.6836      0.139838      -3.58640     0.0670003      0.198892      0.276442      0.331987      0.390550      0.477132      0.457929
 107   1 1536.8101    0.2351  0.3684  8.9489  0.0000  0.0085   0.0042   0.0208    0.0188   0.0000   439.7706     -0.326880       21.1844      0.319550      -3.39139     0.0269443      0.138813      0.181146      0.211831      0.234906      0.253432      0.282031
 107   2 1890.2485    0.6109  0.9431  9.2834  0.0000  0.0119   0.0064   0.0317    0.0438   0.0000   440.5744      0.284155       20.9322     -0.210731      -3.12113      0.387115      0.176200      0.241824      0.280909      0.312371      0.328263      0.346064
 107   3 2202.3561    1.1355  1.6340 10.0147  0.0000  0.0163   0.0090   0.0425    0.0450   0.0000   441.4328      0.140382       21.4045      0.370993      -3.43272     -0.592094      0.240520      0.333470      0.369494      0.427000      0.450261      0.485198
 107   4 2483.5600    2.0191  2.0175 11.0156  0.0000  0.0181   0.0136   0.0472    0.0414   0.0000   442.4219      0.466504       20.8885       1.11048      -3.42205       1.17175      0.265450      0.367705      0.413614      0.467597      0.499657      0.525754
 107   5 2747.5490    3.1178  1.8229 11.8395  0.0000  0.0159   0.0216   0.0421    0.0417   0.0000   442.0624       1.02940       21.4668      0.579334      -3.35819     0.0920617      0.243168      0.328110      0.373619      0.425654      0.452458      0.481610
 107   6 3002.7991    4.3409  1.7812 12.3957  0.0000  0.0152   0.0303   0.0403    0.0450   0.0000   442.9301       1.26156       22.3856       1.37686      -2.99635     -0.421172      0.230679      0.311139      0.346207      0.392203      0.416798      0.441048
 107   7 3246.6901    4.3200  2.5072 12.4890  0.0000  0.0191   0.0250   0.0511    0.0333   0.0000   442.9852      0.589604       21.5176       1.61010      -3.33710      0.379312      0.281495      0.388401      0.432002      0.492644      0.524981      0.555543
 107   8 3483.3403    3.4437  4.6192 11.9453  0.0007  0.0320   0.0141   0.0850    0.0310   0.0000   443.1982       1.81217       22.6093       1.28220      -3.71430      -1.53779      0.475153      0.649122      0.742018      0.831757      0.903834      0.946765
 108   0 1054.3874    0.0591  0.1213  9.1377  0.0000  0.0151   0.0048   0.0315    0.0129   0.0000   436.8031      0.140818       20.8109     -0.111162      -3.47442      0.143758      0.206007      0.303817      0.327420      0.355316      0.383479      0.405154
 108   1 1542.7908    0.2316  0.3923  8.9448  0.0000  0.0088   0.0041   0.0216    0.0188   0.0000   439.3449     -0.149566       21.3387      0.299303      -3.23669      0.103246      0.127963      0.174119      0.197659      0.219524      0.235218      0.250231
 108   2 1896.6877    0.6204  0.9633  9.2353  0.0000  0.0121   0.0064   0.0309    0.0454   0.0000   440.3256     -0.201199       21.2350     -0.478407      -3.62655      0.419088      0.176222      0.241124      0.273901      0.314575      0.330078      0.348434
 108   3 2210.0383    1.1601  1.6184 10.0691  0.0000  0.0161   0.0091   0.0414    0.0444   0.0000   441.2130     -0.315237       21.6455    -0.0387943      -3.05316      0.540397      0.240399      0.326361      0.372002      0.425322      0.464142      0.482268
 108   4 2491.9629    2.0440  2.1130 10.9964  0.0000  0.0183   0.0133   0.0484    0.0412   0.0000   442.0168      0.351537       21.3113      0.748183      -4.05476     -0.512245      0.275117      0.373318      0.420995      0.473237      0.504809      0.522549
[truncated: 147,807 more chars]
