# Supplementary material for: Global-Mode Analysis of Full-Disk Data from the Michelson Doppler Imager and the Helioseismic and Magnetic Imager
Source: Sol Phys. 2018 Jan 31;293(2):29. doi: 10.1007/s11207-017-1201-5 (PMC6566312; doi:10.1007/s11207-017-1201-5)
Supplement: Supplementary file 3 — (TAR 230.0 MB) [file 11207_2017_1201_MOESM3_ESM.tar › MDI/mdivwcomm.1563.18]

   0  14 2093.4273    0.7569  0.9568  9.6813  0.0000  0.1541   0.1141   0.4256    0.8152   0.0000    -0.0000       0.00000       0.00000       0.00000       0.00000       0.00000       0.00000       0.00000       0.00000       0.00000       0.00000       0.00000       0.00000       0.00000       0.00000       0.00000       0.00000       0.00000       0.00000       0.00000       0.00000       0.00000       0.00000       0.00000       0.00000       0.00000       0.00000       0.00000       0.00000       0.00000       0.00000       0.00000       0.00000       0.00000       0.00000       0.00000
   0  19 2764.2019    2.6904  0.6995  0.7133  0.0000  0.0871   0.3594   0.3156 1000.0000   0.0000    -0.0000       0.00000       0.00000       0.00000       0.00000       0.00000       0.00000       0.00000       0.00000       0.00000       0.00000       0.00000       0.00000       0.00000       0.00000       0.00000       0.00000       0.00000       0.00000       0.00000       0.00000       0.00000       0.00000       0.00000       0.00000       0.00000       0.00000       0.00000       0.00000       0.00000       0.00000       0.00000       0.00000       0.00000       0.00000       0.00000
   0  21 3033.8088    3.6087  0.6640 12.6369  0.0000  0.1822   0.5361   0.5884    1.3574   0.0000    -0.0000       0.00000       0.00000       0.00000       0.00000       0.00000       0.00000       0.00000       0.00000       0.00000       0.00000       0.00000       0.00000       0.00000       0.00000       0.00000       0.00000       0.00000       0.00000       0.00000       0.00000       0.00000       0.00000       0.00000       0.00000       0.00000       0.00000       0.00000       0.00000       0.00000       0.00000       0.00000       0.00000       0.00000       0.00000       0.00000
   0  22 3168.6807    4.3599  0.7882 12.3478  0.0000  0.0915   0.6560   0.6410    1.8740   0.0000    -0.0000       0.00000       0.00000       0.00000       0.00000       0.00000       0.00000       0.00000       0.00000       0.00000       0.00000       0.00000       0.00000       0.00000       0.00000       0.00000       0.00000       0.00000       0.00000       0.00000       0.00000       0.00000       0.00000       0.00000       0.00000       0.00000       0.00000       0.00000       0.00000       0.00000       0.00000       0.00000       0.00000       0.00000       0.00000       0.00000
   0  23 3303.5174    3.9541  1.4628  0.8726  0.0000  0.1499   0.4768   0.5209 1000.0000   0.0000    -0.0000       0.00000       0.00000       0.00000       0.00000       0.00000       0.00000       0.00000       0.00000       0.00000       0.00000       0.00000       0.00000       0.00000       0.00000       0.00000       0.00000       0.00000       0.00000       0.00000       0.00000       0.00000       0.00000       0.00000       0.00000       0.00000       0.00000       0.00000       0.00000       0.00000       0.00000       0.00000       0.00000       0.00000       0.00000       0.00000
   0  24 3438.9192    3.4692  2.1962  3.0314  0.0000  0.2440   0.3180   0.7022 1000.0000   0.0000    -0.0000       0.00000       0.00000       0.00000       0.00000       0.00000       0.00000       0.00000       0.00000       0.00000       0.00000       0.00000       0.00000       0.00000       0.00000       0.00000       0.00000       0.00000       0.00000       0.00000       0.00000       0.00000       0.00000       0.00000       0.00000       0.00000       0.00000       0.00000       0.00000       0.00000       0.00000       0.00000       0.00000       0.00000       0.00000       0.00000
   0  25 3574.9702    2.7049  2.5423 10.4127  0.0000  0.2745   0.2232   0.7507    2.9579   0.0000    -0.0000       0.00000       0.00000       0.00000       0.00000       0.00000       0.00000       0.00000       0.00000       0.00000       0.00000       0.00000       0.00000       0.00000       0.00000       0.00000       0.00000       0.00000       0.00000       0.00000       0.00000       0.00000       0.00000       0.00000       0.00000       0.00000       0.00000       0.00000       0.00000       0.00000       0.00000       0.00000       0.00000       0.00000       0.00000       0.00000
   1  14 2156.8273    0.7636  1.0669 10.2982  0.0000  0.1012   0.0542   0.2116    0.2954   0.0000   439.6011       1.45012       0.00000       0.00000       0.00000       0.00000       0.00000       0.00000       0.00000       0.00000       0.00000       0.00000       0.00000       0.00000       0.00000       0.00000       0.00000       0.00000       138.213       61.7962       0.00000       0.00000       0.00000       0.00000       0.00000       0.00000       0.00000       0.00000       0.00000       0.00000       0.00000       0.00000       0.00000       0.00000       0.00000       0.00000
   1  15 2291.9811    1.3433  0.8374  9.4229  0.0000  0.0721   0.0872   0.1466    0.9758   0.0000   475.7478       41.8164       0.00000       0.00000       0.00000       0.00000       0.00000       0.00000       0.00000       0.00000       0.00000       0.00000       0.00000       0.00000       0.00000       0.00000       0.00000       0.00000       87.5026       50.3523       0.00000       0.00000       0.00000       0.00000       0.00000       0.00000       0.00000       0.00000       0.00000       0.00000       0.00000       0.00000       0.00000       0.00000       0.00000       0.00000
   1  17 2559.0176    2.0148  1.2212 -3.5560  0.0000  0.0769   0.1231   0.2360 1000.0000   0.0000   528.9652       10.7389       0.00000       0.00000       0.00000       0.00000       0.00000       0.00000       0.00000       0.00000       0.00000       0.00000       0.00000       0.00000       0.00000       0.00000       0.00000       0.00000       88.9479       56.2513       0.00000       0.00000       0.00000       0.00000       0.00000       0.00000       0.00000       0.00000       0.00000       0.00000       0.00000       0.00000       0.00000       0.00000       0.00000       0.00000
   1  18 2693.4568    2.5980  0.8324  0.4397  0.0000  0.0716   0.1726   0.1636 1000.0000   0.0000   396.1540      -37.0499       0.00000       0.00000       0.00000       0.00000       0.00000       0.00000       0.00000       0.00000       0.00000       0.00000       0.00000       0.00000       0.00000       0.00000       0.00000       0.00000       90.0517       50.5737       0.00000       0.00000       0.00000       0.00000       0.00000       0.00000       0.00000       0.00000       0.00000       0.00000       0.00000       0.00000       0.00000       0.00000       0.00000       0.00000
   1  19 2828.0392    3.3295  1.2038  4.9881  0.0000  0.0803   0.1896   0.2498  814.2228   0.0000   509.5358      -34.6975       0.00000       0.00000       0.00000       0.00000       0.00000       0.00000       0.00000       0.00000       0.00000       0.00000       0.00000       0.00000       0.00000       0.00000       0.00000       0.00000       103.813       53.5812       0.00000       0.00000       0.00000       0.00000       0.00000       0.00000       0.00000       0.00000       0.00000       0.00000       0.00000       0.00000       0.00000       0.00000       0.00000       0.00000
   1  20 2963.3447    4.1059  0.6134 -0.2781  0.0000  0.0724   0.3188   0.1458 1000.0000   0.0000   530.7837       28.5535       0.00000       0.00000       0.00000       0.00000       0.00000       0.00000       0.00000       0.00000       0.00000       0.00000       0.00000       0.00000       0.00000       0.00000       0.00000       0.00000       103.327       46.5842       0.00000       0.00000       0.00000       0.00000       0.00000       0.00000       0.00000       0.00000       0.00000       0.00000       0.00000       0.00000       0.00000       0.00000       0.00000       0.00000
   1  21 3098.0659    4.2803  0.8504  5.1166  0.0000  0.0744   0.2666   0.1878 1000.0000   0.0000   387.4579       10.8951       0.00000       0.00000       0.00000       0.00000       0.00000       0.00000       0.00000       0.00000       0.00000       0.00000       0.00000       0.00000       0.00000       0.00000       0.00000       0.00000       97.8293       48.7051       0.00000       0.00000       0.00000       0.00000       0.00000       0.00000       0.00000       0.00000       0.00000       0.00000       0.00000       0.00000       0.00000       0.00000       0.00000       0.00000
   1  22 3232.9604    4.4788  1.0024  3.0095  0.0000  0.0701   0.2713   0.2554 1000.0000   0.0000   645.3160      -34.5583       0.00000       0.00000       0.00000       0.00000       0.00000       0.00000       0.00000       0.00000       0.00000       0.00000       0.00000       0.00000       0.00000       0.00000       0.00000       0.00000       81.0891       52.0442       0.00000       0.00000       0.00000       0.00000       0.00000       0.00000       0.00000       0.00000       0.00000       0.00000       0.00000       0.00000       0.00000       0.00000       0.00000       0.00000
   1  23 3368.2195    3.6184  1.7501  4.3097  0.0000  0.1317   0.1634   0.2829 1000.0000   0.0000   621.6725       21.7843       0.00000       0.00000       0.00000       0.00000       0.00000       0.00000       0.00000       0.00000       0.00000       0.00000       0.00000       0.00000       0.00000       0.00000       0.00000       0.00000       175.696       76.7864       0.00000       0.00000       0.00000       0.00000       0.00000       0.00000       0.00000       0.00000       0.00000       0.00000       0.00000       0.00000       0.00000       0.00000       0.00000       0.00000
   2  12 1945.8205    0.6396  1.1302  8.6283  0.0000  0.0894   0.0315   0.1939    0.6481   0.0000   391.3985      -109.214      -8.81006      -5.03120       0.00000       0.00000       0.00000       0.00000       0.00000       0.00000       0.00000       0.00000       0.00000       0.00000       0.00000       0.00000       0.00000       0.00000       59.5217       48.8587       30.6837       10.8025       0.00000       0.00000       0.00000       0.00000       0.00000       0.00000       0.00000       0.00000       0.00000       0.00000       0.00000       0.00000       0.00000       0.00000
   2  13 2081.9584    0.7984  0.8956  9.3561  0.0000  0.0690   0.0423   0.1487    0.4463   0.0000   374.0756       29.3111       70.5774       8.69134       0.00000       0.00000       0.00000       0.00000       0.00000       0.00000       0.00000       0.00000       0.00000       0.00000       0.00000       0.00000       0.00000       0.00000       44.5424       38.5050       19.9312       8.54553       0.00000       0.00000       0.00000       0.00000       0.00000       0.00000       0.00000       0.00000       0.00000       0.00000       0.00000       0.00000       0.00000       0.00000
   2  14 2217.5839    1.0800  1.1289  7.7641  0.0000  0.0673   0.0514   0.1675    3.2985   0.0000   488.1306       22.2036       3.73974      -12.2314       0.00000       0.00000       0.00000       0.00000       0.00000       0.00000       0.00000       0.00000       0.00000       0.00000       0.00000       0.00000       0.00000       0.00000       50.5811       40.0100       20.7351       7.30105       0.00000       0.00000       0.00000       0.00000       0.00000       0.00000       0.00000       0.00000       0.00000       0.00000       0.00000       0.00000       0.00000       0.00000
   2  15 2352.2460    1.3495  0.6842 10.3885  0.0000  0.0557   0.0782   0.1121    0.4346   0.0000   443.6606       52.3875       23.4506       3.61186       0.00000       0.00000       0.00000       0.00000       0.00000       0.00000       0.00000       0.00000       0.00000       0.00000       0.00000       0.00000       0.00000       0.00000       36.5920       28.8418       23.2383       7.39680       0.00000       0.00000       0.00000       0.00000       0.00000       0.00000       0.00000       0.00000       0.00000       0.00000       0.00000       0.00000       0.00000       0.00000
   2  16 2485.7909    1.7028  1.2529  0.9878  0.0000  0.0618   0.0738   0.1652 1000.0000   0.0000   457.8082       54.6966      -25.2878       10.5279       0.00000       0.00000       0.00000       0.00000       0.00000       0.00000       0.00000       0.00000       0.00000       0.00000       0.00000       0.00000       0.00000       0.00000       41.9002       35.2907       23.0673       8.33845       0.00000       0.00000       0.00000       0.00000       0.00000       0.00000       0.00000       0.00000       0.00000       0.00000       0.00000       0.00000       0.00000       0.00000
   2  18 2754.3058    2.9738  1.1315  3.2137  0.0000  0.0645   0.1349   0.1492 1000.0000   0.0000   435.8844      -45.8642      -16.0830       12.7425       0.00000       0.00000       0.00000       0.00000       0.00000       0.00000       0.00000       0.00000       0.00000       0.00000       0.00000       0.00000       0.00000       0.00000       46.8367       41.6559       20.5162       8.73134       0.00000       0.00000       0.00000       0.00000       0.00000       0.00000       0.00000       0.00000       0.00000       0.00000       0.00000       0.00000       0.00000       0.00000
   2  19 2889.5719    3.6523  1.0773  8.7816  0.0000  0.0596   0.1671   0.1457   15.5903   0.0000   402.5345      -36.8006      -10.3430       12.0328       0.00000       0.00000       0.00000       0.00000       0.00000       0.00000       0.00000       0.00000       0.00000       0.00000       0.00000       0.00000       0.00000       0.00000       44.5725       35.8894       20.5329       7.19286       0.00000       0.00000       0.00000       0.00000       0.00000       0.00000       0.00000       0.00000       0.00000       0.00000       0.00000       0.00000       0.00000       0.00000
   2  20 3024.6577    4.5829  0.6493 11.1121  0.0000  0.0427   0.2640   0.1047    1.6680   0.0000   446.1513      -30.9085       7.21443       7.87987       0.00000       0.00000       0.00000       0.00000       0.00000       0.00000       0.00000       0.00000       0.00000       0.00000       0.00000       0.00000       0.00000       0.00000       30.3750       27.1409       13.9524       5.89300       0.00000       0.00000       0.00000       0.00000       0.00000       0.00000       0.00000       0.00000       0.00000       0.00000       0.00000       0.00000       0.00000       0.00000
   2  21 3159.7458    3.9634  1.1352  8.7087 -0.0003  0.0733   0.1768   0.1506   37.8312   0.0000   429.1190       32.5751      -3.05189       6.49362       0.00000       0.00000       0.00000       0.00000       0.00000       0.00000       0.00000       0.00000       0.00000       0.00000       0.00000       0.00000       0.00000       0.00000       55.6540       42.4896       24.8948       7.61889       0.00000       0.00000       0.00000       0.00000       0.00000       0.00000       0.00000       0.00000       0.00000       0.00000       0.00000       0.00000       0.00000       0.00000
   2  22 3294.8966    3.6866  1.8728 11.3981 -0.0120  0.0801   0.1368   0.2433    1.3174   0.0000   432.1182       41.5832       7.62440      -11.1565       0.00000       0.00000       0.00000       0.00000       0.00000       0.00000       0.00000       0.00000       0.00000       0.00000       0.00000       0.00000       0.00000       0.00000       54.4474       45.0394       27.2794       9.93272       0.00000       0.00000       0.00000       0.00000       0.00000       0.00000       0.00000       0.00000       0.00000       0.00000       0.00000       0.00000       0.00000       0.00000
   2  23 3430.8964    3.4145  2.6158  4.4279  0.0000  0.0899   0.1111   0.2698  608.3761   0.0000   427.8240       47.1990      0.628000       2.43700       0.00000       0.00000       0.00000       0.00000       0.00000       0.00000       0.00000       0.00000       0.00000       0.00000       0.00000       0.00000       0.00000       0.00000       65.1781       53.9052       31.9181       12.1797       0.00000       0.00000       0.00000       0.00000       0.00000       0.00000       0.00000       0.00000       0.00000       0.00000       0.00000       0.00000       0.00000       0.00000
   2  24 3566.7748    2.9413  3.7032 -3.6644  0.0000  0.1184   0.0752   0.3361 1000.0000   0.0000   481.0445      -112.269      -10.0612       11.8436       0.00000       0.00000       0.00000       0.00000       0.00000       0.00000       0.00000       0.00000       0.00000       0.00000       0.00000       0.00000       0.00000       0.00000       84.6824       70.8485       40.7952       15.3487       0.00000       0.00000       0.00000       0.00000       0.00000       0.00000       0.00000       0.00000       0.00000       0.00000       0.00000       0.00000       0.00000       0.00000
   3  12 2001.1214    0.6183  0.5080 10.0223  0.0000  0.0471   0.0376   0.1048    0.1919   0.0000   411.1746      -16.0245      -3.45733       2.77667      -2.25716     -0.262758       0.00000       0.00000       0.00000       0.00000       0.00000       0.00000       0.00000       0.00000       0.00000       0.00000       0.00000       0.00000       23.3723       21.8815       17.1219       8.06978       4.81878       1.13570       0.00000       0.00000       0.00000       0.00000       0.00000       0.00000       0.00000       0.00000       0.00000       0.00000       0.00000       0.00000
   3  13 2137.6555    0.8143  0.6922 10.0414  0.0000  0.0457   0.0450   0.1241    0.2741   0.0000   427.8084      -10.7833      -16.9635       5.10225     -0.113372       3.02542       0.00000       0.00000       0.00000       0.00000       0.00000       0.00000       0.00000       0.00000       0.00000       0.00000       0.00000       0.00000       25.5285       24.0607       16.9220       9.08849       4.10638       1.14648       0.00000       0.00000       0.00000       0.00000       0.00000       0.00000       0.00000       0.00000       0.00000       0.00000       0.00000       0.00000
   3  14 2273.4101    1.1413  1.0791  9.5511 -0.0013  0.0581   0.0509   0.1357    0.7326   0.0000   463.2496      -5.59544       6.09561       2.42711      -3.24878      0.548178       0.00000       0.00000       0.00000       0.00000       0.00000       0.00000       0.00000       0.00000       0.00000       0.00000       0.00000       0.00000       28.8942       25.0437       20.7946       13.6145       5.48838       1.47261       0.00000       0.00000       0.00000       0.00000       0.00000       0.00000       0.00000       0.00000       0.00000       0.00000       0.00000       0.00000
   3  15 2407.5092    1.4002  0.9523 10.9043  0.0000  0.0539   0.0665   0.1417    0.3554   0.0000   398.1823      -57.5064       25.5961      -10.7132      -5.12070      0.778703       0.00000       0.00000       0.00000       0.00000       0.00000       0.00000       0.00000       0.00000       0.00000       0.00000       0.00000       0.00000       27.1000       24.4514       19.8553       12.6443       5.37123       1.46109       0.00000       0.00000       0.00000       0.00000       0.00000       0.00000       0.00000       0.00000       0.00000       0.00000       0.00000       0.00000
   3  17 2676.0847    2.5801  0.9404 10.8349  0.0000  0.0568   0.1172   0.1306    1.2366   0.0000   446.5781       10.1243       26.7427      -12.2234       3.64293      -1.28658       0.00000       0.00000       0.00000       0.00000       0.00000       0.00000       0.00000       0.00000       0.00000       0.00000       0.00000       0.00000       26.2202       30.4816       18.1939       11.5961       4.79568       1.92858       0.00000       0.00000       0.00000       0.00000       0.00000       0.00000       0.00000       0.00000       0.00000       0.00000       0.00000       0.00000
   3  18 2811.3346    2.9476  0.8904 10.6060  0.0000  0.0463   0.1244   0.1233    1.4651   0.0000   454.1210       24.6173       19.8133      -20.7187      0.496482       1.19457       0.00000       0.00000       0.00000       0.00000       0.00000       0.00000       0.00000       0.00000       0.00000       0.00000       0.00000       0.00000       22.3090       20.3629       16.9774       9.81137       4.92429       1.29421       0.00000       0.00000       0.00000       0.00000       0.00000       0.00000       0.00000       0.00000       0.00000       0.00000       0.00000       0.00000
   3  19 2946.9423    3.6434  0.9339 12.1322  0.0000  0.0471   0.1690   0.1193    0.6189   0.0000   469.6860       33.3429       19.7692      -10.1585       5.13696       1.24075       0.00000       0.00000       0.00000       0.00000       0.00000       0.00000       0.00000       0.00000       0.00000       0.00000       0.00000       0.00000       24.3364       23.0868       17.5897       9.60484       4.75806       1.31067       0.00000       0.00000       0.00000       0.00000       0.00000       0.00000       0.00000       0.00000       0.00000       0.00000       0.00000       0.00000
   3  20 3082.2848    4.1861  0.8847 10.7183  0.0000  0.0438   0.1910   0.1332    2.5022   0.0000   441.9764       22.4325       2.76152       12.5485   -0.00857774      -1.41186       0.00000       0.00000       0.00000       0.00000       0.00000       0.00000       0.00000       0.00000       0.00000       0.00000       0.00000       0.00000       23.0175       22.5357       16.2239       7.83675       3.90632       1.18318       0.00000       0.00000       0.00000       0.00000       0.00000       0.00000       0.00000       0.00000       0.00000       0.00000       0.00000       0.00000
   3  21 3217.6651    3.9788  1.0254 13.1188  0.0000  0.0515   0.1804   0.1464    0.3805   0.0000   447.9502      0.630762      -46.7971       2.14690      -2.21561     -0.740126       0.00000       0.00000       0.00000       0.00000       0.00000       0.00000       0.00000       0.00000       0.00000       0.00000       0.00000       0.00000       23.4863       22.9799       18.5491       12.1236       5.33681       1.62240       0.00000       0.00000       0.00000       0.00000       0.00000       0.00000       0.00000       0.00000       0.00000       0.00000       0.00000       0.00000
   3  22 3353.4788    3.3230  1.6694 12.8672  0.0103  0.0685   0.1328   0.2033    0.2529   0.0000   412.8846       32.5370      -2.80007       17.0417       4.66999      -1.34428       0.00000       0.00000       0.00000       0.00000       0.00000       0.00000       0.00000       0.00000       0.00000       0.00000       0.00000       0.00000       36.2589       33.7109       25.3117       14.3824       6.69663       1.95002       0.00000       0.00000       0.00000       0.00000       0.00000       0.00000       0.00000       0.00000       0.00000       0.00000       0.00000       0.00000
   3  23 3489.4532    2.7947  2.5293 12.1851 -0.0007  0.0948   0.0995   0.2369    0.2381   0.0000   382.3301       63.4568       14.1416       34.2161       3.76966      -3.86993       0.00000       0.00000       0.00000       0.00000       0.00000       0.00000       0.00000       0.00000       0.00000       0.00000       0.00000       0.00000       49.6388       45.8724       33.8994       20.3910       8.76029       2.71306       0.00000       0.00000       0.00000       0.00000       0.00000       0.00000       0.00000       0.00000       0.00000       0.00000       0.00000       0.00000
   3  24 3626.1661    2.5258  3.7176 11.5663  0.0012  0.1126   0.0718   0.3057    0.2187   0.0000   410.5826      -64.5984      -36.6498       45.8478      -4.77127       1.33311       0.00000       0.00000       0.00000       0.00000       0.00000       0.00000       0.00000       0.00000       0.00000       0.00000       0.00000       0.00000       61.3484       58.7206       40.9689       22.5388       10.0619       3.06105       0.00000       0.00000       0.00000       0.00000       0.00000       0.00000       0.00000       0.00000       0.00000       0.00000       0.00000       0.00000
   3  25 3762.5530    1.9530  5.0731 11.4196  0.0000  0.1497   0.0554   0.4356    0.1770   0.0000   541.9612      -78.4157       51.0018      -25.9910       9.97131      -3.13002       0.00000       0.00000       0.00000       0.00000       0.00000       0.00000       0.00000       0.00000       0.00000       0.00000       0.00000       0.00000       79.7392       76.4011       55.9258       30.9276       14.5675       4.33207       0.00000       0.00000       0.00000       0.00000       0.00000       0.00000       0.00000       0.00000       0.00000       0.00000       0.00000       0.00000
   4  11 1914.7268    0.4726  0.4959  9.5704  0.0024  0.0375   0.0271   0.0915    0.1081   0.0000   423.9185       3.36986       24.5050      -2.43570      -3.04685       2.20900      0.710106      0.205521       0.00000       0.00000       0.00000       0.00000       0.00000       0.00000       0.00000       0.00000       0.00000       0.00000       12.1124       13.8137       11.5719       7.80429       5.27218       2.27246       1.04271      0.275442       0.00000       0.00000       0.00000       0.00000       0.00000       0.00000       0.00000       0.00000       0.00000       0.00000
   4  12 2051.5757    0.6685  0.6576  9.5290  0.0013  0.0450   0.0336   0.0978    0.1704   0.0000   469.3938       39.4127      -26.8927      -4.36004       7.50229     -0.623391     -0.584487      0.524601       0.00000       0.00000       0.00000       0.00000       0.00000       0.00000       0.00000       0.00000       0.00000       0.00000       15.1155       17.3499       14.1318       9.56714       6.21924       2.58131       1.19784      0.320720       0.00000       0.00000       0.00000       0.00000       0.00000       0.00000       0.00000       0.00000       0.00000       0.00000
   4  13 2188.3426    0.9809  0.6904  9.4928 -0.0022  0.0419   0.0440   0.0993    0.3387   0.0000   433.5588      -4.23078       27.4918       5.93936       1.26135      -3.55400     -0.730271      0.254943       0.00000       0.00000       0.00000       0.00000       0.00000       0.00000       0.00000       0.00000       0.00000       0.00000       17.2004       18.3808       15.4480       9.30374       5.02357       2.82694       1.10204      0.262576       0.00000       0.00000       0.00000       0.00000       0.00000       0.00000       0.00000       0.00000       0.00000       0.00000
   4  17 2728.3650    3.0470  0.6666 11.3671  0.0053  0.0456   0.1332   0.0920    0.5194   0.0000   426.6744       20.5188      -5.78003      -27.4582      -5.58218      -1.03425      -1.37586     -0.346091       0.00000       0.00000       0.00000       0.00000       0.00000       0.00000       0.00000       0.00000       0.00000       0.00000       18.2186       15.0161       13.6979       11.9344       7.29654       3.00108       1.01193      0.216686       0.00000       0.00000       0.00000       0.00000       0.00000       0.00000       0.00000       0.00000       0.00000       0.00000
   4  18 2864.1302    3.2435  0.8369 12.2959 -0.0001  0.0441   0.1365   0.1147    0.3770   0.0000   449.7329       17.7877       1.29910      -1.93133      -9.71734      -2.12914       1.19473     0.0922602       0.00000       0.00000       0.00000       0.00000       0.00000       0.00000       0.00000       0.00000       0.00000       0.00000       17.8885       17.4841       14.6604       10.5010       6.22451       3.04896       1.06544      0.253956       0.00000       0.00000       0.00000       0.00000       0.00000       0.00000       0.00000       0.00000       0.00000       0.00000
   4  19 3000.0577    3.9437  0.8941 11.0577  0.0029  0.0408   0.1607   0.1048    1.6220   0.0000   434.9993      -17.7418       10.4420      -3.31174       9.32741       1.18771     -0.717484     -0.422408       0.00000       0.00000       0.00000       0.00000       0.00000       0.00000       0.00000       0.00000       0.00000       0.00000       14.6833       16.4357       13.0743       9.70373       5.65158       2.80760       1.07239      0.310920       0.00000       0.00000       0.00000       0.00000       0.00000       0.00000       0.00000       0.00000       0.00000       0.00000
   4  20 3135.8270    4.1709  1.0187 -0.2897  0.0000  0.0509   0.1674   0.1208 1000.0000   0.0000   435.7333       7.37432      0.570767       3.41323      -3.58622       4.01927       0.00000       0.00000       0.00000       0.00000       0.00000       0.00000       0.00000       0.00000       0.00000       0.00000       0.00000       0.00000       17.6038       18.3277       18.4662       11.4391       7.25192       3.94048       1.65860      0.372291       0.00000       0.00000       0.00000       0.00000       0.00000       0.00000       0.00000       0.00000       0.00000       0.00000
   4  21 3271.6287    3.6484  1.2474 12.3252  0.0054  0.0572   0.1540   0.1421    0.5601   0.0000   441.2715       45.1875       6.14382       19.0867       4.49477       1.54752      -1.28261     -0.593029       0.00000       0.00000       0.00000       0.00000       0.00000       0.00000       0.00000       0.00000       0.00000       0.00000       20.0327       22.2452       18.2840       13.4096       7.91260       4.10013       1.54756      0.425805       0.00000       0.00000       0.00000       0.00000       0.00000       0.00000       0.00000       0.00000       0.00000       0.00000
   4  22 3408.0265    3.2035  2.1321 11.8733 -0.0016  0.0801   0.1005   0.1972    0.3518   0.0000   414.1772       22.0243       45.8794      -9.31648       13.3028      -4.64404      -1.68770      0.128990       0.00000       0.00000       0.00000       0.00000       0.00000       0.00000       0.00000       0.00000       0.00000       0.00000       25.5921       30.4311       26.1047       17.6659       11.3154       5.62010       2.42088      0.631853       0.00000       0.00000       0.00000       0.00000       0.00000       0.00000       0.00000       0.00000       0.00000       0.00000
   4  23 3544.4139    2.8158  2.9158 11.5800  0.0060  0.0922   0.0780   0.2371    0.2447   0.0000   486.6280       70.2603      -21.5999      -32.4673      -8.68684      -10.4906       1.79383      0.851497       0.00000       0.00000       0.00000       0.00000       0.00000       0.00000       0.00000       0.00000       0.00000       0.00000       31.6946       36.5247       28.4159       21.7315       13.0188       6.28633       2.41805      0.704052       0.00000       0.00000       0.00000       0.00000       0.00000       0.00000       0.00000       0.00000       0.00000       0.00000
   4  24 3681.5975    2.3117  3.8554 11.0518 -0.0023  0.1048   0.0530   0.2764    0.2104   0.0000   505.1910       78.6040       45.5686      -22.0513      -27.5582       6.07268      -2.09751     -0.718490       0.00000       0.00000       0.00000       0.00000       0.00000       0.00000       0.00000       0.00000       0.00000       0.00000       38.4664       44.2485       34.8064       25.3909       14.6088       7.61492       2.85609      0.809019       0.00000       0.00000       0.00000       0.00000       0.00000       0.00000       0.00000       0.00000       0.00000       0.00000
   4  25 3818.7364    1.9362  5.9106 10.3251  0.0039  0.1486   0.0370   0.3792    0.2085   0.0000   408.5882       118.853       55.7354       17.5608       4.32138       10.5955       5.52512      -1.31656       0.00000       0.00000       0.00000       0.00000       0.00000       0.00000       0.00000       0.00000       0.00000       0.00000       59.1910       63.8194       51.0587       34.1320       19.5871       9.77219       3.74034      0.963524       0.00000       0.00000       0.00000       0.00000       0.00000       0.00000       0.00000       0.00000       0.00000       0.00000
   4  26 3955.8601    1.6058  7.3718 10.1814  0.0010  0.1680   0.0300   0.4524    0.1764   0.0000   497.3152       3.90115       25.1045       5.38607       34.7358       12.1101      -15.7573     -0.426654       0.00000       0.00000       0.00000       0.00000       0.00000       0.00000       0.00000       0.00000       0.00000       0.00000       59.9088       64.9476       55.2849       40.0748       24.3270       12.2857       4.71482       1.20915       0.00000       0.00000       0.00000       0.00000       0.00000       0.00000       0.00000       0.00000       0.00000       0.00000
   5   9 1685.8410    0.2464  0.2312  9.6821  0.0052  0.0324   0.0209   0.0566    0.0591   0.0000   443.6448       4.43750       13.4286      -4.71357     -0.625408     -0.914506      -2.21078   -0.00663612    -0.0682430    -0.0182745       0.00000       0.00000       0.00000       0.00000       0.00000       0.00000       0.00000       0.00000       11.2984       12.1756       10.1011       7.76880       4.87880       2.68312       1.44267      0.498570      0.162573     0.0400989       0.00000       0.00000       0.00000       0.00000       0.00000       0.00000       0.00000       0.00000
   5  10 1823.3179    0.3719  0.2898  9.7049  0.0066  0.0342   0.0248   0.0505    0.0712   0.0000   430.3951      -3.26822      -4.32287      -6.66392   -0.00480915       5.56618     0.0765661     -0.130669     0.0973504     0.0480082       0.00000       0.00000       0.00000       0.00000       0.00000       0.00000       0.00000       0.00000       11.7755       10.0649       9.35044       8.85187       6.15095       3.63167       1.89395      0.678814      0.195935     0.0409919       0.00000       0.00000       0.00000       0.00000       0.00000       0.00000       0.00000       0.00000
   5  11 1960.5669    0.6014  0.3909  9.5497 -0.0038  0.0384   0.0359   0.0698    0.1036   0.0000   440.7747       1.18257       9.81858      -1.73845     -0.686382       1.45529      0.683092      0.553673    -0.0439464     0.0433380       0.00000       0.00000       0.00000       0.00000       0.00000       0.00000       0.00000       0.00000       9.29870       12.0511       10.1985       8.40621       6.68695       3.04140       2.38362      0.637303      0.337132     0.0828408       0.00000       0.00000       0.00000       0.00000       0.00000       0.00000       0.00000       0.00000
   5  12 2098.4200    0.7099  0.5934  9.9378 -0.0061  0.0581   0.0335   0.0835    0.1256   0.0000   449.4602       4.63974       11.3581       3.87825      -3.73907     -0.901674       1.12288     -0.616750     -0.129752     0.0100602       0.00000       0.00000       0.00000       0.00000       0.00000       0.00000       0.00000       0.00000       26.0800       30.1411       23.9273       15.3390       7.73386       3.65136       1.53020      0.650464      0.216999     0.0487860       0.00000       0.00000       0.00000       0.00000       0.00000       0.00000       0.00000       0.00000
   5  13 2235.3584    1.0114  0.6327 10.4294 -0.0007  0.0320   0.0455   0.0811    0.1325   0.0000   435.1744      -17.6021       7.37693      -4.37897      -1.87864     -0.138854      -1.07329     0.0299820     0.0364433    -0.0541489       0.00000       0.00000       0.00000       0.00000       0.00000       0.00000       0.00000       0.00000       9.89395       11.5856       9.67402       7.55576       5.03228       3.04546       1.39277      0.649786      0.212938     0.0553145       0.00000       0.00000       0.00000       0.00000       0.00000       0.00000       0.00000       0.00000
   5  14 2371.0575    1.3832  0.6701 10.8639 -0.0005  0.0345   0.0588   0.0845    0.1662   0.0000   441.2473       10.4130       11.5602      -11.0578      -6.14718       3.37915     -0.661130      0.280544    -0.0679734   -0.00445148       0.00000       0.00000       0.00000       0.00000       0.00000       0.00000       0.00000       0.00000       10.8448       10.7972       10.2596       8.58073       5.16492       3.36331       1.82512      0.771373      0.223877     0.0531375       0.00000       0.00000       0.00000       0.00000       0.00000       0.00000       0.00000       0.00000
   5  15 2506.0332    1.7623  1.0343 10.2087 -0.0011  0.0397   0.0635   0.1090    0.4971   0.0000   455.5734       16.0227       2.53664      0.949299       10.9113       1.13029      -2.27460     0.0784055      0.361006     0.0791962       0.00000       0.00000       0.00000       0.00000       0.00000       0.00000       0.00000       0.00000       12.0349       12.9899       12.3916       9.38092       6.19032       3.71731       1.96996      0.862410      0.286105     0.0627533       0.00000       0.00000       0.00000       0.00000       0.00000       0.00000       0.00000       0.00000
   5  16 2641.1449    2.4486  0.8437 11.1167 -0.0007  0.0385   0.0946   0.0962    0.4535   0.0000   447.6541       20.5519       27.3810     -0.294865      -11.6893      0.329947      0.726429     0.0660366    0.00326001     0.0791569       0.00000       0.00000       0.00000       0.00000       0.00000       0.00000       0.00000       0.00000       12.1210       14.4544       11.9790       9.00826       6.06313       3.52239       1.65835      0.702037      0.250944     0.0660193       0.00000       0.00000       0.00000       0.00000       0.00000       0.00000       0.00000       0.00000
   5  17 2777.2990    2.8882  0.9492  9.4715 -0.0033  0.0433   0.1000   0.0985    4.9115   0.0000   422.1824      -18.4040       17.0541       9.76439      -1.35298     -0.891095      0.747740     0.0589155      0.187992     -0.115084       0.00000       0.00000       0.00000       0.00000       0.00000       0.00000       0.00000       0.00000       12.3379       14.5938       12.9584       10.4333       6.54900       3.83004       2.48781      0.923513      0.310808     0.0799668       0.00000       0.00000       0.00000       0.00000       0.00000       0.00000       0.00000       0.00000
   5  18 2913.6262    3.9676  0.7521 11.4579 -0.0056  0.0755   0.1518   0.1008    2.5252   0.0000   433.0554      -6.57900       25.6955       5.27776      -6.94204      -5.88095       2.85871       1.14216    -0.0538465    -0.0470126       0.00000       0.00000       0.00000       0.00000       0.00000       0.00000       0.00000       0.00000       27.7710       20.7154       14.8031       20.6220       16.5877       9.27363       4.06947       1.29481      0.338689     0.0707820       0.00000       0.00000       0.00000       0.00000       0.00000       0.00000       0.00000       0.00000
   5  21 3322.5153    3.6020  1.4310 12.4437  0.0224  0.0658   0.1188   0.1680    0.4752   0.0000   461.0338       18.3273       4.68931      -10.2934       4.52853       5.86412      -3.54725     -0.187503      0.553551     0.0408632       0.00000       0.00000       0.00000       0.00000       0.00000       0.00000       0.00000       0.00000       19.8376       22.4274       19.8141       16.0617       9.81130       6.68079       3.26562       1.52752      0.447089      0.111099       0.00000       0.00000       0.00000       0.00000       0.00000       0.00000       0.00000       0.00000
   5  22 3459.2635    3.3352  2.1186  4.7737  0.0000  0.0717   0.0867   0.1877  428.7391   0.0000   429.9271       33.5701       17.3621       32.4106       2.17601     -0.118276       0.00000       0.00000       0.00000       0.00000       0.00000       0.00000       0.00000       0.00000       0.00000       0.00000       0.00000       0.00000       19.4987       24.5355       20.9280       17.6538       11.4815       7.31971       3.73839       1.73947      0.551635      0.139323       0.00000       0.00000       0.00000       0.00000       0.00000       0.00000       0.00000       0.00000
   5  23 3596.5287    2.6443  3.2050 11.1167 -0.0166  0.0923   0.0560   0.2420    0.4075   0.0000   437.7022       3.12085       6.24228      -13.1339       45.6727       5.46297      -6.90096      -3.17909      0.979913      0.288746       0.00000       0.00000       0.00000       0.00000       0.00000       0.00000       0.00000       0.00000       25.3311       30.2207       28.1131       21.5624       15.4650       9.16989       4.88964       2.14917      0.766948      0.168987       0.00000       0.00000       0.00000       0.00000       0.00000       0.00000       0.00000       0.00000
   5  24 3733.6148    2.2144  5.0767  9.9792 -0.0002  0.1189   0.0365   0.3072    0.3521   0.0000   415.8337       8.95234       9.06985       5.62534      -16.3131      -3.86616       3.35157       1.50994      0.596257     0.0710148       0.00000       0.00000       0.00000       0.00000       0.00000       0.00000       0.00000       0.00000       33.5301       40.6501       36.2528       29.1213       20.9505       12.2832       6.70391       2.86052       1.02306      0.226292       0.00000       0.00000       0.00000       0.00000       0.00000       0.00000       0.00000       0.00000
   5  25 3871.1608    1.8256  6.4813 10.2536  0.0023  0.1451   0.0294   0.3691    0.1749   0.0000   357.9264       9.48903       96.4271       60.1733      -4.05305      -3.19283       8.08544       8.04375       2.17557     0.0408076       0.00000       0.00000       0.00000       0.00000       0.00000       0.00000       0.00000       0.00000       40.7093       48.6167       45.9404       35.0671       25.6651       15.0420       8.25802       3.52282       1.29426      0.271041       0.00000       0.00000       0.00000       0.00000       0.00000       0.00000       0.00000       0.00000
   6  10 1866.1049    0.3933  0.4182  9.5664 -0.0070  0.0401   0.0204   0.0677    0.0773   0.0000   438.8041       1.68911       6.57968      -2.70068       1.85825       2.56035      -2.67543     -0.203406    -0.0463871     0.0305461    0.00492344    -0.0101719       0.00000       0.00000       0.00000       0.00000       0.00000       0.00000       13.6818       16.2596       14.3476       10.6873       7.17513       4.38032       2.11411       1.17916      0.386026      0.201753     0.0571419     0.0122246       0.00000       0.00000       0.00000       0.00000       0.00000       0.00000
   6  11 2004.0213    0.6024  0.4294  9.6921  0.0045  0.0274   0.0296   0.0637    0.0902   0.0000   439.5009      -17.3854       17.1938       7.91825       4.79346       2.65830      0.690174       1.34284    -0.0858229     -0.128131    -0.0107450     0.0160503       0.00000       0.00000       0.00000       0.00000       0.00000       0.00000       7.55517       8.90231       7.00447       6.53449       4.78888       3.34659       1.74509      0.972246      0.345972      0.153367     0.0416071     0.0112227       0.00000       0.00000       0.00000       0.00000       0.00000       0.00000
   6  12 2142.4192    0.7207  0.7986  9.8457 -0.0017  0.0393   0.0280   0.0924    0.1317   0.0000   422.3345      -10.1470       18.7165       3.71788      -8.63155      -3.09510       1.44482      0.314284     -0.257914     -0.444096    -0.0104159    -0.0104100       0.00000       0.00000       0.00000       0.00000       0.00000       0.00000       9.88485       11.6612       11.6829       8.54641       6.74516       3.92238       2.50495       1.39272      0.595947      0.238830     0.0815941     0.0150890       0.00000       0.00000       0.00000       0.00000       0.00000       0.00000
   6  13 2279.7829    1.0909  0.6892 10.1368 -0.0152  0.0383   0.0435   0.0762    0.1802   0.0000   424.3002      -1.88325       14.1918       3.82833      -7.24924      -8.97867       2.78420       2.06379    -0.0228707    -0.0342835    -0.0577633   -0.00166018       0.00000       0.00000       0.00000       0.00000       0.00000       0.00000       9.76095       13.2457       11.0617       9.04147       6.12224       3.60345       2.55911       1.06255      0.626311      0.185115     0.0721310     0.0173368       0.00000       0.00000       0.00000       0.00000       0.00000       0.00000
   6  14 2415.4980    1.4870  0.8713 10.9598 -0.0019  0.0377   0.0538   0.0949    0.1624   0.0000   445.5222      -4.66043       10.2367       1.33634       9.94383      -2.73136     -0.236100       1.58546      0.730266     -0.117639    -0.0126763   -0.00528230       0.00000       0.00000       0.00000       0.00000       0.00000       0.00000       9.61549       10.6277       9.67506       9.01586       6.21746       3.89592       2.57204       1.30997      0.624204      0.202503     0.0640535     0.0147945       0.00000       0.00000       0.00000       0.00000       0.00000       0.00000
   6  15 2550.9720    1.9417  0.7538 11.6093 -0.0043  0.0357   0.0725   0.0819    0.1380   0.0000   435.1961      -11.1511       31.9290      -11.4753      -3.98641       5.42712      0.713399    -0.0782292     -0.658604     -0.111882     0.0645583    0.00147938       0.00000       0.00000       0.00000       0.00000       0.00000       0.00000       8.33615       10.6326       9.01032       7.88946       5.95154       3.88053       2.50726       1.03581      0.625562      0.195182     0.0706014     0.0159328       0.00000       0.00000       0.00000       0.00000       0.00000       0.00000
   6  16 2687.0281    2.5859  0.7864 11.7227 -0.0053  0.0326   0.0909   0.0809    0.1933   0.0000   427.9204       10.6475       2.83604     -0.919489     -0.558591       2.44429     -0.484555     -0.955795    -0.0599871      0.226382    -0.0405468    -0.0131346       0.00000       0.00000       0.00000       0.00000       0.00000       0.00000       8.21665       9.62983       9.26677       7.25859       5.48660       3.60588       2.19307       1.03476      0.547481      0.198517     0.0653555     0.0132244       0.00000       0.00000       0.00000       0.00000       0.00000       0.00000
   6  17 2823.6944    3.2521  0.8057 11.7598 -0.0007  0.0312   0.1153   0.0771    0.2489   0.0000   434.2305      -11.0806       6.46358      -14.6986       2.10506      -7.86923       1.75083      -1.24808     -0.201678     0.0826829     0.0269812    0.00284353       0.00000       0.00000       0.00000       0.00000       0.00000       0.00000       7.99293       8.87947       8.24565       6.76713       5.49584       3.50644       2.15989       1.07121      0.485737      0.177482     0.0595300     0.0116220       0.00000       0.00000       0.00000       0.00000       0.00000       0.00000
   6  18 2960.6276    4.0309  0.7811 11.4887 -0.0062  0.0342   0.1488   0.0745    0.5049   0.0000   436.6146      -2.47504       3.98677       5.49554       4.18925       4.46531       4.01031       1.05495      0.371855     -0.452038    -0.0880801    -0.0151873       0.00000       0.00000       0.00000       0.00000       0.00000       0.00000       8.14085       10.1872       8.87587       7.61096       5.86991       3.86829       2.36817       1.03985      0.564172      0.202785     0.0697973     0.0153240       0.00000       0.00000       0.00000       0.00000       0.00000       0.00000
   6  19 3097.2500    4.1770  1.0618 10.9102  0.0081  0.0442   0.1360   0.0887    0.9611   0.0000   445.8631      -6.22482       7.43611      -2.42660       22.8732       3.96755      -5.38569      -1.26209      0.609882     -0.251619     0.0162714    -0.0205936       0.00000       0.00000       0.00000       0.00000       0.00000       0.00000       10.6792       12.1274       12.2629       8.61548       8.11643       4.95948       2.88385       1.76892      0.591846      0.301651     0.0992448     0.0166548       0.00000       0.00000       0.00000       0.00000       0.00000       0.00000
   6  20 3233.9460    4.1389  1.0996 12.0938  0.0037  0.0418   0.1351   0.1118    0.5750   0.0000   424.9551      -25.9624      -7.46138      -9.72872      -3.09907      -3.79885      -1.93421     0.0305995     0.0855479      0.105745    -0.0921113   -0.00555354       0.00000       0.00000       0.00000       0.00000       0.00000       0.00000       11.7905       13.6440       12.6487       10.0485       6.76458       4.68121       2.55846       1.40123      0.629222      0.258606     0.0691108     0.0152350       0.00000       0.00000       0.00000       0.00000       0.00000       0.00000
   6  21 3370.9325    3.5417  1.6761 11.7858  0.0013  0.0572   0.0967   0.1451    0.4937   0.0000   440.6561       3.42207       9.14646      -7.05242      -12.3253       1.78331      -4.90232       2.64449      0.751976     -0.572360    -0.0652254     0.0411212       0.00000       0.00000       0.00000       0.00000       0.00000       0.00000       14.1225       16.8468       15.8336       13.3169       9.91918       6.66843       3.94314       2.14244      0.950886      0.379015      0.115111     0.0240877       0.00000       0.00000       0.00000       0.00000       0.00000       0.00000
   6  22 3508.2730    2.9755  2.3822 11.8529  0.0045  0.0725   0.0728   0.1989    0.2563   0.0000   443.7030      -39.6885       34.9716       14.5172       23.1309       5.50963      -7.66735     -0.978889       2.00835     -0.215737    -0.0662514     0.0866327       0.00000       0.00000       0.00000       0.00000       0.00000       0.00000       17.0231       21.6594       19.8995       17.2112       12.9212       8.53745       5.33125       2.86799       1.35230      0.517463      0.161112     0.0337945       0.00000       0.00000       0.00000       0.00000       0.00000       0.00000
   6  23 3645.7979    2.5319  3.8548 10.1717 -0.0088  0.0880   0.0472   0.2382    0.5988   0.0000   458.6239       3.91522       13.9208      -48.6483       7.87217       13.0507       1.26826     -0.844715     -0.743178     0.0157263      0.394418    -0.0486735       0.00000       0.00000       0.00000       0.00000       0.00000       0.00000       21.3342       26.2548       25.6457       20.1637       16.6815       10.7365       6.76872       3.47279       1.69309      0.648757      0.219391     0.0387439       0.00000       0.00000       0.00000       0.00000       0.00000       0.00000
   6  25 3921.7624    1.6831  6.7418 10.4236 -0.0006  0.1412   0.0285   0.3909    0.1391   0.0000   479.3090      -27.9225      -17.8341      -22.7361      -26.7149       33.6593      -8.24803      -5.28711       1.95853     -0.560244   -0.00999090      0.102763       0.00000       0.00000       0.00000       0.00000       0.00000       0.00000       34.0642       40.6411       40.9972       33.3986       25.2645       18.5239       10.9802       5.81631       2.87741       1.14057      0.323026     0.0611361       0.00000       0.00000       0.00000       0.00000       0.00000       0.00000
   6  29 4477.1410    0.8356 15.2622  9.9647  0.0041  0.3020   0.0153   0.8932    0.0675   0.0000   583.9692       244.980       79.7052      -27.7328       3.67527       12.9754       21.5476       2.30227      -7.43019      -5.74233      0.777825     -0.209341       0.00000       0.00000       0.00000       0.00000       0.00000       0.00000       78.2782       94.0030       90.6940       74.6740       56.9043       39.4295       24.7720       13.6257       6.32175       2.39624      0.680054      0.128554       0.00000       0.00000       0.00000       0.00000       0.00000       0.00000
   7  10 1906.8241    0.4582  0.3511  9.6381 -0.0131  0.0297   0.0271   0.0622    0.0706   0.0000   444.4010     -0.476834       2.30330      -7.01607      0.943793       3.43547       3.12553     0.0993452     -0.464342     0.0519804    -0.0680805   -0.00229066    -0.0106300    0.00170022       0.00000       0.00000       0.00000       0.00000       7.57758       9.63932       9.17103       7.30550       4.83222       3.22857       2.20748       1.09772      0.513653      0.333290      0.117235     0.0438993     0.0112896    0.00245491       0.00000       0.00000       0.00000       0.00000
   7  12 2184.5514    0.8816  0.6101 10.1696 -0.0049  0.0285   0.0334   0.0730    0.1054   0.0000   438.8064      -9.33544       5.65369      -3.35245      0.941994     0.0201818      -1.73329     -0.782010     0.0723000     -0.205278    -0.0166661    -0.0556879    0.00111469   -0.00270468       0.00000       0.00000       0.00000       0.00000       6.37918       7.41730       6.32787       5.89617       4.77668       3.72014       2.41863       1.34045      0.679372      0.312832      0.131864     0.0455908     0.0126927    0.00286072       0.00000       0.00000       0.00000       0.00000
   7  13 2322.0600    1.2779  0.8043 10.0808  0.0013  0.0322   0.0425   0.0785    0.1868   0.0000   430.4840       3.40185      0.583507       5.73775       4.87284     -0.623970      -4.58614      0.934342       1.72577      0.121991   -0.00152535    -0.0142359   -0.00199148    0.00325544       0.00000       0.00000       0.00000       0.00000       7.31049       8.12081       7.48312       7.05362       5.59574       4.06051       2.69356       1.54561      0.871276      0.365204      0.162626     0.0536075     0.0146687    0.00300056       0.00000       0.00000       0.00000       0.00000
   7  14 2458.1829    1.6091  0.8382 10.6733  0.0044  0.0336   0.0512   0.0823    0.1689   0.0000   424.3214      -9.38263       6.36303      -11.7694     -0.954769       5.20741      -1.32432     -0.934556     -0.627810      0.833651      0.165707    -0.0418731     0.0365893    0.00738309       0.00000       0.00000       0.00000       0.00000       7.30742       8.56191       8.59157       6.62305       5.66339       4.08374       2.48425       1.55142      0.855801      0.360636      0.165084     0.0614127     0.0169943    0.00295306       0.00000       0.00000       0.00000       0.00000
   7  15 2594.2372    2.1027  0.8323 10.9849  0.0046  0.0364   0.0665   0.0762    0.1965   0.0000   428.8001      -10.3643      -1.56287       2.91083      -7.28117      -2.09677     -0.633130      0.379369      0.742662     -0.235292    -0.0352421     0.0576737   -0.00819107    0.00159668       0.00000       0.00000       0.00000       0.00000       8.25151       10.6187       9.21051       8.63703       6.27897       4.16754       2.89025       1.58884       1.00795      0.384194      0.186049     0.0538418     0.0179012    0.00386876       0.00000       0.00000       0.00000       0.00000
   7  16 2731.1382    2.5875  0.7103 12.1291  0.0003  0.0334   0.0921   0.0766    0.1281   0.0000   431.6033       16.3816       12.0783      -4.36688      -1.37721      -1.93788      0.227845     -0.798761       1.42653     -0.296379     0.0433641      0.107429   0.000142303   0.000222911       0.00000       0.00000       0.00000       0.00000       6.47954       8.48049       7.73514       7.28530       5.28477       3.76159       2.90516       1.32848      0.959755      0.368341      0.206627     0.0526169     0.0180495    0.00371399       0.00000       0.00000       0.00000       0.00000
   7  17 2868.2923    3.4097  0.6848 12.3039  0.0034  0.0313   0.1179   0.0649    0.1574   0.0000   446.9907      -5.29482       4.99187       4.38378      -2.26838       6.02566      0.428272      0.406320       1.53139      0.320678    -0.0645002     0.0820346     0.0318792   -0.00354924       0.00000       0.00000       0.00000       0.00000       7.10858       7.78485       6.76418       6.17447       5.49598       4.11003       2.67824       1.53051      0.766473      0.350475      0.135708     0.0484208     0.0142373    0.00282185       0.00000       0.00000       0.00000       0.00000
   7  18 3005.6264    4.0400  0.7209 12.8815  0.0014  0.0299   0.1412   0.0727    0.1387   0.0000   438.2971       7.78585       21.7718      -2.88725       7.24737       4.33503     -0.779456      -1.45200      0.209610    -0.0307394      0.132251    -0.0158734   -0.00265735   -0.00295323       0.00000       0.00000       0.00000       0.00000       7.38526       8.79109       8.61320       6.73934       5.16728       3.63887       2.31072       1.27207      0.668746      0.311728      0.138006     0.0483785     0.0136892    0.00242016       0.00000       0.00000       0.00000       0.00000
   7  19 3142.7419    4.2622  0.9009 12.5218 -0.0039  0.0357   0.1337   0.0767    0.2091   0.0000   437.2683      -6.10042       13.4841       12.0998      -2.19225      -6.31010       1.95143     -0.615094    -0.0705603    -0.0815632     0.0938167    -0.0565028    0.00369071    0.00286259       0.00000       0.00000       0.00000       0.00000       7.26722       9.64307       8.12161       7.92529       5.75122       4.16924       2.71177       1.60548      0.932077      0.386840      0.180468     0.0591342     0.0169971    0.00406505       0.00000       0.00000       0.00000       0.00000
   7  20 3279.8477    3.6759  1.3933 12.0945  0.0052  0.0456   0.1012   0.1046    0.2299   0.0000   428.6193      -31.7470     -0.602643      -13.8791      -9.84960      -5.53488      -3.16953      -3.37967       1.32210      0.121854     -0.318975     0.0462772    -0.0280920    -0.0150110       0.00000       0.00000       0.00000       0.00000       9.26308       11.1382       11.0617       8.94510       7.75143       5.75184       3.63941       2.18580       1.22080      0.513234      0.242002     0.0877883     0.0248384    0.00455501       0.00000       0.00000       0.00000       0.00000
   7  21 3417.3296    3.1675  1.8311 12.0085 -0.0136  0.0535   0.0806   0.1273    0.2111   0.0000   441.8220      -10.1843       34.6987       6.13785      -7.53986      -3.10486      -3.44121       1.78964       3.28389      0.415745     -0.594764   -0.00652475   -0.00936235   -0.00142388       0.00000       0.00000       0.00000       0.00000       11.4206       13.6834       13.4325       11.5762       9.18117       6.68448       4.37947       2.61764       1.32537      0.693603      0.274328      0.101794     0.0281098    0.00527607       0.00000       0.00000       0.00000       0.00000
   7  22 3555.0351    2.7180  2.7774 11.4765 -0.0021  0.0687   0.0551   0.1841    0.1887   0.0000   469.7910       25.7356       3.54984       5.45662      -2.19895      -1.25125       1.52533      -4.12188      -1.49438      0.217298      0.248685    -0.0289403    -0.0488246   0.000270939       0.00000       0.00000       0.00000       0.00000       15.1004       18.5686       18.1752       15.2756       11.8553       8.55076       5.39829       3.33231       1.79615      0.837864      0.359336      0.131833     0.0366863    0.00687358       0.00000       0.00000       0.00000       0.00000
   7  23 3693.3382    2.2348  4.0103 10.9709 -0.0029  0.0886   0.0382   0.2408    0.1498   0.0000   478.3725      -19.9192       41.9046       6.45365       10.9519       6.06828      -8.87439      -3.12246       1.23499     -0.239216     -0.966959     0.0603062    -0.0258068     0.0161943       0.00000       0.00000       0.00000       0.00000       20.2830       21.9716       21.6230       20.2814       15.9423       11.4244       7.54711       4.78781       2.59736       1.20701      0.484815      0.168914     0.0442777    0.00809682       0.00000       0.00000       0.00000       0.00000
   7  24 3831.6771    1.8976  5.1591 10.6661 -0.0004  0.1111   0.0312   0.2889    0.1310   0.0000   462.3285      -3.71262       5.03728     -0.932668       11.5430      -26.7924      -3.80836      0.897362       5.79626     -0.893831     -0.130815     -0.205168      0.102314   -0.00461425       0.00000       0.00000       0.00000       0.00000       22.0275       28.1293       27.0959       24.4808       18.8585       14.7942       9.42447       5.76300       3.29349       1.45865      0.680359      0.241095     0.0621641     0.0121825       0.00000       0.00000       0.00000       0.00000
   7  25 3970.2783    1.5595  7.5453 10.2230 -0.0009  0.1328   0.0219   0.3783    0.1005   0.0000   426.6618      -3.38667      -38.7903       23.2581      -8.59985      -11.8924       1.10126       2.10010     -0.594831       3.03719     -0.260304     -0.187892     0.0735641    -0.0192982       0.00000       0.00000       0.00000       0.00000       29.2040       35.0670       34.0135       30.0724       23.9327       18.0713       12.0705       7.30382       4.20095       1.86502      0.856503      0.283129     0.0728607     0.0133036       0.00000       0.00000       0.00000       0.00000
   8  12 2225.1390    0.9739  0.5913 10.2952 -0.0040  0.0379   0.0386   0.0607    0.0963   0.0000   424.5283      -5.84826       10.6175    -0.0815594       1.55892      -1.48749     -0.854809     -0.506569    -0.0738435      0.204903    -0.0989089    -0.0183855      0.138124    -0.0120294   -0.00813232    0.00156915       0.00000       0.00000       5.67066       9.27826       6.86083       7.71673       5.97448       4.56291       3.70746       1.81244       1.53645      0.521213      0.430727      0.103391     0.0775565     0.0147465    0.00612109    0.00123526       0.00000       0.00000
   8  13 2362.8294    1.3487  0.8011 10.3952 -0.0094  0.0353   0.0436   0.0721    0.1548   0.0000   433.1549       2.75555       22.9906      -16.4136      -1.07577       10.1204      0.955186      -4.47040     -0.569726     -0.773727     0.0193753    -0.0749802    -0.0780085   -0.00465133   -0.00274597   0.000444776       0.00000       0.00000       6.28679       8.78344       7.64288       7.75143       5.13906       4.54303       2.60330       2.02005       1.01549      0.661120      0.261014      0.144741     0.0467814     0.0180821    0.00362745    0.00101661       0.00000       0.00000
   8  14 2499.3826    1.7006  0.8436 10.8967 -0.0052  0.0348   0.0529   0.0754    0.1486   0.0000   421.4022       3.30246       14.7708      -4.61568      -1.18912      -1.00623       3.15824       2.31678      0.648092      0.238975     -0.212441    -0.0973140    -0.0662958   -0.00474627   -0.00207507  -6.74292e-05       0.00000       0.00000       6.31337       8.11757       7.36597       6.06653       6.07031       4.42558       3.38152       2.08075       1.15867      0.636568      0.285941      0.135944     0.0486064     0.0171844    0.00508508   0.000840953       0.00000       0.00000
   8  15 2636.1032    2.2656  0.9265 11.1754 -0.0038  0.0360   0.0657   0.0781    0.1789   0.0000   443.7769      -13.3705       8.37453       11.7318       3.29958      0.642726      -1.04871      -2.18817      -1.51372     -0.910248     -0.150950     -0.113935     0.0698631     0.0173526    0.00244837  -6.15548e-05       0.00000       0.00000       6.04898       7.77333       7.94366       6.53197       5.96038       3.86313       3.15768       1.92999       1.11212      0.642541      0.315387      0.149859     0.0523391     0.0176813    0.00535668   0.000841846       0.00000       0.00000
   8  16 2773.7841    2.7273  0.8069 12.0051 -0.0047  0.0307   0.0863   0.0765    0.1400   0.0000   448.7230      -6.85010       8.23320       1.64358      -6.92729      -2.52611      -1.16687       3.27129      0.387257      0.155899      0.344716      0.139439    -0.0387198    -0.0198668   -0.00170140  -0.000602707       0.00000       0.00000       6.02030       6.60384       6.38838       6.56490       5.32200       3.60107       2.48759       1.74362       1.17673      0.610898      0.307575      0.117317     0.0455636     0.0130302    0.00368563   0.000681842       0.00000       0.00000
   8  17 2911.4979    3.6311  0.7300 12.4713 -0.0061  0.0276   0.1142   0.0702    0.1381   0.0000   436.2285       2.75284       21.0364       6.74744       2.02320      -2.75191       2.71069       1.41653     0.0595881     -0.284384     0.0467320     0.0459919    -0.0282879    -0.0165707    0.00768012   0.000823780       0.00000       0.00000       5.28756       6.49519       6.69980       5.46059       4.69680       3.28169       2.27583       1.51042      0.854425      0.457706      0.247266     0.0971858     0.0396420     0.0138484    0.00367284   0.000591568       0.00000       0.00000
   8  18 3049.1620    4.0079  0.7127 13.0249 -0.0034  0.0306   0.1333   0.0738    0.1202   0.0000   440.1703       2.58416       1.18883      -7.89041      -5.72570       5.46796      -2.72507     -0.436623      0.446544       1.68465      0.289679   0.000638102    -0.0252836   -0.00393773    0.00118877  -0.000793230       0.00000       0.00000       5.83299       6.86603       6.38338       6.30693       5.33743       3.80233       2.46307       1.69448       1.15528      0.578757      0.295232      0.102629     0.0462927     0.0138313    0.00372905   0.000724570       0.00000       0.00000
   8  19 3186.6679    4.0405  0.9826 13.2317  0.0129  0.0500   0.1249   0.1118    0.1393   0.0000   444.3471       6.43700       7.02385       17.6880      -10.7568      -1.29924      -1.97798      -1.55531      0.566071     -0.229038     -0.779477      0.249288   -0.00189277    -0.0226599   -0.00810191   0.000915995       0.00000       0.00000       10.2858       8.55945       11.6799       12.4629       7.22857       5.27839       5.19542       3.22700       1.38016      0.884479      0.626213      0.249244     0.0819939     0.0187843    0.00498245   0.000805752       0.00000       0.00000
   8  20 3324.2799    3.7233  1.2928 12.7861  0.0111  0.0445   0.1062   0.1067    0.1681   0.0000   439.5260       13.0719       4.81328      -9.59257      -10.1710       5.38155     -0.289578      -1.54787      -2.02187    -0.0435465    0.00813557    -0.0143858     0.0637073     0.0602862    -0.0124202   0.000545252       0.00000       0.00000       8.66176       10.9948       10.8823       9.31594       7.63905       5.46208       3.97479       2.36420       1.48309      0.743379      0.404868      0.164650     0.0707263     0.0215469    0.00618913    0.00103879       0.00000       0.00000
   8  21 3462.3388    3.0816  1.9529 12.0989 -0.0045  0.0614   0.0687   0.1295    0.1326   0.0000   450.1323      -17.3222      -19.1588      -6.59303     -0.772159      0.189377      -1.72853      0.554453      -1.32448      0.606617      0.226564    -0.0220770    -0.0302824    -0.0294494   -0.00517515    0.00150496       0.00000       0.00000       12.3211       13.1444       11.8792       13.4910       11.1601       7.16944       4.82720       3.51704       2.47876       1.38038      0.578944      0.238928     0.0840138     0.0261692    0.00721091    0.00138041       0.00000       0.00000
   8  22 3600.8021    2.4320  3.0129 11.5423 -0.0022  0.0689   0.0456   0.1893    0.1086   0.0000   416.8058      -20.5569       30.8916       12.4758      -7.83036      -8.79548       2.60373      -1.50812      -1.08868     -0.218806      0.489930     0.0565404     -0.152633    -0.0199745   -0.00332813  -0.000105245       0.00000       0.00000       12.0433       15.3646       14.8134       14.1723       11.2967       9.00377       5.96562       4.11935       2.36749       1.35075      0.631677      0.291080      0.107573     0.0385226    0.00943565    0.00182540       0.00000       0.00000
   8  23 3739.2753    2.0547  4.2539 10.9782  0.0006  0.0883   0.0327   0.2311    0.1100   0.0000   460.4804       12.4204       26.6114      -22.7842       11.0297       16.3190       1.00991     -0.938712      -1.15834      -1.42274     0.0716597     0.0949948     0.0364179     0.0712381    -0.0164760   0.000591438       0.00000       0.00000       16.8112       20.0565       20.7602       17.5452       15.4940       11.6158       8.06052       5.36052       3.13721       1.69017      0.852222      0.358874      0.144054     0.0492754     0.0126642    0.00198090       0.00000       0.00000
   8  24 3878.1277    1.7057  5.5944 10.6901 -0.0032  0.1075   0.0247   0.2877    0.0896   0.0000   380.1302      -61.1912       37.8109       6.21949       18.4006      -14.6974      -4.81233      -11.0962      -7.71009      0.987459       1.08077      0.955987     -0.207759   -0.00460995     0.0270039    0.00189043       0.00000       0.00000       19.3850       25.2847       24.2437       21.9790       18.7463       13.9006       10.1800       6.50153       3.98748       2.28199       1.02068      0.500064      0.180937     0.0600696     0.0160989    0.00276153       0.00000       0.00000
   8  25 4017.2348    1.4660  7.1564 10.4425 -0.0040  0.1297   0.0203   0.3626    0.0757   0.0000   425.9385       3.38568       6.83891      -4.97988      -36.9085       33.6731       9.54501       6.69260      -11.2405      0.302797     -0.384754      0.531228     -0.222448     0.0564959    -0.0269759   -0.00665471       0.00000       0.00000       23.7334       29.0458       29.7485       26.2869       22.7491       16.9040       12.5308       8.22985       5.05468       2.71457       1.46135      0.604827      0.241253     0.0749428     0.0196056    0.00312901       0.00000       0.00000
   8  27 4296.2419    1.0032 12.1188 10.0122  0.0022  0.2163   0.0150   0.6083    0.0596   0.0000   424.3003      -58.3738       30.2647      -15.6882      -15.3214       41.1732       51.4701      -26.1601      -4.64469       3.13226     -0.596374     -0.306358     -0.322009     -0.137733    -0.0515976   -0.00564968       0.00000       0.00000       38.7431       49.6052       47.7387       45.7450       37.1687       29.8815       21.7640       14.1579       8.73737       4.75410       2.45038       1.06053      0.420167      0.129229     0.0319622    0.00576166       0.00000       0.00000
   9  10 1984.1908    0.5520  0.4927  9.5855 -0.0082  0.0283   0.0216   0.0614    0.1001   0.0000   433.9407      -5.67048       5.35067       3.15931      0.918627      -2.92391     -0.336375      0.521395       2.14004      0.406492    -0.0288372    -0.0193028     0.0121853     0.0215730     0.0200467   0.000249314  -9.32318e-06  -8.52772e-05       3.90487       6.06218       4.92344       5.46396       4.23001       3.42875       2.64648       1.59995       1.15415      0.647109      0.381370      0.150443     0.0889068     0.0305545     0.0132858    0.00346985    0.00105260   0.000211901
   9  11 2125.0352    0.7744  0.6479  9.9116  0.0097  0.0362   0.0263   0.0668    0.1263   0.0000   437.3208       8.42829       4.37125      -7.74195    -0.0509139      -1.21338      -4.71569      -1.01037       1.96414     -0.308293     0.0783185      0.283977    -0.0617845    -0.0192214   0.000821300    0.00243072   0.000410886  -0.000139431       4.95033       6.84999       7.25143       5.53062       6.00598       3.66438       3.20257       2.16632       1.25079      0.849497      0.449602      0.202536      0.113923     0.0414902     0.0142601    0.00531523    0.00147426   0.000202552
   9  12 2264.4852    1.0009  0.8143 10.1153  0.0158  0.0350   0.0314   0.0707    0.1235   0.0000   433.3693       12.6959       19.4763       7.70038      -8.30811      -1.44141     -0.157274      0.728950      -2.28326       1.88016       1.48463     -0.549363     -0.195762     0.0193407   -0.00184891    0.00425406   -0.00236860   0.000209590       5.41506       6.93319       7.14751       6.35296       5.08185       4.51287       3.25926       2.05808       1.48354      0.843730      0.477690      0.233841      0.108293     0.0463437     0.0178430    0.00474020    0.00116955   0.000203389
   9  13 2402.2673    1.4038  0.8820 10.9778 -0.0013  0.0354   0.0439   0.0732    0.1188   0.0000   440.7273      -7.77026       16.4031      -7.75094       6.24545      0.559840       2.35108      -2.29235      0.592663       1.11934      0.238140    -0.0341643      0.143716    -0.0674689    0.00598825    0.00792553    0.00104739   5.74970e-05       6.60965       8.30243       8.21183       7.63903       5.93550       4.53017       3.34658       2.18297       1.39795      0.794419      0.448241      0.234194      0.102477     0.0428361     0.0149877    0.00437189    0.00106649   0.000196731
   9  14 2539.4850    1.8841  0.9089 11.1419 -0.0095  0.0326   0.0550   0.0735    0.1524   0.0000   444.4489      -9.77941       8.01219       1.94292      0.953495      -3.51024       2.57524      -3.80073      -2.36967     -0.766504      0.183562      0.177530     -0.108325    0.00968948    0.00712241    0.00383646    0.00100640  -0.000169982       5.93840       6.84903       6.76150       6.38867       5.35139       4.30014       3.10434       2.17094       1.36134      0.810153      0.436282      0.212891     0.0974668     0.0383186     0.0134587    0.00415416   0.000955547   0.000170353
   9  15 2676.9628    2.4370  0.8909 11.3433 -0.0066  0.0316   0.0722   0.0733    0.1731   0.0000   447.1692     -0.997575       9.61979      -6.59182       9.60261       2.59321      -5.70261       1.62869      -2.59681     -0.820694   -0.00670456      0.104730     -0.236121    -0.0530919    -0.0170163    0.00817742  -0.000642754  -1.84040e-05       5.03103       6.58289       6.49297       5.62091       5.07909       3.68050       2.88639       1.94761       1.21255      0.705390      0.380483      0.202515     0.0891497     0.0377772     0.0132556    0.00422732    0.00110850   0.000176571
   9  16 2815.1692    3.2804  0.7628 11.8846  0.0013  0.0288   0.0970   0.0632    0.1590   0.0000   436.9702      -11.2331       3.73804      -2.66725       3.25083      -2.23737     -0.817734      -1.53221     -0.920905      0.620126      0.308811     -0.123444     0.0147156     0.0176099    0.00715349  -0.000753225  -8.77337e-05   5.07901e-05       4.30758       6.17342       5.40209       5.68522       4.37784       3.58896       2.56636       1.78866       1.14104      0.643928      0.386903      0.170709     0.0901585     0.0316271     0.0130087    0.00380821   0.000983328   0.000202504
   9  17 2953.5019    3.6493  0.8734 12.2431  0.0010  0.0307   0.1072   0.0701    0.1638   0.0000   436.2932       4.18714       7.10593      -1.27849       5.15900     -0.123628     -0.789628       1.21018       2.95193     -0.360300      0.441079      0.243989     -0.145140    -0.0635634     0.0126302  -0.000983252  -0.000500745  -0.000176737       4.92589       6.41418       5.91659       5.81607       4.79395       3.86987       3.02311       1.90659       1.34138      0.701907      0.416866      0.201787     0.0938503     0.0377181     0.0141964    0.00371236    0.00109056   0.000196042
   9  18 3091.4563    4.1301  0.9510 12.1986 -0.0052  0.0303   0.1118   0.0753    0.2120   0.0000   444.0838      -3.56567       8.92227      -2.44421      -3.28932      -9.31954       1.64022      -2.26412      0.551419     -0.400612      0.163854      0.129419    -0.0469639    0.00242492    0.00787223    0.00129868  -0.000781361   2.19796e-05       5.18626       6.22849       6.28935       5.83191       4.83557       4.07143       2.93808       1.90119       1.29897      0.762783      0.428608      0.180639     0.0984984     0.0371044     0.0144924    0.00399591   0.000989819   0.000171294
   9  19 3229.4882    3.7721  1.1335 13.0504 -0.0034  0.0430   0.1034   0.0896    0.1372   0.0000   441.9402      -13.4014       5.61353       20.8096      -8.85427      -1.04990       1.95694      -2.29141     -0.121996     -0.155804      0.473579      0.163779      0.176694    0.00585950     0.0132945    0.00668055  -0.000283583   0.000157705       6.43011       8.99885       8.03602       7.97985       6.67031       5.20050       3.96762       2.49050       1.73364       1.06408      0.538671      0.279338      0.118886     0.0544323     0.0183207    0.00549189    0.00153379   0.000288233
   9  20 3367.6272    3.1652  1.6766 12.6935 -0.0051  0.0500   0.0733   0.1199    0.0938   0.0000   433.0950      -17.2943       2.63926       11.5119       4.49128     -0.534716      0.817267      -3.75492      0.683491      -1.17531      -1.44319     -0.179510      0.325594     0.0514908    -0.0142176   -0.00123662    0.00132717  -0.000236091       7.96170       10.8973       10.5035       9.80758       8.00117       6.37670       4.55597       3.09328       2.09984       1.18670      0.693844      0.338591      0.160401     0.0630627     0.0244699    0.00702753    0.00176648   0.000317541
   9  21 3506.1212    2.6671  2.2132 12.4570 -0.0010  0.0611   0.0580   0.1503    0.0770   0.0000   430.9064       15.2789       21.4153       1.80405      -2.58743      -3.53377      -2.49764      0.814234      -2.55242      0.638549     -0.905118      0.274117      0.295079    -0.0854731    0.00876773    0.00958510  -0.000177226  -0.000181390       10.3775       13.2578       13.5502       12.1037       10.3334       7.85058       5.71778       3.98857       2.47015       1.62335      0.828966      0.412275      0.200726     0.0837930     0.0276976    0.00923385    0.00216535   0.000345821
   9  22 3645.0531    2.2985  3.6481 11.6146 -0.0016  0.0728   0.0391   0.2001    0.0704   0.0000   429.3710       3.36527       2.67317       8.81756       4.12341       9.84317       16.5805       1.82525      -6.59425       1.20239      0.608495     -0.380655     -0.147358    -0.0441847    -0.0490415    0.00171354   0.000978242   7.07827e-05       12.6449       15.2878       15.1530       14.3032       12.1697       9.55295       7.33973       5.15236       3.20309       1.96088       1.06215      0.562040      0.250426      0.103183     0.0346689     0.0107289    0.00250664   0.000411654
   9  23 3784.0142    1.9602  4.8652 11.0746 -0.0011  0.0891   0.0288   0.2370    0.0747   0.0000   426.5903      -5.64555      -8.90827       9.19652      -11.7612       4.75807      -5.15277      -7.51303     -0.319323       1.99163       1.18940      -1.02702     -0.305900    -0.0309811    0.00411232     0.0181305   -0.00220434  -0.000484894       14.5417       18.6239       18.9945       17.0654       14.9204       11.9245       8.53385       6.31275       3.95052       2.31156       1.35830      0.668594      0.319363      0.122655     0.0467543     0.0144350    0.00328549   0.000530365
   9  24 3923.2630    1.6126  6.2462 10.7939 -0.0004  0.1115   0.0229   0.2951    0.0674   0.0000   395.7691       42.5821      -5.89324       1.89889      -4.90336    0.00952173       8.16958      -2.05282      -1.50395     -0.711257       2.05136      0.334388     -0.389409     -0.219561     0.0480828     0.0173010   -0.00406116  -0.000285201       18.3419       23.2453       23.8071       21.3908       19.0947       14.4243       11.3142       7.49562       5.04920       3.03664       1.68504      0.837912      0.393726      0.161341     0.0583489     0.0170449    0.00433634   0.000651988
  10  10 2021.4823    0.6231  0.4742  9.7052  0.0005  0.0262   0.0237   0.0500    0.0838   0.0000   437.2739      -3.67052       14.2710       3.87373      -6.93537      -1.20742      0.440398      0.738379       1.21715      -1.27254     -0.755009      0.261148    -0.0252513     0.0649506   -0.00482705   -0.00716200   0.000385629    0.00100222       3.74998       4.93362       4.60452       4.52685       3.65752       3.30011       2.57981       1.95299       1.07957      0.830211      0.449870      0.246540      0.109247     0.0685223     0.0257655     0.0111414    0.00277600    0.00113991
  10  11 2162.9706    0.8326  0.6797  9.8251 -0.0118  0.0274   0.0284   0.0689    0.1626   0.0000   439.3358      -8.68868       8.81555       6.00495      -2.48814       1.89205      -1.50007       2.85764       1.54994      0.289979     -0.723320     -0.158128      0.124457      0.140307     0.0257894    -0.0129008  -0.000847063   2.26528e-05       4.43502       4.87731       5.30449       4.79861       4.40198       3.44639       2.57284       1.92135       1.30485      0.828065      0.480881      0.279506      0.139523     0.0645127     0.0256531     0.0101466    0.00327302   0.000993113
  10  12 2302.7741    1.1693  0.8998  9.9362 -0.0062  0.0316   0.0327   0.0726    0.2603   0.0000   443.1103      -9.05644       16.1773       1.48597      -2.06953     0.0155257       1.14372    -0.0762703      -1.97869       1.48749     -0.360748     -0.172583     0.0268535    -0.0293674     0.0288045   -0.00865182   -0.00735725    0.00228967       4.96677       5.71150       5.73961       5.22403       5.06411       4.13465       3.22469       2.37291       1.56588       1.01841      0.577700      0.319475      0.180406     0.0678237     0.0347832     0.0119722    0.00404199    0.00126309
  10  13 2440.7432    1.5554  0.8313 10.8302 -0.0039  0.0302   0.0464   0.0669    0.1451   0.0000   450.2202       8.10945       8.84275       4.56290     -0.579735      -5.81284       1.39741     -0.691773     0.0599276      0.244660      0.712390     -0.256187      0.155476    -0.0130939    -0.0372682   -0.00459995    0.00314835   -0.00218272       4.52305       6.03032       5.47786       5.24829       4.63320       3.82342       3.12822       2.08000       1.48324      0.844605      0.583562      0.253893      0.143810     0.0628577     0.0299685    0.00979786    0.00386396    0.00102019
  10  14 2578.5923    1.9734  0.9659 11.2527 -0.0057  0.0305   0.0552   0.0833    0.1365   0.0000   440.9889       2.26188       1.10194       12.5924       4.98893       6.11051      -3.25085      -1.16947     -0.816761      0.883920       1.02678     -0.485591     0.0766115     0.0422195    -0.0104897    0.00821727    0.00113585   -0.00165885       4.45180       5.90700       5.68764       5.52418       4.85525       3.85390       2.77715       2.05340       1.32733      0.919058      0.521759      0.300176      0.143791     0.0689742     0.0283483     0.0114953    0.00358864    0.00117803
  10  15 2716.9700    2.6238  0.9107 11.3436 -0.0026  0.0296   0.0696   0.0710    0.1647   0.0000   432.9667      -6.62895       23.9509      -1.90362      -2.62078      -3.89133       3.84681      -1.83770     -0.850868      0.160137      0.201036   -0.00568740     -0.161942     0.0524696    0.00608992   -0.00328969   -0.00439268    0.00133780       4.56222       5.75096       5.25159       5.26719       4.88739       3.81342       2.76849       1.85882       1.42014      0.912220      0.575242      0.287565      0.151538     0.0592672     0.0287355    0.00949689    0.00375645   0.000980165
  10  16 2855.6530    3.2443  0.8327 11.7807 -0.0020  0.0260   0.0892   0.0617    0.1544   0.0000   442.0907       1.02076       11.6810     -0.950296       8.66327      -2.56534     -0.279767      0.553749       1.62662     0.0106549     -0.406137    -0.0906956     0.0148587    -0.0984743    -0.0478693   -0.00215863    0.00494641   0.000836303       4.22953       5.00797       5.10573       4.81908       4.18421       3.44916       2.52479       1.77176       1.27648      0.773751      0.459288      0.258307      0.128995     0.0566594     0.0243852    0.00952403    0.00332154   0.000893273
  10  17 2994.4201    3.9675  0.8628 12.1769 -0.0046  0.0277   0.1056   0.0634    0.1593   0.0000   432.9744       1.25419       4.57427       3.35831       6.83878       9.52945      0.899568      0.554122     -0.536113       1.20538     0.0133825      0.144119    -0.0749375     0.0497557    0.00919079    0.00580737    0.00318053  -0.000611665       4.10376       4.92226       5.00770       4.90808       4.11192       3.45827       2.74142       1.93973       1.30354      0.848463      0.486498      0.281015      0.133649     0.0705103     0.0272689     0.0113040    0.00347202    0.00100608
  10  18 3132.8727    4.2085  0.8515 12.6846 -0.0001  0.0281   0.1126   0.0652    0.1424   0.0000   434.9456       1.07613       11.3420       5.78609       2.42918     -0.634006      -2.98750     -0.431963     -0.805217     -0.317606     -0.221594      0.166901      0.129037     0.0878583     0.0103074    0.00555469   -0.00357799  -0.000497468       4.52820       5.58333       5.44524       5.20322       4.47749       3.83195       2.91209       2.08208       1.41222      0.840905      0.540207      0.259476      0.138525     0.0639315     0.0282422    0.00985247    0.00379710   0.000984253
  10  19 3271.2457    3.8520  1.3506 11.8766  0.0011  0.0409   0.0846   0.0831    0.1864   0.0000   437.1780      -6.54155       15.4546      -16.0138      -1.30902       2.44029       1.99975     -0.683992     -0.747236      0.359046     -0.150908      0.177723      0.179225    -0.0638976     0.0168621    -0.0124484   -0.00102011  -0.000946106       5.87333       7.31031       7.40878       7.47004       5.57531       5.40509       3.88438       2.83366       1.87280       1.24103      0.691999      0.386760      0.198020     0.0903155     0.0411598     0.0165734    0.00533502    0.00143050
  10  20 3409.9610    3.2036  1.9273 12.3216 -0.0073  0.0484   0.0655   0.1222    0.0872   0.0000   439.8123       2.11312       25.6025      -6.25492      -5.44089      -8.68156       15.3690       1.23694      -1.58455      -1.79589     0.0403405     -0.501162      0.280274    -0.0499657    -0.0314593    0.00227060    0.00821986   -0.00303421       7.23227       8.78561       8.76108       8.21322       7.90167       6.37324       4.72295       3.19831       2.36712       1.63987      0.942873      0.526651      0.259343      0.110607     0.0503332     0.0195011    0.00646188    0.00188055
  10  21 3549.0374    2.6173  2.5018 12.1084 -0.0045  0.0561   0.0491   0.1474    0.0720   0.0000   444.2937      -13.2736      -1.07438       3.32401       1.88303       6.82330      -3.66589       3.25836     -0.469720      -1.39832      -1.78430      0.852801      0.147714   -0.00985929     0.0578835     0.0304394     0.0101976    0.00243251       8.66666       10.7245       11.1314       9.96894       9.05572       7.27369       5.64456       3.99346       2.87094       1.68129       1.07467      0.601921      0.289375      0.155235     0.0562260     0.0239927    0.00802052    0.00218990
  10  22 3688.1846    2.1408  3.7601 11.6081 -0.0007  0.0743   0.0347   0.1917    0.0606   0.0000   422.1650       1.30804       9.54427      -18.8840      -14.1665      -11.4083      0.617771       6.57205      0.467636     0.0340759      0.572806      0.752102     -0.273607     -0.452002     0.0418533     0.0515197    0.00872957   -0.00112201       10.8124       14.1088       14.3568       12.9998       11.9536       9.64750       7.54741       5.53872       3.63791       2.48386       1.43661      0.790255      0.439418      0.184866     0.0901631     0.0324897     0.0106424    0.00320515
  10  23 3827.7987    1.7653  5.1247 11.1220 -0.0007  0.0918   0.0269   0.2426    0.0630   0.0000   445.5859      -22.9170       5.71649      -14.3379      -8.09174       20.5966      -7.63198      -1.00573       1.52549     -0.574593      -1.28347     -0.839010      0.650053    -0.0448155     0.0585176     0.0110702    0.00330897   -0.00125443       14.0214       16.9457       17.8427       16.3438       14.9058       12.0901       9.31824       6.88655       4.55318       3.01784       1.78384      0.974622      0.506199      0.236133      0.103515     0.0384858     0.0129776    0.00379961
  10  24 3967.6036    1.4597  6.6273 10.5563 -0.0062  0.1099   0.0194   0.2919    0.0636   0.0000   450.5735       19.0408       41.4411       30.2320      -22.0125      0.946089      -19.8958      -9.71860       16.6667       1.77771      -9.06967     -0.421245       1.03072      0.789141     -0.142363    -0.0158932    -0.0182134    0.00818434       16.1115       20.5173       21.7836       20.1449       17.8458       14.4096       11.1427       8.17153       5.51604       3.63378       2.15822       1.24599      0.600859      0.318610      0.123871     0.0512586     0.0163197    0.00485630
  10  26 4247.7794    1.0366 10.3496 10.1454 -0.0032  0.1620   0.0146   0.4795    0.0534   0.0000   458.5155      -34.1687       56.8081       50.7251       38.3283      -21.6764      -2.08532     0.0965802       10.8059       3.91939     -0.397751      -1.75550      0.495619      0.109511     -0.360626     -0.168330    -0.0129476     0.0104743       24.1923       29.4963       30.2023       29.9458       25.8446       21.5679       16.6798       12.5922       8.64484       5.49895       3.37474       1.92944      0.987351      0.485733      0.196909     0.0760647     0.0246637    0.00677743
  10  27 4388.0866    0.8770 12.4812  9.9862 -0.0039  0.2037   0.0137   0.5865    0.0536   0.0000   476.6351      -18.3705       5.60817       30.9828       75.6461       11.8764      -14.3372      -15.8392       13.7590       6.42428      -4.29512      -3.08254       1.61244     -0.697236      0.237784    -0.0813894     -0.103066    0.00177160       29.3578       37.9203       38.7247       36.4433       33.4799       26.7498       21.4306       15.5125       10.8692       7.17695       4.37224       2.48235       1.27571      0.617719      0.261384     0.0986799     0.0314975    0.00896542
  11   9 1915.4108    0.5517  0.3654  9.5291 -0.0112  0.0211   0.0235   0.0416    0.0641   0.0000   437.6623      -3.61392       6.58271       3.27004       1.35105      -1.89021     -0.322430      0.369528       1.02051     0.0118412     -0.128207      0.395718    -0.0936684      0.106599    -0.0422895    0.00994420   -0.00462132    0.00419468       3.28063       4.18278       4.22103       4.03005       3.64122       2.73588       2.17445       1.41371       1.03508      0.684333      0.444915      0.281285      0.127312     0.0682612     0.0343348     0.0131508    0.00533028    0.00210149
  11  10 2057.9363    0.6448  0.6311  9.3924  0.0000  0.0255   0.0202   0.0608    0.0861   0.0000   437.1517       4.06611       8.22023      -1.01840      -4.22294      -3.94363       3.59195      -1.95823       1.75354      0.207911     -0.210683     -0.318792    -0.0801620    -0.0952217    -0.0138178    0.00118424   -0.00658437   -0.00406203       3.23862       3.93076       4.30555       4.29807       3.57693       2.92243       2.48319       1.82345       1.23069      0.776169      0.594539      0.308114      0.169949     0.0919100     0.0465243     0.0222756    0.00820045    0.00282828
  11  12 2339.9958    1.2708  0.9075 10.1054 -0.0085  0.0310   0.0366   0.0789    0.2783   0.0000   439.2194      -5.83079       13.7184       4.05850      -3.84562      -3.53880      -1.99323       2.27511       1.20383      -1.08206      0.981296     0.0922006      0.123665    -0.0385602     0.0173436   -0.00184698   -0.00642326   -0.00473575       4.43069       5.60455       4.97708       4.76232       4.18147       3.92708       3.26697       2.65354       1.78928       1.13764      0.648003      0.382058      0.202790      0.108901     0.0502116     0.0221653    0.00827215    0.00307381
  11  13 2478.4826    1.7111  1.0578  9.7373  0.0002  0.0325   0.0449   0.0745    0.6422   0.0000   436.0129      -3.69516       8.75814      -3.54493       13.2830      0.884013      -2.08931      0.579951      0.811634      0.834159      0.610211      0.167681      0.141678     -0.205778    -0.0408141   -0.00670305   -0.00608516   0.000725335       4.38916       5.12414       5.59978       5.39881       4.77346       3.70602       3.15063       2.40924       1.64655       1.12797      0.663517      0.407414      0.232781      0.126231     0.0584855     0.0269108     0.0105502    0.00359924
  11  14 2616.8678    2.1294  0.9797 11.2318 -0.0045  0.0287   0.0541   0.0746    0.1700   0.0000   440.5847       1.31350       14.4679      -1.64389      0.464834      -4.04111      -1.28482      -3.93908     -0.180884     -0.395259    -0.0491300      0.417869    -0.0699400     -0.190885     0.0501580     0.0249822    0.00595721    0.00153287       3.87461       4.87853       4.58544       4.90682       4.17965       3.68350       2.80738       2.10650       1.49254       1.06787      0.621837      0.390460      0.212773      0.107405     0.0505730     0.0206871    0.00946133    0.00316057
  11  15 2756.0552    2.7912  0.7828 11.8004 -0.0036  0.0252   0.0771   0.0620    0.1289   0.0000   444.3816      -1.35710       17.2796      -8.91034      -7.74676      -5.81819       2.83547      0.335849      0.859219     -0.171850     -0.235751    -0.0874168      0.142314    -0.0234892    -0.0369995    -0.0251509   -0.00139498   -0.00272382       3.63818       4.19154       4.32759       4.40565       3.83778       3.06291       2.65600       1.77014       1.30047      0.877745      0.591230      0.341224      0.179296     0.0937757     0.0451142     0.0204264    0.00808972    0.00277212
  11  16 2895.3578    3.4734  0.7987 12.3280 -0.0057  0.0275   0.0953   0.0588    0.1272   0.0000   437.5926     0.0330007       5.56696      -2.19410      0.306703       6.48862      -3.07233     -0.964204    -0.0150039      -1.80001      0.780021      0.206820    -0.0369944    0.00347521    -0.0867534    -0.0521230   -0.00216251   -0.00189513       3.97561       4.77934       4.88214       5.07977       4.30723       3.31724       2.76807       2.09542       1.47174      0.946829      0.583031      0.328393      0.213396      0.107247     0.0509471     0.0219901    0.00905442    0.00286343
  11  17 3034.4829    4.1913  0.7397 12.5508 -0.0007  0.0258   0.1173   0.0538    0.1359   0.0000   435.3414     -0.292258       6.50267      0.114026       2.92197      -2.31945      0.617536      -3.16653     -0.662433      0.871607    -0.0862815    -0.0714248     -0.228190     0.0659555    -0.0318695     0.0163507    0.00507469   0.000318423       3.81371       4.45616       4.43735       4.24845       4.25354       3.45730       2.61068       1.83121       1.29896       1.00065      0.640185      0.369439      0.207658     0.0925951     0.0471286     0.0184405    0.00824559    0.00275480
  11  18 3173.4212    4.0039  1.0703 12.4943  0.0006  0.0301   0.0965   0.0716    0.1395   0.0000   439.9181     -0.339418       10.4416       3.47499      -1.12454      -2.84033      -5.96442       3.72284       3.37352      0.950927     -0.377573     -0.359824    -0.0960091      0.121345    -0.0243816     0.0409266    0.00574021   -0.00278094       4.20069       5.34433       5.35069       5.21972       4.56600       3.97190       3.04574       2.33411       1.58512       1.10249      0.696428      0.372175      0.236672      0.112799     0.0502008     0.0245136     0.0100862    0.00332158
  11  19 3312.2227    3.6342  1.5229 11.9175 -0.0081  0.0364   0.0730   0.0873    0.1320   0.0000   433.6002      -20.0098       5.90919       8.02012      -4.85369       5.31497     -0.216174      -1.78011      0.556774    -0.0395352      -1.32807     -0.442179     0.0276411     -0.169658    -0.0146180    0.00917430    0.00240249   -0.00275038       5.16090       6.38251       6.62176       6.31717       5.42342       4.87451       3.68670       2.75026       1.99091       1.31368      0.835093      0.471256      0.277855      0.145937     0.0608048     0.0315105     0.0117447    0.00443569
  11  20 3451.5053    3.0572  2.1996 11.8832  0.0008  0.0454   0.0554   0.1158    0.0879   0.0000   447.5736       13.8445       9.67095       6.32128       5.50856      -5.45469      -1.92030       1.05673       5.19862      -1.97916      -2.58177      0.985810      0.136127    -0.0970013      0.110375    -0.0125730    0.00377943    0.00361729       6.53513       8.26217       8.13519       7.97147       7.14205       5.83513       4.88093       3.55552       2.55794       1.66903       1.07717      0.621884      0.346980      0.186907     0.0814333     0.0401889     0.0141878    0.00526100
  11  21 3591.0377    2.5134  3.0804 11.6005  0.0002  0.0593   0.0401   0.1529    0.0680   0.0000   440.8704      -4.52582       8.80550       20.7438      -9.03705      -12.6809     -0.637650       6.01111       2.17734     -0.607496     -0.968655       1.90290      0.115900     -0.286742     0.0120807     0.0829231    -0.0280561  -0.000446729       7.53208       9.85496       10.1391       9.64796       9.14740       7.34088       6.06800       4.37820       3.19065       2.18830       1.42091      0.860666      0.455588      0.256500      0.108590     0.0569366     0.0191429    0.00763097
  11  22 3730.7155    2.0319  4.2422 11.2794 -0.0021  0.0739   0.0300   0.1914    0.0614   0.0000   429.9818      -4.95842       8.64593      -10.4890      -8.82000       7.72369      -17.9717       10.0932       8.79365      0.676396      -1.82018      0.646680     -0.233178      0.291312     0.0365785     0.0482268    0.00678101    0.00304840       9.75387       12.6294       13.1542       12.5280       11.2288       9.52147       7.55122       5.68725       4.07107       2.75412       1.74734       1.03878      0.588550      0.305833      0.147240     0.0649155     0.0256555    0.00938020
  11  23 3870.5051    1.7179  5.6871 10.7728 -0.0091  0.0887   0.0232   0.2398    0.0635   0.0000   439.9720      -18.9703      -5.87573       8.92163       3.85574       20.6504       33.5031      -27.0064      -20.5350       4.12674      0.502204      -1.82947     -0.516368      0.156842      0.383680      0.152998    -0.0547753   -0.00299038       12.2542       15.6846       16.1974       15.4863       13.9435       11.7747       9.17019       6.81878       4.82569       3.34445       2.10479       1.30494      0.678067      0.359925      0.175204     0.0772783     0.0295447     0.0112460
  11  24 4010.5651    1.4240  7.2818 10.5348 -0.0043  0.1089   0.0184   0.2958    0.0582   0.0000   468.1183       6.69968       13.9401       4.06553       15.1904      -28.4498      -16.6121       7.55666       6.38648       4.63971       3.42043       3.68173      0.328995      -1.13711     0.0517484      0.222327     0.0329902    -0.0182696       14.9106       18.3825       19.4912       18.2920       17.1260       14.0579       11.3516       8.55119       6.13634       4.17761       2.66404       1.61377      0.895955      0.477098      0.225778      0.101838     0.0384687     0.0142639
  11  25 4150.7229    1.1888  8.8994 10.2176 -0.0006  0.1301   0.0155   0.3691    0.0578   0.0000   456.2155      -4.88771      -21.2427       6.20149       10.9739       5.52695       14.4279      -15.6111       1.78182       10.4578      0.947612      -1.62745      0.336360      0.573604    -0.0622470    -0.0448681    -0.0680784    -0.0135453       17.9463       22.6902       23.4244       22.3060       20.9030       16.9370       13.8738       10.4077       7.38076       5.01225       3.25373       1.89559       1.06390      0.552734      0.260070      0.119990     0.0447260     0.0163250
  12   8 1805.7923    0.3634  0.3248  9.3222 -0.0009  0.0214   0.0166   0.0454    0.0505   0.0000   434.8421      0.294274       5.70336      -1.54291       2.52713       1.29869       1.41731     -0.860219      -1.40681      0.483269     -0.208864     -0.480629     -0.354570    -0.0931877     0.0919429     0.0293442    -0.0143972   -0.00865598       2.87562       3.14111       3.15374       3.42424       2.74059       2.59921       2.16436       1.65988       1.29915      0.921705      0.572302      0.303596      0.200153      0.126858     0.0574643     0.0238152     0.0118957    0.00628456
  12   9 1949.9682    0.5474  0.4258  9.3508 -0.0016  0.0199   0.0202   0.0463    0.0634   0.0000   438.1569      -5.02456       15.0144      0.714372      -3.12573     -0.959543       1.47681     -0.409651     -0.334373     -0.667781     -0.699791     0.0718206     -0.119959     -0.118650     0.0800551     0.0172781    0.00715978   0.000627070       2.65589       3.19600       3.32985       3.02172       2.91233       2.41461       2.06474       1.62294       1.07906      0.759178      0.529830      0.328553      0.178553     0.0970702     0.0467518     0.0258009     0.0114196    0.00477674
  12  10 2093.6042    0.6544  0.5932  9.7228  0.0011  0.0264   0.0216   0.0546    0.0791   0.0000   438.7017       5.64944       9.43899      -1.23319      -2.24079      -1.67948     -0.441770      -1.68565      0.230814      -2.01178     -0.983714     -0.203577      0.180879      0.108888    -0.0246322    -0.0561559     0.0188390     0.0115736       3.24541       3.98630       4.02207       4.06064       3.99528       2.99154       2.49851       2.10142       1.54489       1.09867      0.630536      0.417249      0.260571      0.147341     0.0790981     0.0397180     0.0157767    0.00672742
  12  11 2235.8089    1.0360  0.6457 10.0675 -0.0038  0.0254   0.0304   0.0495    0.0987   0.0000   438.9134      -2.21568       11.4048      -1.12409      -3.85671       1.26858      -3.89523       2.53880      -2.45106       1.42434     -0.596138     -0.508054      0.198661    -0.0260275    0.00190405    -0.0183608   -0.00179066    0.00393122       3.12953       4.29208       4.05402       4.16484       3.52051       3.41806       2.42700       2.00588       1.29047       1.01761      0.678337      0.410394      0.259085      0.127703     0.0697278     0.0320177     0.0143434    0.00611771
  12  12 2376.2679    1.3031  0.9144 10.2641 -0.0081  0.0376   0.0334   0.0658    0.1969   0.0000   443.8248      -1.84727       10.6988       3.13416       1.94792      -3.46064     -0.429085       3.97367      -3.07687     -0.131240      -1.17734      0.614559      0.153737      0.210867    -0.0570814    -0.0289222     0.0137254   -0.00323593       3.55396       6.34689       4.40749       6.34668       3.90448       4.88924       2.78983       3.17721       1.65922       1.53628      0.781321      0.647692      0.283974      0.196795     0.0835879     0.0491625     0.0188646    0.00823534
  12  13 2515.4432    1.7858  0.9773 10.9684 -0.0094  0.0314   0.0504   0.0779    0.2954   0.0000   437.1790      -2.23347       21.8025       4.04291      -4.73217      -3.89728       2.01899       4.35132      -1.92861      -3.21649     -0.334060      0.584432      0.343117     -0.170520    -0.0370560    -0.0382997     0.0127918    0.00717224       4.04183       5.57702       5.13301       5.34485       4.82115       4.00336       3.43003       2.56065       1.82182       1.35976      0.863967      0.622578      0.294511      0.203120     0.0775435     0.0495592     0.0182223    0.00881932
  12  14 2654.5383    2.3849  0.7939 11.6032 -0.0033  0.0262   0.0649   0.0594    0.2112   0.0000   445.3528       1.78620       6.94420      -3.46736      -8.32352       2.27374      -2.84438     -0.903306       1.57380      0.552203      0.249793     -0.351139     -0.211083    -0.0850785     0.0738157    -0.0203602     0.0159530    0.00458596       3.40750       4.00525       4.20486       4.34200       3.69814       3.07809       2.67687       2.23720       1.46188      0.993696      0.713250      0.434055      0.244988      0.128478     0.0718562     0.0366009     0.0180051    0.00694493
  12  15 2794.4323    2.9078  0.9029 11.9446 -0.0078  0.0273   0.0703   0.0585    0.1669   0.0000   438.8752       1.30893       14.7880      -1.06357     -0.145502      0.429729      -2.88007      -1.54817     -0.288614      0.101676     -0.397700     -0.306351    -0.0469105      0.476149     0.0316400    -0.0609888    0.00793312   -0.00385829       3.43161       4.35814       4.48936       4.20313       3.80878       3.35097       2.71583       2.18605       1.51524       1.08135      0.696741      0.424618      0.249908      0.142657     0.0710299     0.0358456     0.0159221    0.00681809
  12  16 2934.3447    3.7883  0.6825 12.3797 -0.0013  0.0217   0.1082   0.0553    0.1267   0.0000   443.2987      0.511530       11.0240      -3.94586     -0.745267      -1.33886     -0.373827       1.11543     -0.269293       1.00493      0.608779      0.600643      0.244595   -0.00143210   -0.00560273    0.00794095    0.00392562   -0.00138748       3.01786       3.32500       3.61390       3.83916       3.16248       2.53351       2.35515       1.80526       1.17703      0.832610      0.590162      0.371817      0.186840      0.108338     0.0565371     0.0304822     0.0140687    0.00568237
  12  17 3073.7395    4.0440  0.8699 12.5145 -0.0007  0.0257   0.1035   0.0637    0.1337   0.0000   439.0942      -5.01409       12.6151       1.52442     -0.267508       3.51621      -1.42352     -0.227602     -0.935552      0.619628      0.828916     -0.787099     -0.369110    -0.0437436    -0.0125472   -0.00108178     0.0121632   -0.00115176       3.65090       4.28031       4.11751       4.28998       4.07878       3.47941       2.68775       1.86959       1.41710      0.985999      0.745618      0.482804      0.270809      0.137388     0.0711136     0.0344222     0.0154926    0.00599622
  12  18 3213.1733    3.9579  1.2025 12.1063 -0.0012  0.0313   0.0858   0.0728    0.1686   0.0000   443.0390      -6.27939       17.7466       8.56522      -2.85335      -2.86498      -2.35694    -0.0303293     -0.740429     -0.744862     -0.911597      0.981406     -0.330815     -0.117437     0.0203977     0.0174326     0.0114060   -0.00809360       4.40158       5.25773       5.37684       4.66025       4.28175       4.24167       3.46247       2.72747       2.07251       1.35150      0.886849      0.545261      0.305028      0.166235     0.0894192     0.0396464     0.0188070    0.00755015
  12  19 3352.5508    3.5049  1.6821 11.9683 -0.0001  0.0375   0.0653   0.0909    0.1145   0.0000   436.4527      -3.24997       12.8853      -3.79832      -6.77738      -2.76658       2.02618      0.978446   -0.00879804      -1.31546     0.0165375     -0.737833    -0.0853897      0.378336     0.0698298    -0.0509214    -0.0287607    0.00790783       4.54435       6.01510       6.10214       5.83318       5.37118       4.63312       3.96286       2.96390       2.26378       1.53499       1.05324      0.623260      0.391724      0.213194      0.110223     0.0572648     0.0227100     0.0108946
  12  20 3492.3316    2.9597  2.3503 11.4853  0.0008  0.0442   0.0476   0.1133    0.0903   0.0000   434.8227      -2.42366       27.0808      -2.43318       1.45006    -0.0780842       4.98613       2.39312       1.29121     -0.926297      -1.74912      0.874060      0.357295  -0.000221073     -0.213717    0.00661633     0.0140997   -0.00315401       5.67181       6.78947       7.33248       7.30660       6.44256       5.42484       4.71338       3.49656       2.53363       1.74858       1.24527      0.744632      0.458194      0.236111      0.131437     0.0651673     0.0301807     0.0126281
  12  21 3632.3479    2.4031  3.7274 11.2358 -0.0022  0.0582   0.0327   0.1517    0.0644   0.0000   430.7076      -4.81004       10.6233       1.08363      -8.45179      -6.11375     -0.861733       5.80650       4.46486      0.272213      -2.02382      -1.49007      0.521203      0.581244    -0.0829964      0.111736     0.0871547    -0.0409290       7.52724       9.45076       10.0997       9.61102       8.87029       7.60358       6.03268       4.70037       3.43177       2.42350       1.62770       1.01136      0.604904      0.345038      0.177387     0.0857716     0.0383713     0.0161442
  12  22 3772.4148    1.9292  5.1434 10.9063 -0.0006  0.0743   0.0242   0.1994    0.0598   0.0000   437.3336     -0.241478       23.0639       1.46319       5.44145       17.1477      -8.98093      -8.60943      -2.70837       1.69213      0.764062      0.617481     -0.114417      0.277098      0.285376    -0.0261673     -0.117925    -0.0395423       9.12683       11.7814       12.4082       11.9037       10.9958       9.42583       7.74968       6.08140       4.46198       3.07983       2.11187       1.34965      0.777906      0.445651      0.224407      0.119182     0.0486529     0.0213577
  12  23 3912.7088    1.5508  6.1024 10.8437  0.0004  0.0921   0.0213   0.2534    0.0559   0.0000   442.4001       22.0334       16.8599       32.8133      -6.11849      -28.2775       5.33517       6.97534    -0.0979611      0.708636      0.158272       2.23541     -0.925173     -0.329707     0.0541519    -0.0674281    -0.0921872    -0.0482904       11.4316       14.7138       15.4839       14.7593       14.0776       11.6940       9.67049       7.55290       5.49400       3.93308       2.57289       1.63969      0.978189      0.532559      0.286353      0.137779     0.0604986     0.0249647
  12  24 4053.2123    1.3436  8.0098 10.3633 -0.0016  0.1081   0.0166   0.3084    0.0598   0.0000   451.8349       40.0468       22.6946      -13.5100       1.26668       33.2710       5.36908      -4.34408       6.33737     -0.927317     -0.263693      -1.04766      0.326353     -0.425160      0.322154    -0.0403679    -0.0168640     0.0381135       13.7194       17.1241       18.4618       17.5873       15.8978       14.2726       11.3924       8.85416       6.60496       4.65763       3.09517       1.96269       1.16088      0.658730      0.341297      0.168390     0.0730537     0.0316913
  12  25 4194.1470    1.1097 10.2201 10.1467  0.0009  0.1379   0.0143   0.4070    0.0555   0.0000   431.5064     -0.534750       36.3399      -19.8821       19.9190      -25.5786      -9.53606       7.81875       5.04007      -1.61125       2.12732      0.957570     -0.997672     -0.228232    -0.0967861     -0.314391    -0.0132639    -0.0190986       16.9406       21.8458       22.8431       22.4958       20.6777       17.6953       14.5376       11.2931       8.52678       5.91958       3.99880       2.59807       1.53352      0.873352      0.457720      0.227475     0.0965942     0.0402508
  12  26 4334.9810    0.9233 11.8723 10.0975 -0.0050  0.1758   0.0137   0.5029    0.0507   0.0000   473.7478       5.86794      -38.0124       19.2062       20.7919      -18.8849      -20.9247       11.1776       27.1083       10.0471      -2.07968       2.34492      -3.04117     0.0785760       1.36905     -0.148977     0.0161105      0.102970       22.0720       27.4672       29.9000       28.2649       26.3400       23.2781       18.3137       14.5033       10.6502       7.59253       5.21788       3.31059       2.00744       1.11394      0.593511      0.293439      0.124132     0.0536978
  12  28 4617.7083    0.6051 16.8323  9.9036 -0.0054  0.3080   0.0093   0.8462    0.0357   0.0000   467.8557      -30.6694       37.1484      -38.5544      -9.81245       62.0678      -49.2452      -13.5843       20.4489      0.259482      -13.6657       8.00667      -3.61357       1.17374       2.73663      -1.40688   -0.00238651    0.00993704       37.5120       48.0609       52.0630       49.6993       45.8289       40.2816       32.0595       26.1813       19.2050       13.6810       9.31445       6.02320       3.71279       2.07164       1.13655      0.574998      0.233182     0.0992134
  13   8 1838.6301    0.3951  0.4125  9.3903 -0.0109  0.0211   0.0151   0.0505    0.0566   0.0000   437.2586      0.845752       17.2746      0.934629      0.939755      0.237457     0.0659295      -2.02959     -0.914775     -0.739441      0.378589      0.353435      0.113190     -0.190019    -0.0424467     0.0301392   -0.00164020    0.00127177       2.63132       3.20248       3.20310       3.26259       2.58181       2.59690       2.30225       1.74268       1.43746      0.954303      0.633729      0.377217      0.243779      0.136992     0.0750562     0.0402362     0.0181193    0.00896462
  13   9 1983.7934    0.5452  0.5257  9.5362 -0.0109  0.0249   0.0177   0.0467    0.0672   0.0000   436.6815      -2.67817       11.3727      -1.58947      -3.43523      -2.61446      -1.78841       1.77131      0.172399       1.45076     -0.456053      0.749731    -0.0657996    -0.0405458    0.00612864     0.0791608     0.0252102   -0.00185902       2.62277       3.51914       3.52794       3.71889       3.23297       2.99050       2.46255       1.91795       1.52931       1.08555      0.731800      0.462607      0.302993      0.178434     0.0961352     0.0560651     0.0251768     0.0112846
  13  10 2128.4672    0.8029  0.6429  9.5894 -0.0052  0.0224   0.0228   0.0504    0.0876   0.0000   437.6079       2.42780       6.86870      -1.05971       4.25886      -1.70821       2.14839      0.507339     -0.317166      0.456185      0.316883      0.195398     -0.180450      0.351207     0.0358757     0.0535212   -0.00917072    -0.0174774       2.80523       3.48231       3.53344       3.39748       3.16160       2.69625       2.40074       1.93180       1.48738      0.999022      0.716771      0.422533      0.255005      0.156577     0.0872071     0.0448134     0.0212594     0.0113049
  13  11 2271.1166    1.0869  0.8316 10.0630 -0.0017  0.0259   0.0275   0.0621    0.1071   0.0000   442.0128      0.139872       6.87987      -1.04253       3.70515     -0.998610      -2.27207      0.340912      0.126448      -1.54762      0.320061     -0.351839     -0.159680      0.209090     0.0412145    -0.0884848     0.0354627     0.0117367       2.95498       3.94544       4.16050       4.01307       3.67515       3.17026       2.46148       2.12458       1.43222       1.06533      0.761851      0.443381      0.306474      0.166738     0.0988998     0.0499633     0.0249422     0.0113631
  13  12 2411.7838    1.5005  0.8586 10.6122 -0.0006  0.0257   0.0369   0.0608    0.1235   0.0000   432.8302       1.08022       9.48627     -0.878351      -6.50722       1.22642      0.442528      0.411518      0.336360      0.696088       1.11186     -0.273407     -0.422173    -0.0269235   -0.00277024    -0.0365126     0.0237822    -0.0105023       3.17023       4.12831       4.05726       4.16035       3.87181       3.17325       2.64726       1.99011       1.56467       1.07010      0.758431      0.482095      0.295102      0.179146      0.103495     0.0495005     0.0252142     0.0115377
  13  13 2551.6978    1.9428  0.9931 10.8734 -0.0078  0.0304   0.0480   0.0663    0.2555   0.0000   440.1006       3.29936       12.9860       4.79394      -7.89603      -1.79522       4.77970       1.48676       3.32269      -1.04516     -0.445017      0.630174     -0.240289      0.129880      0.189593     0.0441739    0.00346925    0.00840676       3.18225       4.38122       4.37580       4.55926       3.99108       3.53328       2.71283       2.34215       1.77366       1.17980      0.858880      0.560911      0.341198      0.201239      0.113277     0.0585620     0.0320875     0.0143427
  13  14 2691.6141    2.4922  0.8782 10.9822 -0.0043  0.0268   0.0630   0.0588    0.4136   0.0000   434.8407     -0.364207       15.1509      0.752438       2.46951      -1.13583       4.87727      -2.03221     -0.286260      0.231334       1.07306      0.685240     -0.200521    -0.0237295    -0.0489512     0.0775858    -0.0402138    0.00730687       3.17027       4.05101       4.03007       4.10171       3.41075       3.25229       2.79622       2.27294       1.76480       1.21210      0.843508      0.508573      0.319446      0.180481      0.106836     0.0535353     0.0269449     0.0124075
  13  15 2832.1205    3.1686  0.8515 11.5377  0.0129  0.0275   0.0787   0.0555    0.2933   0.0000   435.5674       5.31686       14.9429      -2.04482       4.47531      0.546711      -8.75318      0.532018      0.660374      -1.32214      0.787479     -0.232944     -0.251928      0.141009     -0.124135     0.0921155     0.0138964    -0.0343237       3.40634       4.44122       4.12349       4.02816       3.30277       3.47826       3.07166       2.57976       1.90720       1.35677      0.911830      0.532199      0.333964      0.188933      0.113044     0.0513178     0.0259568     0.0128141
  13  16 2972.6022    3.7184  0.8821 12.3661 -0.0118  0.0261   0.0891   0.0551    0.2067   0.0000   446.6981     -0.216460       8.38197       6.51797       6.01440      -1.75859      -6.62336      -2.51046       1.36024       2.20526      0.127375     0.0816090      0.347322      0.363604    -0.0677234     0.0936803   -0.00309776   -0.00748871       3.16152       4.01822       4.02515       4.05723       3.77442       3.21524       2.84395       1.96764       1.62877       1.14142      0.782158      0.511971      0.309751      0.197814     0.0999655     0.0553373     0.0254527     0.0115702
  13  17 3112.3958    3.9891  0.8998 12.5080 -0.0010  0.0254   0.0951   0.0606    0.1503   0.0000   444.0057      -4.02207       13.1019       9.05209     0.0622366     -0.106648      -5.49146     -0.905483     -0.386748     0.0611005      0.272646     -0.213695      0.373860    -0.0724208    -0.0188407    -0.0303628     0.0131704    -0.0118451       2.98172       3.79826       3.47901       3.84671       3.44423       3.15965       2.46796       2.03500       1.48827       1.15329      0.740059      0.489809      0.294702      0.191704      0.100121     0.0536609     0.0247782     0.0113002
  13  18 3252.2429    3.8879  1.1937 12.5299 -0.0009  0.0332   0.0849   0.0723    0.1383   0.0000   436.6302      -3.69895       14.1727     -0.501018       3.36233       2.91304      -1.53921       1.57850      0.838783     -0.935248     -0.642706     -0.660354    -0.0870345      0.260927     0.0969615     0.0828289    -0.0406720    0.00860114       4.28131       4.64445       4.92764       5.08926       5.15540       4.21186       3.11749       2.43586       2.19405       1.56537      0.955833      0.618033      0.404727      0.269142      0.153280     0.0835309     0.0388617     0.0166978
  13  19 3392.2856    3.3560  1.5642 12.3924 -0.0053  0.0364   0.0657   0.0887    0.1015   0.0000   440.3797      -9.44902       8.10057       7.77060       3.00527      -5.98209       3.00081       2.31506      -2.00817      -2.19424     -0.463542      0.307975      0.217621      0.243257     -0.101208    0.00210615    0.00899557   -0.00164533       4.45199       5.89928       5.89754       6.29276       5.33812       4.64370       3.76688       3.16491       2.25973       1.64802       1.06204      0.773572      0.447436      0.261112      0.137528     0.0804932     0.0408171     0.0186479
  13  20 3532.4500    2.6775  2.7987 11.6437 -0.0002  0.0492   0.0398   0.1241    0.0705   0.0000   443.5092       11.2623       8.61083      -5.30576      -10.7247      -4.34445      -4.97566       1.95156      -1.81277       1.15617     -0.715971     0.0280881      0.585999     -0.116726     0.0301804     0.0416789    -0.0482235     0.0167066       5.71266       7.15732       7.85327       7.21222       7.11165       6.13282       5.10470       4.12540       3.02666       2.24441       1.54356       1.01644      0.646972      0.366301      0.213606      0.108413     0.0525888     0.0252186
  13  21 3672.9366    2.2146  3.9703 11.1548 -0.0016  0.0606   0.0291   0.1530    0.0636   0.0000   443.5592     -0.590925     -0.968729      -2.17179      -3.28168      -3.13602      -1.50405      -5.55335     -0.734380      -1.38076      -2.16099      -1.37608       1.73702     -0.250534    0.00140668      0.158211     0.0301488    -0.0505107       7.25142       8.76676       9.35813       9.43655       8.63321       7.35830       6.35546       5.19997       3.82148       2.72920       1.91205       1.32279      0.781678      0.464097      0.256383      0.139100     0.0696071     0.0343157
  13  22 3813.4686    1.8095  5.9377 10.7370  0.0007  0.0773   0.0211   0.2100    0.0590   0.0000   428.1636      -7.59511       11.4780       4.63991      -9.94185      -5.97138       3.27273       5.56612      -4.83099      -3.59752      -1.96616       1.43453     -0.906497      0.746091      0.187578    -0.0841201    -0.0956139     0.0115382       9.06328       11.1533       12.4428       11.9550       11.0216       9.82126       7.90424       6.55107       4.87947       3.59122       2.44822       1.61098       1.02706      0.604324      0.345846      0.183723     0.0867630     0.0416212
  13  23 3954.3520    1.4689  7.3453 10.5551 -0.0045  0.0951   0.0182   0.2639    0.0589   0.0000   462.2037      -11.0473       30.7389       14.6884       18.5026      -10.4805       7.53813      0.369027     -0.883293      -4.32207       1.77187     -0.930181     -0.516495       1.12221      0.132793     0.0295999    -0.0262379     -0.164292       11.1358       14.2283       15.0560       14.8563       13.8511       12.0001       10.0427       8.04910       6.02367       4.35801       3.09524       2.03233       1.27847      0.764671      0.424043      0.225464      0.107297     0.0504057
  13  24 4095.5217    1.2448  8.7940 10.3946 -0.0020  0.1123   0.0158   0.3385    0.0551   0.0000   455.1227     -0.357888      -10.6813       11.1907      -7.15356       4.43047       6.94081       5.24433      -3.30173       11.6575       5.20354      -2.73253     0.0100582       1.00311      0.493853      0.112227     0.0999882     0.0770295       13.0921       16.3763       17.5977       17.0248       16.2463       13.9769       11.8259       9.51587       7.18035       5.30424       3.64700       2.43838       1.52158      0.927147      0.507466      0.278097      0.130015     0.0607577
  13  25 4236.4096    1.0242 10.3802 10.1618 -0.0041  0.1391   0.0138   0.4058    0.0526   0.0000   418.6275      -12.9699       17.5803       41.0972      -4.28874      -26.2109       14.0455       20.7041       11.9053      -6.66873      -5.26345       1.04118      0.299426     -0.848026     -0.835826      0.300147      0.246599    0.00609439       16.1216       20.6588       21.6515       21.8940       20.2196       17.7984       14.3811       11.5735       8.88074       6.40951       4.56118       2.98411       1.92916       1.14316      0.652942      0.345644      0.162789     0.0769321
  13  26 4377.5029    0.8679 12.9947 10.0573 -0.0016  0.1887   0.0127   0.5248    0.0480   0.0000   409.9462       23.5763       12.1562       19.7531       28.1053      -16.1320       25.8653      -10.2250      -30.7933      -8.54301      -4.32647       6.49299      -4.32263     -0.552665       1.30104      -1.05743     -0.322878      0.118754       21.4447       27.7927       29.1610       29.3212       27.1275       23.8956       19.5391       16.0414       12.3365       8.81212       6.24340       4.25725       2.67604       1.62139      0.896635      0.496282      0.232506      0.109244
  13  27 4518.9302    0.6915 15.0258  9.9855 -0.0038  0.2483   0.0110   0.6856    0.0414   0.0000   427.6165      0.183851       32.2364       31.5608       11.5982       19.6399      -4.78831      -3.61335      -36.9811      -13.0188       9.91943     -0.424390      -3.79454       3.12550       1.96299      -1.04690     -0.226145    -0.0214755       28.1695       36.3638       38.8777       38.6174       35.7100       31.1511       26.2456       20.9333       16.1775       11.6933       8.21444       5.61684       3.58794       2.13498       1.20592      0.662914      0.307202      0.145379
  14   7 1723.4889    0.2911  0.2447  9.3589 -0.0107  0.0168   0.0141   0.0326    0.0387   0.0000   435.0438      -4.20417       9.22346      -4.81021      -2.42844       2.23734       1.24729    -0.0778349      0.957001       1.46309      0.230566      0.443152      0.126123      0.136530    -0.0195390     0.0242744     0.0260611    0.00945249       1.89096       2.28597       2.40147       2.37287       2.51219       1.88535       1.72748       1.34598       1.03112      0.798483      0.587700      0.348791      0.228046      0.135318     0.0948285     0.0519835     0.0235025     0.0127750
  14   8 1870.8350    0.4354  0.3022  9.3846 -0.0075  0.0216   0.0192   0.0339    0.0512   0.0000   433.9395      0.302223       9.47787      -2.89628      0.606179      -1.44988      0.488384      0.354312     -0.686045     -0.498987     -0.172342     -0.439874    -0.0987701      0.302389    -0.0420617     0.0707800     0.0435006     0.0160142       2.07982       2.66798       3.31501       2.77988       3.01226       2.21573       2.20743       1.67535       1.22602      0.992781      0.597879      0.515842      0.257272      0.177909      0.119886     0.0480772     0.0325161     0.0144347
  14   9 2017.0369    0.6040  0.4697  9.6274 -0.0033  0.0192   0.0194   0.0424    0.0643   0.0000   436.2127      -4.07074       18.5087       1.82014      -1.25041       1.04379       1.80800     -0.462208      -3.43743       1.26376    -0.0114785     -0.981061    -0.0935063      0.215627    -0.0774026    0.00189897     0.0564971    0.00773901       2.11756       2.87608       3.01333       3.00005       2.78833       2.33680       1.97578       1.47650       1.19070      0.814421      0.588328      0.419823      0.243165      0.166383     0.0939371     0.0577521     0.0251431     0.0139439
  14  10 2162.4718    0.8059  0.7775  9.7414 -0.0051  0.0257   0.0208   0.0612    0.0854   0.0000   435.5322       4.79363       6.57712      -4.82334      0.187367       2.99077      -2.60450       2.69704      -1.52432       1.48116     -0.268583     -0.281797      0.222196      0.239233     -0.234270    -0.0972778    0.00496551    -0.0280199       2.68816       3.63044       3.69095       3.82673       3.51601       2.96336       2.60954       2.00694       1.59980       1.03281      0.855329      0.526755      0.375881      0.215304      0.127576     0.0714150     0.0373033     0.0186666
  14  11 2305.6389    1.1545  0.8943 10.1517 -0.0045  0.0262   0.0266   0.0600    0.1039   0.0000   440.3259       1.94972       12.4680       1.76448       2.17097       1.51643       2.10826      0.184574      0.585978       1.40728      0.963378       1.08011      0.600036      0.171566      0.131866      0.153002     0.0496466    0.00543390       2.95552       3.64074       3.75525       3.82429       3.56186       3.03163       2.65053       2.22329       1.70768       1.23199      0.882221      0.581872      0.388164      0.232745      0.130761     0.0766093     0.0423230     0.0202016
  14  12 2446.6804    1.5591  0.8691 10.7944 -0.0039  0.0268   0.0364   0.0572    0.1107   0.0000   437.7993       2.58084       15.6318       6.95406      -1.05140       1.08109      0.132762    -0.0249058     0.0508722       2.89051     -0.960057     -0.628003      0.223122    -0.0745062     -0.105274     0.0479138     0.0674708    -0.0156062       2.89939       3.61025       3.95176       4.03546       3.53148       2.91967       2.88376       2.13924       1.57774       1.28883      0.895291      0.583391      0.344223      0.242029      0.139008     0.0770115     0.0375872     0.0200327
  14  13 2587.2351    1.9832  0.9233 11.3748 -0.0022  0.0255   0.0480   0.0654    0.1234   0.0000   444.5826       10.9265       1.37495      -5.87690       5.39197       3.84691      -2.53484      -1.90197       1.48511     -0.944702       1.97753      0.946371     -0.504379     -0.112401      0.100737     0.0707186    -0.0411864     0.0127817       2.97455       3.78903       3.68379       3.83752       3.63381       3.11550       2.66162       2.08156       1.67863       1.21972      0.901300      0.573247      0.365768      0.228355      0.139397     0.0768837     0.0398000     0.0189734
  14  14 2728.1730    2.6472  0.8862 11.1882 -0.0119  0.0245   0.0638   0.0579    0.3150   0.0000   442.7831      -5.04701       8.97497       6.69734     -0.336568     0.0859305      -1.28536      -5.53280      0.675243      -1.35901     -0.255944       1.44983    -0.0424453      0.536016     -0.209859     -0.120176     0.0267896    0.00112401       2.84657       3.66356       3.88005       3.94787       3.67888       3.09862       2.55722       1.99599       1.50714       1.17345      0.791723      0.532048      0.325120      0.217868      0.137189     0.0730038     0.0391326     0.0187253
  14  15 2869.1560    3.3040  0.8285 11.9198 -0.0109  0.0247   0.0876   0.0565    0.3298   0.0000   440.7335       2.40546       16.7334      -2.16090      -1.46529      -2.92037      -2.30840      -1.34859     -0.306194      -1.23154     -0.676018     -0.823547     -0.120179    -0.0445288     0.0318960    0.00503346     0.0101077   -0.00433501       2.76831       3.48328       3.98809       3.60590       3.63714       2.89332       2.61134       2.07015       1.49742       1.18074      0.753159      0.595499      0.359010      0.204095      0.133397     0.0702089     0.0355089     0.0192098
  14  16 3010.1010    4.0067  0.8587 11.8952  0.0019  0.0246   0.0939   0.0548    0.3519   0.0000   436.5636      -3.43378       15.0098      0.177467       1.51546      -3.91879      -3.73342       2.22718       1.00909     -0.827112     -0.771580     -0.471612      0.251906      0.316821    -0.0239152    -0.0167842     0.0143484   -0.00305882       2.70627       3.39602       3.50826       3.39949       3.23351       3.07513       2.46199       1.96650       1.44326       1.09606      0.817688      0.561831      0.376519      0.221975      0.134242     0.0699654     0.0366662     0.0174767
  14  17 3150.4795    4.0260  1.1332 12.7318 -0.0018  0.0285   0.0882   0.0724    0.1806   0.0000   436.3513      -1.97012       14.9428      -2.69179      -6.92535     -0.825550       3.04404       3.36541     -0.342330      0.183931      -1.00099     0.0999239     -0.324224     -0.127402      0.103863   -0.00891651     0.0237728   5.86615e-05       2.97938       3.87597       3.90604       4.17391       3.78611       3.34806       2.76911       2.31475       1.73110       1.30547      0.950776      0.599631      0.416228      0.244548      0.153944     0.0867262     0.0431926     0.0221095
  14  18 3290.7831    3.6509  1.4386 12.2304 -0.0007  0.0318   0.0705   0.0806    0.1472   0.0000   440.0327      -6.92454       5.76358       8.00853       5.98701      -3.22501      -4.83155       1.62468       3.43580      0.741586      0.540140      0.687575      0.236008     -0.540041     -0.215277     0.0708047     0.0268016    -0.0152783       3.41521       4.36674       4.51683       4.62792       4.41112       3.67291       3.36830       2.57585       2.01297       1.48997       1.09776      0.723601      0.474749      0.301763      0.171236     0.0956119     0.0504451     0.0244938
  14  19 3431.3063    3.1743  2.0017 12.0122 -0.0022  0.0374   0.0536   0.0992    0.0948   0.0000   437.0078      -7.21394       17.1192       4.69619      0.956136      -8.81308       1.10521       3.31947      -1.31285       1.46447      -1.57186     -0.609590      -1.28164    -0.0746618     -0.128094      0.141487     0.0458166    -0.0729271       4.11764       5.04856       5.55924       5.45785       5.08256       4.50043       3.92754       3.03273       2.41229       1.81742       1.25468      0.878750      0.561148      0.357552      0.202174      0.117038     0.0606947     0.0305471
  14  20 3572.0143    2.5026  3.0132 11.5767 -0.0024  0.0495   0.0360   0.1291    0.0704   0.0000   429.6162      -2.96630       14.0741       3.21732       1.94533      -5.23221      -2.01262       1.64667     -0.866251     -0.846710       2.58939     -0.911290    0.00129070     -0.381133      0.349475    -0.0707706     -0.118149     0.0312116       5.58378       6.66877       7.24045       7.36642       6.90316       6.05799       5.04721       4.24370       3.18187       2.45029       1.70173       1.17441      0.753341      0.476524      0.284789      0.165192     0.0834464     0.0424305
  14  21 3712.9898    2.1128  4.3804 10.9681 -0.0005  0.0603   0.0262   0.1600    0.0670   0.0000   438.5876     -0.812583       9.64546      -15.4358       11.0696       4.86635       1.87913      -3.39593      0.235626      0.943799     -0.562329      -1.60347     -0.451580      0.247752      0.710736     -0.101664      0.164462    -0.0575368       6.71435       8.54012       9.07782       8.94025       8.34521       7.58773       6.33463       5.13182       3.99323       2.94407       2.10724       1.49441      0.929218      0.600959      0.342743      0.191947     0.0980488     0.0491476
  14  22 3853.9304    1.7389  5.8065 10.6705 -0.0011  0.0757   0.0205   0.2013    0.0608   0.0000   443.1211       16.9979       15.6568      -9.93598      0.547415      -16.4172       8.60749      -1.35330      -1.55894      -2.22433      -1.21405       2.21052       1.55530     -0.368740     -0.622772     0.0300638      0.100456    -0.0814467       8.12336       10.4663       11.3220       11.0267       10.5489       9.12964       8.01042       6.40551       5.05203       3.79320       2.67590       1.81696       1.19422      0.751948      0.435045      0.255036      0.124063     0.0644760
  14  23 3995.2548    1.4131  7.5447 10.5232 -0.0020  0.0976   0.0173   0.2770    0.0563   0.0000   445.2885      -17.4234       5.13053       4.44639       2.94229      -8.43459       12.5467      -9.41110       3.57418       6.76572       1.83024      -3.36361      -1.86646     -0.658535      0.743543      0.503292     -0.221967      0.111722       10.0397       13.3613       14.0127       14.2768       13.3103       11.9866       9.98008       8.21700       6.44674       4.85056       3.40776       2.39142       1.53983      0.984389      0.570088      0.323727      0.165842     0.0826778
  14  24 4136.5572    1.1766  9.5934 10.2754 -0.0013  0.1183   0.0148   0.3511    0.0549   0.0000   451.8904       25.8357      -16.6762       3.87467       8.28491      -15.8504       10.4566       15.7692       8.16853    -0.0342497      -8.14092      0.967326       1.56588       1.44686     -0.220522     -0.287345     -0.234511    -0.0180442       12.6821       16.6469       17.8563       17.4367       16.4959       14.5303       12.5733       10.1244       7.80856       5.94001       4.22297       2.92000       1.91771       1.20452      0.702888      0.398596      0.198122     0.0995037
  14  26 4419.5881    0.8225 14.0568 10.0371  0.0007  0.1949   0.0120   0.5746    0.0445   0.0000   469.3202      -23.8159      -59.2068      -28.1348       33.1029       10.6383      0.309413      0.673937       9.31927       4.57479      -7.08210       5.99941       4.04156      -1.20901     -0.820089      0.319207    -0.0759257     -0.126337       20.6351       26.5672       28.4603       28.6027       26.9626       23.9128       20.3757       16.4875       13.0631       9.78089       7.01265       4.91359       3.22772       2.04062       1.21379      0.697475      0.345088      0.178026
  15   7 1753.7551    0.3382  0.2592  9.3169 -0.0062  0.0177   0.0143   0.0303    0.0414   0.0000   438.6677      -4.24713       11.6834       4.60843      0.253426       2.46485      0.475325      0.733917     -0.281180     -0.868567    -0.0489467      0.639881     -0.392045     -0.170813    -0.0184036     -0.100046    -0.0341531    -0.0128837       2.17709       2.61047       2.33705       1.95589       2.41555       2.51002       2.18460       1.63007       1.02596      0.810107      0.656887      0.607956      0.427913      0.246835      0.146503     0.0742599     0.0412711     0.0176456
  15   8 1902.3328    0.4845  0.3733  9.4946 -0.0069  0.0190   0.0172   0.0384    0.0500   0.0000   438.4360      0.842721       12.8779     0.0806120      -4.73940      0.186883      0.889535      -1.64067       1.60282     -0.258363     -0.279863     0.0360222      0.287255      0.157511    0.00158809   0.000540046    -0.0356422    0.00915871       2.33328       3.03678       3.04481       2.96230       2.89398       2.48313       2.23568       1.69863       1.26497      0.907979      0.672457      0.504423      0.333042      0.216791      0.120092     0.0668952     0.0358257     0.0176870
  15   9 2049.6045    0.6758  0.4715  9.6652 -0.0053  0.0206   0.0200   0.0392    0.0731   0.0000   436.9685       3.10439       13.4548      -2.92886      -6.34988      -5.86808      0.573715     0.0147265     -0.571849      0.448371     -0.155363      0.299567    -0.0303040     0.0655490    -0.0344148    -0.0643329    -0.0879633   -0.00530654       2.69765       3.42566       3.73953       3.71081       3.59651       3.04488       2.43872       1.78971       1.30880      0.923508      0.668975      0.513206      0.337433      0.219551      0.134973     0.0759631     0.0421040     0.0217328
  15  10 2195.8116    0.8970  0.6777 10.0020 -0.0052  0.0220   0.0232   0.0495    0.0804   0.0000   439.9792      -1.64189       12.6312      -5.43571       2.01113       2.83689       1.78162       1.33051       2.26807     -0.377559      0.674414     -0.489470      -1.03252    -0.0498621     0.0722364    0.00776514    -0.0459196   0.000209248       2.25100       2.90903       3.00784       2.95244       2.94461       2.57888       2.23758       1.75587       1.37727       1.05625      0.789394      0.546552      0.356436      0.237401      0.145243     0.0840882     0.0473055     0.0242539
  15  11 2339.4726    1.2414  0.9468  9.9922 -0.0012  0.0254   0.0265   0.0605    0.1132   0.0000   439.9503      -2.42593       12.2418      -3.15669      -3.55527       5.04521       2.75057     0.0366756     -0.290979      0.217248     -0.388025    -0.0441183     -0.464154      0.248841     -0.113754    0.00931578    0.00732411   -0.00163362       2.83887       3.45680       3.48379       3.53635       3.55351       3.19797       2.57824       2.07550       1.54026       1.27125      0.918961      0.628966      0.437988      0.276669      0.172972      0.104996     0.0578480     0.0286345
  15  12 2480.9583    1.7038  0.9590 10.4457 -0.0037  0.0243   0.0365   0.0621    0.1305   0.0000   440.7481      0.820831       12.1505       5.50611      -1.27539     -0.658760      -2.63753    -0.0984761      -1.88347      0.783001     -0.779287      0.246135      0.158560      0.153437    -0.0343128      0.110406    -0.0398902    -0.0133389       2.36741       3.22450       3.22186       3.21910       3.22237       2.82148       2.46331       1.93602       1.51881       1.20494      0.862832      0.601116      0.402196      0.261427      0.158164     0.0932861     0.0510785     0.0280169
  15  13 2622.3603    2.1972  0.7973 11.4677  0.0026  0.0229   0.0521   0.0518    0.0996   0.0000   439.0659      -1.62073       11.5268      -1.77950       4.32785       2.12635      -1.54718      -2.22905     -0.137093      0.698269     -0.426953      0.258414     0.0337123     -0.415512      0.494347     -0.107331    -0.0576721    0.00489157       2.36067       3.00666       3.20364       3.26830       2.97286       2.67665       2.31806       1.97226       1.42677       1.11059      0.821781      0.582500      0.368648      0.254829      0.149077     0.0897338     0.0456292     0.0243234
  15  14 2764.0913    2.7062  0.8099 11.9038  0.0008  0.0219   0.0639   0.0556    0.1183   0.0000   436.1233      -2.96547       9.50276      -1.21741     -0.208310      -2.13794      -3.68943     -0.355485       2.81582      0.381658    -0.0417540      0.429094     -0.426551     -0.417014      0.202682      0.125804    -0.0624926     0.0487379       2.45083       3.04068       3.14323       2.97555       2.84891       2.50424       2.35029       1.90132       1.57184       1.22634      0.840794      0.571857      0.388566      0.227544      0.150797     0.0838093     0.0478131     0.0249337
  15  15 2905.7032    3.4629  0.8671 12.1335 -0.0102  0.0236   0.0808   0.0562    0.2249   0.0000   439.5131       6.11648       11.2187     -0.906641     -0.201766       3.28798      -1.71021      -1.01520       1.94967      -1.78819    -0.0769014     -0.102422      0.653305     -0.242152     -0.509845     -0.196679     0.0520793     0.0424972       2.21845       3.18946       3.07607       3.29091       2.94548       2.64849       2.37891       1.94624       1.56763       1.18501      0.842862      0.581144      0.387450      0.246403      0.158058     0.0840996     0.0487539     0.0260679
  15  16 3047.0650    3.8366  0.8947 12.4332 -0.0041  0.0263   0.0953   0.0598    0.2683   0.0000   438.6446      0.536564       6.18272      -5.92114    -0.0383005      -1.14565      -3.33906    -0.0463786       2.11486    -0.0928492     -0.235035       1.19396     -0.103886     -0.619246     -0.131290    -0.0429763     0.0569884    -0.0491882       2.59339       3.47024       3.87079       3.54728       3.60476       2.96539       2.58297       2.15745       1.61559       1.29173      0.838495      0.609906      0.435541      0.259909      0.165220     0.0932626     0.0525209     0.0298783
  15  17 3187.9432    4.2056  1.1056 11.9233 -0.0027  0.0278   0.0952   0.0673    0.5223   0.0000   439.2764     -0.590676       11.1340     -0.531111     -0.299215      -2.01971      0.355624      -2.07646      0.547196     -0.604583     -0.330472     -0.162049      0.271437     -0.115106     -0.265518   -0.00396797     0.0525978     0.0357395       2.68086       3.54256       3.74991       3.74965       3.64864       3.18078       2.73053       2.30411       1.78934       1.30566      0.984558      0.690749      0.461099      0.299913      0.177188      0.111233     0.0577958     0.0296107
  15  18 3328.8018    3.4135  1.4408 12.7145 -0.0101  0.0333   0.0713   0.0829    0.1352   0.0000   438.6544     0.0688554       9.74900       2.04421      0.835606       3.85204       4.27058       2.13689      -2.54495       1.23383       1.83400      0.290225      0.632852     -0.785901      0.132073      0.244594     0.0170981     0.0475665       3.49153       4.68477       4.87417       4.90735       4.63126       4.01429       3.39292       2.86352       2.12758       1.68306       1.19347      0.829478      0.544302      0.346102      0.215689      0.136909     0.0689712     0.0371430
  15  19 3469.8773    2.9189  2.2769 12.0845 -0.0008  0.0422   0.0475   0.1027    0.0936   0.0000   436.6639      -10.6971       3.82711      -6.67920      -1.90253      -9.05357    -0.0309866      -5.94771      -4.31728       3.63257       1.97968      -1.72916      0.252257      0.575572     -0.591082    -0.0593423     0.0523611     0.0705872       4.48175       5.86398       6.27610       6.11354       5.73461       5.07730       4.44578       3.70296       2.88233       2.21915       1.58389       1.11169      0.742188      0.480265      0.287277      0.172731     0.0907868     0.0495944
  15  20 3611.0900    2.3986  3.3184 11.5631 -0.0007  0.0517   0.0324   0.1351    0.0676   0.0000   440.9068      -18.6527       16.7944       9.13834      -5.96825       5.75715       5.69196    -0.0704711      -3.09980      0.471751      0.265152     -0.935602     0.0149858     -0.198394     -0.641051     0.0176896      0.121921     0.0461057       5.07729       6.69309       6.77043       7.15229       6.66591       6.18011       5.25235       4.23140       3.51525       2.61140       1.93530       1.35214      0.967490      0.588113      0.385272      0.212726      0.121301     0.0657948
  15  21 3752.4168    1.9446  5.0827 10.9385 -0.0023  0.0666   0.0230   0.1779    0.0621   0.0000   438.2185      0.916711       20.7329     0.0558754      -12.7881       3.44503       1.73500       9.79169       9.56760      -3.77023      -2.51509     -0.809909    0.00453270      0.291823      0.496917      0.211721      0.219599     -0.157258       6.65331       8.47513       9.27810       9.22865       8.68124       7.90927       6.83123       5.62858       4.47578       3.44131       2.49885       1.80279       1.20463      0.770963      0.483395      0.291678      0.149317     0.0824244
  15  22 3893.9277    1.6386  6.7053 10.4808 -0.0021  0.0788   0.0180   0.2202    0.0631   0.0000   441.8398       2.48024       8.67708      -3.75570      -14.9087      -11.7954      -3.12910       3.83560      -3.88792       2.54508      -2.39585      -2.25097       1.24322     -0.160815     -0.158763      0.525282     -0.122539     -0.285064       7.82423       10.2869       11.0576       10.9659       10.5543       9.35683       8.26541       6.62329       5.42069       4.16537       2.99268       2.14705       1.44219      0.918099      0.575124      0.343365      0.178604     0.0979783
  15  23 4035.4918    1.3750  8.2746 10.4485 -0.0028  0.0971   0.0161   0.2823    0.0548   0.0000   446.2419       11.5323      0.982604      -6.36196      -5.86718     -0.608744      -4.78666      -3.43469       3.50689       5.79667      -1.78173       3.96515      0.545621    -0.0443321      -1.62916     -0.462320     -0.101549    -0.0404048       9.70481       12.4811       13.6214       13.2281       12.7877       11.7502       10.1016       8.24421       6.55025       4.94308       3.74698       2.63143       1.82592       1.17685      0.727112      0.422427      0.225995      0.120164
  15  25 4318.8567    0.9142 12.4794 10.1792 -0.0043  0.1603   0.0130   0.4748    0.0459   0.0000   409.5557       36.2218       35.0181      -9.40616      -10.3780      -10.2541      -42.6645       35.5531      0.799160      -7.18366      -12.9218      -6.49014       4.70773      0.410710      -1.15856      0.730745     0.0243684      0.213460       15.8123       20.5609       22.2433       22.2052       21.3995       19.0965       16.7335       13.4968       11.0182       8.32503       6.23402       4.39561       2.98685       1.98500       1.21968      0.740202      0.388235      0.210089
  15  27 4603.0697    0.5734 15.9242  9.9895  0.0005  0.2842   0.0095   0.7475    0.0339   0.0000   471.6134       37.6748       11.8574      -39.3674       39.7971       65.9323      -26.0288      -38.7351      -57.5030       14.2106      -2.03995      -13.1839       3.92983       1.52167       2.07758     0.0419605      0.416982      0.933582       27.9839       35.8902       39.1886       39.3127       37.1215       34.2294       28.9631       24.6713       19.3329       14.7486       11.2804       7.96179       5.43261       3.60293       2.26884       1.36788      0.704904      0.384128
  16   6 1629.5065    0.2370  0.1695  9.2462 -0.0031  0.0140   0.0148   0.0312    0.0333   0.0000   436.7524    -0.0313038       13.6755      0.123211      -2.56366      -1.70252      0.631808      -1.24568    -0.0572246     -0.418266   -0.00580245      0.268557     -0.352916     0.0212625    -0.0429090    -0.0467454     0.0238994    0.00751039       1.59584       1.90340       2.18705       2.01482       1.82416       1.88365       1.81449       1.40096       1.13703      0.775046      0.521050      0.462550      0.337715      0.221463      0.139194     0.0735653     0.0384540     0.0239531
  16   7 1783.2244    0.3561  0.3096  9.3315 -0.0021  0.0180   0.0136   0.0367    0.0421   0.0000   435.2265      0.184438       11.6768      -1.20668      -4.91819      -2.74456       3.40619      -1.14529      0.633384      0.434079       1.43295     0.0467590      0.326923     -0.120834     0.0655683   -0.00437179    -0.0131344    0.00102536       1.66254       1.89562       1.97894       2.12505       2.18740       1.78681       1.56722       1.53436       1.18979      0.899360      0.619048      0.441235      0.324823      0.201505      0.146175     0.0658936     0.0558149     0.0262000
  16   8 1933.1617    0.5029  0.4357  9.5077 -0.0010  0.0205   0.0158   0.0384    0.0507   0.0000   436.6489      0.585771       15.1647       1.93094      -2.29901      -2.50611       1.14912       1.49027    -0.0967189     -0.277807     -0.875306     -0.334232      0.272616      0.441756     0.0858261    -0.0643464     0.0220238    -0.0227453       2.19113       2.92670       3.09541       3.15445       3.11575       2.59680       2.21750       1.62724       1.29543       1.03769      0.689151      0.510199      0.322234      0.240328      0.144677     0.0895137     0.0565531     0.0278603
  16   9 2081.5574    0.7153  0.5688  9.6718 -0.0047  0.0218   0.0199   0.0461    0.0791   0.0000   439.1532       2.29032       11.8654     0.0697431      -1.18766       2.51552       2.40211      0.384380    -0.0907889       1.68587      0.371999      0.700260      0.438188     -0.201821      0.189675     0.0457473     -0.126907     0.0408738       1.94741       2.96370       2.82999       3.21633       2.69517       2.74691       2.07780       1.80205       1.30367       1.09019      0.760968      0.565727      0.365521      0.245865      0.150150     0.0993598     0.0555317     0.0323116
  16  10 2228.3719    0.9943  0.6673 10.1908 -0.0003  0.0206   0.0254   0.0499    0.0917   0.0000   436.8760      -1.75530       11.0688      -5.22169   -0.00970725      -1.64523      0.493129      -1.90636     -0.344330     -0.391916      0.500711     -0.137643     -0.738349      0.147243    -0.0103424    -0.0701777    -0.0110441    -0.0131234       2.37680       3.06071       3.26502       3.42845       3.20540       2.85652       2.32947       1.84256       1.43486       1.08465      0.857492      0.590168      0.374013      0.247780      0.162784      0.110408     0.0636966     0.0346860
  16  11 2372.5482    1.3149  0.9029 10.4257 -0.0041  0.0240   0.0282   0.0579    0.1002   0.0000   441.0168      -3.25721       19.2886     -0.241577      -5.07048      0.695521       3.95723     0.0132438       1.33171      0.853256     -0.493650       1.21004     -0.276694     0.0874038     -0.125584      0.126749    0.00203556    -0.0219127       2.46582       3.00005       3.07569       2.99839       2.95223       2.88810       2.65203       2.12650       1.70322       1.21138      0.953336      0.705881      0.555555      0.372697      0.227721      0.128425     0.0711362     0.0404865
  16  12 2514.8206    1.7390  1.0158 10.9775  0.0002  0.0262   0.0361   0.0598    0.1078   0.0000   439.3856     -0.282303       17.9954       3.36182      -6.83854       2.47284       1.73902       3.43661     0.0443922      -1.29515     -0.999667      0.187070      0.113826      0.118387      0.263754     0.0721928    -0.0378611     0.0176011       2.52589       3.33741       3.56003       3.74724       3.51557       2.95227       2.68976       2.18234       1.72027       1.28628       1.01322      0.691743      0.468630      0.328076      0.209799      0.123714     0.0712806     0.0424197
  16  13 2656.8809    2.4267  0.8349 11.3660  0.0009  0.0222   0.0526   0.0503    0.1146   0.0000   439.9092     0.0344731       15.5917      0.825501     -0.730838      -1.48527      0.525908       2.36236     0.0229006     -0.749499      0.298212      0.919317     -0.613642     -0.496636    -0.0653183      0.170924     0.0434721    -0.0793153       2.23464       2.80755       3.00103       2.99681       2.79821       2.57379       2.28798       1.88193       1.54719       1.17847      0.852370      0.617091      0.436976      0.298617      0.181098      0.105990     0.0605460     0.0370433
  16  14 2799.4792    2.9530  0.8458 11.9885 -0.0074  0.0230   0.0665   0.0512    0.1149   0.0000   437.1325     -0.369210       11.1289      -1.88683       2.55797      -4.38785      0.786888       1.22516      0.954378      0.171669       1.05007      0.418016      0.399498     -0.327383     -0.249096    0.00896514    -0.0902820    -0.0621005       2.19068       2.85292       2.91329       2.96073       2.79441       2.55589       2.20792       1.93251       1.58699       1.20431      0.899394      0.667316      0.417292      0.306247      0.182533      0.112123     0.0644856     0.0371994
  16  15 2941.6985    3.6996  0.8031 11.9811  0.0023  0.0199   0.0822   0.0495    0.1770   0.0000   439.3884      -5.32542       8.00094      -3.17711      -1.33646      -4.13650      -4.28133       1.00734      0.650706     -0.202081     -0.770724      0.105719      0.144716     0.0422052      0.283063     0.0228103    0.00310094    -0.0108620       2.05365       2.55432       2.78485       2.69895       2.68452       2.37654       2.05024       1.70348       1.32456       1.00301      0.757706      0.545220      0.384270      0.252720      0.162787     0.0982805     0.0562468     0.0313544
  16  16 3083.4412    4.0864  0.9260 12.5136 -0.0046  0.0323   0.0897   0.0594    0.2315   0.0000   436.9478      -4.90359       10.2737     -0.945575      -1.23963       4.32270       1.14979     -0.669555     -0.875719     -0.236296     -0.521564     -0.639865    0.00710081     -0.136026     0.0139694     -0.217613    -0.0647614     0.0428264       4.30586       5.33731       4.90325       3.95454       3.17083       3.02008       3.47793       3.67611       3.20270       2.52753       1.80317       1.20849      0.752409      0.430546      0.241206      0.128239     0.0696836     0.0407813
  16  17 3224.9194    3.9715  1.1328 12.6006  0.0008  0.0294   0.0923   0.0732    0.2756   0.0000   434.5013      0.372653       20.0403      -1.41150       1.97814      -2.06862      0.781404      -2.41794    -0.0807408     -0.857108     -0.401485     -0.304729      0.124328     -0.280404    -0.0994677     0.0266148    -0.0555971    -0.0171810       2.56553       3.64901       3.57788       3.80407       3.51003       3.33536       2.89584       2.29819       1.90736       1.52162       1.05178      0.820896      0.544298      0.376908      0.237312      0.143179     0.0781716     0.0481290
  16  18 3366.2515    3.5121  1.8084 11.5191 -0.0022  0.0345   0.0621   0.0851    0.3380   0.0000   441.2517       7.63927       16.8657       3.65599      0.781733       2.25325      -2.80896      -1.14669      -1.38349       1.19642      0.627319      0.246070      0.970152     -0.263210      0.141242    -0.0933478    -0.0336018    -0.0227668       3.37631       4.31015       4.42706       4.51998       4.37166       4.13561       3.49413       2.89914       2.28198       1.82981       1.36526       1.00238      0.676355      0.466264      0.292443      0.179898      0.108603     0.0590348
  16  19 3507.7548    2.6744  2.5438 12.0013 -0.0022  0.0439   0.0431   0.1186    0.0960   0.0000   443.1836       5.18287     0.0764116      -2.25867      -10.9360      -9.38015       10.0408      -3.49632      -1.40531       1.34183     -0.313670       1.17233      0.330191     -0.164371      0.226815     -0.142098     0.0586796    -0.0168568       4.19807       5.77446       5.90741       6.10992       5.62573       5.14709       4.53721       3.88740       3.08886       2.37467       1.77761       1.28334      0.883322      0.594897      0.361966      0.230899      0.122352     0.0700271
  16  20 3649.6583    2.2734  3.9654 11.2130  0.0015  0.0537   0.0275   0.1458    0.0740   0.0000   442.4873      -1.95089       10.1019       4.95804      -10.7598      0.274601      -6.62899      -6.52418      -7.14519       1.41170       2.51630      0.394632      -1.20594     -0.393636      0.213835     -0.262307    -0.0334022      0.180812       5.15718       6.55489       7.23668       7.16215       7.04393       6.01408       5.58925       4.60778       3.58469       2.85232       2.15011       1.55444       1.07664      0.716757      0.455724      0.290162      0.161225     0.0881335
  16  21 3791.3986    1.8493  5.1510 10.8251 -0.0013  0.0650   0.0215   0.1775    0.0652   0.0000   455.8288       2.52080       22.9734       6.20137       22.2706    -0.0520455      -5.06078     -0.897121       1.00725       7.19529      0.207584      -5.15386      0.273815       2.51077     -0.535703      0.440456   -0.00710111    0.00736038       6.12558       8.17199       8.62702       8.83195       8.41660       7.75227       6.60135       5.58132       4.55658       3.47825       2.61608       1.89620       1.33016      0.872346      0.557725      0.344389      0.192318      0.108199
  16  22 3933.2290    1.5393  7.2420 10.5187  0.0014  0.0820   0.0171   0.2352    0.0575   0.0000   451.3126       11.1539       2.10573      -16.1454      -22.1502       1.58537       12.4463       8.93339      -1.56213      -9.50010      0.535905       1.83878      -1.09943     -0.246254      0.970353     0.0460698     -0.285015     0.0757684       8.02367       10.3369       11.2008       11.2836       10.7265       9.77701       8.64355       7.11356       5.70264       4.47338       3.30396       2.47141       1.66505       1.15319      0.720131      0.451788      0.248046      0.141811
  16  25 4359.8993    0.8346 12.8833 10.1594 -0.0040  0.1711   0.0123   0.5029    0.0455   0.0000   431.1837       4.99194      -2.38193       3.46374       24.2395      -10.5782      -15.8788      -1.61302      -19.4383      -9.76239       17.5630       3.89174     -0.933832     -0.337817     -0.318012      0.154959      0.924405    -0.0989401       15.8084       20.6892       22.4398       22.3695       21.5857       19.9796       17.3577       14.5667       12.0930       9.38462       7.04955       5.16183       3.58875       2.43054       1.56279      0.971891      0.536997      0.308063
  16  27 4644.3789    0.5554 17.0871  9.9694  0.0047  0.2999   0.0087   0.7611    0.0306   0.0000   494.4884      -6.88276       10.0189      -33.5531       11.1174       21.3925       45.0711      -26.3116      -31.5919      -10.5802       12.8765       8.58711      -11.7137      -1.38176      -6.49150       1.30789       1.48250      -2.02898       27.1344       36.2279       39.0113       39.6969       38.1664       35.0486       30.2515       25.8399       20.5839       16.2630       12.3242       9.01238       6.41769       4.41707       2.80681       1.76958      0.959267      0.552103
  17   6 1657.0493    0.2438  0.2012  9.2072 -0.0097  0.0157   0.0114   0.0296    0.0340   0.0000   435.4322      -2.42870       11.6615     0.0653965      -2.45069       3.88211   -0.00859455      0.436032       1.40559       1.46549      0.880917       1.01208      0.400312     -0.111194    -0.0688320   -0.00663094    -0.0190412     0.0228657       1.77467       2.39566       2.82412       2.81147       2.61524       2.33286       1.80062       1.51737       1.18037      0.792872      0.641154      0.458226      0.263408      0.203431      0.129818     0.0702145     0.0519052     0.0271550
  17   8 1963.2667    0.5330  0.5123  9.5086 -0.0021  0.0191   0.0156   0.0470    0.0543   0.0000   436.9108      -3.22281       10.6386      -3.71900      -1.99488      -1.32559    -0.0365420      0.697654       1.26553      0.583430      -1.58787    0.00580574    -0.0401849      0.106255     0.0170921    -0.0868227    -0.0467526    0.00397424       1.90830       2.23337       2.22420       2.31689       2.26340       2.16163       1.99340       1.69721       1.16521       1.23180      0.917159      0.566674      0.417462      0.255693      0.178209      0.110964     0.0916110     0.0469643
  17   9 2112.9729    0.7534  0.6126  9.8470 -0.0052  0.0212   0.0195   0.0447    0.0663   0.0000   438.2351      -1.47801       13.5047       1.14983      -4.37206     -0.797146      0.858486       3.05923      -1.37765     -0.742151      -1.22246      0.382040      0.323504     -0.161201    -0.0328386      0.128429    -0.0230621    -0.0157010       2.13564       2.76690       2.98870       3.05109       2.84419       2.58552       2.29168       1.82220       1.40798       1.12001      0.832333      0.608934      0.424142      0.279758      0.183120      0.124225     0.0724870     0.0417307
  17  10 2260.2953    1.0863  0.8760  9.9398 -0.0012  0.0223   0.0236   0.0571    0.1308   0.0000   441.3176      -1.85949       13.2874      0.531437     -0.930500      -5.75734     -0.226538       1.02651       1.31582     -0.623479     -0.431719      0.476664      0.676021     0.0904740      0.153943     0.0492738    -0.0382528    -0.0115654       2.01640       2.64818       2.71180       2.81969       2.78533       2.55538       2.16059       1.81419       1.44780       1.21064      0.892467      0.637453      0.475129      0.303824      0.212893      0.130649     0.0835073     0.0469941
  17  11 2405.0047    1.4465  0.8957 10.6606  0.0007  0.0230   0.0308   0.0566    0.1075   0.0000   437.4262     -0.450970       8.43635     -0.372194      -2.48287      -3.69538      -2.27922      -1.65621       2.14818     -0.609104    -0.0543474    -0.0440256     -0.233357      0.370054     -0.272341     0.0299610      0.124365     0.0337812       2.17499       2.70059       2.86403       2.98824       2.86627       2.48730       2.19254       1.98935       1.62124       1.22456      0.956880      0.687332      0.490050      0.317713      0.206428      0.132690     0.0851113     0.0476767
  17  12 2548.1044    1.9767  0.9845 10.6587 -0.0023  0.0229   0.0389   0.0569    0.1363   0.0000   439.5556       1.60044       9.89407       4.71595       2.25157     -0.546535       3.26458      0.979793     -0.650549       1.77244     -0.706426     -0.191498     -0.300328      0.192494     0.0522022     -0.180112    -0.0712707     0.0354417       2.12178       2.73886       2.74095       2.82126       2.86033       2.51774       2.31703       1.92689       1.61797       1.23115      0.964065      0.690657      0.512778      0.339717      0.215780      0.141423     0.0867684     0.0504373
  17  13 2690.9948    2.4873  0.9540 11.5173 -0.0019  0.0227   0.0514   0.0569    0.1089   0.0000   438.4962       1.00434       9.76297       1.93849      -1.07240      -4.60564      -2.81307     -0.612461       1.50817      -1.79947      -1.01324     -0.330007     0.0910816     -0.476844     -0.202521     0.0801436     -0.114339     0.0333016       2.06557       2.76273       2.96286       2.99942       2.87740       2.54427       2.35568       1.87135       1.55727       1.21346      0.899023      0.705705      0.450078      0.325501      0.214000      0.138149     0.0782844     0.0481385
  17  14 2834.2775    3.1377  0.8179 11.9951 -0.0020  0.0208   0.0675   0.0493    0.1030   0.0000   437.4729      -1.87993       16.3500      -6.10993      -1.87305       1.80179      0.168525      0.464158       1.29558       1.75645      0.326937      0.193743     -0.725505     -0.281547    -0.0915458    -0.0283314     -0.118784     0.0841051       1.93221       2.42097       2.63900       2.77176       2.56629       2.32426       2.16224       1.74898       1.35016       1.10354      0.819843      0.591359      0.460294      0.298297      0.199953      0.132749     0.0760389     0.0431145
  17  15 2977.1415    3.8336  0.8133 12.1688 -0.0004  0.0211   0.0841   0.0510    0.1295   0.0000   436.6682      0.494979       13.6602     0.0869903      -1.50833      0.196045      -2.69221      -1.27487      -1.58971      0.177170      0.325846    -0.0967622     -0.261104     -0.229142      0.313944    -0.0956582    -0.0866873   -0.00888405       1.86833       2.55194       2.34858       2.58537       2.46706       2.34242       2.06017       1.70009       1.39089       1.17148      0.876705      0.650356      0.424381      0.294376      0.191163      0.120033     0.0804309     0.0473819
  17  16 3119.3130    3.9953  0.9691 12.5100 -0.0024  0.0229   0.0832   0.0561    0.1715   0.0000   440.9249      -3.57994       16.8872       1.22163      -2.97608       2.62017      0.270622       1.45291     -0.411798     -0.641073      -1.04954     -0.159276     -0.359421    -0.0798798     -0.111806    -0.0661917     -0.124727     0.0295054       2.17260       2.94933       3.02913       3.23865       3.01515       2.71749       2.44103       1.93550       1.63747       1.18484       1.01055      0.657783      0.482979      0.324115      0.223307      0.131714     0.0814721     0.0486513
  17  17 3261.3418    3.8051  1.3150 12.3445 -0.0036  0.0277   0.0752   0.0755    0.2372   0.0000   440.5755       2.34801       10.7765       1.13662      -2.59147    -0.0692735      -4.01933     -0.656794       3.90191       1.84776      0.279766     -0.471917      0.153562      0.679890     -0.170136     -0.190255     -0.157264   -0.00602612       2.58282       3.36252       3.63610       3.49492       3.37988       3.13872       2.72604       2.35625       1.94163       1.59087       1.19529      0.844134      0.612283      0.385837      0.265433      0.166824      0.103514     0.0589196
  17  18 3403.2955    3.2385  1.9542 11.6692 -0.0054  0.0354   0.0564   0.0953    0.2584   0.0000   433.8689      -8.48248       15.6539      0.852544     -0.972404      -4.61637       3.12927       5.13548     -0.558372       2.03250     -0.845827      0.344098       1.32778      0.541413      0.137189     -0.171453     0.0224305      0.121938       3.25375       4.26745       4.56604       4.62082       4.45835       4.15396       3.61642       3.00507       2.50737       1.97377       1.50954       1.05602      0.817055      0.513943      0.362652      0.214705      0.135411     0.0773628
  17  19 3545.3734    2.6700  2.9247 11.6164 -0.0008  0.0438   0.0375   0.1205    0.1070   0.0000   441.5306      -2.57751       5.79042      0.206707       7.19379      -4.62933     0.0392371      0.432910      -3.26942       1.32006       1.05936     -0.673808      0.732315     -0.488134     -0.135788    0.00883763    -0.0605349     0.0882550       4.02547       5.18011       5.62151       5.63104       5.48691       4.99561       4.53707       3.71093       3.01484       2.41011       1.81079       1.34725      0.989115      0.671792      0.439135      0.284038      0.168916     0.0988448
  17  20 3687.6665    2.1645  4.2133 11.0551  0.0002  0.0556   0.0256   0.1479    0.0786   0.0000   440.0368       9.05698       7.16649      -2.63841     -0.889273      -1.31012      -1.96305      -3.12282       2.18198     0.0299482      -5.73718      0.352563     -0.173905     -0.950059     -0.577681      0.618770    -0.0181568    -0.0506283       4.97346       6.50461       6.86058       7.10389       6.51450       6.33830       5.52922       4.77279       3.85649       3.18940       2.40436       1.78867       1.24515      0.843744      0.559289      0.359889      0.216135      0.125582
  17  21 3829.8586    1.8190  5.8568 10.6750 -0.0011  0.0676   0.0196   0.1897    0.0634   0.0000   436.5189      -1.23398       23.6343      -1.25145       7.77620      -6.84629     -0.771807       7.97189       3.52438      -4.37806      -3.64132     -0.744817       1.02485      0.465363     -0.748223     -0.416338     -0.144532     -0.216535       6.03041       8.01922       8.50043       8.80461       8.31114       7.87337       6.96100       5.74298       4.78372       3.68014       2.93756       2.09074       1.53581       1.06586      0.694059      0.442049      0.259925      0.151606
  17  22 3972.2441    1.4759  7.7629 10.3592 -0.0001  0.0834   0.0155   0.2410    0.0563   0.0000   437.8754      -17.2112       13.3907      -1.38785       2.46164      -16.5909      -3.05177       2.17954       4.09271      -1.92549      -5.52259       2.06815     -0.621767       1.64959      0.138035     -0.867380     -0.231139      0.170120       7.40390       9.52433       10.7455       10.5341       10.2197       9.27856       8.52104       7.07221       5.88045       4.71646       3.54145       2.68184       1.85486       1.28949      0.874924      0.533773      0.315689      0.186161
  17  23 4114.8432    1.2238  9.6290 10.2543 -0.0006  0.1051   0.0137   0.3073    0.0501   0.0000   440.1167      -18.3438       26.7843      -4.93901      -1.23868      -11.8892      -15.0389       1.94898      -2.47845       4.15418      -5.14509      -9.77844      0.887475       4.65122     -0.372717     -0.627361     -0.283506      0.365948       9.43282       12.2789       13.3500       13.2085       13.0539       11.9808       10.7020       8.97889       7.38706       5.93101       4.51723       3.36808       2.39417       1.65851       1.08288      0.704404      0.416153      0.244216
  17  24 4257.2013    1.0200 12.2420 10.1501 -0.0000  0.1368   0.0123   0.4077    0.0449   0.0000   441.2676      0.863897       23.3618      -23.9100      -4.18311       13.9896      -1.45244       1.05502       16.3538       7.41208      -5.13691     -0.556259      -1.08117      0.744832       1.67791      0.128516     -0.157298    0.00792059       12.2810       15.8088       17.4019       17.4150       17.2098       15.2174       13.9401       11.7456       9.74361       7.71067       5.90066       4.41582       3.12935       2.17829       1.43417      0.918482      0.541533      0.314655
  17  25 4399.9269    0.8227 14.5055 10.0719  0.0006  0.1821   0.0106   0.5205    0.0401   0.0000   426.5069      -43.3623       18.1633       2.71781       15.0494      -5.89674      -1.52235       26.9657      -4.64428      -4.04494      -5.72791      -1.74676      -6.51477       4.24226       4.85625      -2.61646     -0.808805     -0.335441       16.1421       20.6672       22.9594       23.4180       22.4032       20.9154       18.0199       15.7337       12.7199       10.1441       7.87102       5.80432       4.15851       2.91619       1.94769       1.23948      0.728405      0.432794
  17  26 4542.8091    0.6320 15.0462 10.0517 -0.0039  0.2346   0.0095   0.6284    0.0327   0.0000   451.9295      -60.8343      -39.1689      -20.2597       60.5155      0.323799       10.5774       2.37664      -16.6864       4.58846       9.11857      -7.04742       8.39539      -4.17265      -5.54771       2.40917       1.66571     -0.235281       20.1737       26.2889       29.1054       29.6712       28.4957       26.4172       23.2531       19.8477       16.5019       13.0070       9.97024       7.57889       5.39701       3.76011       2.51535       1.64170      0.929607      0.558924
  18   7 1839.9721    0.3887  0.4012  9.3501 -0.0059  0.0188   0.0124   0.0385    0.0430   0.0000   437.7849      -3.09663       15.6799     -0.581378      -5.32250       1.39306       3.19297      0.553701      0.450002      0.820240      0.809137      0.246943      0.408526    -0.0661219      0.208081    -0.0702459    0.00106185     0.0855198       1.66744       1.86060       2.12862       2.17782       1.95333       1.91749       1.82021       1.30701       1.14907      0.964060      0.703035      0.631828      0.438557      0.292071      0.162442      0.141853     0.0901081     0.0554755
  18   8 1992.8321    0.5812  0.5074  9.5775 -0.0023  0.0170   0.0162   0.0426    0.0577   0.0000   437.6483      -2.27189       14.0723      0.794980      -2.57650      -2.25590     -0.175440     -0.347178    -0.0406887     -0.267788     -0.437510    -0.0197564     -0.463372     -0.364704     0.0416641    -0.0321176     0.0407600    -0.0240140       1.50549       1.93366       2.10377       2.09228       2.02664       1.97262       1.73460       1.41364       1.20235      0.971524      0.684257      0.594010      0.411128      0.258492      0.187267      0.120218     0.0777151     0.0520185
  18   9 2143.6501    0.8324  0.6964  9.6436  0.0000  0.0200   0.0188   0.0461    0.0759   0.0000   438.1748      -2.54938       11.2955      0.770467     -0.259506      -1.38763       1.90066       1.06983     -0.527785      -1.07112      0.625497      0.321585     -0.203597     -0.149898     0.0301475   -0.00914600    -0.0284742     0.0418982       1.62547       2.21445       2.34695       2.19415       2.39726       2.04852       1.95182       1.68183       1.29017       1.07859      0.815331      0.613665      0.465684      0.325278      0.208608      0.140717     0.0887938     0.0555259
  18  10 2291.5964    1.1307  0.9057 10.0269 -0.0040  0.0236   0.0240   0.0551    0.1239   0.0000   437.1690     -0.993792       16.3286       1.74899     -0.325350       3.32710       3.09222      -2.64740      0.590724       1.38163     -0.377835     -0.724560     -0.310399     0.0723537      0.301290    -0.0335623    -0.0717563     0.0830827       2.15420       2.83434       2.96605       2.86377       2.81685       2.55092       2.33850       2.08536       1.72612       1.36892       1.04916      0.784977      0.572232      0.411878      0.270773      0.164788      0.105820     0.0631654
  18  11 2436.8065    1.5359  0.9856 10.5902 -0.0054  0.0252   0.0319   0.0583    0.1456   0.0000   441.8491       4.87853       13.1445      -9.27276      0.401606       2.71860      -1.49156      -4.58493     -0.340428       3.43672       1.34496     -0.940229    -0.0878493     -0.187969      0.371832     -0.331947     0.0802668      0.151257       2.12262       2.96942       2.88625       3.07752       2.73544       2.61954       2.27874       2.27792       1.77058       1.64423       1.13844      0.925648      0.587629      0.467898      0.257828      0.186001      0.110113     0.0675285
  18  12 2580.8038    2.1110  0.8611 11.1728 -0.0025  0.0214   0.0428   0.0504    0.1032   0.0000   442.5861      -4.16741       11.8304       2.96864       1.86184      -1.40514     -0.227474      -3.25075     -0.205718     0.0884797      0.677109     -0.189279      0.691971     -0.253083     -0.146701     0.0448955    -0.0222161    -0.0959698       1.79605       2.35938       2.56034       2.72603       2.55968       2.34961       2.07739       1.76810       1.49523       1.15859      0.831427      0.642839      0.485603      0.357146      0.232503      0.142396     0.0947406     0.0547852
  18  13 2724.6708    2.6377  0.9024 11.4274 -0.0032  0.0219   0.0526   0.0500    0.1180   0.0000   437.1036       2.62331       14.8398       4.11175      -6.13041      -1.05299      0.382537     0.0421705      0.209327      -2.12820       1.30694     0.0660271       1.21502      0.763774      0.168121     0.0124473      0.167943     0.0325617       1.91327       2.62464       2.65205       2.82318       2.65355       2.40353       2.20784       1.89308       1.48872       1.24673      0.974433      0.723380      0.497115      0.345691      0.235218      0.151397     0.0935386     0.0600630
  18  14 2868.6159    3.3328  0.9194 11.8126 -0.0001  0.0209   0.0658   0.0525    0.1241   0.0000   438.6425      -4.94034       17.4490       4.77028      -4.59321      -1.28914     -0.168000      -1.84980      -2.19992     -0.319625     -0.189224      0.575697     -0.836951     -0.329548      0.125813     -0.161506     -0.248458    -0.0233245       1.81911       2.31604       2.39587       2.57870       2.50796       2.17647       1.97751       1.80358       1.41263       1.17743      0.868274      0.683751      0.474372      0.344621      0.221720      0.146509     0.0949565     0.0568062
  18  15 3012.0810    3.8430  0.7818 12.7485 -0.0003  0.0200   0.0846   0.0501    0.0870   0.0000   438.4648      0.853984       14.6163      0.128080      -1.02833      -5.08374      -3.94723       2.04437    -0.0456534      0.280161       1.14079     -0.820770     -0.946311      0.395294     0.0823232      0.125527      0.107086    0.00709699       1.66164       2.22626       2.31047       2.39763       2.14266       2.20251       1.85209       1.66693       1.36759       1.12246      0.835329      0.648787      0.462970      0.324087      0.214819      0.136462     0.0889757     0.0520038
  18  16 3154.7625    3.9156  1.1632 12.2819 -0.0024  0.0247   0.0739   0.0634    0.1583   0.0000   438.1523      -3.20954       8.77081       3.52678      -1.70912      -1.53945       1.59454       3.99351     0.0625043      0.462740     -0.553683     -0.365847     0.0193132     -0.170491     -0.200641    0.00790362      0.100694      0.146225       2.17935       2.91957       2.99855       3.16624       2.99207       2.74739       2.43156       2.10225       1.73948       1.44996       1.05784      0.814486      0.556419      0.413330      0.263857      0.170528      0.108431     0.0664598
  18  17 3297.2718    3.6700  1.4215 12.2823 -0.0044  0.0278   0.0637   0.0693    0.1578   0.0000   432.7086     -0.736035       14.3106      -7.00578       2.18901       1.10163      -2.10838      -4.32459     -0.919046      -1.48632       2.97695    -0.0661945     0.0867186     -0.534810    -0.0309941     -0.192233    -0.0249072      0.131178       2.53419       3.34989       3.46166       3.71158       3.54533       3.22350       2.78792       2.41743       1.99420       1.61146       1.22763      0.917610      0.636614      0.465801      0.296798      0.200513      0.124344     0.0743215
  18  18 3439.8766    3.0192  2.2713 11.7157 -0.0033  0.0358   0.0456   0.0968    0.1527   0.0000   444.1348      -5.26221       17.1381       1.19272     -0.704874   -0.00834590       2.55465       5.19004      -2.81951      0.318020     -0.442064      -1.31027      -1.37558      0.249551      0.107280      0.141387     0.0685957      0.122264       3.09722       3.98770       4.28770       4.31944       4.34756       3.85108       3.53150       3.04537       2.50224       2.04118       1.57258       1.16865      0.859070      0.593386      0.409471      0.267985      0.161057      0.102135
  18  19 3582.5205    2.4298  3.3384 11.3973 -0.0031  0.0460   0.0317   0.1285    0.0994   0.0000   435.9806      -2.70357       7.23853      -5.28879       7.89498      -3.56887     -0.131820       1.48409      -1.71423     -0.610760      0.968097       1.40840      -1.11090     -0.312154      0.534128      0.460139      0.114449      0.107271       4.10857       5.19811       5.81056       5.78777       5.68521       5.23068       4.59853       3.98737       3.22383       2.67915       2.08853       1.52464       1.11270      0.767825      0.530565      0.348507      0.210899      0.130789
  18  20 3725.1861    2.0834  4.7360 10.8985 -0.0014  0.0567   0.0229   0.1555    0.0762   0.0000   442.2833      -13.7721       10.3054      -3.63654      -1.59381      -8.95543     -0.340227      -8.78696       4.39934     -0.954571      -1.26802     -0.677441       4.03030     -0.433248     0.0915645     -0.279540     -0.149010    -0.0786911       4.76940       6.35291       6.66621       7.05849       6.73390       6.36344       5.59946       4.91098       3.92188       3.16327       2.46951       1.88831       1.37458      0.974388      0.660295      0.442545      0.261019      0.162169
  18  21 3867.9577    1.6910  6.2925 10.5840 -0.0018  0.0688   0.0172   0.1913    0.0583   0.0000   427.4826      -18.0338       38.8556      -1.40483       12.9237      -10.7554      -2.96285       1.97015       8.92357     -0.409118       7.95689       3.35357     -0.595402      0.756508     -0.241539     -0.690774      0.334341      0.195892       5.85891       7.69355       8.22546       8.49394       8.18615       7.66406       6.71688       5.92109       4.89369       4.03627       3.11197       2.33053       1.69012       1.19298      0.787293      0.525820      0.324282      0.197475
  18  22 4010.7664    1.4111  8.2200 10.3209 -0.0003  0.0862   0.0144   0.2477    0.0532   0.0000   433.0144      -3.75228       22.5449      -4.90864       17.8852      -12.3492     -0.406296       2.10514       19.1484       5.55867       1.72941       1.40207      -2.13398      0.100177      0.443445       1.38097     -0.451447      0.152069       7.38361       9.55433       10.5833       10.5955       10.5626       9.43800       8.59049       7.44136       6.25163       4.95795       3.81876       2.87520       2.13778       1.51098       1.00659      0.670903      0.397513      0.243749
  18  23 4153.7174    1.1499 10.3766 10.2282 -0.0005  0.1111   0.0128   0.3224    0.0471   0.0000   435.8840      -30.4794       30.1944      -8.92528      -13.7872       4.17389      -12.9378       6.36779     -0.568574      -8.14783      0.922402       10.1741      -5.80109      -3.55257       1.99399       1.73444     -0.451486      0.482271       9.32143       12.0875       13.2262       13.3830       13.1347       12.1689       11.1363       9.30823       7.92245       6.31192       4.92417       3.78155       2.73252       1.97055       1.30799      0.876313      0.535096      0.325840
  18  24 4296.8490    0.9035 11.5965 10.2098  0.0004  0.1412   0.0117   0.4095    0.0410   0.0000   442.4602      -45.2210       13.1531      -1.05056      -6.23018      -5.75660       2.16528       24.3514      -17.9867      -12.9100       2.53573       1.05130      -5.69623      0.608698      0.969344     -0.907287      -1.08211     -0.548178       11.5611       15.1251       16.4742       17.2935       15.9915       15.6163       13.2898       12.0914       9.85533       8.26286       6.25925       4.80360       3.48741       2.48521       1.66738       1.10394      0.669029      0.409243
  18  25 4439.8650    0.7521 14.7896 10.1207 -0.0007  0.1952   0.0098   0.5419    0.0352   0.0000   466.5875      -29.5377       14.8314       59.2077       13.2800      -59.6385       21.6276      -1.55737      -7.55534      -3.14177       13.8322       3.80060      -3.00379       2.04981       1.02775     -0.541537      0.795707      0.748415       16.1833       20.6067       23.4286       23.0057       23.0154       21.1925       19.2415       16.3839       13.6067       11.2862       8.66122       6.57654       4.81794       3.45131       2.38956       1.54909      0.943297      0.582474
  18  26 4583.2927    0.5884 16.4271 10.0291 -0.0028  0.2589   0.0080   0.6805    0.0287   0.0000   404.9501      -53.5479       28.8724       102.619       35.3394      -20.9926      -4.53262       14.1036      -4.90806       8.94771       8.60028      -6.27596     -0.819991       9.94266      -3.20335      -2.68085      0.518415       1.17654       21.7071       28.0578       30.8023       30.9761       30.5084       28.0720       25.6625       21.9326       18.5707       15.0560       11.6799       8.98132       6.52513       4.64924       3.19035       2.11200       1.27284      0.785623
  19   6 1709.3373    0.3064  0.2239  9.3140 -0.0082  0.0136   0.0130   0.0282    0.0343   0.0000   438.2104     -0.861654       15.3085      0.116795      -1.90617      0.816081       1.16180      0.874582       2.14564     -0.245190      0.196484     -0.772132      0.365352      0.259519    -0.0458118    -0.0471004    -0.0963859    -0.0121455       1.35351       1.64611       1.62228       1.50195       1.40828       1.49389       1.48157       1.29250       1.09197      0.803284      0.636930      0.491762      0.370193      0.290635      0.180851      0.121028     0.0770905     0.0494947
  19   7 1867.2536    0.4174  0.4142  9.4363 -0.0041  0.0183   0.0125   0.0347    0.0440   0.0000   440.0953       1.10975       14.6073      -2.31608      -1.89148       1.45089      -2.42760       2.82185       1.04198     -0.527468      0.341253      0.925929      0.256871     -0.280603      0.185088     -0.119340     -0.158772    0.00102334       1.41935       1.82525       2.12504       1.90424       2.05721       1.88220       1.56741       1.51300       1.24537       1.02861      0.820860      0.611586      0.455178      0.310799      0.216419      0.144132     0.0946932     0.0650082
  19   8 2021.7358    0.6054  0.5466  9.5595 -0.0046  0.0174   0.0157   0.0416    0.0621   0.0000   436.7412     -0.661541       12.8963      -2.76576      -4.33319      -1.53545       1.00432      -1.47323     -0.333784     -0.617754      0.309646      -1.61183      -1.01954     -0.394531      0.280508     0.0500087     0.0552092   -0.00138062       1.43350       1.82670       1.88444       2.01771       1.88199       1.76185       1.60395       1.39591       1.30741      0.966100      0.766521      0.575776      0.456797      0.313629      0.226154      0.135873     0.0914982     0.0582321
  19   9 2173.7200    0.8753  0.7516  9.8926 -0.0019  0.0204   0.0195   0.0475    0.0730   0.0000   438.5041      -2.34322       19.6471     -0.812675      -1.89536      -1.52658      -1.42893      -2.13820       3.26141      0.824606     -0.522473     -0.825955      0.570498      0.466445     -0.101226     -0.240774     -0.115409     0.0171911       1.59467       2.13649       2.21699       2.38766       2.21085       2.02819       1.94708       1.67137       1.38729       1.09560      0.927348      0.681758      0.488694      0.364278      0.249179      0.160842      0.106368     0.0659640
  19  10 2322.2944    1.2501  0.7832 10.2102 -0.0032  0.0199   0.0270   0.0477    0.0907   0.0000   439.2727      -1.78176       14.4823       1.01776      -1.69657      -1.69342     -0.605622     0.0750579      -1.29764      -2.48973      0.756765     -0.999895     -0.368935     -0.408451     -0.453316     -0.150095     -0.244896     0.0146181       1.54200       2.08336       2.24209       2.21577       2.35283       2.05602       1.89515       1.56778       1.31919       1.13067      0.843643      0.668628      0.467607      0.345882      0.229080      0.157512      0.102263     0.0676117
  19  11 2468.0594    1.6497  0.9524 10.7638 -0.0058  0.0228   0.0341   0.0568    0.1433   0.0000   433.0368      -4.08408       13.1950      -1.44572       2.47402     -0.305712     -0.237055      -1.98697       2.32097       1.66308      -2.91311     -0.381697      0.388373     -0.473147     -0.773564     0.0938671     -0.122884    -0.0944705       1.88618       2.52918       2.55886       2.66850       2.70631       2.49518       2.30670       1.83497       1.55805       1.24259       1.01031      0.745475      0.551039      0.402887      0.274266      0.186571      0.122640     0.0736719
  19  12 2613.0320    2.0993  1.0146 11.1306 -0.0017  0.0224   0.0401   0.0565    0.1439   0.0000   436.3268    -0.0332938       12.8195       8.65325      -2.41696     -0.755064      0.694861       1.22702      -1.29564       1.02420      0.932537     0.0237935      0.375938    -0.0108075     -0.364762    -0.0263285     0.0553163     0.0859673       1.90126       2.46278       2.73186       2.70464       2.69762       2.47526       2.19177       1.84782       1.58068       1.29049       1.00579      0.763290      0.568017      0.395906      0.254689      0.191291      0.117679     0.0715340
  19  13 2757.8949    2.8135  0.8144 11.7818 -0.0016  0.0199   0.0580   0.0479    0.0992   0.0000   440.3472       1.38575       13.0888      0.902988      -2.82968       4.93284       2.34074      -2.28524      -2.77645     -0.663419       1.24798       1.35308     -0.815950     -0.175588     -0.162928   -0.00523489  -0.000198560     -0.116965       1.62308       2.03332       2.14118       2.39671       2.23436       2.04197       1.97763       1.59787       1.37350       1.08037      0.896916      0.673656      0.487956      0.345809      0.232896      0.169066      0.105693     0.0670222
  19  14 2902.4840    3.4925  0.8107 12.1104 -0.0025  0.0193   0.0704   0.0468    0.1070   0.0000   438.7226      0.366209       12.3534       6.37976      -1.70000      -1.87304      0.937156      0.204322     -0.285078      0.683034      0.512170      0.654227     -0.418467     -0.179755     0.0638025     0.0293269     -0.190921    -0.0344084       1.67308       2.22508       2.34032       2.51279       2.43012       2.15210       1.97288       1.64506       1.33384       1.10625      0.864797      0.653653      0.469965      0.323411      0.224902      0.149879      0.100291     0.0626415
  19  15 3046.4595    3.9374  0.8799 12.4928 -0.0034  0.0205   0.0770   0.0495    0.1010   0.0000   437.2021      -4.96217       18.0417     -0.832096      0.715420      0.942393      0.826697      -2.14083      -1.77861       1.39208     -0.373713       1.25931    -0.0595491      0.464013     -0.230376     0.0255254     -0.123112     0.0276666       1.73837       2.33525       2.48865       2.61265       2.55715       2.28553       2.12174       1.71877       1.46317       1.13112      0.944611      0.714222      0.478862      0.370404      0.251742      0.158307      0.110957     0.0691013
  19  16 3189.7762    3.9425  1.0882 12.7086  0.0006  0.0257   0.0745   0.0598    0.1144   0.0000   438.3805      -2.78940       11.2662       4.99191       3.06264    -0.0789884     -0.641611      0.852205      -2.15293    -0.0751499     -0.388281      -1.31217      -1.19770      0.813978      0.267316    -0.0723554     0.0408213      0.161285       2.06472       2.88052       3.03262       3.20389       3.02113       2.84721       2.48961       2.15857       1.72248       1.42756       1.09031      0.841365      0.605804      0.431471      0.311049      0.193563      0.128860     0.0804520
  19  17 3332.8250    3.3991  1.6275 12.2082 -0.0100  0.0304   0.0534   0.0733    0.1087   0.0000   434.7358      0.692051       12.7630      -3.68192      0.103570       2.02272       1.21509     -0.197461      0.425527    -0.0631840       1.46407      0.817277      0.345457   -0.00155806      0.190741     -0.566519     0.0256773     0.0143921       2.48022       3.26934       3.48512       3.44372       3.50593       3.17101       2.93835       2.55979       2.19390       1.77611       1.43395       1.09737      0.796499      0.567464      0.391716      0.264362      0.166635      0.103183
  19  18 3475.9783    2.8749  2.3975 11.7721  0.0034  0.0372   0.0404   0.0963    0.1067   0.0000   437.1273      -8.84853       11.1137       3.15612      -3.21381      -9.55467      -3.34207       1.74040      -4.25744      -2.52135       5.92876     -0.504979      0.972326      0.358382     -0.637757     -0.739297      0.146966      0.157017       2.96178       3.74917       4.30676       4.26556       4.15115       3.94430       3.50385       3.16179       2.58573       2.08266       1.73938       1.28043      0.937875      0.692572      0.470100      0.324423      0.199638      0.125011
  19  19 3619.2101    2.3651  3.7843 11.0218  0.0012  0.0465   0.0273   0.1311    0.1016   0.0000   443.1384       3.93847       17.3722      -6.44740      -2.75523       4.91985       2.52623     -0.804280      0.556066      -2.59137      -2.25554       1.48593       1.40898     -0.891396      -1.04852     0.0995504      0.183732   -0.00528246       3.78541       4.88837       5.41532       5.39787       5.49451       5.00657       4.48096       3.95448       3.28219       2.71155       2.13700       1.63218       1.20514      0.866575      0.592738      0.395410      0.257452      0.162746
  19  20 3762.3561    1.9641  5.5611 10.7144 -0.0009  0.0602   0.0196   0.1686    0.0667   0.0000   429.2542       6.08151       4.97729      0.888610      -2.17410      -6.63750       8.74637       2.59060       2.87050      -3.36322      -1.30483       3.93677      -1.46981      -2.56614     -0.273287     -0.309257     -0.560133     -0.187228       4.82501       6.19637       7.07450       7.16350       6.94037       6.51095       6.02092       5.02363       4.23636       3.54555       2.69254       2.10185       1.58443       1.11726      0.791862      0.539786      0.328845      0.208643
  19  21 3905.6458    1.6205  6.9576 10.4503 -0.0017  0.0718   0.0156   0.2013    0.0561   0.0000   443.6971      -3.78072       7.28607       7.35127      -3.40867      -11.9785      -6.83227       3.38438       15.9277      -5.79623      -1.43385      -1.58194      -2.47806      -2.04243     -0.394587    -0.0526029      0.624261    -0.0778726       5.77914       7.49511       8.24288       8.31673       8.30128       7.68505       6.93597       6.10831       5.18221       4.19268       3.27870       2.55973       1.88955       1.37473      0.941349      0.650767      0.398847      0.250831
  19  22 4048.7068    1.3306  9.3727 10.2517 -0.0006  0.0930   0.0130   0.2697    0.0488   0.0000   447.8211       5.08680       47.4053       6.39500      -28.6432       3.81211       6.46101       5.79886      -7.37743      -4.62072      -2.75090       4.75821       2.24932      0.977851     -0.136490    -0.0319867     -0.261810     -0.148296       7.33370       9.58377       10.6043       10.6912       10.7471       9.79383       9.13178       7.80016       6.64204       5.28542       4.21545       3.28239       2.43583       1.75454       1.24623      0.834543      0.521307      0.328748
  19  23 4192.0713    1.0813 11.0215 10.2308 -0.0006  0.1165   0.0121   0.3446    0.0433   0.0000   416.7912       12.6950       26.0050      -2.84678      -6.01502      -12.5801     -0.165197       3.95563       6.56226      -7.32801       1.96671      -3.89055      -1.58978       7.00085     0.0924958      -1.46363      0.546040     -0.202094       9.18881       12.4447       13.3036       13.9310       13.4173       12.6271       11.2793       9.83453       8.40547       6.83686       5.43838       4.16718       3.08142       2.23237       1.52992       1.04195      0.638834      0.411602
  19  24 4335.5497    0.8658 12.7965 10.1983 -0.0025  0.1510   0.0110   0.4455    0.0382   0.0000   439.2452       1.60258       16.1066      -44.3086       6.84043       42.5322       2.18423      -10.8823       8.15477       1.83134      -8.61721       4.58847       1.84311       1.90503     -0.571852       2.17229      0.955412     -0.290799       11.8420       15.2681       17.1508       17.5868       16.9790       16.1161       14.5951       12.2617       10.8619       8.68417       7.04625       5.27580       3.99289       2.89529       2.00229       1.37312      0.840362      0.539814
  19  25 4479.2636    0.7036 14.7369 10.1376  0.0040  0.1993   0.0093   0.5510    0.0311   0.0000   422.2454       6.09401       5.75339      -7.26099       17.1033      -11.9069      -12.5358      -15.6363       14.7802      -6.39273      -13.4841       21.9727       11.0315      -6.08786      -2.33150       6.45635     -0.708452      -1.73845       15.7074       20.4741       22.4263       23.2442       22.6197       21.5846       18.9872       16.8603       14.0407       11.7182       9.26412       7.04423       5.32804       3.89069       2.68757       1.85139       1.14354      0.728273
  19  26 4621.7073    0.5932 18.9407  9.9738  0.0069  0.2791   0.0073   0.7071    0.0249   0.0000   420.8601       41.1096       26.7147       1.61538       14.3911       32.4462      -42.0956      -25.2103       38.9957       10.8938      -13.4123       1.88611       7.78765       1.81909       8.22776      -6.47479     -0.481633      0.939477       21.5333       28.5688       31.7660       31.7796       31.9054       29.1322       27.0767       23.4119       19.8475       16.2350       12.7612       9.93354       7.41722       5.44888       3.77999       2.58379       1.57446      0.994774
  20   7 1893.8751    0.4847  0.4354  9.4403 -0.0012  0.0183   0.0141   0.0379    0.0457   0.0000   439.0896     -0.502391       10.3101       1.34182      -3.73973     -0.374663       1.22881      0.736483      -2.74192      0.281616       2.18155     -0.970933     -0.411284     -0.192338    -0.0630538     0.0836604    -0.0767514    -0.0639074       1.42967       1.55707       1.87732       2.11493       1.81190       1.80608       1.60273       1.47344       1.12357      0.950567      0.728201      0.557881      0.423267      0.322448      0.229306      0.156647      0.100776     0.0683200
  20   8 2050.0319    0.6802  0.5218  9.6804 -0.0033  0.0162   0.0169   0.0389    0.0553   0.0000   438.6903     -0.824248       12.6748       1.06244     -0.778591    -0.0525456       1.34597      -1.15530    0.00830942       1.01117       2.02360      0.802505    -0.0237299      0.598525     -0.250046    0.00833331     -0.136329     0.0289717       1.30516       1.69158       1.89614       1.90581       1.91257       1.66381       1.60742       1.40320       1.10095      0.936776      0.718138      0.578743      0.430526      0.287788      0.223042      0.154459     0.0950891     0.0621015
  20   9 2203.1008    0.9761  0.7254  9.8340 -0.0026  0.0199   0.0206   0.0431    0.0871   0.0000   438.7288     -0.224472       10.3160     -0.708110      -3.52596      0.114383      -1.03030      -2.49114       2.73132     -0.377240      0.543840      0.558973    -0.0694070      0.415135      0.130431      0.174772    -0.0713058    -0.0362493       1.49548       1.82064       2.15097       2.19033       2.02883       1.90808       1.86525       1.47754       1.39587       1.09727      0.839463      0.696599      0.548401      0.370486      0.250626      0.182793      0.118881     0.0791786
  20  10 2352.4062    1.3135  0.8199 10.3248 -0.0003  0.0198   0.0263   0.0470    0.0918   0.0000   440.2350       2.05154       12.6605      0.499157      -3.88264      -2.33232      -1.56177    -0.0873573      0.496895      0.367880    -0.0187102     -0.205176      0.113369      0.141481    -0.0909348      0.170023     0.0919920    -0.0256407       1.62766       2.08130       2.09653       2.16247       2.09675       2.07743       1.91771       1.67535       1.42131       1.14300      0.970417      0.761779      0.570938      0.414137      0.275047      0.195207      0.126789     0.0863901
  20  11 2498.9209    1.7753  0.9351 10.8178 -0.0023  0.0214   0.0342   0.0506    0.1264   0.0000   437.8816     -0.778608       11.9070       1.22349      -7.29238     -0.938501      0.470457      -1.13256       1.19499      0.446918      0.100659      -1.57164    -0.0295534      0.795710     -0.227178      0.116988    -0.0468983     0.0909097       1.83353       2.38157       2.54145       2.58204       2.46692       2.26494       2.15148       1.92498       1.59641       1.30590       1.03457      0.827431      0.599820      0.439920      0.307748      0.209380      0.138719     0.0870109
  20  12 2644.7907    2.2588  0.9594 11.3729 -0.0025  0.0220   0.0443   0.0542    0.1439   0.0000   435.4057       1.17130       15.6375      0.557482       2.86261      -1.95064     -0.200318      0.723006       1.12371       1.53432     -0.162031      0.533300      0.460255     -0.476579     -0.594044      0.216354     0.0404448    -0.0232779       1.72720       2.32420       2.31308       2.56503       2.38449       2.23076       2.00535       1.81615       1.56727       1.33973       1.06457      0.836024      0.601646      0.425771      0.298554      0.207262      0.131745     0.0844548
  20  13 2790.6138    2.8355  0.9531 11.8444  0.0018  0.0215   0.0539   0.0518    0.1071   0.0000   438.2360      -5.26434       10.9289      -2.28905      -2.69757      0.524090       2.14884      -1.52970     -0.449531     0.0445510       1.04978      0.132639      -1.37050      -1.15143      0.735046      0.147358     -0.159274     0.0353816       1.64295       2.18738       2.34027       2.37408       2.40152       2.23403       2.06598       1.83304       1.46235       1.18460      0.954714      0.784493      0.591100      0.413356      0.294473      0.203626      0.132565     0.0954167
  20  14 2935.8486    3.6860  0.8431 11.9385 -0.0040  0.0186   0.0710   0.0450    0.1311   0.0000   437.3682      -1.79984       9.83624      -1.88104       1.68885       4.39513       4.21495      0.617734       1.57471      0.639467     -0.604109      0.330181      -1.59905    0.00686814    -0.0565486      0.178060    -0.0816496     -0.130423       1.52318       1.97205       2.07002       2.10709       2.13820       1.98900       1.85633       1.59286       1.32968       1.09380      0.877548      0.649002      0.531483      0.372839      0.260969      0.181953      0.119361     0.0795994
  20  15 3080.4197    3.9764  0.9737 12.6175 -0.0013  0.0222   0.0737   0.0518    0.1039   0.0000   437.2790       1.04680       11.6608      -1.04467     -0.876340      -2.38463      -1.61439      -1.69830      0.970769     -0.212407      0.968617     -0.312133     0.0937914     0.0927774     -0.442659    -0.0238192    -0.0662481     0.0154084       1.78013       2.19490       2.49758       2.59832       2.42851       2.35121       2.11799       1.88823       1.57871       1.21958      0.999087      0.777479      0.616547      0.414292      0.308834      0.208191      0.139395     0.0889972
  20  16 3224.3539    3.9244  1.2114 12.4889 -0.0007  0.0235   0.0678   0.0646    0.1089   0.0000   437.6018     -0.887175       9.25094     -0.398359      0.733249      -1.68485      0.906205     -0.218996     -0.270649      -2.80106      -1.26528      0.873654     0.0498636     0.0126633      0.509267      0.235136      0.266934     0.0123013       1.89223       2.44492       2.55238       2.62240       2.62728       2.54766       2.28426       1.98330       1.62893       1.39730       1.08968      0.845695      0.620382      0.474001      0.338625      0.227076      0.157665      0.100015
  20  17 3367.9623    3.3845  1.6361 12.2293  0.0017  0.0303   0.0521   0.0742    0.0922   0.0000   438.4359      0.696738       13.2567     -0.970175      0.569312      0.625731      -1.13691       3.43386       3.85355      0.684067       1.40159     -0.403087     -0.694428       1.02208      0.612033     -0.547970     -0.156927     0.0638912       2.18549       3.05342       3.18018       3.28088       3.23045       3.04110       2.83534       2.55421       2.03448       1.73663       1.36026       1.08415      0.803470      0.612098      0.414249      0.294400      0.188095      0.118021
  20  18 3511.7221    2.7337  2.8732 11.5459 -0.0010  0.0394   0.0337   0.1040    0.0872   0.0000   440.7265     -0.770945      0.836763     -0.321909       1.69710      -4.14470       6.03521      0.599725      -1.78083      0.908000      -1.79931      -1.52446      -2.01939       1.64534      0.183740    0.00641936     0.0124246     0.0699211       3.07057       3.94402       4.48373       4.32661       4.35041       4.14608       3.70330       3.28697       2.84376       2.34757       1.94782       1.47394       1.11102      0.795090      0.562803      0.394169      0.244703      0.161544
  20  19 3655.5435    2.2372  4.0926 11.0123 -0.0023  0.0489   0.0241   0.1305    0.0809   0.0000   435.6725      -5.44902       9.98357       4.10853      0.103647       3.85895       5.36660       4.54994       3.75647       3.86538      -2.61513     -0.459935      0.189129     0.0568834      0.715098     -0.834915      -1.07526     -0.181692       3.71838       4.81864       5.37633       5.34970       5.26175       5.04846       4.62944       4.13417       3.45925       2.87584       2.31256       1.78755       1.36913       1.00871      0.701822      0.486747      0.319191      0.206479
  20  20 3799.0827    1.8445  5.9458 10.7009 -0.0010  0.0624   0.0180   0.1776    0.0592   0.0000   433.0205      -8.91553       9.83704       14.0123      -4.06485      -12.7005      -7.59846       8.27547      -2.19800      -7.33407     -0.423765       1.57511      0.532220       2.01730      0.853528     -0.605094     -0.581353      0.532777       4.85891       6.26403       7.07711       7.40625       7.10187       6.67143       6.07752       5.29358       4.47357       3.68595       2.94875       2.32094       1.71796       1.25832      0.885014      0.617439      0.393545      0.256836
  20  21 3942.7369    1.5130  7.9602 10.3776 -0.0015  0.0786   0.0141   0.2232    0.0510   0.0000   441.3660      -1.15644       16.1826       6.99467       16.8531      -5.34832      -5.13242      -5.67720     -0.452394      -4.83034       2.99083      -4.46789       4.59270     -0.112578      0.595101     -0.226071     -0.346144     0.0513711       6.03023       7.91426       8.76262       8.90431       8.71077       8.23341       7.61333       6.56973       5.63520       4.69771       3.76045       2.94963       2.19237       1.60763       1.13867      0.789374      0.506731      0.324815
  20  22 4086.5886    1.2631  9.8243 10.2305 -0.0002  0.0955   0.0121   0.2835    0.0447   0.0000   442.1844      -5.73739       18.6901       9.75942      -14.5318      -8.66705       3.50549      -7.39746      -5.43150      -2.73830       3.58827     -0.415341     -0.782204       1.80175      0.807847     -0.515318     -0.695606     -0.292034       7.24617       9.51647       10.2433       10.8561       10.2508       9.85290       9.11043       7.95584       6.86492       5.63193       4.61964       3.55357       2.70345       1.99287       1.38711      0.971208      0.623436      0.404628
  20  23 4230.2271    0.9930 11.4425 10.2890  0.0002  0.1241   0.0117   0.3737    0.0390   0.0000   440.1472       7.86741      -13.4925      -15.1299       37.9153      -5.70392      -23.2193       10.5357      -11.8388      -3.44066       10.7416      -5.34862      -2.55470      0.877118      0.164424      0.725278      0.280740     -0.134277       9.24007       12.1753       13.6276       13.8447       13.7276       12.9329       11.7532       10.3671       8.83208       7.33658       5.86921       4.52079       3.54879       2.53546       1.81701       1.27836      0.797215      0.521957
  20  24 4374.3769    0.8503 13.5675 10.1391 -0.0027  0.1571   0.0099   0.4511    0.0355   0.0000   429.2427       12.9005       16.1580      -3.35656       17.2724       6.00025       6.16832       2.88295      -9.10532      -9.31809       19.1394       15.2014      -12.4865      -2.64833       6.37870       1.06646     -0.540930      0.111553       11.6249       15.4255       16.8578       17.7262       17.1066       16.3550       14.6780       13.1809       11.0334       9.23111       7.57923       5.73533       4.40022       3.28312       2.28461       1.63189       1.01127      0.652372
  20  25 4518.0637    0.6172 15.1438 10.1680 -0.0063  0.2233   0.0087   0.6129    0.0285   0.0000   446.6398       27.0962      -23.3439       24.2381      -8.53804      -18.6779      -12.1862      -2.56281       34.1252       9.75563      -17.9630      -4.01650       12.0246       7.71646       1.71267      0.921686     -0.589434      0.588263       16.5871       21.5598       24.2090       24.6378       24.4213       23.0844       20.9498       18.5401       16.0309       13.0207       10.6954       8.31482       6.28622       4.71777       3.33358       2.33185       1.47862      0.953538
  21   6 1758.1825    0.3371  0.3016  9.3570 -0.0027  0.0137   0.0115   0.0328    0.0356   0.0000   438.2299     -0.526333       17.3808      0.676581      -3.87591      0.162933    -0.0866521      0.589599     -0.712313      -1.00034      0.459413    0.00455916      0.181716     -0.138725    -0.0757050     -0.123557     0.0508122    -0.0320011       1.08786       1.30583       1.42230       1.51919       1.39604       1.49284       1.24906       1.11612       1.06894      0.823916      0.591953      0.521414      0.423576      0.291795      0.217768      0.159320      0.105687     0.0714450
  21   7 1919.8050    0.5291  0.3989  9.5499 -0.0021  0.0140   0.0151   0.0321    0.0448   0.0000   438.7668      0.187424       19.7896     -0.643488     -0.488489      0.393640      -2.10141     -0.939342      -2.48376     0.0992365     -0.153544      0.514506   -0.00527474     -0.107050      0.113806    -0.0250366    -0.0903428     0.0197994       1.14500       1.36046       1.48749       1.52843       1.45307       1.36284       1.35098       1.23742      0.992812      0.815578      0.659573      0.557192      0.405398      0.302284      0.218921      0.152362      0.107303     0.0650219
  21   8 2077.7414    0.7137  0.6229  9.6938 -0.0059  0.0178   0.0163   0.0419    0.0616   0.0000   438.0358     -0.161199       13.7171    -0.0654631      -4.51414       1.43776       1.69922     -0.723699       1.46543      -1.67450     -0.446113    -0.0574762     -0.218890     -0.204584      0.220575   -0.00917205     -0.220353     -0.115427       1.43254       1.90534       2.09669       2.15911       2.03257       1.85168       1.62507       1.55017       1.36167       1.10465      0.919894      0.712604      0.531770      0.381128      0.269882      0.178254      0.120193     0.0778207
  21   9 2231.8468    1.0196  0.8311 10.0147 -0.0052  0.0219   0.0208   0.0497    0.0932   0.0000   439.4593      -2.68708       16.1135      -1.50335      0.660783      0.107674     -0.822077      0.616088      -1.27649     -0.133607     -0.483990    -0.0533572     0.0604172     -0.736239     -0.780914    -0.0115411     0.0683872     -0.154230       1.87634       2.34857       2.47151       2.32651       2.29991       2.30850       2.21665       2.16172       1.83707       1.35339      0.986093      0.757594      0.618125      0.541324      0.403381      0.288352      0.197033      0.124752
  21  10 2381.8975    1.3873  0.9346 10.2728  0.0010  0.0212   0.0251   0.0497    0.0969   0.0000   438.7714      -5.02248       11.8800       3.96319      -1.94975      -3.77424     -0.960564      0.465768     -0.649018      0.204850      0.388426     -0.159769      0.292710       1.03856     0.0738620    -0.0841068     -0.158183     0.0732956       1.50894       2.01537       2.10065       2.30738       2.20876       2.09688       1.98701       1.68756       1.45646       1.18873      0.995124      0.710717      0.594445      0.435080      0.319408      0.219810      0.148527     0.0988436
  21  11 2529.2712    1.8947  1.0253 10.6507  0.0005  0.0217   0.0333   0.0510    0.1203   0.0000   437.1503      -5.57347       12.9448       1.04160       2.16736      -1.53991      -2.53020     -0.206519     -0.579419      -1.04311       1.78326       1.10341      -1.13238      0.176247     -0.244514     -0.323768     0.0520987     0.0947775       1.58415       2.12842       2.22544       2.29074       2.35079       2.21588       2.00719       1.72416       1.51333       1.23506       1.05834      0.810671      0.604419      0.457785      0.318040      0.230614      0.155741      0.102309
  21  12 2676.1543    2.4976  0.9664 11.2597  0.0004  0.0211   0.0469   0.0521    0.1811   0.0000   439.4209       1.26891       14.6287      -2.39816      -5.72531     -0.644933      0.380405     -0.947736       1.72585     -0.590506       1.34920      0.510815       1.01268    0.00976273     -0.478363      0.232486     0.0514340    -0.0476207       1.59300       2.00149       2.35449       2.25051       2.36236       2.09755       1.88818       1.78872       1.47924       1.28041       1.04399      0.793607      0.601392      0.458096      0.317268      0.225290      0.147238     0.0929743
  21  13 2822.9001    3.1748  0.8184 11.9989 -0.0047  0.0188   0.0624   0.0459    0.1308   0.0000   440.7176     -0.752830       15.9579     -0.182413     -0.955878      -1.42558     -0.735369    -0.0623950      0.773401      0.474459      0.148727      0.870625      -1.07227    -0.0272794     -0.267567     -0.500732     -0.268031     0.0416064       1.46494       1.74191       1.80719       2.08929       2.04752       1.85524       1.66013       1.49149       1.33960       1.10383      0.869365      0.672158      0.522825      0.392557      0.278517      0.193497      0.130124     0.0864762
  21  14 2968.8440    3.8452  0.8734 12.3831 -0.0042  0.0197   0.0743   0.0480    0.1073   0.0000   439.0756    -0.0152678       10.5310      0.416700     -0.482008      -1.84832      -2.03510      -3.66680      0.623591     -0.816225       1.37902     -0.801489       1.08672      0.670300     0.0715001      0.110679     -0.106844     -0.178150       1.48437       2.09721       2.29555       2.35264       2.34917       2.09008       2.00539       1.68019       1.43088       1.13646      0.931219      0.746529      0.536833      0.412558      0.277276      0.194347      0.132385     0.0880479
  21  15 3113.8633    4.0032  1.0110 12.4425 -0.0026  0.0214   0.0716   0.0536    0.1199   0.0000   438.7226      -3.14849       11.3801      0.170453      -5.57781       1.00276      0.313789      0.480764       1.07232       1.72897       2.33431       1.03841      0.907760     -0.448413     -0.190854     0.0556342     0.0716411    -0.0657138       1.60236       1.99929       2.15952       2.23852       2.31155       2.14503       1.80585       1.71228       1.50148       1.24477       1.01491      0.757287      0.601991      0.449562      0.313993      0.232452      0.151204     0.0948364
  21  16 3258.4975    3.7742  1.2318 12.7105 -0.0040  0.0248   0.0649   0.0622    0.1032   0.0000   439.6519      -2.58719       17.7391       4.44123      -3.20380      -3.64631      -2.87212       3.53779     -0.525003      0.675181      -1.37561       1.97952      0.351050     -0.127086     -0.231892      0.205356      0.368049    -0.0764022       1.78640       2.39553       2.59458       2.64728       2.63576       2.45788       2.31401       2.01358       1.75070       1.39452       1.17630      0.956427      0.708957      0.529250      0.355967      0.256270      0.179952      0.113193
  21  17 3402.6942    3.2184  1.9573 11.9991 -0.0002  0.0305   0.0432   0.0812    0.0764   0.0000   440.5267      -1.61165       12.5379     -0.843260      -3.55581      -2.90360       4.21211       3.11047     0.0103801     -0.686181       1.91585     -0.123567     -0.860438      0.748042      0.816663     -0.286574      0.105868     -0.108552       2.32493       3.07512       3.43517       3.45533       3.51334       3.19619       2.93139       2.59734       2.18740       1.83518       1.50921       1.16622      0.875358      0.658759      0.467564      0.329064      0.218180      0.143405
  21  18 3547.0728    2.5787  2.8787 11.7278 -0.0015  0.0393   0.0315   0.1048    0.0642   0.0000   441.5269      0.734772      0.841023     -0.403774       6.41955       3.30755     -0.546311       4.54987       3.68150     -0.272949     -0.572360      -2.26201       1.37055     -0.926594    -0.0868716      0.641325     -0.243351    -0.0577746       2.85578       3.79355       4.14923       4.26484       4.29282       3.99299       3.74659       3.19233       2.81256       2.26172       1.84551       1.47615       1.11403      0.829444      0.606236      0.423533      0.285996      0.187931
  21  19 3691.3272    2.1383  4.5226 11.0488 -0.0005  0.0510   0.0222   0.1390    0.0654   0.0000   443.5372      -2.67840       9.51978       6.72015      -3.72704      -3.57649      -1.88885      0.152548      -4.81997     -0.741017      -1.37544      -1.78757      0.535327     -0.773697    -0.0630360      0.657733     -0.431989     -0.391093       3.74248       4.97634       5.47200       5.66772       5.65694       5.24804       4.88185       4.24978       3.60304       3.06693       2.47157       1.93882       1.49477       1.09357      0.793878      0.559216      0.366528      0.245604
  21  20 3835.5043    1.7264  6.1026 10.7110 -0.0011  0.0637   0.0170   0.1773    0.0546   0.0000   442.4058       4.17413       10.4207      -18.0523       8.39881       9.42404      -7.74897      -10.1903       7.53149      -5.57168      0.337651      -1.06410      -1.14673       2.45722       1.14020      0.467543     -0.682805      0.103832       4.65980       5.98334       6.80504       6.90967       6.88040       6.60398       5.92326       5.31863       4.49805       3.82432       3.09553       2.43523       1.86595       1.35694       1.02971      0.708184      0.465928      0.308030
  21  21 3979.6471    1.4548  8.5608 10.3643 -0.0004  0.0813   0.0131   0.2311    0.0459   0.0000   446.0001       1.80845       22.2152       11.1645      -1.50105      -14.5962      -7.71008       6.65905      -2.49944      -1.57010       8.43473       2.58167      -1.61817      -4.23728       1.65056     0.0459458     -0.400922    -0.0100721       5.90763       7.71614       8.51068       8.82316       8.59096       8.22409       7.54132       6.79177       5.75047       4.88566       3.96201       3.12821       2.38922       1.80017       1.30046      0.918317      0.595757      0.407413
  21  22 4123.7226    1.1339  9.8625 10.3669 -0.0032  0.0994   0.0119   0.2990    0.0398   0.0000   434.4235      -11.8480       22.9068       2.92198       3.08389       5.92960      -1.56015      -5.25516      -5.72046      -2.63058       3.05996       4.64342      -4.73222      -1.85899       1.04639      -3.35987     -0.436975      0.935806       7.35756       9.59708       10.7657       10.9689       10.7512       10.1609       9.40837       8.40227       7.19431       6.02759       4.88184       3.88755       2.99039       2.20138       1.59906       1.12153      0.742632      0.498926
  21  23 4268.0785    0.9292 11.7409 10.3521 -0.0018  0.1287   0.0115   0.3927    0.0358   0.0000   450.8566       4.69429      -9.99318       21.1162       31.5698      -7.35326       19.1373      -1.69155       13.7579       7.69593      -1.94060      -2.27998     -0.937648     -0.129078      0.814272      0.415658     -0.928844      0.183173       9.43347       12.0123       13.5424       13.8814       13.3924       13.2522       12.0008       10.6941       9.11816       7.64156       6.27092       4.95093       3.84472       2.83267       2.07479       1.46580      0.979246      0.649693
  21  24 4412.5157    0.7556 14.0537 10.1942 -0.0039  0.1739   0.0092   0.4945    0.0323   0.0000   458.2012      -31.2676       15.2724      -6.48547      -14.2753       21.2099       3.36954      -15.7784      -10.0932      -2.33342      -6.96685       10.7582     -0.877486      -4.05185      -2.55417     -0.308914      0.400199       1.90231       12.4784       16.1691       18.1801       18.5449       18.2626       17.5583       16.1208       14.4358       12.4701       10.3334       8.43392       6.68544       5.18664       3.93390       2.78067       2.01523       1.31766      0.875571
  21  26 4701.0020    0.4208 15.1870 10.0230  0.0035  0.3030   0.0082   0.7841    0.0275   0.0000   486.3538      -25.7779      -24.3622      -4.90949       64.7595     -0.963812       1.82903      -23.8140      -31.0315      -13.3514       30.4362       33.5984      -14.8979      -19.5894     -0.971705       4.93388      -1.75722      -2.84432       21.0707       27.7580       31.2030       31.9138       31.8739       30.1084       27.9502       24.6320       21.6584       18.0144       14.7662       11.5699       9.06547       6.92357       4.93030       3.53857       2.27933       1.54275
  22   4 1429.1267    0.0989  0.0822  9.2383 -0.1232  0.0137   0.0109   0.0212    0.0247   0.0000   438.4026     -0.989572       17.0084     -0.768312      -3.76807      -1.15473      0.784765       1.35654       1.11244     -0.760531     -0.405964      0.415493      0.427330      0.161372     -0.206478      0.122587     0.0776028     -0.226650       1.07522       1.36506       1.51263       1.33479       1.34542       1.64109       1.15829       1.41880       1.11326      0.873458      0.811728      0.510685      0.549157      0.335910      0.285707      0.210647      0.120347      0.103938
  22   6 1781.5365    0.3643  0.3014  9.4288 -0.0081  0.0158   0.0125   0.0287    0.0358   0.0000   439.7742      -4.41489       17.4223      -2.89291      -2.82736      -1.03588   -0.00539121      0.587946    -0.0728137     -0.946119      0.554583      0.118582      0.250232     0.0271070     -0.211465     0.0814246     -0.144175      0.103496       1.13125       1.46468       1.70152       1.69882       1.81676       1.39551       1.47713       1.33558       1.07371      0.882410      0.775160      0.620367      0.450740      0.314235      0.234689      0.186647      0.116997     0.0794608
  22   7 1945.0416    0.5438  0.4781  9.5206 -0.0036  0.0165   0.0138   0.0343    0.0478   0.0000   438.7899      -4.32298       17.3077      0.444775      -2.69034       1.73783      0.597811      0.500842      -1.03369      -1.58005     0.0174151     0.0332418      0.376341     -0.722905      0.270009    -0.0354032      0.123212    -0.0647236       1.28736       1.67381       1.92528       2.01722       1.97936       1.83894       1.71911       1.50465       1.21502      0.979671      0.788546      0.617702      0.456553      0.352867      0.269641      0.185778      0.129449     0.0882532
  22   8 2104.7399    0.7658  0.6543  9.7280  0.0002  0.0170   0.0165   0.0420    0.0623   0.0000   439.4821       2.50267       16.2667     -0.613555     -0.555529       1.05195      0.211473       1.72743      -1.10950      -1.06592      0.760818     -0.386674     0.0177609     0.0568325     -0.301354     -0.117451     -0.194812    -0.0636645       1.16659       1.58621       1.66944       1.70754       1.76378       1.63613       1.52281       1.36695       1.19300      0.979942      0.817709      0.626686      0.484960      0.376937      0.278055      0.195160      0.143404     0.0907707
  22   9 2259.9368    1.1131  0.7617 10.0535 -0.0045  0.0188   0.0222   0.0454    0.0814   0.0000   436.4653      -3.54076       15.3616       1.26165      -2.25860      0.892018       2.83883     -0.290410      -1.54547      -2.03586       1.58938     -0.477296     -0.677430    -0.0562221      0.377722      0.465438      0.163747      0.221449       1.43299       1.95321       2.11278       2.33323       2.26346       2.13875       1.94085       1.59335       1.36223       1.11157      0.965329      0.686344      0.553245      0.397135      0.294941      0.202300      0.139731     0.0992356
  22  10 2410.7520    1.4259  0.9887 10.5580 -0.0020  0.0212   0.0263   0.0530    0.1138   0.0000   437.3922      -3.00229       13.7852      0.600803      0.259589      -1.56026      0.279919      -1.89560    -0.0666810     -0.887118      0.193239      0.534058     -0.822774      0.272096      0.111756     0.0855101     -0.245141    0.00845436       1.58399       2.15679       2.27787       2.41131       2.39322       2.26389       2.11467       1.87362       1.52568       1.26533       1.00788      0.800867      0.650037      0.460511      0.352828      0.248627      0.175088      0.115786
  22  11 2559.1484    2.0152  1.0318 10.7353 -0.0008  0.0208   0.0345   0.0508    0.1180   0.0000   441.4943     -0.143432       16.1213       1.27061     -0.924947       2.33565       1.11309     -0.706765       2.72024       1.22262       2.57345      -1.83581      -1.19494      0.189681     -0.177664     -0.142979      0.149970    -0.0250668       1.53832       2.10917       2.28243       2.39195       2.31226       2.19362       2.00431       1.71942       1.56419       1.28772       1.10569      0.809765      0.638213      0.489556      0.345872      0.236855      0.166235      0.111223
  22  12 2707.0432    2.6416  0.8985 11.5752 -0.0018  0.0196   0.0493   0.0458    0.1230   0.0000   439.2937     -0.803005       13.5049      0.765509     -0.341666       1.13027     -0.258024       1.36444      0.564706       1.31526      0.900476     -0.268037      -1.33326     -0.471445      0.153498     0.0825282      0.116330     -0.164489       1.39027       1.76588       1.98602       2.04824       2.03174       1.94254       1.74807       1.54823       1.37763       1.15196      0.926038      0.742495      0.564903      0.445308      0.319852      0.222718      0.149115      0.107916
  22  13 2854.6917    3.2145  0.9478 11.7782 -0.0011  0.0199   0.0585   0.0487    0.1791   0.0000   438.6662      -2.11900       11.8362     -0.709747      -4.12808      -6.60084       1.89093      -1.08319     -0.924215      -1.67765       1.08980     -0.147532      0.168383      0.349413      0.315326    -0.0158198     0.0945934    -0.0391024       1.49561       1.88170       2.04986       2.14358       2.06300       2.03042       1.85633       1.69646       1.43604       1.21190      0.965362      0.806958      0.583702      0.462115      0.344832      0.245363      0.165126      0.114034
  22  14 3001.3334    3.8090  0.8746 12.5135  0.0009  0.0197   0.0707   0.0464    0.1071   0.0000   437.6658      0.576690       11.5525       1.36015     -0.944472      -1.68750       1.27635      -1.43786      -2.74891      -1.29525    -0.0171766     -0.185320      -1.02666      0.801255      0.127982     -0.238113      0.143296     -0.118981       1.42148       1.80736       1.89921       2.04228       2.05775       2.01940       1.69347       1.62180       1.33294       1.12865      0.908552      0.711757      0.561544      0.435401      0.309491      0.221713      0.154169      0.103714
  22  15 3146.9369    4.1848  1.0381 12.3307  0.0005  0.0209   0.0720   0.0516    0.1314   0.0000   441.0605      -2.21217       12.1002      0.731533     -0.728723      -3.56278      -2.72148       1.66181      -1.33855     -0.533840     0.0212564      0.400115      0.227583     0.0917458      0.447421     0.0829226    -0.0914498     0.0980926       1.51157       2.08661       2.21510       2.28998       2.29873       2.14140       1.92877       1.75629       1.51928       1.27223       1.02241      0.778819      0.623647      0.464003      0.344795      0.243992      0.162847      0.111584
  22  16 3292.1278    3.7261  1.4941 11.8335  0.0049  0.0254   0.0545   0.0639    0.1317   0.0000   440.0494      -2.37190       13.7615       2.67520      0.729795       2.91533       3.33243      -1.87616       1.58142      0.757234     -0.521530       1.30435      0.162048     0.0533401     -0.200365      0.174875      0.402508     -0.202287       1.91222       2.52270       2.65532       2.69463       2.63863       2.53430       2.38557       2.13755       1.86447       1.54718       1.27840       1.01728      0.791052      0.605919      0.444505      0.304151      0.206445      0.142674
  22  17 3437.1085    3.0488  2.1448 11.9326 -0.0017  0.0317   0.0383   0.0830    0.0668   0.0000   444.5943       4.89509       6.88944      -1.66292      -1.00411      -3.00463       1.93718       2.74082      -1.43407      -2.98555      0.582569       2.03439      0.518496     -0.863838      0.817780      0.120984     -0.420804     -0.328078       2.19120       2.89152       3.15384       3.31934       3.27001       3.04017       2.83491       2.56194       2.25520       1.88090       1.51809       1.23911      0.952156      0.730561      0.520895      0.375537      0.259760      0.172938
  22  18 3581.9345    2.4226  3.4214 11.4932 -0.0008  0.0427   0.0269   0.1112    0.0579   0.0000   437.5264      -6.45022       11.2005       4.46929      -2.55929       2.41790      0.970241       7.04094      -8.78787      -1.84220       1.18812    -0.0555398      -1.57023     -0.482359     -0.471780      0.764582      0.181696     -0.137355       2.98705       3.97743       4.36309       4.51463       4.44774       4.36692       3.90155       3.50590       3.09188       2.52201       2.05488       1.68684       1.28586      0.985678      0.710611      0.516766      0.349802      0.236670
  22  19 3726.8414    2.0113  5.1361 10.9526 -0.0025  0.0550   0.0196   0.1488    0.0575   0.0000   435.3469      -2.09083       18.1261       3.35091     -0.326846     -0.250822      -5.65091      -4.94707      -4.54580       3.00485      -1.02944      -2.78880       2.12175     -0.828230      -1.49840      -1.23891     -0.599088    -0.0977902       3.76009       5.10443       5.46470       5.70601       5.65895       5.38802       5.06137       4.50499       3.95417       3.26296       2.77084       2.16315       1.71892       1.28217      0.942580      0.670187      0.456427      0.310160
  22  20 3871.6244    1.6283  6.6520 10.6548  0.0000  0.0655   0.0151   0.1868    0.0475   0.0000   439.5996     -0.669035       13.5352     -0.640664       1.04498      -3.02343      -2.95932      -2.83563     -0.861528       3.18444      -1.83251       1.66675     -0.615924     0.0261058       1.51037     0.0226117      0.500607     -0.354507       4.61438       6.00893       6.54587       6.91742       6.70968       6.66041       5.99755       5.33071       4.72347       3.95939       3.13667       2.61727       1.99345       1.54175       1.10735      0.812932      0.556420      0.377495
  22  21 4016.0806    1.3463  8.9048 10.4286 -0.0008  0.0847   0.0126   0.2461    0.0418   0.0000   434.3253      -2.15342       23.1967       2.31649       9.70318       6.76897     -0.683306       2.69139      -2.37022      -9.20172       3.80969       2.48674       2.78244      -2.47494      0.794560       1.48847      0.692375     -0.614163       5.97089       7.65255       8.43215       8.79673       8.74772       8.27361       7.64603       7.05793       5.98693       5.12610       4.15860       3.36443       2.61226       1.99118       1.46695       1.06117      0.716699      0.492299
  22  22 4160.6577    1.0915 10.4995 10.4209 -0.0007  0.1080   0.0118   0.3205    0.0357   0.0000   434.7357       6.87176       17.6125      0.135004       17.9583       9.68280       12.4489      -5.43523      -2.33931       6.19718       1.15589      0.901108       5.71352      0.877499      0.801434      0.142706     -0.860874      0.470388       7.40170       9.73481       10.7121       11.0506       11.0086       10.6436       9.67444       8.88245       7.55350       6.49016       5.34528       4.27640       3.33731       2.53504       1.84990       1.34218      0.912465      0.613117
  22  23 4305.5503    0.8784 12.2938 10.3295 -0.0022  0.1417   0.0108   0.4105    0.0340   0.0000   449.9634       6.18131       35.8728       6.51961      -14.6476      -13.5724     -0.598066       1.14381       14.2584      -21.7463      -10.7560      -10.7998       3.94196       5.18231      -8.28935     -0.413142       2.63070      0.589706       9.37852       12.6076       13.9694       14.3673       14.4421       13.9250       12.8644       11.4911       9.94148       8.31059       6.96591       5.46052       4.37449       3.28600       2.45146       1.77060       1.15979      0.811034
  22  24 4450.1954    0.7106 14.6211 10.2399  0.0010  0.1852   0.0094   0.5247    0.0298   0.0000   449.7828      -15.9872       15.4278      -3.09610       24.7072      -36.3980       29.0391       1.51634       4.88236      -12.1887      -17.8855      -6.30768       5.24001       2.63256     -0.401712       2.77863       1.65626      -1.95379       12.4612       16.5994       18.2572       19.2507       18.8459       18.3420       16.5509       15.0187       13.0429       11.1076       9.09601       7.36401       5.70403       4.35983       3.20628       2.31916       1.52441       1.04881
  22  25 4594.9218    0.5310 15.6334 10.1297 -0.0091  0.2494   0.0083   0.6527    0.0266   0.0000   449.5502      -55.0171       36.3633       13.5877      -1.25639       21.8038      -56.0010      -21.0229       17.8488       19.1733       17.9672      -22.7555      -8.93405       10.9124       6.08938      -2.04538      -1.06126      0.617201       16.7558       22.2600       24.6829       25.7350       25.5584       24.4460       22.6598       20.4360       17.7512       14.8241       12.2619       9.91955       7.62842       5.96353       4.37419       3.19442       2.11578       1.44998
  23   5 1632.7856    0.2511  0.1906  9.2928 -0.0123  0.0111   0.0110   0.0234    0.0279   0.0000   439.5023     -0.239605       19.6921     -0.639965      -1.78980       1.23054      0.535961     -0.276783     -0.255830       1.24000     -0.709283     -0.639303      0.388450     -0.197885    -0.0241538    -0.0563442     0.0542479     0.0907825      0.765165      0.942384       1.03576       1.08203       1.20294       1.03346      0.986578      0.847176      0.754171      0.679693      0.538626      0.489315      0.349840      0.270695      0.188504      0.141781     0.0884389     0.0775850
  23   6 1804.1953    0.3985  0.3497  9.3659 -0.0056  0.0138   0.0121   0.0299    0.0369   0.0000   440.1628     -0.959352       15.5810    -0.0291509      -1.83525      0.385150      -1.11274       2.55503     -0.217049    -0.0611868      0.411388      0.457261       1.05122     0.0463902      0.206458     0.0392780     0.0230214     0.0198874      0.954869       1.20517       1.32963       1.32593       1.34051       1.38707       1.23433       1.08894      0.960186      0.875549      0.664369      0.555727      0.415572      0.338172      0.243468      0.185171      0.141969     0.0864977
  23   7 1969.6283    0.6117  0.5453  9.5035 -0.0009  0.0164   0.0143   0.0374    0.0523   0.0000   439.1726      -1.00422       17.6751     -0.647591      -2.14565       1.97802     -0.365843     -0.743726     -0.601889     0.0319768      0.792362     -0.623466      0.407838      0.603733      0.369698     -0.214663      0.106595     0.0945748       1.27027       1.72454       1.84542       1.74392       1.71160       1.65166       1.48484       1.38705       1.24979       1.08705      0.965518      0.796158      0.603298      0.457735      0.323503      0.217072      0.148265      0.100871
  23   8 2131.0706    0.8208  0.7032  9.7805  0.0010  0.0178   0.0168   0.0437    0.0660   0.0000   439.2537      -1.76271       16.0912      -2.42463      -2.55599      -1.12347     -0.876286      -2.40397     -0.228519     -0.329146     -0.109916     -0.654696      0.127158     -0.170683     -0.130547      0.153484     0.0536797     0.0205715       1.25397       1.69600       1.77435       1.85542       1.76182       1.70191       1.54570       1.47467       1.29683       1.11632      0.874779      0.715054      0.563864      0.439953      0.304080      0.233824      0.170659      0.112441
  23   9 2287.4449    1.1361  0.9777  9.9458 -0.0022  0.0206   0.0199   0.0505    0.0972   0.0000   439.2355      -1.69075       15.1323       1.81609     -0.246198      0.558953      0.666651      -2.10967      0.781436      0.966648       1.43958      -1.06502      0.243290     -0.142009      0.301999     -0.404760      0.163046    -0.0724370       1.39345       1.83530       1.92672       2.07721       2.07957       1.95785       1.73096       1.62920       1.43480       1.21128       1.00392      0.801033      0.625063      0.496358      0.352564      0.255797      0.182613      0.122265
  23  10 2439.1340    1.6228  1.0261 10.2904  0.0003  0.0211   0.0276   0.0522    0.1371   0.0000   438.5271       2.14565       15.7171      0.661735      -1.36760      -1.88581      -3.62635      -1.95893    -0.0206755      0.426828     -0.242458      0.768633     -0.945907     -0.330924      0.264296     0.0779082      0.240632      0.117605       1.41243       1.87951       2.14391       2.22676       2.11793       2.12747       1.94634       1.72911       1.48539       1.23060       1.05339      0.803184      0.632825      0.503065      0.364981      0.263924      0.184625      0.131257
  23  12 2737.5089    2.7579  0.9227 11.5360 -0.0008  0.0190   0.0480   0.0469    0.1004   0.0000   438.4811       2.37897       15.1166       1.27746      -3.97584      0.758445       1.09693      0.719000     0.0261508       1.37165       1.13877      0.430341      0.201183    -0.0951535      0.406392     -0.217674    0.00835605   -0.00846194       1.28375       1.79272       1.84908       2.02195       1.93920       1.85241       1.64083       1.53085       1.33488       1.15347      0.972641      0.780934      0.623568      0.459504      0.328822      0.243836      0.157638      0.114761
  23  13 2886.0417    3.4149  0.8838 12.1039 -0.0005  0.0191   0.0620   0.0461    0.1379   0.0000   440.2805      -1.13658       15.7969      -2.14889      -3.08841      -1.57059      -1.59643       2.28802     0.0337068     -0.596919      -1.38333      0.965909      0.582656   -0.00627191    0.00742869    -0.0466814      0.101163     -0.111703       1.30955       1.73130       1.74772       1.88661       1.92462       1.87217       1.72904       1.51986       1.32819       1.12407      0.925593      0.773322      0.593568      0.431909      0.342590      0.244915      0.174877      0.121855
  23  14 3033.3565    3.9380  0.8748 12.5038 -0.0034  0.0188   0.0717   0.0468    0.1343   0.0000   439.3919     -0.682835       13.2914       3.72687      0.720140       2.64525      -3.86824       1.21351       1.02594      0.298200      0.639850      0.890184      0.293379      0.429800     -0.321531     -0.473137      0.136089     0.0165573       1.28599       1.70387       1.85413       2.00128       1.93379       1.82533       1.80991       1.47856       1.35875       1.09605      0.917909      0.694310      0.565104      0.430517      0.325533      0.241908      0.172177      0.117132
  23  15 3179.6046    3.9243  1.1386 12.6593 -0.0025  0.0229   0.0666   0.0577    0.1095   0.0000   441.3140      -3.39389       14.6757      0.145628      -7.24693       1.27333       2.89803      -2.54792      -1.41709     -0.747625      0.247579     -0.320761      0.452081      0.409044    -0.0744213    -0.0504735   -0.00742903    0.00775595       1.50083       2.10848       2.12578       2.29591       2.35128       2.15240       2.07349       1.78903       1.60888       1.30549       1.10006      0.888658      0.690048      0.534796      0.384613      0.282326      0.199193      0.137964
  23  16 3325.4647    3.5771  1.5540 12.1560 -0.0007  0.0267   0.0515   0.0642    0.0950   0.0000   437.5113      -4.31970       10.7345       1.79101      0.794910      -2.04940      -2.31993      -2.53353      -1.03640     -0.264467       1.11470      0.264209     -0.351542     -0.616091     -0.773288     -0.126947      0.359797      0.132198       1.75286       2.32551       2.52760       2.61733       2.71641       2.46824       2.33459       2.14966       1.78576       1.59390       1.32678       1.05152      0.871308      0.630427      0.469138      0.333506      0.236703      0.162506
  23  17 3471.1678    2.8737  2.6010 11.7997 -0.0022  0.0346   0.0324   0.0924    0.0577   0.0000   443.0895      -7.37549       9.77807      -1.79720       6.78061       2.65896      -4.58885      -2.00655      -3.51920       2.05015     -0.665358     -0.742829      0.987515       2.34624      0.640464     -0.292400      0.111163    -0.0860087       2.33459       3.13542       3.45267       3.52562       3.56462       3.41922       3.09605       2.83672       2.46578       2.10496       1.70231       1.39319       1.09557      0.841321      0.614184      0.456235      0.312093      0.218541
  23  18 3616.5024    2.3388  3.9143 11.3095 -0.0019  0.0446   0.0236   0.1180    0.0526   0.0000   445.9171     -0.922984       5.42642      -12.5953       11.6365      -3.55664      0.796999       1.19034      -3.31642       5.22870       2.37317       3.93887       2.10552     -0.241471     0.0332556      0.270935     0.0680793     -0.111262       2.92217       3.89730       4.18960       4.41381       4.45674       4.21830       3.99495       3.52624       3.14966       2.65468       2.19069       1.77854       1.42034       1.06588      0.802717      0.584046      0.406521      0.281646
  23  19 3761.8330    1.9177  5.5131 10.8277 -0.0010  0.0555   0.0176   0.1538    0.0529   0.0000   430.6799       8.94547       18.5808      -11.1671      -12.3711      -2.37738       3.71084       1.37926      -3.64725       1.64974       3.10071     -0.967337      -2.57002     -0.723165      0.690779      0.349291      -1.23659     -0.295236       3.59292       4.76669       5.30562       5.53708       5.47260       5.29680       4.87663       4.41369       3.94320       3.25367       2.78628       2.23280       1.76289       1.35152       1.01387      0.723390      0.503148      0.346892
  23  20 3907.2286    1.5769  7.3592 10.5520 -0.0003  0.0699   0.0142   0.1954    0.0458   0.0000   442.3821      -9.85298       14.7218       1.40461       12.2629      -11.3671      -9.59038      -8.42672       9.86468      -5.07587      -2.50488       2.65305       1.43703       1.33602      -1.90586     -0.508659      0.845681      0.170004       4.53098       6.10170       6.62908       7.11630       6.91662       6.67991       6.19943       5.62051       4.95266       4.13953       3.47241       2.80220       2.21499       1.70470       1.25838      0.923589      0.635813      0.435598
  23  21 4052.2285    1.3044  9.7143 10.3877  0.0005  0.0897   0.0119   0.2646    0.0388   0.0000   440.8495       2.94440       4.75867       2.29922      -8.09140       3.83100       6.11523      -8.21985      -8.74808       4.09151      -1.21195       3.96412       3.40014     -0.186911       1.50367     -0.554763      0.211112    -0.0850261       5.80184       7.71592       8.58485       8.97652       8.99519       8.48768       7.87240       7.22303       6.23763       5.40811       4.45740       3.65123       2.86053       2.20050       1.63916       1.18529      0.806320      0.553094
  23  22 4197.3664    1.0529 11.3966 10.3917 -0.0010  0.1147   0.0111   0.3394    0.0338   0.0000   416.9111       3.13408       29.2180      -7.33101      -8.64687      -14.3830      -14.9178       12.6163      -1.77539      -8.52448      -3.33511       8.73685      -3.09048      -2.50481     -0.450963     -0.905772       1.70064     -0.299055       7.57784       9.79352       11.1056       11.3977       11.4785       10.9589       10.2451       9.07610       8.19633       6.87906       5.76020       4.70380       3.67714       2.84488       2.11752       1.56120       1.05501      0.727186
  23  23 4342.2037    0.8528 13.6151 10.2795  0.0044  0.1506   0.0096   0.4355    0.0311   0.0000   448.3193       23.6570       4.75369      -50.7604       9.84457       11.0909       1.70793      -10.3688      -25.8346       3.68152       9.35479       3.96314       2.40960      -5.58211       5.07099       1.66685      0.241391      -2.42008       9.78455       13.0360       14.3328       14.9784       14.7286       14.3726       13.2751       12.2382       10.5691       9.01379       7.55782       6.17913       4.88336       3.71245       2.81841       2.02746       1.40989      0.971025
  23  24 4487.5672    0.6276 15.0189 10.2695 -0.0029  0.2069   0.0088   0.5773    0.0271   0.0000   409.9330       15.1838       46.1089      -23.0296      -10.6738      -2.92108       13.0420       13.7707       10.4863      0.948233       12.2154      -8.24454      -5.55249       1.50668      -5.68089       1.78114      -2.62886      0.587612       13.2817       17.8743       19.5273       20.4081       20.4519       19.6084       18.2932       16.3935       14.6374       12.5123       10.4514       8.56001       6.79144       5.18127       3.90371       2.83953       1.89961       1.33740
  23  25 4632.1690    0.5060 16.1222 10.0869  0.0026  0.2527   0.0081   0.6814    0.0254   0.0000   455.0958      -30.0193       39.3184      -1.53613       43.7685      -14.4541       23.9008       16.2907      -4.82406       38.8999      -27.3826       2.69322      -1.20632     -0.838309      -4.32751       11.7345       1.21458     -0.573626       16.3675       21.3827       24.0841       24.8935       25.0989       23.9328       22.4859       20.0513       17.9464       15.1503       12.7676       10.3987       8.05718       6.38188       4.72338       3.50453       2.37060       1.64584
  24   6 1826.2872    0.4444  0.3793  9.3167 -0.0014  0.0149   0.0123   0.0313    0.0392   0.0000   439.9660     -0.272604       19.3421      0.542075     -0.147432      0.905931       1.28595       1.06492     0.0232953     -0.638312     -0.425821      0.289778      0.291043    -0.0501801    -0.0609464   -0.00585040     0.0475502    -0.0366000       1.13468       1.59288       1.80616       1.82679       1.78599       1.58535       1.52332       1.32505       1.26148       1.03457      0.862507      0.656328      0.492258      0.362653      0.263493      0.201417      0.137538     0.0896765
  24   7 1993.5493    0.5962  0.5901  9.6197 -0.0047  0.0164   0.0133   0.0392    0.0496   0.0000   439.7691      -3.35535       17.7428      0.532315      -2.72980       1.51783    -0.0513391    -0.0748248     -0.925069     -0.246232     -0.149276      0.905214      0.522673      0.862037      0.270531      0.129017     -0.105176      0.158000       1.07170       1.43358       1.58713       1.63624       1.65592       1.51260       1.42052       1.30777       1.10990       1.00614      0.839593      0.687466      0.534588      0.404048      0.315317      0.222769      0.159401      0.112302
  24   8 2156.7210    0.8759  0.7657  9.7821 -0.0017  0.0182   0.0169   0.0438    0.0674   0.0000   439.3439      -1.08596       15.5075      -2.64725      -4.81408      0.910530       1.64845      -2.93738       1.18887     -0.503760     -0.630225     -0.374009     -0.413207    -0.0942276      0.321483      0.160674     -0.280246      0.179908       1.18079       1.60400       1.67753       1.84138       1.76857       1.74452       1.62299       1.44863       1.22820       1.07644      0.911775      0.748252      0.574646      0.446617      0.345680      0.240476      0.170388      0.121719
  24   9 2314.2458    1.2454  0.8762 10.2888 -0.0002  0.0187   0.0225   0.0473    0.0824   0.0000   439.5828       2.44537       15.9471      -2.40967     -0.438897     -0.628939     -0.112716      -1.56439      -1.73291      0.818141      0.420013      0.618379     -0.697150     -0.248781    -0.0301018     0.0941768     -0.191208    -0.0341114       1.30386       1.65465       1.80666       1.90496       1.90646       1.75769       1.63391       1.52164       1.33822       1.14726      0.981133      0.794008      0.628428      0.480918      0.361088      0.264999      0.185623      0.126280
  24  10 2466.9925    1.6490  1.0401 10.7526  0.0004  0.0210   0.0276   0.0525    0.1099   0.0000   441.6830     -0.891771       18.5802       1.02077      -2.56199       2.04986      -1.58164      -1.57035    -0.0528750     -0.214223      0.764394     -0.128774    -0.0753591     -0.559859     -0.146619     0.0947474      0.219275     0.0233548       1.35794       1.75048       1.93774       2.09555       2.05849       2.02932       1.80081       1.71626       1.40810       1.23977       1.04572      0.833982      0.646406      0.514776      0.386134      0.295513      0.203938      0.144723
  24  11 2617.6008    2.2189  0.9891 11.1842 -0.0042  0.0202   0.0383   0.0474    0.1233   0.0000   437.6997      -1.33317       14.6834      -1.54843      -4.04296     0.0314121      -1.64349      -1.95803      -2.60845       1.14877       1.91788       1.58288      0.829646     -0.720254   -0.00975226    0.00166314    -0.0545358      0.547552       1.30104       1.73783       1.85437       1.88395       1.98140       1.84349       1.71187       1.59682       1.34545       1.24326       1.01569      0.833525      0.649992      0.519127      0.378695      0.286181      0.196956      0.143802
  24  12 2767.6381    2.9192  0.9547 11.5467  0.0009  0.0190   0.0494   0.0471    0.1129   0.0000   437.9569       1.25583       13.1505       1.25122     -0.681992       1.13268      -3.23863      0.422697       1.41774       2.90565      0.133792    -0.0484879      0.163340     0.0455306     0.0811428      0.207834      0.226223     -0.129301       1.25504       1.73672       1.80416       1.90042       1.93484       1.82159       1.68032       1.59366       1.35648       1.16994      0.913709      0.769229      0.596901      0.478356      0.347256      0.272311      0.188214      0.139242
  24  13 2916.9304    3.5310  0.8936 12.3253 -0.0012  0.0186   0.0637   0.0460    0.1086   0.0000   439.2182      -1.71359       12.5428       3.67515     0.0178903      -2.54842      0.440690    -0.0134938       1.58764       1.78507     -0.429614      0.223080      0.242971      0.550599    -0.0617691    -0.0936363    -0.0170187     -0.161026       1.22854       1.64817       1.75045       1.85646       1.89199       1.76636       1.70939       1.49498       1.36611       1.10691      0.901538      0.721162      0.577644      0.449284      0.348856      0.263892      0.193651      0.132510
  24  14 3064.9823    4.1182  0.8755 12.5230  0.0006  0.0190   0.0745   0.0452    0.1453   0.0000   437.8644     -0.384760       14.1251     -0.443367     -0.684141     -0.370159      0.533346      -1.31708    -0.0479371       1.77977       2.26884     -0.262251     -0.124617     -0.573923     -0.166364     0.0588359     -0.299230     -0.123394       1.20212       1.64475       1.73638       1.91250       1.87655       1.77290       1.60567       1.50297       1.35269       1.12826      0.957286      0.771252      0.597964      0.474495      0.346249      0.275836      0.184078      0.131635
  24  15 3211.8999    3.9332  1.1444 12.6081 -0.0023  0.0219   0.0650   0.0564    0.1309   0.0000   438.6552       2.22468       15.8267      -2.25109       2.31043      -1.98535      0.280324     -0.434651      -1.68755    -0.0912290      -2.09222       1.13227    0.00361094     -0.167414     -0.223731      0.479476  -0.000403885      0.150001       1.46507       1.88379       2.10036       2.19848       2.13521       1.92806       1.99236       1.72911       1.51275       1.32784       1.14088      0.946066      0.717088      0.574070      0.430371      0.308988      0.212784      0.150405
  24  16 3358.3599    3.5183  1.6675 12.2512 -0.0007  0.0262   0.0484   0.0705    0.0791   0.0000   441.7420      -5.35875       10.8782       1.54704       2.47111      -6.05310      0.612041      -1.27932       2.23186     -0.812645      -1.47943      0.341055      -2.15789     -0.804810    0.00306769      0.363439     -0.104760     -0.413632       1.77953       2.37432       2.52190       2.73896       2.84339       2.62154       2.39444       2.17078       1.89143       1.63945       1.31872       1.07114      0.832381      0.658824      0.484374      0.370308      0.265925      0.182753
  24  17 3504.7364    2.7241  2.7152 11.7313 -0.0001  0.0351   0.0299   0.0910    0.0561   0.0000   446.1794      -1.74626       9.43851      -4.43667       4.89469       3.52930      -2.00656     -0.664819       1.63387      -3.64733       1.33540      -1.20328     -0.717721       1.31889     -0.702782     -0.177107      0.631338     -0.189657       2.24871       2.98938       3.21005       3.40246       3.40779       3.34493       3.07152       2.79533       2.45643       2.10285       1.75475       1.43256       1.15581      0.903170      0.652602      0.497560      0.364461      0.244751
  24  18 3650.7314    2.2242  4.1903 11.1733 -0.0007  0.0452   0.0211   0.1191    0.0504   0.0000   437.1671       3.37550       17.6315      -6.70209       3.45612       11.6600     -0.698417      -3.59766       4.08568       1.55721      -3.32977      -1.37452       2.56531      0.645503      -1.20896     -0.360441      0.227844     0.0687781       2.90946       3.80190       4.35552       4.49440       4.48779       4.44297       4.01730       3.64371       3.14148       2.69745       2.29565       1.85497       1.44714       1.17725      0.845307      0.630713      0.443747      0.315319
  24  19 3796.5797    1.8148  5.7431 10.8328 -0.0012  0.0564   0.0169   0.1575    0.0498   0.0000   435.0869      0.937283       13.0868       1.55076      -5.34767      -11.7281     0.0106285       6.57550      -2.23594      -4.16121       2.46721      -3.20307      -2.22076     -0.292336      0.562786      0.668932      -1.88687     -0.434670       3.55896       4.65489       5.27194       5.41242       5.52960       5.28425       4.83793       4.41678       3.96418       3.34898       2.91268       2.29968       1.86159       1.43283       1.10100      0.808173      0.551443      0.392285
  24  20 3942.4411    1.5027  8.0194 10.5166  0.0007  0.0728   0.0134   0.2097    0.0432   0.0000   435.3083      -10.2597       7.03111      -13.0027      0.720843      -13.7672     -0.478867      0.455226       6.07176      -3.36990       4.47418       2.00265      -1.66449     -0.323856     -0.718423      0.175062      0.279824     -0.145170       4.57874       6.03615       6.85114       6.94729       7.00983       6.83160       6.31162       5.88635       5.09151       4.36219       3.68148       2.98495       2.39350       1.86444       1.40756       1.04812      0.733760      0.517337
  24  21 4088.2267    1.2041  9.6485 10.4023 -0.0011  0.0913   0.0117   0.2641    0.0384   0.0000   426.1336      -5.22275       7.28864       17.3586     -0.198171      -7.22520      -2.50130       9.90555      -2.48574       11.4427      -1.01663      -3.02743    -0.0186663      -2.05257       1.17187     -0.599966     -0.717156      0.685608       5.77431       7.44025       8.49536       8.75670       8.77060       8.50254       7.86747       7.27664       6.39825       5.48182       4.59144       3.78491       3.03244       2.33547       1.77444       1.33631      0.918195      0.651039
  24  23 4379.4242    0.7823 13.4622 10.2651 -0.0013  0.1555   0.0092   0.4430    0.0300   0.0000   421.3741      -6.66919       44.6615      -7.08839     -0.641790       5.52224      -7.93214      -12.3351       6.08676      -3.22848      -7.10099       2.64338       6.50592       4.39267      -2.54117      -2.29923      0.976259      -1.82440       9.64965       12.7392       14.4360       14.9270       14.9634       14.6280       13.2376       12.5336       10.7649       9.29907       7.95298       6.38443       5.15554       4.06037       3.06846       2.23688       1.57007       1.10028
  24  24 4524.6462    0.5962 15.2685 10.2314  0.0012  0.2148   0.0085   0.5891    0.0257   0.0000   410.8729      -15.7989       9.96271      -22.1385      -18.0743      -9.32102       25.0553       8.80950       2.27805      -31.8089       3.13288       6.68431       9.68212       2.80811       10.1915      -3.35481      -1.27530       1.87867       13.3966       17.5811       19.4199       20.4401       20.5888       19.6982       18.6188       16.9011       15.0248       12.8644       11.0361       8.98969       7.22676       5.66771       4.23270       3.18887       2.23184       1.55553
  25   4 1489.4485    0.1606  0.1236  9.1839 -0.0218  0.0102   0.0084   0.0196    0.0241   0.0000   440.2321     0.0448125       19.7880     0.0536257      -2.01813      0.623469     0.0456779     -0.720959     -0.919013      0.647351      0.725098     -0.521006      0.833268     -0.277645     0.0427104     -0.119504    -0.0500450     0.0369290      0.603067      0.827228      0.809185      0.960267      0.958732      0.941812      0.879551      0.780807      0.696395      0.586058      0.516339      0.449312      0.314855      0.251441      0.192405      0.161663     0.0976345     0.0639607
  25   6 1847.8020    0.4255  0.4215  9.4424 -0.0038  0.0146   0.0112   0.0332    0.0375   0.0000   438.6669      0.878374       18.7297      -1.08376      -2.66605      0.664286       1.24975     -0.690117      -1.48893      0.438062     -0.997226       1.42930     -0.388451    -0.0742415     -0.407188    -0.0767198     0.0112382    -0.0605303      0.994027       1.21124       1.33179       1.46846       1.45945       1.29417       1.30473       1.22529       1.05259      0.823206      0.730477      0.611930      0.475314      0.369752      0.291057      0.213579      0.158356      0.111369
  25   7 2016.9128    0.6559  0.6010  9.4913 -0.0036  0.0163   0.0142   0.0371    0.0561   0.0000   439.3888      0.285673       18.4769      0.125383      -1.57094     -0.519726      -2.77300     -0.798105      -1.47142     0.0829038     -0.115767     -0.405743      0.879860    -0.0367547     0.0774931      0.131519     -0.167381     -0.203073       1.04699       1.38222       1.56894       1.64911       1.63447       1.54686       1.52778       1.27627       1.17867      0.996084      0.815000      0.686740      0.514462      0.434139      0.308540      0.244713      0.178413      0.125782
  25   8 2181.7011    0.9200  0.8262  9.8445 -0.0018  0.0190   0.0172   0.0458    0.0726   0.0000   438.1437     -0.471197       18.7477     -0.799244      -4.37345     0.0857671       3.71033     -0.731183     -0.998467     -0.128985      0.826921     -0.131893     0.0433042     -0.652069      0.186619     -0.157472      0.398139    -0.0713346       1.22898       1.57268       1.74257       1.95657       1.95464       1.69358       1.70037       1.53637       1.35574       1.08604      0.940814      0.805373      0.629627      0.478601      0.375306      0.265234      0.200233      0.140750
  25   9 2340.4734    1.3179  0.8931 10.3808  0.0006  0.0194   0.0235   0.0462    0.0813   0.0000   439.7943       1.55644       13.1116      -2.29481      -3.42785      -1.71256    -0.0929892       2.49880      -1.11507     -0.611442       1.26230     -0.841162      0.689477      0.597448     -0.411330     -0.650050      0.592018     0.0859602       1.16869       1.60514       1.75992       1.75757       1.87620       1.68520       1.71925       1.52568       1.32247       1.13997      0.947393      0.788996      0.621870      0.488093      0.385508      0.287412      0.204745      0.145810
  25  10 2494.2484    1.7598  1.1383 10.5720 -0.0033  0.0222   0.0277   0.0525    0.1194   0.0000   437.9448      -3.13111       16.6410      0.550422      -2.13426     -0.570929      -1.51657     0.0404586      -2.02581      0.870068       1.19650      -1.28427     -0.452513       1.08599      0.569670    -0.0575814      0.380801     -0.173537       1.38609       1.88471       1.93356       2.12548       2.23304       2.10865       1.97762       1.65074       1.54597       1.31916       1.13210      0.920427      0.701404      0.577102      0.415701      0.322396      0.234885      0.165169
  25  11 2646.1727    2.4093  0.9661 11.2299 -0.0037  0.0196   0.0402   0.0481    0.1249   0.0000   438.9506     -0.656010       16.6660      0.395135      -4.21345       1.17388       3.16803     -0.183707      -3.09172      -1.53629       1.15985      0.491612     -0.128540     -0.229588      0.240352      0.612435      0.114381     -0.155645       1.21811       1.69518       1.88063       2.00525       2.02349       1.86752       1.80390       1.59964       1.37567       1.17843       1.00414      0.820557      0.657317      0.490216      0.384795      0.284743      0.198504      0.140117
  25  12 2797.2729    2.9826  0.9041 11.7873  0.0005  0.0178   0.0503   0.0445    0.0945   0.0000   438.5781      -2.39972       13.6804     -0.168210      -1.49642     -0.853684      -1.86485       1.15820      0.406969       1.08967       1.04679      0.372101     -0.718180     -0.752814      0.476633     0.0406390      0.114084    -0.0930915       1.13395       1.47367       1.60681       1.74823       1.61173       1.62450       1.51762       1.42847       1.22604       1.08072      0.898864      0.761454      0.596300      0.459982      0.369076      0.266989      0.194800      0.142353
  25  13 2947.3421    3.7038  0.8818 12.1398  0.0003  0.0179   0.0627   0.0425    0.1077   0.0000   439.9593      0.934284       15.7673      -1.81506     -0.819679       2.42463       1.23184      -1.74494      0.872785       1.79857       1.34488     0.0116288     -0.883561    -0.0972733    -0.0567636      0.141758    -0.0981783     -0.181259       1.16417       1.53758       1.78343       1.78060       1.90537       1.75934       1.62399       1.51424       1.26718       1.13603      0.902133      0.735728      0.620042      0.452213      0.349893      0.269515      0.190883      0.137501
  25  14 3096.1150    3.9709  0.9812 12.8159 -0.0026  0.0202   0.0702   0.0519    0.1141   0.0000   437.7622       2.41673       10.2551       2.92153      -1.46776      -3.79583      0.285560     0.0293232       1.07699       1.94540      -1.77773     -0.992403     -0.423801     -0.644759     -0.368851     0.0393221     -0.109787    -0.0538508       1.22281       1.67774       1.75481       1.83428       1.96411       1.80405       1.70144       1.59594       1.38566       1.18432      0.994836      0.806148      0.674704      0.515322      0.414036      0.284739      0.208778      0.153805
  25  15 3243.7924    3.7705  1.3935 12.3360 -0.0050  0.0245   0.0571   0.0605    0.1399   0.0000   439.2594     -0.404312       16.7146       1.50542      -4.17693      0.646522       3.65649      -2.56302       1.47647      -1.02818       1.28097      0.668817      0.784968     -0.335969     -0.898282      0.236106    -0.0514911      0.312956       1.54494       2.01410       2.16500       2.18579       2.36739       2.24817       2.10741       1.92763       1.69178       1.43227       1.22309       1.02914      0.807294      0.646577      0.495444      0.367301      0.266739      0.184659
  25  16 3390.9540    3.2068  1.9339 12.0953  0.0000  0.0285   0.0404   0.0743    0.0755   0.0000   441.3507     0.0168819       12.2443      -3.60253       2.40727      -5.02785       1.64539      0.301276     -0.898995      0.721906      0.168064      0.330365      -1.05335      0.153959    -0.0351740     -0.122022     -0.371462      0.160564       1.76233       2.36931       2.63210       2.69629       2.75251       2.63314       2.37362       2.23133       1.97598       1.76391       1.46206       1.22239      0.986093      0.771835      0.580670      0.427886      0.312925      0.215804
  25  17 3537.9063    2.5599  3.2029 11.6560 -0.0001  0.0378   0.0263   0.1021    0.0499   0.0000   440.8464      0.568660       12.1537       7.95298       4.80581     -0.375752      0.349271      -1.26794      -4.86941       1.90627       1.64038      0.304847       1.74760      0.367149      0.526999      0.125804      0.442285      0.166793       2.33027       3.12162       3.39353       3.58437       3.60154       3.43891       3.17207       3.03337       2.67111       2.34990       1.92813       1.58401       1.25940       1.02357      0.764551      0.579168      0.431457      0.300250
  25  18 3684.6333    2.1092  4.5086 11.1281  0.0001  0.0463   0.0194   0.1276    0.0474   0.0000   440.1744      -3.10177       11.6140      0.788487     -0.142214      -8.44720      -6.15294      -1.31061       7.85674      0.789628     -0.486466      -2.84205     -0.724303      0.435596      0.730473     -0.214747    -0.0282998     -0.291061       2.87788       3.70102       4.20478       4.21851       4.27430       4.19894       3.88941       3.64929       3.24768       2.80412       2.39366       1.91234       1.55648       1.25190      0.950155      0.714936      0.521865      0.371286
  25  19 3831.0610    1.6914  6.3985 10.8408 -0.0032  0.0617   0.0156   0.1703    0.0434   0.0000   441.1275      -8.03372       9.57639      -6.57310       11.8832       2.12317      -13.6549      -1.09339       1.05015       6.50251      -4.68711       2.82702      -1.12409      -1.08851      -2.58427      -1.80336      0.343036     -0.462820       3.71828       4.89434       5.55973       5.69283       5.81524       5.58465       5.34613       4.74915       4.30901       3.71575       3.08948       2.60187       2.06349       1.68913       1.23852      0.937258      0.669564      0.476225
  25  20 3977.4502    1.3803  7.9819 10.5691 -0.0012  0.0740   0.0129   0.2138    0.0407   0.0000   434.2396      -2.95364       25.5153      -4.51983       1.25302      -6.45894      -2.01548     -0.793140      -9.45709      -4.70138      -4.54009       2.94954      -1.79919       2.47075      -1.34021     -0.109887      0.152688      0.206628       4.49987       6.03455       6.69825       6.97011       7.00833       6.73882       6.38339       5.87488       5.21298       4.53228       3.78720       3.12011       2.54878       1.98326       1.50999       1.16263      0.822344      0.584664
  25  21 4123.6748    1.1586 10.4709 10.4226  0.0004  0.0965   0.0113   0.2850    0.0351   0.0000   446.9229       12.5398       16.0895      -11.7549      -7.63317      -2.20776       3.65975       5.04435      -6.15222      -10.9649       2.37804      -1.03557      -4.11855      -2.39503      0.959476      -2.07572      -1.60651       1.90912       6.00310       7.78365       8.61966       9.02781       9.17732       8.93944       8.30936       7.55296       6.83792       5.94249       4.93615       4.08642       3.28257       2.60813       1.99985       1.52600       1.09177      0.783047
  25  22 4269.4272    0.9456 12.3281 10.3609 -0.0036  0.1256   0.0101   0.3676    0.0312   0.0000   448.5079       9.39747       19.7861      -16.7673       8.54920       8.05272      -1.13789       19.8405       18.0712       7.98310       4.91797       2.09372      -1.27858       3.67687       2.46090      -1.06763      -2.01641       1.36400       7.63427       9.87409       11.3304       11.6282       11.8344       11.4979       10.7609       9.91790       8.70656       7.63414       6.31215       5.34644       4.24946       3.37435       2.60547       1.96369       1.37651      0.991080
  25  23 4415.5522    0.7451 14.8564 10.2411  0.0017  0.1735   0.0080   0.4725    0.0263   0.0000   442.8100      -17.8322       19.9803      -22.9693      -8.17251       15.6081      -19.7602      -1.99023       23.2817       15.8038       2.80814       11.8382     -0.493915      -13.4848      -5.91413       2.43738      -1.04821       2.97261       10.4050       13.3632       15.3166       15.9982       16.0508       15.7210       14.5344       13.5407       12.0258       10.3502       8.78396       7.37128       5.93499       4.66851       3.57830       2.73704       1.91132       1.37441
  26   6 1869.0194    0.4935  0.4092  9.3676 -0.0011  0.0138   0.0124   0.0298    0.0407   0.0000   439.6644      -1.40407       17.3502      0.897208      -1.98628     -0.759632      0.565688       1.13646      0.466219      -1.21237     -0.724375     -0.277178     -0.285923      0.241383    -0.0941468    -0.0223879     0.0523330    -0.0425561      0.788896       1.06667       1.18845       1.26695       1.30208       1.20649       1.17345       1.07492      0.906065      0.800078      0.694391      0.510865      0.461914      0.352893      0.275577      0.206186      0.141042      0.104307
  26   7 2039.6656    0.6614  0.7163  9.5771 -0.0045  0.0176   0.0134   0.0434    0.0560   0.0000   439.0823      -1.56393       16.9386      0.205352      -1.50114      0.934430      -1.54125     -0.577421       1.10823       1.16787      0.946898      -1.10799       1.42725     -0.679260     -0.142856      0.862194      0.451541      0.284235      0.989800       1.33126       1.44090       1.55552       1.49751       1.52750       1.43964       1.29902       1.13680       1.00282      0.854059      0.715339      0.592732      0.466604      0.353127      0.261012      0.200436      0.141467
  26   8 2206.0313    0.9917  0.8156  9.9409 -0.0032  0.0173   0.0180   0.0444    0.0706   0.0000   440.4671      0.269806       17.4203      0.373549      -1.65964      -2.20804      -1.79266      -1.42387       2.82248      0.167864       1.17486     -0.941803      0.689577    0.00990549     -0.403162     0.0692623      0.122867    -0.0431603       1.04425       1.34780       1.51641       1.53960       1.57278       1.50163       1.48682       1.32994       1.19955       1.00365      0.870956      0.715623      0.603633      0.465481      0.378593      0.275376      0.194866      0.140688
  26   9 2366.0209    1.3616  1.0147 10.3951  0.0014  0.0198   0.0224   0.0495    0.0850   0.0000   439.9126      -1.05396       17.8296     -0.543835      -1.22422       1.29274     -0.915982      -2.20516      -2.77431    -0.0631167       2.35372     -0.935956      -1.25124     -0.232807     -0.275504      0.399280     0.0906798      0.405177       1.22680       1.68334       1.79855       1.91519       1.86889       1.86052       1.69916       1.58267       1.43813       1.23982       1.06857      0.891320      0.698361      0.566137      0.415581      0.321337      0.244455      0.181473
  26  10 2521.1380    1.8284  1.0721 11.1197 -0.0034  0.0204   0.0296   0.0518    0.0837   0.0000   438.9975       3.09802       15.5734    -0.0390607      -1.91753      -4.56184       2.96842     -0.869424      0.388568     -0.384194     -0.373626      0.464451      0.280105     -0.301309     -0.256050      0.327934     -0.264623      0.140687       1.25301       1.60330       1.76552       1.86488       1.90399       1.84785       1.75180       1.60719       1.41272       1.20532       1.05705      0.851673      0.682996      0.567621      0.449429      0.320331      0.240361      0.170759
  26  11 2674.3267    2.5453  0.9681 11.3232 -0.0048  0.0190   0.0421   0.0467    0.1335   0.0000   440.5290      -2.05468       14.7923     -0.903427     -0.677363       2.12392      -1.25203      -1.50359      -2.06302      0.510494      0.458280     -0.825651       1.87933     -0.474036  -0.000762682     -0.413259     -0.294964    -0.0264502       1.19822       1.59742       1.68700       1.71089       1.80879       1.65626       1.60894       1.47511       1.35444       1.19925      0.987617      0.823780      0.699128      0.549004      0.407967      0.319120      0.230321      0.161555
  26  12 2826.5099    3.2280  0.9854 11.6014 -0.0005  0.0188   0.0507   0.0449    0.1391   0.0000   438.9247       2.61155       12.9347     -0.705172    -0.0793784     -0.711499     -0.955498      -2.00374     -0.207784     -0.346006       1.02206    -0.0977632    -0.0959572      0.145220     -0.114783    -0.0463329     0.0841777    -0.0380666       1.20343       1.51357       1.65092       1.70940       1.85676       1.84709       1.63227       1.48895       1.28942       1.15736      0.986906      0.812433      0.645626      0.496561      0.395258      0.302404      0.227715      0.164815
  26  13 2977.3750    3.8686  0.9461 11.8147 -0.0008  0.0175   0.0620   0.0430    0.1327   0.0000   438.2686      -1.42218       10.3668      -1.46797      -2.67413     -0.324262    -0.0392474       1.89693       1.21122     -0.654668     -0.491291      0.108028      0.446021       1.02472     -0.128149     -0.173209     0.0946545     -0.125900       1.11469       1.41174       1.62664       1.65141       1.69777       1.65341       1.57013       1.44058       1.22521       1.05759      0.893422      0.738687      0.605661      0.484073      0.361818      0.277610      0.208451      0.144684
  26  14 3126.8256    4.2049  1.0269 12.5778 -0.0004  0.0191   0.0684   0.0498    0.1188   0.0000   436.5229      -1.31979       17.2826       1.19441      0.501224      -1.10666      0.785222      -2.03471      0.498846     -0.630294      0.910358      0.102634     -0.727920      0.492956     -0.244394     -0.363258     -0.192160      0.130590       1.14129       1.55442       1.63175       1.76149       1.72966       1.68430       1.59317       1.43212       1.28297       1.17494      0.979284      0.824995      0.684098      0.521128      0.397662      0.303140      0.226491      0.162598
  26  15 3275.2919    3.7104  1.3847 12.4953  0.0001  0.0246   0.0579   0.0614    0.1276   0.0000   441.7339      -4.00974       16.4667      -2.06551     -0.191556      -1.12797      -1.59951     -0.528809      0.759684      -1.71361      0.639849      0.691518     -0.156925      -1.45076     0.0997212      0.174148      0.142309     -0.238127       1.44795       1.93550       2.06787       2.27761       2.19709       2.22223       2.03737       1.89312       1.69352       1.46510       1.21848       1.06324      0.830352      0.691116      0.520237      0.394164      0.283199      0.205532
  26  16 3423.1670    3.0653  2.0534 12.1826  0.0009  0.0302   0.0389   0.0783    0.0734   0.0000   439.7730      -3.70846       3.90252      -3.15352       7.86757      -1.69173      -6.66415      -5.16458      -1.29338       2.03386       2.10599      -1.32982      -1.75616       1.21792       1.02630     -0.124466      0.182084     -0.220660       1.73062       2.36388       2.61476       2.73763       2.82095       2.68937       2.61253       2.25943       2.10604       1.84484       1.50737       1.26289       1.03152      0.828663      0.640008      0.478640      0.344169      0.247084
  26  17 3570.8385    2.4450  3.2900 11.5545 -0.0015  0.0375   0.0246   0.1010    0.0515   0.0000   442.4120      -4.63393       11.2398      -7.68663       3.07253       2.25129      -4.51794       2.03127      -1.94404      -2.90481      -1.32332       2.03812     -0.219282      -1.01375       1.34750      0.836699     -0.319759     -0.587920       2.28198       3.01786       3.33584       3.48618       3.56562       3.39018       3.22172       2.96439       2.61747       2.27447       1.97916       1.62778       1.34839       1.04221      0.822393      0.610476      0.446569      0.322858
  26  18 3718.2092    2.0310  5.2837 10.9925 -0.0024  0.0507   0.0175   0.1369    0.0456   0.0000   436.4848       1.09775       14.3350       1.30554     0.0838473      -1.63085     -0.993765       9.65736       1.42485      -7.30732       2.51447       3.53618      -3.18950     -0.903807      0.294381      0.645474      -1.11966      0.320594       2.97284       3.94844       4.44557       4.56154       4.69010       4.46989       4.22475       3.86793       3.50277       3.03187       2.65620       2.18087       1.79364       1.40689       1.09475      0.820587      0.597734      0.424431
  26  19 3865.1930    1.6393  6.6659 10.7638 -0.0013  0.0613   0.0147   0.1728    0.0426   0.0000   437.6033       2.45099       12.9887      -4.73516      -7.63018       8.43830      0.190420      -5.53353       5.72904       3.37287      -4.47745      0.371261      -3.44384      0.467558       1.64311      0.687855      0.118444      0.509147       3.60610       4.76917       5.26554       5.51513       5.66717       5.48856       5.20912       4.67281       4.26990       3.67737       3.16246       2.63742       2.12168       1.68989       1.30347       1.01663      0.725656      0.525050
  26  20 4011.9550    1.3502  8.8702 10.5438  0.0007  0.0788   0.0125   0.2298    0.0383   0.0000   442.2240      -9.65629       27.0417       2.76148      0.515432      -6.25038      -6.02042       7.72853       6.86395      -5.44011      -2.24094      -4.52359      -6.22803      -5.97687       1.96926       1.57526   -0.00306327     -0.531826       4.55558       6.18718       6.78350       7.11895       7.26668       7.03140       6.62039       6.01806       5.45692       4.79367       4.04213       3.40275       2.77493       2.20321       1.69629       1.29120      0.926272      0.671716
  26  21 4158.5947    1.0475 10.6889 10.5061 -0.0010  0.1074   0.0115   0.3170    0.0334   0.0000   433.7348      -6.27609       25.4974       11.2147      -5.07911       3.83108      -2.06378     -0.252087       4.99472       7.68497      0.164767      -5.70271       4.63640      -2.52262      0.901716       2.15998      -2.13039       1.82640       6.08661       8.20566       9.33749       9.51354       9.83997       9.56301       8.92121       8.23077       7.42629       6.45419       5.45792       4.58890       3.73845       2.96699       2.32181       1.74655       1.25422      0.900938
  26  22 4305.2106    0.8701 12.2013 10.3827 -0.0033  0.1319   0.0098   0.3817    0.0300   0.0000   455.7514       23.2149      -21.6253      -8.68298       21.0497      -14.7711      -30.8110       13.2758       13.0648      -11.1556     -0.438054      -7.88628       8.02093       4.03663      -1.93384      -2.29077      0.807319       1.11144       7.53861       10.0664       11.2614       11.7455       11.8350       11.7486       10.8409       10.3093       8.99492       7.96571       6.66305       5.66168       4.59406       3.67054       2.85068       2.17843       1.56113       1.14859
  26  24 4597.6641    0.5654 17.1438 10.0835  0.0094  0.2312   0.0069   0.6042    0.0219   0.0000   429.5226       17.4275       44.1719      -8.78600       6.74015      -30.0439       7.47752       31.8603       6.78332       17.8977       11.5788      -18.0927       16.8409      -1.23880      -12.8279      -3.33691       3.22819     -0.767023       13.1831       17.6049       19.6224       20.5471       20.6657       20.4646       19.1704       17.7948       15.8324       13.9612       11.7062       10.0723       8.09520       6.56127       5.00023       3.87031       2.76383       2.01143
  27   5 1713.5926    0.3041  0.2967  9.2848 -0.0061  0.0128   0.0094   0.0269    0.0299   0.0000   440.6024      -2.46077       21.7733       1.84212      -2.12778      0.772440      -1.24267      -1.64072     -0.867308     -0.148645       1.07282     -0.854963      0.221939      0.231468     0.0938025      0.143652     -0.265924     0.0209211      0.690128       1.03542       1.10573       1.14161       1.21547       1.16984       1.13835      0.975808      0.903464      0.686927      0.649784      0.537442      0.436185      0.344670      0.256811      0.202833      0.140386      0.102848
  27   6 1889.7681    0.4785  0.4218  9.4051 -0.0026  0.0135   0.0120   0.0307    0.0404   0.0000   438.7628     -0.491202       17.8625     -0.680713      -3.44709       2.36926      -1.07883      0.199791     -0.824156     -0.271586     0.0204646      0.199487       1.00405     -0.258075      0.137144     0.0119092      0.329385     0.0968605      0.788177       1.05927       1.15811       1.26148       1.22203       1.19549       1.13334       1.04066      0.950456      0.801840      0.717709      0.547258      0.501994      0.378703      0.295765      0.218117      0.173514      0.116198
  27   7 2062.0283    0.7375  0.6557  9.6836 -0.0011  0.0164   0.0143   0.0372    0.0559   0.0000   439.6072      -1.40279       16.8392       1.00236      -3.92977      -1.12448     -0.335453      0.240462      0.379547       1.28685      0.128968      0.650356     -0.777663    -0.0976385      0.596011      0.240719     0.0898184    -0.0452410      0.922815       1.26088       1.37600       1.45829       1.48955       1.42437       1.33864       1.31450       1.05319      0.990452      0.802169      0.700866      0.584520      0.455021      0.336851      0.262172      0.202398      0.146443
  27   8 2229.7236    1.0604  0.8470 10.1767 -0.0037  0.0187   0.0189   0.0449    0.0687   0.0000   440.0763      -3.18617       16.9717       3.32415     -0.361519     -0.145752       1.14996     -0.527726      0.686864      0.402844      0.476798     -0.370179     -0.342541      0.827117      0.242241     -0.164160     -0.524660    -0.0953405       1.07783       1.49206       1.64849       1.64025       1.69719       1.51418       1.47255       1.41475       1.22265       1.19223       1.00259      0.857022      0.734084      0.544009      0.430040      0.321033      0.246188      0.169084
  27   9 2390.9540    1.4692  0.9812 10.6687  0.0008  0.0199   0.0240   0.0466    0.0794   0.0000   439.2538     -0.948506       15.9272      -1.40129      -2.20540      0.781243     -0.877276      0.358727      -1.18207     -0.698086      0.424508      0.484317      -1.13639      0.121808      0.566603      0.492142     -0.266315     0.0853566       1.15822       1.57418       1.60230       1.72984       1.73285       1.77291       1.63471       1.49439       1.30862       1.21067       1.00059      0.881548      0.696331      0.551214      0.434768      0.326284      0.264524      0.180232
  27  10 2547.4880    1.9926  1.0242 11.2269 -0.0020  0.0198   0.0320   0.0488    0.0834   0.0000   438.5663     -0.572140       13.3032      0.607604     -0.923139    -0.0526427       1.36556      0.921516      -1.02580     -0.342214      -1.18169     0.0247186     -0.216259    -0.0215044     -0.135747    -0.0448775      0.174755    -0.0570428       1.13528       1.58701       1.68752       1.77817       1.80431       1.70031       1.69749       1.49028       1.38329       1.20735       1.03653      0.843905      0.721043      0.521651      0.431487      0.338380      0.248898      0.184584
  27  11 2702.0074    2.5653  0.9573 11.6026 -0.0019  0.0178   0.0418   0.0469    0.0979   0.0000   438.8028       2.02590       12.7943      -2.88961      -1.39639      -2.30678      0.283223     -0.169559      -2.87112      0.178685     -0.602834   -0.00697197     -0.814005      0.424305      0.484282     0.0690545     -0.131108     0.0303409       1.00893       1.35397       1.43369       1.56836       1.59754       1.56077       1.42888       1.36053       1.17445       1.05523      0.896587      0.761236      0.610174      0.478535      0.389121      0.289739      0.219803      0.159930
  27  12 2855.2523    3.1926  0.9580 11.9303 -0.0014  0.0182   0.0514   0.0462    0.1199   0.0000   437.1438      0.508095       11.8912      -2.96771      -2.94861       1.47636      0.330668      -2.86050      0.852380      -1.40306      0.534693      -1.11791      0.315485      0.616751     -0.131248     -0.241544      0.180632    -0.0694319       1.07964       1.46654       1.46608       1.57935       1.54049       1.63171       1.48878       1.44554       1.24693       1.10530      0.913855      0.793799      0.647196      0.520178      0.418168      0.309077      0.232424      0.176523
  27  13 3006.9980    4.0478  0.8900 12.2693 -0.0003  0.0178   0.0657   0.0410    0.1097   0.0000   438.1204      -1.46407       14.2554     0.0266330      -1.65534     -0.840967     -0.995863       1.25841      0.483698      0.322733       2.12081      0.313825     -0.528383      0.325751      0.646425     -0.357121     -0.172306     -0.124436      0.984990       1.33638       1.54796       1.50054       1.65458       1.51161       1.42797       1.34011       1.18453       1.04688      0.899579      0.747678      0.620502      0.485531      0.373837      0.296380      0.216515      0.153814
  27  14 3157.1688    4.1335  1.1224 12.3656 -0.0013  0.0200   0.0626   0.0524    0.1233   0.0000   440.6747      -3.25453       13.9293       3.92252     -0.916709     -0.430099      0.386744     -0.299127      0.973034     -0.164214       1.61574      0.700106      0.411666    -0.0361921     -0.119883      0.501619     -0.117121    0.00998879       1.14694       1.53549       1.72820       1.82544       1.90206       1.79469       1.62649       1.59723       1.34238       1.23362       1.00445      0.835443      0.689744      0.537085      0.417019      0.326942      0.253955      0.185243
  27  15 3306.4118    3.6667  1.5673 12.4550 -0.0002  0.0251   0.0514   0.0645    0.0998   0.0000   438.9718       1.03443       12.3449     -0.932623     -0.257990      -1.88985     -0.491433     0.0463371       1.23335      0.535154       1.03058       1.13121      0.309440     -0.621711     -0.414087      0.830080      0.514155    -0.0789620       1.42126       1.95581       2.13291       2.24917       2.28560       2.19808       2.06099       1.86141       1.76385       1.48751       1.34875       1.08892      0.906468      0.715065      0.552674      0.427687      0.321160      0.229354
  27  16 3455.1335    2.9164  2.3480 11.9798 -0.0008  0.0317   0.0354   0.0845    0.0799   0.0000   440.2371      -1.16685       7.71996     -0.323640       8.73728      -1.64581      -5.97506      -6.21537       1.39362       1.01278       4.24486      -1.54761      -1.07936     -0.481928      0.538021       1.21881     -0.170621      0.343935       1.85857       2.48934       2.76744       2.90579       2.97169       2.86088       2.62137       2.51142       2.16061       1.95993       1.67851       1.42730       1.15220      0.908924      0.716476      0.546500      0.403545      0.296796
  27  17 3603.3298    2.3383  3.8378 11.4702 -0.0008  0.0404   0.0223   0.1142    0.0484   0.0000   440.4785       4.35959       15.1354      0.192392      -6.86358     -0.903800       2.79747       3.41054      -3.05260      0.426813      0.144420       3.19863    -0.0805723       1.52076      0.494776       1.10891     -0.426431      0.438798       2.34139       3.07338       3.44419       3.55128       3.65969       3.51186       3.36139       3.13106       2.77908       2.44665       2.07379       1.79733       1.43317       1.15992      0.919060      0.690110      0.513546      0.385431
  27  18 3751.4005    1.9613  5.3672 10.9668 -0.0010  0.0509   0.0166   0.1386    0.0447   0.0000   440.9496      -4.79916       9.06134     -0.952409      -1.47226      -3.52939       6.79458      -3.79108       2.59602       3.71447     -0.783669      -3.33666      -1.41392       3.10290     -0.430538      0.116570    -0.0764384      0.108279       2.80609       3.72427       4.22168       4.35343       4.53443       4.31329       4.14812       3.79137       3.46843       3.00185       2.59482       2.16511       1.78214       1.42005       1.10342      0.864515      0.638377      0.476565
  27  19 3899.1297    1.5313  7.2846 10.8008 -0.0008  0.0658   0.0138   0.1897    0.0383   0.0000   438.7531      -9.57814       17.6039       8.53195      -4.02718      -6.16739      -7.49219       1.41663     -0.941781       1.99046       3.88223       4.09759       1.62315       1.91464      0.167256      0.367472     -0.429920     0.0900540       3.73789       4.84917       5.56603       5.64563       5.91293       5.74126       5.48174       5.06449       4.44413       3.93548       3.35545       2.86234       2.34031       1.86003       1.46832       1.14069      0.815097      0.610248
  27  20 4046.2942    1.2319  9.3536 10.5858 -0.0023  0.0854   0.0122   0.2511    0.0367   0.0000   439.3877      -2.79263       19.7190       4.26850      -4.47358      -2.94881      -18.2965      -7.32122       3.84121       4.36131      -5.87257       4.27628      -4.72564      -1.26883      -2.09551      0.264536     -0.970498       1.73444       4.74525       6.42812       7.23238       7.52117       7.59410       7.55469       6.95514       6.50618       5.85481       5.17614       4.45508       3.75966       3.08619       2.45547       1.91803       1.47704       1.08759      0.799195
  27  21 4193.4171    0.9769 10.8915 10.5431 -0.0008  0.1098   0.0115   0.3340    0.0325   0.0000   428.9612      -10.1153       33.7764      0.301539      -20.4657       1.98260       25.0015      -6.01501       6.39622       15.1691       3.06435       8.61145      -6.22754      0.781361     -0.612234      0.480849       1.21053     -0.125270       6.11474       8.14705       9.11959       9.68305       9.60831       9.59075       8.95564       8.22794       7.55120       6.62798       5.69213       4.82261       3.92959       3.16442       2.50341       1.91369       1.39374       1.02271
  27  22 4340.3009    0.8420 13.6093 10.3650  0.0020  0.1444   0.0086   0.4084    0.0272   0.0000   440.2428       16.5635       22.2529      0.423609     -0.202673      -7.01801      -6.10527      -6.86403       1.66401       4.30646     -0.157679      -7.24891      -4.29084     -0.439507       2.42364       4.96197     -0.537374      -2.99732       8.00602       10.6065       12.1255       12.3477       12.9591       12.6194       11.8437       10.9000       9.93360       8.57035       7.49368       6.21751       5.12309       4.13575       3.25198       2.50680       1.82104       1.32771
  28   4 1546.0174    0.1972  0.1214  9.2479  0.0111  0.0099   0.0095   0.0171    0.0233   0.0000   441.2489     -0.735466       20.3115      0.591274      -1.80684     -0.915541     -0.977483      -1.32260      0.347149      0.840955      0.317408      0.372281     0.0654301     -0.222458     -0.122617    -0.0266252      0.198027    0.00889183      0.554226      0.697539      0.762837      0.836646      0.734476      0.812511      0.849615      0.786141      0.682183      0.577856      0.404922      0.373196      0.358240      0.273418      0.224033      0.160060      0.118943     0.0806274
  28   5 1732.7123    0.3441  0.3401  9.2684 -0.0033  0.0127   0.0096   0.0264    0.0320   0.0000   440.0192     -0.695974       19.6374     -0.436265      -1.98044     -0.527790     -0.733786       1.78572     -0.373867      -1.84210      0.368031     0.0299046      0.102524    -0.0364654      0.581408  -6.89392e-05    -0.0532618   -0.00388095      0.789230       1.02080       1.17418       1.26059       1.27048       1.21375       1.12136       1.04220      0.974335      0.804317      0.689159      0.589857      0.498851      0.390891      0.298063      0.240434      0.172520      0.131024
  28   6 1910.0969    0.5260  0.5169  9.4211 -0.0004  0.0139   0.0115   0.0336    0.0429   0.0000   439.0418      0.886085       20.9732     -0.156844      -4.38935      -2.08138       1.66023       1.51108     -0.254302      0.848432      0.403056    -0.0678548      0.314510     0.0412178     -0.471936    -0.0409281      0.198983      0.103447      0.762580      0.988344       1.07244       1.16201       1.13815       1.15666       1.14191       1.01772      0.928420      0.795028      0.674571      0.608960      0.480224      0.430579      0.297674      0.247400      0.178358      0.131466
  28   7 2083.9030    0.7854  0.6502  9.7717 -0.0008  0.0156   0.0150   0.0364    0.0559   0.0000   441.1614     -0.209483       17.6355      -1.65461      -1.76182       1.50573      0.828051     0.0470343      0.455503      0.104891       1.24011      0.399294     0.0203942    -0.0991971     -0.105612     -0.169457     -0.271463      0.227089      0.933298       1.17916       1.30726       1.41515       1.54611       1.40069       1.31710       1.18494       1.08750      0.981037      0.801142      0.704545      0.550807      0.460578      0.348331      0.277927      0.211596      0.148328
  28   8 2252.7720    1.0895  0.8742 10.0989 -0.0002  0.0174   0.0182   0.0434    0.0729   0.0000   441.7650       1.61395       18.9198      0.698159      -1.34714     -0.335559      -2.09905     -0.566702     -0.538700       1.01123      -1.10835     -0.869269     -0.831028      0.415262     -0.294258    -0.0579959      0.157243     -0.245813      0.987633       1.29800       1.44549       1.51980       1.52818       1.53939       1.43769       1.30953       1.22851       1.02698      0.897398      0.776263      0.629155      0.515053      0.401411      0.301226      0.236493      0.181696
  28   9 2415.2499    1.5917  0.9997 10.6862 -0.0002  0.0188   0.0250   0.0472    0.0872   0.0000   439.6975       1.90134       17.9614     -0.164437     -0.401125     -0.634191       2.14495     -0.567755       1.14380      -1.34014       1.77950     -0.833022     -0.649996     -0.327993      0.379629    -0.0518877      0.198346    -0.0616997       1.08540       1.42889       1.56939       1.67292       1.77320       1.64384       1.55250       1.44053       1.30475       1.13971      0.982073      0.807638      0.678495      0.534237      0.430812      0.316015      0.254806      0.188201
  28  10 2573.3130    2.1100  1.0560 11.0540 -0.0016  0.0190   0.0322   0.0486    0.1015   0.0000   440.2396      -2.30170       14.7936       1.82100      -2.24471       1.96691       2.05705     -0.274287     -0.801889      0.147248     -0.358208     -0.101131     -0.639233      0.101402      0.282197     -0.173046      0.691410     0.0613953       1.04384       1.42522       1.56356       1.65069       1.67865       1.61485       1.57422       1.43822       1.26875       1.13715      0.969980      0.812758      0.674915      0.544826      0.447919      0.327408      0.252093      0.179896
  28  11 2729.2621    2.7780  0.9519 11.6258 -0.0014  0.0179   0.0437   0.0438    0.0980   0.0000   437.9627      0.448517       17.1497     -0.796939      -3.69839      -1.68335      0.241213      -2.31939      0.518250       2.29604     0.0319955     -0.229440      0.378683      0.944980    -0.0312290     -0.139464    -0.0803792    -0.0997138       1.00950       1.38574       1.51307       1.69010       1.66547       1.60774       1.53867       1.38411       1.22656       1.12657      0.911246      0.803207      0.644425      0.521305      0.402305      0.318425      0.232402      0.168703
  28  12 2883.6573    3.4738  0.9633 12.0606  0.0016  0.0177   0.0546   0.0442    0.1216   0.0000   438.5343     -0.770402       15.8447     -0.194063     -0.568953       1.13409     -0.949638     -0.888436      -1.38407       1.92409       1.23979      0.386064      0.114527      0.626818      0.893207     -0.132579     -0.254306     0.0272555       1.00385       1.31030       1.45066       1.60243       1.56138       1.54329       1.47324       1.35488       1.21711       1.13335      0.953929      0.741920      0.636499      0.536068      0.410199      0.306439      0.253111      0.189269
  28  13 3036.1749    4.0494  0.9592 12.4670 -0.0012  0.0178   0.0630   0.0435    0.1083   0.0000   437.6966     -0.816022       16.1644      -2.04488      -2.38555      -1.98796       1.32883     -0.742312      -1.12061     -0.599980      -1.45369      0.442371     -0.102607     -0.323173      0.228598     -0.162668     -0.111549     0.0870748      0.999929       1.32998       1.42543       1.59428       1.55971       1.54510       1.47158       1.36386       1.20430       1.06825      0.932328      0.787534      0.646395      0.516929      0.380973      0.323780      0.246714      0.184620
  28  14 3187.0868    4.1678  1.0887 12.5556 -0.0067  0.0192   0.0635   0.0477    0.1124   0.0000   438.7124     -0.361597       14.8035     -0.681056      0.433347       1.81939      0.462832     0.0877761     -0.537266      0.733384      -1.90888      0.720527       1.21729      0.412652      -1.02772      0.272304      0.480532     -0.264688       1.17793       1.56082       1.68486       1.79774       1.79710       1.69477       1.65292       1.48560       1.33957       1.21478       1.08934      0.920305      0.780247      0.619166      0.487188      0.375191      0.276949      0.196921
  28  15 3337.1285    3.4679  1.5438 12.4359  0.0002  0.0245   0.0469   0.0618    0.0837   0.0000   441.1490       1.22965       11.1425       1.88952       1.71546      -2.20384      0.550311       1.12302       1.04595     -0.302955       1.16242     -0.160116      -2.98885     -0.954424      0.778018      0.546324     -0.788811    -0.0932473       1.38291       1.87347       2.04753       2.19187       2.20993       2.17558       1.95512       1.92212       1.67816       1.50005       1.28233       1.09397      0.881553      0.728450      0.552719      0.435351      0.335539      0.245388
  28  16 3486.5890    2.8185  2.5694 11.9518 -0.0011  0.0323   0.0322   0.0880    0.0714   0.0000   442.8730     -0.202539       5.59292       2.24353       2.70856      -3.79104       1.49324       3.67276      -2.27039      -1.66711       3.11816       1.22829      -1.52737      -2.31456      0.605103      0.564432      0.260960      0.319253       1.81672       2.37913       2.73933       2.77935       2.89350       2.76209       2.67521       2.44235       2.24649       1.93209       1.72058       1.43774       1.17446      0.970865      0.748371      0.582558      0.448804      0.332518
  28  17 3635.5314    2.3008  4.0997 11.3508 -0.0001  0.0414   0.0209   0.1140    0.0501   0.0000   441.9611      -2.67271       15.3146       3.67757     -0.647898      0.727641       4.77386       2.26169      -6.08845      -2.16970       1.14023       1.28867       2.29069    0.00770529       1.59761      0.650356     -0.573451      0.105063       2.28678       3.01153       3.38892       3.48251       3.59882       3.52973       3.29013       3.13533       2.82507       2.50204       2.12888       1.82430       1.54311       1.22791      0.984346      0.751328      0.562744      0.416858
  28  18 3784.1501    1.8521  5.7219 11.0045 -0.0014  0.0525   0.0157   0.1481    0.0414   0.0000   440.9700     -0.763955       12.7243      -2.53875       7.99431       5.18343       2.59674      0.153996      -1.48071      -4.07356       2.12863       4.23871       2.25855      0.220461       1.26396     -0.697810     -0.754221      0.883516       2.85105       3.85167       4.34143       4.48169       4.57810       4.44015       4.26401       3.95592       3.56933       3.23720       2.71152       2.32395       1.92060       1.55642       1.21588      0.963567      0.708016      0.532164
  28  19 3932.4803    1.4600  7.8277 10.8083 -0.0015  0.0687   0.0130   0.2012    0.0356   0.0000   444.1884      -8.61819       15.3723      -4.62110      -3.13968     -0.928215       3.14649       6.17552      -7.69259      0.489634       2.73133     -0.308048     -0.955339      0.292795     -0.852422       1.32487       1.38133    -0.0436748       3.71829       4.90414       5.54899       5.81482       5.96667       5.82874       5.55885       5.13922       4.69914       4.09899       3.54157       3.03342       2.48290       2.04117       1.57968       1.24691      0.924185      0.686098
  28  20 4080.2780    1.1983  9.7200 10.6371 -0.0001  0.0873   0.0118   0.2576    0.0340   0.0000   427.8236       2.04038       25.3903      -8.75086      0.511738       2.95769      -8.44212       4.51547       1.41432      -6.60716       2.33318      -1.89500       3.38735       1.66866     0.0839427      -2.23781     -0.209243      0.518860       4.69727       6.22581       7.05773       7.40496       7.57662       7.36818       7.03752       6.53840       5.93377       5.23791       4.52177       3.80653       3.19722       2.56127       2.01016       1.59206       1.18015      0.883715
  28  21 4227.6796    0.9586 11.6247 10.5683 -0.0011  0.1143   0.0107   0.3486    0.0304   0.0000   443.0732       2.18225       2.12329       9.13710       14.7882      -19.8718      -2.50471      -15.6996       7.69991      -5.27683      -1.01236      -2.39091       4.09581       5.06809      -1.86494       1.71883      0.646467     -0.997569       6.24086       8.12145       9.27640       9.78698       9.94685       9.73544       9.21082       8.51778       7.77248       6.90085       5.97306       5.08506       4.19019       3.35985       2.69644       2.10473       1.55525       1.15951
  28  22 4375.6459    0.7994 14.8403 10.3833  0.0012  0.1586   0.0078   0.4314    0.0247   0.0000   431.9977       11.9769       27.5805       3.20768      -9.73407      -6.76924       12.8507       14.8252      -7.25242       15.4292     -0.385421    -0.0544005       2.80667       10.8759      -3.21638      -2.07379      0.751730     -0.206001       8.59550       11.2816       13.0147       13.5055       13.6994       13.5383       12.8598       11.8351       10.8432       9.61341       8.24861       7.06864       5.85681       4.70258       3.72326       2.92251       2.19180       1.60992
  28  23 4522.3267    0.6103 15.9180 10.2891  0.0014  0.2048   0.0073   0.5380    0.0220   0.0000   442.5070       20.1389       12.4931      -2.35191       33.2557      -49.0229      -4.17412      -14.2493      -19.4569      0.136476       18.4702      -13.0400      -1.46882      -6.87759       6.09797     0.0954943       1.23620      -2.53906       10.9887       14.4898       16.5378       17.4218       17.8832       17.2422       16.5402       15.1861       13.9151       12.4780       10.6521       8.99911       7.51165       6.01565       4.85536       3.78044       2.77380       2.08549
  29   5 1751.5399    0.3612  0.3086  9.3261 -0.0027  0.0118   0.0100   0.0255    0.0316   0.0000   438.7521      -1.40286       19.8512      0.387943      -1.56571      0.705333       1.24561    -0.0606568     -0.500410       1.46899     0.0593978    -0.0527798      0.179454     -0.157999     -0.231308     -0.140199    -0.0449183      0.129946      0.641130      0.858951      0.900139       1.05255      0.957086      0.959238      0.959759      0.848760      0.751686      0.716067      0.634462      0.511562      0.467963      0.373519      0.320132      0.216921      0.172280      0.132065
  29   6 1930.1336    0.5531  0.5755  9.3967 -0.0011  0.0147   0.0114   0.0366    0.0448   0.0000   439.2742      0.184694       18.8096     -0.252952      -1.05571      0.497301       1.06733     -0.418782    -0.0690965      0.775906     -0.451894     0.0560442      0.725518      0.479555      0.509412     -0.420397      0.228381    -0.0515891      0.751583       1.05315       1.11458       1.21440       1.21073       1.18589       1.14090       1.05800       1.00006      0.830891      0.711555      0.619362      0.523078      0.427538      0.324836      0.260356      0.205814      0.149755
  29   7 2105.2809    0.8079  0.7729  9.6973 -0.0002  0.0167   0.0143   0.0391    0.0590   0.0000   440.0195      -2.67991       18.8980      0.442454      -3.86628      0.198892      -2.64436      -1.30726      -1.08735      0.259402     -0.152374      0.608323     -0.587171     -0.475671      0.397212     -0.697926    -0.0328695      0.149535      0.921488       1.18053       1.36099       1.48707       1.46726       1.40114       1.37281       1.26430       1.11925       1.00363      0.877430      0.723284      0.613225      0.502837      0.400590      0.304892      0.233655      0.173200
  29   8 2275.2953    1.1714  0.9064 10.1904 -0.0004  0.0183   0.0190   0.0425    0.0751   0.0000   439.7202     -0.124098       19.5323      -1.11735      -1.27828       1.45330    -0.0519049       1.03302     -0.189693      -1.55123      -1.86158      0.919403     0.0725725     0.0656666    -0.0797121      0.503027      0.155889    0.00935712      0.990834       1.34551       1.41647       1.52928       1.65780       1.51221       1.47656       1.37393       1.21244       1.13519      0.925755      0.823073      0.654971      0.534713      0.423714      0.340924      0.260705      0.193891
  29   9 2438.9851    1.6348  1.0864 10.6598 -0.0037  0.0196   0.0247   0.0495    0.0916   0.0000   441.5747      -2.32053       14.9531     -0.376134      -1.13412      -6.13944       2.43851      -1.09624      0.206099     -0.274366      -2.22453     -0.926149       1.36681      -1.06466      0.540515    -0.0528842    -0.0745622     0.0423364       1.03032       1.40465       1.47092       1.67914       1.59336       1.62565       1.56115       1.44916       1.27508       1.15647      0.990391      0.871442      0.725791      0.566974      0.470708      0.368460      0.269081      0.203918
  29  10 2598.6172    2.2457  1.0486 11.4457 -0.0023  0.0190   0.0343   0.0481    0.0815   0.0000   439.2382      0.724628       16.8413      0.132626      -2.19186     -0.865171       1.44814      -2.97080     -0.241486     -0.449413      -1.44070      0.366988      0.262147     -0.357432      0.125816      0.816629    -0.0329633      0.133173       1.01423       1.36502       1.45426       1.59913       1.60261       1.51504       1.53039       1.41743       1.29612       1.11375      0.984476      0.809520      0.674570      0.562326      0.445168      0.354826      0.268707      0.204672
  29  11 2756.0917    2.9007  0.9210 11.9325 -0.0012  0.0170   0.0458   0.0438    0.0798   0.0000   438.6507      -2.40331       17.8162      -1.46674      -2.86301      -1.04333     -0.777431    -0.0139809     -0.742777      -1.89982     -0.607383     0.0324525      0.559759     -0.138037      0.205526     -0.201321     -0.158117     -0.202793      0.890887       1.21911       1.27287       1.37698       1.36793       1.42347       1.28394       1.26923       1.09952      0.997910      0.861195      0.734160      0.629865      0.494822      0.395827      0.312774      0.244281      0.177875
  29  12 2911.5559    3.6134  0.8814 12.1749 -0.0002  0.0163   0.0564   0.0392    0.1111   0.0000   440.6468    -0.0102513       15.0276      -1.55715     -0.396212     -0.641917      -2.27996       1.01911       1.07514     -0.798007      0.775861       1.45674     -0.546798     -0.230792      0.676566      0.117560      0.348198     -0.119141      0.907385       1.16555       1.30575       1.34085       1.41377       1.35271       1.33990       1.22756       1.11049      0.948940      0.841516      0.724606      0.616818      0.480760      0.392899      0.313615      0.225391      0.171714
  29  13 3064.9063    4.1510  0.9519 12.4274 -0.0004  0.0180   0.0630   0.0420    0.1179   0.0000   438.9623      -1.22554       14.9174      0.202303      -1.22044     0.0750881      -1.59080      -1.09852      -2.07927      -1.13394      0.791439     -0.249478      -1.00424      0.308167     -0.126222     0.0818193      0.546604      0.197839      0.928282       1.30200       1.40957       1.55284       1.55175       1.47865       1.43664       1.32798       1.18622       1.06947      0.933594      0.776875      0.676177      0.544747      0.418766      0.338528      0.248646      0.185362
  29  14 3216.6829    4.1053  1.2422 12.2187 -0.0016  0.0198   0.0570   0.0517    0.1221   0.0000   439.3019       1.65622       14.2837      0.541602      -2.96504      -4.86113      -1.12739      -2.62722     -0.538350      0.928242     -0.711417      0.454519     -0.114946     -0.171454      0.710770     -0.681154     -0.110952     -0.257642       1.07049       1.47946       1.55877       1.66608       1.69578       1.66018       1.59503       1.48483       1.33640       1.19226       1.04096      0.881982      0.758718      0.600780      0.482014      0.370318      0.281189      0.217155
  29  15 3367.5185    3.4229  1.7833 12.1452 -0.0003  0.0250   0.0414   0.0646    0.0753   0.0000   441.4525   -0.00709506       12.1355    0.00681162      -1.64098       1.76566       1.20453      -1.32116       1.30742       1.73969      -1.05046     -0.250784      0.909610      0.112621     -0.700462    0.00888808    -0.0638782      0.155125       1.38137       1.83491       2.03007       2.16124       2.14889       2.08255       2.01253       1.85682       1.74822       1.54120       1.32815       1.12174      0.960546      0.777555      0.612640      0.481134      0.371006      0.273000
  29  16 3517.7413    2.6530  2.8798 11.8496 -0.0012  0.0339   0.0276   0.0928    0.0557   0.0000   442.0074     -0.655613       4.39977      -1.16749       5.02779       2.01553      -4.60038       1.02192      0.694541       4.61660       1.22756     -0.841903      -1.02968       1.65038      -1.07733     -0.762936     -0.528166      0.530229       1.82374       2.48402       2.79095       2.86299       2.99964       2.91375       2.73529       2.56975       2.33700       2.06085       1.80836       1.53138       1.28090       1.02004      0.823634      0.642756      0.484055      0.370092
  29  17 3667.4785    2.1400  4.4563 11.2809  0.0000  0.0445   0.0194   0.1223    0.0461   0.0000   439.2825      -3.52353       14.9516      -3.54051       3.37389       1.33823      0.919443       2.08718      -2.52103       4.50037      0.842405      -1.17047      0.920183      -1.10569     -0.589703       1.05583     -0.895583     -0.873366       2.33387       3.09939       3.52995       3.61585       3.74158       3.72309       3.52552       3.29242       3.00038       2.61127       2.32731       1.96019       1.64075       1.35276       1.07508      0.842797      0.625948      0.475023
  29  18 3816.6278    1.7640  6.2030 10.8730 -0.0002  0.0555   0.0147   0.1565    0.0400   0.0000   435.3971      -5.88014       16.8862      -9.74232       1.17420       6.46943      -6.49810      -7.03728       2.59267       3.03200      -1.86085       6.03569       1.08797      -2.75995       1.16225     -0.601463     -0.447729     -0.383334       2.93249       3.82117       4.34504       4.65760       4.67741       4.54587       4.34560       4.10889       3.76891       3.30690       2.89230       2.44389       2.03794       1.68183       1.34726       1.05363      0.785953      0.590688
  29  19 3965.5381    1.3878  8.0423 10.7210 -0.0034  0.0715   0.0124   0.2015    0.0346   0.0000   440.0106       5.41974       16.1100      -6.60659       2.51005     0.0780010     -0.422199       1.03135      -1.85650     -0.346898      -2.13416       3.02436       3.54850       3.72030       1.09451     0.0562752     -0.498198     -0.531286       3.73876       4.97280       5.60018       5.85905       6.03579       5.98841       5.54683       5.28839       4.80085       4.23309       3.78128       3.13293       2.67621       2.16985       1.72857       1.36259       1.01517      0.767288
  29  20 4113.8943    1.0831  9.9651 10.6676 -0.0015  0.0950   0.0119   0.2905    0.0326   0.0000   436.1592      0.913272       13.1855      -2.99085       3.16338      -13.0804      -1.22906      -3.57894       8.43981      -3.64031      -12.0680       4.04170      -7.06792      -2.08500      -4.42011       1.02807       1.27863     -0.598662       4.99130       6.49336       7.58566       7.79813       8.00979       7.90337       7.49282       7.00987       6.40290       5.66887       4.98921       4.25782       3.52318       2.88168       2.34338       1.80407       1.35747       1.03638
  29  21 4262.1313    0.9060 12.1555 10.4903 -0.0025  0.1245   0.0099   0.3585    0.0296   0.0000   445.4724      0.931856       2.77252       15.5495       13.6562      -14.9778      -19.3900       7.52546       16.4733      -4.00650      -2.56587      -2.40071      -5.14341       1.82522      -1.38742      -5.08556     -0.629315       3.90292       6.39921       8.46204       9.66701       10.1487       10.1783       10.1992       9.64873       9.19592       8.25915       7.36538       6.51129       5.44904       4.61250       3.77558       3.03465       2.39390       1.75643       1.34363
  29  22 4410.2212    0.6968 13.7797 10.3911 -0.0006  0.1679   0.0082   0.4527    0.0248   0.0000   436.7106      -19.6368      -2.00986      -7.61019       5.45067      -1.05017       7.23331       20.5183       15.8046      0.552243      -15.8761      -5.23321     -0.679759      -6.71972      0.785174      -5.26467      -7.76430     0.0730640       8.57494       11.3859       12.8462       13.7928       13.8149       13.7385       13.2988       12.1697       11.1243       10.0335       8.65215       7.36489       6.26326       5.07407       4.06558       3.17643       2.38679       1.81060
  30   5 1770.0394    0.3739  0.3499  9.2829 -0.0040  0.0128   0.0100   0.0254    0.0319   0.0000   441.0552     -0.266507       20.3162      0.859454      -2.09683     -0.336726    -0.0978693      0.326680      -2.77578       1.15904      0.811086     -0.111325      0.405186     -0.333014     -0.250181    -0.0622955      0.251249    -0.0200139      0.712029      0.911080       1.01758       1.09204       1.06678       1.09363       1.08022       1.03508      0.934290      0.792342      0.654640      0.529607      0.454286      0.369804      0.302398      0.257719      0.200375      0.141987
  30   6 1949.9345    0.5753  0.5629  9.4564 -0.0009  0.0145   0.0116   0.0340    0.0437   0.0000   440.3661      -1.09050       16.7544     -0.150234      -4.68638      -2.60232      -1.13417     -0.192838     -0.753532     -0.668523     0.0915343      0.690652     0.0216407      0.399362      0.219638    0.00239304      0.282028     -0.104776      0.714700       1.03812       1.15563       1.24416       1.23725       1.23531       1.15043       1.06748      0.979948      0.848732      0.757625      0.655739      0.518811      0.462492      0.340991      0.283504      0.202861      0.149043
  30   7 2126.3014    0.8508  0.8144  9.7143 -0.0015  0.0169   0.0143   0.0400    0.0643   0.0000   439.4751      -1.02721       19.7865     0.0870486      -2.01500       1.35035      -1.29501       1.15914     -0.416682      0.395492     -0.404430      -1.20103      -1.04325      0.952472      0.184388     -0.688028      0.101104    -0.0594172      0.930682       1.20905       1.35803       1.35076       1.41091       1.42690       1.30629       1.27620       1.14572       1.03958      0.890108      0.812074      0.665121      0.541276      0.452795      0.348440      0.265171      0.199367
  30   8 2297.3188    1.2319  0.9959 10.3061 -0.0009  0.0189   0.0193   0.0480    0.0762   0.0000   440.4643     -0.625887       19.1790     -0.387027      -4.60009   -0.00667225      -1.22114      -2.72500     -0.381018      0.714462       1.43335     -0.787762     -0.689201      0.582308     0.0741131   -0.00742814     -0.298128     -0.241172      0.932972       1.27208       1.41428       1.49352       1.53099       1.49428       1.41999       1.34693       1.23906       1.07743      0.980847      0.805043      0.708367      0.557998      0.439480      0.362308      0.280150      0.205595
  30   9 2462.2195    1.7440  1.0849 10.7069 -0.0008  0.0187   0.0257   0.0483    0.0943   0.0000   439.3312     -0.825332       18.6720       1.51003      -3.12664     -0.443617     -0.309234       3.47059      0.557700     -0.189434     -0.506107     -0.173422      0.457387       1.19023     -0.452871     -0.621519      0.398731     -0.351905       1.05344       1.39255       1.49468       1.57450       1.56367       1.50449       1.45121       1.36112       1.27717       1.16563       1.02639      0.909183      0.774630      0.636971      0.501796      0.393755      0.299356      0.228474
  30  10 2623.4215    2.3241  1.1197 11.2034 -0.0011  0.0193   0.0332   0.0472    0.1016   0.0000   439.3449       1.18546       18.6048      -1.08662      -2.21949      0.538063      -1.04406      0.223777       1.17661      -1.13059      0.353180      0.214386      0.844998      0.629089      0.257383      0.134304    -0.0607308     0.0195444      0.960893       1.35517       1.46271       1.57978       1.54607       1.53613       1.44800       1.41841       1.25468       1.19203      0.973870      0.903445      0.720341      0.596448      0.478724      0.369188      0.297307      0.221799
  30  11 2782.4283    3.0739  0.9603 11.9417 -0.0010  0.0171   0.0468   0.0429    0.0872   0.0000   438.9153      -2.63458       16.2953     0.0330922      -1.83568      -1.21292      0.722018    -0.0958708     -0.812295      0.255446     -0.857379     -0.359711     -0.487569      0.352830      0.595230     -0.104893      0.246988     0.0463323      0.905446       1.25236       1.32799       1.43562       1.42911       1.43210       1.38254       1.29596       1.15703       1.04149      0.937160      0.769673      0.640338      0.553785      0.433306      0.337828      0.267066      0.199229
  30  12 2939.0223    3.8037  0.9366 12.3613 -0.0007  0.0165   0.0585   0.0427    0.0898   0.0000   438.4033      -1.33911       15.4706      -2.84077      -2.14226       1.75553     -0.532975      -1.03300      -1.45087     0.0731480      0.137289      0.708992      0.802168      0.350017     -0.363865     -0.510410      0.311476    -0.0808478      0.845161       1.14153       1.22571       1.29657       1.36376       1.30120       1.24540       1.21922       1.09300      0.996886      0.838625      0.724189      0.609167      0.516253      0.415192      0.325229      0.248337      0.190184
  30  13 3093.2737    4.1161  0.9678 12.6547 -0.0032  0.0176   0.0631   0.0438    0.1059   0.0000   439.5500      -2.98889       15.6876       1.70670      -5.30303      -1.17933       2.82107      0.423060      -1.29322     -0.483793      0.763127     0.0706152     0.0282400     -0.704132      0.408246      0.209322      0.162155    -0.0228792      0.913503       1.23556       1.35840       1.50291       1.53843       1.50158       1.45833       1.35642       1.19119       1.09469      0.889933      0.787301      0.630809      0.534819      0.418394      0.334599      0.255053      0.188772
  30  14 3245.8995    3.8975  1.3611 12.4345 -0.0028  0.0220   0.0519   0.0546    0.0916   0.0000   438.8277       1.63251       14.8881      0.995056      -3.44535     -0.377966      0.880561       1.76744      0.810297       3.09093     -0.179368      0.517698      0.830482     0.0660393     -0.477203     -0.445527     -0.606368     0.0839580       1.11854       1.53359       1.60184       1.76633       1.76689       1.73875       1.71551       1.53152       1.41571       1.28819       1.15168      0.964731      0.818021      0.691746      0.529996      0.445678      0.326279      0.246930
  30  15 3397.5775    3.2841  1.9709 12.0524 -0.0026  0.0261   0.0369   0.0687    0.0671   0.0000   440.9015      -2.13210       10.4749       1.84521     0.0752514       3.44677       1.07347      -1.62395       1.87180      0.999627      -1.47251      0.772213       1.34044      0.413926     -0.857516     -0.896016     -0.354396     -0.355060       1.30063       1.78937       1.95113       2.06241       2.14080       2.05366       2.01841       1.83200       1.72507       1.52811       1.36492       1.15587      0.960832      0.802153      0.635465      0.506204      0.388566      0.296701
  30  16 3548.6018    2.5425  3.1779 11.6902 -0.0014  0.0347   0.0244   0.0955    0.0509   0.0000   439.9038     -0.650952       7.16348      -2.28427       3.94901      -1.66930      -5.97737      -3.76855       7.16676       1.24134      -3.79915     -0.433240       1.38943       2.22089      0.333424    -0.0783650      0.578826     -0.259085       1.75130       2.34358       2.63389       2.77637       2.87036       2.82362       2.65102       2.54529       2.30034       2.05713       1.81284       1.52541       1.30052       1.05826      0.840425      0.680554      0.514843      0.395925
  30  17 3698.9299    2.0991  5.0240 11.0318  0.0003  0.0456   0.0173   0.1257    0.0471   0.0000   440.0798      0.310111       13.3437       5.43226      -7.70367      -4.58584     -0.470423      0.759185       3.06090     -0.173932       1.28575      0.920447      -3.58072     -0.601365     0.0104862     0.0362665      -1.18645      0.785509       2.35084       3.09951       3.47689       3.71089       3.72960       3.72414       3.49105       3.33144       3.08182       2.71487       2.39090       2.03128       1.72152       1.43001       1.14531      0.907754      0.690962      0.524564
  30  18 3848.7792    1.6639  6.8611 10.7958 -0.0011  0.0590   0.0133   0.1655    0.0375   0.0000   434.0219      -2.18967       28.0045      -3.70503      -7.00761      -3.44106      -10.1900      -5.95042      0.562016      0.110674      -5.04860     -0.113750     0.0695986       1.51882       1.99197      -1.18791     -0.199484     0.0179229       2.99857       3.93991       4.56014       4.75639       4.82174       4.72954       4.59122       4.25496       3.94099       3.49265       3.10951       2.64080       2.24863       1.84305       1.47340       1.16949      0.888026      0.676482
  30  19 3998.1827    1.3401  8.1429 10.7051 -0.0020  0.0726   0.0118   0.2031    0.0333   0.0000   436.1517      -11.5913       25.7531       1.80177      -16.0618      0.360028       1.35389       3.59312       13.3683       9.56017      -2.52665     0.0741315      -8.08913      0.830336       2.21436      -1.93102      0.108203      0.116524       3.63547       4.79039       5.50747       5.70891       5.88864       5.81360       5.58529       5.18575       4.83155       4.29259       3.75426       3.24767       2.71306       2.23284       1.83465       1.42559       1.08540      0.827736
  30  20 4147.1663    1.0494 10.4902 10.6618 -0.0037  0.0992   0.0113   0.2993    0.0310   0.0000   451.3320      -9.69273       12.8842       15.8247      -9.87109      -3.90510      -29.3355      -2.07220      -3.78428      -2.98924       9.60487       2.46391      -3.33048      0.640025    -0.0958344      0.300540       1.63140       1.98200       4.98384       6.61054       7.53328       7.96988       8.07500       7.98091       7.70003       7.18639       6.67217       5.86146       5.15164       4.41827       3.74658       3.09437       2.48231       1.97538       1.48169       1.13949
  30  21 4295.8420    0.8612 13.0919 10.4814 -0.0006  0.1358   0.0087   0.3756    0.0267   0.0000   448.7318      -14.2207      -7.94071       14.8951      -6.48282      -10.5203      -4.38089      -7.13455      -2.11500      -2.99457       5.38917      -12.1847      -7.91756       6.13763       4.57099      -6.26609      -2.95485      -1.93029       6.77542       8.98938       10.3340       10.9099       11.0959       10.9162       10.4589       9.73574       9.04270       7.98515       7.12271       6.09328       5.20435       4.20094       3.43721       2.73541       2.02038       1.56130
  30  22 4444.3487    0.6672 14.4250 10.3927 -0.0048  0.1778   0.0079   0.4709    0.0233   0.0000   438.7725      -12.5704      -13.2945       41.7029       20.0869      -17.2547       19.5866      -4.48836      -1.48300      -18.4959       27.1262     -0.675727      -11.0008       6.60271       13.0725      -2.67961      -2.53956      0.263864       8.65243       11.7149       13.2461       14.0273       14.3731       14.0926       13.6628       12.7702       11.6224       10.5325       9.12881       7.94909       6.69109       5.55105       4.46773       3.51954       2.63452       2.02959
  30  23 4592.7701    0.5062 14.6895 10.2661 -0.0015  0.2183   0.0076   0.5830    0.0213   0.0000   422.0182      -12.4675       3.40913      -18.1237       46.9341       17.9830      -1.00199       37.7200      -1.11105       29.5910       3.79722      -8.53131       21.7958      -5.67313       3.78863       3.09837      -4.36462      -2.69689       10.8646       14.2101       16.5644       17.2641       17.6158       17.5990       16.7267       15.7385       14.3756       12.9324       11.4407       9.69820       8.25129       6.80658       5.48892       4.40091       3.26062       2.50421
  31   5 1788.2660    0.3938  0.3688  9.3140 -0.0014  0.0120   0.0096   0.0256    0.0319   0.0000   440.6533     -0.604017       20.7027      -1.24016      -3.92100      0.194593      0.924918      0.510658      -1.24940    -0.0381527      0.415807     -0.515789     -0.249993      0.340230      0.166159    0.00931109     -0.191888    -0.0599863      0.628499      0.845244      0.952836       1.01646       1.03786       1.03256       1.00094      0.918736      0.810479      0.747771      0.637902      0.548429      0.455347      0.381454      0.314156      0.239825      0.182965      0.145999
  31   6 1969.3983    0.6174  0.5496  9.5218 -0.0043  0.0148   0.0127   0.0324    0.0455   0.0000   440.1725      -1.66351       21.5095      0.601626      -4.57456     -0.432195       3.36864       1.08023      0.184130      -1.02269      0.459707    -0.0891611      -1.29791     -0.165375      0.752104      0.527085     0.0579214      0.176014      0.711079       1.00732       1.05170       1.14698       1.21862       1.09730       1.12552       1.00307      0.933559      0.873591      0.762732      0.632735      0.598699      0.458966      0.378956      0.308997      0.240040      0.173030
  31   7 2147.0020    0.9012  0.7713  9.7447 -0.0018  0.0164   0.0148   0.0370    0.0624   0.0000   441.5871      -1.50670       19.0932       1.90549      -2.12991    -0.0838292       1.19971       1.67736     -0.494813     -0.829216     -0.680046     -0.329081      0.616462     -0.151047     -0.684561      0.108399      0.317483     -0.133096      0.800128       1.08382       1.15261       1.26189       1.35799       1.31415       1.22720       1.14746       1.07437      0.950962      0.848284      0.704058      0.598946      0.477927      0.399932      0.313437      0.252124      0.186810
  31   8 2318.8762    1.2941  1.0298 10.2591 -0.0002  0.0189   0.0195   0.0457    0.0828   0.0000   440.7435     -0.531558       18.3687       2.82051      -1.42366      -1.16643      0.184216      0.362473      0.132084     -0.108871      0.836501      0.314198      0.349742     -0.289551    -0.0535515      0.310579     -0.104359      0.516803      0.927286       1.26458       1.38919       1.50894       1.54182       1.52967       1.48279       1.35578       1.20727       1.12411      0.948706      0.838861      0.722302      0.573240      0.477737      0.373109      0.284311      0.217249
  31   9 2484.9188    1.8467  1.0978 10.7426 -0.0028  0.0189   0.0267   0.0487    0.0983   0.0000   439.3451      0.689470       18.1307      -3.69827      -3.55112     0.0480911      0.237454       1.09226     0.0967225       1.03759       1.22920       1.24959      0.537942      0.872048     -0.171695      0.154351     -0.116336     0.0897007      0.906323       1.27340       1.31559       1.49128       1.50668       1.47991       1.44429       1.31210       1.22357       1.07982      0.975367      0.814769      0.691998      0.584916      0.468315      0.365211      0.286507      0.213535
  31  10 2647.7571    2.4300  1.1287 11.2679  0.0007  0.0190   0.0342   0.0483    0.1016   0.0000   439.1028     -0.824013       16.3758      0.102859      -4.20199      0.352064      -1.66120     -0.871559       1.10275      0.308998     -0.461001      -1.04309     -0.739625     -0.104392      0.448418    -0.0126072     -0.432124      0.292013       1.00418       1.36210       1.50069       1.60606       1.54898       1.49190       1.44581       1.37823       1.29053       1.19382       1.04692      0.889170      0.773730      0.617227      0.510188      0.397516      0.302778      0.233005
  31  11 2808.2632    3.2120  0.9106 11.8828  0.0014  0.0160   0.0487   0.0402    0.0911   0.0000   440.8793     -0.435885       18.9501      0.179314      -1.18800      -3.36143      -1.99125      -2.09172     -0.984710      0.358096     -0.204544     -0.214457      -1.34633     0.0897236      0.199413     -0.154724     -0.241221      0.176435      0.832560       1.12827       1.23979       1.33694       1.39084       1.35318       1.29595       1.22244       1.08609      0.961375      0.876023      0.726514      0.621582      0.504631      0.406250      0.324716      0.251452      0.191348
  31  12 2966.0393    3.9997  0.9009 12.3376 -0.0000  0.0160   0.0607   0.0390    0.0925   0.0000   439.9993       1.09387       16.7113     -0.666728      -2.16555     -0.811852      0.154501      0.194688     -0.321379   -0.00704371     -0.305058      0.433587     -0.887423     -0.121482      0.344379      0.504058      0.211220     0.0413183      0.821314       1.11179       1.17103       1.24193       1.26954       1.31405       1.22936       1.18660       1.08388      0.974403      0.830907      0.698080      0.600567      0.497639      0.402874      0.328743      0.251740      0.202684
  31  13 3121.1953    4.1802  1.1620 12.1493 -0.0015  0.0188   0.0582   0.0482    0.1592   0.0000   439.2486      -1.09978       18.3603       1.62061      -5.63751      -3.53878      0.611670      -1.51727    -0.0378556       1.11612       1.35956      0.384770      0.338614      0.437358      0.438080     -0.126462     -0.526166      0.200466      0.925828       1.27386       1.41759       1.49008       1.51802       1.48708       1.49137       1.33652       1.24485       1.10058      0.992837      0.819952      0.738973      0.584086      0.480824      0.379278      0.291548      0.222218
  31  14 3274.7226    3.8048  1.5625 12.4420 -0.0012  0.0229   0.0470   0.0595    0.0791   0.0000   437.8837      -2.90526       14.5094      -1.21046       1.77640     -0.526578     -0.190545      -2.08849     -0.129412      -1.46906      0.822503       1.48224      -1.11487     -0.199769       1.84567      0.310739      0.543055      0.131588       1.13950       1.52869       1.62966       1.76907       1.83148       1.81338       1.69167       1.64516       1.48724       1.33693       1.17941       1.01774      0.881674      0.699196      0.587881      0.464043      0.358546      0.276095
  31  15 3427.1910    3.1365  2.2991 11.7899  0.0005  0.0275   0.0310   0.0713    0.0601   0.0000   441.6439     -0.391387       7.21854       1.41253       6.64227      -2.03831      -2.67925      -5.00022       1.74552       1.53129     -0.162374      -2.99886      0.109343     -0.117303      0.817740       1.57604     -0.288467     -0.143604       1.37001       1.78833       2.08213       2.06900       2.20693       2.18269       2.05413       2.00058       1.82424       1.59955       1.43860       1.23383       1.02599      0.869037      0.698225      0.553197      0.435483      0.332652
  31  16 3579.1553    2.4647  3.3844 11.6393 -0.0017  0.0363   0.0224   0.0958    0.0444   0.0000   443.4640      -3.32392       10.8909     -0.623874       6.37856       5.46199       2.16691      -8.77169      -6.63743       5.79588       4.22816      0.681456      -1.93456     -0.832041       1.39461      0.919108      -1.30693     -0.150670       1.74426       2.36440       2.64432       2.82146       2.91374       2.89995       2.70214       2.64465       2.33351       2.11426       1.88479       1.61714       1.36541       1.12117      0.899741      0.719238      0.570035      0.418329
  31  17 3730.2150    2.0189  5.3999 10.9573 -0.0007  0.0465   0.0159   0.1313    0.0430   0.0000   435.7053      -5.62361       21.2104       12.4052      -4.50866      -4.76493      -11.8201       2.90888       6.41516       1.49153       1.88802       1.74286      -5.64168      0.340125      0.358403      -1.15477     -0.610667     0.0785736       2.40411       3.13256       3.54541       3.77899       3.81297       3.79371       3.68676       3.43085       3.12586       2.82038       2.46581       2.12935       1.81874       1.50762       1.21575      0.967746      0.745734      0.579862
  31  18 3880.5751    1.6412  7.3571 10.6513 -0.0004  0.0597   0.0125   0.1700    0.0376   0.0000   428.2563     -0.672971       28.0251      -6.76577      -3.47031      -1.29710      -4.91125       1.21378       6.10477      -1.11431      -10.3136     0.0227080      0.947794     -0.380658     -0.163584     -0.631324     -0.557153      0.978330       2.97108       3.89426       4.42699       4.68899       4.88313       4.85681       4.58404       4.34970       3.98285       3.51152       3.11225       2.67816       2.29745       1.87228       1.52052       1.21931      0.927310      0.718202
  31  19 4030.6158    1.3061  9.2836 10.6409  0.0000  0.0786   0.0113   0.2271    0.0320   0.0000   434.3299       1.05046       7.37408       4.20265      -10.4203      -7.59172       3.09713      -3.64150       2.12319     -0.411435     -0.403481      -1.62861       3.34886      0.266898      -1.83795     0.0514916     -0.150020      -1.13229       3.82487       5.12422       5.79728       6.17211       6.28577       6.21538       5.95658       5.58663       5.14550       4.67553       4.10453       3.55576       2.98768       2.49628       2.02711       1.61447       1.23419      0.951695
  31  20 4180.3756    1.0214 11.3188 10.5944  0.0008  0.1086   0.0105   0.3148    0.0296   0.0000   437.3644       6.07361       17.2619      -3.19277      -2.31113      -2.28888       2.96956      -6.54668       2.12328      -9.50659      -2.54553       1.89133       2.86250      0.834296       3.50492      -1.92530     -0.317002       1.31317       5.24909       6.89128       7.93453       8.32931       8.69481       8.48187       8.22186       7.68426       7.00239       6.46044       5.63338       4.84277       4.12518       3.38066       2.79774       2.24791       1.67591       1.30445
  31  21 4329.6086    0.8255 13.5809 10.4559 -0.0009  0.1419   0.0086   0.3924    0.0255   0.0000   442.3767      -5.95213       26.2385      -5.88645      -4.04830       7.36911       14.1764      -14.0405       2.09254     -0.920069      -8.53590       9.61702       1.52627      -8.83503       7.01752       3.36829      -2.35386       1.96570       6.84183       9.10287       10.5893       11.1461       11.4583       11.2863       10.9494       10.0908       9.41298       8.37770       7.43758       6.31010       5.47748       4.46204       3.66867       2.92623       2.19715       1.68174
  31  22 4478.0682    0.6236 14.9403 10.3526 -0.0039  0.1895   0.0077   0.4997    0.0225   0.0000   426.3384      -6.25609       7.94201      -7.73323       24.4581       4.65352       12.8745      -9.23338       17.3826       2.99668      -17.6933       15.7246       3.20806      -4.88167      -5.66425      -1.75824       5.03448      -1.90599       9.13883       12.2261       13.7599       14.4481       15.2445       14.7996       14.4531       13.6696       12.4715       11.1273       9.84124       8.48439       7.21114       5.98863       4.89101       3.93831       2.98199       2.25282
  32   4 1616.4329    0.2513  0.1775  9.2257 -0.0123  0.0101   0.0095   0.0179    0.0242   0.0000   441.5950     -0.879221       19.9493      -1.11217      -3.26596      0.103412      0.543545     -0.578368      0.610360      0.472596      0.826753     -0.505709     0.0906714      0.269313      0.521729     0.0126280      0.260143     0.0506168      0.440362      0.627778      0.771886      0.715680      0.890818      0.733562      0.850802      0.734556      0.639869      0.640962      0.583963      0.403393      0.512537      0.346720      0.293106      0.250821      0.156403      0.124506
  32   5 1806.1356    0.4088  0.4452  9.3224 -0.0043  0.0144   0.0094   0.0303    0.0342   0.0000   441.6639      0.181404       18.8208       1.68980      -2.31381      0.308652       2.08789       1.04048      -1.73993      0.968205     -0.155507     -0.774682      0.530650     -0.129630     -0.377555      0.218300      0.224477     -0.251148      0.699970      0.971270       1.03154       1.15086       1.05544       1.09322       1.07140       1.06446      0.956751      0.844408      0.729940      0.634875      0.515222      0.458951      0.362472      0.294829      0.233237      0.182068
  32   6 1988.6286    0.6279  0.6636  9.5006 -0.0019  0.0152   0.0114   0.0357    0.0514   0.0000   439.5865      -1.73487       18.9138      -1.85415      -2.14795    -0.0611571     -0.980627       1.31798     -0.914985      -1.84157      0.425390      0.341039     -0.135899      0.314805     0.0772055      0.187694    -0.0116865     -0.467843      0.731410      0.958518       1.07916       1.18551       1.20136       1.18891       1.16593       1.07166      0.986132      0.925120      0.755867      0.665318      0.581064      0.481870      0.369810      0.303468      0.245973      0.188716
  32   7 2167.3407    0.9101  0.8983  9.9632 -0.0021  0.0172   0.0148   0.0438    0.0629   0.0000   440.7709      -1.15946       21.5814    -0.0502718      -3.62482     -0.991329       3.06483      0.691107      0.233425    -0.0590425     0.0295721     -0.259244      -1.15639     -0.385006     -0.555005     -0.215211      0.163799     0.0109026      0.852983       1.14553       1.21546       1.31082       1.36629       1.29554       1.30667       1.18783       1.15943       1.05599      0.909151      0.754693      0.649753      0.545046      0.457755      0.369037      0.292176      0.220299
  32   8 2340.0415    1.3757  1.0060 10.3511  0.0022  0.0183   0.0204   0.0450    0.0835   0.0000   440.5018      0.180145       16.8825      -1.40334      -1.80814      0.338290      -4.74270     -0.830813       2.56861      0.550699      -1.47316     -0.360971       1.21881      0.507484     0.0236385      0.227579    -0.0457126     -0.104435      0.901357       1.23089       1.36065       1.47968       1.53156       1.45218       1.46623       1.33343       1.23480       1.07009      0.955283      0.813207      0.707844      0.583146      0.476804      0.393548      0.288858      0.225112
  32   9 2507.2285    1.8381  1.1561 11.0912  0.0000  0.0199   0.0266   0.0505    0.0831   0.0000   440.3104      0.226044       18.5815     -0.934009      -1.57741      -1.73224       1.16170     -0.176361       1.46103      -1.52464     -0.229200      0.216533     -0.453667    -0.0112835     -0.473565      0.158515      0.610753    -0.0503968      0.967312       1.30344       1.42481       1.50583       1.64930       1.51155       1.48849       1.39190       1.24737       1.21652       1.01251      0.920986      0.759108      0.656907      0.524455      0.427839      0.326749      0.254148
  32  10 2671.6071    2.5814  1.0565 11.4062  0.0004  0.0176   0.0365   0.0441    0.1001   0.0000   440.5398     -0.256185       17.6713      -1.33976      -2.38134      -2.75778     0.0206160      -1.08436     -0.164412      0.532688     -0.541275       2.04317     -0.144287      0.161712      0.345513      0.248084     0.0350270      0.148362      0.837367       1.15587       1.24619       1.38066       1.40396       1.40763       1.28549       1.27176       1.12856       1.04956      0.908883      0.808476      0.652151      0.560006      0.447986      0.366761      0.280508      0.219487
  32  11 2833.6402    3.3688  0.9493 12.0074 -0.0027  0.0162   0.0499   0.0417    0.0910   0.0000   439.5063     -0.143283       16.7595      0.370584      -2.54799     -0.189419      0.234247      -1.27661      -2.83695      -1.49597      -1.15267      0.644837     -0.903922      0.334496      0.257581    -0.0862574     -0.478421      0.448682      0.783192       1.10539       1.17185       1.27952       1.24926       1.25873       1.23003       1.17919       1.08390      0.981921      0.821937      0.768223      0.617129      0.529951      0.421098      0.349530      0.273066      0.207869
  32  12 2992.6158    4.0282  0.8859 12.4203 -0.0006  0.0156   0.0599   0.0384    0.0874   0.0000   439.3881      -1.21481       18.3893       2.20846      -4.52232      -2.42863      0.691800      0.252892      0.226545     -0.909170      0.702015     -0.763342     -0.434684      0.849714      0.547169     0.0748141     0.0795911     -0.204132      0.778624       1.04355       1.15827       1.19693       1.28491       1.23040       1.19937       1.11912       1.03868      0.912596      0.825789      0.717706      0.607407      0.508387      0.416102      0.329453      0.265845      0.194369
  32  13 3148.7977    4.1934  1.1310 12.5798 -0.0017  0.0184   0.0593   0.0479    0.1049   0.0000   438.6013     -0.351017       15.1340       1.24918      -2.19939     -0.558696       1.25491      0.536838      -1.40193     -0.531965     -0.259621   0.000805820       1.02907     -0.276546     -0.300573     -0.204111      0.222056      0.290847      0.903033       1.20964       1.32770       1.42269       1.43730       1.39440       1.35763       1.33939       1.19898       1.09255      0.921776      0.847018      0.693245      0.596199      0.481831      0.387418      0.304480      0.236966
  32  14 3303.2138    3.5907  1.5585 12.5312 -0.0016  0.0238   0.0445   0.0579    0.0787   0.0000   438.2622     -0.170633       11.1650       2.24433      -2.70688      -3.18477       2.23504      0.720361       1.01107      -1.48995     -0.965787     -0.989303      -1.28333      0.797352     -0.443192      0.627841      0.975860     -0.710435       1.14970       1.58750       1.76197       1.85574       1.90088       1.77906       1.80822       1.61151       1.59427       1.42601       1.25206       1.10403      0.932030      0.781496      0.619972      0.505752      0.393599      0.309227
  32  15 3456.5657    3.0000  2.3516 11.8899  0.0004  0.0274   0.0299   0.0720    0.0560   0.0000   442.1724       2.11884       9.78566      -2.49340       5.25608      -1.98594      -1.96922      -3.72672       2.80101      -3.00062       1.24207       2.52841      0.156953     -0.790392      -1.24576     0.0898631      0.978238     -0.284676       1.35524       1.80811       2.03754       2.14990       2.22454       2.15425       2.11349       2.01506       1.82741       1.63575       1.45943       1.25274       1.07542      0.903544      0.712930      0.587296      0.455010      0.354999
  32  16 3609.1780    2.2926  3.8572 11.5974 -0.0003  0.0381   0.0197   0.1041    0.0385   0.0000   441.8047      0.367224       13.7435    -0.0343466       1.12330       1.13742       1.05056      -1.51059       2.34224      -1.37151      -1.87695       2.61326      0.903990      -3.00910     -0.473602    -0.0808108       1.07336     -0.365112       1.83944       2.43235       2.78137       2.93998       2.99458       3.00081       2.86055       2.72794       2.50813       2.23939       2.00820       1.71894       1.48241       1.22209       1.01163      0.806953      0.621898      0.490490
  32  17 3760.9692    1.9240  5.8326 10.9105 -0.0002  0.0500   0.0145   0.1368    0.0404   0.0000   440.1069      -4.06455       8.14017       4.54733       2.48224      -4.70408      -4.62034       1.41355       3.48208      -1.66253      -1.31811      0.265249      0.896558     -0.105396      0.829101      -1.41406     0.0741681     -0.833848       2.36410       3.18837       3.64299       3.73733       3.97569       3.86563       3.74799       3.53783       3.28715       2.90516       2.59511       2.27994       1.91233       1.61326       1.29796       1.06214      0.808834      0.627583
  32  18 3912.1132    1.5497  7.9651 10.7276 -0.0014  0.0646   0.0118   0.1832    0.0337   0.0000   437.4469      -7.18917       19.1617       4.40768      -1.29124      -5.06049      -2.53083       10.5566       8.63390      -9.29675     -0.647160       6.85373       1.83923      -2.97849      0.988949       1.31340      -1.33899      -1.54133       3.10479       4.11651       4.64076       4.99628       5.08492       5.04136       4.91328       4.59228       4.20881       3.83061       3.38104       2.93231       2.49322       2.09153       1.71911       1.38093       1.05970      0.822340
  32  20 4213.1645    0.9694 11.7704 10.6137 -0.0016  0.1133   0.0097   0.3240    0.0284   0.0000   445.5918      -4.25464       20.2800       2.10859      0.450585       3.18995      -22.0113       15.0325       6.25272       7.93672      -1.72728      -1.57603       1.48258      -5.76805      -1.73574       3.43477      -1.74191     -0.124879       5.35095       7.17991       8.13170       8.53307       8.72859       8.78019       8.34491       7.96692       7.36321       6.65383       5.90860       5.14754       4.43892       3.68132       3.00435       2.45523       1.86804       1.45640
  32  21 4363.1867    0.7397 13.3657 10.5274 -0.0073  0.1537   0.0083   0.4176    0.0243   0.0000   433.5148      -13.7529       3.94252      -2.10563       18.6026       11.2927      -15.3400       4.91200       8.43577       8.36547      -30.1505       9.75127       2.35424      -16.2882       4.07696       1.17540      -1.95861      0.821344       7.09266       9.45490       10.9537       11.5173       11.8520       11.7989       11.4244       10.6108       10.0239       8.92118       7.99323       6.92519       5.85989       4.96431       4.07727       3.24611       2.49591       1.92861
  32  22 4511.8087    0.5925 15.3291 10.3565  0.0128  0.1976   0.0078   0.5245    0.0221   0.0000   429.2311      -2.46568       24.6163       42.8711      -3.04470      -50.2294      -9.46359       7.75019       8.20067       18.9802      -21.2082      -7.91293       15.2026       3.93127      -16.2210      -3.23136       8.37116       3.36425       9.11752       12.2197       13.9447       14.7670       15.2810       15.0988       14.7303       13.8094       12.8452       11.5286       10.2645       8.75522       7.66746       6.29552       5.17643       4.20960       3.19009       2.48098
  33   4 1633.2349    0.2567  0.2421  9.2190 -0.0076  0.0118   0.0080   0.0225    0.0248   0.0000   440.1399     -0.208943       20.1869     -0.287140      -2.06567      0.280345      0.608971     -0.643025      0.990344      0.668749     -0.269813      0.294701     -0.423307      0.315689      0.256169      0.252887    -0.0331974     -0.341790      0.661358      0.854132      0.941921      0.756186      0.830750      0.765546      0.804321      0.904070      0.870904      0.784297      0.639859      0.506519      0.397659      0.341710      0.289590      0.267210      0.215937      0.185680
  33   5 1823.8406    0.4247  0.4705  9.3624 -0.0041  0.0131   0.0094   0.0326    0.0354   0.0000   441.4804     -0.591011       19.2808     -0.406423      -2.36229       1.60591      0.452474      -1.81713     -0.224073       1.02762      0.413207    -0.0847831    -0.0796080     0.0821048    -0.0607866      0.150855      0.341156    -0.0265419      0.628402      0.842269      0.960682       1.05519       1.07439       1.03607       1.02677      0.969801      0.864012      0.779213      0.727153      0.585378      0.511809      0.425570      0.355250      0.264723      0.236496      0.171194
  33   6 2007.6020    0.6766  0.6408  9.4786 -0.0006  0.0142   0.0120   0.0333    0.0515   0.0000   441.3135    -0.0936812       20.2176      0.794511      -5.71125      0.168413      -1.15308     -0.840609      0.352543      0.523887     -0.132585     -0.142771    -0.0296556     -0.138299     -0.462818     0.0817097      0.171119     0.0239978      0.671316      0.870077      0.996286       1.04457       1.09804       1.08413       1.06415      0.967298      0.901926      0.831529      0.724497      0.621324      0.543189      0.470246      0.380972      0.307515      0.233722      0.188186
  33   7 2187.2955    0.9773  0.9334  9.7609 -0.0012  0.0172   0.0148   0.0412    0.0732   0.0000   442.2615      -3.61571       19.7198      0.374523      -3.56377      0.912665       1.69117      -2.51228      0.671760       1.15817       1.08517    -0.0769626     0.0191810     -0.247894      0.462293     -0.213456     0.0257337      0.157678      0.828584       1.09367       1.24644       1.36031       1.40427       1.36708       1.30141       1.22546       1.15949       1.01701      0.909765      0.774231      0.687420      0.564284      0.452567      0.369646      0.294518      0.230522
  33   8 2360.7764    1.4610  1.0643 10.3036 -0.0004  0.0181   0.0208   0.0446    0.0914   0.0000   440.2890     -0.430137       20.1856     -0.311840      -4.14446       2.85881      0.795005      -1.16066      0.931941       1.13728     -0.684758     -0.836939     -0.422189      0.255731     -0.699194     -0.357087      0.629166     -0.167749      0.843378       1.17618       1.28050       1.38340       1.43305       1.39145       1.37381       1.27741       1.18381       1.06600      0.962126      0.831380      0.697490      0.582918      0.465445      0.383289      0.305952      0.241580
  33   9 2529.0729    1.9979  1.0223 11.1504 -0.0011  0.0175   0.0289   0.0444    0.0821   0.0000   441.0832       1.38696       17.9424      -3.11602      -2.49244       1.78845     -0.451693     -0.587925     -0.585596      0.601104       1.56779     -0.827005       1.60413    -0.0838893     -0.490382      0.443733     -0.187946   -0.00296512      0.830743       1.09189       1.21111       1.27229       1.39891       1.34761       1.31912       1.24504       1.11432       1.00685      0.901627      0.799398      0.671686      0.562762      0.458182      0.364305      0.290833      0.229470
  33  10 2694.9880    2.6999  0.9914 11.4291  0.0008  0.0165   0.0385   0.0415    0.0961   0.0000   442.0102     -0.918170       19.9501     -0.738888      -3.05177     -0.229727      -1.55755    -0.0495278      0.605034      0.625877      0.212026     -0.706425      -1.21709      0.686990     0.0896972     -0.445051      0.261188     -0.136481      0.799530       1.06744       1.14370       1.24072       1.26832       1.26878       1.25121       1.17835       1.06299      0.990129      0.847934      0.773050      0.632614      0.540309      0.443858      0.355368      0.279525      0.217688
  33  11 2858.5080    3.4440  0.9288 11.9654  0.0002  0.0157   0.0499   0.0382    0.0957   0.0000   439.8304     0.0211751       15.4129      -1.10208       1.00495      -1.48105      -1.41233       1.61766      0.757188      0.782947      0.400640    -0.0342769      -1.47863     -0.625960      0.412902     -0.125246    -0.0984516     0.0370440      0.777831      0.999634       1.14901       1.22019       1.24867       1.22531       1.22976       1.12752       1.04136      0.948470      0.825125      0.751835      0.611991      0.520867      0.439883      0.341940      0.270747      0.216047
  33  12 3018.7190    3.9709  1.0118 12.5104 -0.0001  0.0164   0.0576   0.0437    0.0888   0.0000   440.7299       1.00196       13.8442       1.20272      -2.16001     -0.405459     -0.570007      -1.00224     -0.352561     -0.305100      -1.00398     -0.230864      0.102605     -0.193147     -0.116696    -0.0442318      0.257999      0.177075      0.800893       1.05549       1.16000       1.25247       1.31088       1.27423       1.25135       1.19704       1.09769      0.971728      0.868205      0.737557      0.639669      0.534253      0.435359      0.344693      0.287263      0.223094
  33  13 3175.9668    4.0955  1.1831 12.5592 -0.0026  0.0188   0.0560   0.0479    0.1013   0.0000   440.2529     -0.681851       15.9979     -0.379563       1.30261      0.533424       1.25552     -0.292295      -2.10408     0.0974485       1.66189      0.421392     0.0996122     -0.332785      0.475303     0.0735603     -0.157721      0.323004      0.891888       1.21527       1.33745       1.42283       1.50068       1.45417       1.40980       1.35056       1.18373       1.13689      0.978239      0.865610      0.739219      0.644462      0.497194      0.422091      0.326546      0.249087
  33  14 3331.2925    3.5258  1.7010 12.3638  0.0014  0.0230   0.0415   0.0614    0.0762   0.0000   438.6862      0.349488       15.8669      -1.90428     -0.170276     -0.654675      -2.08805      -1.58411       1.67249      0.916929      0.995283      0.311278      0.189485     -0.304287     -0.487188     -0.150053     0.0484635     -0.213536       1.07802       1.46643       1.63807       1.69109       1.80733       1.72344       1.71401       1.61007       1.50241       1.36139       1.19631       1.03854      0.878235      0.759731      0.616351      0.487989      0.395209      0.310829
  33  15 3485.5822    2.8350  2.6690 11.9174 -0.0014  0.0297   0.0269   0.0791    0.0497   0.0000   443.0415     -0.943354       11.3303      -3.54403      0.498566      -1.68851      -3.11435     0.0377569     -0.994246      -5.21346      0.164173       1.27962       1.67997      -1.00562     -0.492430      0.339591     -0.187845     -0.149118       1.40325       1.87943       2.11735       2.24501       2.40549       2.30350       2.26471       2.07659       1.92591       1.78761       1.57541       1.33237       1.17772      0.974007      0.807731      0.665305      0.509447      0.387468
  33  16 3638.9901    2.2269  4.4963 11.2661 -0.0013  0.0404   0.0173   0.1094    0.0398   0.0000   440.4995    -0.0261838       13.5791      -3.30022     -0.749118      0.243295      -3.37359      0.603569      -3.32127      -1.10904       1.90338       3.41437      -2.01642      -1.72409      -1.36758       2.21129      0.912119     -0.505990       1.87469       2.54496       2.86424       3.03726       3.18877       3.09762       3.00863       2.85273       2.63934       2.34226       2.13705       1.83433       1.60895       1.34436       1.08871      0.890121      0.696897      0.540736
  33  17 3791.4715    1.8253  6.3573 10.9187 -0.0028  0.0526   0.0135   0.1444    0.0357   0.0000   437.9040      -2.64437       14.8000       7.72108     -0.741344      -4.83954       6.28104       8.40849       3.05695      -1.56482     -0.930834     -0.125315      -2.00996      0.321969       1.07358       1.32805     -0.204542      0.292819       2.48063       3.29098       3.75952       3.95917       4.13460       4.08151       3.92273       3.70591       3.44540       3.11891       2.77775       2.42388       2.07357       1.72581       1.43796       1.16037      0.900598      0.718979
  33  18 3943.3610    1.4633  8.1346 10.7183  0.0001  0.0666   0.0114   0.1915    0.0323   0.0000   434.2011      -4.86468       14.5478       8.01676     -0.890478      -12.4935       5.67037       5.41657       1.07977     -0.134678      -3.62004       1.04399     -0.717007     -0.717604      -1.95043      0.103314       1.07544     -0.103508       3.04711       4.10614       4.70057       4.84156       5.11517       5.05421       4.88459       4.61554       4.30445       3.86307       3.48090       3.02235       2.60136       2.17677       1.79124       1.47655       1.13237      0.894431
  33  19 4094.5913    1.1720 10.2260 10.6339 -0.0001  0.0892   0.0102   0.2577    0.0300   0.0000   438.1486       2.84194       17.8442       3.67975      -10.4788       6.24740       4.40292       5.59427       2.04277     -0.847235      -4.17853     -0.129431      -4.05403       5.05786      0.981625     -0.821683     -0.221994       2.94827       4.09843       5.42211       6.27559       6.54598       6.77147       6.81661       6.51409       6.24796       5.76318       5.22654       4.60843       4.05955       3.46028       2.93163       2.38577       1.94884       1.51661       1.19296
  33  20 4245.4033    0.9297 12.2406 10.5678 -0.0005  0.1217   0.0090   0.3362    0.0270   0.0000   434.0278      -6.61609       7.60734      -14.4331      -8.07213       2.60871       17.2201      -8.95964      -2.05300       5.02466      0.377204      0.527089      -3.63044       11.0647       1.80380      -1.29325      -6.40293     -0.195709       5.49583       7.30823       8.29250       8.79267       9.11030       9.16438       8.73678       8.45340       7.67508       7.00897       6.19901       5.47426       4.72808       3.96331       3.25303       2.69861       2.03179       1.59703
  33  21 4395.6322    0.6974 13.7693 10.4862  0.0004  0.1608   0.0081   0.4396    0.0239   0.0000   461.2969      -25.3626      -18.3526      -6.06045       12.2551     -0.179147       5.85130      -13.0565      -4.03082       9.32802       19.6868       3.82678      -5.97364       2.11334       3.12217       2.14612       1.76717       4.34944       7.27235       9.60391       11.1280       11.6965       12.2294       11.9237       11.6753       11.0950       10.2241       9.30066       8.40959       7.21873       6.25709       5.25550       4.34264       3.57199       2.71907       2.12787
  33  22 4545.8498    0.5452 15.6691 10.3343 -0.0040  0.2163   0.0075   0.5655    0.0211   0.0000   445.3737       12.2875       10.1161      -5.91458       19.3237      -9.25868       2.29490      -7.88111      -11.4134      -8.19910      -11.5970       8.75101       14.1619       6.37072       1.73387      -4.42538       2.45437      -2.59460       9.52018       12.9879       14.5363       15.7236       16.2459       15.9352       15.7227       14.7149       13.7330       12.3769       11.1763       9.63169       8.42609       7.00992       5.84205       4.75489       3.59433       2.83752
  34   4 1649.7166    0.2676  0.2246  9.2685 -0.0041  0.0099   0.0083   0.0198    0.0243   0.0000   440.3521      -1.16113       20.6891     -0.335780      -4.34010    0.00104493     -0.189562      -1.14689     -0.915914      0.317361      0.503062    -0.0557776     -0.381929      0.793104      0.198259    -0.0934006     0.0411810      0.106254      0.532387      0.643035      0.727380      0.696285      0.764324      0.793390      0.775810      0.740950      0.668941      0.610078      0.537081      0.474369      0.395119      0.370009      0.286646      0.241159      0.185499      0.147052
  34   5 1841.2534    0.4720  0.4145  9.3749 -0.0033  0.0114   0.0105   0.0272    0.0345   0.0000   441.0625     0.0205163       20.8391      0.922613      -2.06251     0.0449092     -0.321436      0.584590     -0.786387      0.599926      0.993039    -0.0616429      0.693200    -0.0401309     0.0177811      0.250420     -0.330832     0.0352473      0.560773      0.758845      0.809771      0.822298      0.892753      0.894198      0.924233      0.792822      0.734651      0.636150      0.631840      0.558852      0.513057      0.451577      0.360835      0.289727      0.219262      0.178986
  34   6 2026.3413    0.6939  0.5973  9.7172 -0.0023  0.0133   0.0128   0.0330    0.0451   0.0000   440.2824     -0.354835       21.6225     0.0351308      -3.83183     -0.664560       1.64202     -0.157513      0.258352      -1.44347      -1.16686    -0.0459374      0.441646      0.163814    -0.0816958     -0.582017      0.356070      0.126646      0.634687      0.842762      0.930238       1.01527       1.04728       1.03260       1.04888      0.952897      0.869294      0.769327      0.698122      0.602903      0.537871      0.443136      0.359623      0.293126      0.225842      0.187570
  34   7 2206.9915    1.0571  0.8601  9.8943 -0.0014  0.0158   0.0162   0.0389    0.0718   0.0000   439.5444       1.43723       21.7303     -0.213287      -4.10246      0.580267     -0.339169     -0.453078      -1.04511    -0.0622694     -0.676118      0.794092      0.748893     -0.346409     -0.473640     0.0511146      0.173412    -0.0978899      0.725149      0.979042       1.12501       1.21236       1.27308       1.26926       1.21644       1.12018       1.07787      0.942667      0.846643      0.690894      0.622413      0.518771      0.432982      0.334790      0.276050      0.217748
  34   8 2381.1828    1.4831  1.0821 10.5995 -0.0032  0.0176   0.0210   0.0474    0.0774   0.0000   440.2108      -1.37107       20.5262       2.44227      -2.02414      0.637921       2.60976      -1.02959      0.957270      0.178170     -0.346086     -0.498388       1.35520     0.0671153     -0.630390     -0.128071      0.272013     -0.138671      0.803796       1.11527       1.20269       1.30642       1.32464       1.32914       1.28042       1.23087       1.11821       1.02718      0.921359      0.832604      0.698144      0.604451      0.492945      0.403756      0.314418      0.252136
  34   9 2550.6570    2.1170  1.1751 10.8999 -0.0001  0.0189   0.0283   0.0466    0.1049   0.0000   440.4491     -0.356926       17.1793     -0.264919      0.722572     -0.654035      -1.82510      -2.08196     -0.139319      0.151536     -0.252345     -0.942255      0.607943       1.15376     -0.781842     -0.713029     -0.439449     -0.121994      0.844601       1.19545       1.25472       1.41037       1.39662       1.37815       1.35102       1.30300       1.21399       1.08973       1.01864      0.867212      0.737597      0.602103      0.500137      0.416804      0.337136      0.264340
  34  10 2717.9135    2.8471  0.9634 11.7352 -0.0011  0.0164   0.0406   0.0395    0.0832   0.0000   439.8244      -2.48290       17.5412       1.07874     -0.751257      -1.88217      -1.40733      -2.03878      -2.06915     -0.259433    -0.0614084     -0.446995    -0.0338258      0.237313     -0.508277    -0.0559652     0.0308892      0.192164      0.774878       1.02169       1.08126       1.21601       1.23619       1.19115       1.16876       1.10528       1.02361      0.934847      0.862767      0.747030      0.669819      0.572075      0.465692      0.387700      0.307288      0.239434
  34  11 2882.8590    3.6046  0.9068 12.3724 -0.0021  0.0157   0.0525   0.0391    0.0766   0.0000   439.8399      0.392458       17.8527      -1.39522      -1.40195      -1.57451   -0.00444928       1.03388     -0.488592    -0.0801091     -0.875347       1.20660      0.271615     -0.869910      0.441952     0.0153386     -0.270573    -0.0150083      0.716371      0.974153       1.10193       1.15502       1.24848       1.19553       1.18493       1.11826       1.01606      0.919885      0.805980      0.707391      0.618826      0.516421      0.414651      0.346471      0.268966      0.219933
  34  12 3044.3515    4.3198  0.9452 12.4194 -0.0003  0.0154   0.0609   0.0394    0.0936   0.0000   440.0961     -0.968642       15.4320      0.345969     -0.878486      0.558249      0.142579       1.62753     -0.314680     -0.506831      0.490876      0.547394    -0.0845655      0.411433      0.465262    -0.0587182     -0.576823      0.234515      0.718940      0.977068       1.06526       1.16201       1.23089       1.18187       1.16718       1.09060       1.02183      0.935324      0.840488      0.695297      0.617650      0.501142      0.412599      0.338955      0.274329      0.220292
  34  13 3202.6801    4.0267  1.2955 12.3658  0.0018  0.0191   0.0509   0.0497    0.0885   0.0000   438.6412     -0.803359       17.5571      -1.78658    -0.0876410      -2.35450      -2.85842     -0.481069       1.62027     -0.773253     -0.315583      0.776981     -0.770627     -0.468922    -0.0581240      0.721532    -0.0713869    -0.0803177      0.888110       1.20168       1.33921       1.47806       1.49827       1.45548       1.41995       1.38192       1.22673       1.18061      0.994795      0.888064      0.746169      0.626873      0.539063      0.425780      0.335778      0.270462
  34  14 3359.0914    3.4798  1.8784 12.1427  0.0016  0.0239   0.0380   0.0612    0.0726   0.0000   441.9341     -0.879140       12.7378      0.827315      0.736874      -3.14402     -0.776666      0.354679      -1.35683       2.48466       1.27553     -0.838693      -1.87909       1.24382     0.0594047      0.549381      0.559471     -0.123493       1.05459       1.42905       1.59677       1.68601       1.77764       1.75510       1.70835       1.63039       1.52883       1.33818       1.23167       1.05133      0.926184      0.757497      0.637121      0.520457      0.411619      0.323483
  34  15 3514.2431    2.7326  3.0228 11.8244 -0.0002  0.0323   0.0245   0.0834    0.0470   0.0000   442.1760     -0.899410       9.96771       2.49031       5.45671      -2.01330      -1.97213       3.62052       3.59388       2.26220      0.470909      0.699321      0.157408      -1.05875      0.379936       1.28669    -0.0864005     -0.905186       1.44516       1.94764       2.25051       2.36745       2.48669       2.47450       2.37618       2.25888       2.05626       1.89788       1.67827       1.48306       1.28733       1.04724      0.909619      0.712623      0.567329      0.448556
  34  16 3668.4416    2.1649  4.7826 11.2665 -0.0006  0.0415   0.0163   0.1151    0.0360   0.0000   438.8240      -1.68547       15.2809     -0.319703      -4.85128      -1.00407     0.0644307       3.97796      0.210520      -1.55454     -0.790897      0.141672      -1.60543      -1.71994     -0.499034       1.00450      0.703418     0.0647191       1.86021       2.50210       2.90496       2.97904       3.16670       3.07926       3.00055       2.87006       2.66011       2.40935       2.17164       1.89207       1.65238       1.36421       1.13982      0.933923      0.738959      0.584987
  34  17 3821.7871    1.7225  6.5072 10.9592 -0.0005  0.0542   0.0130   0.1508    0.0332   0.0000   442.0699       2.56549       11.5516       1.17921      -5.49638      -5.97222      -5.84383       8.49986       7.61119      -2.08530      -3.10007       4.18300       4.67211    -0.0870348       2.93787       1.11182      0.181961      0.193181       2.42071       3.27418       3.70851       3.81612       4.10510       3.94896       3.96160       3.71244       3.46933       3.15196       2.76102       2.48800       2.11748       1.81591       1.50782       1.20911      0.961510      0.754912
  34  18 3974.2862    1.3973  8.8961 10.7090  0.0003  0.0731   0.0107   0.2034    0.0305   0.0000   434.8173       4.48816       17.0192      0.384694       5.55801      -4.61212       5.26555       1.36575       3.86018      -3.95767      -2.24188     -0.867510     -0.457977       1.69412      -1.74567     -0.374319      0.795674     -0.924162       3.24266       4.29437       4.94318       5.13219       5.42030       5.32457       5.24078       4.93839       4.58607       4.18309       3.75536       3.35500       2.84922       2.40009       2.02942       1.64639       1.29383       1.00157
  34  19 4126.0680    1.1599 11.3279 10.5845  0.0016  0.0986   0.0094   0.2740    0.0291   0.0000   441.2893      -9.58271       18.8445      -2.38625      -19.5959      -3.81646      -5.42025       3.46920       3.26414    -0.0790608       2.73239      -8.23888       5.14190       8.56077      0.197639      -1.62624     -0.515238      0.736964       4.28800       5.89077       6.56753       6.97369       7.33229       7.14955       7.12951       6.67632       6.31953       5.64656       5.08872       4.44608       3.81691       3.27522       2.67814       2.22598       1.70538       1.35702
  34  20 4277.4564    0.8907 12.9529 10.4967 -0.0012  0.1266   0.0079   0.3466    0.0257   0.0000   441.2021      -3.52576       26.5092      0.603960      -7.05692       17.1848      -2.32322      -1.58543       10.4871      -6.36136       1.34932      -3.24674     -0.504821      -6.38777       6.46253       1.27561       4.66103       3.06703       5.52618       7.45633       8.50065       9.02294       9.34642       9.32227       8.99248       8.67447       8.04067       7.23890       6.55999       5.68641       4.96273       4.20667       3.46536       2.85767       2.22569       1.73498
  34  21 4427.8444    0.7120 15.2283 10.4099  0.0024  0.1695   0.0075   0.4478    0.0222   0.0000   442.5988       3.98811       23.1774       21.7207       30.1364      -24.8605      -7.78943       20.4216      -3.38370     -0.264163       3.10897      -1.96700      -1.16274      -4.03457      -6.39494      -3.42024      -1.02035      -1.35150       7.32347       9.76438       11.2937       11.9968       12.3697       12.1812       12.0918       11.3995       10.6475       9.61716       8.75303       7.59951       6.60742       5.63091       4.63846       3.83067       2.91587       2.32381
  35   4 1665.9574    0.2764  0.2165  9.2605 -0.0068  0.0088   0.0087   0.0200    0.0242   0.0000   440.7125      0.583603       19.7603     -0.457675      -3.24587     -0.294438      -2.19995      0.424629      0.111190     -0.119304     -0.653668      0.272045     -0.539649     -0.226754      0.249437    -0.0132157    -0.0168265     -0.221673      0.394383      0.524785      0.583583      0.615379      0.660428      0.640067      0.680895      0.594649      0.566335      0.504202      0.456310      0.394674      0.328982      0.282252      0.243891      0.186142      0.159198      0.124953
  35   5 1858.4300    0.4693  0.5010  9.3349 -0.0018  0.0135   0.0095   0.0311    0.0375   0.0000   440.5870     -0.430586       21.3719     -0.104899      -4.24948      -1.67836     -0.452243       1.53675      0.221480      0.322341    -0.0924686      0.170178      0.215913     -0.159506    -0.0843870     0.0544222    -0.0146742     0.0614726      0.570907      0.780583      0.829191      0.911036      0.942774      0.981240      0.921819      0.881939      0.815458      0.757588      0.667027      0.599353      0.486975      0.437973      0.358029      0.304710      0.237171      0.188479
  35   6 2044.7957    0.7120  0.7679  9.5159 -0.0001  0.0161   0.0115   0.0365    0.0537   0.0000   440.0627      0.147682       20.2104    0.00666017      -5.17655       1.69301     -0.889482      0.143492     -0.720891     -0.353461     -0.689218     -0.145030     -0.236610      0.369894     -0.255478     0.0791030     -0.221003     0.0606978      0.660296      0.914231       1.00847       1.10355       1.11864       1.11533       1.11071       1.06393      0.931231      0.922490      0.801850      0.690356      0.596473      0.538716      0.426519      0.364867      0.278335      0.218403
  35   7 2226.3879    1.0890  0.9250  9.9776 -0.0020  0.0164   0.0160   0.0412    0.0681   0.0000   441.8856      0.259625       18.0761      -1.43551      -1.37070      -1.62156      -1.36029      -1.63008      0.306158      -1.41431     -0.160561      0.593957       1.09028     0.0878786      0.132621      0.394013    -0.0717734     0.0601270      0.701254      0.997108       1.06814       1.16455       1.24646       1.18544       1.14869       1.10473       1.03617      0.960249      0.853044      0.746144      0.628880      0.538768      0.439453      0.362919      0.287830      0.239466
  35   8 2401.2568    1.5626  1.1239 10.5409  0.0004  0.0181   0.0213   0.0481    0.0843   0.0000   439.8787       1.13558       20.5879     -0.552549      -4.08652      0.447831     -0.919500      -1.38959      0.382157     -0.678577     -0.124321    0.00257274     -0.174269     -0.876965      0.360751      0.632889      0.128980     -0.469570      0.775722       1.07461       1.18685       1.28281       1.34852       1.31372       1.28796       1.22047       1.13888       1.05361      0.932355      0.807710      0.699308      0.602691      0.478684      0.425737      0.327684      0.254759
  35   9 2571.7676    2.1754  1.1449 11.0214  0.0007  0.0178   0.0290   0.0461    0.0975   0.0000   441.3980      -1.21592       19.2140     -0.350442      -1.37872       1.94311     0.0457880      -1.06893      -1.34938      0.614615      0.252638      0.721459     -0.397803     0.0536333     -0.268834     -0.719502      0.106175      0.262382      0.831757       1.09739       1.21803       1.29129       1.40092       1.31989       1.36011       1.26164       1.13620       1.06048      0.942404      0.835284      0.720650      0.606921      0.508622      0.419417      0.334635      0.268315
  35  10 2740.4479    2.9370  1.0335 11.7653 -0.0017  0.0174   0.0404   0.0418    0.0911   0.0000   440.4457      0.115565       18.9016      0.270567      -1.47420      -1.25008      0.578213    -0.0479458      -1.65435      0.180690     -0.878268     -0.561395      0.242334     0.0255870    -0.0745942     -0.135301   -0.00769221      0.285507      0.773929       1.05619       1.07538       1.21488       1.19361       1.26645       1.23318       1.15445       1.10202      0.967223      0.893491      0.756164      0.665099      0.562070      0.483159      0.382853      0.311486      0.245818
  35  11 2906.7767    3.7315  0.9162 12.2199 -0.0021  0.0158   0.0527   0.0366    0.0895   0.0000   440.4575     -0.727461       18.2550     -0.129303      -3.39835       1.94498      0.839371     -0.718647     -0.709024     -0.910283     -0.846524       1.14722     -0.574273      0.321636      0.478950     -0.681154    -0.0180523      0.841754      0.667157      0.945735       1.02350       1.11886       1.13672       1.12361       1.13013       1.05728       1.01677      0.889074      0.817430      0.699460      0.609724      0.506582      0.432516      0.354572      0.276527      0.224894
  35  12 3069.5066    4.2414  1.0272 12.4009 -0.0009  0.0167   0.0573   0.0397    0.1025   0.0000   439.7185      -1.18413       15.7519       1.31982     -0.780716      -1.32709      0.285690     0.0212213      0.497037     -0.795025      0.493308     -0.745373     -0.216931     -0.691368      0.510255     -0.300848    -0.0610479      0.211440      0.735451      0.982946       1.07458       1.19294       1.22401       1.19303       1.22127       1.11374       1.04428      0.936505      0.885182      0.760841      0.628931      0.556714      0.455690      0.388870      0.308308      0.233046
  35  13 3229.0676    4.1128  1.3072 12.5014 -0.0002  0.0190   0.0520   0.0501    0.0832   0.0000   441.0164       2.55059       16.0399      0.630094      0.332188      -1.55160      -1.89036       2.00793     0.0897821      -1.87721     -0.296308       1.38280     -0.625365     -0.345414     -0.934072     -0.182424     0.0880606     0.0690026      0.885874       1.19972       1.30293       1.36043       1.45613       1.36606       1.39155       1.30083       1.20081       1.11343       1.00496      0.900953      0.793952      0.661409      0.560612      0.444219      0.369221      0.284873
  35  14 3386.5171    3.4159  1.9877 12.0939  0.0004  0.0238   0.0354   0.0639    0.0626   0.0000   439.9929      -1.73888       13.2470      0.709615     -0.322157      -2.95537      -1.54370      0.926142       3.05244       2.41561     -0.321764     -0.303900     -0.101350      0.171557      -1.33022      0.781255      0.264896     -0.650922       1.03269       1.39478       1.55353       1.66126       1.73263       1.70111       1.65599       1.60069       1.48377       1.34674       1.22647       1.09245      0.928529      0.811312      0.664769      0.554248      0.433778      0.347945
  35  15 3542.6049    2.5601  3.4256 11.7643 -0.0006  0.0348   0.0221   0.0927    0.0419   0.0000   438.2490     -0.181901       14.4160      -4.01057       2.38857      -2.61078     -0.613444     -0.903929       1.24350      -2.72737      -4.51115     -0.568798      -1.29186     -0.845076     0.0281843      0.594583      0.217825      0.260789       1.46067       2.03643       2.22088       2.40924       2.51125       2.47816       2.46877       2.31040       2.18694       1.98182       1.75316       1.59525       1.32440       1.14645      0.961212      0.780022      0.611146      0.502086
  35  16 3697.5666    2.0747  4.8749 11.1771 -0.0009  0.0426   0.0156   0.1134    0.0362   0.0000   441.2036       2.67778       12.3859       1.70972       1.39892      -1.27555       1.59651       3.76356       3.31862       2.70963       2.21695      -2.13870      -1.38388     -0.562503      0.967031      0.365935      -1.25762     -0.412308       1.86038       2.50501       2.85903       2.96167       3.16107       3.09642       3.03019       2.85740       2.70109       2.44354       2.24400       1.93480       1.69753       1.43365       1.20947      0.999279      0.777058      0.628398
  35  17 3851.7870    1.6635  6.8894 10.9449 -0.0005  0.0565   0.0126   0.1574    0.0317   0.0000   441.0730      -1.37464       13.1990      -3.86933      0.499919      0.286290      -6.59662       5.24585       3.87062      -2.62895      -1.42480      -3.54445     -0.516331       1.79786     -0.585898      0.506133     -0.736799      0.147923       2.47887       3.32811       3.83487       4.03248       4.19965       4.18052       3.99425       3.82940       3.61164       3.25778       2.98313       2.61975       2.26099       1.92828       1.62335       1.31436       1.05275      0.834402
  35  18 4004.9464    1.3551  9.3797 10.7270 -0.0000  0.0764   0.0105   0.2198    0.0293   0.0000   442.4257      -5.94889       20.1343       1.79321      -6.11640       1.44129      -3.94086      -1.20943       1.87836      -3.73327       2.60481      -2.06299       3.86266      -3.77187       2.46803      0.195010      -1.71340      0.545333       3.31197       4.46255       5.09527       5.31700       5.62303       5.62450       5.42904       5.21762       4.79627       4.45047       3.95032       3.49539       3.04034       2.59175       2.13548       1.76530       1.39449       1.11910
  35  19 4157.3316    1.0799 11.3526 10.5941  0.0010  0.1007   0.0089   0.2805    0.0272   0.0000   437.0858      0.942144       18.1787      -19.2154      -7.41914       10.3125       2.53128      -3.25524      -2.22313       14.6596      -9.20744      -7.24022       6.71517       3.96977      -4.72631     -0.566819     -0.200632      0.457484       4.37195       5.83531       6.61646       7.13773       7.29704       7.32701       7.12215       6.76280       6.42118       5.80184       5.16474       4.64297       3.96333       3.42485       2.86343       2.35862       1.84443       1.46199
  35  20 4309.3159    0.8921 14.2215 10.4405  0.0010  0.1323   0.0073   0.3624    0.0240   0.0000   448.4821     -0.480652       24.0885       1.87300      -4.53456      -17.8940      -11.0911      -1.10605      -7.83892      -2.82237       9.08886       6.16429      -1.45347      -6.41277      -9.41981      -2.54410       3.48411      -1.70631       5.69802       7.60489       8.64131       9.23537       9.52773       9.48421       9.20984       9.00989       8.14626       7.72872       6.78980       5.99165       5.29236       4.42983       3.74688       3.07699       2.43099       1.94322
  35  21 4461.0821    0.6663 15.4992 10.3711  0.0006  0.1784   0.0070   0.4648    0.0207   0.0000   418.8131      -25.5580       9.58480       13.4436       28.4104       2.59849      -5.67901      -12.9676      -8.16711      -7.73743      -6.42412       8.92562      -9.14480       3.00768       3.00462       9.51746      -2.94126      -3.68613       7.54426       9.97007       11.6341       12.2315       12.6380       12.8886       12.2463       11.7547       11.1571       10.0507       9.19377       8.08161       7.01347       5.94945       4.99170       4.13652       3.23116       2.57094
  36   4 1681.8886    0.3025  0.3016  9.1699 -0.0011  0.0104   0.0079   0.0243    0.0261   0.0000   440.9476     0.0516462       21.2305     -0.471283      -2.75797      0.349221     -0.214010     -0.164891      0.402501       1.06621      0.549940     -0.348805     0.0843430      0.192080      0.295151     0.0260838     -0.141942      0.131602      0.503857      0.659137      0.729242      0.783906      0.782855      0.723631      0.688936      0.652643      0.636763      0.623810      0.591854      0.513175      0.453159      0.405596      0.310055      0.277641      0.207020      0.165339
  36   5 1875.4209    0.4841  0.4707  9.3835 -0.0029  0.0124   0.0098   0.0285    0.0356   0.0000   440.3191     -0.948848       20.9745     -0.417227      -2.83174     -0.507515       1.10374     -0.134279     0.0932215      -1.37439     -0.433676    -0.0706809      0.718826     -0.105505      0.492243     -0.295666     0.0603099      0.333467      0.571875      0.760003      0.838728      0.862283      0.890307      0.881592      0.836768      0.788824      0.788764      0.704778      0.645872      0.560824      0.496304      0.453158      0.376716      0.311956      0.251147      0.191922
  36   6 2063.0988    0.7684  0.7322  9.6364 -0.0013  0.0145   0.0126   0.0356    0.0533   0.0000   441.3245      -1.38847       20.5838      0.278334      -3.95252      -1.44948      0.120670       2.42425      0.734011     -0.714840    -0.0481159      0.474463      0.295133     -0.565565      0.178873    -0.0779035      0.141595      0.263890      0.617792      0.825791      0.914931      0.986503       1.06413       1.03755      0.973044      0.951063      0.883343      0.842033      0.718022      0.655472      0.564492      0.492106      0.402930      0.329852      0.277382      0.214454
  36   7 2245.4512    1.1375  1.0330  9.9636 -0.0027  0.0173   0.0160   0.0431    0.0769   0.0000   440.3474      -1.19392       19.4210    0.00406017      -1.89299       2.45809      0.653484     0.0319761      -1.72983      0.439803     -0.134644       1.28531      0.394790     -0.323241     -0.639954     -0.465931    -0.0569201     -0.160992      0.742605       1.02196       1.11307       1.21359       1.26707       1.22802       1.20891       1.14810       1.08036       1.00587      0.897354      0.793737      0.681079      0.585522      0.481166      0.401507      0.324532      0.265052
  36   8 2421.1179    1.6272  1.1651 10.4978 -0.0020  0.0186   0.0217   0.0454    0.0966   0.0000   440.7299     -0.755679       18.3798     -0.710077     -0.916384       1.15619       1.48875       2.12013       1.43257      -1.29986     -0.777882      -1.12965       1.12620     -0.664137     -0.715275      0.597908      0.180160      0.299130      0.810847       1.09030       1.18734       1.25022       1.35848       1.30630       1.32441       1.20610       1.14603       1.08600      0.964308      0.853734      0.725710      0.629873      0.539327      0.447116      0.359999      0.281001
  36   9 2592.6918    2.2553  1.1642 11.0902  0.0002  0.0179   0.0297   0.0453    0.1001   0.0000   439.5642      -2.67819       20.3795      -1.51864      -4.04272      0.376779     -0.864210    -0.0385890    -0.0266975      0.183796      0.146535      0.692074     -0.646209     0.0821925      0.510345     -0.173155      0.833201      0.633428      0.782896       1.06543       1.18889       1.25376       1.32951       1.33052       1.23359       1.24530       1.10226       1.06002      0.963874      0.834593      0.722683      0.602039      0.516132      0.426012      0.335632      0.279674
  36  10 2762.6603    2.9970  1.0257 11.8490 -0.0003  0.0166   0.0411   0.0407    0.0869   0.0000   439.1884      -1.60612       19.7087       2.59720      -2.23861    -0.0950971     -0.323893     -0.575142      0.760836      0.370979      0.471062      -2.21104    -0.0942508      0.203059     0.0888709     -0.286483     -0.308822      0.197291      0.765737      0.994409       1.06568       1.14362       1.22299       1.21737       1.23505       1.17368       1.05742      0.969578      0.888626      0.787628      0.671109      0.555670      0.457110      0.384019      0.326512      0.263001
  36  11 2930.1826    3.8026  0.9897 12.2517 -0.0002  0.0159   0.0520   0.0389    0.0900   0.0000   441.1280      0.375719       19.9526       1.51630      -2.01101      -2.28148      0.913537       1.43238     -0.239498     -0.814717     -0.592388       1.06383     -0.641309      0.360233     -0.525190      0.589588     -0.129252      0.117492      0.690818      0.941858       1.02266       1.13227       1.11959       1.13990       1.11592       1.08916       1.01272      0.942649      0.802251      0.735515      0.620376      0.550190      0.455031      0.383445      0.301252      0.241582
  36  12 3094.2046    4.2678  1.1378 12.5245  0.0005  0.0178   0.0565   0.0457    0.1026   0.0000   440.4080     -0.445554       17.0654    0.00411523      -2.12374    -0.0551860      0.572512     -0.315876      -1.06551     -0.196420       1.77465       1.34789      0.153249      0.283747      0.869682     -0.829455      0.201729      0.157727      0.763726       1.07555       1.13898       1.23275       1.27486       1.26223       1.24484       1.19869       1.12717       1.01850      0.909608      0.820774      0.695165      0.610049      0.501457      0.420848      0.334323      0.264942
  36  13 3254.9953    4.0391  1.3993 12.2815  0.0007  0.0193   0.0475   0.0505    0.0844   0.0000   439.9623      -1.71959       13.2132      -1.96420      -1.91390     -0.407975      -1.11996      -1.99020     -0.799410     -0.949538      0.564178      0.289037     -0.278797     -0.345747      0.217534      0.182214     -0.347216     0.0369448      0.825265       1.14883       1.27122       1.36483       1.39499       1.38581       1.37583       1.24488       1.21069       1.10636      0.994906      0.912039      0.779559      0.679572      0.554450      0.462832      0.365202      0.300498
  36  14 3413.5420    3.1974  2.2286 11.9698 -0.0003  0.0253   0.0309   0.0663    0.0535   0.0000   441.5360       2.09176       8.41659      -2.49783       5.86018      0.629218      -1.37581      -1.00911       2.99466       2.44382      0.277842     -0.725113     -0.176979      0.181083      -1.12381     -0.234233      0.400054      0.284088       1.09921       1.49345       1.67300       1.76503       1.87728       1.82050       1.85206       1.76915       1.57431       1.46737       1.32174       1.16219       1.01497      0.859195      0.716884      0.585222      0.486807      0.381161
  36  15 3570.5339    2.4685  3.7273 11.5982  0.0005  0.0352   0.0202   0.0946    0.0410   0.0000   439.2715      -3.24847       13.5654       3.19181      -1.80531      -8.18529      -6.05760     0.0764362       6.35199      -3.32274      -1.57057      -2.12078      0.751873     -0.706799      0.820925      0.674886      0.278663      0.251073       1.46007       2.00378       2.23204       2.38470       2.48860       2.49277       2.49401       2.28822       2.18375       1.99380       1.78599       1.61289       1.37351       1.21784      0.981120      0.822810      0.651454      0.527653
  36  16 3726.4568    1.9690  5.4251 11.1807 -0.0008  0.0454   0.0145   0.1241    0.0322   0.0000   437.8559       4.97530       16.6075      -3.72476      -5.40176       7.29083    0.00364072     0.0533259       4.71394     -0.118372       1.34423       1.21817      0.388298       1.16636     -0.832166      -1.76088      -1.60586      0.493818       1.93344       2.56927       2.94433       3.11205       3.27574       3.22472       3.18765       3.07315       2.85186       2.60846       2.36242       2.04711       1.81603       1.51841       1.29604       1.05834      0.846335      0.685695
  36  17 3881.2249    1.5749  7.3200 10.9211 -0.0006  0.0588   0.0119   0.1671    0.0302   0.0000   439.5948       6.06864       10.8607     -0.869699       10.9424       2.72793      -5.14447      -4.27182      0.298277     -0.374244     -0.656618       1.30853      0.102680       2.62401     -0.657434      -1.61468       1.36467      0.627282       2.49690       3.32076       3.82116       4.01139       4.22695       4.17880       4.11700       3.91791       3.66192       3.37465       3.01666       2.69054       2.36255       2.01704       1.68350       1.39610       1.12812      0.897874
  36  18 4035.1095    1.2569  9.6606 10.7564  0.0001  0.0825   0.0105   0.2325    0.0289   0.0000   437.4175      -1.18442       15.1101      -1.84236      -4.07853       1.17515      -1.77997       11.5000       6.24783      -9.38361      -2.13630       4.88792      -1.69696      -3.49369     -0.131188      0.218614       2.20943      0.441036       3.40603       4.62539       5.32105       5.59134       5.86867       5.84274       5.69403       5.44242       5.14272       4.67007       4.25098       3.73162       3.28975       2.82627       2.34846       1.96940       1.53097       1.24424
  36  19 4188.5736    1.0360 11.6337 10.5779  0.0002  0.1042   0.0086   0.2870    0.0267   0.0000   430.7838       3.73681       22.7408   -0.00625511      -20.5674      -6.69856       2.51308      -6.66785     -0.761902      -4.75672      -8.79119     -0.652284      0.186123       2.99861     0.0786403      -5.01907       1.16899    -0.0673050       4.36510       5.80655       6.70589       7.03684       7.42805       7.37132       7.13492       6.94848       6.49837       5.90286       5.42354       4.70014       4.16312       3.57096       2.96271       2.50239       1.97680       1.57838
  36  20 4340.8830    0.8160 13.8335 10.4674 -0.0007  0.1387   0.0074   0.3736    0.0234   0.0000   432.8188       3.15378       11.1065      -10.1331       30.0156       8.43390       9.32764       14.8125       3.23866      -1.88179      0.748343       3.70434       8.30527      -5.85123       2.99864       2.40641       2.44390       1.05710       5.70963       7.64685       8.75402       9.24446       9.76256       9.70414       9.40370       9.20427       8.51717       7.76076       7.08333       6.20702       5.47923       4.72764       3.93050       3.33815       2.57408       2.05175
  37   5 1892.1883    0.5165  0.5178  9.4597 -0.0040  0.0133   0.0099   0.0305    0.0374   0.0000   441.6668     -0.723837       20.1119     -0.110084      -3.26834     -0.865433       1.58083     0.0378300      0.228176      0.363656     -0.771131     -0.778454    -0.0948305      0.297068     0.0767193     -0.264306      0.104377      0.126682      0.561285      0.800377      0.901416      0.961153      0.961326       1.02377       1.00467      0.951392      0.869190      0.775167      0.660229      0.608939      0.521842      0.472516      0.382196      0.316718      0.249281      0.196661
  37   6 2081.1392    0.7880  0.7604  9.6310 -0.0021  0.0147   0.0124   0.0349    0.0556   0.0000   441.3615     -0.809221       20.1758     -0.851325      -2.13909      0.292871       2.26920       1.15664      -1.42177      0.395664     0.0492336     -0.612262      0.994348      0.293583      0.124670     -0.242768     -0.229705     -0.325896      0.637785      0.858129      0.923553       1.03329       1.04537       1.01992       1.02288       1.02229      0.927486      0.855976      0.767632      0.657272      0.578620      0.500295      0.429699      0.352486      0.292220      0.231959
  37   7 2264.2843    1.1620  1.0743 10.1045 -0.0003  0.0178   0.0158   0.0451    0.0742   0.0000   439.8233      -2.11972       19.3060       1.61481      -1.11197     -0.332753     -0.120714      0.292798      0.630336       1.03987    -0.0368873   -0.00174519       1.05341       1.52924    -0.0526750      0.451697      0.386209      0.428214      0.737890       1.06153       1.13067       1.29444       1.27686       1.27455       1.21170       1.17336       1.12080       1.00655      0.924530      0.813131      0.735882      0.635463      0.520650      0.432869      0.349904      0.285264
  37   8 2440.6128    1.7237  1.2125 10.3317 -0.0014  0.0179   0.0215   0.0456    0.1025   0.0000   441.3706     0.0806511       18.6986      -1.00544      -1.77724     -0.927891      -3.29747       1.13936     -0.742879     -0.734873     -0.812700     -0.622120      0.301547     -0.932138      0.350242      0.124170      0.556750      0.366905      0.751836       1.05239       1.15171       1.26183       1.28476       1.26230       1.24568       1.21324       1.11753       1.05817      0.931929      0.832741      0.715911      0.617648      0.516843      0.436737      0.343950      0.291703
  37   9 2613.2667    2.3217  1.1453 11.3963 -0.0046  0.0180   0.0306   0.0448    0.0832   0.0000   439.3962      0.360129       18.3193      -2.28564      -4.25020      -1.11805       1.40929      0.928843      -2.94782      0.702798     -0.720312     -0.171207     -0.193983      -1.26859      0.856558     -0.609448     -0.612453    -0.0160980      0.724420       1.00986       1.09498       1.20511       1.26409       1.23280       1.23209       1.20775       1.07357      0.996764      0.919956      0.840945      0.709654      0.599428      0.498721      0.424526      0.346860      0.284356
  37  10 2784.4715    3.1478  1.1471 11.6497 -0.0006  0.0172   0.0401   0.0441    0.1062   0.0000   439.9160     -0.195424       20.4053      -1.20441      -3.60462      -1.31702   -0.00610033      -1.56095      -1.17286      -1.43860      0.599029      0.709209     -0.396856      0.292867     -0.376427     0.0926550     -0.233357      0.239616      0.709573      0.981148       1.07972       1.19436       1.24369       1.25077       1.21350       1.20413       1.05273       1.00932      0.883110      0.794415      0.678770      0.578003      0.480107      0.401376      0.314178      0.258017
  37  11 2953.2230    3.9420  1.0091 12.2823  0.0031  0.0155   0.0534   0.0409    0.0943   0.0000   440.7549      0.379413       17.5735      -1.26874      -2.94789      -1.84889      -1.82568     -0.876467     -0.596583      0.887229       2.11912      0.500410     -0.300289     -0.455738     -0.164184      0.693764     -0.121451     -0.478907      0.650721      0.881809      0.961347       1.04955       1.09446       1.07707       1.06774       1.02909      0.969545      0.862963      0.804453      0.705677      0.623860      0.521558      0.438089      0.367871      0.295570      0.246513
  37  12 3118.4447    4.3331  1.1193 12.5510  0.0001  0.0179   0.0565   0.0427    0.1013   0.0000   440.4021       1.84857       18.0448       1.55660      -2.40831      -3.46069      -1.21754    -0.0474191     0.0897635     -0.276949      0.288459     -0.307093     -0.399731      0.331377     -0.197640      0.244063      0.409347     -0.356722      0.829713       1.17871       1.35071       1.38490       1.39923       1.33207       1.31045       1.16084       1.17463       1.02694       1.03197      0.920138      0.844936      0.732381      0.589947      0.482855      0.396434      0.328225
  37  13 3280.4924    3.7739  1.5670 12.4847  0.0004  0.0209   0.0426   0.0543    0.0655   0.0000   441.6183      -1.70628       15.1854     -0.526865      -3.22786     -0.332846      -2.16623      -1.27006     -0.467266      0.649197      0.277842      0.370994     -0.254507      0.359386      0.336305      0.218211      0.294894    -0.0725799      0.860166       1.17701       1.30517       1.39399       1.49441       1.45428       1.42401       1.39415       1.30417       1.19230       1.07631      0.921310      0.855462      0.693814      0.606189      0.500396      0.399508      0.325769
  37  14 3440.1974    3.0909  2.2618 12.1796  0.0022  0.0256   0.0299   0.0673    0.0457   0.0000   439.4028      0.493749       11.0038     -0.515657       1.35814     -0.996213      -3.00977       5.05951       5.74048      0.504614      -1.81856      0.492290      0.587001      0.818326     -0.697567     -0.748237     -0.165005      0.138622       1.08612       1.47734       1.63950       1.74481       1.84683       1.84464       1.79618       1.72375       1.62493       1.48048       1.33860       1.17706       1.04618      0.871723      0.751439      0.617246      0.505239      0.403652
  37  15 3598.2212    2.3615  4.0476 11.5796 -0.0012  0.0366   0.0186   0.0974    0.0363   0.0000   439.9577      -1.76250       9.82648      0.945089      -3.48114      -5.18931       1.09085       2.77333       2.97575      -2.48394      -1.56863       4.40600      -2.37370    -0.0149927      0.501569       1.32906     -0.126254     -0.471645       1.53172       2.03436       2.33432       2.48681       2.62393       2.58160       2.50352       2.46172       2.25612       2.08909       1.89709       1.67838       1.48420       1.26172       1.06999      0.877814      0.723364      0.584751
  37  16 3754.9052    1.9548  5.8610 11.0781 -0.0001  0.0465   0.0136   0.1285    0.0319   0.0000   435.8256       4.28112       19.2672      -5.58631      -5.66709      -3.09774      -1.40007     -0.680275       3.12759       2.70857      -2.97181      -1.70998       1.90262     -0.467348     0.0487832      0.508983      0.363798      0.129685       1.92192       2.60454       2.93551       3.09932       3.27229       3.26418       3.16298       3.09991       2.90067       2.64269       2.38245       2.13715       1.83721       1.63668       1.34441       1.12510      0.906832      0.735971
  37  17 3910.4691    1.5273  7.7191 10.9320 -0.0004  0.0620   0.0115   0.1757    0.0289   0.0000   438.5318      -1.52598       20.6135      -1.41946       2.81457       1.53988      0.843443      -3.51336      0.593374     -0.699148     -0.130114      0.695309       1.30333     0.0274626      0.414696       1.85541     -0.766134     -0.579633       2.53212       3.44430       3.87633       4.10606       4.34942       4.35841       4.19799       4.07695       3.81580       3.50208       3.16902       2.82589       2.49564       2.15720       1.79668       1.52383       1.19527      0.969657
  37  18 4065.1653    1.2003  9.9261 10.7644 -0.0008  0.0849   0.0099   0.2408    0.0279   0.0000   434.7110      -4.67913       13.2731       6.12077      -10.4808      -6.91571       1.87077       7.61509       5.51890      -1.23004      -4.97926       1.34474      0.165982       1.28727       2.70928      -1.31824     -0.949194       2.07242       3.50015       4.57779       5.33656       5.66967       5.92203       5.93487       5.81070       5.58357       5.24454       4.76317       4.34633       3.86446       3.40143       2.91572       2.46697       2.04300       1.65032       1.33220
  37  19 4219.0099    0.9825 12.8394 10.6082 -0.0002  0.1182   0.0077   0.3162    0.0238   0.0000   439.1618       2.57397       6.95641      -20.9022      -3.10451       9.05691       11.6591       3.83163       4.30535       7.53265       4.39464       1.43114       4.36911     -0.180501       5.65360      -2.68156       1.36874       2.33118       4.74759       6.46033       7.26356       7.81078       8.08719       8.13199       7.96609       7.72154       7.23332       6.55082       6.09869       5.37615       4.73738       4.05123       3.41236       2.86024       2.26582       1.84912
  37  20 4372.1170    0.7359 13.7356 10.5061 -0.0053  0.1492   0.0073   0.3949    0.0223   0.0000   435.1134      -8.73117       15.9296      -2.48322       13.2398      -6.64151       7.91929      -6.95760      -9.69083      -9.23716       2.59806      -6.51369      -5.98156       7.13399      -8.03703      -2.40555      -2.30664     -0.978922       6.02511       8.02494       9.20504       9.83152       10.2930       10.2507       10.1708       9.76162       9.16297       8.40021       7.65053       6.78173       5.80685       5.15592       4.35864       3.61795       2.83362       2.30943
  38   4 1713.0438    0.3350  0.2835  9.2659 -0.0041  0.0096   0.0087   0.0211    0.0262   0.0000   441.2891      0.114470       21.3519      0.153637      -3.33348     -0.473258      0.214919      0.751573    -0.0574628      0.434264     -0.415145     0.0944384    -0.0868560      0.593993    -0.0184474    -0.0687958      0.179908      0.184926      0.423844      0.564012      0.600631      0.648025      0.626780      0.659708      0.706143      0.688586      0.648641      0.573863      0.505862      0.417072      0.379834      0.345588      0.309216      0.266557      0.214443      0.173093
  38   5 1908.7753    0.5623  0.4836  9.4691 -0.0013  0.0117   0.0108   0.0276    0.0380   0.0000   440.8437      0.414203       21.8400      0.146372      -3.67138     -0.511556    -0.0947251     -0.365523      0.785956      0.684232     -0.740563     -0.389334     -0.160875      0.588051    0.00704344     -0.548992      0.148796    0.00575678      0.500238      0.643937      0.728455      0.809147      0.827127      0.821916      0.782990      0.761141      0.698693      0.686827      0.592763      0.550442      0.483334      0.427694      0.362838      0.299015      0.239717      0.186800
  38   6 2098.9618    0.8386  0.7270  9.5937 -0.0021  0.0138   0.0130   0.0339    0.0576   0.0000   440.6154     -0.170105       19.5149      0.511396      -2.32363      0.297946     -0.705032     -0.466750      0.233934       1.15850      0.609521      0.575664      0.313770     0.0530919     -0.146165      0.644390     0.0286964     -0.184687      0.560164      0.786535      0.849886      0.942782      0.969624      0.999678      0.932148      0.927654      0.861226      0.777289      0.720201      0.626146      0.557265      0.476412      0.394899      0.333452      0.276401      0.223767
  38   7 2282.9029    1.2765  0.9785 10.0366 -0.0008  0.0164   0.0172   0.0399    0.0827   0.0000   440.9255      -1.15793       19.3210      -1.31806      -3.30351      0.375308      0.372933       1.34826     -0.119512     -0.565636      0.963508      0.987433     -0.849583     -0.291424      0.587876      0.556617   -0.00728436     0.0981751      0.650106      0.910037      0.935824       1.05858       1.09025       1.10261       1.10578       1.02282      0.979448      0.896722      0.832635      0.724964      0.639101      0.545516      0.475616      0.390134      0.309064      0.254840
  38   8 2459.9582    1.8149  1.1240 10.8307 -0.0009  0.0175   0.0237   0.0432    0.0811   0.0000   441.2356      -1.04123       18.8769      0.459212     -0.140286      0.804444      -2.12653    -0.0895710     -0.160001     -0.285920       1.57377      0.665449      0.305710     -0.411600      0.127530      0.812224      0.515031    -0.0671623      0.699118      0.981039       1.06457       1.16231       1.19071       1.18318       1.20305       1.13928       1.05912       1.00191      0.884247      0.791897      0.692299      0.623128      0.497909      0.435730      0.338644      0.284305
  38   9 2633.6861    2.4712  1.1864 11.1905  0.0010  0.0171   0.0308   0.0456    0.1022   0.0000   439.9330      -3.30837       20.6854       1.87292      -3.04651     -0.501156     -0.696211      0.842493     -0.324034     -0.687715     -0.354740       1.02261      0.108041      0.128201    -0.0142885    -0.0426659      0.361487      0.112765      0.699040      0.940786       1.03795       1.13273       1.17646       1.18066       1.16833       1.10336       1.05563      0.945848      0.899303      0.767780      0.688269      0.618059      0.500130      0.434707      0.342405      0.283830
  38  10 2805.9816    3.3057  1.0816 11.8410  0.0004  0.0163   0.0425   0.0411    0.0942   0.0000   440.2889     -0.140633       18.0876       1.07622      -1.92888     -0.111417      -1.28578      0.317644    -0.0128216      -1.37783      0.555477      0.233443     0.0624420      0.589421      0.366381      -1.35285     0.0566975     -0.137979      0.664864      0.901756      0.983449       1.08639       1.12385       1.12342       1.08931       1.05627      0.967426      0.909114      0.846830      0.733404      0.670411      0.578036      0.488387      0.406023      0.340222      0.272771
  38  11 2975.8370    4.0399  0.9564 12.4415  0.0001  0.0152   0.0541   0.0374    0.0836   0.0000   441.0463      0.443149       18.9086      0.102793      -2.71250     0.0216001      0.206938      0.211957      0.850627      0.895255     0.0443573     -0.864598     -0.235475      0.177326      0.300092     -0.186436     -0.215334     -0.364071      0.632572      0.871603      0.956090       1.05263       1.07544       1.08503       1.06758       1.01632      0.959965      0.866453      0.772949      0.708736      0.629553      0.540527      0.463502      0.379526      0.314166      0.252913
  38  12 3142.2239    4.2265  1.2145 12.6719  0.0116  0.0179   0.0544   0.0474    0.0894   0.0000   440.1877     -0.362193       15.4696      0.725685      -2.15256     -0.995123      -1.59133     -0.714875     0.0524414      0.551233       1.64944     -0.135570      -1.29649      0.273201      0.659897     -0.485088     -0.254350      0.142118      0.726431       1.00894       1.11793       1.20252       1.27148       1.22969       1.21617       1.13165       1.09195       1.00536      0.917831      0.833261      0.718900      0.628998      0.529700      0.444152      0.357087      0.294863
  38  13 3305.5780    3.7622  1.5906 12.5497 -0.0032  0.0205   0.0424   0.0559    0.0598   0.0000   439.7304     -0.286245       16.7794       1.31971      -3.22968       1.95023     0.0402627      0.710197       1.09555     -0.734760     0.0885197       1.02703       2.51392      0.459023      0.408072      0.713709     -0.524383     -0.638244      0.844792       1.17843       1.30528       1.44548       1.50084       1.50815       1.46472       1.42401       1.29142       1.22952       1.07474      0.981533      0.826836      0.714074      0.599028      0.507423      0.406606      0.331301
  38  14 3466.5524    3.0106  2.6188 11.9130  0.0004  0.0268   0.0260   0.0716    0.0445   0.0000   441.1249      -3.74405       9.26616       1.77445       1.91647      -2.11599      -5.39605      -5.71880       2.33377     -0.653882      -3.10296      -1.79954       1.90600       1.89338      0.166422     -0.843495      0.693549      0.449876       1.08694       1.47343       1.66820       1.78604       1.85488       1.85856       1.81814       1.70880       1.63206       1.48640       1.37642       1.24054       1.09115      0.942816      0.800675      0.671355      0.540877      0.449705
  38  15 3625.6794    2.2796  4.1598 11.5027  0.0001  0.0363   0.0172   0.0985    0.0337   0.0000   442.7646      -3.73796       9.24241      -3.09458       2.54477      -3.06757      -2.25095      0.326416      -1.19691      -2.73451     -0.560751       1.49718      0.169927      0.121228      -1.30056     -0.524255      0.872659     -0.138265       1.47010       1.96428       2.24514       2.40088       2.49943       2.55833       2.46127       2.36807       2.22225       2.05080       1.85539       1.66135       1.45817       1.27753       1.04577      0.903271      0.717306      0.585368
[truncated: 794,874 more chars]
