# Supplementary material for: Global-Mode Analysis of Full-Disk Data from the Michelson Doppler Imager and the Helioseismic and Magnetic Imager
Source: Sol Phys. 2018 Jan 31;293(2):29. doi: 10.1007/s11207-017-1201-5 (PMC6566312; doi:10.1007/s11207-017-1201-5)
Supplement: Supplementary file 3 — (TAR 230.0 MB) [file 11207_2017_1201_MOESM3_ESM.tar › MDI/mdifd.1238.36]

   0  15 2228.7262    0.9120  0.6782 10.3984  0.0000  0.1437   0.1753   0.7210    0.8053   0.0000    -2.4366     -0.362737       1.20855      0.398422      -2.90120    -0.0433672       0.00000       0.00000       0.00000       0.00000       0.00000       0.00000       0.00000       0.00000       0.00000       0.00000       0.00000       0.00000       0.00000       0.00000       0.00000       0.00000       0.00000       0.00000       0.00000       0.00000       0.00000       0.00000       0.00000       0.00000       0.00000       0.00000       0.00000       0.00000       0.00000       0.00000       0.00000       0.00000       0.00000       0.00000       0.00000       0.00000       0.00000       0.00000       0.00000       0.00000       0.00000       0.00000       0.00000       0.00000       0.00000       0.00000       0.00000       0.00000       0.00000       0.00000       0.00000       0.00000       0.00000       0.00000       0.00000       0.00000       0.00000       0.00000       0.00000       0.00000       0.00000       0.00000       0.00000       0.00000       0.00000       0.00000
   0  17 2496.0194    2.0100  0.7631  9.4494  0.0000  0.1340   0.3226   0.3840    4.7960   0.0000    67.6760       1.68100       2.87000      0.793000      -2.06200     -0.611000       0.00000       0.00000       0.00000       0.00000       0.00000       0.00000       0.00000       0.00000       0.00000       0.00000       0.00000       0.00000       0.00000       0.00000       0.00000       0.00000       0.00000       0.00000       0.00000       0.00000       0.00000       0.00000       0.00000       0.00000       0.00000       0.00000       0.00000       0.00000       0.00000       0.00000       0.00000       0.00000       0.00000       0.00000       0.00000       0.00000       0.00000       0.00000       0.00000       0.00000       0.00000       0.00000       0.00000       0.00000       0.00000       0.00000       0.00000       0.00000       0.00000       0.00000       0.00000       0.00000       0.00000       0.00000       0.00000       0.00000       0.00000       0.00000       0.00000       0.00000       0.00000       0.00000       0.00000       0.00000       0.00000       0.00000
   1  14 2156.6572    0.8690  0.7224  9.8464  0.0000  0.1101   0.0868   0.2002    0.3635   0.0000   324.4089       101.046      0.984936      0.358932      -2.06672    -0.0551422       0.00000       0.00000       0.00000       0.00000       0.00000       0.00000       0.00000       0.00000       0.00000       0.00000       0.00000       0.00000       0.00000       0.00000       0.00000       0.00000       0.00000       0.00000       0.00000       0.00000       0.00000       0.00000       0.00000       0.00000       0.00000       0.00000       0.00000       0.00000       0.00000       0.00000       186.562       64.4712       0.00000       0.00000       0.00000       0.00000       0.00000       0.00000       0.00000       0.00000       0.00000       0.00000       0.00000       0.00000       0.00000       0.00000       0.00000       0.00000       0.00000       0.00000       0.00000       0.00000       0.00000       0.00000       0.00000       0.00000       0.00000       0.00000       0.00000       0.00000       0.00000       0.00000       0.00000       0.00000       0.00000       0.00000
   1  15 2292.0938    1.1002  0.9781  9.1532  0.0000  0.1074   0.0859   0.2239    1.2495   0.0000   677.3418       29.4248       2.07800      0.695000      -1.19700     -0.450000       0.00000       0.00000       0.00000       0.00000       0.00000       0.00000       0.00000       0.00000       0.00000       0.00000       0.00000       0.00000       0.00000       0.00000       0.00000       0.00000       0.00000       0.00000       0.00000       0.00000       0.00000       0.00000       0.00000       0.00000       0.00000       0.00000       0.00000       0.00000       0.00000       0.00000       138.200       73.2210       0.00000       0.00000       0.00000       0.00000       0.00000       0.00000       0.00000       0.00000       0.00000       0.00000       0.00000       0.00000       0.00000       0.00000       0.00000       0.00000       0.00000       0.00000       0.00000       0.00000       0.00000       0.00000       0.00000       0.00000       0.00000       0.00000       0.00000       0.00000       0.00000       0.00000       0.00000       0.00000       0.00000       0.00000
   1  18 2693.3804    2.8166  0.6712  3.9950  0.0000  0.0727   0.2451   0.1619 1000.0000   0.0000   432.7483       40.8731       1.02810      0.793218      -2.21982     0.0170492       0.00000       0.00000       0.00000       0.00000       0.00000       0.00000       0.00000       0.00000       0.00000       0.00000       0.00000       0.00000       0.00000       0.00000       0.00000       0.00000       0.00000       0.00000       0.00000       0.00000       0.00000       0.00000       0.00000       0.00000       0.00000       0.00000       0.00000       0.00000       0.00000       0.00000       91.7766       57.1016       0.00000       0.00000       0.00000       0.00000       0.00000       0.00000       0.00000       0.00000       0.00000       0.00000       0.00000       0.00000       0.00000       0.00000       0.00000       0.00000       0.00000       0.00000       0.00000       0.00000       0.00000       0.00000       0.00000       0.00000       0.00000       0.00000       0.00000       0.00000       0.00000       0.00000       0.00000       0.00000       0.00000       0.00000
   1  21 3098.2552    4.1291  1.0643 -2.4386  0.0000  0.0979   0.2915   0.2259 1000.0000   0.0000   435.9317       8.84545       1.05548       1.28341      -2.31895    -0.0374816       0.00000       0.00000       0.00000       0.00000       0.00000       0.00000       0.00000       0.00000       0.00000       0.00000       0.00000       0.00000       0.00000       0.00000       0.00000       0.00000       0.00000       0.00000       0.00000       0.00000       0.00000       0.00000       0.00000       0.00000       0.00000       0.00000       0.00000       0.00000       0.00000       0.00000       116.885       75.4250       0.00000       0.00000       0.00000       0.00000       0.00000       0.00000       0.00000       0.00000       0.00000       0.00000       0.00000       0.00000       0.00000       0.00000       0.00000       0.00000       0.00000       0.00000       0.00000       0.00000       0.00000       0.00000       0.00000       0.00000       0.00000       0.00000       0.00000       0.00000       0.00000       0.00000       0.00000       0.00000       0.00000       0.00000
   1  23 3368.6653    3.5480  1.9224  2.7214  0.0000  0.1249   0.1933   0.3777 1000.0000   0.0000   371.4377       61.1175       1.07192       1.64066      -2.37924     -0.180530       0.00000       0.00000       0.00000       0.00000       0.00000       0.00000       0.00000       0.00000       0.00000       0.00000       0.00000       0.00000       0.00000       0.00000       0.00000       0.00000       0.00000       0.00000       0.00000       0.00000       0.00000       0.00000       0.00000       0.00000       0.00000       0.00000       0.00000       0.00000       0.00000       0.00000       166.801       84.1145       0.00000       0.00000       0.00000       0.00000       0.00000       0.00000       0.00000       0.00000       0.00000       0.00000       0.00000       0.00000       0.00000       0.00000       0.00000       0.00000       0.00000       0.00000       0.00000       0.00000       0.00000       0.00000       0.00000       0.00000       0.00000       0.00000       0.00000       0.00000       0.00000       0.00000       0.00000       0.00000       0.00000       0.00000
   1  26 3776.1102    2.0768  6.2319  8.8306 -0.0098  0.2761   0.0595   0.7575    1.8722   0.0000   534.1098      -113.401       1.09448       2.14886      -2.46287     -0.632509       0.00000       0.00000       0.00000       0.00000       0.00000       0.00000       0.00000       0.00000       0.00000       0.00000       0.00000       0.00000       0.00000       0.00000       0.00000       0.00000       0.00000       0.00000       0.00000       0.00000       0.00000       0.00000       0.00000       0.00000       0.00000       0.00000       0.00000       0.00000       0.00000       0.00000       350.523       190.892       0.00000       0.00000       0.00000       0.00000       0.00000       0.00000       0.00000       0.00000       0.00000       0.00000       0.00000       0.00000       0.00000       0.00000       0.00000       0.00000       0.00000       0.00000       0.00000       0.00000       0.00000       0.00000       0.00000       0.00000       0.00000       0.00000       0.00000       0.00000       0.00000       0.00000       0.00000       0.00000       0.00000       0.00000
   2  13 2081.9655    0.7262  0.7291  8.4278  0.0000  0.0960   0.0501   0.1476    0.6943   0.0000   413.6281       13.9559      -1.18113      -9.05811      -1.71278    -0.0673014       0.00000       0.00000       0.00000       0.00000       0.00000       0.00000       0.00000       0.00000       0.00000       0.00000       0.00000       0.00000       0.00000       0.00000       0.00000       0.00000       0.00000       0.00000       0.00000       0.00000       0.00000       0.00000       0.00000       0.00000       0.00000       0.00000       0.00000       0.00000       0.00000       0.00000       77.3479       55.2027       35.5990       10.4676       0.00000       0.00000       0.00000       0.00000       0.00000       0.00000       0.00000       0.00000       0.00000       0.00000       0.00000       0.00000       0.00000       0.00000       0.00000       0.00000       0.00000       0.00000       0.00000       0.00000       0.00000       0.00000       0.00000       0.00000       0.00000       0.00000       0.00000       0.00000       0.00000       0.00000       0.00000       0.00000
   2  14 2217.5764    1.0882  0.7893  2.1800  0.0000  0.0633   0.0730   0.1550 1000.0000   0.0000   440.0471      -1.41476       36.6648      0.700964      -1.06700     -0.668000       0.00000       0.00000       0.00000       0.00000       0.00000       0.00000       0.00000       0.00000       0.00000       0.00000       0.00000       0.00000       0.00000       0.00000       0.00000       0.00000       0.00000       0.00000       0.00000       0.00000       0.00000       0.00000       0.00000       0.00000       0.00000       0.00000       0.00000       0.00000       0.00000       0.00000       52.1403       39.2669       21.6680       6.82670       0.00000       0.00000       0.00000       0.00000       0.00000       0.00000       0.00000       0.00000       0.00000       0.00000       0.00000       0.00000       0.00000       0.00000       0.00000       0.00000       0.00000       0.00000       0.00000       0.00000       0.00000       0.00000       0.00000       0.00000       0.00000       0.00000       0.00000       0.00000       0.00000       0.00000       0.00000       0.00000
   2  15 2352.1184    1.2018  1.0574  3.2443  0.0000  0.0795   0.0693   0.1936  465.9941   0.0000   500.8988      -36.3106       8.40839      0.448933      -1.78911    -0.0219978       0.00000       0.00000       0.00000       0.00000       0.00000       0.00000       0.00000       0.00000       0.00000       0.00000       0.00000       0.00000       0.00000       0.00000       0.00000       0.00000       0.00000       0.00000       0.00000       0.00000       0.00000       0.00000       0.00000       0.00000       0.00000       0.00000       0.00000       0.00000       0.00000       0.00000       56.4266       49.8644       26.4093       10.8489       0.00000       0.00000       0.00000       0.00000       0.00000       0.00000       0.00000       0.00000       0.00000       0.00000       0.00000       0.00000       0.00000       0.00000       0.00000       0.00000       0.00000       0.00000       0.00000       0.00000       0.00000       0.00000       0.00000       0.00000       0.00000       0.00000       0.00000       0.00000       0.00000       0.00000       0.00000       0.00000
   2  18 2754.4707    2.8688  0.8040  7.9451  0.0002  0.0549   0.1865   0.1658  116.9369   0.0000   448.3072      -32.7475       23.3074      -4.43815      -1.89021     0.0178978       0.00000       0.00000       0.00000       0.00000       0.00000       0.00000       0.00000       0.00000       0.00000       0.00000       0.00000       0.00000       0.00000       0.00000       0.00000       0.00000       0.00000       0.00000       0.00000       0.00000       0.00000       0.00000       0.00000       0.00000       0.00000       0.00000       0.00000       0.00000       0.00000       0.00000       42.4961       34.3038       19.9898       6.66222       0.00000       0.00000       0.00000       0.00000       0.00000       0.00000       0.00000       0.00000       0.00000       0.00000       0.00000       0.00000       0.00000       0.00000       0.00000       0.00000       0.00000       0.00000       0.00000       0.00000       0.00000       0.00000       0.00000       0.00000       0.00000       0.00000       0.00000       0.00000       0.00000       0.00000       0.00000       0.00000
   2  20 3024.7385    4.0252  0.8032  0.5567  0.0000  0.0551   0.2496   0.1487 1000.0000   0.0000   417.8811      -23.0068      -9.38501       5.88677      -1.95136    -0.0154978       0.00000       0.00000       0.00000       0.00000       0.00000       0.00000       0.00000       0.00000       0.00000       0.00000       0.00000       0.00000       0.00000       0.00000       0.00000       0.00000       0.00000       0.00000       0.00000       0.00000       0.00000       0.00000       0.00000       0.00000       0.00000       0.00000       0.00000       0.00000       0.00000       0.00000       39.0667       31.9488       20.9491       7.07983       0.00000       0.00000       0.00000       0.00000       0.00000       0.00000       0.00000       0.00000       0.00000       0.00000       0.00000       0.00000       0.00000       0.00000       0.00000       0.00000       0.00000       0.00000       0.00000       0.00000       0.00000       0.00000       0.00000       0.00000       0.00000       0.00000       0.00000       0.00000       0.00000       0.00000       0.00000       0.00000
   2  23 3430.4780    3.2497  2.2491  7.6057  0.0000  0.0998   0.1306   0.2947   25.4099   0.0000   356.6985       174.985      -34.7852       20.7932      -2.03522     -0.229392       0.00000       0.00000       0.00000       0.00000       0.00000       0.00000       0.00000       0.00000       0.00000       0.00000       0.00000       0.00000       0.00000       0.00000       0.00000       0.00000       0.00000       0.00000       0.00000       0.00000       0.00000       0.00000       0.00000       0.00000       0.00000       0.00000       0.00000       0.00000       0.00000       0.00000       65.2851       55.2547       38.1200       13.6702       0.00000       0.00000       0.00000       0.00000       0.00000       0.00000       0.00000       0.00000       0.00000       0.00000       0.00000       0.00000       0.00000       0.00000       0.00000       0.00000       0.00000       0.00000       0.00000       0.00000       0.00000       0.00000       0.00000       0.00000       0.00000       0.00000       0.00000       0.00000       0.00000       0.00000       0.00000       0.00000
   3  12 2001.1537    0.4703  0.6851  9.0895  0.0000  0.0495   0.0297   0.1512    0.2364   0.0000   461.1079      -8.80470       10.4756       3.76584      -6.19851      0.859677       0.00000       0.00000       0.00000       0.00000       0.00000       0.00000       0.00000       0.00000       0.00000       0.00000       0.00000       0.00000       0.00000       0.00000       0.00000       0.00000       0.00000       0.00000       0.00000       0.00000       0.00000       0.00000       0.00000       0.00000       0.00000       0.00000       0.00000       0.00000       0.00000       0.00000       23.0757       22.0462       17.7554       10.9507       5.08018       1.47360       0.00000       0.00000       0.00000       0.00000       0.00000       0.00000       0.00000       0.00000       0.00000       0.00000       0.00000       0.00000       0.00000       0.00000       0.00000       0.00000       0.00000       0.00000       0.00000       0.00000       0.00000       0.00000       0.00000       0.00000       0.00000       0.00000       0.00000       0.00000       0.00000       0.00000
   3  13 2137.6376    0.7949  0.4785  9.7566  0.0000  0.0521   0.0592   0.1004    0.2296   0.0000   421.5951       21.4092       23.3076       11.3524      -1.11563      -3.32874       0.00000       0.00000       0.00000       0.00000       0.00000       0.00000       0.00000       0.00000       0.00000       0.00000       0.00000       0.00000       0.00000       0.00000       0.00000       0.00000       0.00000       0.00000       0.00000       0.00000       0.00000       0.00000       0.00000       0.00000       0.00000       0.00000       0.00000       0.00000       0.00000       0.00000       31.2593       31.3864       18.9320       8.74854       4.04637       1.27320       0.00000       0.00000       0.00000       0.00000       0.00000       0.00000       0.00000       0.00000       0.00000       0.00000       0.00000       0.00000       0.00000       0.00000       0.00000       0.00000       0.00000       0.00000       0.00000       0.00000       0.00000       0.00000       0.00000       0.00000       0.00000       0.00000       0.00000       0.00000       0.00000       0.00000
   3  14 2273.3070    1.0498  0.7438  9.6782  0.0000  0.0677   0.0643   0.1531    0.4301   0.0000   466.5650       39.2915      -15.4073       10.9667      -1.87297      -1.96404       0.00000       0.00000       0.00000       0.00000       0.00000       0.00000       0.00000       0.00000       0.00000       0.00000       0.00000       0.00000       0.00000       0.00000       0.00000       0.00000       0.00000       0.00000       0.00000       0.00000       0.00000       0.00000       0.00000       0.00000       0.00000       0.00000       0.00000       0.00000       0.00000       0.00000       27.0439       28.1181       25.4737       11.8819       8.04133       2.17945       0.00000       0.00000       0.00000       0.00000       0.00000       0.00000       0.00000       0.00000       0.00000       0.00000       0.00000       0.00000       0.00000       0.00000       0.00000       0.00000       0.00000       0.00000       0.00000       0.00000       0.00000       0.00000       0.00000       0.00000       0.00000       0.00000       0.00000       0.00000       0.00000       0.00000
   3  17 2676.1492    2.3566  0.9512  1.5313  0.0000  0.0651   0.1237   0.1491 1000.0000   0.0000   447.9956      -3.35282      -31.2920      -3.36015       5.18157      -1.41046       0.00000       0.00000       0.00000       0.00000       0.00000       0.00000       0.00000       0.00000       0.00000       0.00000       0.00000       0.00000       0.00000       0.00000       0.00000       0.00000       0.00000       0.00000       0.00000       0.00000       0.00000       0.00000       0.00000       0.00000       0.00000       0.00000       0.00000       0.00000       0.00000       0.00000       37.1664       35.3507       24.6931       13.0687       5.51081       1.59021       0.00000       0.00000       0.00000       0.00000       0.00000       0.00000       0.00000       0.00000       0.00000       0.00000       0.00000       0.00000       0.00000       0.00000       0.00000       0.00000       0.00000       0.00000       0.00000       0.00000       0.00000       0.00000       0.00000       0.00000       0.00000       0.00000       0.00000       0.00000       0.00000       0.00000
   3  18 2811.3799    2.8955  0.9254 10.4982  0.0000  0.0609   0.1639   0.1850    1.8998   0.0000   466.3612      -5.17319       6.54264      -17.1865       1.33000      -1.21968       0.00000       0.00000       0.00000       0.00000       0.00000       0.00000       0.00000       0.00000       0.00000       0.00000       0.00000       0.00000       0.00000       0.00000       0.00000       0.00000       0.00000       0.00000       0.00000       0.00000       0.00000       0.00000       0.00000       0.00000       0.00000       0.00000       0.00000       0.00000       0.00000       0.00000       29.8748       27.5066       20.1160       12.9776       4.90495       1.45018       0.00000       0.00000       0.00000       0.00000       0.00000       0.00000       0.00000       0.00000       0.00000       0.00000       0.00000       0.00000       0.00000       0.00000       0.00000       0.00000       0.00000       0.00000       0.00000       0.00000       0.00000       0.00000       0.00000       0.00000       0.00000       0.00000       0.00000       0.00000       0.00000       0.00000
   3  20 3082.1844    3.8260  0.8541 11.8669  0.0000  0.0557   0.2104   0.1418    0.9040   0.0000   404.6196       5.95960       3.40027      -2.14203      -4.48377      -1.12533       0.00000       0.00000       0.00000       0.00000       0.00000       0.00000       0.00000       0.00000       0.00000       0.00000       0.00000       0.00000       0.00000       0.00000       0.00000       0.00000       0.00000       0.00000       0.00000       0.00000       0.00000       0.00000       0.00000       0.00000       0.00000       0.00000       0.00000       0.00000       0.00000       0.00000       30.2537       28.6753       20.6536       11.0415       5.24939       1.53508       0.00000       0.00000       0.00000       0.00000       0.00000       0.00000       0.00000       0.00000       0.00000       0.00000       0.00000       0.00000       0.00000       0.00000       0.00000       0.00000       0.00000       0.00000       0.00000       0.00000       0.00000       0.00000       0.00000       0.00000       0.00000       0.00000       0.00000       0.00000       0.00000       0.00000
   3  21 3217.7068    3.9721  1.0986  3.9766  0.0000  0.0604   0.1920   0.1575 1000.0000   0.0000   411.6043       12.7272       23.3221       4.53954       2.35874      0.673141       0.00000       0.00000       0.00000       0.00000       0.00000       0.00000       0.00000       0.00000       0.00000       0.00000       0.00000       0.00000       0.00000       0.00000       0.00000       0.00000       0.00000       0.00000       0.00000       0.00000       0.00000       0.00000       0.00000       0.00000       0.00000       0.00000       0.00000       0.00000       0.00000       0.00000       29.7202       30.0722       21.7263       12.0179       5.85114       1.82480       0.00000       0.00000       0.00000       0.00000       0.00000       0.00000       0.00000       0.00000       0.00000       0.00000       0.00000       0.00000       0.00000       0.00000       0.00000       0.00000       0.00000       0.00000       0.00000       0.00000       0.00000       0.00000       0.00000       0.00000       0.00000       0.00000       0.00000       0.00000       0.00000       0.00000
   3  22 3353.4072    3.1861  1.5070 11.6433  0.0000  0.0822   0.1519   0.2133    0.7441   0.0000   420.8544       70.5582      -17.8473       18.5593       5.57071      0.227406       0.00000       0.00000       0.00000       0.00000       0.00000       0.00000       0.00000       0.00000       0.00000       0.00000       0.00000       0.00000       0.00000       0.00000       0.00000       0.00000       0.00000       0.00000       0.00000       0.00000       0.00000       0.00000       0.00000       0.00000       0.00000       0.00000       0.00000       0.00000       0.00000       0.00000       41.6668       34.7481       30.6321       19.9048       8.38221       2.20214       0.00000       0.00000       0.00000       0.00000       0.00000       0.00000       0.00000       0.00000       0.00000       0.00000       0.00000       0.00000       0.00000       0.00000       0.00000       0.00000       0.00000       0.00000       0.00000       0.00000       0.00000       0.00000       0.00000       0.00000       0.00000       0.00000       0.00000       0.00000       0.00000       0.00000
   3  23 3489.5099    2.8718  2.9785  8.3950  0.0000  0.1004   0.0902   0.2771    4.4177   0.0000   403.9254      -40.0524       20.2883     -0.265132      -8.27097      -4.35861       0.00000       0.00000       0.00000       0.00000       0.00000       0.00000       0.00000       0.00000       0.00000       0.00000       0.00000       0.00000       0.00000       0.00000       0.00000       0.00000       0.00000       0.00000       0.00000       0.00000       0.00000       0.00000       0.00000       0.00000       0.00000       0.00000       0.00000       0.00000       0.00000       0.00000       52.4178       51.0280       36.0672       20.9081       9.26070       2.84731       0.00000       0.00000       0.00000       0.00000       0.00000       0.00000       0.00000       0.00000       0.00000       0.00000       0.00000       0.00000       0.00000       0.00000       0.00000       0.00000       0.00000       0.00000       0.00000       0.00000       0.00000       0.00000       0.00000       0.00000       0.00000       0.00000       0.00000       0.00000       0.00000       0.00000
   3  24 3625.9867    2.4549  3.5020 10.3342  0.0026  0.1139   0.0761   0.3559    0.4997   0.0000   575.1574      -72.6567      -5.33514       12.1362      -5.69463       3.77742       0.00000       0.00000       0.00000       0.00000       0.00000       0.00000       0.00000       0.00000       0.00000       0.00000       0.00000       0.00000       0.00000       0.00000       0.00000       0.00000       0.00000       0.00000       0.00000       0.00000       0.00000       0.00000       0.00000       0.00000       0.00000       0.00000       0.00000       0.00000       0.00000       0.00000       57.9945       57.6966       41.8442       22.3474       11.1953       3.33990       0.00000       0.00000       0.00000       0.00000       0.00000       0.00000       0.00000       0.00000       0.00000       0.00000       0.00000       0.00000       0.00000       0.00000       0.00000       0.00000       0.00000       0.00000       0.00000       0.00000       0.00000       0.00000       0.00000       0.00000       0.00000       0.00000       0.00000       0.00000       0.00000       0.00000
   4  12 2051.5982    0.6833  0.6536  8.9621 -0.0051  0.0523   0.0407   0.1258    0.3266   0.0000   443.6066      -2.52521      -11.9274       7.84504      -7.22278       2.30985       1.69567    -0.0788077       0.00000       0.00000       0.00000       0.00000       0.00000       0.00000       0.00000       0.00000       0.00000       0.00000       0.00000       0.00000       0.00000       0.00000       0.00000       0.00000       0.00000       0.00000       0.00000       0.00000       0.00000       0.00000       0.00000       0.00000       0.00000       0.00000       0.00000       0.00000       21.0381       23.6660       17.5451       11.3906       5.98772       2.81260       1.18517      0.312328       0.00000       0.00000       0.00000       0.00000       0.00000       0.00000       0.00000       0.00000       0.00000       0.00000       0.00000       0.00000       0.00000       0.00000       0.00000       0.00000       0.00000       0.00000       0.00000       0.00000       0.00000       0.00000       0.00000       0.00000       0.00000       0.00000       0.00000       0.00000
   4  13 2188.2701    0.7467  0.8196  9.6715 -0.0075  0.0986   0.0443   0.1571    0.2695   0.0000   474.1844       39.8327      -18.0598       13.3630       15.3347       4.23471     -0.356114      0.463807       0.00000       0.00000       0.00000       0.00000       0.00000       0.00000       0.00000       0.00000       0.00000       0.00000       0.00000       0.00000       0.00000       0.00000       0.00000       0.00000       0.00000       0.00000       0.00000       0.00000       0.00000       0.00000       0.00000       0.00000       0.00000       0.00000       0.00000       0.00000       25.5633       42.4218       29.7325       19.7207       14.4312       4.40326       2.93176      0.950853       0.00000       0.00000       0.00000       0.00000       0.00000       0.00000       0.00000       0.00000       0.00000       0.00000       0.00000       0.00000       0.00000       0.00000       0.00000       0.00000       0.00000       0.00000       0.00000       0.00000       0.00000       0.00000       0.00000       0.00000       0.00000       0.00000       0.00000       0.00000
   4  16 2592.8970    2.1446  1.0619  3.8692  0.0000  0.0586   0.0973   0.1665  542.0329   0.0000   435.6927      -34.9999      -12.0592      -6.91953      -7.81060      -5.93150       0.00000       0.00000       0.00000       0.00000       0.00000       0.00000       0.00000       0.00000       0.00000       0.00000       0.00000       0.00000       0.00000       0.00000       0.00000       0.00000       0.00000       0.00000       0.00000       0.00000       0.00000       0.00000       0.00000       0.00000       0.00000       0.00000       0.00000       0.00000       0.00000       0.00000       24.3676       24.5322       20.3334       13.8487       7.25653       4.16041       1.38270      0.342126       0.00000       0.00000       0.00000       0.00000       0.00000       0.00000       0.00000       0.00000       0.00000       0.00000       0.00000       0.00000       0.00000       0.00000       0.00000       0.00000       0.00000       0.00000       0.00000       0.00000       0.00000       0.00000       0.00000       0.00000       0.00000       0.00000       0.00000       0.00000
   4  17 2728.3891    2.5790  0.9458 10.0172 -0.0272  0.0553   0.1287   0.1788    5.6111   0.0000   428.3512      -14.8227       3.58940       16.8895       7.90069       4.41744       4.09989      0.653711       0.00000       0.00000       0.00000       0.00000       0.00000       0.00000       0.00000       0.00000       0.00000       0.00000       0.00000       0.00000       0.00000       0.00000       0.00000       0.00000       0.00000       0.00000       0.00000       0.00000       0.00000       0.00000       0.00000       0.00000       0.00000       0.00000       0.00000       0.00000       18.4664       19.1164       16.4843       12.0842       7.04321       3.59393       1.40424      0.354086       0.00000       0.00000       0.00000       0.00000       0.00000       0.00000       0.00000       0.00000       0.00000       0.00000       0.00000       0.00000       0.00000       0.00000       0.00000       0.00000       0.00000       0.00000       0.00000       0.00000       0.00000       0.00000       0.00000       0.00000       0.00000       0.00000       0.00000       0.00000
   4  18 2864.2034    2.9840  0.7623 11.6114 -0.0064  0.0509   0.1463   0.1227    0.6063   0.0000   407.3906       22.3473       21.1136       6.98084       1.55559     -0.199242      0.120931     -0.284806       0.00000       0.00000       0.00000       0.00000       0.00000       0.00000       0.00000       0.00000       0.00000       0.00000       0.00000       0.00000       0.00000       0.00000       0.00000       0.00000       0.00000       0.00000       0.00000       0.00000       0.00000       0.00000       0.00000       0.00000       0.00000       0.00000       0.00000       0.00000       16.3400       19.9353       16.4230       10.5681       7.81242       2.86766       1.54312      0.404117       0.00000       0.00000       0.00000       0.00000       0.00000       0.00000       0.00000       0.00000       0.00000       0.00000       0.00000       0.00000       0.00000       0.00000       0.00000       0.00000       0.00000       0.00000       0.00000       0.00000       0.00000       0.00000       0.00000       0.00000       0.00000       0.00000       0.00000       0.00000
   4  20 3135.9096    4.1561  1.0325  5.5410 -0.0002  0.0597   0.1901   0.1493   22.3558   0.0000   433.2190      -22.6350       35.0971      0.586293      -3.25625       4.43027     -0.274529     -0.458275       0.00000       0.00000       0.00000       0.00000       0.00000       0.00000       0.00000       0.00000       0.00000       0.00000       0.00000       0.00000       0.00000       0.00000       0.00000       0.00000       0.00000       0.00000       0.00000       0.00000       0.00000       0.00000       0.00000       0.00000       0.00000       0.00000       0.00000       0.00000       28.7097       27.9541       21.6910       15.0571       8.12989       3.59697       1.16818      0.282063       0.00000       0.00000       0.00000       0.00000       0.00000       0.00000       0.00000       0.00000       0.00000       0.00000       0.00000       0.00000       0.00000       0.00000       0.00000       0.00000       0.00000       0.00000       0.00000       0.00000       0.00000       0.00000       0.00000       0.00000       0.00000       0.00000       0.00000       0.00000
   4  21 3271.6845    3.6385  1.3293 11.3782 -0.0001  0.0627   0.1494   0.1705    0.9147   0.0000   414.8326       15.4613       18.1859      -2.52203      -13.1077      -2.95778     -0.136009      0.135727       0.00000       0.00000       0.00000       0.00000       0.00000       0.00000       0.00000       0.00000       0.00000       0.00000       0.00000       0.00000       0.00000       0.00000       0.00000       0.00000       0.00000       0.00000       0.00000       0.00000       0.00000       0.00000       0.00000       0.00000       0.00000       0.00000       0.00000       0.00000       24.2967       28.0148       21.0951       14.5356       8.21221       4.05596       1.59145      0.458630       0.00000       0.00000       0.00000       0.00000       0.00000       0.00000       0.00000       0.00000       0.00000       0.00000       0.00000       0.00000       0.00000       0.00000       0.00000       0.00000       0.00000       0.00000       0.00000       0.00000       0.00000       0.00000       0.00000       0.00000       0.00000       0.00000       0.00000       0.00000
   4  22 3407.9907    3.1443  1.9280 11.7629  0.0022  0.0771   0.1179   0.2307    0.3739   0.0000   440.1508      -16.6347       35.3735       7.67748       17.1049      -5.29483      0.752119     -0.251941       0.00000       0.00000       0.00000       0.00000       0.00000       0.00000       0.00000       0.00000       0.00000       0.00000       0.00000       0.00000       0.00000       0.00000       0.00000       0.00000       0.00000       0.00000       0.00000       0.00000       0.00000       0.00000       0.00000       0.00000       0.00000       0.00000       0.00000       0.00000       28.7515       31.3603       24.5149       18.7930       9.82974       5.38039       1.78078      0.567445       0.00000       0.00000       0.00000       0.00000       0.00000       0.00000       0.00000       0.00000       0.00000       0.00000       0.00000       0.00000       0.00000       0.00000       0.00000       0.00000       0.00000       0.00000       0.00000       0.00000       0.00000       0.00000       0.00000       0.00000       0.00000       0.00000       0.00000       0.00000
   4  23 3544.4381    2.7321  2.9045  8.6017  0.0033  0.0884   0.0773   0.2476    2.2980   0.0000   469.3365       30.3140       4.25303      -38.0535       7.33170      -6.03194      0.306455     -0.421952       0.00000       0.00000       0.00000       0.00000       0.00000       0.00000       0.00000       0.00000       0.00000       0.00000       0.00000       0.00000       0.00000       0.00000       0.00000       0.00000       0.00000       0.00000       0.00000       0.00000       0.00000       0.00000       0.00000       0.00000       0.00000       0.00000       0.00000       0.00000       35.7279       36.5628       29.7425       20.4657       12.1904       5.53698       2.16297      0.561603       0.00000       0.00000       0.00000       0.00000       0.00000       0.00000       0.00000       0.00000       0.00000       0.00000       0.00000       0.00000       0.00000       0.00000       0.00000       0.00000       0.00000       0.00000       0.00000       0.00000       0.00000       0.00000       0.00000       0.00000       0.00000       0.00000       0.00000       0.00000
   5  12 2098.3638    0.6975  0.7027  9.6294  0.0029  0.0606   0.0379   0.1018    0.1822   0.0000   430.2961      -6.01370      -7.16659       6.60942      -2.04988       5.05918       2.42794      -1.15151      0.192178     0.0842222       0.00000       0.00000       0.00000       0.00000       0.00000       0.00000       0.00000       0.00000       0.00000       0.00000       0.00000       0.00000       0.00000       0.00000       0.00000       0.00000       0.00000       0.00000       0.00000       0.00000       0.00000       0.00000       0.00000       0.00000       0.00000       0.00000       17.6266       15.4134       18.1810       14.8383       7.29666       5.02951       3.83176       1.38958      0.381238     0.0796863       0.00000       0.00000       0.00000       0.00000       0.00000       0.00000       0.00000       0.00000       0.00000       0.00000       0.00000       0.00000       0.00000       0.00000       0.00000       0.00000       0.00000       0.00000       0.00000       0.00000       0.00000       0.00000       0.00000       0.00000       0.00000       0.00000
   5  13 2235.2330    0.9431  0.6900  9.7256 -0.0064  0.0461   0.0501   0.1125    0.2709   0.0000   437.5190       32.3000       5.67217      -12.9838      -12.1923     -0.276422       2.82036       1.13177      0.400766     -0.101058       0.00000       0.00000       0.00000       0.00000       0.00000       0.00000       0.00000       0.00000       0.00000       0.00000       0.00000       0.00000       0.00000       0.00000       0.00000       0.00000       0.00000       0.00000       0.00000       0.00000       0.00000       0.00000       0.00000       0.00000       0.00000       0.00000       16.2938       17.8490       15.7213       11.1230       6.17398       3.69917       2.04081      0.890173      0.269517     0.0597945       0.00000       0.00000       0.00000       0.00000       0.00000       0.00000       0.00000       0.00000       0.00000       0.00000       0.00000       0.00000       0.00000       0.00000       0.00000       0.00000       0.00000       0.00000       0.00000       0.00000       0.00000       0.00000       0.00000       0.00000       0.00000       0.00000
   5  14 2371.0960    1.3191  0.7125  9.9583 -0.0028  0.0468   0.0625   0.1019    0.3843   0.0000   434.2636      0.342738      -8.52936      -5.78213      -6.40865     -0.405056     -0.442673    -0.0582303    -0.0523878    -0.0245579       0.00000       0.00000       0.00000       0.00000       0.00000       0.00000       0.00000       0.00000       0.00000       0.00000       0.00000       0.00000       0.00000       0.00000       0.00000       0.00000       0.00000       0.00000       0.00000       0.00000       0.00000       0.00000       0.00000       0.00000       0.00000       0.00000       12.8801       16.4891       13.6879       10.1468       6.97555       3.99675       2.00140      0.907932      0.341794     0.0871173       0.00000       0.00000       0.00000       0.00000       0.00000       0.00000       0.00000       0.00000       0.00000       0.00000       0.00000       0.00000       0.00000       0.00000       0.00000       0.00000       0.00000       0.00000       0.00000       0.00000       0.00000       0.00000       0.00000       0.00000       0.00000       0.00000
   5  15 2506.0900    1.7289  0.7894 10.0018 -0.0043  0.0415   0.0842   0.1148    0.6460   0.0000   420.6541      0.261934       21.6492       8.11170       1.15922      -3.47230     -0.980642      -1.05608      0.144261     0.0264573       0.00000       0.00000       0.00000       0.00000       0.00000       0.00000       0.00000       0.00000       0.00000       0.00000       0.00000       0.00000       0.00000       0.00000       0.00000       0.00000       0.00000       0.00000       0.00000       0.00000       0.00000       0.00000       0.00000       0.00000       0.00000       0.00000       13.3154       15.0226       13.2224       9.65568       6.26643       3.84230       1.76990      0.870771      0.286169     0.0653063       0.00000       0.00000       0.00000       0.00000       0.00000       0.00000       0.00000       0.00000       0.00000       0.00000       0.00000       0.00000       0.00000       0.00000       0.00000       0.00000       0.00000       0.00000       0.00000       0.00000       0.00000       0.00000       0.00000       0.00000       0.00000       0.00000
   5  16 2641.1031    2.4245  1.0031  9.6972  0.0125  0.0469   0.1083   0.1421    1.3406   0.0000   429.0029       20.9800       3.31262       1.78435      -6.24094       4.50003     -0.146919      0.905646     -0.337084     -0.157451       0.00000       0.00000       0.00000       0.00000       0.00000       0.00000       0.00000       0.00000       0.00000       0.00000       0.00000       0.00000       0.00000       0.00000       0.00000       0.00000       0.00000       0.00000       0.00000       0.00000       0.00000       0.00000       0.00000       0.00000       0.00000       0.00000       15.5684       17.6247       14.2141       11.3811       7.59482       4.07062       2.29388      0.823523      0.305136     0.0776310       0.00000       0.00000       0.00000       0.00000       0.00000       0.00000       0.00000       0.00000       0.00000       0.00000       0.00000       0.00000       0.00000       0.00000       0.00000       0.00000       0.00000       0.00000       0.00000       0.00000       0.00000       0.00000       0.00000       0.00000       0.00000       0.00000
   5  17 2777.2772    2.8371  0.9975  4.0853  0.0000  0.0496   0.1221   0.1284  792.2634   0.0000   428.5658      -12.1772       7.58795       2.56909      -6.51275       1.82878       0.00000       0.00000       0.00000       0.00000       0.00000       0.00000       0.00000       0.00000       0.00000       0.00000       0.00000       0.00000       0.00000       0.00000       0.00000       0.00000       0.00000       0.00000       0.00000       0.00000       0.00000       0.00000       0.00000       0.00000       0.00000       0.00000       0.00000       0.00000       0.00000       0.00000       17.5904       20.0538       17.3040       11.9838       7.79488       4.32916       2.19403      0.889595      0.319294     0.0691855       0.00000       0.00000       0.00000       0.00000       0.00000       0.00000       0.00000       0.00000       0.00000       0.00000       0.00000       0.00000       0.00000       0.00000       0.00000       0.00000       0.00000       0.00000       0.00000       0.00000       0.00000       0.00000       0.00000       0.00000       0.00000       0.00000
   5  20 3186.2386    4.0281  1.0571 10.9957 -0.0057  0.0648   0.1912   0.1454    3.4705   0.0000   407.4758       2.67004       2.64188      -7.29372      0.838877      -5.47660       5.82418     -0.512677     -0.946547     0.0367509       0.00000       0.00000       0.00000       0.00000       0.00000       0.00000       0.00000       0.00000       0.00000       0.00000       0.00000       0.00000       0.00000       0.00000       0.00000       0.00000       0.00000       0.00000       0.00000       0.00000       0.00000       0.00000       0.00000       0.00000       0.00000       0.00000       16.0753       23.1897       17.9778       14.4588       10.6820       4.99139       3.62864       1.04888      0.539206      0.134051       0.00000       0.00000       0.00000       0.00000       0.00000       0.00000       0.00000       0.00000       0.00000       0.00000       0.00000       0.00000       0.00000       0.00000       0.00000       0.00000       0.00000       0.00000       0.00000       0.00000       0.00000       0.00000       0.00000       0.00000       0.00000       0.00000
   5  23 3596.1917    2.5054  3.6376  9.3549  0.0141  0.0976   0.0655   0.2894    0.7693   0.0000   442.7928       72.8455      -9.38481       15.1697       15.6290      -12.2457      -1.70844      -2.91816     -0.107638   0.000139302       0.00000       0.00000       0.00000       0.00000       0.00000       0.00000       0.00000       0.00000       0.00000       0.00000       0.00000       0.00000       0.00000       0.00000       0.00000       0.00000       0.00000       0.00000       0.00000       0.00000       0.00000       0.00000       0.00000       0.00000       0.00000       0.00000       29.8760       32.1899       29.7312       22.8133       15.8614       9.32569       4.77866       2.05078      0.703431      0.153203       0.00000       0.00000       0.00000       0.00000       0.00000       0.00000       0.00000       0.00000       0.00000       0.00000       0.00000       0.00000       0.00000       0.00000       0.00000       0.00000       0.00000       0.00000       0.00000       0.00000       0.00000       0.00000       0.00000       0.00000       0.00000       0.00000
   6  12 2142.4496    0.7883  0.7248  9.1703 -0.0082  0.0471   0.0375   0.1061    0.2295   0.0000   424.2285       9.85812       9.13820      -23.6630      -7.42304      -3.48013       1.65858      0.172315      0.175051    -0.0966558     0.0446439     0.0236290       0.00000       0.00000       0.00000       0.00000       0.00000       0.00000       0.00000       0.00000       0.00000       0.00000       0.00000       0.00000       0.00000       0.00000       0.00000       0.00000       0.00000       0.00000       0.00000       0.00000       0.00000       0.00000       0.00000       0.00000       11.2692       11.9757       12.8723       9.46944       6.80225       5.08499       2.83365       1.28956      0.772258      0.292611     0.0826666     0.0154709       0.00000       0.00000       0.00000       0.00000       0.00000       0.00000       0.00000       0.00000       0.00000       0.00000       0.00000       0.00000       0.00000       0.00000       0.00000       0.00000       0.00000       0.00000       0.00000       0.00000       0.00000       0.00000       0.00000       0.00000
   6  13 2279.8147    1.0352  0.8679  9.6658 -0.0117  0.0910   0.0450   0.1154    0.3036   0.0000   431.1116       11.3845       9.21165      -5.33513      -1.74812      -3.37397       3.17346     -0.302677     -0.606588      0.178583    -0.0434805    -0.0191204       0.00000       0.00000       0.00000       0.00000       0.00000       0.00000       0.00000       0.00000       0.00000       0.00000       0.00000       0.00000       0.00000       0.00000       0.00000       0.00000       0.00000       0.00000       0.00000       0.00000       0.00000       0.00000       0.00000       0.00000       24.9123       21.2286       30.7888       22.3675       15.0765       7.29195       6.05042       4.46320       1.57184      0.580099      0.204598     0.0240639       0.00000       0.00000       0.00000       0.00000       0.00000       0.00000       0.00000       0.00000       0.00000       0.00000       0.00000       0.00000       0.00000       0.00000       0.00000       0.00000       0.00000       0.00000       0.00000       0.00000       0.00000       0.00000       0.00000       0.00000
   6  14 2415.4958    1.5306  0.7818 10.3213 -0.0044  0.0491   0.0673   0.1089    0.3201   0.0000   418.4402       2.39132      -8.28094       5.21924      -1.13072       2.19859      -2.14515     -0.988024     -0.947487      0.102199     0.0310738     0.0177591       0.00000       0.00000       0.00000       0.00000       0.00000       0.00000       0.00000       0.00000       0.00000       0.00000       0.00000       0.00000       0.00000       0.00000       0.00000       0.00000       0.00000       0.00000       0.00000       0.00000       0.00000       0.00000       0.00000       0.00000       11.3741       12.9765       13.9605       9.30756       8.56754       4.70397       2.97058       1.85067      0.683861      0.308464      0.109069     0.0179428       0.00000       0.00000       0.00000       0.00000       0.00000       0.00000       0.00000       0.00000       0.00000       0.00000       0.00000       0.00000       0.00000       0.00000       0.00000       0.00000       0.00000       0.00000       0.00000       0.00000       0.00000       0.00000       0.00000       0.00000
   6  15 2551.0412    1.9050  1.0874  9.3743 -0.0055  0.0525   0.0735   0.1305    1.2273   0.0000   438.1817      -21.7558       8.59575      -1.71358       7.78818      -3.16478       1.55205      -1.74296      0.163706      0.204217     0.0747209     0.0165173       0.00000       0.00000       0.00000       0.00000       0.00000       0.00000       0.00000       0.00000       0.00000       0.00000       0.00000       0.00000       0.00000       0.00000       0.00000       0.00000       0.00000       0.00000       0.00000       0.00000       0.00000       0.00000       0.00000       0.00000       12.5805       15.1070       14.7583       9.89423       9.26482       5.44139       3.14974       1.86292      0.630051      0.318186      0.115302     0.0198568       0.00000       0.00000       0.00000       0.00000       0.00000       0.00000       0.00000       0.00000       0.00000       0.00000       0.00000       0.00000       0.00000       0.00000       0.00000       0.00000       0.00000       0.00000       0.00000       0.00000       0.00000       0.00000       0.00000       0.00000
   6  16 2687.0048    2.3692  1.0317  9.3207  0.0032  0.0490   0.0897   0.1164    1.3640   0.0000   432.0781      -5.24786       10.6772       10.3067      -2.61146       3.04779      -1.66222   -0.00704490      0.627462     -0.117772   -0.00619649     0.0161320       0.00000       0.00000       0.00000       0.00000       0.00000       0.00000       0.00000       0.00000       0.00000       0.00000       0.00000       0.00000       0.00000       0.00000       0.00000       0.00000       0.00000       0.00000       0.00000       0.00000       0.00000       0.00000       0.00000       0.00000       12.9062       12.7068       12.2799       12.1834       7.86207       4.78864       3.28616       2.00927      0.800077      0.266742     0.0713923     0.0164805       0.00000       0.00000       0.00000       0.00000       0.00000       0.00000       0.00000       0.00000       0.00000       0.00000       0.00000       0.00000       0.00000       0.00000       0.00000       0.00000       0.00000       0.00000       0.00000       0.00000       0.00000       0.00000       0.00000       0.00000
   6  18 2960.6013    3.6971  0.7798 11.7127 -0.0029  0.0484   0.1639   0.1054    0.4809   0.0000   460.0528      -7.72628      -1.30398      -8.52265      -1.43084      -1.62990       2.50654      0.212088     0.0496397     -0.171017    -0.0430035   -0.00478396       0.00000       0.00000       0.00000       0.00000       0.00000       0.00000       0.00000       0.00000       0.00000       0.00000       0.00000       0.00000       0.00000       0.00000       0.00000       0.00000       0.00000       0.00000       0.00000       0.00000       0.00000       0.00000       0.00000       0.00000       11.3412       12.2489       14.6027       9.44272       7.07247       5.66076       2.79628       1.43215      0.784451      0.364356     0.0967492     0.0165011       0.00000       0.00000       0.00000       0.00000       0.00000       0.00000       0.00000       0.00000       0.00000       0.00000       0.00000       0.00000       0.00000       0.00000       0.00000       0.00000       0.00000       0.00000       0.00000       0.00000       0.00000       0.00000       0.00000       0.00000
   6  19 3097.1999    4.1689  1.0221  4.2678  0.0000  0.0435   0.1610   0.1257  939.4467   0.0000   447.5749      -9.95364       35.6007      -8.48316       2.47770       3.85573       0.00000       0.00000       0.00000       0.00000       0.00000       0.00000       0.00000       0.00000       0.00000       0.00000       0.00000       0.00000       0.00000       0.00000       0.00000       0.00000       0.00000       0.00000       0.00000       0.00000       0.00000       0.00000       0.00000       0.00000       0.00000       0.00000       0.00000       0.00000       0.00000       0.00000       12.0832       12.2606       12.1684       10.3911       7.40356       4.96229       3.01608       1.52993      0.713914      0.251284     0.0719888     0.0146735       0.00000       0.00000       0.00000       0.00000       0.00000       0.00000       0.00000       0.00000       0.00000       0.00000       0.00000       0.00000       0.00000       0.00000       0.00000       0.00000       0.00000       0.00000       0.00000       0.00000       0.00000       0.00000       0.00000       0.00000
   6  20 3233.8502    3.6360  1.2837 11.6673 -0.0093  0.0564   0.1451   0.1447    0.8074   0.0000   454.9536       6.52910       9.47712       21.7907       12.3323      -2.58577      -1.45000      -1.43490      -1.04105     0.0930667   -0.00418529     0.0228424       0.00000       0.00000       0.00000       0.00000       0.00000       0.00000       0.00000       0.00000       0.00000       0.00000       0.00000       0.00000       0.00000       0.00000       0.00000       0.00000       0.00000       0.00000       0.00000       0.00000       0.00000       0.00000       0.00000       0.00000       14.3901       16.2524       15.8439       12.3267       8.98048       6.34753       3.56808       1.76433      0.907036      0.350191      0.103072     0.0212686       0.00000       0.00000       0.00000       0.00000       0.00000       0.00000       0.00000       0.00000       0.00000       0.00000       0.00000       0.00000       0.00000       0.00000       0.00000       0.00000       0.00000       0.00000       0.00000       0.00000       0.00000       0.00000       0.00000       0.00000
   6  21 3370.7775    3.3038  2.1358  7.7638 -0.0006  0.0670   0.0930   0.1900   10.4319   0.0000   461.2699       7.16447      -3.46009      -5.52173      -8.00207      -4.65360     -0.551910       2.35516       2.23065     0.0558508     0.0315739    0.00155966       0.00000       0.00000       0.00000       0.00000       0.00000       0.00000       0.00000       0.00000       0.00000       0.00000       0.00000       0.00000       0.00000       0.00000       0.00000       0.00000       0.00000       0.00000       0.00000       0.00000       0.00000       0.00000       0.00000       0.00000       16.9403       19.4425       17.2350       15.9851       10.8467       7.30346       4.40004       2.51219       1.06804      0.400889      0.114223     0.0267781       0.00000       0.00000       0.00000       0.00000       0.00000       0.00000       0.00000       0.00000       0.00000       0.00000       0.00000       0.00000       0.00000       0.00000       0.00000       0.00000       0.00000       0.00000       0.00000       0.00000       0.00000       0.00000       0.00000       0.00000
   6  22 3508.1501    2.7977  2.9752  9.8589 -0.0046  0.0859   0.0653   0.2043    0.6717   0.0000   447.2491       4.80007       31.0880      -4.65090       2.00240       4.50078      -7.27058       3.63901       2.21951     -0.479428     -0.296417    0.00928809       0.00000       0.00000       0.00000       0.00000       0.00000       0.00000       0.00000       0.00000       0.00000       0.00000       0.00000       0.00000       0.00000       0.00000       0.00000       0.00000       0.00000       0.00000       0.00000       0.00000       0.00000       0.00000       0.00000       0.00000       21.2020       25.5119       23.5162       18.8638       14.6541       9.36727       5.60995       3.11019       1.30937      0.533679      0.171370     0.0349351       0.00000       0.00000       0.00000       0.00000       0.00000       0.00000       0.00000       0.00000       0.00000       0.00000       0.00000       0.00000       0.00000       0.00000       0.00000       0.00000       0.00000       0.00000       0.00000       0.00000       0.00000       0.00000       0.00000       0.00000
   6  23 3645.9076    2.4167  3.8473  9.4127 -0.0015  0.0924   0.0516   0.2582    0.6345   0.0000   440.6330      -17.6813     -0.998325      -5.95781       20.2442       16.1335      -6.25871       1.94455     -0.811593      0.128194     -0.202798    0.00872199       0.00000       0.00000       0.00000       0.00000       0.00000       0.00000       0.00000       0.00000       0.00000       0.00000       0.00000       0.00000       0.00000       0.00000       0.00000       0.00000       0.00000       0.00000       0.00000       0.00000       0.00000       0.00000       0.00000       0.00000       23.0609       25.8058       25.7503       20.8793       16.0529       10.0942       6.33926       3.36935       1.52634      0.579011      0.194750     0.0367876       0.00000       0.00000       0.00000       0.00000       0.00000       0.00000       0.00000       0.00000       0.00000       0.00000       0.00000       0.00000       0.00000       0.00000       0.00000       0.00000       0.00000       0.00000       0.00000       0.00000       0.00000       0.00000       0.00000       0.00000
   6  25 3921.8479    1.6304  6.8655  9.2422  0.0001  0.1468   0.0286   0.3783    0.2266   0.0000   437.0415       50.3371      -3.83427      -45.6755       7.24444       18.9617       10.9907     -0.316270     -0.798662      -1.21322      0.134308    -0.0525735       0.00000       0.00000       0.00000       0.00000       0.00000       0.00000       0.00000       0.00000       0.00000       0.00000       0.00000       0.00000       0.00000       0.00000       0.00000       0.00000       0.00000       0.00000       0.00000       0.00000       0.00000       0.00000       0.00000       0.00000       34.1815       44.3106       37.2856       34.8766       23.5977       16.5434       9.30828       5.53487       2.23159      0.963647      0.272040     0.0698479       0.00000       0.00000       0.00000       0.00000       0.00000       0.00000       0.00000       0.00000       0.00000       0.00000       0.00000       0.00000       0.00000       0.00000       0.00000       0.00000       0.00000       0.00000       0.00000       0.00000       0.00000       0.00000       0.00000       0.00000
   7  11 2045.7644    0.6849  0.5535  8.8773 -0.0118  0.0552   0.0348   0.0861    0.2136   0.0000   438.5739       7.86245       22.7794      -18.2946      -7.79958      0.641815       1.47773      0.352147      -1.09868      0.187161    -0.0902982     0.0846535     0.0192526   -0.00229358       0.00000       0.00000       0.00000       0.00000       0.00000       0.00000       0.00000       0.00000       0.00000       0.00000       0.00000       0.00000       0.00000       0.00000       0.00000       0.00000       0.00000       0.00000       0.00000       0.00000       0.00000       0.00000       13.5492       14.0278       10.5993       9.52078       10.5294       7.48681       5.05467       2.61247       1.12291      0.502467      0.179487     0.0598866     0.0221567    0.00371917       0.00000       0.00000       0.00000       0.00000       0.00000       0.00000       0.00000       0.00000       0.00000       0.00000       0.00000       0.00000       0.00000       0.00000       0.00000       0.00000       0.00000       0.00000       0.00000       0.00000       0.00000       0.00000
   7  12 2184.4841    0.8455  0.6745  9.4873 -0.0016  0.0462   0.0383   0.0978    0.1735   0.0000   427.0829       8.25961       13.8242      -16.0960       3.43596       11.0522      -3.83919      0.398812      0.403490      0.205521     -0.118204    -0.0605987    0.00761581   -0.00198777       0.00000       0.00000       0.00000       0.00000       0.00000       0.00000       0.00000       0.00000       0.00000       0.00000       0.00000       0.00000       0.00000       0.00000       0.00000       0.00000       0.00000       0.00000       0.00000       0.00000       0.00000       0.00000       9.22917       10.0261       11.3235       9.32754       5.88981       5.58191       3.69270       1.80348      0.962108      0.578507      0.260368     0.0867388     0.0205531    0.00392579       0.00000       0.00000       0.00000       0.00000       0.00000       0.00000       0.00000       0.00000       0.00000       0.00000       0.00000       0.00000       0.00000       0.00000       0.00000       0.00000       0.00000       0.00000       0.00000       0.00000       0.00000       0.00000
   7  13 2322.0905    1.1458  0.8948  9.7198  0.0006  0.0608   0.0491   0.1269    0.2798   0.0000   446.0710       15.6032       16.0480       10.0505       5.22239       1.59783      -3.12137      0.276189     -0.390786      0.234842    -0.0175323    -0.0203195     0.0128651   -0.00233944       0.00000       0.00000       0.00000       0.00000       0.00000       0.00000       0.00000       0.00000       0.00000       0.00000       0.00000       0.00000       0.00000       0.00000       0.00000       0.00000       0.00000       0.00000       0.00000       0.00000       0.00000       0.00000       10.9191       11.8655       14.2226       9.19350       9.16217       7.10829       3.61587       2.72876       1.62259      0.479199      0.275951      0.122154     0.0282243    0.00423140       0.00000       0.00000       0.00000       0.00000       0.00000       0.00000       0.00000       0.00000       0.00000       0.00000       0.00000       0.00000       0.00000       0.00000       0.00000       0.00000       0.00000       0.00000       0.00000       0.00000       0.00000       0.00000
   7  14 2458.1489    1.5756  1.0600  9.6441 -0.0082  0.0483   0.0619   0.1117    0.5491   0.0000   430.4173      -7.48143     -0.818302      -1.79965       10.2653       2.80771      -6.76150       5.78122      0.340436      0.391557     0.0265357     0.0665740     0.0188348   -0.00350108       0.00000       0.00000       0.00000       0.00000       0.00000       0.00000       0.00000       0.00000       0.00000       0.00000       0.00000       0.00000       0.00000       0.00000       0.00000       0.00000       0.00000       0.00000       0.00000       0.00000       0.00000       0.00000       11.6068       12.7153       12.7023       10.7613       8.55467       5.33176       3.66334       2.43054       1.28054      0.559035      0.221022     0.0778967     0.0227575    0.00389248       0.00000       0.00000       0.00000       0.00000       0.00000       0.00000       0.00000       0.00000       0.00000       0.00000       0.00000       0.00000       0.00000       0.00000       0.00000       0.00000       0.00000       0.00000       0.00000       0.00000       0.00000       0.00000
   7  15 2594.2959    1.8671  1.1177  9.8116 -0.0049  0.0473   0.0659   0.1202    0.6402   0.0000   438.7391       9.47615       3.24201       7.12044      -1.53831      0.102044      0.911791     -0.459017     -0.581234     -0.270161      0.228542    -0.0661471     0.0186531    0.00162178       0.00000       0.00000       0.00000       0.00000       0.00000       0.00000       0.00000       0.00000       0.00000       0.00000       0.00000       0.00000       0.00000       0.00000       0.00000       0.00000       0.00000       0.00000       0.00000       0.00000       0.00000       0.00000       10.6794       11.8413       11.9840       10.3789       7.75866       5.77305       3.86627       2.08807       1.13313      0.554112      0.247612     0.0781403     0.0216391    0.00416410       0.00000       0.00000       0.00000       0.00000       0.00000       0.00000       0.00000       0.00000       0.00000       0.00000       0.00000       0.00000       0.00000       0.00000       0.00000       0.00000       0.00000       0.00000       0.00000       0.00000       0.00000       0.00000
   7  17 2868.2384    3.2811  0.7972 11.0719 -0.0113  0.0386   0.1318   0.0936    0.5902   0.0000   435.2059       6.30524      -2.84502      -6.07508       5.67801     -0.571697      -4.55032       2.10136      0.408472      0.129766     -0.201677     0.0883581   -0.00887858   -0.00406528       0.00000       0.00000       0.00000       0.00000       0.00000       0.00000       0.00000       0.00000       0.00000       0.00000       0.00000       0.00000       0.00000       0.00000       0.00000       0.00000       0.00000       0.00000       0.00000       0.00000       0.00000       0.00000       7.57371       9.73146       8.94351       7.43234       6.72031       4.33730       3.24367       1.70287      0.900458      0.446629      0.184880     0.0635713     0.0217654    0.00414982       0.00000       0.00000       0.00000       0.00000       0.00000       0.00000       0.00000       0.00000       0.00000       0.00000       0.00000       0.00000       0.00000       0.00000       0.00000       0.00000       0.00000       0.00000       0.00000       0.00000       0.00000       0.00000
   7  18 3005.6142    3.9932  0.7564 11.1269  0.0011  0.0406   0.1553   0.0808    0.5725   0.0000   426.5951      -7.78975       3.48926      -1.72948       8.79061       6.35153      -1.58472       1.22707      0.637422      0.129579     0.0328768     0.0740812   -0.00320346    0.00536962       0.00000       0.00000       0.00000       0.00000       0.00000       0.00000       0.00000       0.00000       0.00000       0.00000       0.00000       0.00000       0.00000       0.00000       0.00000       0.00000       0.00000       0.00000       0.00000       0.00000       0.00000       0.00000       8.36335       10.3180       9.17768       8.18723       7.15244       4.61247       3.32205       1.84388       1.07954      0.433843      0.201188     0.0622602     0.0220298    0.00420322       0.00000       0.00000       0.00000       0.00000       0.00000       0.00000       0.00000       0.00000       0.00000       0.00000       0.00000       0.00000       0.00000       0.00000       0.00000       0.00000       0.00000       0.00000       0.00000       0.00000       0.00000       0.00000
   7  19 3142.7927    3.8781  0.9835 11.8639 -0.0042  0.0433   0.1456   0.1124    0.4455   0.0000   431.6423      -8.77467      -3.84365    -0.0701612       9.44052      -2.98618      -2.29711      0.180694       1.04766     -0.134367     -0.135523    -0.0108214     0.0149900   -0.00258513       0.00000       0.00000       0.00000       0.00000       0.00000       0.00000       0.00000       0.00000       0.00000       0.00000       0.00000       0.00000       0.00000       0.00000       0.00000       0.00000       0.00000       0.00000       0.00000       0.00000       0.00000       0.00000       8.83212       10.0731       10.4900       9.22979       6.76870       5.13006       3.81599       1.79909       1.07901      0.540983      0.251417     0.0716356     0.0223103    0.00427254       0.00000       0.00000       0.00000       0.00000       0.00000       0.00000       0.00000       0.00000       0.00000       0.00000       0.00000       0.00000       0.00000       0.00000       0.00000       0.00000       0.00000       0.00000       0.00000       0.00000       0.00000       0.00000
   7  20 3279.7468    3.7271  1.3851 10.2368 -0.0024  0.0484   0.1124   0.1265    1.1637   0.0000   450.9510      -17.8252       11.1146       2.87763      -3.82250       2.59196      0.359104       1.68064       1.37182      0.734203      0.202551     -0.189881    0.00878070   -0.00364415       0.00000       0.00000       0.00000       0.00000       0.00000       0.00000       0.00000       0.00000       0.00000       0.00000       0.00000       0.00000       0.00000       0.00000       0.00000       0.00000       0.00000       0.00000       0.00000       0.00000       0.00000       0.00000       10.8675       12.5530       11.4849       10.5254       8.01105       6.19751       4.21669       2.15778       1.18074      0.562953      0.248516     0.0761999     0.0218360    0.00476765       0.00000       0.00000       0.00000       0.00000       0.00000       0.00000       0.00000       0.00000       0.00000       0.00000       0.00000       0.00000       0.00000       0.00000       0.00000       0.00000       0.00000       0.00000       0.00000       0.00000       0.00000       0.00000
   7  21 3417.3643    3.3442  1.9785  9.5921  0.0034  0.0580   0.0895   0.1607    1.0857   0.0000   431.0351      -27.5322      -4.85243       20.4978       9.09794       4.16519      -1.02701      0.592002      -2.92968      0.638704      0.258345    -0.0906021    -0.0545811    0.00487526       0.00000       0.00000       0.00000       0.00000       0.00000       0.00000       0.00000       0.00000       0.00000       0.00000       0.00000       0.00000       0.00000       0.00000       0.00000       0.00000       0.00000       0.00000       0.00000       0.00000       0.00000       0.00000       13.5982       14.1520       13.8893       13.2852       10.3065       6.49037       4.46809       2.95006       1.58052      0.753200      0.264525     0.0903846     0.0258613    0.00491841       0.00000       0.00000       0.00000       0.00000       0.00000       0.00000       0.00000       0.00000       0.00000       0.00000       0.00000       0.00000       0.00000       0.00000       0.00000       0.00000       0.00000       0.00000       0.00000       0.00000       0.00000       0.00000
   7  22 3555.1626    2.5753  3.1596 10.1267 -0.0002  0.0769   0.0544   0.1976    0.3572   0.0000   416.1742      -2.55944       21.9848       6.24411       8.47821       2.18785      -9.97873     0.0668450       1.75288       1.49011    -0.0819591    -0.0272779    -0.0183369    0.00458521       0.00000       0.00000       0.00000       0.00000       0.00000       0.00000       0.00000       0.00000       0.00000       0.00000       0.00000       0.00000       0.00000       0.00000       0.00000       0.00000       0.00000       0.00000       0.00000       0.00000       0.00000       0.00000       17.5023       19.9718       20.3012       16.7178       13.1899       9.39422       6.08202       3.60778       1.85158      0.950610      0.376882      0.139264     0.0381942    0.00671520       0.00000       0.00000       0.00000       0.00000       0.00000       0.00000       0.00000       0.00000       0.00000       0.00000       0.00000       0.00000       0.00000       0.00000       0.00000       0.00000       0.00000       0.00000       0.00000       0.00000       0.00000       0.00000
   7  23 3693.3855    2.1816  4.1027  9.4701 -0.0007  0.0924   0.0407   0.2282    0.3874   0.0000   425.3650       15.1190      -4.21362       40.2438       19.0073       9.82098      0.387451      -1.32444       1.90076     -0.585941     -0.126684      0.121385    -0.0574938  -0.000659178       0.00000       0.00000       0.00000       0.00000       0.00000       0.00000       0.00000       0.00000       0.00000       0.00000       0.00000       0.00000       0.00000       0.00000       0.00000       0.00000       0.00000       0.00000       0.00000       0.00000       0.00000       0.00000       19.0866       23.9650       22.2630       19.4494       15.4955       11.1116       7.35609       4.19513       2.36023       1.05131      0.471030      0.160693     0.0481893    0.00951087       0.00000       0.00000       0.00000       0.00000       0.00000       0.00000       0.00000       0.00000       0.00000       0.00000       0.00000       0.00000       0.00000       0.00000       0.00000       0.00000       0.00000       0.00000       0.00000       0.00000       0.00000       0.00000
   7  24 3831.7711    1.8536  5.9088  9.3481 -0.0010  0.1150   0.0297   0.3097    0.2155   0.0000   455.1526       14.1414       36.9883      -28.3167       12.7286       19.9034       1.17629      -5.06467     -0.655666     -0.911278      0.209964    -0.0796751     -0.102667     0.0106606       0.00000       0.00000       0.00000       0.00000       0.00000       0.00000       0.00000       0.00000       0.00000       0.00000       0.00000       0.00000       0.00000       0.00000       0.00000       0.00000       0.00000       0.00000       0.00000       0.00000       0.00000       0.00000       24.3497       28.8652       29.3480       24.4098       19.7305       14.5724       9.01016       5.44535       2.95882       1.30226      0.595763      0.221673     0.0626442     0.0112214       0.00000       0.00000       0.00000       0.00000       0.00000       0.00000       0.00000       0.00000       0.00000       0.00000       0.00000       0.00000       0.00000       0.00000       0.00000       0.00000       0.00000       0.00000       0.00000       0.00000       0.00000       0.00000
   7  25 3970.3997    1.5098  7.6962  9.1353  0.0002  0.1368   0.0226   0.3846    0.1722   0.0000   456.4213       25.0746       16.3147      -30.1022       6.56283      -7.28294       4.40426       1.11176      -2.67373     -0.607309   -0.00266024      0.134070    -0.0541894    -0.0127036       0.00000       0.00000       0.00000       0.00000       0.00000       0.00000       0.00000       0.00000       0.00000       0.00000       0.00000       0.00000       0.00000       0.00000       0.00000       0.00000       0.00000       0.00000       0.00000       0.00000       0.00000       0.00000       31.6494       38.1114       35.0421       31.1719       24.5805       17.6645       11.3917       6.70765       3.52854       1.65116      0.686849      0.244455     0.0691328     0.0135217       0.00000       0.00000       0.00000       0.00000       0.00000       0.00000       0.00000       0.00000       0.00000       0.00000       0.00000       0.00000       0.00000       0.00000       0.00000       0.00000       0.00000       0.00000       0.00000       0.00000       0.00000       0.00000
   7  28 4387.4953    0.9204 13.8988  8.8984 -0.0011  0.2380   0.0134   0.6956    0.0979   0.0000   502.5506      -18.7269       22.8606       6.36091       65.0588      -1.07255      -8.75474      -18.8932      -2.51021       5.86021     -0.944091     -0.795182      0.203803    0.00409573       0.00000       0.00000       0.00000       0.00000       0.00000       0.00000       0.00000       0.00000       0.00000       0.00000       0.00000       0.00000       0.00000       0.00000       0.00000       0.00000       0.00000       0.00000       0.00000       0.00000       0.00000       0.00000       52.6293       64.1171       61.9205       53.5915       42.0178       29.7842       19.2693       11.4461       6.32863       2.84725       1.26432      0.445325      0.128153     0.0240034       0.00000       0.00000       0.00000       0.00000       0.00000       0.00000       0.00000       0.00000       0.00000       0.00000       0.00000       0.00000       0.00000       0.00000       0.00000       0.00000       0.00000       0.00000       0.00000       0.00000       0.00000       0.00000
   7  29 4527.1399    0.7328 16.6218  8.9406 -0.0001  0.3173   0.0114   0.8738    0.0826   0.0000   388.9494       3.29940       94.0077       71.6059      -55.7672       10.8695       64.3883       5.67378      -13.6951       4.08252       1.86607     -0.454190      0.132021    -0.0346035       0.00000       0.00000       0.00000       0.00000       0.00000       0.00000       0.00000       0.00000       0.00000       0.00000       0.00000       0.00000       0.00000       0.00000       0.00000       0.00000       0.00000       0.00000       0.00000       0.00000       0.00000       0.00000       68.3417       83.7453       79.3024       70.5574       56.2309       39.5096       26.5020       15.5504       8.74029       3.90380       1.73295      0.588394      0.173983     0.0329699       0.00000       0.00000       0.00000       0.00000       0.00000       0.00000       0.00000       0.00000       0.00000       0.00000       0.00000       0.00000       0.00000       0.00000       0.00000       0.00000       0.00000       0.00000       0.00000       0.00000       0.00000       0.00000
   8  11 2086.1080    0.7343  0.7503  9.0444  0.0051  0.0559   0.0325   0.0996    0.2003   0.0000   433.7422      -8.76067       5.16392      -8.65292      -1.95523       5.15462     -0.742122      0.205610       1.88107      0.630844      0.514226   -0.00117704     0.0373195     0.0139733   -0.00521207  -0.000241286       0.00000       0.00000       0.00000       0.00000       0.00000       0.00000       0.00000       0.00000       0.00000       0.00000       0.00000       0.00000       0.00000       0.00000       0.00000       0.00000       0.00000       0.00000       0.00000       0.00000       12.0458       13.2157       10.4095       14.3856       10.4331       7.11770       3.05318       3.31863       2.23999       1.37632      0.509346      0.205268     0.0507479     0.0249137    0.00366842    0.00135109       0.00000       0.00000       0.00000       0.00000       0.00000       0.00000       0.00000       0.00000       0.00000       0.00000       0.00000       0.00000       0.00000       0.00000       0.00000       0.00000       0.00000       0.00000       0.00000       0.00000
   8  12 2225.1375    0.9795  0.7431  9.1977 -0.0008  0.0360   0.0384   0.0914    0.2419   0.0000   435.8384       3.86206       12.2132       4.05768      -2.85376      -1.83752       1.76067      -1.72617     -0.106847     -0.199303     -0.327779     0.0145611    0.00633621   -0.00223398    0.00174753  -0.000902801       0.00000       0.00000       0.00000       0.00000       0.00000       0.00000       0.00000       0.00000       0.00000       0.00000       0.00000       0.00000       0.00000       0.00000       0.00000       0.00000       0.00000       0.00000       0.00000       0.00000       7.31648       8.25340       7.69465       7.66326       6.41958       4.20793       2.93764       1.98143       1.30901      0.676007      0.331402      0.129122     0.0476975     0.0142211    0.00403485   0.000752192       0.00000       0.00000       0.00000       0.00000       0.00000       0.00000       0.00000       0.00000       0.00000       0.00000       0.00000       0.00000       0.00000       0.00000       0.00000       0.00000       0.00000       0.00000       0.00000       0.00000
   8  13 2362.8668    1.2588  0.8931  9.4757 -0.0060  0.0416   0.0482   0.0912    0.3174   0.0000   441.8727      -11.1700       29.3051       11.4766      -13.8711      -3.92482      -1.90332       2.67038      0.567247       1.10177      0.262562      0.342846     0.0174130    -0.0158917   -0.00338774   0.000295128       0.00000       0.00000       0.00000       0.00000       0.00000       0.00000       0.00000       0.00000       0.00000       0.00000       0.00000       0.00000       0.00000       0.00000       0.00000       0.00000       0.00000       0.00000       0.00000       0.00000       7.58951       8.83857       8.98543       7.97137       6.47346       4.87362       3.89305       2.29882       1.20551      0.704032      0.356208      0.173206     0.0588697     0.0190128    0.00528016   0.000897661       0.00000       0.00000       0.00000       0.00000       0.00000       0.00000       0.00000       0.00000       0.00000       0.00000       0.00000       0.00000       0.00000       0.00000       0.00000       0.00000       0.00000       0.00000       0.00000       0.00000
   8  14 2499.3719    1.6664  1.0255  9.3283 -0.0016  0.0407   0.0554   0.0923    0.5595   0.0000   442.2240      -7.47764       6.19141       10.3077       4.10367      -1.98500       6.45600      -2.29123      0.578106     -0.408468    -0.0321292    -0.0461220    -0.0756434     0.0199720   -0.00251578   0.000499386       0.00000       0.00000       0.00000       0.00000       0.00000       0.00000       0.00000       0.00000       0.00000       0.00000       0.00000       0.00000       0.00000       0.00000       0.00000       0.00000       0.00000       0.00000       0.00000       0.00000       8.36671       10.2708       10.4951       8.87351       6.99784       4.75661       3.50625       2.14375       1.18475      0.670226      0.345470      0.151277     0.0556806     0.0186744    0.00513459   0.000844023       0.00000       0.00000       0.00000       0.00000       0.00000       0.00000       0.00000       0.00000       0.00000       0.00000       0.00000       0.00000       0.00000       0.00000       0.00000       0.00000       0.00000       0.00000       0.00000       0.00000
   8  15 2636.0274    2.1450  1.2251  7.6077 -0.0042  0.0479   0.0670   0.1071    5.4559   0.0000   448.9119      -14.8016       21.8492     -0.574551      -8.74192       4.45158       6.46605     -0.612753       1.27147      0.515740     -0.274143    -0.0358519    -0.0316431    0.00321492    0.00320062  -0.000670387       0.00000       0.00000       0.00000       0.00000       0.00000       0.00000       0.00000       0.00000       0.00000       0.00000       0.00000       0.00000       0.00000       0.00000       0.00000       0.00000       0.00000       0.00000       0.00000       0.00000       9.27019       11.9321       12.0147       9.82126       8.71583       5.31359       4.11822       2.52186       1.46727      0.907376      0.379973      0.191549     0.0628030     0.0231352    0.00707689    0.00109306       0.00000       0.00000       0.00000       0.00000       0.00000       0.00000       0.00000       0.00000       0.00000       0.00000       0.00000       0.00000       0.00000       0.00000       0.00000       0.00000       0.00000       0.00000       0.00000       0.00000
   8  16 2773.6693    2.7716  0.8042 11.2044 -0.0121  0.0350   0.1100   0.0921    0.3404   0.0000   430.6653       3.54155       15.6338       5.01182      -11.2017       2.62101       1.25733       1.09082     -0.106727      0.162945    -0.0118098    -0.0259350     0.0306911    -0.0144036    0.00745038  -5.33462e-05       0.00000       0.00000       0.00000       0.00000       0.00000       0.00000       0.00000       0.00000       0.00000       0.00000       0.00000       0.00000       0.00000       0.00000       0.00000       0.00000       0.00000       0.00000       0.00000       0.00000       7.41525       8.90556       9.30857       7.92363       5.88111       4.58758       2.89525       1.77993       1.17653      0.596661      0.275626      0.131910     0.0564576     0.0169888    0.00401491   0.000709158       0.00000       0.00000       0.00000       0.00000       0.00000       0.00000       0.00000       0.00000       0.00000       0.00000       0.00000       0.00000       0.00000       0.00000       0.00000       0.00000       0.00000       0.00000       0.00000       0.00000
   8  17 2911.4800    3.3493  0.9705 10.1766 -0.0120  0.0402   0.1127   0.0918    1.6888   0.0000   437.9982      -18.4707       10.1294       9.33567       2.14941      0.527636      -1.03143      -1.90829      -2.06281     -0.287853      0.185763   -0.00275809   -0.00856360     0.0337464   -0.00379996  -5.88460e-07       0.00000       0.00000       0.00000       0.00000       0.00000       0.00000       0.00000       0.00000       0.00000       0.00000       0.00000       0.00000       0.00000       0.00000       0.00000       0.00000       0.00000       0.00000       0.00000       0.00000       8.65789       8.77407       9.30962       8.43203       6.50877       5.33101       3.98907       2.39935       1.32991      0.692676      0.376238      0.162043     0.0605869     0.0174241    0.00412825   0.000686770       0.00000       0.00000       0.00000       0.00000       0.00000       0.00000       0.00000       0.00000       0.00000       0.00000       0.00000       0.00000       0.00000       0.00000       0.00000       0.00000       0.00000       0.00000       0.00000       0.00000
   8  18 3049.1784    4.0793  0.8908 10.2182  0.0054  0.0386   0.1427   0.0894    0.9964   0.0000   429.1511       1.92281       20.3949       8.71316      -1.18926      -2.67752      -1.94344       2.33289       1.30322     -0.469070      0.416887     -0.100671    0.00782204     0.0198244   -0.00630605   0.000960805       0.00000       0.00000       0.00000       0.00000       0.00000       0.00000       0.00000       0.00000       0.00000       0.00000       0.00000       0.00000       0.00000       0.00000       0.00000       0.00000       0.00000       0.00000       0.00000       0.00000       8.50930       10.1262       10.4510       8.97039       6.56271       5.01421       2.90840       1.93520       1.25466      0.682824      0.276812      0.139364     0.0537552     0.0178813    0.00388605   0.000780260       0.00000       0.00000       0.00000       0.00000       0.00000       0.00000       0.00000       0.00000       0.00000       0.00000       0.00000       0.00000       0.00000       0.00000       0.00000       0.00000       0.00000       0.00000       0.00000       0.00000
   8  19 3186.7323    3.7316  1.1855 11.4615  0.0055  0.0449   0.1201   0.1076    0.4452   0.0000   437.7674       9.03796       10.1529      -7.15454      -5.32605      -8.92848      -2.31474       1.84091      -1.47122     -0.553734      0.156420      0.241291    -0.0549718     0.0252025   0.000492410  -0.000349284       0.00000       0.00000       0.00000       0.00000       0.00000       0.00000       0.00000       0.00000       0.00000       0.00000       0.00000       0.00000       0.00000       0.00000       0.00000       0.00000       0.00000       0.00000       0.00000       0.00000       9.12825       9.63537       10.0187       8.75826       7.85748       5.77050       3.99108       2.64051       1.61527      0.830587      0.421014      0.163678     0.0662834     0.0212387    0.00548631   0.000854372       0.00000       0.00000       0.00000       0.00000       0.00000       0.00000       0.00000       0.00000       0.00000       0.00000       0.00000       0.00000       0.00000       0.00000       0.00000       0.00000       0.00000       0.00000       0.00000       0.00000
   8  20 3324.2950    3.5900  1.5426 10.2797 -0.0059  0.0491   0.0957   0.1171    0.8198   0.0000   429.0874       7.07011     -0.547305       5.58926       8.19568      -2.61057      -6.88275       3.43420      0.847217     -0.252150     -0.176625   -0.00999877     0.0540161    -0.0341275   -0.00395282   0.000544897       0.00000       0.00000       0.00000       0.00000       0.00000       0.00000       0.00000       0.00000       0.00000       0.00000       0.00000       0.00000       0.00000       0.00000       0.00000       0.00000       0.00000       0.00000       0.00000       0.00000       9.57783       11.4857       11.7610       10.1280       8.41757       6.09912       4.10837       2.71964       1.61496      0.912978      0.406280      0.192717     0.0692852     0.0240387    0.00641814    0.00108625       0.00000       0.00000       0.00000       0.00000       0.00000       0.00000       0.00000       0.00000       0.00000       0.00000       0.00000       0.00000       0.00000       0.00000       0.00000       0.00000       0.00000       0.00000       0.00000       0.00000
   8  21 3462.3094    2.9874  2.2662 10.5470 -0.0016  0.0583   0.0672   0.1537    0.3029   0.0000   446.9216      -17.1112      -1.88943       2.68388       5.87237      -5.76739      -4.14982      0.472708     -0.845029       1.11145     -0.234234     -0.301214     0.0213996     0.0604056   -0.00955758   -0.00262450       0.00000       0.00000       0.00000       0.00000       0.00000       0.00000       0.00000       0.00000       0.00000       0.00000       0.00000       0.00000       0.00000       0.00000       0.00000       0.00000       0.00000       0.00000       0.00000       0.00000       11.4741       13.4594       13.3450       12.1375       9.81699       7.36295       4.79540       3.29893       1.94342       1.08918      0.501994      0.221506     0.0816811     0.0285402    0.00701549    0.00131767       0.00000       0.00000       0.00000       0.00000       0.00000       0.00000       0.00000       0.00000       0.00000       0.00000       0.00000       0.00000       0.00000       0.00000       0.00000       0.00000       0.00000       0.00000       0.00000       0.00000
   8  22 3600.6970    2.5288  3.4029  9.6095 -0.0003  0.0750   0.0477   0.1855    0.3694   0.0000   445.6892      -55.9986     -0.760111      -3.70675      0.148833       10.1520       3.20344      -3.03216      -3.49615       2.77611     -0.155617      0.320186    -0.0649672    -0.0585074     0.0185375   -0.00122286       0.00000       0.00000       0.00000       0.00000       0.00000       0.00000       0.00000       0.00000       0.00000       0.00000       0.00000       0.00000       0.00000       0.00000       0.00000       0.00000       0.00000       0.00000       0.00000       0.00000       15.5757       17.4913       17.5814       15.6971       12.3339       10.0740       6.84818       4.22591       2.56049       1.33877      0.631024      0.286178      0.113808     0.0349059    0.00842607    0.00154622       0.00000       0.00000       0.00000       0.00000       0.00000       0.00000       0.00000       0.00000       0.00000       0.00000       0.00000       0.00000       0.00000       0.00000       0.00000       0.00000       0.00000       0.00000       0.00000       0.00000
   8  23 3739.2754    2.0936  4.8175  9.4058 -0.0008  0.0931   0.0342   0.2436    0.2669   0.0000   440.7269      -13.3350      -13.0284      0.887363      -16.5947      -9.25428       5.84508       4.60555      -4.29953       1.29845      0.566274      0.337138     -0.116607    -0.0142822    0.00973802  -0.000307322       0.00000       0.00000       0.00000       0.00000       0.00000       0.00000       0.00000       0.00000       0.00000       0.00000       0.00000       0.00000       0.00000       0.00000       0.00000       0.00000       0.00000       0.00000       0.00000       0.00000       17.4893       21.9835       21.4095       19.0329       15.7912       11.0032       7.95070       5.03114       3.04179       1.66351      0.810790      0.358550      0.134841     0.0440453     0.0125312    0.00217637       0.00000       0.00000       0.00000       0.00000       0.00000       0.00000       0.00000       0.00000       0.00000       0.00000       0.00000       0.00000       0.00000       0.00000       0.00000       0.00000       0.00000       0.00000       0.00000       0.00000
   8  24 3878.0132    1.6941  6.9098  9.1682 -0.0007  0.1153   0.0230   0.3128    0.1590   0.0000   416.6144       3.87661       5.80608       10.0231       22.2675       27.7525       11.5420      -6.69174       3.09526      0.278791      -1.01050     -0.591109      0.137072    -0.0124646     0.0113887    0.00291914       0.00000       0.00000       0.00000       0.00000       0.00000       0.00000       0.00000       0.00000       0.00000       0.00000       0.00000       0.00000       0.00000       0.00000       0.00000       0.00000       0.00000       0.00000       0.00000       0.00000       22.0289       27.1710       26.9737       24.2188       19.8871       14.6097       10.1262       6.57460       4.06817       2.08637       1.10876      0.438706      0.184991     0.0591135     0.0158451    0.00275703       0.00000       0.00000       0.00000       0.00000       0.00000       0.00000       0.00000       0.00000       0.00000       0.00000       0.00000       0.00000       0.00000       0.00000       0.00000       0.00000       0.00000       0.00000       0.00000       0.00000
   8  25 4017.0546    1.5130  8.4666  8.6228 -0.0016  0.1309   0.0192   0.3627    0.1929   0.0000   444.0742       7.51377       29.4212      -2.49540       15.3134      -11.7140      -1.30154      -17.1857       1.62337       2.36395      0.112382     -0.632288     0.0933799     0.0600053     0.0166092   -0.00141933       0.00000       0.00000       0.00000       0.00000       0.00000       0.00000       0.00000       0.00000       0.00000       0.00000       0.00000       0.00000       0.00000       0.00000       0.00000       0.00000       0.00000       0.00000       0.00000       0.00000       25.4293       31.9101       31.4879       27.3872       22.7900       16.5684       11.8785       7.44495       4.36468       2.39842       1.15504      0.523140      0.199013     0.0668291     0.0184151    0.00312144       0.00000       0.00000       0.00000       0.00000       0.00000       0.00000       0.00000       0.00000       0.00000       0.00000       0.00000       0.00000       0.00000       0.00000       0.00000       0.00000       0.00000       0.00000       0.00000       0.00000
   8  26 4156.4807    1.1858 10.4136  9.0916 -0.0005  0.1702   0.0161   0.4613    0.1035   0.0000   389.5222      -11.1909       37.9870      -32.9264       30.8214      -4.62298      -18.7307       6.67189      0.831228      0.129514      -1.16177      0.190156    -0.0407465    -0.0911676    -0.0191769    0.00657415       0.00000       0.00000       0.00000       0.00000       0.00000       0.00000       0.00000       0.00000       0.00000       0.00000       0.00000       0.00000       0.00000       0.00000       0.00000       0.00000       0.00000       0.00000       0.00000       0.00000       31.9176       38.1845       38.6147       35.4371       28.2039       22.0778       15.3270       9.94674       5.91585       3.27568       1.57052      0.724920      0.273832     0.0903181     0.0229293    0.00412687       0.00000       0.00000       0.00000       0.00000       0.00000       0.00000       0.00000       0.00000       0.00000       0.00000       0.00000       0.00000       0.00000       0.00000       0.00000       0.00000       0.00000       0.00000       0.00000       0.00000
   9  10 1984.1750    0.5830  0.5227  8.8423  0.0031  0.0402   0.0277   0.0797    0.1504   0.0000   426.0954       4.45944       15.6345      -12.0278      -3.19848      0.213725       1.32707     0.0331456       1.15403     -0.211168     -0.293629      0.229602    -0.0173960    -0.0298526  -0.000960119   -0.00106625   0.000561169   0.000243627       0.00000       0.00000       0.00000       0.00000       0.00000       0.00000       0.00000       0.00000       0.00000       0.00000       0.00000       0.00000       0.00000       0.00000       0.00000       0.00000       0.00000       0.00000       6.71229       7.38060       8.40433       5.83248       5.77925       5.74312       3.93207       2.66561       1.77816      0.859164      0.504476      0.239200     0.0961359     0.0423144     0.0198300    0.00573754    0.00119022   0.000174755       0.00000       0.00000       0.00000       0.00000       0.00000       0.00000       0.00000       0.00000       0.00000       0.00000       0.00000       0.00000       0.00000       0.00000       0.00000       0.00000       0.00000       0.00000
   9  12 2264.4138    0.9688  0.7376  9.4833 -0.0070  0.0439   0.0381   0.0859    0.1992   0.0000   437.3351       2.09709       6.81316      -6.64136      -2.25951       2.86647       1.33999       1.35266    -0.0856938     -0.956493      0.965472      0.306294    -0.0929441    -0.0782499   0.000824630   4.68606e-05   7.70716e-05   8.50842e-05       0.00000       0.00000       0.00000       0.00000       0.00000       0.00000       0.00000       0.00000       0.00000       0.00000       0.00000       0.00000       0.00000       0.00000       0.00000       0.00000       0.00000       0.00000       6.83053       8.70183       9.56332       7.66577       6.97851       5.67139       3.18932       2.64947       1.76474      0.888552      0.554100      0.291643      0.102446     0.0469114     0.0213786    0.00696252    0.00145868   0.000227102       0.00000       0.00000       0.00000       0.00000       0.00000       0.00000       0.00000       0.00000       0.00000       0.00000       0.00000       0.00000       0.00000       0.00000       0.00000       0.00000       0.00000       0.00000
   9  13 2402.2883    1.4232  1.0115  9.8691 -0.0066  0.0426   0.0481   0.1069    0.2944   0.0000   434.9575      -2.18033       20.4768      -7.69746      -7.48509       3.22536    -0.0536301     -0.840405     -0.167885      0.243419     -0.352721    -0.0520373     0.0641822    -0.0105414    -0.0190141   -0.00103801  -0.000104868  -0.000132698       0.00000       0.00000       0.00000       0.00000       0.00000       0.00000       0.00000       0.00000       0.00000       0.00000       0.00000       0.00000       0.00000       0.00000       0.00000       0.00000       0.00000       0.00000       7.16654       8.04296       9.38804       7.67796       7.21819       5.11460       3.98456       2.80884       1.57496       1.08587      0.564830      0.252861      0.145519     0.0535805     0.0181660    0.00640528    0.00149813   0.000205960       0.00000       0.00000       0.00000       0.00000       0.00000       0.00000       0.00000       0.00000       0.00000       0.00000       0.00000       0.00000       0.00000       0.00000       0.00000       0.00000       0.00000       0.00000
   9  14 2539.5129    1.7696  0.9442 10.2167 -0.0173  0.0526   0.0654   0.1146    0.3350   0.0000   443.2690     -0.153239       16.3539      -3.96360       8.66451       9.18158      -3.74421      -5.53244      0.142918     -0.244401     -0.276581     -0.286448    -0.0439976    -0.0882157     0.0233199   -0.00818048   0.000901003   0.000641546       0.00000       0.00000       0.00000       0.00000       0.00000       0.00000       0.00000       0.00000       0.00000       0.00000       0.00000       0.00000       0.00000       0.00000       0.00000       0.00000       0.00000       0.00000       9.16551       8.63299       9.10968       10.1920       7.21777       5.02326       4.53150       3.44184       1.75159      0.924359      0.620888      0.404563      0.161394     0.0653572     0.0180799    0.00528535    0.00128647   0.000246881       0.00000       0.00000       0.00000       0.00000       0.00000       0.00000       0.00000       0.00000       0.00000       0.00000       0.00000       0.00000       0.00000       0.00000       0.00000       0.00000       0.00000       0.00000
   9  15 2677.0200    2.4910  0.8724 10.4415 -0.0084  0.0334   0.0859   0.0800    0.3780   0.0000   424.2584       12.0491       11.2424      -4.82054     -0.165783       1.32015       4.28546      -2.93353     -0.966938      -2.88025      0.794825     0.0338847     -0.114035    0.00882166    -0.0277156  -0.000734783  -0.000226825  -0.000259225       0.00000       0.00000       0.00000       0.00000       0.00000       0.00000       0.00000       0.00000       0.00000       0.00000       0.00000       0.00000       0.00000       0.00000       0.00000       0.00000       0.00000       0.00000       6.30243       7.17708       7.19238       6.86009       5.39890       4.40433       3.34781       2.30055       1.35766      0.825119      0.436499      0.226356      0.100645     0.0402794     0.0137233    0.00397796   0.000906949   0.000171335       0.00000       0.00000       0.00000       0.00000       0.00000       0.00000       0.00000       0.00000       0.00000       0.00000       0.00000       0.00000       0.00000       0.00000       0.00000       0.00000       0.00000       0.00000
   9  16 2815.1818    3.1545  0.7850 10.3111 -0.0030  0.0312   0.1119   0.0801    0.6486   0.0000   423.7753      -5.54674       11.9652       8.37794      -4.00216       4.13342     -0.213840      0.716953      0.570692      0.168542     -0.566976    -0.0163906    -0.0463003    0.00280118    0.00988015   -0.00229134    0.00197692   6.51049e-06       0.00000       0.00000       0.00000       0.00000       0.00000       0.00000       0.00000       0.00000       0.00000       0.00000       0.00000       0.00000       0.00000       0.00000       0.00000       0.00000       0.00000       0.00000       6.12733       6.82336       6.50344       5.83182       5.09254       4.53712       3.25378       2.33747       1.37394      0.694623      0.404172      0.204584     0.0853827     0.0322251     0.0126223    0.00379468   0.000836383   0.000149111       0.00000       0.00000       0.00000       0.00000       0.00000       0.00000       0.00000       0.00000       0.00000       0.00000       0.00000       0.00000       0.00000       0.00000       0.00000       0.00000       0.00000       0.00000
   9  17 2953.4321    3.7135  0.7646 10.8318 -0.0045  0.0302   0.1370   0.0785    0.5328   0.0000   434.0714      -3.32271      -1.34674       9.48620      -14.0119     0.0486952      0.122521      -2.29346       1.18593      0.370471      0.704569     -0.213275    -0.0438010     0.0321890    0.00268970    0.00384065  -0.000953155   0.000115339       0.00000       0.00000       0.00000       0.00000       0.00000       0.00000       0.00000       0.00000       0.00000       0.00000       0.00000       0.00000       0.00000       0.00000       0.00000       0.00000       0.00000       0.00000       5.66034       6.90609       7.12332       6.34562       5.21045       3.93453       2.72199       1.88693       1.15876      0.676912      0.377860      0.180194     0.0844521     0.0342496     0.0123167    0.00388245   0.000911145   0.000148362       0.00000       0.00000       0.00000       0.00000       0.00000       0.00000       0.00000       0.00000       0.00000       0.00000       0.00000       0.00000       0.00000       0.00000       0.00000       0.00000       0.00000       0.00000
   9  18 3091.4225    4.0912  0.8849 10.7166 -0.0047  0.0358   0.1353   0.0833    0.9333   0.0000   431.6157      -19.5528       1.70904       9.95887       6.43078       9.56677      -1.60924      -3.39206      0.461458     -0.133840     -0.851409     -0.207809     0.0803344    -0.0298779  -0.000413749    0.00373012  -6.73682e-05   0.000164462       0.00000       0.00000       0.00000       0.00000       0.00000       0.00000       0.00000       0.00000       0.00000       0.00000       0.00000       0.00000       0.00000       0.00000       0.00000       0.00000       0.00000       0.00000       6.52020       7.04803       6.58617       6.81172       6.52660       4.79850       2.98776       2.36835       1.60184       1.04185      0.541821      0.243846      0.102653     0.0389732     0.0135874    0.00479439    0.00107533   0.000183683       0.00000       0.00000       0.00000       0.00000       0.00000       0.00000       0.00000       0.00000       0.00000       0.00000       0.00000       0.00000       0.00000       0.00000       0.00000       0.00000       0.00000       0.00000
   9  19 3229.4323    3.8334  1.0808 11.9525 -0.0082  0.0447   0.1257   0.1021    0.3583   0.0000   432.5198       2.84223       11.7803       4.50406      -8.11607       8.85661     -0.212072     -0.973119      0.996278      -1.29320      -1.12713    -0.0123585     0.0941206     0.0454945    -0.0359017   0.000156638  -0.000432987   0.000106124       0.00000       0.00000       0.00000       0.00000       0.00000       0.00000       0.00000       0.00000       0.00000       0.00000       0.00000       0.00000       0.00000       0.00000       0.00000       0.00000       0.00000       0.00000       6.77161       9.30066       8.41859       8.04907       7.38202       5.12822       4.22390       2.72922       1.77675       1.09485      0.541784      0.319969      0.111157     0.0578477     0.0175572    0.00586738    0.00171701   0.000287522       0.00000       0.00000       0.00000       0.00000       0.00000       0.00000       0.00000       0.00000       0.00000       0.00000       0.00000       0.00000       0.00000       0.00000       0.00000       0.00000       0.00000       0.00000
   9  20 3367.6811    3.3106  1.6839 11.0175 -0.0008  0.0494   0.0862   0.1221    0.2876   0.0000   432.3147      -16.1291       5.82228       22.3107      -7.30814       2.38066      -5.83876       4.94016     -0.747010       1.43267       1.82105     -0.185035      0.162408      0.118652    -0.0266153   -0.00510697   0.000473057   9.74196e-05       0.00000       0.00000       0.00000       0.00000       0.00000       0.00000       0.00000       0.00000       0.00000       0.00000       0.00000       0.00000       0.00000       0.00000       0.00000       0.00000       0.00000       0.00000       8.54301       10.1777       9.52729       9.10209       7.72962       6.52182       5.01727       3.37321       2.08589       1.15853      0.650601      0.315224      0.143063     0.0583432     0.0210936    0.00615291    0.00156323   0.000288117       0.00000       0.00000       0.00000       0.00000       0.00000       0.00000       0.00000       0.00000       0.00000       0.00000       0.00000       0.00000       0.00000       0.00000       0.00000       0.00000       0.00000       0.00000
   9  21 3506.0402    2.7711  2.5972 10.6668 -0.0031  0.0617   0.0584   0.1595    0.2013   0.0000   423.5715     -0.529979       14.8242       8.69377       5.88202       1.97601      -8.07892      -1.98550       2.33297      -1.70394     -0.191685     0.0755549     0.0236882   -0.00412612     0.0150950    0.00515657    0.00141496   0.000175970       0.00000       0.00000       0.00000       0.00000       0.00000       0.00000       0.00000       0.00000       0.00000       0.00000       0.00000       0.00000       0.00000       0.00000       0.00000       0.00000       0.00000       0.00000       11.2449       14.0586       14.1697       12.7332       10.5308       8.00285       5.78007       3.81019       2.44039       1.45210      0.786118      0.376336      0.179967     0.0712533     0.0258736    0.00789232    0.00201805   0.000340249       0.00000       0.00000       0.00000       0.00000       0.00000       0.00000       0.00000       0.00000       0.00000       0.00000       0.00000       0.00000       0.00000       0.00000       0.00000       0.00000       0.00000       0.00000
   9  22 3645.1624    2.3225  3.6034  9.6613 -0.0024  0.0733   0.0407   0.1843    0.2409   0.0000   468.1784      -25.7694      -32.9246       27.0090      -9.86013      -10.4526      0.486979       8.26706      -3.28144     -0.894650       3.24805     0.0667018      0.121839      0.155253    0.00660359   -0.00649246    0.00159381   7.22836e-05       0.00000       0.00000       0.00000       0.00000       0.00000       0.00000       0.00000       0.00000       0.00000       0.00000       0.00000       0.00000       0.00000       0.00000       0.00000       0.00000       0.00000       0.00000       12.2969       14.8992       15.1349       13.8016       11.7672       9.39974       6.69887       4.80932       2.93492       1.72889      0.958028      0.481738      0.214562     0.0883550     0.0316279     0.0102350    0.00240226   0.000411260       0.00000       0.00000       0.00000       0.00000       0.00000       0.00000       0.00000       0.00000       0.00000       0.00000       0.00000       0.00000       0.00000       0.00000       0.00000       0.00000       0.00000       0.00000
   9  23 3783.9230    1.8918  5.3666  9.8136 -0.0001  0.0943   0.0291   0.2669    0.1384   0.0000   484.4293       22.6295      -10.4162       5.56549      -4.11346       18.1723       5.60259       1.23379      -3.73712       2.08369      -1.34910     0.0677318      0.143782      0.168108    -0.0288358   -0.00487377   -0.00158417  -0.000271768       0.00000       0.00000       0.00000       0.00000       0.00000       0.00000       0.00000       0.00000       0.00000       0.00000       0.00000       0.00000       0.00000       0.00000       0.00000       0.00000       0.00000       0.00000       15.8121       20.5043       19.7467       18.5902       15.2881       12.2990       8.79522       6.07678       3.84086       2.20914       1.23893      0.600634      0.283016      0.111599     0.0420841     0.0129815    0.00320927   0.000579112       0.00000       0.00000       0.00000       0.00000       0.00000       0.00000       0.00000       0.00000       0.00000       0.00000       0.00000       0.00000       0.00000       0.00000       0.00000       0.00000       0.00000       0.00000
   9  24 3923.3787    1.6077  7.6033  9.1741 -0.0012  0.1187   0.0212   0.3169    0.1402   0.0000   432.8030      -57.8434       38.4777       6.19860       7.29397      -2.86405       6.74041       8.54965      -2.23008      -4.08109      -2.19907     -0.970538      0.208383    -0.0941689    -0.0571264    0.00248821   0.000658599   0.000840462       0.00000       0.00000       0.00000       0.00000       0.00000       0.00000       0.00000       0.00000       0.00000       0.00000       0.00000       0.00000       0.00000       0.00000       0.00000       0.00000       0.00000       0.00000       20.8907       25.2166       25.4724       23.0091       20.4838       15.3390       11.1929       7.97080       4.82688       2.96231       1.58722      0.798762      0.358824      0.143194     0.0498557     0.0167219    0.00410883   0.000645705       0.00000       0.00000       0.00000       0.00000       0.00000       0.00000       0.00000       0.00000       0.00000       0.00000       0.00000       0.00000       0.00000       0.00000       0.00000       0.00000       0.00000       0.00000
   9  25 4063.1367    1.3506  9.0234  9.0766 -0.0046  0.1350   0.0166   0.3815    0.1075   0.0000   425.6200      -28.7677       40.3046       56.0408       37.9038       3.60556       2.66080      -12.4657       9.73834       11.6438      -2.33378      -1.10029     -0.727391    -0.0445200    -0.0643898    -0.0292362   -0.00601409  -0.000365214       0.00000       0.00000       0.00000       0.00000       0.00000       0.00000       0.00000       0.00000       0.00000       0.00000       0.00000       0.00000       0.00000       0.00000       0.00000       0.00000       0.00000       0.00000       23.2353       29.1106       29.0774       26.3923       22.5394       17.9223       12.9413       8.84153       5.65667       3.36662       1.78701      0.908631      0.403870      0.170684     0.0613840     0.0191333    0.00470406   0.000787154       0.00000       0.00000       0.00000       0.00000       0.00000       0.00000       0.00000       0.00000       0.00000       0.00000       0.00000       0.00000       0.00000       0.00000       0.00000       0.00000       0.00000       0.00000
   9  26 4202.5911    1.1128 11.2609  9.0940 -0.0031  0.1749   0.0145   0.4750    0.0867   0.0000   461.7019      -37.5079       10.9896      -4.26550       43.4001      -6.70488       5.15738       13.9658      -12.2622       1.37154       8.77823     -0.396202      -1.56971     -0.243689      0.195451    -0.0722319   -0.00640805   0.000180602       0.00000       0.00000       0.00000       0.00000       0.00000       0.00000       0.00000       0.00000       0.00000       0.00000       0.00000       0.00000       0.00000       0.00000       0.00000       0.00000       0.00000       0.00000       30.1773       37.2802       35.9328       34.0972       29.5708       23.2639       17.0383       12.1069       7.48151       4.54141       2.47103       1.20854      0.561657      0.222024     0.0789019     0.0254506    0.00609733    0.00103770       0.00000       0.00000       0.00000       0.00000       0.00000       0.00000       0.00000       0.00000       0.00000       0.00000       0.00000       0.00000       0.00000       0.00000       0.00000       0.00000       0.00000       0.00000
  10  11 2162.8630    0.8213  0.6308  9.2338 -0.0003  0.0332   0.0299   0.0663    0.1756   0.0000   428.9937       5.82848       27.1474       2.71420      -3.25441       7.86380       2.53737      0.176876      -2.40297      -2.09141     -0.217761      0.373259    -0.0487966    -0.0852458    0.00698810     0.0213010    0.00443618   -0.00182778  -0.000570221  -3.93501e-05       0.00000       0.00000       0.00000       0.00000       0.00000       0.00000       0.00000       0.00000       0.00000       0.00000       0.00000       0.00000       0.00000       0.00000       0.00000       0.00000       5.00195       5.92520       6.12659       5.82406       5.03364       4.37716       3.29160       2.41286       1.66830      0.960061      0.648415      0.317027      0.151455     0.0879953     0.0312000     0.0124083    0.00464722    0.00124153   0.000277908   4.42496e-05       0.00000       0.00000       0.00000       0.00000       0.00000       0.00000       0.00000       0.00000       0.00000       0.00000       0.00000       0.00000       0.00000       0.00000       0.00000       0.00000
  10  14 2578.5826    1.9250  0.9637 10.3856  0.0037  0.0486   0.0608   0.0854    0.2742   0.0000   430.5301      -5.33802       7.52764       4.65848      -3.29806      -4.49761      -1.27582     -0.259840      0.965625     -0.124373     -0.137299      0.437689     0.0208542    -0.0186770   -0.00456723     0.0122937    0.00308138    0.00118007  -0.000229433  -1.46108e-05       0.00000       0.00000       0.00000       0.00000       0.00000       0.00000       0.00000       0.00000       0.00000       0.00000       0.00000       0.00000       0.00000       0.00000       0.00000       0.00000       7.08215       6.84020       10.4912       7.96548       5.94881       7.19886       4.45738       2.79490       2.68934       1.45448      0.628582      0.546929      0.271840     0.0830258     0.0476339     0.0256800    0.00844641    0.00196470   0.000323282   4.54423e-05       0.00000       0.00000       0.00000       0.00000       0.00000       0.00000       0.00000       0.00000       0.00000       0.00000       0.00000       0.00000       0.00000       0.00000       0.00000       0.00000
  10  15 2716.9288    2.5824  0.8673  9.2249 -0.0038  0.0311   0.0820   0.0758    1.0908   0.0000   449.3136       14.1496       14.8310       7.41200      -1.33286       4.94390      -8.36739      -1.24255      0.557868      -1.00449     0.0466531     0.0568064      0.164549    -0.0476110    -0.0236419     0.0242371  -0.000266218  -0.000485733   0.000149007  -2.22827e-05       0.00000       0.00000       0.00000       0.00000       0.00000       0.00000       0.00000       0.00000       0.00000       0.00000       0.00000       0.00000       0.00000       0.00000       0.00000       0.00000       5.23415       6.62668       6.42395       6.34850       5.22833       4.12578       3.14840       2.17571       1.42988      0.893624      0.523928      0.287129      0.154851     0.0658269     0.0295368     0.0104870    0.00355153    0.00102407   0.000242894   4.30416e-05       0.00000       0.00000       0.00000       0.00000       0.00000       0.00000       0.00000       0.00000       0.00000       0.00000       0.00000       0.00000       0.00000       0.00000       0.00000       0.00000
  10  16 2855.6268    3.2697  0.8705 11.0921  0.0062  0.0362   0.1099   0.0878    0.3455   0.0000   437.7944       8.01816       12.6984      0.270847       1.43806       2.81250       2.53346      -2.06926      -1.74290      0.160040    -0.0511337      0.380297     0.0194499     -0.174163     0.0411344   -0.00367491    0.00486721   0.000604911  -0.000258247   1.49769e-05       0.00000       0.00000       0.00000       0.00000       0.00000       0.00000       0.00000       0.00000       0.00000       0.00000       0.00000       0.00000       0.00000       0.00000       0.00000       0.00000       5.71428       5.91899       6.78095       6.08707       5.47276       4.74251       3.31024       2.67619       1.66194       1.06303      0.691502      0.333925      0.164606     0.0893026     0.0339074     0.0120799    0.00469419    0.00134846   0.000247384   3.68311e-05       0.00000       0.00000       0.00000       0.00000       0.00000       0.00000       0.00000       0.00000       0.00000       0.00000       0.00000       0.00000       0.00000       0.00000       0.00000       0.00000
  10  17 2994.4220    3.7166  0.9654 10.8538  0.0004  0.0355   0.1136   0.0822    0.5325   0.0000   432.0933      0.661239       1.78869      0.692443       1.90100       2.27267     -0.969191       2.88549      -2.23382     0.0493496     -0.435382    -0.0805570    -0.0551106    0.00823763    -0.0189441   -0.00979328    0.00593861  -0.000112161   0.000126910  -0.000105258       0.00000       0.00000       0.00000       0.00000       0.00000       0.00000       0.00000       0.00000       0.00000       0.00000       0.00000       0.00000       0.00000       0.00000       0.00000       0.00000       5.51257       6.73557       6.96006       6.40451       5.64115       4.55236       3.53634       2.50184       1.64277       1.11266      0.579747      0.343125      0.176854     0.0723723     0.0354800     0.0137258    0.00420383    0.00131487   0.000299472   4.82149e-05       0.00000       0.00000       0.00000       0.00000       0.00000       0.00000       0.00000       0.00000       0.00000       0.00000       0.00000       0.00000       0.00000       0.00000       0.00000       0.00000
  10  18 3132.8583    3.9772  1.0209  9.4538  0.0030  0.0337   0.1144   0.0867    1.5883   0.0000   436.8238      -10.6770       9.24483       5.67874      -3.47323      -1.97693       2.51069    -0.0253411      -1.87791      0.130025     -0.136352     -0.125325    -0.0280962     0.0441858    -0.0240413   -0.00909737    0.00490476   -0.00132350   3.20660e-05   1.86500e-05       0.00000       0.00000       0.00000       0.00000       0.00000       0.00000       0.00000       0.00000       0.00000       0.00000       0.00000       0.00000       0.00000       0.00000       0.00000       0.00000       5.59097       6.59477       6.47425       6.04940       5.33259       4.50139       3.52621       2.51463       1.73392       1.00755      0.584122      0.324174      0.159007     0.0744860     0.0296460     0.0120093    0.00416660    0.00110576   0.000264588   4.31629e-05       0.00000       0.00000       0.00000       0.00000       0.00000       0.00000       0.00000       0.00000       0.00000       0.00000       0.00000       0.00000       0.00000       0.00000       0.00000       0.00000
  10  19 3271.2353    3.6120  1.4528 10.4651 -0.0067  0.0430   0.0886   0.1041    0.6044   0.0000   444.0009       7.40865       13.1210       8.66526      -3.99191       10.5179       4.79095      0.479981      -1.08911      0.143701     -0.818627      0.131412      0.244473    0.00944257   -0.00576423   -0.00593822   -0.00294529   -0.00143758  -0.000337555   9.47984e-05       0.00000       0.00000       0.00000       0.00000       0.00000       0.00000       0.00000       0.00000       0.00000       0.00000       0.00000       0.00000       0.00000       0.00000       0.00000       0.00000       7.86410       8.83888       9.21227       9.06678       7.24153       5.63047       4.43774       3.15291       1.98493       1.25335      0.738820      0.405609      0.205650      0.103049     0.0414556     0.0149887    0.00451815    0.00127520   0.000285325   4.86252e-05       0.00000       0.00000       0.00000       0.00000       0.00000       0.00000       0.00000       0.00000       0.00000       0.00000       0.00000       0.00000       0.00000       0.00000       0.00000       0.00000
  10  20 3409.9756    3.1997  2.0373 10.8306 -0.0034  0.0492   0.0690   0.1267    0.2256   0.0000   434.6382       4.55071       14.9806      -5.69760       8.02814      -3.09616      0.226453      -3.07608       1.09001     -0.999890     -0.149804     -0.117523     -0.414393      0.186096     0.0169906   -0.00764409    0.00157824   0.000649469   0.000838321  -6.20878e-05       0.00000       0.00000       0.00000       0.00000       0.00000       0.00000       0.00000       0.00000       0.00000       0.00000       0.00000       0.00000       0.00000       0.00000       0.00000       0.00000       8.19471       9.83601       10.0982       9.51436       8.13907       6.47796       4.83974       3.39115       2.30080       1.44944      0.856346      0.461027      0.236520      0.108740     0.0459932     0.0174336    0.00589881    0.00164696   0.000392852   6.36612e-05       0.00000       0.00000       0.00000       0.00000       0.00000       0.00000       0.00000       0.00000       0.00000       0.00000       0.00000       0.00000       0.00000       0.00000       0.00000       0.00000
  10  21 3549.0120    2.6380  3.1146 10.4131 -0.0029  0.0634   0.0471   0.1677    0.1592   0.0000   433.7591      -1.57220       2.98798       20.6950       11.1988      -2.64140      -11.8560     -0.210449      -1.25477      -1.28734       1.41088     0.0412001    -0.0550832     -0.110584     0.0467579    -0.0262356   -0.00227684    0.00217911  -0.000719826  -7.16520e-05       0.00000       0.00000       0.00000       0.00000       0.00000       0.00000       0.00000       0.00000       0.00000       0.00000       0.00000       0.00000       0.00000       0.00000       0.00000       0.00000       10.1465       12.6691       12.7302       12.3351       10.2896       8.17705       6.07541       4.35007       2.84939       1.87655       1.06150      0.612485      0.301608      0.143227     0.0594048     0.0234516    0.00733449    0.00224325   0.000506397   8.70435e-05       0.00000       0.00000       0.00000       0.00000       0.00000       0.00000       0.00000       0.00000       0.00000       0.00000       0.00000       0.00000       0.00000       0.00000       0.00000       0.00000
  10  22 3688.2557    2.1417  4.5678 10.0134 -0.0048  0.0795   0.0327   0.2149    0.1279   0.0000   468.5284       17.1516       17.4569       24.5863      -4.00833      -7.62063      -17.6982       12.1562       7.16345      -2.40817     -0.838182      0.580124    -0.0416546   -0.00108072    -0.0424041    -0.0295176  -0.000728182    0.00439561  -0.000759863   7.95042e-05       0.00000       0.00000       0.00000       0.00000       0.00000       0.00000       0.00000       0.00000       0.00000       0.00000       0.00000       0.00000       0.00000       0.00000       0.00000       0.00000       12.2502       14.9286       14.6641       14.2959       12.1913       10.2657       8.02215       5.70330       3.87336       2.36569       1.41137      0.755824      0.392427      0.179694     0.0786401     0.0291340     0.0100809    0.00277390   0.000664044   0.000111876       0.00000       0.00000       0.00000       0.00000       0.00000       0.00000       0.00000       0.00000       0.00000       0.00000       0.00000       0.00000       0.00000       0.00000       0.00000       0.00000
  10  24 3967.4708    1.5126  7.7673  9.2467 -0.0023  0.1142   0.0186   0.3061    0.1148   0.0000   454.8480      -53.9099       13.7001       26.9522      -18.6450       1.09812      -21.6803       1.32063      0.941111      0.504607      -5.51659       1.02887      0.158792     -0.330230    -0.0356961     0.0730635    -0.0217063   -0.00222905   0.000432240  -7.45389e-05       0.00000       0.00000       0.00000       0.00000       0.00000       0.00000       0.00000       0.00000       0.00000       0.00000       0.00000       0.00000       0.00000       0.00000       0.00000       0.00000       17.9758       22.1531       22.2237       20.7058       18.4264       15.0591       11.5829       8.40952       5.58991       3.52302       2.08267       1.12795      0.566951      0.269765      0.113237     0.0436148     0.0148105    0.00434967   0.000994020   0.000156423       0.00000       0.00000       0.00000       0.00000       0.00000       0.00000       0.00000       0.00000       0.00000       0.00000       0.00000       0.00000       0.00000       0.00000       0.00000       0.00000
  10  25 4107.4859    1.2528  9.9811  9.2131 -0.0029  0.1464   0.0151   0.3981    0.0869   0.0000   424.6709       29.0265       59.4441       24.6587      -23.1215      -10.9895      -33.7835      -4.94744       4.15272      -6.68974      0.478895       1.23640      -2.17121     -0.205791      0.271436     0.0457368    0.00237235    0.00644416   9.63526e-05  -0.000375254       0.00000       0.00000       0.00000       0.00000       0.00000       0.00000       0.00000       0.00000       0.00000       0.00000       0.00000       0.00000       0.00000       0.00000       0.00000       0.00000       22.3732       28.0357       28.2166       26.6032       24.1608       19.0218       14.6499       10.1450       7.16010       4.58665       2.67480       1.53179      0.733144      0.357467      0.142298     0.0587833     0.0191854    0.00563225    0.00136769   0.000206011       0.00000       0.00000       0.00000       0.00000       0.00000       0.00000       0.00000       0.00000       0.00000       0.00000       0.00000       0.00000       0.00000       0.00000       0.00000       0.00000
  11  12 2339.9626    1.2714  0.9146  9.2155  0.0073  0.0474   0.0394   0.0825    0.3167   0.0000   436.8580      -2.72287       7.23489       3.05887       1.90325      0.702224      -2.46826       1.83441      0.173282      -1.12724     -0.189884      0.198722      0.124696     0.0358400     0.0442431     0.0121470  -0.000605835   0.000988282   0.000352644   0.000137911   0.000170803   1.01778e-05       0.00000       0.00000       0.00000       0.00000       0.00000       0.00000       0.00000       0.00000       0.00000       0.00000       0.00000       0.00000       0.00000       0.00000       5.31730       8.63008       6.49836       8.49299       5.96674       6.26511       4.45971       3.36469       2.49420       1.52306       1.09611      0.527496      0.386187      0.132357      0.102230     0.0260033     0.0179484    0.00438082    0.00194137   0.000436534   0.000112950   2.33194e-05       0.00000       0.00000       0.00000       0.00000       0.00000       0.00000       0.00000       0.00000       0.00000       0.00000       0.00000       0.00000       0.00000       0.00000
  11  13 2478.4683    1.6099  0.8889 10.1228  0.0016  0.0360   0.0509   0.0812    0.2628   0.0000   439.3057      -5.49374       2.08010       4.69023      -3.92675      -1.56672      -3.39793       2.01481      -1.97577      0.696079    0.00584688     -0.292391      0.196996    -0.0103003     0.0479735    -0.0206632   -0.00569557    0.00217208  -0.000398315  -6.47842e-06  -8.96121e-05  -2.05065e-05       0.00000       0.00000       0.00000       0.00000       0.00000       0.00000       0.00000       0.00000       0.00000       0.00000       0.00000       0.00000       0.00000       0.00000       4.67327       5.87468       6.12353       5.94781       5.37988       4.43069       3.53663       2.41253       1.83234       1.21604      0.812116      0.434247      0.268809      0.131508     0.0562014     0.0286047     0.0114193    0.00395917    0.00139350   0.000348561   8.41388e-05   1.23015e-05       0.00000       0.00000       0.00000       0.00000       0.00000       0.00000       0.00000       0.00000       0.00000       0.00000       0.00000       0.00000       0.00000       0.00000
  11  14 2616.8586    2.1594  0.9845 10.1553  0.0016  0.0321   0.0649   0.0925    0.3824   0.0000   436.0116      0.722062       5.89710      -1.19186      -5.60308       3.70021     -0.226223       1.27409       1.68711      0.344477      0.864953      0.382090      0.234230     0.0640357     0.0509079     0.0161567     0.0101002   -0.00295133  -0.000334745  -0.000139584  -1.69521e-05   2.15683e-05       0.00000       0.00000       0.00000       0.00000       0.00000       0.00000       0.00000       0.00000       0.00000       0.00000       0.00000       0.00000       0.00000       0.00000       4.87829       5.96113       5.68774       5.41939       4.87565       4.06150       3.58557       2.65043       1.91024       1.14894      0.703448      0.392567      0.218865      0.119867     0.0504123     0.0253545    0.00892963    0.00334785    0.00105427   0.000276035   6.96091e-05   1.02335e-05       0.00000       0.00000       0.00000       0.00000       0.00000       0.00000       0.00000       0.00000       0.00000       0.00000       0.00000       0.00000       0.00000       0.00000
  11  16 2895.3143    3.4688  0.8548 10.4124  0.0001  0.0313   0.1112   0.0764    0.5668   0.0000   441.5811       1.87384       13.7745       8.74334      -2.37012      -4.19779       1.21031    -0.0866208      -2.52409       1.75308     -0.278762    -0.0525042      0.279688      0.157272     0.0285562     0.0167049   0.000601713   -0.00635296   0.000514811   0.000258327  -8.58331e-05  -1.95206e-06       0.00000       0.00000       0.00000       0.00000       0.00000       0.00000       0.00000       0.00000       0.00000       0.00000       0.00000       0.00000       0.00000       0.00000       4.32781       5.46823       5.55220       5.33046       4.28578       4.19661       3.01740       2.49088       1.76289       1.07701      0.642163      0.403606      0.205779      0.111993     0.0560066     0.0224324    0.00883774    0.00372252    0.00115612   0.000307308   6.02585e-05   1.16015e-05       0.00000       0.00000       0.00000       0.00000       0.00000       0.00000       0.00000       0.00000       0.00000       0.00000       0.00000       0.00000       0.00000       0.00000
  11  17 3034.4493    3.9627  0.8802 11.0720 -0.0064  0.0341   0.1210   0.0770    0.4861   0.0000   429.5274      -5.43322       12.5438       10.6322       7.54235      -7.55142      0.128405      -1.87181      -1.04941      -1.12741     -0.230278     -0.354240      0.476622   -0.00208372     0.0103875    0.00750884  -0.000117321    0.00349091   -0.00108981  -6.78698e-05   6.96976e-05  -1.61022e-05       0.00000       0.00000       0.00000       0.00000       0.00000       0.00000       0.00000       0.00000       0.00000       0.00000       0.00000       0.00000       0.00000       0.00000       4.44680       6.29851       5.95376       5.67357       5.25226       4.07719       3.65756       2.21187       1.95136       1.01954      0.759460      0.416363      0.220453      0.125765     0.0479858     0.0273866    0.00864818    0.00390526    0.00130018   0.000273048   9.11658e-05   1.28415e-05       0.00000       0.00000       0.00000       0.00000       0.00000       0.00000       0.00000       0.00000       0.00000       0.00000       0.00000       0.00000       0.00000       0.00000
  11  18 3173.3697    4.1110  1.0133 10.8452  0.0052  0.0325   0.1200   0.0861    0.5476   0.0000   439.2693       2.22076       6.46793      -3.20911      0.746275       3.83827       2.77126       1.36263       3.03884      0.830353      0.178766     -0.867459    0.00795125      0.332627    -0.0495896   -0.00983342     0.0135073   -0.00186648   -0.00104538  -0.000411931  -5.49825e-05   2.98996e-06       0.00000       0.00000       0.00000       0.00000       0.00000       0.00000       0.00000       0.00000       0.00000       0.00000       0.00000       0.00000       0.00000       0.00000       4.98297       6.10222       6.35437       6.11516       5.35971       4.25366       3.29786       2.26998       1.63804       1.08341      0.707272      0.420950      0.219030      0.116819     0.0542882     0.0245828    0.00951420    0.00358124    0.00109304   0.000291674   6.89553e-05   1.02718e-05       0.00000       0.00000       0.00000       0.00000       0.00000       0.00000       0.00000       0.00000       0.00000       0.00000       0.00000       0.00000       0.00000       0.00000
  11  19 3312.1668    3.5657  1.4359 11.5737 -0.0106  0.0452   0.0924   0.0995    0.2647   0.0000   427.2701      -4.68583       14.8608      -7.76713    -0.0167222       4.17713      -4.85083       2.54808      0.268630       1.21607      0.926345     -0.259280      0.465221     0.0399059     0.0537080     0.0447479    -0.0174473   -0.00517044   -0.00166716   0.000549022   0.000101912  -1.15327e-05       0.00000       0.00000       0.00000       0.00000       0.00000       0.00000       0.00000       0.00000       0.00000       0.00000       0.00000       0.00000       0.00000       0.00000       6.13697       7.79733       8.23759       7.51876       7.02782       5.42664       4.55450       3.24853       2.21091       1.50303       1.00909      0.564232      0.298512      0.168251     0.0722336     0.0380139     0.0132870    0.00501728    0.00160707   0.000452574   0.000104743   1.43592e-05       0.00000       0.00000       0.00000       0.00000       0.00000       0.00000       0.00000       0.00000       0.00000       0.00000       0.00000       0.00000       0.00000       0.00000
  11  20 3451.5516    3.0301  2.1859 10.4260 -0.0005  0.0496   0.0603   0.1192    0.2357   0.0000   440.3567      -17.9026       3.89296      -2.65508     -0.126424      -1.15029       3.11380       2.19230      -2.13200      -4.95865       1.63512      0.418970     -0.219933     -0.160841     -0.140690    -0.0154583    0.00906119    0.00365622  -0.000745161   0.000538071  -4.49089e-05   3.50657e-06       0.00000       0.00000       0.00000       0.00000       0.00000       0.00000       0.00000       0.00000       0.00000       0.00000       0.00000       0.00000       0.00000       0.00000       7.28838       8.81441       9.09711       8.83283       7.88046       6.47177       4.93323       3.59343       2.61774       1.71668       1.10305      0.645584      0.351579      0.182631     0.0852737     0.0373293     0.0145197    0.00538378    0.00174486   0.000459796   0.000104177   1.59725e-05       0.00000       0.00000       0.00000       0.00000       0.00000       0.00000       0.00000       0.00000       0.00000       0.00000       0.00000       0.00000       0.00000       0.00000
  11  21 3590.9234    2.4921  3.5263 10.1435 -0.0017  0.0650   0.0395   0.1651    0.1433   0.0000   425.6631      -9.47773       32.5619       1.29224       5.54689      -5.92974       7.47533       13.9336       1.05551      -1.01850      -1.72375      -1.49700    -0.0715305     -0.150725     0.0381582    -0.0203939     0.0172147     0.0101263    0.00386581   0.000304521  -0.000178991   4.28355e-06       0.00000       0.00000       0.00000       0.00000       0.00000       0.00000       0.00000       0.00000       0.00000       0.00000       0.00000       0.00000       0.00000       0.00000       9.94460       11.7723       12.0064       11.4455       10.1488       8.70160       6.95542       4.96949       3.50956       2.41657       1.43236      0.865860      0.460433      0.231946      0.106482     0.0474010     0.0196759    0.00725438    0.00213578   0.000598530   0.000132055   1.99863e-05       0.00000       0.00000       0.00000       0.00000       0.00000       0.00000       0.00000       0.00000       0.00000       0.00000       0.00000       0.00000       0.00000       0.00000
  11  22 3730.5562    2.0407  4.9812  9.8800 -0.0025  0.0835   0.0293   0.2051    0.1230   0.0000   422.0522      -6.99030      -12.2706      -2.41147       14.1332       6.64463       7.01577       6.23812      0.580188       4.21440       1.29279      0.799916      0.248138     -0.221096    -0.0140263     0.0354478     0.0304324   -0.00242962   -0.00259875   0.000120470   0.000129395   2.24327e-05       0.00000       0.00000       0.00000       0.00000       0.00000       0.00000       0.00000       0.00000       0.00000       0.00000       0.00000       0.00000       0.00000       0.00000       12.2117       15.2842       15.2309       14.8601       13.1399       10.8232       8.42789       6.48114       4.53980       2.87972       1.79420       1.04956      0.592150      0.301621      0.146993     0.0610271     0.0247520    0.00877388    0.00294183   0.000799886   0.000178009   2.80618e-05       0.00000       0.00000       0.00000       0.00000       0.00000       0.00000       0.00000       0.00000       0.00000       0.00000       0.00000       0.00000       0.00000       0.00000
  11  23 3870.5343    1.6913  6.7241  9.4115 -0.0018  0.0987   0.0215   0.2613    0.1155   0.0000   456.3660       1.31919       4.71871      -10.3588       15.7205       12.1134      -9.86525       1.54176      -9.97238     -0.268151     -0.202657       2.89953     -0.384211      0.273388     -0.241022      0.120684     0.0118999   -0.00647475   -0.00132393   -0.00107114  -0.000345148  -2.30987e-05       0.00000       0.00000       0.00000       0.00000       0.00000       0.00000       0.00000       0.00000       0.00000       0.00000       0.00000       0.00000       0.00000       0.00000       14.3191       17.7252       18.2553       17.3322       15.6400       12.7011       9.99244       7.54534       5.26876       3.47240       2.14340       1.26872      0.712946      0.364098      0.174187     0.0752935     0.0304573     0.0108318    0.00351918   0.000988307   0.000217393   3.21932e-05       0.00000       0.00000       0.00000       0.00000       0.00000       0.00000       0.00000       0.00000       0.00000       0.00000       0.00000       0.00000       0.00000       0.00000
  11  24 4010.8734    1.4352  8.6179  9.1879 -0.0027  0.1194   0.0168   0.3284    0.1011   0.0000   467.2976      -53.7874      0.614967       37.1345      -17.6907      -23.3974       6.29575       3.53474       5.10626      -5.24037       1.60783       2.78583     -0.961838     -0.451472     -0.449647      0.174168     0.0124865    0.00525293    0.00945590   -0.00156644   0.000120559   3.06974e-05       0.00000       0.00000       0.00000       0.00000       0.00000       0.00000       0.00000       0.00000       0.00000       0.00000       0.00000       0.00000       0.00000       0.00000       16.6797       21.3595       21.1263       20.7733       18.6361       15.4572       12.2051       8.96782       6.47717       4.16244       2.70061       1.58650      0.856295      0.441657      0.217086     0.0922233     0.0368670     0.0135444    0.00442889    0.00118926   0.000278317   4.26693e-05       0.00000       0.00000       0.00000       0.00000       0.00000       0.00000       0.00000       0.00000       0.00000       0.00000       0.00000       0.00000       0.00000       0.00000
  11  25 4151.0834    1.1840 10.3543  9.2311 -0.0035  0.1430   0.0142   0.4052    0.0788   0.0000   449.2208      -6.82805       24.2229       28.0669       2.94195      -6.04275      -30.0657       21.2613      -6.78981      -5.76264      -3.32502     0.0289568      -1.38447     -0.219948     -0.138377     0.0974932    -0.0156508     0.0125304    0.00986084  -0.000297262  -0.000353207  -4.69854e-05       0.00000       0.00000       0.00000       0.00000       0.00000       0.00000       0.00000       0.00000       0.00000       0.00000       0.00000       0.00000       0.00000       0.00000       20.3870       25.2236       25.5782       24.8896       21.8123       18.7798       14.8848       11.1512       7.83012       5.29167       3.20385       1.95701       1.04854      0.543716      0.266024      0.113526     0.0468955     0.0173043    0.00527277    0.00147967   0.000315873   4.90733e-05       0.00000       0.00000       0.00000       0.00000       0.00000       0.00000       0.00000       0.00000       0.00000       0.00000       0.00000       0.00000       0.00000       0.00000
  11  26 4291.8391    0.9956 12.9598  9.0110  0.0003  0.1792   0.0117   0.5066    0.0745   0.0000   438.2837       2.30368      -41.2488       34.1425       11.5767      -38.5660      -17.2873       6.09293       7.34918      -3.55179      -8.61303      -2.44695       2.16044      0.290260     -0.468356   -0.00812905     0.0652933    -0.0179223   -0.00136328  -0.000689932   0.000181379  -3.59576e-05       0.00000       0.00000       0.00000       0.00000       0.00000       0.00000       0.00000       0.00000       0.00000       0.00000       0.00000       0.00000       0.00000       0.00000       25.2311       31.6188       32.4083       31.2917       28.2786       22.8532       18.6820       13.7470       9.64055       6.56265       4.05291       2.40249       1.34552      0.698335      0.326731      0.149210     0.0596435     0.0214063    0.00665485    0.00188557   0.000422542   6.10111e-05       0.00000       0.00000       0.00000       0.00000       0.00000       0.00000       0.00000       0.00000       0.00000       0.00000       0.00000       0.00000       0.00000       0.00000
  11  27 4432.3332    0.8395 15.9482  9.0580 -0.0011  0.2351   0.0098   0.6691    0.0610   0.0000   445.5077      -38.9753       122.224       30.4542       11.1092       3.16771       56.2384      -1.33854      -5.01673       11.1862       8.97335     -0.910770      -2.63513      -1.25625      0.116972     -0.235489     0.0444309     0.0645814    -0.0111535   0.000189593   0.000960678  -0.000105551       0.00000       0.00000       0.00000       0.00000       0.00000       0.00000       0.00000       0.00000       0.00000       0.00000       0.00000       0.00000       0.00000       0.00000       32.6445       40.5609       42.1049       40.7382       36.5290       30.3701       24.1539       18.3618       13.3010       8.41481       5.53727       3.17472       1.83039      0.963529      0.447988      0.204786     0.0795977     0.0289431    0.00971555    0.00250264   0.000553380   8.07971e-05       0.00000       0.00000       0.00000       0.00000       0.00000       0.00000       0.00000       0.00000       0.00000       0.00000       0.00000       0.00000       0.00000       0.00000
  12   9 1949.9535    0.5087  0.5671  8.9393 -0.0072  0.0354   0.0218   0.0793    0.1093   0.0000   434.5902      -14.9476       22.8445       2.62958      0.776817       5.87671     -0.291141       2.26219      0.544195      -2.66359      0.157878     -0.552386    -0.0722065    -0.0946362     -0.108419   -0.00146394   -0.00390271    0.00304121   0.000209013   0.000564547  -7.03738e-05   9.91433e-06   7.75490e-06  -3.87587e-07       0.00000       0.00000       0.00000       0.00000       0.00000       0.00000       0.00000       0.00000       0.00000       0.00000       0.00000       0.00000       4.85398       6.18903       5.22071       5.53837       5.50572       4.96713       3.85329       2.65993       1.86718       1.71643      0.986334      0.744674      0.348463      0.217820     0.0884110     0.0430992     0.0200874    0.00839456    0.00285249    0.00126743   0.000256085   9.63504e-05   1.96495e-05   3.28298e-06       0.00000       0.00000       0.00000       0.00000       0.00000       0.00000       0.00000       0.00000       0.00000       0.00000       0.00000       0.00000
  12  10 2093.5917    0.7324  0.6860  8.8058  0.0021  0.0330   0.0245   0.0635    0.1526   0.0000   442.9364      -1.12857       13.0797      0.807759      -1.71905     0.0880076     -0.922455       2.75617      0.474907      0.450822      0.993470      0.413086     -0.104149    -0.0193132   -0.00675667     0.0228420   -0.00111230  -0.000129030    0.00208359   0.000649980  -0.000242403   5.78048e-05   9.31725e-06   3.54977e-06       0.00000       0.00000       0.00000       0.00000       0.00000       0.00000       0.00000       0.00000       0.00000       0.00000       0.00000       0.00000       4.31409       4.48200       5.77091       5.55840       4.41401       3.88803       3.57806       2.41872       1.61981       1.42661      0.849872      0.435172      0.315949      0.193930     0.0881428     0.0376245     0.0215616     0.0101750    0.00382492    0.00110468   0.000301281   8.03905e-05   1.53800e-05   2.05827e-06       0.00000       0.00000       0.00000       0.00000       0.00000       0.00000       0.00000       0.00000       0.00000       0.00000       0.00000       0.00000
  12  11 2235.8211    0.9324  0.7484  9.3406 -0.0073  0.0342   0.0307   0.0689    0.1758   0.0000   436.5553       3.51841       11.2084     -0.816387      -6.24355       2.88966      -2.56077      0.248160      -1.59973       1.15009     -0.509117    -0.0798142    -0.0846158     0.0132823    -0.0420548     0.0300723    -0.0145163    0.00925701  -0.000680264    0.00133952   8.03599e-05  -4.89501e-05  -3.30418e-05  -8.70255e-07       0.00000       0.00000       0.00000       0.00000       0.00000       0.00000       0.00000       0.00000       0.00000       0.00000       0.00000       0.00000       4.25241       5.33952       5.65251       5.03447       4.94791       4.16843       3.45226       2.87103       2.05969       1.41643      0.967012      0.483005      0.361618      0.185918     0.0922022     0.0526394     0.0171657     0.0104231    0.00337165    0.00106607   0.000403171   9.83630e-05   2.05942e-05   2.71165e-06       0.00000       0.00000       0.00000       0.00000       0.00000       0.00000       0.00000       0.00000       0.00000       0.00000       0.00000       0.00000
  12  12 2376.2801    1.3478  0.7947  9.7155 -0.0136  0.0510   0.0443   0.0717    0.2759   0.0000   436.2679       10.8539       5.28397       2.15778       1.91792       1.94951       6.94925      -1.04537      -1.78147     -0.357107       1.67970      0.383422     -0.669604      0.208556      0.312688     0.0404541    -0.0292994   -0.00810772    0.00705192   0.000663551  -0.000261345  -2.30394e-05  -1.58366e-06  -8.13759e-07       0.00000       0.00000       0.00000       0.00000       0.00000       0.00000       0.00000       0.00000       0.00000       0.00000       0.00000       0.00000       4.77178       8.94275       6.86893       8.00892       7.48550       5.41695       5.81742       2.88735       3.37513       1.47390       1.51324      0.724627      0.492722      0.292655      0.127380     0.0838394     0.0248617     0.0160549    0.00423574    0.00183357   0.000586151   9.57920e-05   4.38196e-05   6.12443e-06       0.00000       0.00000       0.00000       0.00000       0.00000       0.00000       0.00000       0.00000       0.00000       0.00000       0.00000       0.00000
  12  14 2654.5234    2.2971  0.9808 10.4410 -0.0008  0.0441   0.0706   0.0800    0.4078   0.0000   438.1703      0.248601       8.17174      -2.90767      -4.87711       2.74825     -0.840396      -1.21446      -1.76337       1.54279     -0.744056      0.684669      0.266236     -0.126429     0.0221273    -0.0511978     0.0279178    0.00585922   -0.00462109   -0.00132934  -0.000231406   7.84832e-05   6.01659e-06   2.45267e-06       0.00000       0.00000       0.00000       0.00000       0.00000       0.00000       0.00000       0.00000       0.00000       0.00000       0.00000       0.00000       4.87236       7.02050       7.10194       6.19091       6.63810       5.32063       3.92463       3.52803       1.81805       1.78768       1.09259      0.681179      0.446491      0.225135      0.110599     0.0658483     0.0194164     0.0126775    0.00428567    0.00134395   0.000475127   0.000152861   2.62794e-05   4.04379e-06       0.00000       0.00000       0.00000       0.00000       0.00000       0.00000       0.00000       0.00000       0.00000       0.00000       0.00000       0.00000
  12  15 2794.3964    3.0618  0.7565 11.3528 -0.0108  0.0468   0.1025   0.0710    0.2807   0.0000   437.3438       11.1719       13.5679      -6.46395       1.18226       5.98608       1.64437      -1.82720       1.29167      0.875984      0.877093     -0.419654     0.0828269      0.209187      0.111911    0.00863938     0.0164374     0.0136853    0.00258454  -0.000143344   4.88536e-05  -0.000103524  -1.59930e-05  -2.95102e-06       0.00000       0.00000       0.00000       0.00000       0.00000       0.00000       0.00000       0.00000       0.00000       0.00000       0.00000       0.00000       6.81350       6.17877       7.50345       9.29432       6.45007       4.33123       5.25653       4.64560       2.28534       1.44771       1.37159      0.882558      0.411922      0.148603      0.132310     0.0841487     0.0397356     0.0147642    0.00470433    0.00108906   0.000343349   8.73309e-05   1.72285e-05   3.06410e-06       0.00000       0.00000       0.00000       0.00000       0.00000       0.00000       0.00000       0.00000       0.00000       0.00000       0.00000       0.00000
  12  16 2934.2596    3.7055  0.7905 11.1352 -0.0063  0.0357   0.1197   0.0717    0.3932   0.0000   440.0580     0.0254149       10.1169      -1.23067      -1.30293      -2.33984       3.52213      -1.74224       2.46961      -1.73518      0.332505      0.477318     -0.701562     0.0136924    -0.0753188    -0.0415861    -0.0265162   -0.00301164    0.00190727   -0.00159987   1.14090e-05   0.000115645  -1.78829e-05  -4.50306e-07       0.00000       0.00000       0.00000       0.00000       0.00000       0.00000       0.00000       0.00000       0.00000       0.00000       0.00000       0.00000       5.20659       4.64388       5.99168       6.75603       5.11940       3.58044       3.79922       3.25893       1.82110       1.08595       1.02175      0.657017      0.299088      0.149236     0.0968607     0.0602527     0.0292781     0.0108513    0.00313055   0.000976272   0.000284113   6.60318e-05   1.27638e-05   1.78158e-06       0.00000       0.00000       0.00000       0.00000       0.00000       0.00000       0.00000       0.00000       0.00000       0.00000       0.00000       0.00000
  12  17 3073.7531    3.8016  0.8957 11.5958 -0.0082  0.0338   0.1138   0.0736    0.3005   0.0000   429.9924       6.34394       7.25016       6.99076       2.41964       2.82844       4.73967       1.12058      0.620030      0.570262       1.16583      0.919041     -0.388482      0.218469    -0.0144352    -0.0454652   -0.00576531   -0.00472792   -0.00274340   0.000128400   0.000110545  -0.000149093  -2.24529e-06   1.54385e-06       0.00000       0.00000       0.00000       0.00000       0.00000       0.00000       0.00000       0.00000       0.00000       0.00000       0.00000       0.00000       4.96104       6.23703       6.58499       6.66893       5.56081       4.67334       3.72747       2.48231       1.77054       1.26728      0.857521      0.568802      0.309344      0.173241     0.0830497     0.0449810     0.0187361    0.00868369    0.00303631    0.00110573   0.000293082   7.58976e-05   1.64794e-05   2.61135e-06       0.00000       0.00000       0.00000       0.00000       0.00000       0.00000       0.00000       0.00000       0.00000       0.00000       0.00000       0.00000
  12  18 3213.0979    3.9557  1.1149 11.3480 -0.0044  0.0394   0.1043   0.0860    0.4311   0.0000   446.8429       5.67271       17.5435       3.57698     -0.614249      -2.82219      -5.24040       4.05384       1.34170     -0.961546      0.615423      0.693378      0.344246     -0.163656     0.0489104     0.0236568    -0.0223169    -0.0122468    0.00167310   0.000325688  -0.000353694  -5.59185e-05  -1.44997e-05  -1.23030e-06       0.00000       0.00000       0.00000       0.00000       0.00000       0.00000       0.00000       0.00000       0.00000       0.00000       0.00000       0.00000       5.09020       6.24090       6.72013       6.56871       5.43124       4.71868       4.36395       3.06711       2.29682       1.60134      0.994314      0.618820      0.361982      0.191664      0.104370     0.0508844     0.0245948     0.0102866    0.00415186    0.00130261   0.000368523   9.53226e-05   2.17544e-05   3.19857e-06       0.00000       0.00000       0.00000       0.00000       0.00000       0.00000       0.00000       0.00000       0.00000       0.00000       0.00000       0.00000
  12  19 3352.5056    3.3885  1.5646 11.3765 -0.0051  0.0399   0.0783   0.1085    0.2116   0.0000   433.9989       10.5744       5.89550      -2.90046      -2.62691      -6.18858       5.45703     -0.708622     -0.921096      -1.16542       1.47315      0.606449     0.0256656      0.126419      0.159002     0.0616751    0.00307445    -0.0105079   -0.00406660    0.00107606  -0.000824974  -8.17933e-05  -5.91468e-06   3.27899e-06       0.00000       0.00000       0.00000       0.00000       0.00000       0.00000       0.00000       0.00000       0.00000       0.00000       0.00000       0.00000       5.27795       6.04711       6.65584       6.54230       5.86681       4.82326       4.10086       3.19007       2.27579       1.50674       1.05513      0.664807      0.372305      0.200998      0.109686     0.0563257     0.0254749     0.0102352    0.00376478    0.00129184   0.000396554   0.000100378   2.13595e-05   2.93410e-06       0.00000       0.00000       0.00000       0.00000       0.00000       0.00000       0.00000       0.00000       0.00000       0.00000       0.00000       0.00000
  12  20 3492.2389    2.8737  2.6590 10.3367  0.0071  0.0529   0.0495   0.1349    0.1771   0.0000   429.1918      -17.0858      -3.98708       15.0998      -4.99961      0.806886      -8.59545      0.392582       3.66511     -0.338533       1.32397     -0.433441      0.334474     -0.416185     0.0240283     0.0402427    0.00628091   -0.00188122   -0.00205091   0.000319169  -7.10032e-06   3.10102e-06  -5.55521e-05   1.43906e-06       0.00000       0.00000       0.00000       0.00000       0.00000       0.00000       0.00000       0.00000       0.00000       0.00000       0.00000       0.00000       7.38555       9.11458       9.44719       9.06374       8.21843       6.99359       5.52460       4.21253       3.14223       2.11498       1.33502      0.864664      0.491058      0.272743      0.140399     0.0710993     0.0289980     0.0125752    0.00470912    0.00172582   0.000504763   0.000133067   2.79310e-05   4.02775e-06       0.00000       0.00000       0.00000       0.00000       0.00000       0.00000       0.00000       0.00000       0.00000       0.00000       0.00000       0.00000
  12  21 3632.2075    2.3147  3.7540  9.8830 -0.0018  0.0632   0.0344   0.1708    0.1362   0.0000   428.1708      -9.78922       8.75344       9.60873      -2.36180      -6.50779      -8.73321      -1.93108       2.11567       4.00224      -1.28791       1.36229      0.305118    -0.0163354     0.0514857    -0.0315951    0.00383838    -0.0144284    0.00172208    0.00358656  -0.000186145   0.000237793  -2.08434e-05  -2.13815e-06       0.00000       0.00000       0.00000       0.00000       0.00000       0.00000       0.00000       0.00000       0.00000       0.00000       0.00000       0.00000       8.37459       10.4286       10.6677       10.2506       9.55911       7.94505       6.60955       4.91776       3.73457       2.54412       1.60801       1.02836      0.604896      0.320983      0.172499     0.0852923     0.0353261     0.0151155    0.00597409    0.00205811   0.000611604   0.000163634   3.65559e-05   5.04706e-06       0.00000       0.00000       0.00000       0.00000       0.00000       0.00000       0.00000       0.00000       0.00000       0.00000       0.00000       0.00000
  12  22 3772.3883    1.9516  5.4089  9.6893 -0.0024  0.0825   0.0254   0.2109    0.1120   0.0000   418.6584      0.505737       29.6299      -6.51559      -5.52622      -23.0267      -11.1966       4.83860       1.61644      -3.93084     -0.111407       1.43199     -0.401794    -0.0441565     -0.118794     0.0598496      0.157957    -0.0207059   -0.00524692  -0.000523233  -0.000372312   5.66978e-05  -0.000100242  -2.99530e-06       0.00000       0.00000       0.00000       0.00000       0.00000       0.00000       0.00000       0.00000       0.00000       0.00000       0.00000       0.00000       10.9894       14.1458       13.9474       13.5477       12.0834       10.7078       8.79937       6.74610       4.93357       3.38311       2.15757       1.35102      0.761192      0.423281      0.214182      0.106895     0.0467969     0.0201160    0.00756812    0.00272669   0.000806130   0.000215817   4.66158e-05   7.06150e-06       0.00000       0.00000       0.00000       0.00000       0.00000       0.00000       0.00000       0.00000       0.00000       0.00000       0.00000       0.00000
  12  23 3912.7276    1.6073  7.1542  9.3733 -0.0009  0.0997   0.0190   0.2648    0.1039   0.0000   427.4351      -3.53088       15.0803       12.4525       14.1831       5.48275      -1.08849      -11.0150      -6.16952       1.91879       1.44945       2.79086      -1.23715      0.611346      0.221339      0.117236    -0.0230719    0.00853374    0.00457939  -0.000536073   -0.00208849   0.000336160  -4.84028e-05  -1.50095e-05       0.00000       0.00000       0.00000       0.00000       0.00000       0.00000       0.00000       0.00000       0.00000       0.00000       0.00000       0.00000       13.1697       16.6041       17.1809       16.6180       15.4913       12.3916       10.5393       7.79612       5.77826       3.98223       2.56297       1.63714      0.934616      0.531916      0.277051      0.130277     0.0623912     0.0245415    0.00957882    0.00332094   0.000976419   0.000269110   5.95768e-05   7.92281e-06       0.00000       0.00000       0.00000       0.00000       0.00000       0.00000       0.00000       0.00000       0.00000       0.00000       0.00000       0.00000
  12  24 4053.2720    1.3444  8.5863  9.3554 -0.0019  0.1164   0.0157   0.3232    0.0836   0.0000   415.7219      -26.9134     -0.438676       5.97319       11.7540       17.2997      -2.41121       4.18571      0.577182      -3.54838       7.09436      0.665253    -0.0579854      0.294854      0.105804    -0.0707839     0.0773126    -0.0162550   -0.00418412    0.00217308  -0.000252803  -0.000108173   4.05673e-05  -1.33208e-05       0.00000       0.00000       0.00000       0.00000       0.00000       0.00000       0.00000       0.00000       0.00000       0.00000       0.00000       0.00000       15.3993       19.1267       20.1990       19.3353       17.7086       14.7336       12.2073       9.24676       6.77445       4.64637       3.07529       1.92290       1.11865      0.623635      0.324445      0.160165     0.0721439     0.0302702     0.0114734    0.00398900    0.00119703   0.000313384   6.72917e-05   9.19143e-06       0.00000       0.00000       0.00000       0.00000       0.00000       0.00000       0.00000       0.00000       0.00000       0.00000       0.00000       0.00000
  12  25 4194.0172    1.0941 10.7394  9.2968 -0.0022  0.1497   0.0130   0.4169    0.0693   0.0000   415.7612      -23.3996       42.3555     -0.888942      -23.9494      -23.9660       2.82880       13.3048      -16.2600      -7.16631       7.34268      -1.06711      0.434193     -0.587662     0.0741434     -0.156848      0.142269     0.0104091    -0.0302818    0.00143176   0.000351706  -0.000518817   0.000155065   2.50743e-06       0.00000       0.00000       0.00000       0.00000       0.00000       0.00000       0.00000       0.00000       0.00000       0.00000       0.00000       0.00000       18.7919       24.1105       24.1937       24.4995       22.0488       18.5092       15.6428       11.8987       8.92245       6.10200       3.96162       2.52064       1.47667      0.820022      0.445051      0.209079      0.100266     0.0391283     0.0157556    0.00529311    0.00157612   0.000413023   9.11185e-05   1.31607e-05       0.00000       0.00000       0.00000       0.00000       0.00000       0.00000       0.00000       0.00000       0.00000       0.00000       0.00000       0.00000
  12  27 4475.9028    0.7812 16.5976  9.0094  0.0001  0.2441   0.0084   0.6692    0.0565   0.0000   428.4547      -1.40486       88.3444       22.5577       48.2295      -2.60506      -30.0822       16.4794      -7.23399     -0.903744      0.259753       2.05562      -1.83182      0.115078       1.23110       1.11139     -0.171218    -0.0729128     0.0132970    0.00588207   -0.00103085   0.000282002   0.000423932  -2.47804e-05       0.00000       0.00000       0.00000       0.00000       0.00000       0.00000       0.00000       0.00000       0.00000       0.00000       0.00000       0.00000       31.8742       40.7567       41.1433       40.7331       36.4793       32.5852       25.5606       19.7448       14.3470       10.2477       6.80331       4.28302       2.53938       1.38597      0.731313      0.348352      0.162083     0.0664461     0.0263017    0.00892302    0.00271789   0.000699637   0.000140477   2.13256e-05       0.00000       0.00000       0.00000       0.00000       0.00000       0.00000       0.00000       0.00000       0.00000       0.00000       0.00000       0.00000
  13  10 2128.4619    0.7728  0.6612  9.2981 -0.0114  0.0325   0.0267   0.0692    0.1392   0.0000   435.7147       4.63674       8.02937      -5.01547       2.94273       3.04017     -0.353094      -3.45039     0.0405367       1.50287     -0.605415     -0.129269      0.102430     0.0802767    -0.0367047     0.0360777    -0.0352004     0.0173822   -0.00380978   0.000731234   0.000103974   0.000569422   0.000102112  -6.41345e-06  -7.75418e-07   4.87352e-07       0.00000       0.00000       0.00000       0.00000       0.00000       0.00000       0.00000       0.00000       0.00000       0.00000       3.74103       5.05858       5.06300       4.75303       4.34793       3.67836       3.44713       2.70051       2.03820       1.34943       1.04174      0.541683      0.358183      0.210179      0.107443     0.0607665     0.0293206     0.0133110    0.00643879    0.00258968   0.000816082   0.000289314   9.64958e-05   2.10843e-05   5.07047e-06   6.81409e-07       0.00000       0.00000       0.00000       0.00000       0.00000       0.00000       0.00000       0.00000       0.00000       0.00000
  13  11 2271.0595    1.0374  0.9175  8.7674 -0.0074  0.0354   0.0302   0.0746    0.2843   0.0000   436.1649      -1.64761       8.56658       8.22420       3.99066     -0.211869       3.07234      -1.81117      -1.21846       1.71799      0.866154      0.139929     -0.100977     -0.168588    -0.0694042     -0.142867     0.0557099   -0.00544402     0.0128926   -0.00163394  -0.000916288   0.000179203  -7.77692e-05   7.41386e-06  -4.46163e-06  -3.03135e-07       0.00000       0.00000       0.00000       0.00000       0.00000       0.00000       0.00000       0.00000       0.00000       0.00000       4.35811       5.20626       5.02140       5.80918       5.05129       4.03017       3.60777       2.91197       2.17810       1.30547       1.04138      0.712979      0.450838      0.228613      0.126195     0.0798415     0.0390288     0.0188358    0.00706242    0.00278532   0.000875077   0.000294715   9.17510e-05   1.95560e-05   4.79648e-06   6.96362e-07       0.00000       0.00000       0.00000       0.00000       0.00000       0.00000       0.00000       0.00000       0.00000       0.00000
  13  12 2411.8006    1.4167  1.0363  9.6813  0.0022  0.0380   0.0385   0.0865    0.2510   0.0000   437.8990       6.13530       12.5938       3.05358       1.20812       4.13141      -3.58061      -3.94612       1.89660       1.70403      0.169809    -0.0748232      0.342436    -0.0636753     -0.107333    -0.0271296     0.0635827    -0.0199662   -0.00187692   -0.00149697  -4.50504e-05  -5.04893e-05  -9.35507e-05   2.60747e-05  -5.18815e-07   7.58648e-07       0.00000       0.00000       0.00000       0.00000       0.00000       0.00000       0.00000       0.00000       0.00000       0.00000       4.23115       5.23252       5.85147       5.72392       4.93682       4.49540       3.65447       2.93609       2.02890       1.60556       1.08878      0.622317      0.406507      0.266590      0.136871     0.0736459     0.0363440     0.0155252    0.00808231    0.00323566    0.00107274   0.000360414   0.000108003   2.62427e-05   4.82935e-06   7.43876e-07       0.00000       0.00000       0.00000       0.00000       0.00000       0.00000       0.00000       0.00000       0.00000       0.00000
  13  13 2551.6452    2.0554  0.8439  9.8511 -0.0056  0.0317   0.0602   0.0675    0.4454   0.0000   439.0979       1.46708       14.6997      -2.58601      -3.47356       2.07107       4.16542      -2.20355      -1.39935       1.28009       1.95602     -0.636495     -0.267887      0.138186     0.0127051    -0.0357309     0.0240577     0.0118283    -0.0107265   -0.00239238  -9.26162e-05  -0.000410436   1.42220e-05   1.58973e-05   1.35303e-07   1.53766e-07       0.00000       0.00000       0.00000       0.00000       0.00000       0.00000       0.00000       0.00000       0.00000       0.00000       3.79196       4.85064       5.10364       4.80554       4.51715       3.93030       3.20353       2.61330       2.16163       1.37941      0.998254      0.539072      0.368829      0.213686      0.124211     0.0663339     0.0293978     0.0146117    0.00544578    0.00247664   0.000852018   0.000304859   9.91844e-05   2.06709e-05   4.72153e-06   6.34032e-07       0.00000       0.00000       0.00000       0.00000       0.00000       0.00000       0.00000       0.00000       0.00000       0.00000
  13  14 2691.6436    2.4416  0.8435 10.7922  0.0003  0.0351   0.0745   0.0727    0.3205   0.0000   439.3385      -1.43200       17.0023       3.63319     -0.486809      -1.00130      0.935700       1.80515      -1.97761     -0.580636       1.05867      0.534114      0.119963     0.0219168      0.138461     0.0697695   0.000607307   0.000577763   0.000393484    0.00369837   1.31240e-05   0.000198942  -0.000111475   5.80434e-06   4.35132e-06   1.88816e-06       0.00000       0.00000       0.00000       0.00000       0.00000       0.00000       0.00000       0.00000       0.00000       0.00000       3.71482       5.44824       4.94848       5.18797       4.82417       3.87209       3.62872       2.45408       2.16932       1.33644       1.04176      0.630197      0.399741      0.233344      0.126232     0.0705986     0.0307321     0.0159985    0.00598307    0.00274718   0.000916887   0.000327352   9.90756e-05   2.21529e-05   6.22969e-06   8.13693e-07       0.00000       0.00000       0.00000       0.00000       0.00000       0.00000       0.00000       0.00000       0.00000       0.00000
  13  15 2832.0759    3.1057  0.8283 10.7866 -0.0030  0.0342   0.0925   0.0688    0.4023   0.0000   436.5033      -1.54995       21.6104       2.87670      -6.53871      -4.17843      0.687629       2.90136      -1.78007     -0.932543      0.105505      -1.18532     -0.372241     0.0273663     -0.166971     0.0401903    0.00177085    -0.0304479     0.0153429    0.00130714   0.000569340  -0.000576803  -7.46334e-05   2.74393e-06   3.45827e-06  -2.23298e-07       0.00000       0.00000       0.00000       0.00000       0.00000       0.00000       0.00000       0.00000       0.00000       0.00000       3.72682       5.62235       5.62528       5.50305       5.21514       3.87593       3.58732       2.44874       1.95022       1.35560      0.961568      0.593207      0.389197      0.214943      0.128739     0.0642290     0.0282753     0.0163657    0.00584901    0.00272891   0.000974491   0.000316372   0.000100737   2.56679e-05   5.97357e-06   7.38920e-07       0.00000       0.00000       0.00000       0.00000       0.00000       0.00000       0.00000       0.00000       0.00000       0.00000
  13  16 2972.5555    3.6310  0.8319 11.5458 -0.0028  0.0283   0.1078   0.0693    0.2801   0.0000   433.0704     -0.268741       14.2225       6.26561     -0.508001       5.87651       2.29648     -0.799095     0.0956743      -1.39455     -0.248701     0.0871048     -0.594326      0.296866    0.00468103     0.0699484    0.00104110   -0.00382832    0.00539507  -0.000471952   0.000285880   0.000129393   0.000158283   1.91563e-05   3.05361e-06  -1.04025e-06       0.00000       0.00000       0.00000       0.00000       0.00000       0.00000       0.00000       0.00000       0.00000       0.00000       3.58777       4.57935       4.59668       4.55460       4.02900       3.49324       3.06807       2.41810       1.76954       1.26799      0.872498      0.539218      0.335844      0.193718      0.104060     0.0556790     0.0265702     0.0128000    0.00550523    0.00225817   0.000773690   0.000248232   7.56977e-05   1.88103e-05   3.89352e-06   5.68801e-07       0.00000       0.00000       0.00000       0.00000       0.00000       0.00000       0.00000       0.00000       0.00000       0.00000
  13  17 3112.4545    4.0087  0.9598 11.4907 -0.0017  0.0305   0.1139   0.0798    0.3465   0.0000   438.7973       2.09354       8.52485       1.17368      -6.08415      -4.39318      -5.45205       2.74192      -1.33813     -0.771670    -0.0201447      0.434325     -0.216674    -0.0429381    -0.0939578     0.0513547    -0.0159962    0.00269534    0.00114687   -0.00195194  -1.35108e-05  -0.000128334  -0.000107458  -1.15064e-05   4.23228e-06  -3.08304e-07       0.00000       0.00000       0.00000       0.00000       0.00000       0.00000       0.00000       0.00000       0.00000       0.00000       4.27922       4.99267       4.92947       4.75441       4.35522       3.84904       3.35393       2.77999       2.15588       1.51250      0.945251      0.588632      0.357051      0.207465      0.113513     0.0631815     0.0296115     0.0128792    0.00532648    0.00218322   0.000758040   0.000249399   6.97408e-05   1.80530e-05   3.53252e-06   5.01950e-07       0.00000       0.00000       0.00000       0.00000       0.00000       0.00000       0.00000       0.00000       0.00000       0.00000
  13  18 3252.2190    3.8740  1.3520 11.0426 -0.0062  0.0407   0.0898   0.0867    0.3908   0.0000   436.4632      -5.11082       19.4317       2.45532      -9.70384       5.69042      -3.89682       1.50305       3.18932       3.68467       1.42226      0.474287     -0.257054     0.0372200    -0.0472321    -0.0168076     0.0735787    0.00965346    0.00866501   -0.00331760    0.00135587   0.000371640   3.54564e-05   1.42831e-05   1.88628e-06   4.48682e-07       0.00000       0.00000       0.00000       0.00000       0.00000       0.00000       0.00000       0.00000       0.00000       0.00000       5.07646       6.26143       6.58515       5.84057       5.36786       5.06522       4.28997       3.48488       2.85513       1.90719       1.23864      0.803143      0.452002      0.271200      0.154955     0.0779558     0.0375773     0.0195594    0.00738422    0.00304852    0.00117476   0.000426594   0.000114072   2.64502e-05   5.51402e-06   7.41102e-07       0.00000       0.00000       0.00000       0.00000       0.00000       0.00000       0.00000       0.00000       0.00000       0.00000
  13  19 3392.1984    3.1667  1.9657 10.9762  0.0027  0.0433   0.0616   0.1154    0.1697   0.0000   440.4649     -0.207501       13.4637      -1.81363      -13.2098      -2.72491       2.08336     -0.470765       3.81469      -1.02719       1.09961     -0.255549     0.0935839      0.157328    -0.0332845   -0.00171522    0.00453309    -0.0350054    -0.0144275  -0.000539988   -0.00118793  -9.02472e-05  -3.76176e-05   3.11976e-05  -4.41725e-06  -1.81361e-06       0.00000       0.00000       0.00000       0.00000       0.00000       0.00000       0.00000       0.00000       0.00000       0.00000       5.30199       6.65365       6.89825       6.78699       6.26642       5.38878       4.50104       3.56166       2.68750       1.82183       1.30308      0.860623      0.531054      0.289917      0.166771     0.0867675     0.0430310     0.0213879    0.00822847    0.00334870    0.00125163   0.000404770   0.000122588   2.93966e-05   6.22342e-06   8.67162e-07       0.00000       0.00000       0.00000       0.00000       0.00000       0.00000       0.00000       0.00000       0.00000       0.00000
  13  20 3532.3272    2.7778  2.6939 10.4670 -0.0024  0.0520   0.0456   0.1295    0.1402   0.0000   437.2760      -5.92695     -0.888734      -7.19498       1.94658      -6.46644       6.82558       4.38767      -3.06994      -1.68445      -1.31340      -1.66623      0.168247     0.0939220     -0.264231     0.0418720    -0.0682700     0.0240574   -0.00210328  -2.75032e-05   0.000393140   -0.00103733   3.46030e-05  -1.68428e-05   1.72113e-07  -1.55567e-06       0.00000       0.00000       0.00000       0.00000       0.00000       0.00000       0.00000       0.00000       0.00000       0.00000       6.56744       8.06827       8.63366       8.21052       7.84992       6.61291       5.31499       4.33966       3.16289       2.36233       1.48019       1.00782      0.612308      0.357691      0.207783      0.107401     0.0513986     0.0250724    0.00968423    0.00403247    0.00150721   0.000488329   0.000139664   3.83219e-05   7.03256e-06   9.48304e-07       0.00000       0.00000       0.00000       0.00000       0.00000       0.00000       0.00000       0.00000       0.00000       0.00000
  13  21 3672.9397    2.2206  4.0652  9.9161 -0.0040  0.0659   0.0312   0.1709    0.1145   0.0000   439.8213       5.54372       20.1466      -8.81128       14.2794     -0.886637       3.21070      -2.57392      -2.38283      -2.64026      0.470082      -1.62352     -0.700901      0.341987     0.0893069      0.217853    -0.0666652     0.0422496    0.00391419   -0.00536027    0.00522202   0.000563755   5.87276e-05  -3.32633e-05   8.81190e-06   1.63080e-06       0.00000       0.00000       0.00000       0.00000       0.00000       0.00000       0.00000       0.00000       0.00000       0.00000       7.85355       10.1206       9.94243       10.1650       9.33593       8.47065       6.75073       5.15933       3.82437       2.82134       1.96991       1.32337      0.815099      0.489410      0.244571      0.143462     0.0626868     0.0317964     0.0121616    0.00567301    0.00181656   0.000656478   0.000179580   4.62331e-05   9.31482e-06   1.42273e-06       0.00000       0.00000       0.00000       0.00000       0.00000       0.00000       0.00000       0.00000       0.00000       0.00000
  13  22 3813.5076    1.8221  5.8635  9.7120 -0.0011  0.0848   0.0220   0.2171    0.0888   0.0000   455.3201      -30.5485       17.8183      -11.3894       1.21737       25.5092      -7.84757      -14.6892      -3.56094       4.23289      -1.34974      0.246940      0.604410      0.215852     -0.727870     -0.485984    -0.0204194     0.0682258    -0.0205370   0.000280638   -0.00362010  -0.000787719  -1.53144e-05   7.73572e-05   4.23758e-05   1.16316e-06       0.00000       0.00000       0.00000       0.00000       0.00000       0.00000       0.00000       0.00000       0.00000       0.00000       9.80565       12.4431       13.2965       12.9313       12.0532       10.2915       8.60333       6.86177       5.08435       3.68260       2.52718       1.62229       1.02561      0.596656      0.339225      0.179197     0.0872796     0.0421746     0.0176498    0.00720230    0.00260249   0.000844820   0.000253787   6.35194e-05   1.27466e-05   1.71925e-06       0.00000       0.00000       0.00000       0.00000       0.00000       0.00000       0.00000       0.00000       0.00000       0.00000
  13  23 3954.2246    1.5449  7.9297  9.4158 -0.0024  0.1038   0.0174   0.2758    0.0898   0.0000   405.0453       2.54210       4.59936       36.2431      -2.07076      -8.57068       4.77437       11.8423       9.32875       4.10616       3.16840      -3.40484      0.366903     -0.318671     -0.396989    -0.0265951      0.105216    -0.0754362    -0.0444918   3.35999e-05    0.00269637   -0.00165246   0.000242225  -9.32266e-05   9.58214e-07  -3.29231e-06       0.00000       0.00000       0.00000       0.00000       0.00000       0.00000       0.00000       0.00000       0.00000       0.00000       12.7333       15.6517       16.6512       16.3753       15.3601       13.0069       10.8463       8.52627       6.14349       4.66486       3.07804       2.05759       1.26743      0.748570      0.417861      0.217831      0.106641     0.0501917     0.0214418    0.00862399    0.00312672    0.00100057   0.000289447   7.77496e-05   1.48587e-05   2.00121e-06       0.00000       0.00000       0.00000       0.00000       0.00000       0.00000       0.00000       0.00000       0.00000       0.00000
  13  24 4094.7668    1.2376  9.8286  9.2830 -0.0051  0.1259   0.0137   0.3533    0.0775   0.0000   445.9393       6.86760      -29.9849       8.44128       51.4144       17.6862      -4.70073       2.81336      -8.66328       1.02739       4.40161     -0.636278     -0.496751     -0.822009      0.400982      0.115395     0.0360688     0.0266245     0.0201876     0.0165261   -0.00143078   4.28660e-05   8.77277e-05   0.000148372   3.14740e-05   8.02023e-07       0.00000       0.00000       0.00000       0.00000       0.00000       0.00000       0.00000       0.00000       0.00000       0.00000       15.5049       19.4687       20.3608       19.5452       18.0177       16.0076       13.3833       10.6571       8.10104       5.68378       3.98202       2.47503       1.56713      0.894752      0.508580      0.259003      0.129619     0.0598867     0.0261723     0.0103786    0.00386122    0.00124816   0.000384755   9.12970e-05   1.85147e-05   2.49841e-06       0.00000       0.00000       0.00000       0.00000       0.00000       0.00000       0.00000       0.00000       0.00000       0.00000
  13  25 4236.4744    1.0704 12.6613  9.0719 -0.0005  0.1656   0.0116   0.4412    0.0735   0.0000   438.9470      -9.70024       9.46576       14.0281       8.44683       6.25529      -4.41588      -27.6330      -11.6544      0.925678       4.35806       2.18937       2.69940     -0.981828      0.126034     -0.122155      0.235651     0.0150466    -0.0209997    0.00377968   -0.00122618  -0.000623961  -0.000795674   9.39405e-05  -3.39203e-05  -4.60218e-07       0.00000       0.00000       0.00000       0.00000       0.00000       0.00000       0.00000       0.00000       0.00000       0.00000       19.1808       24.8814       25.3927       25.6538       24.0921       19.9175       17.2781       13.5077       10.4358       7.18666       5.10924       3.22935       2.06865       1.17381      0.679691      0.356909      0.175651     0.0854332     0.0345648     0.0141407    0.00509859    0.00163823   0.000507984   0.000123083   2.66826e-05   3.51064e-06       0.00000       0.00000       0.00000       0.00000       0.00000       0.00000       0.00000       0.00000       0.00000       0.00000
  13  26 4377.5947    0.8673 13.6126  9.1374 -0.0031  0.1945   0.0099   0.5224    0.0581   0.0000   428.6816       3.58327       54.2847      -29.4741      -6.09776       6.32267       14.3962      -10.6044      -30.1736       6.06002       6.51300     -0.418449      -4.32384      -1.31402      0.391608     -0.213325      0.349708    0.00716409     0.0173564    -0.0149557    -0.0115761    0.00187859  -0.000395060  -0.000112672  -3.11345e-05   1.47946e-06       0.00000       0.00000       0.00000       0.00000       0.00000       0.00000       0.00000       0.00000       0.00000       0.00000       22.1400       29.3632       30.6076       29.8610       28.3373       23.6286       20.3642       15.8530       11.8469       8.74450       5.88494       3.83646       2.43963       1.39087      0.805940      0.411897      0.208657     0.0959085     0.0420693     0.0166478    0.00635796    0.00197863   0.000601353   0.000155946   3.14811e-05   4.13589e-06       0.00000       0.00000       0.00000       0.00000       0.00000       0.00000       0.00000       0.00000       0.00000       0.00000
  14  10 2162.4751    0.8370  0.7346  9.0740 -0.0071  0.0307   0.0271   0.0727    0.1562   0.0000   436.0072      -4.11367       16.9251       4.14314       2.01124      -1.27128      -4.41513       3.44504       2.05172     -0.719552      0.158341      0.538410     -0.369788     -0.259368     -0.186287      0.111535    -0.0114956     0.0237623    -0.0158996    0.00127761   -0.00214133  -0.000333565  -0.000151381  -3.12623e-05  -4.16485e-05  -2.23022e-06  -2.01449e-07   5.46103e-09       0.00000       0.00000       0.00000       0.00000       0.00000       0.00000       0.00000       0.00000       3.64740       3.99081       4.31763       4.37244       3.99386       3.74311       3.16593       2.65497       1.86348       1.36875       1.05528      0.728930      0.508430      0.283140      0.158574     0.0810226     0.0488348     0.0227532     0.0109262    0.00476021    0.00210904   0.000704221   0.000259528   7.43980e-05   2.37256e-05   4.84322e-06   8.61358e-07   1.19952e-07       0.00000       0.00000       0.00000       0.00000       0.00000       0.00000       0.00000       0.00000
  14  11 2305.6353    1.1519  0.7513  9.6230 -0.0106  0.0310   0.0359   0.0673    0.1780   0.0000   441.6897      -5.76396       13.9674      0.236391       5.56187      -3.80934      -3.60298     -0.324747       1.06872      0.671060      0.368634      -1.26269     -0.483250     0.0709903     0.0872310    -0.0101406   -0.00211616   -0.00918648     0.0118375    0.00618333   -0.00217654   0.000940926  -6.48371e-05  -0.000127129  -3.64467e-05  -1.58250e-06   1.24295e-06  -1.39633e-07       0.00000       0.00000       0.00000       0.00000       0.00000       0.00000       0.00000       0.00000       3.27812       3.81401       4.62030       3.98479       4.11902       3.80777       2.77165       2.38606       1.91598       1.39221      0.983093      0.673135      0.375959      0.285960      0.154952     0.0844503     0.0507589     0.0229230    0.00943896    0.00494298    0.00202788   0.000687385   0.000271620   0.000100350   2.54373e-05   5.92596e-06   9.73712e-07   1.25164e-07       0.00000       0.00000       0.00000       0.00000       0.00000       0.00000       0.00000       0.00000
  14  12 2446.6746    1.6013  0.9178  9.4546 -0.0040  0.0321   0.0427   0.0690    0.3146   0.0000   440.3402      -1.09891       10.4340       5.68431     -0.879772      -2.14042      -3.85964      0.867376      -1.16310      0.228348     -0.809230     -0.668592      0.111087      0.277792    -0.0703657      0.141127     0.0983697     0.0199919   9.97690e-05   -0.00171358   -0.00339959   -0.00133390  -0.000241983   2.13289e-05   2.42180e-05  -1.77377e-06   8.79240e-08   6.17311e-08       0.00000       0.00000       0.00000       0.00000       0.00000       0.00000       0.00000       0.00000       3.90987       4.47341       5.02756       5.24043       4.88328       3.84425       3.36319       2.67168       2.01816       1.37529      0.961883      0.716808      0.503241      0.280575      0.144427     0.0886304     0.0518499     0.0274260     0.0120836    0.00517211    0.00204890   0.000800064   0.000254665   7.75897e-05   2.20215e-05   5.24379e-06   1.05329e-06   1.23678e-07       0.00000       0.00000       0.00000       0.00000       0.00000       0.00000       0.00000       0.00000
  14  13 2587.2385    1.9932  1.0078 10.2200 -0.0057  0.0318   0.0520   0.0820    0.2976   0.0000   436.6682      0.908888       13.4997      -7.81361       1.12597       3.60130       4.28164      -1.80057      0.814858      0.540166     -0.633150      0.331355      0.839585     -0.205269      0.168669     0.0490342    -0.0513864   -0.00400839  -0.000345405   0.000414324  -2.23575e-05  -0.000863462   4.24247e-05   8.93229e-05   1.03345e-05   5.19100e-06  -7.08625e-07  -3.91598e-08       0.00000       0.00000       0.00000       0.00000       0.00000       0.00000       0.00000       0.00000       3.67635       4.78967       4.75268       5.18078       4.43676       3.92431       3.31882       2.68146       2.01939       1.50311       1.07269      0.678343      0.432166      0.268311      0.166967     0.0885309     0.0479654     0.0217928     0.0118206    0.00475077    0.00218778   0.000727445   0.000267146   7.88138e-05   2.28279e-05   5.34594e-06   1.10114e-06   1.73224e-07       0.00000       0.00000       0.00000       0.00000       0.00000       0.00000       0.00000       0.00000
  14  14 2728.1087    2.5133  0.8573 11.1070 -0.0197  0.0292   0.0748   0.0710    0.2668   0.0000   443.2302      -1.12469       15.0654       2.95671      -2.92296       5.64066      0.966271      -7.03670      -1.50095       1.23241     -0.399585     -0.336961      0.113484     -0.193486     -0.145259     0.0581086    -0.0343835    -0.0180799     0.0165717    0.00735830   -0.00239048  -0.000356945  -0.000250432   4.07224e-05   7.74629e-06  -7.35423e-07   2.10380e-06   3.34131e-07       0.00000       0.00000       0.00000       0.00000       0.00000       0.00000       0.00000       0.00000       3.21653       4.01432       3.99348       4.35844       3.76985       3.43792       2.93382       2.47115       1.84948       1.41546      0.960526      0.652548      0.423617      0.270199      0.141625     0.0872291     0.0446936     0.0245990    0.00970928    0.00505090    0.00184005   0.000796371   0.000235741   8.10966e-05   2.08643e-05   5.41121e-06   1.01033e-06   1.60378e-07       0.00000       0.00000       0.00000       0.00000       0.00000       0.00000       0.00000       0.00000
  14  15 2869.1271    3.2416  0.8988 10.8264 -0.0100  0.0314   0.0886   0.0679    0.5436   0.0000   432.9175       6.90519       10.2265      -1.38706     -0.353737       2.07921      -1.33873      -4.38349       2.14148     -0.812775      0.188869     -0.138566     -0.694238     -0.246690      0.279164    -0.0310518     0.0208102     0.0129785    -0.0102952   0.000459209   -0.00304923   -0.00110626  -0.000504859   2.25108e-05  -3.50030e-05  -5.48934e-06  -3.76230e-07  -1.36432e-07       0.00000       0.00000       0.00000       0.00000       0.00000       0.00000       0.00000       0.00000       3.66150       4.75099       4.77555       5.19155       4.40267       4.06353       3.35289       2.58087       1.86004       1.46904       1.01205      0.679591      0.439747      0.280192      0.164097     0.0903556     0.0468578     0.0230891     0.0106706    0.00498953    0.00211712   0.000808943   0.000270957   8.02588e-05   2.13146e-05   5.39475e-06   1.06529e-06   1.70620e-07       0.00000       0.00000       0.00000       0.00000       0.00000       0.00000       0.00000       0.00000
  14  16 3010.0608    3.7145  0.9983 11.4579 -0.0140  0.0330   0.1047   0.0755    0.4458   0.0000   438.6869       6.81816       8.25245       3.58320     -0.277153       4.35550      -1.93155     -0.396411     -0.481208    -0.0802125      0.446505      0.863414      0.410127     -0.462154    -0.0346248    -0.0542883    -0.0193770    -0.0102432    0.00377974    0.00110272    0.00384249   0.000565773  -0.000162856   1.78595e-05   1.45741e-05   4.46662e-07   1.57126e-06   5.73176e-08       0.00000       0.00000       0.00000       0.00000       0.00000       0.00000       0.00000       0.00000       3.50099       4.57169       4.83251       4.78013       4.39307       3.90913       3.14925       2.75511       2.10037       1.38600       1.05891      0.752131      0.461419      0.298008      0.156539     0.0857739     0.0512809     0.0255840     0.0113840    0.00539937    0.00214870   0.000755359   0.000275599   9.91387e-05   2.66334e-05   6.04851e-06   1.20367e-06   1.70726e-07       0.00000       0.00000       0.00000       0.00000       0.00000       0.00000       0.00000       0.00000
  14  17 3150.4499    3.9769  1.0525 11.7247 -0.0083  0.0328   0.1068   0.0818    0.3642   0.0000   434.9296       3.27738       10.5172       9.26095      -4.75974       7.30036       1.22068    -0.0285284     -0.897631      -1.53878      0.120831    -0.0204420      0.386562      0.134062     -0.169710    0.00391252     0.0223765     0.0412090    -0.0100501   -0.00480753  -0.000352232  -0.000362013  -0.000392792  -3.30802e-05  -4.22768e-05   3.85350e-06  -1.67835e-06  -2.79614e-07       0.00000       0.00000       0.00000       0.00000       0.00000       0.00000       0.00000       0.00000       3.93408       4.95169       4.98723       5.45115       4.69076       4.36157       3.26434       2.91678       1.95048       1.56317       1.03990      0.755735      0.474341      0.299509      0.163277     0.0983033     0.0478242     0.0263451     0.0116978    0.00530144    0.00199309   0.000821888   0.000250688   8.65574e-05   2.29939e-05   6.25256e-06   9.45714e-07   1.78659e-07       0.00000       0.00000       0.00000       0.00000       0.00000       0.00000       0.00000       0.00000
  14  18 3290.7543    3.6417  1.5684 11.0975  0.0015  0.0395   0.0768   0.0956    0.2700   0.0000   437.8528      -13.3775       8.95944       3.59444       11.7209      -2.96676      -3.04808    0.00880263       2.59772     -0.525252      0.489944    -0.0178130      0.679422      0.222796     0.0132751     0.0910586      0.114063     0.0293814   -0.00227632    0.00427004    0.00572188   0.000264389  -0.000293774  -9.29867e-05   1.95561e-05   4.52065e-07  -4.70327e-07  -1.47161e-07       0.00000       0.00000       0.00000       0.00000       0.00000       0.00000       0.00000       0.00000       4.44828       5.55789       5.86356       6.05083       5.62802       4.71657       4.30590       3.12566       2.35205       1.84544       1.26403      0.870400      0.572834      0.348744      0.210100      0.109147     0.0623307     0.0300746     0.0134914    0.00646872    0.00269126   0.000994634   0.000356126   9.86870e-05   2.82178e-05   7.44886e-06   1.50518e-06   1.89001e-07       0.00000       0.00000       0.00000       0.00000       0.00000       0.00000       0.00000       0.00000
  14  19 3431.2143    3.0769  2.0885 10.9724 -0.0071  0.0453   0.0568   0.1100    0.1589   0.0000   437.1125      -12.9430       1.96047       1.57544      -3.46395      -5.46656       1.03030       2.31527       2.39850      -1.84630      0.750004       3.51603     -0.558930   0.000838237     0.0797550     0.0125657    -0.0371815     0.0112792    -0.0216580   -0.00201173    0.00339100    0.00198618   6.22844e-06   0.000152173   6.88939e-05   7.15964e-06  -2.29695e-07  -1.86384e-07       0.00000       0.00000       0.00000       0.00000       0.00000       0.00000       0.00000       0.00000       4.99372       6.67666       6.76347       6.81207       6.22891       5.53865       4.71421       3.75901       2.86859       2.16977       1.46907       1.01401      0.657302      0.391764      0.227106      0.120537     0.0702308     0.0327183     0.0156475    0.00667739    0.00299218    0.00107744   0.000403380   0.000119294   3.50508e-05   8.70587e-06   1.73361e-06   2.43423e-07       0.00000       0.00000       0.00000       0.00000       0.00000       0.00000       0.00000       0.00000
  14  20 3572.0966    2.4926  3.4438 10.2479 -0.0018  0.0579   0.0361   0.1455    0.1227   0.0000   440.5895      -1.82231       21.6743       1.41219       6.60342       8.00240     -0.984986      -5.30822       1.44776      -2.02667      -1.97302     -0.239637       1.39997      0.242607     -0.286400     0.0810046    -0.0445536    -0.0608895     0.0142489    0.00638575   -0.00213922   -0.00144387  -4.10175e-05   0.000388593  -2.56229e-05   1.39083e-05   1.48929e-06   1.94724e-07       0.00000       0.00000       0.00000       0.00000       0.00000       0.00000       0.00000       0.00000       6.81542       8.41300       8.60562       8.63450       8.01297       7.32470       5.89253       5.03560       3.73250       2.75644       1.91962       1.36917      0.847480      0.521870      0.301648      0.166001     0.0875486     0.0441791     0.0209849    0.00903824    0.00361938    0.00135158   0.000485277   0.000158668   4.27769e-05   1.05947e-05   1.87667e-06   2.83190e-07       0.00000       0.00000       0.00000       0.00000       0.00000       0.00000       0.00000       0.00000
  14  21 3712.8973    2.0855  4.7088  9.8749  0.0001  0.0708   0.0266   0.1777    0.1047   0.0000   440.6431      -28.0264       28.7316      -3.11535      -5.44753      -21.5561       8.96134      -1.16892       2.68967       5.73714      -2.10964       1.11654     -0.976777     -0.759877     0.0291074     -0.100002    -0.0539858    -0.0366655    0.00978475    0.00537451   -0.00138503   0.000638253   0.000183544   0.000161264   5.32856e-05   2.02969e-05   1.45920e-06   2.03836e-07       0.00000       0.00000       0.00000       0.00000       0.00000       0.00000       0.00000       0.00000       7.78922       10.2081       10.8720       10.5370       9.91210       8.44921       7.47175       5.73491       4.68526       3.29577       2.31002       1.56755      0.992203      0.603128      0.352467      0.201876      0.102926     0.0533397     0.0255918     0.0110189    0.00452022    0.00179365   0.000625690   0.000204065   5.56242e-05   1.34878e-05   2.84225e-06   3.47423e-07       0.00000       0.00000       0.00000       0.00000       0.00000       0.00000       0.00000       0.00000
  14  22 3854.1230    1.7299  6.3572  9.6597 -0.0025  0.0870   0.0199   0.2281    0.0874   0.0000   431.2225      -24.0882       34.5897       3.93120      -5.04897      -20.9344       5.24139       13.9164       5.04120       2.09219      -1.58695      -1.18271      -1.28320     0.0483626     -0.414213      0.310184    -0.0444273     -0.134720   -0.00962283     0.0146797    0.00793574    0.00110412    0.00113744   0.000247164   3.03399e-05   3.36379e-06  -1.85319e-07   3.64622e-07       0.00000       0.00000       0.00000       0.00000       0.00000       0.00000       0.00000       0.00000       9.72807       12.4467       12.7860       13.0450       11.8453       10.6568       9.08446       7.33154       5.73970       4.15387       3.01785       1.94559       1.26594      0.779807      0.462641      0.250361      0.137029     0.0668739     0.0310121     0.0143338    0.00586508    0.00219240   0.000777733   0.000245000   7.13426e-05   1.62777e-05   3.29881e-06   4.51577e-07       0.00000       0.00000       0.00000       0.00000       0.00000       0.00000       0.00000       0.00000
  14  23 3994.9416    1.4525  8.3083  9.3607 -0.0005  0.1036   0.0155   0.2849    0.0819   0.0000   436.7581       10.7054       31.2551      -8.79049      -13.0892       25.1656       3.88996      -8.86754       14.8232       2.64879       2.16054       1.71334      0.645795       1.74087      0.184248      0.205939    -0.0759398     0.0564840    -0.0479220     0.0138085    -0.0142361    0.00475632  -0.000155629   0.000218064   9.87049e-05  -5.43135e-06  -3.86050e-06  -5.95541e-08       0.00000       0.00000       0.00000       0.00000       0.00000       0.00000       0.00000       0.00000       11.6047       14.8762       15.5701       15.4749       14.5133       12.9478       10.5988       8.73538       6.77840       4.94048       3.50600       2.32353       1.50533      0.941294      0.542185      0.308821      0.163662     0.0817871     0.0379151     0.0168154    0.00693944    0.00265729   0.000919703   0.000302368   8.52479e-05   2.01776e-05   3.88359e-06   5.27186e-07       0.00000       0.00000       0.00000       0.00000       0.00000       0.00000       0.00000       0.00000
  14  24 4136.2885    1.2490 10.3919  9.2002 -0.0002  0.1270   0.0131   0.3492    0.0762   0.0000   462.6783      -22.2468      -6.45072       7.29317       30.2428       19.6660      -1.55127      -3.24353       8.57381       2.71274      -2.63414     -0.676389      -3.61290     -0.327519      0.282464     -0.259966     -0.413338      0.236331      0.101975   0.000289847   -0.00534609    0.00204339  -5.83669e-05  -0.000313077  -7.39443e-06  -4.18402e-05   1.69143e-06  -1.03742e-07       0.00000       0.00000       0.00000       0.00000       0.00000       0.00000       0.00000       0.00000       14.1605       18.1857       18.8649       18.5993       18.2024       15.5535       13.3111       10.4406       8.28210       6.04642       4.31707       2.90510       1.88259       1.16161      0.693433      0.384464      0.200982      0.101560     0.0463890     0.0211334    0.00837037    0.00327162    0.00115188   0.000367920   0.000104658   2.53637e-05   5.06648e-06   6.26946e-07       0.00000       0.00000       0.00000       0.00000       0.00000       0.00000       0.00000       0.00000
  14  25 4277.9922    1.0250 13.2295  9.1131 -0.0005  0.1696   0.0104   0.4591    0.0649   0.0000   404.4139       25.4223       17.6734       6.33529       29.0826       27.3059      -17.4560      -11.2704      -2.48270       5.63957       1.61218       3.60748      0.380555      -2.04317      0.295192      0.352800     -0.645397      0.213593   -0.00446719     0.0447057    -0.0128839   -0.00386839   4.73335e-05  -0.000552517   0.000242200   7.68838e-06   3.13388e-06   2.99822e-07       0.00000       0.00000       0.00000       0.00000       0.00000       0.00000       0.00000       0.00000       18.5649       24.2339       25.5450       25.6660       24.1077       20.7474       17.3827       14.1402       10.9494       7.89518       5.67860       3.81353       2.48474       1.51131      0.924017      0.498238      0.277562      0.136585     0.0653372     0.0290198     0.0118959    0.00438993    0.00160320   0.000494938   0.000144563   3.38891e-05   6.64148e-06   8.72819e-07       0.00000       0.00000       0.00000       0.00000       0.00000       0.00000       0.00000       0.00000
  14  26 4419.2318    0.8563 15.6548  9.0832 -0.0009  0.2044   0.0085   0.5601    0.0536   0.0000   457.5120      -40.6281       30.1407      -42.3955       36.3351       5.18326       8.87605       2.83897      -11.5272       11.1900       4.41686      -6.63416       1.92482       4.71255     -0.686902     -0.556785     0.0165784      0.142205    -0.0420381    -0.0188004     0.0165821    0.00510493   -0.00146409   0.000111338   0.000100637  -4.92509e-05  -7.87412e-06   9.03606e-07       0.00000       0.00000       0.00000       0.00000       0.00000       0.00000       0.00000       0.00000       22.6610       28.7170       30.8885       30.0406       28.9727       24.9541       21.6044       16.7851       13.1989       9.79703       6.89100       4.78178       3.07952       1.92153       1.13008      0.634744      0.333034      0.172105     0.0777265     0.0364042     0.0143542    0.00571391    0.00197418   0.000626503   0.000170214   4.15173e-05   8.04667e-06   9.80357e-07       0.00000       0.00000       0.00000       0.00000       0.00000       0.00000       0.00000       0.00000
  15  10 2195.7821    0.9357  0.7600  9.2172 -0.0003  0.0324   0.0278   0.0685    0.1663   0.0000   436.9400       2.90365       11.5205     -0.992721       1.23571      -4.10407      0.355264     -0.221438      0.162442     -0.187798     -0.181746      0.671744    -0.0825448      0.383105    -0.0184827     0.0247794    -0.0369639   -0.00483480   -0.00847411    0.00300363  -0.000705524   0.000449978  -0.000729205   4.94538e-06   2.07554e-05   2.48510e-06   3.82172e-06  -2.15720e-07   1.09154e-07  -8.65034e-09       0.00000       0.00000       0.00000       0.00000       0.00000       0.00000       3.19503       3.80436       4.59601       4.06217       4.29904       3.59379       2.85435       2.69931       1.83564       1.48154       1.04664      0.691842      0.549345      0.307870      0.195101      0.113373     0.0594525     0.0379037     0.0180275    0.00802653    0.00422188    0.00153082   0.000634019   0.000254741   7.62658e-05   2.29762e-05   7.68477e-06   1.62727e-06   2.44823e-07   2.85861e-08       0.00000       0.00000       0.00000       0.00000       0.00000       0.00000
  15  11 2339.4019    1.1661  1.0014  9.4681 -0.0033  0.0345   0.0299   0.0803    0.2128   0.0000   437.7869      -5.45130       2.35411      -3.53019     -0.524320      -3.98181      0.421144      -1.09854      0.650801     0.0706186     0.0415792      0.226367      0.140886     -0.318234      0.489238     0.0775205    -0.0621759     0.0243546   -0.00152702  -0.000988257   -0.00160666   0.000463674  -0.000115737  -1.78653e-05   1.43977e-05   1.66992e-05  -2.69463e-06  -3.08788e-07   1.15193e-07   2.29252e-08       0.00000       0.00000       0.00000       0.00000       0.00000       0.00000       3.50259       4.55549       4.25661       4.73809       4.25622       4.13245       3.42808       2.83379       1.92559       1.69022       1.15625      0.849838      0.578060      0.391980      0.229019      0.129337     0.0721770     0.0399022     0.0183872    0.00890443    0.00385634    0.00184429   0.000681751   0.000257359   7.90195e-05   2.38199e-05   6.47122e-06   1.69608e-06   2.79021e-07   4.67221e-08       0.00000       0.00000       0.00000       0.00000       0.00000       0.00000
  15  12 2480.9958    1.7056  1.0022  9.5118 -0.0060  0.0311   0.0425   0.0757    0.3408   0.0000   440.1610       4.15918       10.2688     -0.179024      -9.48313       5.30834       1.25249       1.39154      0.917624       1.22366      -2.46756     -0.749301      0.485539     -0.306179     0.0218771     0.0654320     0.0101059    -0.0256927    0.00192309   -0.00144356   -0.00441501  -0.000595536  -0.000248192  -1.61180e-05  -0.000123162   1.49879e-05   2.97582e-06  -2.17977e-07   3.86150e-07  -1.06573e-07       0.00000       0.00000       0.00000       0.00000       0.00000       0.00000       3.17919       4.39130       4.24022       4.66701       3.98505       3.70574       3.24736       2.60972       2.10267       1.53790       1.17138      0.777120      0.514881      0.317003      0.202345      0.115108     0.0657537     0.0318352     0.0173806    0.00795087    0.00387300    0.00153359   0.000659835   0.000222825   7.92043e-05   2.27568e-05   6.47685e-06   1.46270e-06   3.12827e-07   4.48287e-08       0.00000       0.00000       0.00000       0.00000       0.00000       0.00000
  15  13 2622.2941    2.1389  0.9775 10.6859  0.0028  0.0394   0.0561   0.0746    0.2076   0.0000   438.8684      -6.38093       13.4483      0.662275      -4.74854      0.297240       2.37277      -3.62667      -4.21347       2.29890      0.601013     -0.474089     -0.471009     -0.252447      0.102656     0.0369190     -0.104976     0.0111050    0.00160044   -0.00456833    0.00168785    0.00131145   0.000229137  -0.000505070   0.000172248   1.36342e-05  -3.86810e-06  -4.79913e-07   5.23452e-08   3.33626e-08       0.00000       0.00000       0.00000       0.00000       0.00000       0.00000       3.08314       5.62710       4.26245       5.84919       4.23131       4.68624       3.47279       3.12621       2.35017       1.71042       1.37325      0.826787      0.643841      0.347902      0.259943      0.124942     0.0871837     0.0353187     0.0235888    0.00860807    0.00528761    0.00169440   0.000904931   0.000245923   0.000110540   2.61318e-05   9.44609e-06   1.81325e-06   4.04878e-07   7.42302e-08       0.00000       0.00000       0.00000       0.00000       0.00000       0.00000
  15  15 2905.7579    3.3086  0.7609 11.8218 -0.0028  0.0289   0.0961   0.0628    0.2039   0.0000   436.8207      -3.87948       16.2935       5.01671    -0.0876306       4.29814      0.878760     -0.549601       2.77529      -1.61393     -0.413284      0.653078      0.101726     0.0482627     0.0268338    -0.0284777    -0.0354504     0.0324904    -0.0160335  -0.000417229   0.000371073  -0.000491664  -0.000217480   0.000122521   0.000102151  -2.21032e-05  -5.00524e-06  -1.76966e-07  -7.61835e-08  -1.94376e-09       0.00000       0.00000       0.00000       0.00000       0.00000       0.00000       2.83605       3.99020       4.08511       4.29688       3.99363       3.25587       3.12722       2.12095       1.93753       1.17141       1.06784      0.644776      0.459162      0.293007      0.180111      0.107791     0.0573468     0.0321942     0.0151489    0.00786646    0.00350379    0.00159728   0.000586476   0.000223160   6.99706e-05   2.34069e-05   6.29921e-06   1.23819e-06   3.35431e-07   3.74166e-08       0.00000       0.00000       0.00000       0.00000       0.00000       0.00000
  15  16 3047.0248    3.7908  0.9202 11.7465 -0.0058  0.0432   0.1033   0.0694    0.3176   0.0000   439.5346      -2.99890       9.27508      -2.38244       5.68392       3.56995      -1.31382       1.63826      -2.70695       2.22924      0.144342     -0.706565      0.273290      0.146734    0.00670780     0.0687622     0.0325957    -0.0434034    -0.0239892    -0.0102458    0.00680448  -0.000231108   4.18829e-05   0.000375630   0.000136519  -2.22760e-06  -6.59735e-06   2.57283e-07  -2.61084e-07   1.64693e-08       0.00000       0.00000       0.00000       0.00000       0.00000       0.00000       4.12946       6.34171       5.44679       5.78024       4.67140       4.53283       4.52733       3.50981       3.51791       2.19357       1.86096      0.948856      0.799601      0.353926      0.278058      0.146820     0.0817513     0.0484077     0.0193450     0.0133294    0.00359911    0.00252420   0.000656076   0.000362608   0.000106173   2.94944e-05   1.05435e-05   1.34286e-06   5.20809e-07   6.69343e-08       0.00000       0.00000       0.00000       0.00000       0.00000       0.00000
  15  17 3187.9718    3.8668  1.2213 10.8377 -0.0089  0.0325   0.0922   0.0850    0.6903   0.0000   438.9035      -6.47660       8.05112       5.51179     -0.111508       1.10980       3.99645      -2.88893      0.408470       3.80193     -0.968706      0.282598      0.320134     -0.403008     -0.126162    -0.0782936     0.0194279     0.0331492   -0.00396268    0.00569294    0.00779325   -0.00138576   0.000574145  -0.000155893  -5.84169e-05   1.54659e-05   8.63748e-06  -2.01614e-06  -1.83419e-07  -8.93462e-09       0.00000       0.00000       0.00000       0.00000       0.00000       0.00000       3.41713       4.33565       4.45476       4.45525       3.98264       3.72348       3.22028       2.81058       2.18849       1.71853       1.14649      0.842082      0.544998      0.337233      0.204449      0.119034     0.0665232     0.0352373     0.0182545    0.00909859    0.00391902    0.00168032   0.000645031   0.000243760   8.35894e-05   2.44269e-05   6.41492e-06   1.59341e-06   2.72013e-07   4.01633e-08       0.00000       0.00000       0.00000       0.00000       0.00000       0.00000
  15  18 3328.7862    3.4641  1.4428 11.3547 -0.0064  0.0374   0.0769   0.0915    0.2729   0.0000   430.2092       1.55125       16.9413       8.46409      -8.27316       6.10018       6.73545       4.12980      -1.97532       1.49586     -0.307921     -0.770047      -1.76447      0.763932     -0.155027     -0.476885     0.0389590  -2.23016e-05    -0.0162999   -0.00506599   -0.00107334    0.00318622  -0.000672408   2.17903e-05  -3.42207e-06  -1.02521e-05   1.07633e-06  -3.10215e-07  -1.73652e-09   4.31740e-08       0.00000       0.00000       0.00000       0.00000       0.00000       0.00000       3.84624       4.95031       5.31823       5.37902       4.76886       4.27173       3.96006       3.03523       2.50765       1.86443       1.37844      0.940902      0.596527      0.412149      0.233753      0.144362     0.0761866     0.0420130     0.0206911    0.00955609    0.00482379    0.00199189   0.000815396   0.000294372   9.58299e-05   3.08548e-05   7.39130e-06   1.80140e-06   3.69066e-07   4.55407e-08       0.00000       0.00000       0.00000       0.00000       0.00000       0.00000
  15  19 3469.9143    2.8704  2.3274 10.6737 -0.0013  0.0467   0.0484   0.1167    0.1745   0.0000   434.9512      0.736049       12.9861       10.9664     -0.715802      -6.58480     -0.846788      -4.50793       1.74684      -1.28874      -1.16614      0.455760     -0.635425      0.322387     -0.356997     -0.384052     0.0348804     -0.106512     0.0250025    0.00481535    0.00343435   -0.00325815   0.000962685  -0.000151435  -3.48302e-05   1.81082e-06   4.17373e-06   2.29272e-06   2.53297e-07  -1.14474e-08       0.00000       0.00000       0.00000       0.00000       0.00000       0.00000       5.06655       6.32353       6.87930       6.93023       6.40017       5.73510       4.86358       3.79056       3.12204       2.28326       1.64999       1.16252      0.752165      0.504752      0.300540      0.175860     0.0981005     0.0550789     0.0260535     0.0125631    0.00558864    0.00247153   0.000936557   0.000360111   0.000120536   3.76085e-05   9.17473e-06   2.16753e-06   4.20696e-07   5.30234e-08       0.00000       0.00000       0.00000       0.00000       0.00000       0.00000
  15  20 3610.9630    2.3586  3.4760 10.3228 -0.0018  0.0581   0.0332   0.1424    0.1195   0.0000   429.8555      -3.33527       3.81195      0.917385       6.80461       2.55343       2.26222      -3.43523     -0.799888      -6.00242     -0.779031      -1.29302      -1.07503     -0.457821      0.272272      0.236199    0.00386043     0.0290608    -0.0345495     0.0163051   -0.00233642   0.000335895  -2.92059e-05  -0.000243006  -4.66405e-05   7.08921e-05  -1.00885e-05   1.72592e-06  -1.16500e-06  -4.56971e-09       0.00000       0.00000       0.00000       0.00000       0.00000       0.00000       6.49723       8.06949       8.39085       8.52933       8.06530       7.16695       6.16434       4.88716       3.94834       2.93153       2.12375       1.48581      0.990112      0.632156      0.387360      0.224310      0.125675     0.0661256     0.0335414     0.0155204    0.00714282    0.00291709    0.00117301   0.000422872   0.000145047   4.35865e-05   1.16244e-05   2.67035e-06   5.24918e-07   6.57040e-08       0.00000       0.00000       0.00000       0.00000       0.00000       0.00000
  15  21 3752.3799    2.0255  5.1432  9.7638 -0.0014  0.0703   0.0240   0.1863    0.1022   0.0000   439.8476      -9.10720       3.43658      -8.72846       9.16535       13.3881      -7.21924       6.47405       3.40389      -4.95083      0.378454       1.58289     -0.561272      -1.21685      0.500147     -0.425169     -0.249316    -0.0291799    -0.0201455    -0.0505243     0.0139887    0.00377653   0.000131313    0.00113258   8.33145e-05   1.56444e-05  -1.25796e-05   4.09822e-06  -8.14365e-07  -3.28925e-09       0.00000       0.00000       0.00000       0.00000       0.00000       0.00000       7.57833       9.64985       10.3161       10.2698       9.68812       8.72161       7.34881       6.00176       4.63316       3.53670       2.54021       1.78240       1.18289      0.754025      0.464682      0.269907      0.150107     0.0785697     0.0393053     0.0193858    0.00835952    0.00369425    0.00142527   0.000533275   0.000180880   5.50441e-05   1.50549e-05   3.53381e-06   6.45347e-07   8.36790e-08       0.00000       0.00000       0.00000       0.00000       0.00000       0.00000
  15  22 3893.8350    1.6935  7.1790  9.3515  0.0000  0.0881   0.0176   0.2376    0.0941   0.0000   439.3167      -2.86395      -8.42072      0.681576      -9.39853       16.7029       8.90965       1.93902     -0.734560       8.40082       4.43320     -0.599091     -0.191712      0.346788      0.672466     -0.121535      0.169421    -0.0444289    0.00675927    -0.0116084  -0.000963862   0.000371362   0.000143536   8.59582e-05   0.000220219   3.08528e-05  -2.87822e-05  -2.43723e-06  -2.32527e-07   3.46717e-08       0.00000       0.00000       0.00000       0.00000       0.00000       0.00000       9.29901       11.8715       12.6559       12.6088       11.8312       10.7644       9.12578       7.49352       5.85535       4.41992       3.17352       2.25689       1.50446      0.978798      0.583161      0.333824      0.191430      0.101973     0.0514548     0.0245898     0.0108829    0.00477224    0.00187087   0.000685161   0.000235591   7.17785e-05   1.91790e-05   4.52312e-06   8.23775e-07   1.07065e-07       0.00000       0.00000       0.00000       0.00000       0.00000       0.00000
  15  23 4035.3550    1.3719  9.1549  9.3851 -0.0000  0.1112   0.0142   0.3044    0.0715   0.0000   439.9900       14.6324       19.0310       17.1376      -4.26865      -18.4094      -4.50501      -24.7077      -6.43169       10.7072      -1.57816      -3.20792      -3.39451     -0.155792     0.0947610     -0.154555      0.388182      0.323489    -0.0200757   -0.00306791   -0.00139485  -0.000498831   0.000146869   -0.00101243  -7.98795e-05   0.000193786   2.00992e-05  -1.43170e-05  -1.05472e-06  -2.96497e-09       0.00000       0.00000       0.00000       0.00000       0.00000       0.00000       11.7162       15.0658       15.6547       16.0549       14.8789       13.3440       11.4335       9.52871       7.57607       5.73706       4.03528       2.86898       1.92191       1.18956      0.742763      0.438431      0.241781      0.129642     0.0663171     0.0319459     0.0143024    0.00588805    0.00234379   0.000886962   0.000297018   8.88283e-05   2.42138e-05   5.71225e-06   1.06524e-06   1.40817e-07       0.00000       0.00000       0.00000       0.00000       0.00000       0.00000
  15  24 4177.0812    1.1419 11.1476  9.1914 -0.0009  0.1354   0.0118   0.3826    0.0710   0.0000   456.2935      -17.7732       18.0134       34.4777       14.8173       5.35945       12.8168       22.4755       2.99158      -12.7268      -3.75415       1.51178      0.882674      0.551364     -0.354677     -0.176215      0.213790      0.325469    -0.0257694    -0.0196359    -0.0332400    -0.0193693    0.00650158    0.00334563   0.000181308  -4.94067e-05   2.36186e-05   2.23286e-06   1.43749e-06  -1.14906e-07       0.00000       0.00000       0.00000       0.00000       0.00000       0.00000       14.2341       18.1624       18.5715       18.9685       17.8398       16.3545       13.9768       11.6229       9.15156       7.02354       5.07070       3.55778       2.36896       1.50791      0.939423      0.542012      0.306588      0.159553     0.0825219     0.0378726     0.0179869    0.00723803    0.00299533    0.00106745   0.000372113   0.000110204   3.01713e-05   7.02942e-06   1.29222e-06   1.71710e-07       0.00000       0.00000       0.00000       0.00000       0.00000       0.00000
  16  11 2372.5531    1.3006  0.9168  9.7406 -0.0101  0.0324   0.0338   0.0695    0.1841   0.0000   443.8682     -0.448006       11.2247       7.65362      -1.73633      -4.08841      -5.01523     -0.140145      -1.09249     0.0748715     -0.474051       1.96211     0.0545557     -0.116330     0.0672547     0.0888858    -0.0162940    -0.0127915    0.00288232    0.00855014    0.00856481    0.00321038   0.000483745  -9.95887e-05   7.42611e-05  -1.30553e-05  -9.64499e-06  -3.75181e-06   3.74742e-06   3.99549e-07   6.77574e-08  -1.43020e-08       0.00000       0.00000       0.00000       0.00000       3.38746       3.52225       4.16180       4.40427       3.87917       3.61376       3.50668       2.72319       2.09282       1.55581       1.13636      0.961945      0.680354      0.418936      0.269590      0.172562      0.101655     0.0471196     0.0252702     0.0148873    0.00770761    0.00354644    0.00139999   0.000598976   0.000228531   8.02101e-05   2.45069e-05   5.98151e-06   1.54704e-06   3.45305e-07   6.38716e-08   7.54205e-09       0.00000       0.00000       0.00000       0.00000
  16  13 2656.8905    2.3203  1.0220  9.7495 -0.0009  0.0396   0.0582   0.0782    0.4086   0.0000   434.3068      -3.65179       9.93551       7.15359      -2.04593      -4.79887       3.44677      -1.78932     -0.600188      -1.57935       1.83389       1.45951      -1.15234     -0.141868     -0.224538     0.0598341     0.0853566     0.0125738     0.0174206   -0.00420736    0.00726881  -0.000158602   0.000504019   -0.00117282   5.46400e-05  -2.95525e-05  -4.77352e-06  -3.33697e-06  -1.75006e-06   2.30388e-07   9.03731e-08   8.02433e-09       0.00000       0.00000       0.00000       0.00000       4.75943       5.78172       4.62456       4.32117       4.97510       5.40196       4.94625       3.71205       2.46979       1.63986       1.42213       1.25974       1.02215      0.688916      0.415474      0.227458      0.111410     0.0611480     0.0291379     0.0140931    0.00651652    0.00282449    0.00124050   0.000485812   0.000183089   7.04313e-05   1.94352e-05   6.63152e-06   1.66717e-06   3.91158e-07   8.05145e-08   9.52893e-09       0.00000       0.00000       0.00000       0.00000
  16  14 2799.4484    2.8629  0.8728 11.2371 -0.0040  0.0272   0.0754   0.0697    0.1973   0.0000   437.3972      0.269880       16.4139      0.481405      -2.25916      -1.33071       3.03209      0.471283     -0.572185      -1.59414       1.44695      0.244634     0.0575685      0.551230     0.0963523     -0.132023   -0.00178077     0.0516777     0.0392546     0.0107769  -0.000103540    0.00375817   5.78842e-05  -0.000818780   5.74362e-05  -7.41668e-06   1.65568e-05   1.70738e-06  -6.12459e-07   3.06986e-07  -6.18293e-09  -3.55667e-09       0.00000       0.00000       0.00000       0.00000       2.88586       3.35562       3.73802       4.01029       3.61660       3.11466       2.73531       2.38798       1.84858       1.26622       1.05244      0.794260      0.499572      0.314416      0.214670      0.140572     0.0784110     0.0417707     0.0217826     0.0116865    0.00626561    0.00295676    0.00125732   0.000457493   0.000163103   5.75015e-05   1.85194e-05   5.43874e-06   1.31278e-06   2.80979e-07   5.31754e-08   7.25529e-09       0.00000       0.00000       0.00000       0.00000
  16  15 2941.7183    3.6194  0.8326 11.3629 -0.0052  0.0399   0.1018   0.0675    0.2836   0.0000   437.1795      -1.67637       11.6492       6.17619      -1.66345      -3.54337      0.259942       4.41647      -3.20775     -0.888082      0.856541     -0.959038      0.146688      0.356250     0.0381689    -0.0904392    -0.0837039    -0.0503149    0.00109873     0.0134856  -0.000914205    0.00131218   0.000604982  -0.000852739  -8.92958e-05   2.96640e-05   3.18643e-05  -1.29620e-05  -1.30720e-07   1.05257e-06   5.15833e-08  -6.57364e-09       0.00000       0.00000       0.00000       0.00000       3.11207       5.65183       5.13248       5.47964       5.66989       4.03472       4.46429       2.46242       2.94412       1.57765       1.46103       1.03272      0.591265      0.514080      0.215898      0.210295     0.0817148     0.0645546     0.0309551     0.0142671    0.00940711    0.00253168    0.00205646   0.000476701   0.000286180   9.36036e-05   2.54207e-05   1.16929e-05   1.79120e-06   5.95363e-07   1.46921e-07   1.45227e-08       0.00000       0.00000       0.00000       0.00000
  16  16 3083.4523    3.7510  0.9164 11.7519 -0.0048  0.0364   0.1049   0.0707    0.3111   0.0000   445.3846      -4.51141       23.0499       5.41086      -4.95162      -3.47558       1.64349     -0.227255     -0.668100       2.20471     -0.959495     -0.250634     -0.647256      0.791207     -0.432058     0.0847886    -0.0562368    -0.0376107     0.0118744     0.0171679    0.00128789    0.00185242   -0.00179491   0.000163727   6.32328e-05  -0.000122084   1.97612e-05   2.16404e-06  -4.17021e-07  -3.85665e-07  -2.21246e-08   6.61519e-09       0.00000       0.00000       0.00000       0.00000       4.48358       5.50270       5.18882       4.88537       3.94426       3.61445       3.75724       3.89215       3.35222       2.58845       1.81656       1.26290      0.798956      0.471807      0.273258      0.154529     0.0899785     0.0477647     0.0276362     0.0147496    0.00739412    0.00326787    0.00134379   0.000500448   0.000185642   6.16405e-05   2.07006e-05   5.82932e-06   1.46706e-06   3.55722e-07   5.95944e-08   9.06235e-09       0.00000       0.00000       0.00000       0.00000
  16  17 3224.8391    3.9943  1.2480 10.9782  0.0000  0.0335   0.0913   0.0833    0.4937   0.0000   440.6282     0.0525950       12.6940       5.03102      -3.90416       9.24578       1.72237     -0.750295      0.548086     -0.632620      -1.35516     -0.924146     0.0332205     -0.119517     -0.452019    -0.0320518     0.0189725    -0.0355515     0.0527364   0.000603156   -0.00217864   0.000752098  -0.000250220   0.000274868  -0.000340584  -7.54869e-05   1.34606e-06   6.14925e-06  -1.09063e-06   3.45285e-07  -7.65409e-08  -7.06093e-09       0.00000       0.00000       0.00000       0.00000       3.69924       4.86463       5.14209       5.42680       4.71769       4.23709       3.59704       2.97901       2.40711       1.81651       1.32915      0.894167      0.619913      0.397567      0.246954      0.150040     0.0897062     0.0485163     0.0284477     0.0134013    0.00713735    0.00296267    0.00140775   0.000520252   0.000225672   7.05565e-05   2.34631e-05   6.57340e-06   1.75266e-06   3.68761e-07   7.23214e-08   1.01518e-08       0.00000       0.00000       0.00000       0.00000
  16  18 3366.2136    3.3362  1.8744 11.1844 -0.0137  0.0414   0.0646   0.1008    0.2640   0.0000   440.8615       7.91337       10.2134       7.23438      -5.63758       1.18672       2.38900       5.78598      -2.64013      -2.97337       1.52817     -0.993132     -0.137591      0.187661      0.304437     -0.327795    -0.0577146      0.106743   -0.00190394    -0.0286585   -0.00510420   -0.00233748    0.00256654   0.000618893   0.000133787   3.96522e-05  -5.90865e-07  -4.52254e-06   5.64125e-07  -6.45043e-08  -3.78650e-08   1.84214e-08       0.00000       0.00000       0.00000       0.00000       4.16624       5.06799       5.54651       5.62108       5.24145       4.63909       4.22004       3.54272       2.71313       2.21021       1.71272       1.10279      0.745322      0.520344      0.332708      0.194331      0.115152     0.0681150     0.0367599     0.0170363    0.00816014    0.00394572    0.00183357   0.000750125   0.000280545   9.09468e-05   2.94432e-05   8.70870e-06   2.35663e-06   5.09793e-07   9.08170e-08   1.12623e-08       0.00000       0.00000       0.00000       0.00000
  16  19 3507.8110    2.7593  2.7852 10.5005 -0.0044  0.0513   0.0430   0.1228    0.1838   0.0000   441.3249      -4.76349       2.52993       3.83770      -5.95845      -3.93901      -4.82842      -2.81409       6.62363       1.71631      -2.36356      -2.27273      0.872347      0.226524     -0.204764     0.0933548     -0.159861    -0.0357306     -0.138841     0.0221153   -0.00850621   -0.00459025   -0.00139019  -0.000255998   0.000200151  -1.93656e-05  -1.69010e-05  -1.52885e-05  -3.31454e-06   7.36367e-07   8.35829e-08   3.19565e-09       0.00000       0.00000       0.00000       0.00000       5.24469       6.78603       7.17566       7.28843       6.89191       6.18011       5.33939       4.50013       3.56476       2.74110       2.04826       1.44432      0.987265      0.642234      0.407937      0.246202      0.149765     0.0782620     0.0435280     0.0220372     0.0105053    0.00503518    0.00201885   0.000884248   0.000328510   0.000112103   3.82848e-05   1.11438e-05   3.01883e-06   6.74420e-07   1.21310e-07   1.52284e-08       0.00000       0.00000       0.00000       0.00000
  16  20 3649.5376    2.2945  4.1254 10.0258 -0.0011  0.0615   0.0290   0.1586    0.1164   0.0000   442.8727       4.16270       8.04808       3.88995      -3.78259       4.46459      -9.17069       5.98179       3.62053      0.533517      -3.30028      0.777085     -0.588030      0.431209      0.373696    -0.0230591    -0.0476950     -0.434026     0.0662778    -0.0122785   0.000125046   -0.00112476    0.00252507   0.000188452  -0.000419428   6.33605e-05   2.01888e-05   4.13586e-05  -2.62330e-06   6.49586e-07  -7.53004e-10  -4.40956e-09       0.00000       0.00000       0.00000       0.00000       6.20447       7.96273       8.67153       8.52299       8.18016       7.40187       6.37865       5.24182       4.20859       3.15154       2.35572       1.73750       1.13798      0.770519      0.493144      0.294875      0.173946     0.0973434     0.0517789     0.0262369     0.0125117    0.00609239    0.00253740    0.00106425   0.000390277   0.000141326   4.77100e-05   1.39011e-05   3.49597e-06   8.00576e-07   1.43358e-07   1.72980e-08       0.00000       0.00000       0.00000       0.00000
  16  21 3791.4492    1.8924  5.6636  9.6525 -0.0013  0.0758   0.0212   0.1952    0.0974   0.0000   438.3863      -12.5905       6.88528       11.8535      -3.62922      -8.19832       12.3756      -3.81391       5.62162       2.36851     0.0847199     -0.661453      0.906307     -0.842340       1.00160     -0.214202     -0.127490     0.0938497    -0.0305251    -0.0114894     0.0349736    -0.0161525   -0.00144482   -0.00101596  -0.000275449  -4.46113e-06  -7.52980e-05   1.20737e-05   2.99674e-06  -5.22790e-07   5.99684e-08   3.68490e-08       0.00000       0.00000       0.00000       0.00000       7.27896       9.78421       10.0223       10.2395       9.76432       8.97997       7.71718       6.42795       5.09885       3.90391       2.94251       2.10575       1.44345      0.964979      0.611129      0.369233      0.219498      0.118548     0.0644837     0.0321180     0.0159388    0.00717282    0.00317266    0.00127816   0.000500097   0.000170411   5.81897e-05   1.71437e-05   4.57228e-06   1.03333e-06   1.89831e-07   2.45210e-08       0.00000       0.00000       0.00000       0.00000
  16  22 3933.2689    1.5763  7.7561  9.2921 -0.0019  0.0921   0.0155   0.2495    0.0857   0.0000   431.9796      -7.27905     -0.312995      -14.3063      -11.0187       5.10366      -6.84779      -6.12134       4.59055       3.61517       3.75427     -0.312151       3.64158     -0.527561      0.336141     -0.575483     -0.123894    -0.0748003     0.0642409     -0.114705    0.00903122     0.0117621   -0.00251241   -0.00318510  -0.000255560  -0.000152325   2.85675e-05   1.51621e-05  -2.23060e-06   8.99539e-07   8.88784e-08   9.23563e-10       0.00000       0.00000       0.00000       0.00000       8.93146       11.7043       12.2355       12.6643       11.8645       10.7687       9.36060       7.89092       6.28039       4.88697       3.59101       2.56763       1.78479       1.16941      0.748874      0.445415      0.266922      0.148278     0.0796946     0.0415802     0.0198544    0.00919362    0.00395270    0.00165088   0.000616081   0.000219138   7.17621e-05   2.06343e-05   5.56757e-06   1.25958e-06   2.28200e-07   2.92152e-08       0.00000       0.00000       0.00000       0.00000
  16  23 4075.3102    1.3168  9.2941  9.2880 -0.0015  0.1075   0.0129   0.3066    0.0707   0.0000   454.9678      -31.4230       1.84130      -23.6370     -0.254799       25.8068       4.13672      -18.5140       1.73994       2.14535       7.74865      0.133992      -3.20677      -1.53031      0.952586     -0.534105      0.235927      0.115719    -0.0575922     0.0176477    -0.0105245    -0.0100623   -0.00335751   -0.00115410   0.000956382   0.000183440  -0.000215504  -2.47962e-05   3.93661e-06   5.16202e-07  -3.62624e-07  -3.74713e-08       0.00000       0.00000       0.00000       0.00000       10.5642       13.5445       14.1946       14.6361       14.1407       12.6021       10.9627       9.12056       7.34821       5.67436       4.20309       3.03971       2.10235       1.39326      0.883431      0.551790      0.319314      0.178224     0.0979325     0.0482607     0.0242784     0.0108768    0.00478536    0.00186786   0.000748521   0.000256211   8.44366e-05   2.50023e-05   6.50304e-06   1.47500e-06   2.65434e-07   3.26204e-08       0.00000       0.00000       0.00000       0.00000
  16  24 4217.2390    1.1176 12.7697  9.1210 -0.0019  0.1467   0.0102   0.3972    0.0654   0.0000   424.0549      -15.7584       20.1886       42.8960       7.81451      -1.74298      -2.50501       12.2606       13.1279       1.65332      0.654299       3.55867       2.31716     -0.743406      -1.06508     -0.632968      0.303545     -0.239064     0.0681052     0.0749735    -0.0413897    -0.0196244    0.00589259    0.00138143  -0.000341725  -0.000494734   0.000101295   1.27815e-05  -7.51038e-06  -3.04813e-06  -6.65408e-09  -5.36523e-08       0.00000       0.00000       0.00000       0.00000       14.4693       18.4794       19.7127       19.7988       19.2504       17.5737       14.8756       12.3831       10.0071       7.94292       5.79468       4.18941       2.84129       1.85854       1.23103      0.747253      0.447371      0.247870      0.131783     0.0667716     0.0320275     0.0147626    0.00632896    0.00260348   0.000994279   0.000359848   0.000119434   3.39904e-05   9.03174e-06   2.03789e-06   3.54368e-07   4.38293e-08       0.00000       0.00000       0.00000       0.00000
  16  25 4359.8499    0.8942 14.8020  9.2134 -0.0027  0.1849   0.0085   0.5115    0.0513   0.0000   421.2231      -12.5528       10.8717       26.3861       31.2975      -23.2137       10.1947       30.3990      -19.0807      -3.93786      -3.07168       2.68233       2.75231      -1.14107      -1.82051      -1.24103     -0.264441      0.210812      0.155263     0.0407063     0.0101130     0.0229295     0.0128774   -0.00436816    0.00101368   0.000312290  -2.45833e-05   4.05418e-06   3.12074e-06   3.25926e-06  -1.13652e-07  -1.83953e-08       0.00000       0.00000       0.00000       0.00000       18.2519       23.4241       24.9770       24.8978       24.2007       21.4653       19.0251       15.7885       13.0514       10.0826       7.41460       5.33195       3.66578       2.44292       1.56515      0.940633      0.561977      0.319807      0.172078     0.0887218     0.0425697     0.0196084    0.00856078    0.00350719    0.00132385   0.000473257   0.000154800   4.45100e-05   1.15074e-05   2.57785e-06   4.60990e-07   5.40349e-08       0.00000       0.00000       0.00000       0.00000
  16  26 4502.1581    0.7261 16.0300  9.0913 -0.0016  0.2215   0.0069   0.5814    0.0437   0.0000   408.6621      -8.84434      -10.5091       10.9045      -4.02161      -19.7970       23.8285       3.70551      -7.96717       7.74009       6.05988       8.71041       8.56592      -5.36342     -0.991848    -0.0256676      0.497144     -0.843260      0.296418      0.248061    -0.0531884    -0.0525191     0.0125225    0.00714229    0.00221602  -0.000799349  -0.000372862   5.53664e-06  -6.38031e-06  -1.42509e-06   4.34214e-07   3.68736e-09       0.00000       0.00000       0.00000       0.00000       20.9421       27.0650       29.4600       29.3729       27.8770       25.6814       22.1411       18.9848       14.9890       11.8159       8.80081       6.22571       4.48057       2.88220       1.83390       1.16145      0.678628      0.375169      0.202797      0.106343     0.0516467     0.0242453     0.0101476    0.00429778    0.00165837   0.000585239   0.000185112   5.49689e-05   1.46297e-05   3.13562e-06   5.42066e-07   6.80701e-08       0.00000       0.00000       0.00000       0.00000
  17   9 2112.9359    0.7427  0.6589  9.1937 -0.0075  0.0311   0.0229   0.0594    0.1226   0.0000   437.9880      -3.22945       12.4372       4.08708      0.221042      -2.23479     -0.323572       1.89346     -0.732349     -0.180185      0.154464      0.725338      0.635784      0.175948      0.112004     0.0843308     0.0317474    0.00970705    0.00463478    0.00550000     0.0128404   -0.00394963   -0.00113939    0.00199458   0.000322235  -3.99768e-05   2.89955e-06   2.71533e-05   2.76158e-07  -2.59319e-06  -3.67403e-07   1.07124e-07   1.49311e-09  -3.09247e-09       0.00000       0.00000       3.06871       3.68762       3.65052       3.42211       3.38554       3.42029       3.07847       2.81695       2.03414       1.69175       1.25771      0.991137      0.688731      0.522609      0.324143      0.202946      0.104890     0.0646008     0.0350959     0.0194063    0.00837291    0.00468913    0.00196802    0.00108954   0.000362132   0.000167940   5.20959e-05   1.99923e-05   5.66750e-06   1.81466e-06   4.09081e-07   1.00434e-07   1.33352e-08   2.01742e-09       0.00000       0.00000
  17  10 2260.2644    1.0085  0.9010  9.2372 -0.0075  0.0308   0.0253   0.0653    0.1824   0.0000   437.3228     0.0113527       7.82587      0.755815      -9.55156      -2.52311     -0.354484     -0.448289      0.540245      -2.25947      0.217695      0.955928     -0.337265     -0.711991     -0.158650     0.0320494    -0.0253503     0.0627581     0.0331667   -0.00587990  -0.000837599    0.00645421   -0.00123173   0.000715443   0.000302970   0.000151575  -2.33153e-05   6.16875e-06  -3.66783e-06  -1.20234e-06  -5.09914e-07   1.58291e-07  -6.15514e-09   1.33255e-09       0.00000       0.00000       3.01348       3.67515       3.91819       3.66591       3.79001       3.52825       3.21201       2.68017       2.04538       1.58357       1.18239      0.952472      0.699268      0.465420      0.304951      0.196927      0.117539     0.0652624     0.0349358     0.0171597    0.00961544    0.00482913    0.00209968    0.00102772   0.000377074   0.000153797   5.96431e-05   1.98960e-05   6.29044e-06   1.73942e-06   4.57138e-07   9.94663e-08   1.60300e-08   1.81572e-09       0.00000       0.00000
  17  11 2404.9182    1.4266  1.0489  9.4491  0.0011  0.0391   0.0338   0.0720    0.2322   0.0000   441.9930      0.440263       10.6132      -2.65216      -4.95723      -3.13174      -2.20334      -4.61890       2.11912     -0.974775     0.0576447      0.163755     -0.856342      0.168498     -0.305445      0.231144     -0.131152    0.00748311     0.0212175    -0.0141056    0.00687428  -0.000263986   -0.00369306    0.00172431   0.000303201  -0.000337812  -7.11424e-05  -5.74407e-06   6.84107e-06  -2.98439e-06  -8.85442e-07   9.91283e-08   1.44645e-08  -3.44625e-09       0.00000       0.00000       3.60381       3.54497       4.72955       5.45658       4.27809       3.62454       4.04212       3.51702       2.21287       1.77503       1.75523       1.09869      0.706009      0.512122      0.421808      0.226660      0.115719     0.0777959     0.0555299     0.0268592     0.0103916    0.00580345    0.00342295    0.00175732   0.000691714   0.000273831   8.58521e-05   2.68233e-05   7.71634e-06   2.10009e-06   5.81887e-07   9.89201e-08   1.98602e-08   2.34900e-09       0.00000       0.00000
  17  12 2548.0278    1.9015  0.9791 10.3703 -0.0044  0.0330   0.0462   0.0673    0.2161   0.0000   436.5911      -3.53226       2.52416       2.32910      -1.36491       3.39844      -3.64362       1.81937       1.26671       1.10332      0.582930     -0.265156     -0.141994     -0.186539    -0.0308168    -0.0880575    0.00608013    0.00206457    -0.0310896   -0.00216026   -0.00120661    0.00113698    0.00446410    0.00172804  -0.000153948  -0.000123836  -4.14504e-05   7.12753e-06   7.65345e-07  -1.07987e-07  -4.50273e-07   2.84640e-08   3.13557e-08   6.86491e-10       0.00000       0.00000       2.88257       3.66892       4.03869       4.25956       3.90094       3.69840       3.37276       2.58447       2.18303       1.71064       1.35716      0.876257      0.722215      0.462813      0.309801      0.182650      0.132722     0.0680897     0.0390270     0.0211624     0.0111057    0.00596731    0.00221665    0.00122556   0.000436837   0.000219254   7.25388e-05   2.36589e-05   7.78348e-06   1.94613e-06   5.65055e-07   1.02708e-07   2.18214e-08   2.52975e-09       0.00000       0.00000
  17  13 2691.0255    2.4172  0.9570 10.2027 -0.0019  0.0293   0.0571   0.0683    0.3329   0.0000   440.5048      -2.25662       8.38076      -4.30506      -7.20412      -4.39828       3.57313      -2.81930      -2.48441      -1.83428      0.286386      0.652846     -0.510255      0.156602    -0.0327903    -0.0502639     0.0576237     0.0580941     0.0139810    0.00905648  -7.68393e-05   -0.00173626   0.000334611    0.00103540   0.000427156   0.000162591  -0.000101445  -1.19053e-05  -6.31457e-06  -1.92741e-06  -1.49069e-07  -5.57655e-08  -4.62573e-09   1.25912e-09       0.00000       0.00000       2.66660       3.31219       3.61774       3.69613       3.44025       3.16205       2.74778       2.47439       2.07444       1.54181       1.22217      0.902648      0.610595      0.383141      0.276693      0.160753      0.103512     0.0619533     0.0319570     0.0185321    0.00919865    0.00483182    0.00219710    0.00101850   0.000410348   0.000159756   5.18690e-05   2.07610e-05   6.43030e-06   1.73628e-06   4.61865e-07   8.99982e-08   1.64510e-08   2.11439e-09       0.00000       0.00000
  17  14 2834.2509    3.1003  0.8608 10.7818 -0.0068  0.0256   0.0827   0.0661    0.3178   0.0000   438.1740      -2.03666       11.8433      -3.45548      -1.98300      -8.14167      -6.43130      -2.65366       3.50694      0.284708      -1.07274     -0.451665      0.364875      0.139241      0.311599     0.0805646     0.0388085     0.0593182     0.0640654     0.0107053   -0.00303689  -0.000615725    0.00109792   -0.00187342  -0.000150247  -0.000277028  -6.68545e-05  -5.76356e-06  -2.76436e-06   7.53668e-07   6.21362e-07   1.56434e-07   4.17615e-09  -1.59743e-09       0.00000       0.00000       2.51169       3.04380       3.42225       3.51927       3.36464       2.83032       2.79188       2.19247       1.70982       1.34254       1.06355      0.754247      0.504703      0.366595      0.246690      0.150569     0.0867852     0.0522501     0.0323679     0.0155476    0.00807105    0.00382567    0.00181857   0.000958564   0.000363223   0.000143158   5.27164e-05   1.57253e-05   5.12165e-06   1.41125e-06   3.55151e-07   8.30876e-08   1.49384e-08   1.56579e-09       0.00000       0.00000
  17  16 3119.2650    3.8915  1.0570 11.4482 -0.0077  0.0325   0.0952   0.0727    0.3910   0.0000   439.4870       2.61973       13.6177      -1.83880      0.936761       7.27184     -0.374559      -1.90483       1.03358      0.537426      0.383737     -0.288156      0.145099     0.0284983     0.0643900      0.241967     0.0206980    -0.0387949    -0.0645626     0.0204264   -0.00123238    0.00317440   -0.00334962  -0.000509768   0.000155155  -0.000200094   6.76380e-05   2.51733e-05   8.00972e-06  -1.52525e-07   5.53348e-08   3.03256e-08  -1.12481e-08  -6.58376e-11       0.00000       0.00000       3.60211       4.67627       5.37756       5.59519       5.09866       4.60177       3.82524       2.81185       2.33817       1.79533       1.32661      0.853017      0.661894      0.404811      0.277517      0.178236      0.114814     0.0629355     0.0385856     0.0201774    0.00972762    0.00500342    0.00216627   0.000995571   0.000376694   0.000178922   6.57000e-05   2.13832e-05   6.55220e-06   1.63259e-06   4.53246e-07   8.02556e-08   1.71848e-08   1.99963e-09       0.00000       0.00000
  17  17 3261.2982    3.6860  1.3114 11.6773  0.0001  0.0355   0.0857   0.0862    0.2900   0.0000   441.0370       4.62855       12.1850       2.61643       1.73958       3.80758       1.96380      -1.51014       3.92679    -0.0914295      -1.09252      0.666103      0.133871     0.0815934     0.0835520     -0.134616    -0.0102677     0.0100759   -0.00880706    -0.0410484    0.00931855    0.00596341   2.75043e-05  -0.000275521  -0.000179831   0.000119842  -4.31180e-07  -1.91436e-05  -3.06976e-06   1.11194e-06   4.78339e-08   1.29137e-07   3.54226e-09  -2.54642e-09       0.00000       0.00000       3.20840       4.32443       4.63846       4.66130       4.41122       4.06864       3.61464       2.94094       2.46606       1.80007       1.41379       1.04310      0.732720      0.511767      0.321021      0.215351      0.121249     0.0735344     0.0398963     0.0226005     0.0104873    0.00557353    0.00265588    0.00115429   0.000474945   0.000196200   7.00561e-05   2.53058e-05   7.54615e-06   2.32908e-06   5.41855e-07   1.22141e-07   2.26822e-08   2.67758e-09       0.00000       0.00000
  17  18 3403.3264    3.2148  1.9561 11.0213 -0.0058  0.0396   0.0604   0.1074    0.2367   0.0000   442.1773       4.35818       10.2008      -2.11251      -1.13420       4.85878      -2.29938       2.66986       2.01380      0.445539      -2.25952     -0.114433      0.831316      0.174055     -0.468624    0.00992894     -0.320142      0.141106      0.112137    -0.0629208    0.00672687    0.00127009   -0.00224642   -0.00253845  -0.000658384   0.000239068   7.17635e-05   1.52797e-05   5.99243e-06   6.47524e-07  -1.88184e-07  -4.58072e-08   1.31818e-08  -2.39396e-09       0.00000       0.00000       3.77358       4.61237       4.83597       5.02562       5.09380       4.36000       3.90470       3.27819       2.74022       2.12211       1.57801       1.16986      0.842114      0.588596      0.376147      0.237633      0.145149     0.0846110     0.0482967     0.0264974     0.0134811    0.00674815    0.00291967    0.00135245   0.000519059   0.000214187   7.52156e-05   2.57138e-05   8.08202e-06   2.34817e-06   5.84518e-07   1.31241e-07   2.30077e-08   2.59943e-09       0.00000       0.00000
  17  19 3545.3335    2.6581  3.2723 10.2069 -0.0025  0.0533   0.0370   0.1343    0.1773   0.0000   435.4019       2.64353       10.9002       5.20910      -1.31115       5.69553       1.10929     -0.508759     -0.310503      -4.07326      0.249978       2.62600      0.374479     -0.824654      0.404454      0.497469     -0.138970     -0.201838    -0.0186127     0.0229134    -0.0181865    0.00683269   -0.00201125   0.000664369   0.000297030   0.000447643  -3.21428e-05  -4.24430e-05  -3.69205e-06  -1.35101e-06  -4.10240e-07   1.16553e-07   3.83793e-08   7.57076e-11       0.00000       0.00000       5.06047       6.54068       6.85015       7.09525       6.68041       6.01352       5.55001       4.52910       3.77265       2.92842       2.22535       1.61439       1.17466      0.778528      0.497248      0.325756      0.194304      0.115553     0.0608103     0.0334117     0.0179258    0.00860635    0.00406380    0.00172676   0.000760278   0.000290071   0.000109976   3.71117e-05   1.09729e-05   3.25788e-06   8.13177e-07   1.78391e-07   3.32627e-08   3.87118e-09       0.00000       0.00000
  17  20 3687.5898    2.2027  4.6993  9.8763 -0.0022  0.0648   0.0259   0.1711    0.1113   0.0000   434.5906     -0.983739       12.2054      -1.69847       3.55760       4.19151      -7.20555       6.13216      -8.34057      -1.12765       1.63226      0.207317       1.70202       2.01311      0.148042     -0.560354     -0.316859    -0.0328500     0.0338632    -0.0422284    -0.0539436    0.00710817    0.00670256  -0.000889554   -0.00107720   0.000451151   0.000205722   6.19979e-05   9.56838e-06  -5.58846e-06  -6.14783e-07  -1.79494e-08  -2.02293e-08   2.57679e-09       0.00000       0.00000       6.14107       7.99663       8.26930       8.46101       7.93126       7.43901       6.62156       5.68578       4.53550       3.63391       2.66682       2.01886       1.41662      0.979064      0.630724      0.389969      0.239887      0.136567     0.0761566     0.0403100     0.0218280     0.0103358    0.00488427    0.00212251   0.000924150   0.000353520   0.000133168   4.42092e-05   1.42553e-05   3.93511e-06   1.00980e-06   2.29770e-07   3.84076e-08   4.95786e-09       0.00000       0.00000
  17  21 3829.7212    1.8062  6.2322  9.5764 -0.0026  0.0772   0.0190   0.2058    0.0885   0.0000   441.5147      -18.3693       21.3412      0.819813      0.514749      0.384994      -1.36576       7.69898      -8.70933       4.63365       3.76469      -1.56323      -1.39500      -1.78859     -0.565742      0.151506      0.418275     0.0507689     0.0480877    -0.0340060    -0.0120975   -0.00698822   -0.00458459   0.000587019  -0.000414775   5.83151e-05   8.94833e-05   9.15055e-06  -2.50877e-06  -6.48090e-07   3.41710e-07  -1.11787e-07  -6.63876e-08  -3.82569e-10       0.00000       0.00000       7.39099       9.30626       9.90332       9.82789       9.49338       8.94620       7.87175       6.76036       5.42272       4.35302       3.26096       2.39658       1.71568       1.15922      0.764197      0.471602      0.290270      0.166736     0.0937407     0.0484766     0.0264248     0.0123157    0.00579365    0.00255648    0.00110443   0.000417997   0.000162753   5.37250e-05   1.72656e-05   4.77652e-06   1.24935e-06   2.65964e-07   4.51587e-08   5.55418e-09       0.00000       0.00000
  17  22 3972.2247    1.5174  8.2429  9.2983 -0.0022  0.0938   0.0143   0.2587    0.0755   0.0000   438.1486      -25.4631       30.4817      -1.27242      -20.4758      -15.0075       2.62341      -9.19859       11.1590     -0.995902      -2.47710      -5.18705       4.85352      -1.38165     -0.430051     -0.475103      0.417583      0.101302     -0.170694    0.00197035     0.0337258    -0.0120154    0.00765949   -0.00509549  -1.27488e-05   6.08569e-05   0.000163566   6.99251e-05  -4.91044e-05   2.02436e-06   1.89414e-06  -2.40745e-07  -4.10582e-08   3.22230e-09       0.00000       0.00000       8.72703       11.3355       12.0919       12.3347       11.9077       10.8410       9.57601       8.07072       6.47249       5.15812       3.86071       2.84703       2.01313       1.38150      0.916583      0.566406      0.346877      0.202401      0.113925     0.0627780     0.0308903     0.0154121    0.00730610    0.00316421    0.00135531   0.000538331   0.000192770   6.75293e-05   2.10500e-05   5.92756e-06   1.53533e-06   3.38230e-07   5.81903e-08   7.03225e-09       0.00000       0.00000
  17  23 4114.7130    1.2432 10.4590  9.2147 -0.0024  0.1184   0.0115   0.3280    0.0655   0.0000   429.9545      -15.6055       56.0845       13.3213      -9.61716       16.7799       6.91605       6.84750      -8.97120       11.0083       5.61235      -5.87915      -3.42053      0.734280      -1.63916     -0.142041     -0.818548     -0.223891    -0.0664361   -0.00945405    -0.0184659    -0.0131316   -0.00249272   -0.00169592   0.000359029   0.000863908  -0.000417586  -1.43178e-05   3.20128e-05   1.23751e-05   6.77670e-07  -5.94016e-07   7.64219e-08   1.72717e-08       0.00000       0.00000       10.8028       14.2035       14.7292       15.5055       14.4836       13.6330       11.7567       10.3104       8.28373       6.54884       4.92791       3.69749       2.55364       1.78040       1.14863      0.729681      0.445255      0.257470      0.145642     0.0778970     0.0406546     0.0198896    0.00939407    0.00411604    0.00173994   0.000677086   0.000250047   8.42997e-05   2.72987e-05   7.82016e-06   1.94032e-06   4.33440e-07   7.33353e-08   9.58171e-09       0.00000       0.00000
  17  24 4257.3074    1.0451 13.4345  9.1127 -0.0029  0.1536   0.0092   0.4226    0.0584   0.0000   449.6527      -19.4446       25.3235       19.6121      -39.1836      -8.85292       42.0845      -1.33319      -5.45887      -7.44991       14.8262      -3.05027     -0.770339       1.18106       1.21300     -0.306675     -0.142574      0.106932      0.128992    -0.0923452    -0.0461106    -0.0241589  -0.000340518    0.00408817   -0.00329783   -0.00127546   2.14601e-05   0.000196472   1.27292e-05  -7.32123e-06  -6.97116e-06   7.91330e-07   2.73280e-08  -3.06909e-08       0.00000       0.00000       14.2014       18.1076       19.3284       19.6887       19.0717       17.4984       15.6497       13.1855       10.5434       8.55830       6.45423       4.78631       3.32507       2.31994       1.51607      0.967440      0.586165      0.344554      0.194497      0.103738     0.0530890     0.0260853     0.0121600    0.00551915    0.00230369   0.000914509   0.000335098   0.000113505   3.54602e-05   1.01591e-05   2.54799e-06   5.66616e-07   9.44065e-08   1.13822e-08       0.00000       0.00000
  17  25 4399.6350    0.8669 16.4194  9.0962 -0.0026  0.2011   0.0074   0.5400    0.0480   0.0000   423.3966      -8.01689       15.7099     0.0103878       3.58192       19.7491       35.6938      -11.5895       5.46882      -1.43964       23.1526      0.502714      -7.78657       6.45986      -1.69772      -1.39928    -0.0984861      0.887533     -0.534179     -0.152145      0.115755    0.00372949    -0.0354828    0.00438229    0.00842201   -0.00235488  -0.000896481  -0.000175636   0.000104722  -3.54162e-05  -2.07867e-06   2.47716e-07  -3.62264e-07  -2.26705e-09       0.00000       0.00000       18.2193       23.7261       25.4501       25.8471       25.0805       22.3950       20.6891       16.8494       14.1183       11.1233       8.45357       6.21906       4.43008       3.01155       1.99091       1.26477      0.783100      0.442796      0.263225      0.135021     0.0719348     0.0347690     0.0166044    0.00733546    0.00309179    0.00121317   0.000468973   0.000151423   4.93671e-05   1.34679e-05   3.43550e-06   7.46278e-07   1.32037e-07   1.48215e-08       0.00000       0.00000
  17  26 4542.5650    0.7227 18.3820  9.0562 -0.0012  0.2397   0.0065   0.6248    0.0403   0.0000   437.1527      -54.3758       20.7376       39.3356       22.4171       3.51185       4.62664       7.68158      -1.28898      -8.55212      -1.34673       7.01472      -13.7791       3.47367       4.46030      0.367127    -0.0910680      0.456533     -0.196833     -0.420937     0.0937018    -0.0159798     0.0405674   0.000285084   -0.00382727   0.000990638   0.000588057   0.000145843  -8.29308e-06  -8.60168e-06  -5.12888e-06   1.20386e-06   2.30445e-07  -2.84305e-08       0.00000       0.00000       21.9543       28.1057       30.9544       30.8752       30.1475       27.4867       23.9482       20.4265       16.8720       13.3882       10.0518       7.46038       5.26933       3.56796       2.38289       1.51093      0.929708      0.548863      0.310105      0.169130     0.0863710     0.0431684     0.0199409    0.00897218    0.00368772    0.00148316   0.000543122   0.000189624   5.91676e-05   1.65768e-05   4.15959e-06   8.83421e-07   1.47911e-07   1.73269e-08       0.00000       0.00000
  18   8 1992.7849    0.5819  0.5978  8.9062 -0.0081  0.0282   0.0193   0.0554    0.1000   0.0000   436.4981       1.52331       14.3958     -0.513080       1.44042      -2.21872      -2.08362      -2.49035       1.27311       2.16847       1.38645      -1.26779    -0.0887160      0.269485     -0.404370    -0.0933153     0.0315778    0.00671764    -0.0377214    -0.0241118    0.00191912    0.00197543  -0.000722646   -0.00226261   -0.00198510  -6.08481e-05   3.70769e-05  -9.18429e-05  -1.06725e-05   3.22915e-06   7.79181e-07  -9.07139e-07  -5.94202e-08   2.11690e-08  -2.87481e-09  -2.56427e-10       2.43414       2.70583       3.03913       3.69339       3.06267       2.77054       2.59716       2.45070       1.79985       1.42506       1.14921      0.891872      0.646199      0.431011      0.308293      0.191406      0.130143     0.0744835     0.0447715     0.0225477     0.0138955    0.00696966    0.00392710    0.00182887   0.000875538   0.000358230   0.000149824   5.03609e-05   1.81691e-05   5.05558e-06   1.69906e-06   3.98424e-07   1.09532e-07   2.12302e-08   3.57049e-09   5.20424e-10
  18   9 2143.6484    0.8331  0.7239  9.1086 -0.0029  0.0293   0.0229   0.0572    0.1327   0.0000   436.0394      0.970573       17.1366     -0.442852      -3.63642      0.268767       2.02111      -1.88852     0.0722384       1.34168      0.833163      0.451316     -0.164981     -0.516867      0.162252      0.223449   -0.00831801   2.60887e-05   -0.00354326    -0.0131497   -0.00434643   -0.00599642   -0.00468815  -0.000556222   0.000217573   0.000412570   5.09208e-05   2.84776e-05   2.86419e-06  -2.01401e-06   2.31789e-06   5.33046e-07  -8.45735e-08  -1.91670e-09  -3.77151e-09   5.74315e-10       2.30563       2.89602       3.35833       3.37974       3.32217       2.95757       2.83437       2.08501       1.88898       1.65559       1.05937      0.829256      0.658238      0.440590      0.314366      0.192947      0.130775     0.0668844     0.0437220     0.0295263     0.0130274    0.00766480    0.00361887    0.00178083   0.000780738   0.000292666   0.000133540   6.12735e-05   1.86436e-05   6.84327e-06   1.85988e-06   4.37598e-07   1.27324e-07   2.74803e-08   4.67135e-09   4.81271e-10
  18  10 2291.6099    1.0826  0.9296  9.3440 -0.0055  0.0306   0.0279   0.0709    0.1815   0.0000   440.9753      -4.26059       15.4276       1.90175      0.639463      -1.71809       3.22570       2.86434     -0.489379      -3.15818       1.68118      -1.28314      0.112547    0.00221099      0.475197     0.0928598     0.0159102    -0.0747818    -0.0319618    0.00878270   -0.00154705    0.00233690   0.000117729   -0.00101912   0.000444859   0.000155298  -8.41626e-05  -9.65391e-05  -2.82009e-05   9.01870e-06   8.29040e-07   3.57985e-07  -1.06218e-07   1.96121e-08  -5.65357e-09  -1.71599e-10       2.81171       3.37692       3.83212       4.38351       3.75947       3.40935       3.17939       2.70972       1.91998       1.64729       1.28426       1.03755      0.610225      0.454329      0.332505      0.225825      0.122792     0.0794120     0.0495838     0.0297347     0.0142654    0.00709457    0.00344214    0.00192274   0.000912972   0.000408637   0.000147946   5.63407e-05   1.83389e-05   6.15098e-06   1.64049e-06   4.66252e-07   1.02351e-07   2.53753e-08   3.68877e-09   5.52215e-10
  18  11 2436.7965    1.5025  1.0845  9.1332 -0.0036  0.0324   0.0352   0.0723    0.3548   0.0000   434.7446     -0.719158       9.48570     -0.514634      -1.55825      -2.77620       1.84421       1.06487      0.887220      0.451147      0.709259      0.443349     -0.282125      -1.12281    -0.0795573     0.0464053    -0.0476079     0.0225968     0.0982065    -0.0200762     0.0181195  -0.000915610  -3.23641e-05   -0.00133843  -0.000962148   5.31879e-05  -0.000286700   5.67423e-05   1.01257e-05   2.59668e-06  -1.07894e-07   4.89511e-07  -3.22911e-07  -1.20414e-08   1.01560e-09  -7.09029e-10       3.02012       3.61581       3.71716       4.15237       4.12972       3.59090       3.18855       2.78938       2.30422       1.66022       1.28977       1.04728      0.786451      0.532409      0.336371      0.239326      0.154515     0.0968993     0.0515097     0.0289284     0.0150338    0.00862412    0.00447125    0.00193968   0.000959852   0.000327665   0.000147881   5.00288e-05   1.79015e-05   6.17095e-06   1.73485e-06   5.34813e-07   1.21325e-07   2.62571e-08   4.61073e-09   5.41457e-10
  18  12 2580.8115    1.9929  0.9230 10.6328 -0.0045  0.0314   0.0521   0.0678    0.1760   0.0000   434.9160      0.564680       16.0931     -0.352110       3.67462      -5.62460      0.581226      -1.71695       3.35975       1.66691      0.331100      0.521426     -0.208769     -0.395226     -0.115770     -0.179147     0.0257015     0.0425917     0.0407505   -0.00318777     0.0136749   -0.00877042   -0.00482898    0.00114608  -0.000181199   0.000107116  -0.000126366   1.03729e-05   1.93800e-05  -1.85466e-05  -3.61685e-06   5.35965e-07   9.37479e-08  -1.85217e-08   3.34856e-09   3.70966e-10       2.56576       3.27408       3.25065       3.95349       3.58628       3.21641       2.84620       2.68650       2.02763       1.77166       1.24453       1.00268      0.727089      0.496206      0.347856      0.213265      0.151574     0.0896619     0.0524354     0.0280206     0.0172502    0.00825523    0.00493681    0.00182585    0.00106547   0.000345865   0.000182367   5.25159e-05   2.23805e-05   6.60707e-06   2.09308e-06   5.06922e-07   1.45787e-07   3.02813e-08   4.73874e-09   6.81439e-10
  18  13 2724.6572    2.5234  0.9471 10.6706 -0.0042  0.0279   0.0582   0.0611    0.2435   0.0000   436.4467      -3.20455       8.35416      -1.76558       5.20457       3.08453       3.24083      -1.40259     -0.664241       2.12848     -0.183522      0.124038     -0.126350     -0.154551      0.472781    -0.0997512      0.203794    0.00484330     0.0751983   0.000908271   -0.00173919     0.0111452  -0.000554320    0.00193668   -0.00109971  -3.62387e-05   0.000210701   6.75540e-05  -6.96260e-06  -1.67726e-06  -1.40208e-06  -8.78316e-07  -1.30062e-07  -7.71444e-09  -3.83536e-09   3.59036e-10       2.37863       3.09887       3.14796       3.22733       3.17492       2.83073       2.79111       2.33055       1.96014       1.47039       1.21190      0.909866      0.653599      0.471485      0.314137      0.211027      0.122839     0.0764631     0.0423600     0.0257718     0.0123181    0.00686640    0.00328162    0.00160915   0.000777028   0.000309413   0.000127840   4.86441e-05   1.57513e-05   5.73414e-06   1.60141e-06   5.01406e-07   1.12643e-07   2.52887e-08   4.64348e-09   4.97541e-10
  18  14 2868.6114    3.4635  0.7740 10.0119 -0.0035  0.0259   0.0871   0.0546    0.5970   0.0000   438.6757      -1.60226       11.7684      -2.90949       4.66934      -3.58581       1.57772     0.0548373     -0.902400      0.194809      0.610744      -1.21083     0.0347978     -0.307707     0.0613211      0.196629    -0.0170797     0.0180957    -0.0202734    -0.0255046   -0.00249382  -0.000446470   3.16060e-05   5.88960e-05   6.58205e-05   0.000473808  -8.04270e-05   2.63384e-05   1.63896e-05   1.62728e-06  -9.21245e-07  -5.58937e-07  -2.24941e-09  -5.76798e-09   5.22824e-09   2.15049e-10       2.43705       3.26747       3.50878       3.52034       3.43251       3.28983       2.80556       2.10435       1.88858       1.33605       1.14385      0.820105      0.571582      0.400689      0.258536      0.189181      0.109500     0.0749102     0.0392581     0.0230481     0.0111900    0.00614593    0.00286331    0.00124597   0.000655297   0.000243919   0.000108418   4.05055e-05   1.47065e-05   5.42538e-06   1.47688e-06   4.74788e-07   9.30419e-08   1.95952e-08   4.04816e-09   4.37429e-10
  18  15 3012.0806    3.8437  0.9077 11.4311  0.0002  0.0255   0.0931   0.0676    0.2656   0.0000   438.4600       4.18388       13.9065       4.82544     -0.518062     -0.384697      -2.52280       1.85609     0.0889590     -0.564698      0.871160    -0.0131264     -0.455956      0.706961      0.226758     -0.124099    -0.0690495    -0.0337359     0.0606549  -0.000914768    0.00581966   -0.00137050    0.00307832  -0.000615976    0.00111516  -0.000174104  -2.19015e-05  -1.49186e-05   9.21847e-06  -6.12256e-06  -3.46595e-07   3.35498e-07   6.77848e-08  -1.83029e-08  -1.52107e-09  -1.05223e-10       2.24048       2.69570       3.12733       3.14123       2.94521       2.84797       2.47884       2.05543       1.83814       1.41151       1.02628      0.815957      0.591297      0.404394      0.299561      0.173520      0.110696     0.0673139     0.0409741     0.0213626     0.0126062    0.00679612    0.00311537    0.00146236   0.000690113   0.000299317   0.000111313   4.41505e-05   1.67459e-05   5.72689e-06   1.72938e-06   4.10841e-07   1.04967e-07   2.09500e-08   3.62865e-09   4.27483e-10
  18  16 3154.7958    3.8555  1.2656 11.3440 -0.0108  0.0363   0.0811   0.0773    0.2941   0.0000   436.0936      -1.65118       15.7768       5.34762      -4.51279      -7.44568       2.39580    -0.0294576      -1.47842      0.932357       1.42576       1.13168      0.284626    -0.0600255      0.668676      0.258119    -0.0650643    0.00462871     0.0773324     0.0313788  -0.000216897   -0.00780275   -0.00133421    0.00314669  -0.000848183   0.000298845   0.000114592  -7.84465e-05  -3.54843e-05  -8.70152e-07   1.84140e-07  -1.29968e-06   4.02342e-08   3.38933e-08   4.66024e-09  -5.48586e-10       2.89469       4.30677       4.41525       4.59668       4.56571       3.80887       3.88473       2.69082       2.63916       1.89425       1.46044       1.17181      0.744965      0.604337      0.337833      0.260629      0.152752     0.0918193     0.0569757     0.0293821     0.0173023    0.00863911    0.00431727    0.00227461   0.000877759   0.000439371   0.000154798   6.57273e-05   2.38614e-05   7.10542e-06   2.39608e-06   6.80928e-07   1.29397e-07   3.77679e-08   7.01597e-09   6.83383e-10
  18  17 3297.2850    3.5254  1.4302 11.4352 -0.0086  0.0370   0.0755   0.0856    0.2595   0.0000   438.6459     -0.976871       16.1978      -4.51968      -2.29798      0.518233       5.89196       2.79764       2.08872       2.55801       2.02757      0.375203      0.447895     -0.800430     -0.404500    -0.0833997     -0.117329    -0.0519148    -0.0441147     0.0288824    0.00428716    0.00728896    0.00317218  -0.000932569    0.00129080   -0.00125631  -0.000156883   0.000112311   9.11938e-06  -1.73510e-05   9.39303e-07  -2.49649e-07  -1.03218e-07  -1.41219e-08  -9.01289e-10   3.69455e-10       3.13168       4.17368       4.26123       4.59084       4.27932       3.96248       3.59914       2.89286       2.63572       1.93723       1.63536       1.12751      0.827029      0.586261      0.394528      0.265824      0.150508      0.100080     0.0574065     0.0342506     0.0176147    0.00965413    0.00449292    0.00209311    0.00104208   0.000421415   0.000170646   6.45918e-05   2.24107e-05   7.85451e-06   2.17017e-06   6.69119e-07   1.44451e-07   2.94115e-08   6.06941e-09   6.99037e-10
  18  18 3439.8501    3.0170  2.2178 10.6954 -0.0013  0.0418   0.0492   0.1067    0.2155   0.0000   434.2992       1.99816      -3.20566       6.40805       3.37396     -0.152240     -0.981028       2.61269     -0.478564       2.11131      -1.66959     0.0486475     -0.625179     -0.664523      0.520697     -0.317551      0.275000     0.0883575    -0.0868612   -0.00172863     0.0327806    -0.0135839    0.00391652    0.00204368  -0.000859956  -0.000620774  -3.56289e-05  -2.48100e-05   3.02855e-05  -3.61759e-06  -3.04056e-07   2.01764e-07   8.50256e-08  -7.43787e-08   3.78921e-09  -4.34840e-10       3.66837       4.67425       5.11866       5.16083       4.98015       4.71763       4.18670       3.48494       2.90149       2.18619       1.73446       1.32932      0.969235      0.664871      0.481351      0.302325      0.188650      0.111326     0.0671420     0.0364520     0.0196208     0.0100765    0.00503573    0.00232915    0.00115576   0.000459285   0.000188488   7.03186e-05   2.61783e-05   8.68100e-06   2.72562e-06   7.12451e-07   1.76740e-07   3.55167e-08   6.32844e-09   7.34046e-10
  18  19 3582.4924    2.5121  3.4945 10.2118  0.0004  0.0537   0.0324   0.1364    0.1377   0.0000   441.2224      -3.11397       9.18515       1.77779      -3.09189      -6.07150       3.69011       7.79666       1.25258      -2.18452      0.980139      -1.79638     -0.166676     -0.402363      0.585547      0.802904      0.292320    -0.0652716    -0.0800245    0.00348530     0.0139640   -0.00406655   -0.00147223   0.000708502    0.00123789    0.00101619  -9.90160e-05   0.000142612  -4.16396e-05   1.69520e-06   2.35748e-06   1.59845e-06   1.28379e-07  -7.74188e-08   1.10242e-08   1.70917e-09       4.57932       6.10259       6.13736       6.65038       6.16832       6.09034       5.10025       4.45690       3.75182       3.07903       2.32659       1.79138       1.22315      0.897780      0.578976      0.398797      0.240299      0.153542     0.0858310     0.0516499     0.0264573     0.0138030    0.00670536    0.00325768    0.00138395   0.000615950   0.000244355   9.63230e-05   3.31511e-05   1.18027e-05   3.41892e-06   1.00500e-06   2.20709e-07   5.03726e-08   8.25789e-09   1.12198e-09
  18  20 3725.0569    2.0755  4.7885  9.9059 -0.0042  0.0664   0.0233   0.1641    0.1000   0.0000   439.1951       5.70533       22.9347      -2.65205       1.63619      -5.69347       10.0136       4.89921       8.93623      -1.91710      0.919754       4.09194      0.693958      0.538599      0.437673      0.192783    -0.0229503    -0.0526667    0.00125601    -0.0307484     0.0389591    -0.0106031   -0.00908794    0.00474610  -0.000140846   0.000937608  -7.73637e-05  -8.63065e-05   1.67262e-05  -9.82016e-06   3.56509e-06   2.18574e-08  -2.35697e-07  -4.77881e-08  -5.65908e-09  -1.43395e-09       5.82132       7.71050       7.89294       8.66671       8.27994       7.54244       6.62675       5.57662       4.64169       3.65687       2.83496       2.08511       1.53032       1.07263      0.709869      0.484453      0.294143      0.183773      0.107931     0.0608147     0.0332817     0.0171196    0.00849365    0.00405997    0.00178332   0.000772187   0.000304276   0.000116508   4.19323e-05   1.34482e-05   4.00302e-06   1.16558e-06   2.76952e-07   5.97235e-08   1.06395e-08   1.30162e-09
  18  21 3867.9588    1.7443  6.9788  9.3583  0.0002  0.0811   0.0165   0.2146    0.0864   0.0000   429.8223       11.5960       6.74648     -0.564024      -2.76633      -6.78730       5.13265     -0.127388       4.17805       3.43042     -0.414898       2.05135      -1.72977      0.401123      0.747925      0.360357    -0.0507944     0.0910084    -0.0548271    -0.0350153    -0.0897753    -0.0154103     0.0128595    0.00793478  -0.000218831  -0.000470070   0.000179786   0.000235646  -6.42598e-05  -1.22046e-05   7.86121e-06  -6.07026e-07   5.14736e-08   4.91755e-08  -1.40080e-08  -1.67430e-10       7.35861       9.51451       9.93648       10.4967       10.0933       9.49648       8.21694       6.98299       5.73418       4.68581       3.54417       2.64715       1.90847       1.35766      0.909477      0.593830      0.373483      0.226183      0.133237     0.0753063     0.0404851     0.0209164     0.0101635    0.00479940    0.00210882   0.000916477   0.000367929   0.000143414   5.06001e-05   1.67568e-05   5.08899e-06   1.40050e-06   3.44152e-07   7.41065e-08   1.22992e-08   1.53280e-09
  18  22 4010.6852    1.4315  8.9260  9.1617 -0.0001  0.0986   0.0127   0.2650    0.0730   0.0000   465.6459      -2.00882       3.68367       11.1194       5.57616      -3.62936       5.13297       3.86397       5.89406      -1.71848      -3.85360       2.63641      0.182003      -1.85411      0.855947      0.277738      0.791964     -0.192543      0.128761      0.126448    0.00824473   -0.00976583    0.00663644    -0.0142336    0.00230182   -0.00118403  -0.000147075   9.65852e-05   0.000112279  -4.14862e-05  -7.96300e-07  -1.99781e-06   2.32831e-07   3.09432e-08  -7.05638e-09  -2.37709e-09       8.75521       11.2471       12.1508       12.6104       12.2765       11.1913       10.0020       8.43474       6.82719       5.67549       4.31947       3.22636       2.27166       1.62479       1.11297      0.708878      0.450586      0.272916      0.161043     0.0921756     0.0492637     0.0249456     0.0122691    0.00585995    0.00260495    0.00115358   0.000468180   0.000177361   6.21747e-05   2.08126e-05   6.34381e-06   1.72659e-06   4.33446e-07   9.40240e-08   1.53675e-08   1.79480e-09
  18  23 4153.5457    1.2066 11.3485  9.1166 -0.0016  0.1239   0.0105   0.3433    0.0648   0.0000   452.9094      -26.2973       27.4177      -23.7117     -0.338084       7.78222       14.2793      -12.0573       2.78542       10.7472      -1.41289      -1.54488      0.116839       1.03624       1.12056      0.290182      -1.09390     0.0982740      0.181891      0.103700    0.00877310    -0.0608508     0.0206403   -0.00429866   -0.00598573   -0.00199026   0.000354078   5.11889e-05   6.82047e-06   3.71542e-06  -9.84644e-06   3.49303e-06  -4.59578e-07   9.48396e-08  -3.54096e-08  -6.74915e-10       10.8523       14.1492       15.2876       15.4053       15.0757       13.7845       12.6326       10.5937       8.83631       6.94703       5.35784       4.10656       2.95479       2.06223       1.40306      0.924660      0.567993      0.345539      0.204090      0.111213     0.0612643     0.0314698     0.0156170    0.00751940    0.00339959    0.00147815   0.000579930   0.000222976   8.22075e-05   2.67836e-05   8.20322e-06   2.26095e-06   5.49909e-07   1.17915e-07   2.00360e-08   2.23026e-09
  18  24 4296.7078    1.0148 13.4994  9.1025  0.0011  0.1531   0.0087   0.4164    0.0558   0.0000   418.1075       4.37839    -0.0484711       2.91088       8.53453       29.0076    -0.0998647      -27.7006       19.2446       7.20235      -3.48276      -3.62356     -0.886083      0.518844      0.626152      0.174402     -0.532042      0.441000    0.00379094     -0.162927    -0.0382352    -0.0317098   -0.00546833    0.00162905    0.00742956   -0.00290990   0.000373194  -0.000221104   9.18663e-05   1.85856e-05   1.79327e-06   5.28875e-07   4.97945e-07   1.25008e-07  -4.32312e-08   1.98099e-10       13.2621       17.0776       18.5273       18.9005       18.2859       17.0460       15.1049       13.1180       10.6991       8.64571       6.72055       5.07535       3.61825       2.55421       1.71731       1.14690      0.713139      0.434153      0.259146      0.142896     0.0789889     0.0397923     0.0199537    0.00981675    0.00423641    0.00192787   0.000746155   0.000287719   0.000104658   3.35541e-05   1.03929e-05   2.87458e-06   6.90433e-07   1.45667e-07   2.37666e-08   2.82335e-09
  18  25 4439.4407    0.8274 16.7582  9.1314  0.0004  0.2049   0.0069   0.5399    0.0431   0.0000   434.4098      -3.39007      -13.6703      -42.4695       41.1079       11.9517      -36.5516       30.3298       33.6477      -6.46587       5.50560       8.30975       3.88305      -5.13440      -2.34911     -0.530815      0.254610      0.706230     -0.396547     -0.354890     0.0333468      0.103969    0.00797738    -0.0129898   -0.00580521    0.00462082   -0.00116346   1.51637e-05   0.000157544   0.000101744  -3.02241e-05  -4.63584e-07   7.50762e-07  -3.20796e-07   6.14073e-08  -6.58638e-09       17.6086       23.0532       24.9657       25.6292       25.1366       22.8238       20.6061       17.2146       14.2610       11.6728       8.98331       6.73889       4.81608       3.42048       2.31865       1.51465      0.972810      0.598946      0.350562      0.197617      0.107987     0.0557773     0.0276456     0.0131280    0.00589544    0.00259068    0.00105479   0.000401585   0.000142946   4.71212e-05   1.42950e-05   3.87502e-06   9.44632e-07   2.00051e-07   3.30343e-08   3.76094e-09
  19   8 2021.7201    0.6094  0.5855  9.1496 -0.0076  0.0288   0.0195   0.0510    0.0924   0.0000   434.7978      -1.44069       18.9806      -2.47343      -1.60717       4.28788       2.27979      0.436121      -3.24953      0.388373      0.351696     -0.356751      0.702573     -0.285926     -0.243379     0.0479597      0.120857     -0.149112     0.0225911    -0.0108352     0.0160249   -0.00882559   0.000417862    0.00307094  -0.000588596  -0.000908610   1.57773e-05   7.69187e-05   5.63671e-05   6.08484e-06  -2.27788e-06   1.35929e-07  -1.06527e-07   1.70101e-07  -3.23795e-08  -4.04641e-09       2.16174       3.07804       3.13304       3.43494       3.19095       3.00095       2.71081       2.24427       2.08994       1.41478       1.33639      0.881645      0.766269      0.410813      0.370418      0.217642      0.148744     0.0976246     0.0536575     0.0356496     0.0172136     0.0108936    0.00462760    0.00288915    0.00124257   0.000620617   0.000260171   0.000107731   3.98929e-05   1.46712e-05   5.30121e-06   1.76789e-06   4.77923e-07   1.23115e-07   3.24253e-08   5.72605e-09
  19  10 2322.2632    1.2183  0.8665  9.5999 -0.0063  0.0275   0.0297   0.0586    0.1657   0.0000   442.5666       2.06898       12.1032       1.42520      -6.50721     -0.934157       1.27415      0.691856     -0.157434      0.222283      0.234280      0.256485      0.796221     -0.900395    -0.0972288    -0.0866970      0.281639     0.0248806     0.0255064    0.00607126     0.0263568    -0.0156525    0.00121365   0.000377823   0.000617534  -0.000695233   0.000174660  -0.000139884   2.85345e-05  -5.57202e-07   1.08245e-05  -1.08507e-06  -2.52504e-07  -2.72213e-07  -1.06947e-08  -1.05916e-09       2.38543       3.07275       3.31438       3.49090       3.30006       2.93914       2.67597       2.31878       2.04773       1.64104       1.31323      0.944777      0.678025      0.491341      0.337109      0.217838      0.135041     0.0832262     0.0496851     0.0310009     0.0188981    0.00983473    0.00477188    0.00264632    0.00123190   0.000524045   0.000247794   0.000103778   3.88052e-05   1.37865e-05   5.01844e-06   1.52581e-06   4.60028e-07   1.27039e-07   2.78209e-08   6.08694e-09
  19  11 2468.0607    1.6687  1.1045  9.1708 -0.0065  0.0404   0.0368   0.0775    0.4561   0.0000   439.0508       5.43384       8.48672      0.436180      -2.43571       1.05770      -2.29264      -2.93831      -2.24583      -2.37600      0.269007     0.0456753      0.471389      0.793527      0.304857      0.241849      0.135520     0.0784628     0.0114830   -0.00251004     0.0172546    0.00128522    0.00668942    0.00118177   3.33892e-05  -0.000148448  -0.000443974   0.000105845   1.11944e-06  -3.79664e-06  -4.66546e-07   1.49204e-06  -1.26884e-07  -3.17691e-08   3.91261e-08  -1.00233e-08       3.51006       2.89326       4.94168       5.28182       3.33936       4.16157       4.43034       2.73788       2.45941       2.75230       1.69599       1.05565       1.13142      0.818826      0.344874      0.315403      0.257104      0.123932     0.0583437     0.0548680     0.0320950     0.0116452    0.00630048    0.00484744    0.00234113   0.000744671   0.000272043   0.000175695   8.69262e-05   3.34008e-05   9.95573e-06   2.61354e-06   6.06580e-07   1.44074e-07   2.89660e-08   6.52640e-09
  19  12 2613.0493    2.1466  0.9930 10.1716 -0.0065  0.0310   0.0477   0.0632    0.3196   0.0000   441.3249      0.852825       12.5050     -0.695262       1.11088      0.284016       1.62920      -1.95429      -2.11864     0.0546370     -0.498102      -1.20364     -0.520397      0.640821   -0.00562957     -0.341383     0.0230065    -0.0332331    -0.0778480  -0.000654005     0.0128987    0.00285605   -0.00293926    0.00112543   6.78188e-05   0.000793799  -0.000148937   0.000117692   1.95025e-05  -3.98463e-06   9.75874e-06   1.97753e-06  -1.57855e-07  -1.30101e-08  -8.81953e-09  -9.07449e-09       2.83236       3.53904       3.72081       3.50315       3.41491       3.26849       3.21350       2.82725       2.23098       1.93727       1.37761       1.06722      0.850680      0.610642      0.439677      0.281573      0.176640      0.104180     0.0550421     0.0363557     0.0206298    0.00974331    0.00533865    0.00269657    0.00131828   0.000594480   0.000230712   0.000111468   4.49547e-05   1.52235e-05   5.55383e-06   1.68650e-06   4.42287e-07   1.23529e-07   3.34629e-08   6.72124e-09
  19  13 2757.8902    2.7237  0.9676 10.7650 -0.0034  0.0271   0.0612   0.0632    0.2413   0.0000   435.1006      -1.17715       10.8455       3.61131      -4.20631       2.40368     -0.583815      -1.66752      -1.68338      0.407674      0.689764       1.29968      0.925377      0.376962     -0.329005     -0.207385     -0.194921     0.0320507   -0.00525512     0.0214195     0.0196684   -0.00362810   -0.00809034   0.000926115    0.00200716   0.000226815   8.25435e-05  -1.30817e-05   9.19893e-07   1.14774e-05  -4.32602e-06   1.40939e-06  -1.54379e-07   8.02587e-08   3.96238e-08  -3.41368e-10       2.25884       2.84517       3.07966       3.30530       3.16584       2.98566       2.52107       2.20429       1.92134       1.53139       1.18553      0.883488      0.664284      0.477661      0.316993      0.214535      0.149908     0.0802048     0.0548186     0.0325007     0.0185624    0.00994560    0.00521758    0.00261927    0.00126986   0.000579316   0.000229322   9.60266e-05   3.91189e-05   1.52523e-05   4.78425e-06   1.55595e-06   4.92229e-07   1.21313e-07   2.91083e-08   5.67159e-09
  19  15 3046.4476    3.9401  0.9558 11.3888 -0.0051  0.0247   0.0919   0.0685    0.3060   0.0000   437.2152       1.20353       5.21195       4.85054      -3.11378       2.42397     0.0951744      -1.22075      -1.43381      -2.31434      0.702736      0.723829     -0.649172      0.381077      0.172733    -0.0525694    -0.0469255      0.166553    -0.0587766    0.00871110    -0.0275399   -0.00624505   -0.00480680    0.00193161    0.00101535   3.19686e-05  -5.91569e-06   6.12588e-06  -1.81647e-05   8.71644e-06  -2.94537e-06  -2.58310e-06   2.99708e-07  -6.07505e-08   1.69035e-08   1.32431e-09       2.25111       2.83111       3.07547       3.15991       3.08671       2.72914       2.41298       2.22847       1.82423       1.51802       1.15271      0.851842      0.639861      0.442017      0.317792      0.205062      0.125318     0.0785548     0.0473468     0.0279692     0.0162391    0.00879517    0.00460431    0.00226113    0.00108539   0.000501315   0.000213243   8.71748e-05   3.24135e-05   1.19739e-05   4.12820e-06   1.31116e-06   3.77947e-07   1.05686e-07   2.73045e-08   5.29182e-09
  19  16 3189.7432    3.7801  1.1913 11.4980 -0.0112  0.0352   0.0819   0.0756    0.2835   0.0000   437.3507      -3.79397       10.8172      -5.10334      -1.20429      -1.26475     -0.638847      -1.23488      0.614641      0.752621      -2.64497       1.83492     -0.760587      -1.14612     -0.431667     0.0743946    0.00611731    -0.0162172    -0.0722003     0.0439821   -0.00184538     0.0121688   -0.00270602  -0.000440748   0.000790380    0.00146453  -9.99998e-05   0.000157885   1.53791e-05  -1.36215e-05  -1.15225e-06  -2.46439e-06   2.28419e-07   5.63239e-08  -1.61644e-08   1.29756e-08       3.78319       5.31320       6.05781       6.45760       6.05783       5.39285       4.46314       3.67822       2.81702       2.08500       1.43691       1.13082      0.793080      0.585677      0.362024      0.263873      0.160268      0.104522     0.0591907     0.0361237     0.0180957     0.0113221    0.00558334    0.00313373    0.00135928   0.000693859   0.000251970   0.000117047   3.91296e-05   1.71336e-05   5.09776e-06   1.83278e-06   4.85808e-07   1.43879e-07   2.96264e-08   7.13842e-09
  19  17 3332.8152    3.4331  1.6266 11.1105 -0.0017  0.0361   0.0605   0.0810    0.2096   0.0000   439.0124      -2.26455       17.5476      -1.32853       2.47548      -2.08611       4.78699       1.62142      -1.93015      0.521090     -0.270927       1.43917     -0.478881     0.0217409     -0.104451     0.0433507     0.0104035     0.0330477     0.0390495    -0.0205755    -0.0105257    -0.0171878    0.00664075    0.00103736   0.000812561  -0.000148755   0.000287514  -9.69598e-05  -1.32202e-05   1.27019e-05   6.63743e-06   1.27868e-06   8.86150e-07   2.45265e-07  -5.83142e-08   1.97593e-08       3.03564       3.94977       4.19941       4.34763       4.09411       3.92431       3.42897       3.11354       2.55784       2.08241       1.72164       1.21218      0.917318      0.662514      0.462143      0.302800      0.192304      0.117219     0.0740788     0.0421985     0.0239073     0.0136657    0.00651826    0.00349690    0.00149065   0.000763950   0.000312956   0.000144035   4.98004e-05   2.07182e-05   6.37516e-06   2.13785e-06   6.42825e-07   1.80877e-07   4.38109e-08   7.77457e-09
  19  18 3476.0029    2.9126  2.2751 11.0841 -0.0040  0.0425   0.0468   0.1059    0.1397   0.0000   437.2188       1.68706       6.49894      -1.71531     -0.321788     -0.615138       4.05026     -0.542018     -0.151150     0.0693208       2.35997       1.49699      -1.00438     -0.412227     -0.587678      0.347901    -0.0572283     -0.315830     -0.149855     0.0419602     0.0459470    -0.0461373    -0.0106618   -0.00586957    0.00114698    0.00145662   0.000202678  -2.13286e-05   9.87934e-06  -1.40544e-05  -3.78154e-06   1.49498e-06  -6.25891e-08   7.96394e-08  -7.13959e-09   3.69204e-10       3.53310       4.52843       4.85209       5.09419       4.77405       4.45203       4.18797       3.48859       2.94084       2.48913       1.94210       1.44761       1.06263      0.800220      0.498603      0.364628      0.221736      0.145273     0.0842710     0.0501121     0.0285116     0.0150854    0.00790301    0.00396695    0.00187092   0.000857603   0.000363716   0.000161655   6.38064e-05   2.38644e-05   8.16392e-06   2.42194e-06   7.20390e-07   2.04298e-07   4.45375e-08   9.96633e-09
  19  19 3619.1274    2.3791  3.7346 10.1214 -0.0023  0.0552   0.0291   0.1388    0.1294   0.0000   443.4769      -3.76722       11.0914      -3.03464     -0.841282       2.52436      -6.36411       1.80393      -2.98297       2.63732     -0.110751      -1.62624      -1.13146     -0.459418      -1.00088      0.465766     -0.137348    -0.0809761     0.0403695     0.0278200    -0.0225466    0.00844519     0.0101786   -0.00730978   -0.00387783   0.000220168   0.000145896  -0.000341096  -3.43190e-05   2.76880e-05   1.27682e-06  -7.19287e-07  -6.90348e-08   2.22351e-07   5.06117e-08  -1.22048e-08       4.71403       5.65526       6.37291       6.64103       6.46981       5.94066       5.47167       4.58863       3.78208       3.21459       2.49010       1.87645       1.37855      0.986552      0.697410      0.460688      0.294540      0.192137      0.115669     0.0672591     0.0388372     0.0207523     0.0109588    0.00532653    0.00251399    0.00116377   0.000514145   0.000219437   8.49405e-05   3.07652e-05   1.08213e-05   3.34327e-06   9.60624e-07   2.55632e-07   6.20698e-08   1.27713e-08
  19  20 3762.3366    1.9827  5.6229  9.6320 -0.0019  0.0680   0.0201   0.1822    0.0948   0.0000   436.5834       5.00081       5.92130       3.71723      -16.1226       3.98046      -7.15108      0.872120      -2.57382       3.07011       4.80220      0.838762      -3.27115       1.59344       1.53905     -0.767540     -0.637136    -0.0180137      0.200150    -0.0916249    -0.0382193    0.00962246    -0.0131925    0.00206912  -8.30511e-05   0.000536148  -0.000209083  -8.80439e-05  -7.35441e-05   7.78748e-05   1.03859e-06   3.92793e-06  -2.96877e-06   5.68382e-08   7.91399e-08   3.20782e-09       5.74641       7.44597       7.91761       8.14212       7.95207       7.49573       6.64235       5.92858       4.86776       3.89933       3.07078       2.35224       1.74253       1.25724      0.868020      0.584039      0.372050      0.233029      0.139360     0.0813038     0.0452599     0.0248161     0.0128845    0.00648481    0.00309723    0.00143338   0.000621315   0.000256323   9.92312e-05   3.67719e-05   1.26525e-05   4.11464e-06   1.22483e-06   3.35853e-07   7.86470e-08   1.59275e-08
  19  21 3905.6502    1.6715  7.1749  9.3014 -0.0018  0.0832   0.0153   0.2096    0.0839   0.0000   436.4305      -13.1597       1.20269       6.86065      -3.05806      -1.65438      0.394520      -3.52549      -8.10335      -3.11248       6.57731      -4.96608       1.83419      -1.46420       1.09575     0.0861161     -0.344825      0.397240      0.139408      0.196764      0.101193   -0.00273083     0.0176248   -0.00911555   -0.00585454    0.00289384  -8.53334e-05  -0.000149708  -0.000220932  -1.69929e-05   2.11004e-05  -1.22787e-06   1.30047e-06   1.46197e-07  -4.14222e-08   7.52849e-09       6.95963       9.12963       9.68983       10.2557       9.72151       9.19272       8.12530       7.16712       5.88346       4.88691       3.78575       2.88037       2.13376       1.49408       1.04970      0.693673      0.455149      0.277080      0.174524     0.0991757     0.0569702     0.0305679     0.0160858    0.00796956    0.00381752    0.00179238   0.000764816   0.000321230   0.000124142   4.66483e-05   1.61159e-05   5.04793e-06   1.52327e-06   3.96857e-07   9.81405e-08   1.94792e-08
  19  22 4048.8726    1.3600  9.4938  9.1140 -0.0027  0.1022   0.0116   0.2769    0.0707   0.0000   436.8033      -14.4308       14.0495       5.70569      -36.0405       2.30601       10.4455       15.0065       1.81993       8.53627      -6.06745      -1.96934     -0.108323       2.36888      0.955776      0.126414      0.605686      0.107352     -0.151101     0.0921453    -0.0970363    -0.0526624    -0.0104847   -0.00584392  -0.000471528  -4.78516e-05   0.000350738   0.000575676   2.84926e-05   3.42253e-05  -2.41713e-05   1.38465e-05  -5.84629e-07   4.03987e-07   8.41784e-08  -7.37596e-08       8.50716       11.0591       11.9583       12.1259       12.1772       11.0726       10.1407       8.59682       7.23623       5.93456       4.71508       3.52844       2.62241       1.84590       1.28477      0.872904      0.547133      0.361291      0.213655      0.126499     0.0692033     0.0386093     0.0199469    0.00973311    0.00462294    0.00216339   0.000947969   0.000390657   0.000153683   5.71558e-05   1.98752e-05   6.51561e-06   1.83180e-06   5.22422e-07   1.22701e-07   2.51989e-08
  19  23 4192.1818    1.1617 11.8817  9.1415 -0.0015  0.1266   0.0097   0.3504    0.0590   0.0000   442.6978      -36.2089       16.1524       5.94615       11.9144       5.83575       8.87926      -6.66052      -2.16209      -4.07763      -3.85149       4.56821      -3.08766      -2.74262       1.04728     -0.136621      0.887596      0.250873     -0.239941      0.211350    -0.0225304     0.0379517   -0.00430816    0.00181568    0.00721166   0.000883158  -0.000690212  -9.89254e-05   1.85642e-05   5.02986e-05  -2.63995e-05   3.10889e-06  -3.46445e-06  -6.34736e-07  -8.05937e-08  -2.67729e-08       10.7867       13.7314       14.8371       15.4877       15.1204       13.8518       12.4789       10.9398       9.14373       7.41072       5.81404       4.41373       3.26332       2.32923       1.63256       1.10173      0.694077      0.433211      0.263454      0.156271     0.0896795     0.0476339     0.0249419     0.0125249    0.00598969    0.00281541    0.00118612   0.000503127   0.000192030   7.09052e-05   2.48310e-05   7.82048e-06   2.31693e-06   6.28671e-07   1.48509e-07   3.03307e-08
  19  24 4335.2136    0.9331 14.1973  9.1348 -0.0000  0.1625   0.0077   0.4456    0.0498   0.0000   434.0304       9.98275      -38.4064      -4.89152       22.9154       4.16662       10.5116       32.3508      -13.4938      -2.86444       14.2144      -1.48850       1.92777      -2.14372      -3.61487     0.0145616       1.32175      0.865930      0.151396    -0.0108623     0.0397107    0.00427740     0.0601868    0.00173570    0.00101133    0.00404913  -0.000337029  -0.000914851  -6.29143e-05   6.86754e-05  -4.15589e-05   7.01790e-06  -6.26670e-06   1.14919e-06   4.68514e-08   6.11638e-08       13.3214       17.6409       18.9232       19.8057       19.2267       17.9411       16.0917       13.8184       11.5506       9.33758       7.34906       5.64260       4.13537       2.99436       2.06208       1.38317      0.909544      0.578769      0.341072      0.205577      0.113389     0.0621101     0.0323962     0.0164253    0.00774478    0.00365455    0.00152839   0.000664742   0.000257732   9.52749e-05   3.24157e-05   1.07979e-05   3.10682e-06   8.36845e-07   1.95445e-07   4.01976e-08
  19  25 4478.8212    0.7483 16.9995  9.1732 -0.0061  0.2136   0.0063   0.5656    0.0389   0.0000   383.3546       2.85528       79.2190       13.4846      -21.1641       10.0802       17.3759       14.4206      -11.2141       2.55361      -11.3119       4.13466      -11.8308       6.48216       1.62499       1.81057      -1.75832      0.998859      0.138185     -0.502291      0.110542     0.0583906    -0.0255503   -0.00610154   -0.00244517     0.0105130    0.00331684   -0.00231613  -0.000828534   0.000268008  -8.96187e-05  -1.14793e-05   6.63397e-06   3.52564e-06  -4.64649e-07  -8.56351e-08       17.7148       22.6980       24.4751       25.3075       24.4383       22.8215       20.7586       18.0746       15.4091       12.5086       9.96808       7.54926       5.69543       3.99875       2.75897       1.88279       1.23270      0.773852      0.475047      0.277919      0.158023     0.0859966     0.0452727     0.0230359     0.0110795    0.00513819    0.00221173   0.000923312   0.000361132   0.000134334   4.61598e-05   1.44476e-05   4.23063e-06   1.12490e-06   2.59648e-07   5.14631e-08
  20   9 2203.0635    0.9435  0.8082  9.2364  0.0120  0.0279   0.0247   0.0653    0.1459   0.0000   436.2617      -1.45673       14.4670      -1.24893      -7.47799       4.10696       1.54642      0.331504      -1.81122      0.246925      0.329695     -0.783507     -0.841934      0.232511     -0.322826     -0.268003    -0.0822975    -0.0543071     0.0249616     0.0263361    -0.0264797    -0.0218709   -0.00172066    0.00673061    0.00118038   0.000526170  -0.000450676  -7.19463e-05  -1.17369e-05   2.18617e-05  -3.92166e-06   4.31584e-06  -2.80471e-07   5.05908e-07   8.70586e-08  -7.21992e-08       2.15028       2.85805       2.83825       3.14350       2.96487       3.20133       2.41477       2.28710       1.78207       1.55405       1.16048       1.01379      0.720399      0.523274      0.317088      0.250637      0.157405      0.118112     0.0710911     0.0445709     0.0228100     0.0142035    0.00694002    0.00387496    0.00195346   0.000928065   0.000414403   0.000184302   7.53688e-05   2.74293e-05   1.11809e-05   4.05123e-06   1.35219e-06   4.28324e-07   1.19684e-07   3.32220e-08
  20  10 2352.3863    1.3058  0.9969  8.8952 -0.0003  0.0285   0.0283   0.0644    0.2661   0.0000   436.4380     -0.911878       14.4519       2.64603      -2.65717      0.790208       1.07812       3.24099      0.555552      -2.65885      0.437527     -0.626455    -0.0940154    -0.0816302      0.179407     -0.119008     -0.113330      0.148943    -0.0221211    -0.0589338    -0.0149422     0.0204815   -0.00212645   -0.00196948   -0.00412107  -0.000641581   0.000388766   0.000248513  -6.81313e-05  -3.70076e-05  -5.29067e-06  -9.20879e-06   1.79818e-06   7.11297e-07   6.12213e-09  -2.31048e-09       2.22530       2.63928       2.97862       3.29817       2.89960       2.61420       2.74004       2.38225       1.75786       1.63771       1.36092      0.994725      0.704233      0.548813      0.405645      0.252225      0.162419      0.116242     0.0713962     0.0425261     0.0230023     0.0139696    0.00780947    0.00402069    0.00200825   0.000886416   0.000447568   0.000213777   0.000100540   3.85734e-05   1.44843e-05   4.70917e-06   1.49664e-06   4.69540e-07   1.15836e-07   3.37901e-08
  20  11 2498.8863    1.7481  1.0700  9.6907 -0.0061  0.0306   0.0396   0.0713    0.3220   0.0000   442.7055     0.0523596       16.2250      -1.89562       3.74358       5.73091      -2.57463      0.991264      0.703583      0.527268      0.253309     -0.689517       1.48088     -0.605679      0.302071     -0.579934      0.270502     -0.164113     0.0519242   -0.00291223   -0.00840377   -0.00857643   0.000796028    0.00744969  -0.000639280  -0.000545279   -0.00124476   0.000251352   8.01066e-05  -1.51628e-05  -1.08409e-05  -5.05512e-06  -2.20570e-06   2.43053e-07   4.59753e-08  -1.24461e-08       2.43769       2.94794       3.54080       3.28578       3.19069       3.41527       2.83794       2.48559       2.33129       1.49434       1.37144       1.07283      0.777774      0.604728      0.444638      0.273918      0.202132      0.134494     0.0704436     0.0497202     0.0270231     0.0134345    0.00844017    0.00447271    0.00194704    0.00109351   0.000529562   0.000194194   8.72363e-05   3.96106e-05   1.38676e-05   4.40407e-06   1.73721e-06   6.44741e-07   1.72789e-07   4.08218e-08
  20  12 2644.7986    2.2558  0.9183 10.5574 -0.0039  0.0297   0.0505   0.0605    0.2154   0.0000   440.2586      -2.75126       16.8213      -2.30628      -8.33075       2.10082       1.84698       2.83180      0.252268     -0.637323      0.504832    -0.0338921     -0.248620     -0.120317      0.503728    -0.0224457     -0.198043     0.0106101    0.00777116     0.0131824   -0.00629322   -0.00924328   -0.00237462   -0.00567825  -0.000498543   0.000108730   0.000244157  -2.66169e-05  -1.22068e-05   2.12969e-05  -5.62598e-06   2.25747e-06   8.60152e-07  -4.76555e-07   8.23416e-08  -2.36078e-08       2.15134       2.93761       2.80594       3.45828       2.96983       2.92140       2.57851       2.42145       1.79227       1.54649       1.31566       1.01262      0.665858      0.565453      0.374234      0.274548      0.153499      0.124805     0.0723946     0.0482265     0.0221246     0.0152394    0.00831231    0.00436557    0.00202556   0.000908653   0.000481072   0.000221359   0.000100356   3.73802e-05   1.43529e-05   4.92922e-06   1.44519e-06   5.63501e-07   1.22969e-07   4.35360e-08
  20  13 2790.6173    2.9064  0.9461 11.0773 -0.0033  0.0275   0.0667   0.0640    0.2019   0.0000   435.9734      -7.21709       19.2106       4.52198      -3.88147      0.930312     -0.420963      -1.63820       1.36160      0.727142     -0.484944       1.56135     0.0806940      0.258037     0.0481805      0.394930     0.0409192    -0.0496959    -0.0802256    -0.0284790     0.0205815   -0.00273830    -0.0115969   -0.00507304   0.000774810   0.000705573  -0.000647904  -0.000135191   8.18836e-05  -3.27353e-05  -2.42001e-05   5.52921e-06   8.18494e-07  -3.39865e-09  -3.43588e-08   2.07905e-08       2.58443       3.44101       3.56942       3.29695       2.93375       2.54554       2.58657       2.48313       2.37969       2.07487       1.68135       1.27608      0.916094      0.623590      0.414467      0.273533      0.164367      0.100632     0.0615554     0.0366342     0.0214870     0.0116011    0.00710163    0.00325841    0.00175525   0.000830677   0.000373693   0.000185200   6.87554e-05   2.89978e-05   1.16171e-05   3.83326e-06   1.37918e-06   3.99718e-07   1.15250e-07   3.03299e-08
  20  16 3224.3692    3.7944  1.3040 11.3963 -0.0046  0.0290   0.0745   0.0777    0.2062   0.0000   433.7268       4.57152       11.7725     -0.490986     -0.333728      0.518928       5.20466     -0.621715       3.23099      0.220534      0.411866     -0.950238      0.570615      0.991468      0.158664      0.175445    -0.0339192     0.0816613    -0.0183322     0.0225776     0.0302052     0.0164994   -0.00664723   0.000698174   -0.00169778   4.83437e-05  -0.000104106   0.000507713   5.41994e-05  -7.20656e-06  -2.57277e-05  -3.23135e-06   1.82526e-07   4.47124e-07  -4.72682e-08   8.24589e-08       2.28572       2.85844       3.02815       3.17443       3.15491       2.94563       2.79145       2.37237       1.97593       1.71816       1.28726       1.02782      0.783600      0.575072      0.409509      0.276767      0.189611      0.119241     0.0739314     0.0453473     0.0261612     0.0145942    0.00802357    0.00410479    0.00210530    0.00100131   0.000464394   0.000207263   8.44047e-05   3.50306e-05   1.37572e-05   4.73402e-06   1.61523e-06   4.99947e-07   1.34704e-07   3.56961e-08
  20  17 3367.9802    3.2914  1.8376 11.0549 -0.0019  0.0368   0.0538   0.0872    0.1455   0.0000   437.2908     -0.802532       8.96469       3.65733      -1.13715      -5.02755      0.123228     -0.643793      -1.16885      -2.39653       1.33999       1.22369     -0.426282      0.892107       1.21517     0.0229472     -0.231761     -0.182482     0.0936027    0.00303855     0.0292740   -0.00576347     0.0102917   -0.00413876    0.00166412   -0.00175396  -0.000217443   0.000313780  -1.63815e-05  -2.08347e-05   3.74789e-06  -1.20809e-05  -8.67602e-07  -1.06348e-07  -2.07905e-07   3.23483e-10       3.05621       3.82213       4.03738       4.26926       4.27976       3.97163       3.52474       3.06109       2.69709       2.16146       1.79346       1.32862      0.968587      0.741765      0.505161      0.369858      0.227217      0.147431     0.0880870     0.0560858     0.0342884     0.0193117     0.0102244    0.00510674    0.00270006    0.00125745   0.000569658   0.000256940   0.000105718   4.20938e-05   1.60426e-05   5.63134e-06   1.92583e-06   5.84061e-07   1.81296e-07   4.75923e-08
  20  18 3511.6548    2.7988  2.8440 10.2620 -0.0046  0.0442   0.0372   0.1167    0.1493   0.0000   433.7988      -3.79491       16.6648       3.98739      -1.90250     -0.877520       4.91134      0.168273       2.82938      0.732454     0.0380667      0.511194       1.63715      0.697585     -0.224818      -1.11982      0.413179     0.0805604     0.0104856     0.0302304      0.160300    -0.0266311    -0.0192023   -0.00675696    0.00138900   -0.00222007   0.000435115   0.000138715   2.18562e-05   6.60579e-05   1.16843e-05   1.85413e-05   7.33877e-07  -8.34441e-07   3.62413e-08   2.60400e-08       3.53509       4.55998       4.79628       5.04447       4.97023       4.58575       4.16722       3.71028       3.13079       2.55905       2.11823       1.58354       1.24404      0.846901      0.597162      0.429821      0.278188      0.179832      0.113386     0.0663911     0.0422729     0.0220399     0.0120000    0.00611367    0.00325136    0.00153344   0.000732652   0.000307505   0.000134946   5.19511e-05   2.02043e-05   7.19788e-06   2.54733e-06   7.05452e-07   2.13597e-07   5.87509e-08
  20  19 3655.4334    2.2876  4.2712 10.1282 -0.0030  0.0582   0.0262   0.1477    0.1020   0.0000   439.7394       2.70843       30.4515      -5.43803      -5.07634      -3.18764       2.63838       1.98668      -5.50983      0.359132       1.48950       3.22194      -1.69779       1.22046      0.141338      0.153749     0.0159495    -0.0413982    -0.0192206     -0.163163   -0.00511565     0.0199361     0.0142802   -0.00528407    0.00478904   -0.00214119  -0.000589824  -0.000488672  -9.29630e-05  -2.12896e-05   1.00412e-05  -1.25637e-05  -1.05465e-06   1.80038e-07   1.32015e-07  -1.12340e-07       4.66072       6.02962       6.54104       6.73465       6.70270       6.22370       5.70098       4.76420       4.22807       3.39796       2.77703       2.01829       1.64721       1.12910      0.800624      0.547800      0.366694      0.240628      0.144930     0.0916240     0.0514108     0.0290020     0.0160288    0.00843709    0.00413017    0.00207779   0.000913955   0.000416234   0.000161832   7.16169e-05   2.70770e-05   9.79572e-06   3.29058e-06   1.03361e-06   2.79864e-07   7.79815e-08
  20  20 3799.0397    1.9095  5.8366  9.4713 -0.0018  0.0688   0.0181   0.1801    0.0918   0.0000   438.7198       1.23391       14.7443       12.5197      0.796877      -6.34392       14.5801      -8.22644       8.08928       8.18975      0.634620      -2.20250       2.23217       1.29010     -0.627834      0.424787      0.464428     -0.638679     -0.305590    -0.0127430     0.0404115    -0.0365208    0.00170417   -0.00937893    0.00836346    0.00195692   9.85603e-05  -0.000377247  -0.000159213  -9.28226e-05   1.60116e-05   1.71042e-05  -8.69296e-06  -2.79780e-06   3.80885e-07  -6.70412e-08       5.44394       7.05650       7.57345       8.07984       7.92444       7.14117       6.69170       5.79641       4.95777       4.02113       3.27392       2.48751       1.82886       1.37875      0.971406      0.663607      0.437010      0.278257      0.177108      0.104046     0.0628010     0.0351755     0.0194633     0.0100810    0.00508807    0.00249161    0.00110336   0.000531170   0.000212865   8.89165e-05   3.24253e-05   1.16094e-05   3.88480e-06   1.19018e-06   3.52561e-07   8.97080e-08
  20  21 3942.9036    1.5508  7.8001  9.4030 -0.0036  0.0858   0.0138   0.2372    0.0665   0.0000   440.4566      0.544002       23.5686      -12.8609      -1.31351      -16.5617      -4.21055       10.6051      -2.26149       3.73371     -0.886952       1.37904       1.77197       1.80906      0.370105     -0.577472     -0.541790      0.535046     0.0716181      0.164818      0.117828     0.0380059    -0.0657371    -0.0134911   -0.00722727   -0.00320925   -0.00400853    0.00128278  -0.000346209   5.08976e-05   4.14278e-05  -1.28896e-05   1.55859e-06  -7.16848e-07   6.09334e-07   1.17213e-07       6.85908       9.04624       9.57571       10.2189       9.53083       9.27673       8.42469       7.41505       6.20357       5.07970       4.04914       3.12263       2.37512       1.73150       1.23093      0.835037      0.563592      0.352692      0.222993      0.131777     0.0767505     0.0427964     0.0233754     0.0121719    0.00614610    0.00296054    0.00140972   0.000610883   0.000264614   0.000105033   4.07300e-05   1.45210e-05   4.83301e-06   1.51588e-06   4.32932e-07   1.11153e-07
  20  22 4086.4800    1.3409 10.1428  9.0726 -0.0027  0.1033   0.0108   0.2894    0.0662   0.0000   426.7568      -11.3655       4.68031     -0.499628      -9.79728      -12.7793       8.23255       5.09606      -2.30509      -7.52797       1.28659       2.38846      -1.15133      -2.57043     -0.403002     -0.156445    -0.0904210     -0.350115    -0.0919051      0.123174      0.262060     0.0299770    -0.0132284    -0.0157767    0.00568115  -5.56115e-05  -0.000344675  -0.000935873  -0.000253097  -0.000124395   5.47105e-05  -2.66840e-05   1.24733e-06   1.43378e-06   2.54158e-09   2.68122e-07       8.31955       10.6839       11.6793       11.9160       11.6378       10.7589       10.1175       8.74790       7.58732       6.28648       4.93574       3.87253       2.93714       2.10420       1.46904       1.00020      0.678271      0.429050      0.267958      0.161517     0.0929907     0.0527975     0.0280300     0.0151607    0.00761380    0.00371797    0.00174519   0.000745698   0.000323418   0.000129157   4.97850e-05   1.82617e-05   5.95713e-06   1.88847e-06   5.25445e-07   1.36361e-07
  20  23 4230.2065    1.0640 12.6335  9.1258 -0.0025  0.1353   0.0085   0.3714    0.0529   0.0000   441.5786      -13.7313       19.5763      -6.14720       27.1035      -7.84202      -9.04476       12.1081      0.776538       7.20748       2.72928       6.69773       4.90609       2.51979      0.686171       1.27203      -1.03655     0.0466621     -0.104705     -0.262816      0.287338     0.0745510    0.00988672    -0.0191436    0.00594381    0.00538046   0.000515476  -0.000941292  -0.000252717  -3.82438e-05   0.000132381   1.50396e-05   2.42941e-05  -3.01843e-06  -1.64524e-07  -4.88274e-08       10.5363       13.8540       14.9647       15.4233       15.1881       14.3096       13.0623       11.4380       9.50155       8.02923       6.25899       4.90333       3.69335       2.70518       1.92769       1.31284      0.881922      0.571166      0.352423      0.217248      0.123936     0.0714864     0.0384708     0.0204933     0.0102930    0.00502606    0.00232438    0.00104302   0.000440484   0.000179622   6.82241e-05   2.45882e-05   8.08979e-06   2.58572e-06   7.01923e-07   1.88157e-07
  20  24 4373.9357    0.9118 15.4183  9.0342 -0.0005  0.1710   0.0069   0.4550    0.0467   0.0000   451.8841       1.35219       19.8428       7.43183       8.89931      -40.9071      -3.17473      -23.9226      -5.43890      -20.5637       5.20376       18.2712      -4.52097      0.387680       4.42957      0.573796      -1.25234     -0.826898     -0.498038     -0.101664      0.137081   -0.00993677    -0.0351983    -0.0105390   -0.00118216    -0.0124219  -0.000531819    0.00131738  -0.000587529  -0.000297933   3.22383e-05   2.46493e-05   6.37024e-06  -1.81796e-06  -2.17372e-06   2.20530e-07       13.2098       17.5035       18.8326       19.5784       19.1515       18.2367       16.5220       14.4842       12.1764       9.94956       7.80802       6.17473       4.60087       3.48203       2.43514       1.70420       1.13481      0.720774      0.456892      0.273044      0.160520     0.0893128     0.0502793     0.0257069     0.0131843    0.00641658    0.00295592    0.00135060   0.000553158   0.000227060   8.78215e-05   3.09960e-05   1.05854e-05   3.24700e-06   9.43222e-07   2.40190e-07
  20  25 4517.6440    0.7396 18.4514  9.0927  0.0001  0.2211   0.0059   0.5953    0.0362   0.0000   389.0521       19.7736       4.67446      -7.57476      -13.5557       29.0408       17.3864      -46.6158      -18.6266     -0.762606       12.4181      0.995683       4.68567       3.36570     -0.388559      -1.79552      0.392690     -0.122857     -0.276241     -0.408808     0.0497865      0.181056    -0.0548015    -0.0261274    0.00306072  -0.000804181   -0.00946451   0.000556910   0.000932491   9.20567e-05   9.13733e-06  -7.48509e-05  -4.82981e-06   1.72913e-06  -1.82522e-07  -4.44118e-07       16.7303       21.9379       24.0503       24.5805       24.3897       22.6190       21.0753       18.3734       15.5700       13.1533       10.1846       8.16550       6.18184       4.42365       3.18611       2.19995       1.46797      0.946340      0.606605      0.363523      0.209462      0.120806     0.0654329     0.0349735     0.0174059    0.00853218    0.00402825    0.00178598   0.000755628   0.000301705   0.000115155   4.27405e-05   1.42001e-05   4.39552e-06   1.20855e-06   3.17584e-07
  21   7 1919.7849    0.4805  0.5198  8.9611 -0.0073  0.0261   0.0156   0.0541    0.0741   0.0000   436.7105     -0.997437       11.5021      -5.43834      -1.51768      -3.67959       1.54235      -1.38428     -0.779780      -1.17827      0.577200     -0.712995      0.857164     -0.249289      0.102267      0.229417     0.0625837     0.0861289     0.0443966    -0.0860055     0.0253386  -0.000581483   -0.00382825   -0.00622551   -0.00111665  -0.000202118   0.000347189  -0.000234892  -0.000182762   1.19629e-05   2.97383e-06   2.75157e-07  -1.58994e-07   1.51032e-07  -4.97566e-07   4.57237e-08       2.39483       3.27062       3.79200       3.91380       3.85553       3.56413       3.20266       2.58875       2.05322       1.60749       1.17454      0.864547      0.659915      0.509626      0.358660      0.256586      0.174200      0.111104     0.0691321     0.0435196     0.0258447     0.0144980    0.00835651    0.00439721    0.00251944    0.00110168   0.000612198   0.000284077   0.000111282   5.27652e-05   2.26810e-05   8.48268e-06   3.41640e-06   1.08331e-06   3.76997e-07   1.05062e-07
  21   8 2077.7364    0.7381  0.5637  9.0777 -0.0012  0.0311   0.0244   0.0484    0.1019   0.0000   441.2167      -3.95002       15.4789       5.61746      -3.53650      -1.55685      0.421571      -2.51800      0.610931       2.83421      0.436390     -0.230745     -0.670915     0.0786255     -0.124586      0.144721      0.282884     0.0128681      0.154126     0.0473649    -0.0327076   -0.00222833   -0.00708485   0.000817202    0.00235095    0.00106539  -0.000289122   0.000384551   6.07645e-05  -2.67581e-05  -5.14350e-05  -1.65034e-05  -6.49801e-07  -6.58126e-07  -7.17400e-07   1.13583e-07       2.28716       2.38489       3.06547       3.22312       2.90571       2.59010       3.25861       2.00755       1.83327       1.92024       1.42006       1.02289      0.876500      0.698059      0.340290      0.317385      0.225932      0.134084     0.0882458     0.0628756     0.0371602     0.0178867     0.0116185    0.00729868    0.00303699    0.00155099   0.000879955   0.000458082   0.000172981   5.93962e-05   3.51686e-05   1.44834e-05   5.98322e-06   2.07088e-06   4.97383e-07   1.31772e-07
  21   9 2231.8349    0.9880  0.8495  9.0758 -0.0058  0.0247   0.0234   0.0599    0.1665   0.0000   439.7738       4.06287       14.1550      -1.12543      -4.65475     -0.443597       3.12962       3.24186       2.19705       1.06697      0.567657      0.415654      0.483598      0.393617      0.581870    -0.0138492     0.0225532      0.204824     -0.182162     0.0397655   -0.00618500    -0.0110906    0.00528526    -0.0134725   -0.00191391   -0.00140604  -6.24235e-06   0.000237196  -0.000222717   5.94715e-05  -2.28977e-05   3.78850e-06   4.80005e-06  -5.86723e-07  -7.78378e-07   5.78862e-08       1.95795       2.43209       2.71187       2.58925       2.59792       2.35956       2.14687       2.07471       1.74801       1.55754       1.28352      0.996747      0.793799      0.518594      0.371188      0.262934      0.164726      0.114308     0.0744546     0.0423314     0.0281705     0.0161765    0.00859187    0.00471545    0.00239829    0.00129726   0.000626305   0.000288328   0.000129699   6.05067e-05   2.22737e-05   8.78845e-06   3.21705e-06   1.21524e-06   3.83322e-07   1.08510e-07
  21  10 2381.8714    1.3789  1.0276  9.1819 -0.0059  0.0249   0.0297   0.0648    0.2505   0.0000   435.9549      -1.03633       15.1648       3.28280      -3.03040     -0.351564     -0.730912       1.45431     -0.153119     -0.103150      -3.70041       1.50844       1.23637       1.31108     -0.367584     -0.192185    -0.0674226     -0.169150    -0.0510644   -0.00367950    -0.0612077     0.0119148   -0.00296361   -0.00470318    0.00195261   -0.00281696   0.000292270  -0.000206382   9.65221e-06  -1.95381e-05  -9.95206e-06  -2.11156e-05  -5.32916e-06  -2.62369e-06   1.14664e-07   1.65601e-07       2.00943       2.42872       2.69404       2.82255       2.86088       2.62895       2.39871       2.07798       1.74980       1.47305       1.26062      0.926751      0.685145      0.504011      0.389863      0.274517      0.176858      0.114604     0.0735200     0.0466428     0.0297940     0.0164714     0.0101203    0.00546750    0.00270782    0.00130336   0.000634729   0.000303311   0.000142858   5.83332e-05   2.49398e-05   9.70918e-06   3.30319e-06   1.17597e-06   3.98711e-07   1.13135e-07
  21  12 2676.1282    2.4310  0.9451 10.2238 -0.0080  0.0279   0.0541   0.0595    0.3115   0.0000   440.5772      -3.59966       11.6936       5.11912      -3.60969      0.402385     0.0406901      0.716249     -0.737308     0.0251937      0.588317     -0.565741      0.488880      0.382380    -0.0838571      0.188791      0.125692     -0.150828     0.0157910     0.0348104    -0.0597308     0.0120474    0.00931808   -0.00121657    0.00253140   -0.00128374  -0.000719183  -0.000144684  -0.000122326  -3.74427e-05   3.30704e-05  -4.45351e-06   7.26835e-06  -4.83853e-08  -7.70701e-07  -1.26310e-08       2.05573       2.83433       2.85978       2.97263       3.17774       2.57334       2.69495       2.10058       2.01456       1.62811       1.36724       1.14641      0.772481      0.617733      0.385661      0.305750      0.200217      0.123108     0.0894401     0.0463806     0.0357074     0.0181342     0.0109503    0.00550924    0.00263684    0.00158537   0.000661222   0.000351970   0.000149486   6.29449e-05   2.66300e-05   9.60375e-06   3.69756e-06   1.30113e-06   4.03671e-07   1.19450e-07
  21  13 2822.8747    3.0198  0.9490 10.9367 -0.0112  0.0250   0.0683   0.0606    0.2837   0.0000   437.1953      -1.30062       13.4479      -3.51618      -2.86293      -1.06285      -1.15583      -1.34651       3.78986     -0.289436      0.309877      -1.74371     -0.139760     0.0405348     -0.125412     -0.373350     -0.358904     -0.290080   -0.00471446     0.0331362    -0.0299087    -0.0327360     0.0136430    0.00496120  -0.000961959   -0.00269203   0.000587331  -0.000266369   0.000108111   3.43281e-05   2.62191e-05   3.77056e-06  -4.02185e-06   5.02408e-07  -5.92768e-07  -5.22056e-08       1.94090       2.55814       2.66748       2.88376       2.77895       2.68503       2.43034       2.03835       1.81676       1.51044       1.14744      0.903476      0.689314      0.522368      0.382470      0.269474      0.180945      0.117542     0.0760974     0.0438090     0.0285593     0.0161850    0.00926035    0.00507437    0.00268250    0.00132709   0.000648530   0.000290533   0.000126033   5.58695e-05   2.35219e-05   8.85131e-06   3.36837e-06   1.22581e-06   3.97004e-07   1.13278e-07
  21  14 2968.8493    3.7692  0.8495 11.2401 -0.0007  0.0231   0.0875   0.0537    0.2359   0.0000   439.1697     -0.317726       16.2350      -1.53065      -4.49790     -0.473808      -3.93550       3.31683     -0.621121     -0.202759      -1.03804      0.496736      0.718376     0.0728496     -0.646058    -0.0355191     -0.137460      0.187679     0.0146016   -0.00841468    -0.0110466    0.00411426    -0.0301832   -0.00108729   0.000833809  -0.000133147  -0.000318191   0.000347437   0.000128435   3.64565e-05  -2.11476e-05  -4.56067e-06   2.63866e-06   2.20035e-06  -2.23897e-07  -1.30003e-07       1.81986       2.31405       2.54267       2.68808       2.59911       2.40713       2.11916       1.97992       1.67650       1.40935       1.12754      0.859729      0.684650      0.470451      0.365572      0.240076      0.154148      0.105539     0.0703586     0.0438184     0.0239502     0.0139019    0.00881964    0.00490774    0.00254221    0.00126715   0.000594251   0.000295339   0.000135103   5.69589e-05   2.22628e-05   8.57487e-06   3.13674e-06   1.14742e-06   3.66502e-07   1.06789e-07
  21  16 3258.4139    3.6484  1.3587 11.3802 -0.0046  0.0300   0.0689   0.0743    0.2156   0.0000   439.3854       3.85536       10.4874       8.72245      0.340013       2.06499      -5.20591      0.433685      -1.04317       1.59379     -0.941269       1.30843      0.369526     -0.135068     -0.680940    -0.0358147      0.354803    -0.0313104    -0.0680440    0.00291814    -0.0412710    -0.0121201   -0.00681033   -0.00287016    0.00250723   0.000117678   2.06648e-05   1.06590e-05  -0.000211630  -4.98545e-05  -1.41492e-05  -4.79809e-06  -5.90432e-06   7.80268e-07   2.31286e-07  -2.14712e-08       2.24181       2.92993       3.13481       3.20614       3.24355       2.89035       2.84929       2.43082       2.15476       1.79569       1.39327       1.16780      0.836560      0.645496      0.464222      0.322734      0.219301      0.144221     0.0897282     0.0552338     0.0338638     0.0201699     0.0109047    0.00589175    0.00312600    0.00166266   0.000783551   0.000373986   0.000165055   7.32865e-05   2.92083e-05   1.15329e-05   4.07090e-06   1.47419e-06   4.77939e-07   1.49368e-07
  21  17 3402.8247    3.1439  1.9934 11.2736 -0.0074  0.0371   0.0495   0.0913    0.1135   0.0000   441.9541       1.38790       15.0969       3.15740       9.23704       4.99380       4.24617     -0.402369      0.970262       3.39384      -1.34827       1.77015      -1.10077     -0.185569     -0.864495     -0.549001      0.256583     -0.154058      0.270885     0.0769693     0.0483218    -0.0301656    -0.0139834   -0.00760608   -0.00313728  -0.000362506   0.000545109   0.000595650  -0.000379297   9.05547e-05   7.98627e-05  -2.01888e-05  -9.89028e-06   5.70647e-06   2.07981e-07  -1.74756e-07       3.02543       3.89175       4.25242       4.47270       4.50613       4.18071       3.69132       3.23873       2.73953       2.25937       1.77087       1.38033       1.03932      0.778331      0.569875      0.405430      0.273362      0.171821      0.114200     0.0690889     0.0422463     0.0252076     0.0141124    0.00778566    0.00401696    0.00203299   0.000981034   0.000460552   0.000207302   8.77810e-05   3.55384e-05   1.37683e-05   5.10120e-06   1.85965e-06   5.63909e-07   1.78403e-07
  21  18 3546.9821    2.6288  3.2300 10.3081 -0.0008  0.0459   0.0317   0.1198    0.1100   0.0000   445.6183     -0.894143       8.84930       2.82286       1.46377      0.564745     -0.106737       2.27181     -0.144890       2.65091      -3.65678      -1.82249    -0.0320582      0.934814      0.338283     -0.295339      0.114499     -0.137134     0.0751903      0.109108     0.0408142     0.0304078    -0.0175980   0.000307516   -0.00449207  -0.000354673  -0.000812973   0.000229990   0.000126219   5.21888e-05   4.54020e-05   1.20596e-05  -8.21071e-06   1.12007e-06   1.96642e-08   3.91788e-08       3.44492       4.62548       4.86426       5.10191       4.95024       4.64076       4.17443       3.87567       3.31521       2.81426       2.27981       1.77358       1.36533      0.977570      0.717235      0.494387      0.334228      0.214759      0.137432     0.0856062     0.0518446     0.0299269     0.0172875    0.00931817    0.00494799    0.00246456    0.00122761   0.000583249   0.000258963   0.000112090   4.52415e-05   1.76168e-05   6.56348e-06   2.27514e-06   7.36251e-07   2.25440e-07
  21  19 3691.3904    2.1799  4.5685  9.9544 -0.0016  0.0581   0.0231   0.1497    0.0930   0.0000   441.4268      -14.4235       8.51635      0.103312       6.59345       10.1910       1.23404      -12.8842      -1.19879    -0.0423643      -1.33793      -1.97101      0.626326     -0.642565     0.0625467      -1.07261     -0.262577     -0.192553      0.163564    -0.0153548    -0.0374007     0.0207364     0.0316654    0.00569414   0.000223638    0.00118487    0.00207414  -0.000303725  -0.000467494  -0.000106249   3.01343e-05  -2.41129e-05  -7.19265e-06  -9.08556e-07   1.32106e-06   2.07588e-07       4.46787       5.76944       6.23974       6.68397       6.55724       6.10563       5.39299       4.93537       4.19709       3.49257       2.79441       2.24628       1.64820       1.24324      0.887706      0.621188      0.422028      0.271591      0.179942      0.111382     0.0662245     0.0389824     0.0220666     0.0126183    0.00633619    0.00328974    0.00160579   0.000736234   0.000354274   0.000139410   5.98099e-05   2.23740e-05   8.19536e-06   2.96854e-06   9.17382e-07   2.93475e-07
  21  20 3835.3987    1.8140  6.4512  9.5038 -0.0010  0.0716   0.0164   0.1872    0.0755   0.0000   428.2596      -6.95388       15.8829      -8.48532      -5.93511       6.18007     0.0850670      -1.06819       1.25161     -0.467575       1.92169       4.36470      -4.54306      0.692907       1.94578     -0.264408     0.0846094      0.306787      0.209660     0.0622595     0.0662081     0.0120881     0.0196922    0.00467620    0.00587301    0.00303896   -0.00253779  -0.000275966  -0.000671684   0.000335301  -4.35345e-06   1.11607e-05   7.08060e-06  -1.40354e-07  -1.12667e-06   6.17892e-07       5.60564       6.94792       7.68704       7.94264       7.80655       7.42104       6.75596       6.14527       5.17634       4.27757       3.46425       2.76904       2.13111       1.53370       1.11979      0.789409      0.536778      0.354786      0.222014      0.140326     0.0834110     0.0498495     0.0275470     0.0143544    0.00784992    0.00402018    0.00198523   0.000928369   0.000424602   0.000183317   7.27046e-05   2.81346e-05   1.07426e-05   3.61485e-06   1.20326e-06   3.66696e-07
  21  21 3979.6562    1.5100  8.5399  9.3249 -0.0005  0.0882   0.0125   0.2420    0.0624   0.0000   428.6900      -2.67643       39.8941       12.1291      -4.27162       6.72746      -1.56780       3.39273       1.46489       5.54304     -0.406418      -1.53774       4.25812       1.23063     -0.592759   -0.00707670      0.396813     0.0577135    -0.0646798      0.320284     0.0400625     0.0150705     0.0589803   0.000899622   -0.00882388   -0.00667127   -0.00129378   0.000653391   0.000548879   1.77116e-05   4.04391e-05   2.78280e-06  -8.41383e-06  -4.94730e-06  -1.33346e-06   3.07826e-07       6.85988       8.95702       9.90029       10.0578       9.97660       9.41103       8.57975       7.49317       6.45042       5.40255       4.35971       3.44943       2.57657       1.89144       1.38764      0.942133      0.644699      0.428505      0.271000      0.168556      0.102058     0.0600704     0.0335141     0.0181268    0.00943378    0.00495114    0.00232655    0.00109236   0.000504490   0.000216663   8.98882e-05   3.56212e-05   1.26622e-05   4.58763e-06   1.49454e-06   4.62706e-07
  21  22 4123.7899    1.2642 10.4602  9.2125 -0.0023  0.1074   0.0100   0.2939    0.0551   0.0000   437.9335       36.1222       9.21813      -13.8769      -1.16481       9.14675       1.09161       10.4516       12.3548       3.42049      -6.93425      -2.97752       2.68457      -1.81530      -2.20047      0.514498      0.427218     -0.821598      0.380919      0.164689      0.237013    -0.0412206     0.0221016     0.0333184     0.0258163    0.00418254    0.00314329   4.75558e-05  -0.000674073   7.45320e-05   0.000237435  -2.35512e-06  -5.13007e-05   1.32094e-07   3.77584e-07   1.13085e-06       8.10908       10.4687       11.3162       11.8764       11.7776       11.0337       10.0920       8.95583       7.79938       6.36710       5.14115       4.08094       3.10451       2.34337       1.67587       1.15363      0.797342      0.535982      0.340908      0.211898      0.127010     0.0739030     0.0415956     0.0231294     0.0121926    0.00629917    0.00305441    0.00142630   0.000639370   0.000274639   0.000113852   4.44763e-05   1.61381e-05   5.68229e-06   1.83618e-06   5.71025e-07
  21  23 4267.7411    1.0561 13.6021  9.1173 -0.0005  0.1427   0.0078   0.3847    0.0488   0.0000   443.7957      -1.70438      -17.5433      -7.64657      -3.76184       4.93100       15.5748      -5.59869      -5.26054       1.89336       12.7369      -3.10051      -2.98672      -4.38476      -1.00843      -1.60639       2.82908      0.377632      0.319481     -0.678294     -0.164629      0.146797     0.0194610   -0.00107947   -0.00849126   -0.00101114  -0.000524481   -0.00258955  -0.000124796   0.000456779   0.000123576   8.13362e-06  -3.75195e-05  -1.58739e-08  -4.36922e-06  -1.36590e-06       10.5814       13.8628       14.9470       15.7690       15.1400       14.8106       13.2033       11.8347       10.2833       8.51086       6.93989       5.45814       4.14774       3.08828       2.24150       1.56671       1.08669      0.693840      0.454629      0.278957      0.171869     0.0997899     0.0568278     0.0307610     0.0160870    0.00833412    0.00403491    0.00189442   0.000874523   0.000366125   0.000152283   5.98082e-05   2.20408e-05   7.80687e-06   2.49036e-06   7.72505e-07
  22   9 2259.9771    1.0642  0.7805  9.4704 -0.0026  0.0232   0.0256   0.0540    0.1302   0.0000   437.2041      -6.94605       17.6253       2.80718      -1.93159      0.836660      -1.03603      0.995335    -0.0883073      -2.37679     -0.961226     0.0978174       1.05554     -0.598018      0.179823    -0.0490869      0.226171     -0.288909     0.0731294     0.0325118     0.0513308    -0.0377088     0.0168397   -0.00614784  -0.000824615    0.00320702  -6.39290e-05   -0.00119472  -0.000623721   0.000154323   4.03811e-05  -5.37524e-06  -1.95769e-06  -5.86422e-06  -1.65526e-07   2.65745e-07       1.76472       2.21071       2.27155       2.41598       2.33688       2.45772       2.21052       1.96627       1.63747       1.32230       1.08895      0.887862      0.679959      0.507560      0.395968      0.286892      0.198206      0.133761     0.0897536     0.0562508     0.0343016     0.0208138     0.0118076    0.00654950    0.00368297    0.00178239   0.000910132   0.000444756   0.000215262   9.73939e-05   4.23875e-05   1.82298e-05   7.05694e-06   2.51493e-06   9.88391e-07   3.22878e-07
  22  10 2410.7733    1.4878  1.0352  9.7173 -0.0108  0.0268   0.0322   0.0645    0.2211   0.0000   440.4678     0.0875514       11.6705      -3.99654      -2.80156       1.39726      -2.19269       1.32768    -0.0460395      -2.35572      -1.98013      0.772564     -0.978784     -0.137458    -0.0565282     -0.102579    -0.0201422    -0.0260459      0.114683    -0.0239706   -0.00903674     0.0204656   -0.00487382     0.0102065    0.00373806   -0.00462064  -0.000176954  -0.000630638   0.000320910  -7.09387e-05  -6.07073e-05   2.38147e-05   8.13186e-06   2.30618e-06  -8.79505e-07  -9.99740e-09       1.90669       2.72322       2.70088       2.97736       2.89137       2.86435       2.53100       2.24792       1.90816       1.55710       1.37717      0.993834      0.849340      0.563471      0.456056      0.309844      0.220297      0.144011     0.0963123     0.0602045     0.0386151     0.0224662     0.0133358    0.00784238    0.00395434    0.00220538    0.00107926   0.000523093   0.000241753   0.000124441   4.67735e-05   2.16006e-05   8.33792e-06   3.26008e-06   1.09261e-06   4.14822e-07
  22  12 2707.0636    2.5202  0.9334 10.9055 -0.0077  0.0252   0.0546   0.0568    0.2029   0.0000   436.0315      -4.63098       14.7901      -1.04018      -4.30531     -0.755792      0.701584      -2.46942       1.83600      0.734273      -1.18071      0.847062      0.318849     -0.858623     -0.417284    -0.0827134     0.0327828     0.0981627     -0.115814    -0.0645302    0.00353784     0.0341122  -0.000788470   -0.00371760    0.00304344    0.00292000   -0.00132647   9.92458e-05   0.000249379  -0.000118276   1.25203e-05  -2.72407e-05   4.55603e-06  -1.83288e-06  -4.77574e-07   3.34791e-07       2.01003       2.50704       2.90243       3.03942       2.87430       2.77739       2.51656       2.22011       1.86075       1.57371       1.21663      0.980024      0.753925      0.590766      0.399021      0.293247      0.209026      0.142354     0.0846236     0.0564773     0.0369167     0.0208135     0.0120891    0.00693748    0.00375107    0.00194964   0.000976068   0.000538328   0.000253171   0.000109824   4.48317e-05   1.99306e-05   8.29462e-06   3.30000e-06   1.09108e-06   3.79095e-07
  22  13 2854.6373    3.2505  0.9346 10.4770 -0.0022  0.0248   0.0675   0.0564    0.3898   0.0000   438.5809      -3.52099       13.7381      -1.04063       4.22736       4.92657      0.838209      -1.07756      -3.05597       1.36718     -0.864430     -0.727492     -0.987508      0.810067      0.141031     -0.410024     -0.221370   -0.00493505    -0.0507130    -0.0368231     0.0648044    0.00916708    -0.0179505   0.000461835  -0.000339512  -0.000658748   0.000794771   0.000547085   4.61848e-05  -3.79233e-05   8.51118e-06   3.31787e-05  -1.70149e-06  -2.66259e-06  -1.08759e-06  -2.25599e-07       2.11934       2.72334       2.76887       2.76258       2.61653       2.37463       2.18515       2.13198       2.04566       1.79904       1.50711       1.19575      0.915443      0.671175      0.469465      0.330320      0.213884      0.145098     0.0883845     0.0581607     0.0341542     0.0211193     0.0123205    0.00677793    0.00385025    0.00189629    0.00104943   0.000461600   0.000231120   0.000101735   4.45748e-05   1.76536e-05   7.52221e-06   2.53025e-06   1.01197e-06   3.18664e-07
  22  14 3001.3038    3.7192  0.9228 11.6978 -0.0047  0.0283   0.0820   0.0582    0.1917   0.0000   439.5123     -0.852488       18.2720      -1.27303      -4.01277      0.107339       1.58605      -4.41019     -0.778066       2.25096      -1.72166      -2.05374      0.453791      0.868993     -0.484125     0.0764599    -0.0663982    0.00463112   -0.00690801     0.0767067     0.0125742   -0.00175647     0.0162889    -0.0137713   0.000423696    0.00302830   -0.00224395  -0.000479788   2.25085e-05   0.000161611  -7.73294e-05   1.27919e-05   2.84136e-06  -4.09726e-06   1.32619e-06   4.28065e-07       2.42200       2.55113       2.51096       3.25585       3.61298       3.04476       2.30679       2.25754       2.24238       1.89431       1.31750      0.927915      0.885626      0.729331      0.511846      0.289658      0.196563      0.161790      0.118728     0.0749007     0.0419255     0.0215811     0.0132379    0.00883797    0.00551339    0.00312934    0.00160480   0.000726990   0.000314413   0.000125454   5.01573e-05   1.96114e-05   7.67236e-06   2.83115e-06   9.69122e-07   3.24823e-07
  22  15 3146.9127    3.9902  1.2140 11.3694 -0.0050  0.0266   0.0768   0.0696    0.2836   0.0000   439.9806      -5.53127       13.9513       4.20747      0.884321     -0.118869       1.35318       1.39250      -1.77630     -0.444219      -2.32477       2.41824     -0.893922     -0.735781     -0.224042     0.0792690     -0.182371     -0.115892    -0.0152158    -0.0308120    -0.0247247     0.0154850   -0.00112414    -0.0134577   -0.00145469   -0.00287804   -0.00127822  -0.000108751   0.000271045  -3.36075e-06  -6.93088e-05  -2.23275e-06   8.83395e-07   1.79969e-06  -1.75949e-06   1.97463e-07       2.01190       2.49466       2.72582       2.88439       2.76834       2.67905       2.40621       2.12992       1.87875       1.66382       1.37553       1.07439      0.798862      0.605915      0.445907      0.315523      0.223782      0.137437     0.0914007     0.0597634     0.0366950     0.0225118     0.0135870    0.00781573    0.00422089    0.00218048    0.00110301   0.000515107   0.000252564   0.000118475   4.92780e-05   2.08724e-05   8.49098e-06   3.26203e-06   1.19166e-06   3.79510e-07
  22  16 3292.1088    3.6541  1.3533 11.5288 -0.0080  0.0301   0.0683   0.0695    0.1955   0.0000   436.9370      -7.23378       9.53233       3.09305      -3.67199      -2.19664       6.56463      -1.24082      -3.92383      -2.37804       1.94393       1.07752      0.911539      0.799242    -0.0775368     -0.209764      0.200994      0.145840     0.0370217     0.0413446   -0.00279825    0.00810051     0.0242819     0.0105384   -0.00577260    0.00201196    0.00286911   0.000189791   0.000106811   0.000118252   3.90750e-05  -1.85747e-06  -1.86079e-06  -1.23443e-06   1.27525e-06   2.84145e-08       2.16626       2.87543       3.05870       3.20013       3.01132       2.99995       2.65677       2.61127       2.11199       1.87074       1.48832       1.18126      0.925221      0.696071      0.508802      0.358832      0.249092      0.164359      0.108782     0.0693009     0.0415797     0.0244432     0.0148458    0.00790885    0.00464576    0.00243448    0.00119771   0.000632043   0.000295362   0.000127313   6.20581e-05   2.44284e-05   9.41063e-06   3.89652e-06   1.34942e-06   4.34349e-07
  22  17 3437.0864    3.0460  2.1309 10.9944  0.0005  0.0370   0.0428   0.0899    0.1025   0.0000   438.3645      -2.18952       11.7839       5.99013      -1.62175     -0.553551      -2.76300       3.58716      -1.37663      0.585604       2.13150       1.76575      0.187839       1.02104      -1.20491     -0.258179     -0.476346     -0.160962      0.150944    -0.0997404     0.0360695    0.00949677   -0.00527767    -0.0211707    0.00279537    0.00599171  -0.000574998   0.000583874   0.000125524   7.48716e-05   1.86091e-05  -1.25093e-05  -1.42930e-05  -1.27103e-06   1.76315e-06  -1.62131e-07       2.71356       3.56824       3.86830       3.98070       3.84880       3.65484       3.47079       3.00987       2.67853       2.26614       1.89516       1.53147       1.16982      0.861096      0.625369      0.431268      0.311131      0.199392      0.138243     0.0852489     0.0539136     0.0324061     0.0188251     0.0104430    0.00556309    0.00301339    0.00150088   0.000752412   0.000351301   0.000164013   7.19322e-05   3.01276e-05   1.18766e-05   4.67801e-06   1.66210e-06   5.70918e-07
  22  18 3581.9872    2.4815  3.5168 10.3041 -0.0029  0.0472   0.0280   0.1214    0.0885   0.0000   439.7622      -3.68708       9.25324      -4.29921      0.824142       2.62263       3.58501       4.61108      -1.13059      -3.42783      -1.62252     -0.958496    -0.0352948      0.842631     -0.469908     -0.688005      0.417261      0.120171    -0.0426877    -0.0236439    0.00536104     0.0681978     0.0236724    0.00797255   -0.00113407    0.00156099    0.00240026  -0.000286009   3.29107e-07   0.000315197   6.23599e-05  -1.26046e-05  -1.08188e-05   1.90544e-06  -6.24341e-07  -1.56879e-06       3.47403       4.50981       4.83455       5.11953       4.97596       4.79069       4.38543       4.02861       3.36208       2.86856       2.26943       1.88317       1.40259       1.08395      0.794601      0.580950      0.391299      0.269960      0.172920      0.111639     0.0671716     0.0415823     0.0237272     0.0135458    0.00720529    0.00390681    0.00198504   0.000963389   0.000463606   0.000212609   9.48067e-05   3.88026e-05   1.55219e-05   5.76265e-06   2.07017e-06   7.08825e-07
  22  19 3726.6867    2.0795  4.8350 10.0750 -0.0020  0.0591   0.0214   0.1539    0.0766   0.0000   433.8543      0.897802       15.7919       4.00587       2.38031      0.711178       2.19650       4.89664      -2.53316      -3.44063      -1.64392       1.67128      -1.26952     -0.100086       1.08715     -0.141126      0.589625     -0.447954     0.0147252    -0.0697985     -0.116591    -0.0124829     0.0567169     0.0438053    -0.0129144    0.00340583    0.00476021   0.000212418  -0.000554637   6.84995e-05  -0.000246292  -2.56711e-05  -1.78865e-05  -4.27634e-06  -3.35500e-06   5.40717e-07       4.46254       5.65472       6.29525       6.51437       6.59330       6.30978       5.69514       5.00109       4.24298       3.58408       2.95998       2.27339       1.79276       1.34445      0.984467      0.706732      0.490061      0.334822      0.217691      0.139703     0.0872270     0.0527174     0.0303652     0.0173987    0.00942856    0.00494431    0.00248453    0.00124401   0.000574323   0.000264398   0.000113176   4.94994e-05   1.92917e-05   7.56043e-06   2.65895e-06   9.11255e-07
  22  20 3871.4492    1.7183  6.5592  9.5319 -0.0004  0.0715   0.0152   0.1917    0.0708   0.0000   437.3430      -14.5082       20.4461       18.8553      -11.0763      -1.13569       5.39922       5.87379       7.89304      -4.09520      -3.42741      0.419203      0.676228      -2.56748      -1.86639       1.33643     -0.236313     -0.267637     -0.281847      0.131556     0.0144213    -0.0902005    0.00251185     0.0344882    -0.0206681   -0.00673986   -0.00239121  -0.000292472   0.000547295   0.000230438   2.48689e-05   4.84159e-06  -4.92226e-05  -6.36302e-06  -3.98411e-06  -1.59019e-06       5.28780       6.82837       7.28274       7.52155       7.51161       7.28112       6.78643       5.99291       5.19120       4.30107       3.55223       2.83866       2.20076       1.69070       1.22154      0.879323      0.609226      0.411499      0.276764      0.175840      0.107687     0.0628192     0.0372465     0.0204993     0.0114743    0.00591613    0.00305546    0.00145986   0.000711649   0.000318808   0.000143264   5.82858e-05   2.37722e-05   8.99327e-06   3.26556e-06   1.08266e-06
  22  21 4016.2719    1.4208  9.1845  9.2738 -0.0010  0.0927   0.0112   0.2530    0.0587   0.0000   442.5150      -20.8482       11.7987       8.87297       2.90296       13.6649     -0.872688      0.405461      -1.91193       11.9874      -1.62701      -5.71960      -2.00305      -2.27159    -0.0892755     -0.187808     -0.828110      -1.18601      0.143713   -0.00907791    0.00952604     0.0346209    -0.0260380   -0.00216206   -0.00551865    -0.0160656   -0.00682264    0.00126188    0.00109092  -0.000219889  -0.000274591  -8.01062e-05   1.83792e-05   6.13255e-06  -1.55808e-06  -1.21761e-06       6.68528       8.66954       9.47877       9.73033       9.88465       9.23508       8.69987       7.62906       6.72225       5.64200       4.56047       3.64659       2.84873       2.12419       1.59818       1.11076      0.792197      0.523812      0.347541      0.222903      0.134357     0.0828890     0.0474031     0.0269177     0.0149142    0.00791720    0.00394978    0.00201780   0.000938520   0.000424043   0.000189674   7.90815e-05   3.09048e-05   1.20634e-05   4.29054e-06   1.45193e-06
  22  22 4160.6789    1.1901 11.7416  9.1926 -0.0009  0.1204   0.0089   0.3196    0.0510   0.0000   439.7038       3.17323       9.28029      -13.6915      -17.1169       9.39731       7.68385      -19.3625      -6.95663       12.4071      -1.26175      -6.08688       4.64750     0.0559179      -2.21889     -0.407403       1.92731     -0.463562     -0.305104     -0.110361    -0.0258103     -0.102740      0.110803     0.0309772    0.00690384   -0.00188564    0.00109868   0.000586371    0.00134913   0.000879417   0.000120595  -0.000135884   9.22928e-05   1.48446e-05   5.09075e-06  -7.07089e-07       8.61968       11.1904       12.4035       12.6439       12.7995       11.9228       11.2267       10.1494       8.51864       7.31105       5.85875       4.68543       3.59704       2.78420       2.06515       1.45630       1.02505      0.692595      0.447186      0.288074      0.176402      0.105848     0.0621717     0.0348962     0.0193885     0.0101710    0.00527765    0.00256240    0.00124914   0.000551955   0.000253279   0.000102809   4.30148e-05   1.59422e-05   5.62122e-06   1.87490e-06
  22  23 4305.5825    0.9734 13.9512  9.1439 -0.0021  0.1476   0.0072   0.3951    0.0460   0.0000   435.2500     -0.863180     -0.201442      -4.88591       27.0236       26.8360       13.3755      -6.13271       12.8638       4.00674       1.71259       7.01413      -7.62586      -4.91731      0.642105     0.0925003      -2.43588      -1.09371     -0.300335      0.168238     -0.143365     0.0256570    -0.0235167    -0.0307652   -0.00586629   -0.00959623    0.00579712   0.000526510   0.000668759  -0.000677948   0.000298153   0.000158602   8.71907e-05   2.23138e-06  -1.36737e-06   1.30725e-07       10.5098       13.6676       15.0479       15.6799       15.4551       14.4966       13.5046       12.2050       10.5082       8.97848       7.40327       5.91556       4.59331       3.43295       2.46394       1.81071       1.23945      0.837656      0.545832      0.353092      0.220699      0.131384     0.0777989     0.0437657     0.0241094     0.0125504    0.00653128    0.00320343    0.00157211   0.000707345   0.000313895   0.000127982   5.25511e-05   1.96859e-05   7.09459e-06   2.37540e-06
  23   7 1969.5922    0.5697  0.5542  8.8733 -0.0108  0.0204   0.0171   0.0468    0.0877   0.0000   439.1322      -3.69772       14.6669      -2.52819      -2.95390      -1.15949     -0.245585     -0.229607      0.690070     -0.344983      -1.16377    -0.0166575     -0.807147     -0.935420      0.318907      0.253522      0.426339    -0.0754947    -0.0289211    0.00182569     0.0136319    -0.0223582     0.0155640   -0.00874781   -0.00334923   0.000871509   0.000452691   -0.00120453  -6.15629e-05  -0.000160501  -8.10080e-05  -4.62421e-05  -1.37447e-06  -5.04779e-06   2.83453e-06   6.54423e-08       1.44669       1.86343       1.99467       2.25742       2.11834       1.92832       1.81148       1.72737       1.49237       1.19730       1.01536      0.856520      0.638630      0.496394      0.355941      0.270119      0.195694      0.122454     0.0836641     0.0545025     0.0351103     0.0213437     0.0129246    0.00730264    0.00451891    0.00247856    0.00109499   0.000674941   0.000324397   0.000173472   7.73532e-05   3.47824e-05   1.59475e-05   5.52886e-06   2.17503e-06   8.99050e-07
  23   8 2131.0622    0.7901  0.8476  9.1360 -0.0053  0.0247   0.0183   0.0595    0.1158   0.0000   434.7949       1.30420       19.6547       2.67602      -2.02926     -0.250859       1.22919       1.80609      -2.12222     -0.227061      0.930473     -0.157863     -0.432816     -0.295886    -0.0662105      0.627659      0.181753     0.0627153    -0.0619143    -0.0241975     0.0412061     0.0539073    -0.0161485    -0.0131425    0.00251246   0.000734549   -0.00156433  -0.000524471  -0.000100462   0.000223476   0.000184854  -4.01248e-05   1.09965e-05   1.26999e-06   3.68673e-07   1.71285e-06       1.67300       2.09040       2.31363       2.45250       2.33921       2.39333       2.19480       1.82807       1.72517       1.44425       1.10965      0.993819      0.759485      0.552441      0.414290      0.316316      0.204159      0.146552      0.104681     0.0644446     0.0421329     0.0263858     0.0154791    0.00904734    0.00497064    0.00288433    0.00141477   0.000786272   0.000364532   0.000182092   8.31677e-05   3.66819e-05   1.61400e-05   6.25201e-06   2.34118e-06   9.30418e-07
  23   9 2287.4131    1.1628  0.9348  9.3691 -0.0084  0.0251   0.0250   0.0587    0.1666   0.0000   436.3414      -2.78788       12.5022       3.40762      -3.02074       1.89968      -1.06721       2.17915       2.79578      0.925817    -0.0728804      -1.71002      -1.14811     -0.707407     -0.349335      0.113449     0.0337657    -0.0117538    -0.0729130     0.0829235     0.0131871    -0.0273587     0.0181811    0.00403619   -0.00399605    0.00364497   0.000735656   0.000186511  -0.000638970   0.000303344   4.68292e-05   3.35424e-05  -2.55941e-05   2.49204e-06   7.41518e-07   1.22985e-06       1.93614       2.29735       2.61675       2.83951       2.68655       2.56985       2.43172       2.20947       1.85237       1.54546       1.22087      0.999138      0.783187      0.585691      0.445389      0.343470      0.240201      0.152397      0.104736     0.0737108     0.0450453     0.0252238     0.0148579    0.00938622    0.00543996    0.00296188    0.00151676   0.000733942   0.000374638   0.000193568   9.34494e-05   4.07043e-05   1.60033e-05   6.40520e-06   2.54640e-06   9.49734e-07
  23  10 2439.1554    1.5350  1.0661  9.8510 -0.0065  0.0266   0.0318   0.0642    0.2101   0.0000   439.2309    -0.0182029       12.9527       4.17547      -2.70353      -3.53239      -5.68197      -1.37373       1.15003       1.31148       1.11618      0.273399     -0.899374     -0.219614     0.0542645     -0.300051     -0.253486     0.0159853    -0.0311863     0.0546078     0.0338322    -0.0152237   -0.00779973  -0.000710280   -0.00906022   -0.00277521   -0.00194792  -0.000526989  -0.000431078  -0.000264913  -2.49492e-05  -5.96544e-06   7.11343e-06  -2.02897e-06  -3.09011e-06  -9.40442e-07       2.05085       2.34787       2.47073       2.72423       2.78336       2.62789       2.48922       2.26219       1.91295       1.54726       1.36373       1.04966      0.857563      0.661750      0.508431      0.343307      0.230272      0.170894      0.125114     0.0833388     0.0515749     0.0301721     0.0174439     0.0103572    0.00584056    0.00340841    0.00179495   0.000928417   0.000425883   0.000205789   9.31318e-05   4.34392e-05   1.78739e-05   7.37570e-06   2.76008e-06   9.71572e-07
  23  11 2588.6106    2.1934  0.9944  9.4259 -0.0045  0.0230   0.0453   0.0599    0.4346   0.0000   436.8170      -4.36614       8.71044      -1.49725      -3.31437      -1.53534      -2.00978     -0.155643      0.595311      -1.15492      -1.54079      -1.97019       1.51133      0.939574    -0.0203645     -0.196187      0.100220    0.00642517     0.0303148     -0.109669     0.0312427    0.00516942  -0.000290501    -0.0158164    0.00789390  -0.000696197    0.00150261   0.000160527   8.48309e-05   0.000314018  -8.04062e-05   1.80395e-05   3.40931e-06   4.58229e-06  -1.71502e-06  -1.76317e-06       1.68625       2.09370       2.41431       2.45232       2.46337       2.35845       2.15697       1.90841       1.63953       1.39634       1.15877      0.973891      0.736979      0.558846      0.399535      0.288962      0.189324      0.144463     0.0964403     0.0593563     0.0408234     0.0247828     0.0149079    0.00880298    0.00453643    0.00259772    0.00137198   0.000726485   0.000347416   0.000160630   7.91857e-05   3.31909e-05   1.50440e-05   6.06776e-06   2.41162e-06   8.31057e-07
  23  13 2885.9564    3.4164  0.9355 10.9620 -0.0019  0.0247   0.0704   0.0558    0.2991   0.0000   439.7273       3.27114       12.7028       1.16855      -3.91492      -1.99449     -0.739623      0.145165     -0.715774     -0.103232      -1.44074      0.526755      0.132575     -0.665686     0.0331459      0.600664    -0.0217538    -0.0154992     -0.169461    -0.0585154     0.0442358    -0.0174603    0.00115043    -0.0184297   -0.00732075   -0.00142777    0.00325675   0.000156415  -0.000194944  -6.13298e-06   8.06519e-06  -5.01163e-06  -1.85130e-07   2.94472e-07   2.44474e-06  -7.46250e-07       1.69339       2.39521       2.56678       2.69051       2.60135       2.40250       2.39449       1.95763       1.81243       1.47825       1.26609      0.974663      0.793575      0.576217      0.443254      0.306400      0.219131      0.148591      0.102275     0.0649507     0.0408016     0.0257552     0.0144317    0.00896811    0.00479094    0.00273259    0.00139690   0.000712735   0.000371441   0.000170910   7.81319e-05   3.68724e-05   1.52399e-05   6.55072e-06   2.44906e-06   9.15997e-07
  23  14 3033.3614    3.9751  0.8758 11.6127 -0.0055  0.0252   0.0854   0.0521    0.2606   0.0000   440.5031      -1.95389       11.5473       3.19930       4.47433       2.05431      0.653124      -2.79753     -0.489930     -0.456835      -2.27048      0.706781      0.237388      0.140735     -0.328248     -0.661849   0.000762144     0.0352380    -0.0246589     0.0829295   -0.00452908     0.0111213   -0.00978816    0.00870527   -0.00768706   -0.00132044  -0.000239822  -0.000732920   7.47131e-05  -1.89555e-05  -7.58654e-05   2.16837e-05   2.58974e-05  -3.79123e-06  -3.09166e-06   2.40638e-06       1.64685       2.36719       2.49254       2.74224       2.55850       2.50881       2.37064       1.95093       1.88072       1.41059       1.26524      0.973913      0.801468      0.572565      0.439848      0.321205      0.213363      0.160464     0.0990549     0.0711222     0.0408654     0.0280667     0.0160753    0.00886523    0.00540471    0.00267402    0.00155119   0.000713094   0.000412711   0.000169998   8.79437e-05   3.55729e-05   1.70194e-05   6.18321e-06   2.45092e-06   9.35475e-07
  23  15 3179.6246    3.6370  1.1428 12.1136 -0.0030  0.0286   0.0730   0.0679    0.1493   0.0000   439.5357      -2.63755       11.2580       4.05715     -0.829734      0.883905      -3.41037      -7.62112      -1.96794      0.766330       1.27207       1.02411      -1.17825     -0.597277      0.817951      0.437999     -0.446131      0.168551     0.0354951    -0.0134596     -0.113185    -0.0366802    0.00845811   0.000701428   -0.00178334   -0.00480032    0.00197697   5.52636e-05  -0.000118342  -0.000249803   6.52774e-05   4.31278e-05   2.22854e-05  -3.57034e-06   2.16108e-06   1.02894e-06       1.83392       2.63313       2.69349       3.03238       2.88605       2.87564       2.60469       2.31896       2.00381       1.56938       1.37845       1.05430      0.876035      0.637400      0.479588      0.337272      0.235435      0.169545      0.114828     0.0776384     0.0500392     0.0297108     0.0180852    0.00975710    0.00606074    0.00313062    0.00172698   0.000808849   0.000468557   0.000195193   9.94970e-05   4.12515e-05   1.92592e-05   7.02861e-06   2.90952e-06   1.03279e-06
  23  16 3325.4247    3.4228  1.6528 11.5543 -0.0055  0.0319   0.0559   0.0796    0.1138   0.0000   439.7756     -0.701700       11.8397       9.63787      -5.21195     -0.883037       4.69436     0.0925353      -1.30383      -1.38790       1.42296      -1.72861       2.22347     -0.388197     0.0684369      0.316943     -0.422471     0.0460622    -0.0318075   0.000326864      0.215282    -0.0109240    -0.0550089     0.0218984    0.00366545   -0.00476281    0.00144874  -0.000187142   0.000523457   0.000298594  -8.45912e-05   3.06506e-06  -2.31909e-06   3.41431e-06  -1.83860e-06   4.16883e-07       2.23624       2.79610       3.13759       3.21673       3.13236       3.06929       2.81862       2.49116       2.27326       1.95350       1.62185       1.30272       1.02312      0.748129      0.581377      0.424976      0.303189      0.199654      0.130585     0.0876076     0.0528389     0.0347070     0.0210352     0.0120621    0.00696129    0.00378245    0.00196553    0.00100083   0.000503591   0.000236006   0.000110459   4.93785e-05   2.15416e-05   8.25963e-06   3.32251e-06   1.25581e-06
  23  17 3471.1074    2.9393  2.4773 10.7576 -0.0016  0.0377   0.0380   0.0990    0.0946   0.0000   434.9000      -2.56523       17.2728       2.89107       2.37302       3.70899      -3.69855     -0.424819       2.38067      0.494862     -0.566904     -0.154305     -0.115663       1.05907      0.248304      0.223335     -0.795910      0.343780      0.288926    -0.0136076     0.0449273     0.0769669     0.0496906   -0.00222636     0.0117873    -0.0112750   0.000881471   0.000500799   0.000310032  -0.000351876  -4.87447e-05  -9.66783e-06   2.20540e-06   8.83595e-07  -2.70523e-06   1.88796e-06       2.61104       3.35390       3.59809       3.81997       3.88356       3.63751       3.43591       3.02520       2.68523       2.20412       1.85223       1.49840       1.19794      0.887589      0.671935      0.484382      0.338135      0.240506      0.159062      0.106923     0.0668415     0.0413759     0.0246303     0.0142075    0.00807537    0.00443932    0.00231944    0.00121422   0.000590992   0.000288643   0.000133629   5.89473e-05   2.48561e-05   1.01631e-05   3.75966e-06   1.42658e-06
  23  18 3616.4909    2.4266  3.8371 10.2904 -0.0011  0.0487   0.0260   0.1269    0.0771   0.0000   440.2382       2.42405       22.2571       2.21348       1.61234      -4.04600     -0.955649      0.474803       3.84975      -4.34148      -2.94307      -1.13465      0.520490      0.829004      -1.23670      0.556939     -0.152622      0.423635    -0.0414290      0.275459     0.0838763    -0.0491716    -0.0145790    -0.0118544    0.00805954  -0.000461708    0.00250024   -0.00261849    0.00106021   0.000632102  -7.50821e-06  -1.40568e-05   3.00999e-05  -5.31177e-06  -6.41487e-06  -9.23035e-07       3.43816       4.36440       4.91006       4.99115       4.96036       4.70347       4.49405       3.97670       3.47668       2.94890       2.48256       2.02111       1.53524       1.19690      0.898148      0.628135      0.441140      0.311993      0.209169      0.134783     0.0841583     0.0542377     0.0316852     0.0182283     0.0102824    0.00558326    0.00305368    0.00154092   0.000782560   0.000357023   0.000168224   7.60801e-05   3.36576e-05   1.36768e-05   5.26199e-06   1.88154e-06
  23  19 3761.8373    2.0101  5.2481  9.8549 -0.0021  0.0612   0.0192   0.1569    0.0754   0.0000   441.6162     -0.469852       13.2352       4.50397       3.03700       4.75984      0.347427      -1.58144      -2.37476     -0.677548       3.51489      -3.13132     -0.233933     0.0136211       1.13804      -1.69290     -0.318773     -0.220756     -0.161117    -0.0946849     0.0315636    -0.0718773    0.00837523     0.0345956    -0.0113516   -0.00237571   -0.00482924  -0.000933304    0.00278840   0.000278513   0.000222161  -7.32140e-05   5.99814e-05  -3.03703e-05  -1.92374e-06   3.90497e-06       4.26171       5.74184       6.09223       6.62190       6.49636       6.27830       5.73389       5.06197       4.51435       3.64511       3.07114       2.47200       1.91956       1.47678       1.09784      0.785923      0.573372      0.388504      0.262672      0.170734      0.109896     0.0669889     0.0404285     0.0240576     0.0127949    0.00737390    0.00380270    0.00200621   0.000969355   0.000475919   0.000214384   9.70215e-05   3.94385e-05   1.64279e-05   6.27539e-06   2.32026e-06
  23  20 3907.2051    1.6439  7.4690  9.4878 -0.0004  0.0775   0.0136   0.2055    0.0644   0.0000   438.3248      -1.69472       7.76482      -3.01847      -6.72423       1.01877      0.202572      -1.86670       5.70160       5.40086       7.87127       1.59848       3.14525      -4.04663      0.519795     -0.122581      0.175556     0.0896895     -0.104379      0.418829     0.0970300    0.00881345     0.0353472   -0.00324171    0.00692202   -0.00717925    0.00506315   0.000571402  -0.000937315  -0.000285408   7.13185e-05   0.000143539  -5.46473e-05   1.74487e-05   1.53797e-05   1.91216e-06       5.39032       7.03329       7.66587       8.07631       8.00349       7.62996       7.17763       6.42308       5.57841       4.77775       3.89975       3.05251       2.43834       1.91953       1.41988       1.01478      0.733372      0.501708      0.333108      0.220598      0.138523     0.0838495     0.0500895     0.0291275     0.0168120    0.00928754    0.00485818    0.00253506    0.00125569   0.000597045   0.000274540   0.000118675   5.19965e-05   2.10485e-05   8.41667e-06   3.13614e-06
  23  21 4052.3371    1.3593 10.0110  9.2949 -0.0015  0.0994   0.0103   0.2666    0.0550   0.0000   445.3503      -9.82442      -5.03001       13.2782      -13.8494      -13.2676       10.2036      -12.8672      -14.8892       8.47758      -10.1784       7.75139       3.83847      0.680180      -1.11069     -0.291087      0.698409     -0.972728     -0.503011   -0.00374754     -0.137841     -0.162828    -0.0175860    -0.0108065    -0.0311494   0.000429287   -0.00542370    0.00329965    0.00111999   0.000929931  -0.000260438  -0.000162575  -1.09249e-05  -5.92063e-06  -1.62323e-05   2.60128e-06       6.96841       8.95156       9.88001       10.1977       10.3398       9.64539       9.19823       8.09004       7.27771       6.08642       5.02150       4.07933       3.15811       2.46343       1.82547       1.31937      0.930746      0.642646      0.433444      0.281332      0.178597      0.109696     0.0651019     0.0387392     0.0214931     0.0120032    0.00644361    0.00326812    0.00164777   0.000767448   0.000367395   0.000157531   6.87165e-05   2.74959e-05   1.08546e-05   3.89315e-06
  23  22 4197.4164    1.1375 11.3877  9.2163 -0.0026  0.1152   0.0086   0.3170    0.0502   0.0000   433.8565      -22.4979       18.4977     -0.198764      0.429734       2.21984       10.4891       5.06467      -6.57039      -5.79149       1.69544      -7.65786       6.43778      -1.39623     -0.326360       1.56830       1.14370      -1.58974      0.279594      0.659119      0.276093    -0.0476354     0.0219686    0.00457835    -0.0347647     0.0111410    0.00619322   -0.00797809   -0.00257038  -0.000643621   0.000252921   0.000101055  -7.01797e-06   4.23789e-05  -3.88490e-08  -6.99057e-06       7.93108       10.3367       11.4116       11.8416       11.9134       11.2912       10.3962       9.46886       8.27098       7.03102       5.87953       4.65631       3.69491       2.79983       2.12816       1.52372       1.07648      0.738367      0.501589      0.326442      0.206858      0.127041     0.0766079     0.0451000     0.0253249     0.0142247    0.00749963    0.00385809    0.00190940   0.000913615   0.000420671   0.000190668   8.02338e-05   3.28753e-05   1.25034e-05   4.62401e-06
  23  24 4487.5917    0.7641 17.0609  9.1123 -0.0011  0.1938   0.0057   0.5067    0.0373   0.0000   443.9244       37.3205       58.3017      -26.0297       20.5790      -45.0476       22.9761       29.9536       10.5065      -22.7814      -17.5838       8.24659       9.04262       2.55415      -4.01417       1.01200       1.63733       2.55437      -2.50789     -0.443101      0.872660     -0.179347    -0.0250323     0.0710438    -0.0966171    -0.0289250    0.00321838    0.00531254   -0.00271056  -0.000304185  -0.000940183  -1.80783e-05   0.000185552  -9.39940e-05   2.88259e-05  -5.11163e-08       13.0789       16.9396       19.0382       19.6042       19.8711       18.7871       17.5576       15.7552       13.6086       11.6314       9.77843       7.71599       6.16908       4.66052       3.55086       2.54793       1.80233       1.27556      0.845630      0.560366      0.356383      0.223765      0.133331     0.0785558     0.0449002     0.0247439     0.0131363    0.00680568    0.00342310    0.00161743   0.000764788   0.000331050   0.000147286   5.92045e-05   2.26113e-05   8.27310e-06
  24   7 1993.4708    0.6154  0.6806  8.8437 -0.0020  0.0232   0.0157   0.0513    0.0947   0.0000   436.6278     -0.394558       16.7104    -0.0259372     -0.440531      0.703601      -1.24195      0.951723     -0.494038      0.168410     -0.746471      0.865222      0.124214     -0.722101     -0.499968      0.284826     -0.390504     -0.242121     0.0392926     0.0774298    -0.0332448    -0.0273223     0.0257685   -0.00789807   -0.00451667   0.000774414   0.000203853  -0.000457569  -1.90587e-05  -0.000402720  -0.000377908  -0.000134988   2.68505e-05   7.55062e-06  -3.57364e-06   2.10089e-07       1.52800       1.95030       2.19170       2.17356       2.36843       2.29769       2.06171       1.93452       1.52017       1.30624       1.11238      0.870151      0.755984      0.546502      0.409832      0.321277      0.218523      0.160617      0.112542     0.0752022     0.0503747     0.0316909     0.0199739     0.0115289    0.00640660    0.00406365    0.00191657    0.00106805   0.000545119   0.000289882   0.000136094   6.10330e-05   2.88720e-05   1.22747e-05   5.14916e-06   1.73581e-06
  24   8 2156.7155    0.8696  0.8936  9.0476 -0.0028  0.0252   0.0191   0.0571    0.1302   0.0000   438.3797      -3.76132       13.4455     -0.580419     0.0669304     -0.177322      -2.58773      -1.19266     0.0493092      -1.66405     -0.224402       1.02262       1.08940      0.863811    -0.0534080      0.121255     0.0920434    -0.0865705    -0.0208959    -0.0997226     0.0257349     0.0129509   -0.00897381    0.00950571    -0.0117751    0.00449593    0.00302796   0.000582538   8.82895e-05   0.000675258   0.000232862  -1.63572e-05   2.23374e-05  -4.93287e-06  -2.56390e-06   1.38967e-06       1.65802       2.31888       2.50964       2.70462       2.68728       2.46173       2.41423       2.07671       1.88352       1.43388       1.31008      0.962912      0.772199      0.610329      0.462118      0.344753      0.238166      0.170863      0.120528     0.0762320     0.0475514     0.0314845     0.0182043     0.0118238    0.00623546    0.00375792    0.00201800    0.00116090   0.000579452   0.000278523   0.000143426   6.15404e-05   2.97728e-05   1.26708e-05   5.67356e-06   2.13703e-06
  24   9 2314.2195    1.1832  0.9651  9.6557 -0.0052  0.0274   0.0254   0.0576    0.1460   0.0000   442.5991      -2.02660       12.9565       4.45442       1.44964      -1.61217      -4.20353     0.0382296       1.84813      0.263571      0.767810      0.556066     -0.201649      -1.05650    -0.0639715      0.420735     -0.642021      0.407692      0.101809     0.0839305    -0.0219280    -0.0572028    -0.0250157     0.0200028    0.00142366    0.00198884    0.00106592   0.000271483   0.000738831   0.000612370   6.68185e-05   2.37368e-05  -1.00394e-05  -1.91358e-05  -2.69243e-06   4.79575e-06       1.62795       2.39694       2.54770       2.73776       2.78422       2.55635       2.55582       2.13069       1.98862       1.67581       1.36609       1.16568      0.830150      0.719881      0.505037      0.370071      0.284172      0.180144      0.134019     0.0799467     0.0579917     0.0332269     0.0213836     0.0132180    0.00721169    0.00446128    0.00230123    0.00129048   0.000675630   0.000319927   0.000168703   7.02492e-05   3.70376e-05   1.36289e-05   6.11860e-06   2.40115e-06
  24  10 2466.9505    1.7200  1.1342  8.7958 -0.0007  0.0275   0.0320   0.0607    0.5220   0.0000   438.8796      -4.88652       11.2110       5.75753      -1.49347     -0.427984       1.46999       1.07344      -2.06556      -1.41797    -0.0110111      0.718528      0.376204      0.206615     -0.474966      0.149958     -0.414073     -0.202985     0.0389860     0.0109656    -0.0533700   -0.00941976    -0.0247144     0.0147686   -0.00324618    0.00383199    0.00106251  -0.000363876  -0.000279099  -0.000441077  -8.23266e-05   1.92285e-05  -3.90671e-05  -3.48717e-07  -6.01036e-06  -2.12420e-06       1.99023       2.52122       2.73075       2.92178       3.01224       2.84817       2.47120       2.31488       2.12178       1.80692       1.42061       1.03528      0.861146      0.705996      0.559580      0.408151      0.278009      0.192936      0.136700     0.0945606     0.0587319     0.0357953     0.0197654     0.0121087    0.00752976    0.00467747    0.00256756    0.00144388   0.000712204   0.000339275   0.000169218   7.37838e-05   3.08985e-05   1.39210e-05   5.67123e-06   2.15300e-06
  24  11 2617.6050    2.2107  1.0678  9.9436 -0.0031  0.0247   0.0431   0.0607    0.3274   0.0000   437.3438     -0.445784       14.8148      -2.07741      -3.08023     -0.302898     -0.741475      0.191794     -0.925885       2.07920       2.12273      -1.47415     -0.787709      0.110404      0.604237      0.236974     -0.374549     0.0498073      0.199075    0.00814324    -0.0113325   -0.00263649    0.00558296   -0.00305108   -0.00585251   -0.00427794    0.00210390  -0.000509919    0.00120565  -7.14113e-05  -0.000154162   0.000126220   1.91479e-05   4.19036e-06  -2.73545e-06  -1.94850e-08       1.69312       2.21664       2.47382       2.62886       2.61985       2.57111       2.31325       2.01330       1.90257       1.44392       1.23097      0.989172      0.790592      0.617959      0.452998      0.329467      0.239948      0.179013      0.115031     0.0786415     0.0489786     0.0324921     0.0201116     0.0117851    0.00670962    0.00373390    0.00204827    0.00110107   0.000606011   0.000293844   0.000145905   6.56943e-05   2.81298e-05   1.25583e-05   5.05388e-06   1.96831e-06
  24  12 2767.6081    2.7782  0.9670 10.8403 -0.0000  0.0240   0.0574   0.0548    0.2101   0.0000   439.3523      -4.55134       10.3749      -1.07448      -3.92283       2.22890     -0.252652      -2.74166       3.77882       1.09895      0.793964     -0.122413     -0.368040      0.919922      0.570188      0.414572      0.150785   -0.00500669      0.133320     0.0429808    -0.0496419   -0.00813310     0.0450922   -0.00596229    0.00297918   -0.00167519   -0.00251249  -0.000777639   0.000418245   0.000509888  -8.19271e-06   6.89786e-05  -1.83434e-05   1.50533e-05  -7.16609e-06  -1.66145e-06       1.81501       2.37682       2.63901       2.73955       2.64072       2.54205       2.29392       2.15611       1.93058       1.60695       1.30940       1.02802      0.842782      0.653553      0.489237      0.352215      0.257258      0.176523      0.118209     0.0797661     0.0491351     0.0302464     0.0190528     0.0112718    0.00606454    0.00358258    0.00204578    0.00102875   0.000585876   0.000283394   0.000134339   6.21553e-05   2.84100e-05   1.20294e-05   4.68486e-06   1.94497e-06
  24  13 2916.8645    3.5123  0.8542 11.3664 -0.0063  0.0206   0.0735   0.0524    0.2110   0.0000   435.9321      0.733901       14.1659       2.37258      -2.22371      -2.99529     -0.262384      0.575405     -0.928273      -1.23407    -0.0750035      0.493238      0.313707     -0.435093     -0.140842     -0.294454     -0.133842     -0.123001     -0.140134     0.0556232   -0.00224201    -0.0559044    0.00139167   -0.00183724    0.00246862   -0.00436953   -0.00220750  -0.000300728  -0.000659132   0.000127700   2.81409e-05   2.60709e-05  -5.92540e-06   2.93991e-06   1.05697e-05  -2.83004e-06       1.46674       1.92267       2.05991       2.12761       2.11420       2.08670       1.90518       1.81479       1.56427       1.27499       1.02517      0.838109      0.663349      0.525757      0.395524      0.309410      0.218009      0.151362      0.104525     0.0688293     0.0439827     0.0272624     0.0160534    0.00954300    0.00561307    0.00312474    0.00173325   0.000914019   0.000471807   0.000233832   0.000117401   5.54346e-05   2.44301e-05   1.04977e-05   4.23352e-06   1.63046e-06
  24  14 3064.9581    3.9260  0.9709 11.6589 -0.0025  0.0236   0.0807   0.0594    0.2176   0.0000   436.9607       2.73340       11.7113       3.17971      -4.30494      0.525894     -0.320387      -3.90296       3.34601       3.80001      -1.07378      -1.21535     -0.660576     -0.844888     -0.132753     -0.242130     0.0427346    -0.0853237    -0.0661499    -0.0476717     0.0484709    -0.0303857    -0.0394458    0.00159137     0.0104161   -0.00106525   0.000802136   0.000660817  -0.000142978  -2.42758e-05  -0.000145829   1.09623e-05  -5.18441e-06   1.87742e-06  -2.29242e-07   2.24951e-06       1.71714       2.29884       2.51120       2.47409       2.36727       2.19186       2.08352       1.95067       1.77127       1.59277       1.41262       1.17403      0.903750      0.685128      0.493913      0.356316      0.243705      0.163987      0.115338     0.0710112     0.0484580     0.0288376     0.0195161     0.0111949    0.00647478    0.00352541    0.00196773    0.00104360   0.000519179   0.000271630   0.000121361   5.98849e-05   2.84846e-05   1.17441e-05   4.87461e-06   1.96864e-06
  24  15 3211.8495    3.8365  1.2873 11.0666 -0.0038  0.0271   0.0675   0.0656    0.3095   0.0000   438.3279      0.773086       12.6303      -2.54134      -3.75068       1.82452     0.0113006      -2.30350     -0.382543       2.38100     -0.170999       1.58752      0.672810     -0.825045     -0.675231    -0.0460466    -0.0223604     0.0958760     0.0583174     -0.151481   -0.00171602    -0.0227039     0.0455131    -0.0251852   -0.00315296    0.00344178   0.000800179    0.00170228   0.000114508   0.000154424  -3.29093e-05  -0.000149202   1.25460e-05  -9.03341e-06   2.12085e-06   2.96772e-06       1.93768       2.43558       2.78179       2.93534       2.84844       2.76446       2.66457       2.29793       1.92606       1.69267       1.45922       1.15997      0.886012      0.722784      0.534167      0.372955      0.276554      0.201035      0.133664     0.0866026     0.0591727     0.0391606     0.0235830     0.0130923    0.00821906    0.00491717    0.00240865    0.00118931   0.000676373   0.000359535   0.000162347   6.99057e-05   3.19176e-05   1.54661e-05   6.72431e-06   2.67353e-06
  24  16 3358.3970    3.4376  1.7664 11.0463  0.0006  0.0308   0.0512   0.0788    0.1306   0.0000   439.7359      -2.05973       14.2083       3.91975     -0.695212     0.0243756      -5.46607      0.754324       1.12709      -1.01614      0.824550     -0.824460      0.944507     0.0780731     -0.594751     -0.380867      0.182266     -0.253379     0.0828085      0.101795    -0.0256362     0.0511524     0.0108745    -0.0112089    -0.0162842    0.00258238   -0.00425604    0.00123627  -8.36689e-05   0.000210419   0.000271878  -5.46245e-05   1.98271e-05   2.67229e-06  -1.08035e-05   5.22282e-06       2.02773       2.65052       2.85292       3.02728       3.06171       2.83969       2.75170       2.48802       2.17943       1.86706       1.51537       1.28034      0.969503      0.758226      0.583643      0.449799      0.325853      0.221448      0.151334      0.100083     0.0623272     0.0401463     0.0252893     0.0150779    0.00876321    0.00508983    0.00266525    0.00147877   0.000737811   0.000376693   0.000181600   8.72330e-05   3.91122e-05   1.74613e-05   6.82331e-06   2.63489e-06
  24  17 3504.7080    2.7624  2.7592 10.7058 -0.0004  0.0403   0.0333   0.1002    0.0803   0.0000   440.6876      0.725330       6.75464       8.11451      -7.59853       5.01078       3.54743      -5.19929      -1.25933       1.09744     -0.804222      -3.39515      0.972692       1.10231     -0.762725     -0.156082      0.378684     -0.415304      0.243910      0.305087     0.0315791   -0.00884552     0.0109344   0.000718693     0.0192402     0.0107371  -0.000274085   0.000346299  -0.000437526  -0.000119694  -0.000278315  -2.03476e-05  -1.65368e-05  -1.46832e-05  -1.62688e-06  -3.24178e-06       2.80204       3.62440       3.91691       4.04551       4.12138       3.82124       3.58746       3.32771       2.98176       2.54646       2.07897       1.78899       1.37028       1.07376      0.792010      0.592599      0.426902      0.295373      0.198215      0.132755     0.0864421     0.0541293     0.0330333     0.0196776     0.0117094    0.00650448    0.00358591    0.00188366   0.000974384   0.000500991   0.000242407   0.000114290   5.00329e-05   2.13735e-05   8.57293e-06   3.40665e-06
  24  18 3650.8443    2.2869  4.1360 10.1853 -0.0023  0.0509   0.0231   0.1315    0.0711   0.0000   434.8853   -0.00212189       16.5908       10.9200      -2.39539      -1.23639       3.78487      -1.38211      -6.46831       7.11140       1.82073       4.20486     -0.731139      0.260460      0.386750     -0.483212     0.0126741      0.526901     -0.146495    -0.0100099   -0.00529385    -0.0154724    -0.0290708    -0.0577395    -0.0145072   -0.00504444    0.00701467   0.000102572   -0.00212049   0.000489861   0.000122141   0.000271996   9.56800e-05   3.67265e-06  -4.78707e-06   7.48826e-06       3.37408       4.47330       4.82798       5.17360       5.09005       5.06288       4.46701       4.14865       3.59306       3.12356       2.61084       2.13601       1.66844       1.28791      0.972188      0.715267      0.517646      0.357891      0.241229      0.165746      0.106775     0.0666893     0.0424011     0.0244705     0.0150615    0.00824459    0.00454214    0.00244024    0.00123982   0.000597392   0.000300928   0.000140502   6.19371e-05   2.66955e-05   1.10180e-05   4.31109e-06
  24  19 3796.6120    1.9034  6.0461  9.7209 -0.0028  0.0640   0.0166   0.1712    0.0689   0.0000   439.3200       5.37285       9.27943       4.81096      -3.00112     -0.396591       5.12397      -1.42514      -2.97716      -4.70189       2.78259       2.82843      0.806016      0.310631       1.81242      -1.04295     -0.271222      0.210259      0.286880     -0.454338    -0.0773746     0.0885008    -0.0862012     0.0695946     0.0214709   -0.00269975    0.00418179    0.00131840    0.00121788   0.000536405  -0.000272915   0.000204687   6.67117e-07  -5.73270e-05  -5.04556e-06   3.10931e-06       4.34307       5.56579       6.08497       6.46102       6.37571       6.15799       5.70023       5.15593       4.68254       3.98020       3.30950       2.66455       2.11658       1.66964       1.26110      0.937026      0.658639      0.472054      0.316440      0.213175      0.137690     0.0856360     0.0524717     0.0313399     0.0183180     0.0105974    0.00592023    0.00301818    0.00164597   0.000800839   0.000388119   0.000176166   8.08760e-05   3.50043e-05   1.39493e-05   5.65132e-06
  24  20 3942.4128    1.5597  8.0087  9.4921 -0.0009  0.0801   0.0125   0.2201    0.0588   0.0000   441.5227       3.16793       25.2504      -7.14181      -15.6205      0.346877       8.66252      -3.52785      -8.69179       8.31909      -4.08371       2.89072      -2.78787      -2.72572     -0.647444      0.703827     -0.254241     0.0990744     -0.278621      0.102542    -0.0956656      0.205638     0.0664210    -0.0105972    -0.0111815     0.0161768   0.000519996    0.00191204    0.00320902   0.000131094   0.000652785  -0.000290622  -4.24068e-05   4.75971e-05   1.98838e-05   1.18718e-06       5.33584       6.84130       7.53292       7.87228       7.83679       7.58110       7.10172       6.41576       5.65095       4.90490       4.15813       3.30703       2.69945       2.08360       1.55502       1.14899      0.813783      0.583583      0.392102      0.268079      0.170739      0.109394     0.0674929     0.0404294     0.0231901     0.0134220    0.00724451    0.00395829    0.00201199    0.00103091   0.000481393   0.000228714   0.000101491   4.47948e-05   1.80435e-05   7.37552e-06
  24  21 4088.1853    1.3079 10.3169  9.2889 -0.0015  0.0998   0.0097   0.2749    0.0524   0.0000   437.4299      -9.60851       12.6530       9.53055       1.38473     -0.906100       6.44444       4.49277       12.8807       10.3939      -3.80865       2.17783      -3.18075      -4.20997       1.73975     -0.803623      -1.17327      -1.73521      0.249001      0.109093     -0.225925    -0.0811241    -0.0901160    0.00130954     0.0453275    -0.0115307   -0.00307999    0.00171317   -0.00393734  -0.000303291   0.000339466  -0.000267004   0.000421517   6.00976e-06  -2.88596e-05   1.01620e-05       6.80576       8.67602       9.66304       10.0894       9.99024       9.35729       8.87871       8.04140       7.19391       6.30222       5.27166       4.35312       3.41613       2.64032       1.96734       1.46740       1.03965      0.727166      0.488415      0.326076      0.212834      0.135107     0.0822219     0.0494537     0.0293909     0.0167882    0.00909464    0.00481831    0.00248249    0.00127410   0.000607383   0.000290859   0.000125765   5.69144e-05   2.25658e-05   9.22361e-06
  24  22 4233.5197    1.0779 13.6268  9.1491  0.0000  0.1340   0.0072   0.3659    0.0471   0.0000   447.8321       12.2715       16.6712       30.3147      -20.4187      -8.50307       19.4962      -4.80007       4.13445       5.90901       7.13351       1.26219     -0.947062      -3.61313       2.05746      0.349901      -3.60403      0.493637      0.123300     -0.719660      0.301266    -0.0538617      0.294800    -0.0502937   -0.00887147     0.0231372     0.0126659    0.00697269   -0.00149100   -0.00155764   0.000652250   0.000189046   0.000114871  -4.38467e-05   7.92086e-06  -6.39287e-06       8.72337       11.4722       12.6981       13.1076       13.2262       12.7166       11.8073       10.8214       9.55457       8.18305       6.84657       5.55529       4.44825       3.47075       2.62741       1.93140       1.37672      0.980490      0.668427      0.448827      0.292466      0.184117      0.112628     0.0675935     0.0392346     0.0225815     0.0124535    0.00657991    0.00345057    0.00173522   0.000837007   0.000382700   0.000178437   7.46963e-05   3.11351e-05   1.22835e-05
  24  23 4379.2301    0.8910 14.9388  9.1135 -0.0002  0.1571   0.0062   0.4243    0.0416   0.0000   463.2432      -9.49791       8.50222      -2.32567      -8.59599      -11.4089       21.0870      -15.5543      -18.7858      -7.67921      -3.00743       1.77225       4.60971      0.734217       2.12546     -0.783490     -0.865112       1.01708    -0.0342657       1.10403      0.341519     -0.411701     0.0552947    -0.0516200     0.0647797     0.0395306   -0.00126429    -0.0122543     0.0110038    0.00162590  -1.53954e-05   0.000163886  -0.000146956   3.19679e-05  -3.60428e-05   8.46459e-06       10.2296       13.3879       14.7570       15.6461       15.6897       14.7857       14.1625       12.7373       11.0568       9.52607       7.97340       6.46681       5.09260       3.99400       3.07226       2.24048       1.60792       1.14765      0.787626      0.528543      0.338649      0.219426      0.134578     0.0799833     0.0475043     0.0269721     0.0147010    0.00813628    0.00412778    0.00206976    0.00101456   0.000468984   0.000209456   9.23638e-05   3.88309e-05   1.49095e-05
  25   6 1847.8580    0.4498  0.3978  8.9486 -0.0115  0.0233   0.0169   0.0378    0.0582   0.0000   439.3435      -2.32936       19.0162       4.21738      -4.13465      -2.83856     -0.823859     -0.291245      0.568895       1.44128     -0.471456      0.601712      0.635460     -0.333694      0.260668      0.177203      0.149946     0.0201187  -0.000190233     0.0340672     0.0722479   -0.00164035    -0.0338544   0.000634963    -0.0112309    0.00235641    0.00340163  -7.28745e-05    0.00130322   5.42708e-05  -2.32092e-05  -3.47714e-05   4.33427e-05   1.37838e-05  -2.43693e-06  -1.52928e-06       1.84386       1.71380       1.59540       2.33186       2.90464       2.32712       1.49964       1.78915       2.09010       1.56973      0.958733      0.806904      0.898598      0.785892      0.494476      0.240359      0.255263      0.234682      0.163741     0.0868711     0.0435976     0.0360809     0.0318876     0.0197162     0.0106655    0.00450758    0.00218024    0.00165317    0.00127197   0.000711056   0.000346565   0.000159545   6.93649e-05   2.39176e-05   9.15511e-06   3.32776e-06
  25   8 2181.7075    0.9122  0.7421  9.3304 -0.0060  0.0333   0.0214   0.0500    0.1125   0.0000   437.7511       1.60937       18.7535      -1.87454       1.40136       3.42483      -2.07058    -0.0136411      -1.24707     -0.175337       2.38834      -1.30879     -0.457269      0.684230     0.0714427     -0.375164      0.428315    -0.0771046     -0.144557     -0.118863   -0.00401415     0.0245488    -0.0309124    -0.0171881     0.0126732     0.0186129   -0.00103418  -0.000505555  -0.000530554   0.000372798  -0.000295099   7.56518e-05  -2.95459e-06  -1.35476e-05   3.63746e-06   3.95614e-06       2.06975       1.90688       2.30099       3.48202       2.81275       2.01025       2.37979       2.60472       1.98933       1.40742       1.54264       1.39977      0.948836      0.604975      0.671436      0.542473      0.307272      0.175651      0.173082      0.159725     0.0822552     0.0333499     0.0373337     0.0261852     0.0116452    0.00470137    0.00361572    0.00255541    0.00142770   0.000546620   0.000218987   0.000107416   7.66710e-05   4.38789e-05   2.38618e-05   8.98402e-06
  25   9 2340.4111    1.2937  0.9389  9.7109 -0.0095  0.0232   0.0270   0.0550    0.1517   0.0000   439.7853      -3.75808       16.3061      -4.55198      -5.03106      -3.67920       3.50942     -0.656171      -3.16525   -0.00998137     -0.816482     -0.125101      -1.30935     0.0302955      0.188489     -0.974652   -0.00910075     -0.103113     -0.126355    -0.0484536   -0.00290347    -0.0143109   -0.00528405    0.00763238   -0.00482895   -0.00295397   0.000473028   -0.00153614    0.00133717  -0.000922924  -0.000218935   6.92344e-05  -6.39382e-05   4.34011e-06  -5.63468e-06   3.33867e-06       1.63361       2.01055       2.16628       2.34412       2.33782       2.32258       2.17198       1.94828       1.70793       1.41461       1.22944       1.02592      0.807278      0.635734      0.456538      0.364118      0.271254      0.191197      0.132922     0.0872646     0.0602528     0.0368358     0.0260454     0.0152098    0.00955007    0.00507125    0.00299430    0.00152052   0.000835676   0.000429598   0.000217057   0.000107094   5.01396e-05   2.36847e-05   9.67978e-06   4.23757e-06
  25  10 2494.2890    1.7776  1.1079  9.4771 -0.0033  0.0243   0.0331   0.0607    0.3142   0.0000   441.9627      -1.43287       16.1627      -1.63397     -0.652550       1.85776      0.283322      -1.90973      -1.75811       1.16608     -0.570302      0.997204      0.653162      -1.05638      0.468574      0.187351      0.106930      0.117247    0.00836462     0.0663859    -0.0446258     0.0349806    -0.0254161    0.00847649   -0.00177066    0.00243626   -0.00277793    0.00269863   0.000315186  -0.000643286  -5.49654e-05  -1.78239e-05   8.61403e-05   6.98680e-07  -6.00923e-06  -4.03590e-06       1.62022       2.02994       2.21577       2.46826       2.37174       2.24182       2.12466       1.94816       1.73379       1.52737       1.29029       1.04219      0.855442      0.659512      0.505133      0.379994      0.283136      0.191826      0.134711     0.0934381     0.0655395     0.0375912     0.0240365     0.0159974    0.00973886    0.00520546    0.00286503    0.00184186   0.000988318   0.000476395   0.000211723   0.000117850   5.92162e-05   2.60346e-05   1.11557e-05   4.30304e-06
  25  11 2646.1763    2.2522  1.0601 10.6323 -0.0052  0.0246   0.0454   0.0594    0.2149   0.0000   439.7642      -2.05685       12.0681       1.49302      -5.11097      -1.96511       1.84627      -3.04280       1.38682     -0.808203     -0.289595       2.04863      0.761947    -0.0488329      0.269735    -0.0860540     -0.382138     -0.256940     0.0471525     0.0330934     0.0432150     0.0234965     0.0171854    0.00602109   -0.00282977     0.0103517    0.00233005   2.62250e-05  -0.000783589   -0.00107680  -6.07959e-05   5.83229e-05   6.42917e-05  -1.36645e-05  -1.11759e-05   5.96264e-06       1.64167       2.12807       2.27251       2.39195       2.36421       2.34192       2.20220       1.98678       1.79437       1.53786       1.27452       1.03453      0.835363      0.645920      0.504438      0.384735      0.289167      0.203872      0.139456     0.0939360     0.0600446     0.0394981     0.0248596     0.0150967    0.00913229    0.00536602    0.00295878    0.00162241   0.000873832   0.000435174   0.000234234   0.000104977   5.18492e-05   2.35558e-05   9.66184e-06   4.32172e-06
  25  12 2797.3035    3.0193  0.8825 11.4086 -0.0023  0.0223   0.0630   0.0545    0.1622   0.0000   438.5932     -0.134595       15.8644       2.21831      -3.42187      0.821450      -2.64379     -0.101364     -0.594564     0.0823081       2.59107      0.657940     -0.643585     -0.154709      0.800038     -0.325410    0.00828126    -0.0487380     0.0724268    0.00428697    -0.0116990    0.00960769    -0.0111168    -0.0152394   -0.00579114   -0.00138156   -0.00344351   -0.00174544  -0.000803892   0.000308494  -6.66509e-05   4.21086e-06   2.50859e-06   4.31189e-06  -6.93374e-06  -1.39871e-06       1.51826       1.93260       2.09391       2.27807       2.29825       2.16818       2.11596       1.85990       1.61383       1.37523       1.12470      0.980858      0.734191      0.577270      0.424911      0.338195      0.260042      0.182891      0.126689     0.0757418     0.0565004     0.0352572     0.0219279     0.0145150    0.00820321    0.00512917    0.00259964    0.00149837   0.000732905   0.000382930   0.000210136   0.000101756   5.14624e-05   2.06937e-05   9.83592e-06   3.74634e-06
  25  13 2947.3683    3.5755  0.9256 11.4551 -0.0079  0.0217   0.0743   0.0551    0.2024   0.0000   439.2074      0.234276       11.3484       3.23813      -1.93350      -1.16478       2.76533     -0.931040       2.29948     -0.858754     0.0279446      -1.28999       1.01245     -0.106022      0.479914      0.325174   -0.00535536     0.0833731      0.210198    -0.0589294    0.00607478    -0.0491707   -0.00737648   -0.00842480    0.00772204   -0.00195726    0.00120008   -0.00275302   0.000153410  -0.000381157  -0.000237227  -0.000130088   7.97586e-05  -6.67649e-06   1.07644e-05  -6.66638e-06       1.46708       1.69456       1.97026       2.15629       2.01871       2.01856       1.90833       1.66094       1.54321       1.33170       1.07738      0.926612      0.762985      0.566732      0.423689      0.337416      0.243654      0.162004      0.117273     0.0801211     0.0549025     0.0345173     0.0222412     0.0130719    0.00777995    0.00486956    0.00281047    0.00146914   0.000724316   0.000411051   0.000209110   0.000103060   4.84509e-05   2.24450e-05   9.46323e-06   3.85202e-06
  25  14 3096.0860    4.0880  1.1039 10.6017 -0.0035  0.0234   0.0754   0.0586    0.5894   0.0000   441.3181     -0.450403       11.5385     -0.722134      -1.13560      -2.42004      -1.64248      -3.07923      0.585111       1.83076     -0.192096     -0.342712     0.0674672      0.667933     -0.129608      0.523157    -0.0223296     -0.183748    -0.0724581     0.0490657    -0.0167509   -0.00402454    0.00847779     0.0173831   -0.00139591    0.00191842    0.00233633   0.000222426  -0.000111080   0.000359291   9.56950e-06  -4.24390e-05  -8.81082e-06  -1.45806e-05  -1.88861e-05  -6.19362e-06       1.60223       2.05943       2.16616       2.39784       2.32907       2.19424       2.05640       1.89898       1.69873       1.49226       1.30090       1.04839      0.861734      0.662115      0.495591      0.368234      0.270831      0.183413      0.130747     0.0843771     0.0604160     0.0366693     0.0238342     0.0143391    0.00878852    0.00502994    0.00293318    0.00158189   0.000826935   0.000429887   0.000223807   0.000105481   5.10196e-05   2.35676e-05   9.57249e-06   4.10771e-06
  25  15 3243.7944    3.7327  1.4251 11.4185 -0.0010  0.0289   0.0622   0.0698    0.1867   0.0000   439.1636      0.620494       13.1440       1.97198     -0.989229       3.94770     -0.374711      -3.02182       1.51688       2.59168      0.762793    -0.0419618      0.252384      0.246673      0.781135      0.600326     -0.400982    -0.0362372      0.321887     -0.128307    -0.0996929     0.0129917     0.0215387   -0.00488599     0.0168506    0.00675544   -0.00203292  -0.000596523  -9.14249e-05  -0.000460847   0.000411155   0.000197850   6.98289e-05   1.76800e-05   6.96488e-06  -3.44432e-06       1.93152       2.46280       2.74335       3.01764       2.93861       2.89096       2.66789       2.37031       2.11078       1.74588       1.50536       1.22661      0.928022      0.719289      0.578879      0.434913      0.321401      0.225529      0.158585      0.106674     0.0691916     0.0438743     0.0283066     0.0181345     0.0105724    0.00628883    0.00339856    0.00198175    0.00104420   0.000536141   0.000252456   0.000125835   6.06467e-05   2.79859e-05   1.30857e-05   5.28601e-06
  25  16 3390.9432    3.1851  2.0166 11.1311 -0.0006  0.0346   0.0443   0.0820    0.1144   0.0000   437.9475      -5.67194       13.5605       3.51278      -7.10794      -1.05369       4.25503      -3.76352       3.40375       2.12832     -0.167507      0.890049     -0.721988      -1.14551      0.995272     -0.285724     -0.743310     -0.149819     -0.188763      0.211548    -0.0742971    -0.0987568    -0.0509106    -0.0349994    0.00120661    0.00799118   0.000221275  -0.000677266    0.00205001  -1.54585e-05  -0.000561396   1.15857e-05  -5.92549e-05   2.21078e-05  -4.88138e-06  -6.36466e-07       2.36307       2.99555       3.23871       3.50844       3.37574       3.02640       2.98354       2.79157       2.52492       2.17338       1.89370       1.59111       1.26966      0.991998      0.734026      0.549997      0.390514      0.280759      0.188505      0.129370     0.0844489     0.0539826     0.0352405     0.0208923     0.0127379    0.00723109    0.00421373    0.00221667    0.00123383   0.000639643   0.000335922   0.000158250   7.55969e-05   3.58591e-05   1.53993e-05   6.44940e-06
  25  17 3537.9180    2.7009  3.0456 10.6757 -0.0018  0.0414   0.0308   0.1046    0.0735   0.0000   438.6766      -2.65114       19.2481       6.82958      -2.15160       3.10277       14.3094     -0.638650       2.09639       2.82145      0.267326      -3.57728       1.88780      0.826493      0.500774     -0.774199     -0.520964    -0.0327052    -0.0164585     -0.397475     -0.134450     0.0186578    0.00574185    -0.0679300     0.0228178   0.000808040    -0.0126615   0.000418684    0.00135743  -0.000933200  -2.35371e-05   0.000151558  -7.68782e-05  -4.48715e-05  -1.52260e-05  -1.24644e-06       2.70910       3.50150       3.88066       4.05745       4.11412       4.01570       3.59853       3.34422       2.98418       2.53714       2.14666       1.79320       1.42693       1.13088      0.840358      0.625694      0.463910      0.330108      0.229743      0.155840     0.0999326     0.0667022     0.0421635     0.0269524     0.0153731    0.00912986    0.00499539    0.00282146    0.00149987   0.000808916   0.000387591   0.000198686   8.83850e-05   4.10053e-05   1.76631e-05   7.28922e-06
  25  18 3684.6236    2.1777  4.5855 10.0216 -0.0014  0.0527   0.0204   0.1356    0.0670   0.0000   433.0182       4.19147       14.5722      -3.81318      -8.57078       4.82149      -2.17797      0.339879      -5.30976       2.54401      -1.35085       1.92309       1.17169     -0.992703     -0.505117       1.16051      0.971508    -0.0949293     -0.373362     -0.433115     -0.125368      0.123132    -0.0362289   -0.00524092    -0.0166413    0.00427268   -0.00440183   -0.00709536   -0.00128957   0.000967289   6.60148e-05  -0.000119631  -4.46515e-05  -3.47205e-05   3.69687e-06  -3.42613e-06       3.34322       4.48266       4.79647       5.17902       5.25436       4.98205       4.71949       4.22426       3.75023       3.21557       2.68160       2.23690       1.77417       1.40136       1.06165      0.801866      0.575196      0.412141      0.290580      0.198754      0.130140     0.0864725     0.0531460     0.0329678     0.0198415     0.0113752    0.00651413    0.00361411    0.00190164    0.00100563   0.000494759   0.000242985   0.000113704   5.11437e-05   2.23993e-05   9.34962e-06
  25  19 3831.1039    1.7868  6.5132  9.7539 -0.0012  0.0673   0.0150   0.1817    0.0586   0.0000   437.0588       6.69270       15.4898      -2.60161       3.85167      -2.83598       8.19575      -1.07578      -1.05329     -0.436116       1.67163      -2.75827       1.86011      -1.55611       1.26635      0.424683      -1.29418      -1.08514     -0.118985     -0.205703     0.0141322    -0.0510754   -0.00317549     0.0365919    0.00373644   0.000217979    0.00108962  -0.000780246   -0.00117081   0.000837193  -9.67356e-05  -0.000108106   7.26162e-05   8.17657e-05   3.03885e-05   2.02831e-06       4.30768       5.59392       6.08312       6.50775       6.75563       6.27785       5.95616       5.35266       4.77811       4.13510       3.41331       2.86065       2.30844       1.78635       1.37746       1.00590      0.753689      0.526137      0.370420      0.251145      0.169444      0.110917     0.0685290     0.0418778     0.0252153     0.0149524    0.00855307    0.00458755    0.00245990    0.00127874   0.000669011   0.000314132   0.000149084   6.74286e-05   2.88195e-05   1.21450e-05
  25  20 3977.3079    1.5167  8.7598  9.2686  0.0007  0.0827   0.0112   0.2290    0.0604   0.0000   435.1772      -4.80363       19.9853       1.58398      -9.37119       16.3872       5.86618      -4.02297      -8.24919       5.99834       6.17023     -0.533062      -3.25301       3.32894     -0.732627     -0.991944      0.231727      0.896755    0.00307724     -0.137476      0.105368    -0.0193595    -0.0528089     0.0140983     0.0254356     0.0229570   -0.00562715   -0.00436567  -0.000245030  -0.000571917   0.000300861  -0.000359228  -0.000209677  -3.79703e-05   3.45531e-06  -1.39900e-05       5.29938       6.83441       7.53108       7.97594       8.11990       7.80672       7.21314       6.61166       5.84518       5.06656       4.24654       3.52454       2.81070       2.18687       1.72141       1.26406      0.914307      0.650096      0.452757      0.318898      0.210731      0.133753     0.0853410     0.0517488     0.0308834     0.0182671     0.0104298    0.00577343    0.00307565    0.00159580   0.000793311   0.000384257   0.000180152   8.36388e-05   3.61175e-05   1.51807e-05
  25  21 4123.5005    1.2294 11.6489  9.3080 -0.0011  0.1113   0.0087   0.3108    0.0480   0.0000   444.1017       5.24867       11.1209       3.98422      -4.42391       4.84503       2.14185       7.02717      -2.31182       8.00085       11.9162       8.71238       1.00048      -1.07654      -2.07753       1.27125       2.08977      0.782588     0.0202017      0.403178      0.150364     -0.321572     -0.198188     0.0888188    -0.0574519    0.00861075    -0.0209334    0.00214274    0.00137242  -0.000799835   7.83076e-06  -8.37033e-05  -3.83402e-05   0.000124565  -3.41295e-05  -3.66336e-05       7.17617       9.33952       10.3207       10.9464       10.6847       10.3601       9.88485       8.87635       7.94842       6.91982       5.88863       4.82115       3.86742       3.08315       2.30502       1.73691       1.26186      0.900435      0.616418      0.428442      0.283569      0.183699      0.112929     0.0713519     0.0419993     0.0245890     0.0139823    0.00774814    0.00412269    0.00213861    0.00107173   0.000525964   0.000251511   0.000112565   4.90501e-05   2.03594e-05
  25  22 4269.4560    1.0443 14.3562  9.1316 -0.0012  0.1376   0.0067   0.3854    0.0442   0.0000   439.8888       5.74450       33.0388      -8.87998      -5.54917      -9.33352       13.5331       12.4666      -2.51486      -3.18114      -6.82435       1.73323       4.03969      -1.02434      -1.90611       3.08975      0.534327      -1.17684      -1.07595     -0.876029      0.125127      0.154243    -0.0193261     0.0573025    -0.0655781   -0.00538217     0.0216648     0.0112130   -0.00196454   -0.00409313    0.00111851  -0.000337879   2.03338e-06  -5.02850e-05   8.34440e-05   7.57298e-06       8.65870       11.2385       12.4176       12.9141       13.2879       12.7731       12.0868       10.8516       9.75331       8.30810       7.07148       5.82092       4.63298       3.69376       2.83220       2.11974       1.54338       1.11944      0.782344      0.528378      0.353543      0.227856      0.145069     0.0894349     0.0531892     0.0310222     0.0175746    0.00970938    0.00520723    0.00271788    0.00136151   0.000664553   0.000308344   0.000142176   6.05971e-05   2.59490e-05
  26   7 2039.7085    0.7103  0.6714  8.8281 -0.0047  0.0208   0.0167   0.0460    0.1014   0.0000   442.9689      -1.67687       17.3381      0.483116      -3.10155      0.126332      -1.53314     -0.871747     -0.925442     -0.669231       1.19259      0.443922      0.731564     -0.730272      0.365490     -0.338931     0.0188997      0.305454    -0.0745238     -0.105066     0.0421741    -0.0176037    -0.0298745    -0.0104975    0.00207980   -0.00351093   -0.00203990  -6.64138e-05  -4.29925e-05  -6.42352e-05  -0.000335907   5.10618e-05  -0.000116686  -1.29174e-05   1.89279e-05   6.51745e-06       1.39092       1.91082       2.14757       2.35129       2.36014       2.23880       2.11106       1.94453       1.55494       1.30200       1.07539      0.873923      0.695265      0.536090      0.438816      0.309605      0.218735      0.160057      0.115953     0.0861100     0.0557681     0.0381552     0.0245408     0.0149942    0.00869839    0.00513219    0.00308829    0.00172280   0.000922132   0.000517479   0.000262437   0.000137053   6.51428e-05   2.96816e-05   1.46232e-05   6.74395e-06
  26   9 2365.9890    1.3787  1.0398  9.4016 -0.0029  0.0234   0.0262   0.0585    0.1858   0.0000   438.6448      -2.38052       18.4879       3.79618      -5.59816     -0.800246       1.88656      -1.51181       4.17377      0.882867      -1.21652      -1.27450     0.0882287    -0.0331723    -0.0811892     0.0945290    -0.0245105     0.0987487    -0.0323733     0.0162053    0.00820933    -0.0503105     0.0528695     0.0314742   -0.00463986    0.00486313    0.00626414  -0.000297743  -0.000384527   0.000821358   0.000678063   1.62678e-07  -2.67765e-05   3.30898e-05  -7.89050e-06  -6.72611e-06       1.61423       2.09545       2.30989       2.28720       2.21182       2.23008       2.16803       2.08974       1.88294       1.57511       1.22444      0.970182      0.794795      0.624823      0.514851      0.419203      0.316017      0.238837      0.163791      0.110482     0.0701677     0.0459744     0.0279378     0.0171483     0.0106953    0.00605171    0.00338922    0.00199947    0.00108470   0.000578266   0.000307365   0.000157284   7.67840e-05   3.73581e-05   1.66653e-05   7.31094e-06
  26  10 2521.1740    1.7987  1.0987  9.9303  0.0014  0.0242   0.0334   0.0605    0.1919   0.0000   436.7491      -1.08467       14.3156       3.88411      -1.63844      0.551074       1.89572      -2.26352      -4.05571      0.709605     -0.305255     -0.125658      0.697905       1.07192     -0.210480     -0.289597     -0.334934      0.103483    -0.0513516     0.0382696     -0.146320    -0.0309727     0.0535781    -0.0118510   -0.00489014   -0.00220410    0.00380543   0.000305824    0.00106454  -0.000574859  -7.50711e-05  -2.65952e-05   5.75533e-05   2.80041e-06  -2.01573e-05   7.76160e-06       1.62743       1.92675       2.12329       2.30842       2.25009       2.24778       2.02359       1.98818       1.83248       1.53164       1.22919       1.00725      0.821202      0.673615      0.505537      0.417276      0.312646      0.225671      0.161030      0.110948     0.0709276     0.0460012     0.0300689     0.0188379     0.0115399    0.00663844    0.00390834    0.00225537    0.00119130   0.000677186   0.000373985   0.000185877   8.17077e-05   4.19780e-05   2.01740e-05   8.42413e-06
  26  11 2674.2986    2.4480  0.8988 11.0228 -0.0071  0.0227   0.0511   0.0531    0.1773   0.0000   439.1837      0.983058       12.2259      -1.46553       1.86980      -1.41918       1.33801      -3.24811      -2.24805      -1.01154       2.10315      0.306051     -0.770125     -0.719203   -0.00809831      0.244727     -0.355985     0.0210837     -0.107650   -0.00908719     -0.180675     0.0412396    0.00727657    0.00190495    0.00694650     0.0135083    0.00679644   0.000112782   0.000323765  -0.000248717  -0.000274065  -0.000136941   0.000125609   2.42963e-05  -7.31144e-06   1.52737e-06       1.49039       1.94644       2.03758       2.22894       2.17784       2.15147       2.00563       1.80230       1.70091       1.39826       1.22499       1.01938      0.797709      0.619778      0.481285      0.375044      0.278316      0.210627      0.140477     0.0958198     0.0629547     0.0428373     0.0262028     0.0175403     0.0104520    0.00665853    0.00361229    0.00211177    0.00113787   0.000587934   0.000314052   0.000151073   8.14415e-05   3.65200e-05   1.65725e-05   7.20277e-06
  26  12 2826.4899    3.1449  0.9340 10.9397 -0.0002  0.0223   0.0637   0.0552    0.2316   0.0000   438.1336       1.48510       15.8694       1.69824       1.72913       1.11238      -1.20534       1.79720       1.00664      0.484567      -1.22727      0.476136      0.394434     -0.260916      -1.23287     -0.350635      0.443712     -0.264457     0.0916491      0.118042    -0.0907639   -0.00794421   -0.00820552    -0.0112529     0.0211430   0.000814681    0.00336159   0.000450194   -0.00131047  -9.21168e-05   0.000575773   0.000248080  -4.11881e-05   4.10142e-06   1.47363e-06  -7.14159e-06       1.49495       1.82104       1.94785       2.14412       2.20243       1.96815       1.84766       1.77956       1.63463       1.40711       1.19672      0.979290      0.786820      0.663155      0.504764      0.345102      0.265980      0.194370      0.145051     0.0950425     0.0573536     0.0395917     0.0272755     0.0170611     0.0104815    0.00610506    0.00331371    0.00182449    0.00108864   0.000633073   0.000343914   0.000175574   8.28868e-05   3.54944e-05   1.57022e-05   7.27542e-06
  26  13 2977.3649    3.9279  0.9706 10.5703 -0.0024  0.0209   0.0731   0.0519    0.4326   0.0000   439.1616      0.573766       11.9280       2.48116       1.56187      -1.62580      0.716714      0.497465      0.291087      -1.46541    -0.0849191     -0.664145      0.195399    0.00542044      0.599870     -0.279365     -0.384299     -0.126277    -0.0106975      0.108610    0.00129531     0.0368392    -0.0408589    -0.0238593    0.00387591    0.00503128   -0.00592128   -0.00116114    0.00139257   0.000445876   6.04008e-05  -0.000197551   8.58139e-06   2.03130e-05  -2.29368e-06   1.62213e-06       1.35024       1.65682       1.80286       2.02642       2.01036       1.91585       1.88827       1.72096       1.46606       1.24170       1.08465      0.892128      0.732056      0.575148      0.452950      0.336424      0.243041      0.176703      0.129859     0.0868194     0.0635692     0.0411551     0.0266823     0.0162338    0.00954334    0.00589695    0.00361072    0.00189128    0.00105323   0.000582474   0.000286504   0.000156852   7.26809e-05   3.53893e-05   1.59915e-05   7.54793e-06
  26  14 3126.7902    4.1100  1.0217 11.7015 -0.0059  0.0238   0.0794   0.0550    0.2281   0.0000   439.3363       1.20329       17.5440       2.79447      -3.93066      -1.32618      0.131322       1.10831     -0.744475       1.17535     -0.368529      -1.42999     -0.737615    0.00523334      0.666161     -0.166483    -0.0733788     0.0324448    -0.0611019     0.0478834   -0.00253136     0.0378741     0.0298530   -0.00355069   -0.00330319   -0.00549301  -0.000813984   -0.00281157    0.00171490   0.000729041  -0.000746825   2.70225e-06  -6.25729e-06   3.54654e-05   1.36736e-05  -7.73263e-06       1.48101       1.81722       2.08576       2.11946       2.18237       2.19400       1.98482       1.90623       1.60391       1.38793       1.17648       1.04779      0.800644      0.649852      0.496539      0.364562      0.282823      0.200025      0.140244      0.101467     0.0663359     0.0462289     0.0293488     0.0182542     0.0111881    0.00669941    0.00390613    0.00229571    0.00115470   0.000623730   0.000337429   0.000171606   8.05113e-05   3.94056e-05   1.91671e-05   7.79642e-06
  26  15 3275.3078    3.7412  1.5296 11.3963 -0.0003  0.0283   0.0587   0.0703    0.1615   0.0000   437.6465    -0.0784540       13.7813       2.71404      -3.49820      0.530772      0.800786       3.41198     0.0700079      0.105202   -0.00587761      0.787726      -1.07492     -0.108678     0.0423445     -0.233860     -0.350949     0.0480830     -0.114231      0.170389    -0.0346861     -0.108802    -0.0141597     0.0344143    -0.0163977   -0.00445823  -0.000152602   -0.00142272   -0.00324036  -0.000719826   0.000896132   0.000142573   2.99821e-05   5.93993e-06   6.75468e-06  -4.18560e-07       1.85835       2.39836       2.59076       2.70946       2.75595       2.71182       2.54920       2.36923       2.02460       1.74711       1.47434       1.27243       1.02040      0.816868      0.626000      0.456916      0.335627      0.243226      0.173468      0.128593     0.0804550     0.0556558     0.0364324     0.0225964     0.0135363    0.00791932    0.00453258    0.00256537    0.00139052   0.000765259   0.000397583   0.000204238   9.39732e-05   4.51139e-05   2.13500e-05   9.64784e-06
  26  16 3423.1317    3.0545  2.1867 11.3714 -0.0038  0.0362   0.0417   0.0878    0.0889   0.0000   437.5997     -0.755642       14.9414     -0.137744      -5.28452       1.03731       2.91718       5.99009      -1.17557       2.15146       1.84700      0.981916       1.85264      -1.63915      0.165418      -1.19522     -0.362126     -0.203283    -0.0951737      0.165424     -0.198961    -0.0421772     -0.104770    0.00815913    -0.0383395     0.0123616    0.00384056    0.00613047   -0.00196379  -0.000155392  -0.000354320   0.000318702  -0.000137143   1.55768e-05   8.86889e-06   2.15396e-05       2.22837       2.79402       2.97215       3.31602       3.35005       3.15106       2.88105       2.76193       2.58020       2.18896       1.79382       1.55625       1.25931       1.01212      0.763597      0.589996      0.442136      0.318480      0.221064      0.155020      0.104913     0.0713113     0.0433951     0.0279239     0.0164964     0.0102131    0.00598628    0.00338836    0.00186523   0.000984857   0.000543495   0.000270877   0.000133412   6.40842e-05   2.93307e-05   1.28366e-05
  26  17 3570.8161    2.5033  3.4098 10.5958 -0.0008  0.0443   0.0268   0.1104    0.0704   0.0000   438.2809       1.70807       13.1214     -0.450527       3.35683      -1.50524       1.99126       1.49933      0.281547      -4.27724       4.24943     -0.237774     -0.502442      0.513168     -0.301988     -0.144170   -0.00988594     -0.234189      0.197244      0.154200     0.0519526     -0.197929    -0.0114229    -0.0241789   -0.00866491    -0.0248929     0.0123970   0.000369983   -0.00179802  -0.000409376   0.000871712  -0.000863493  -8.80999e-05   8.14453e-05   1.13712e-05   2.06590e-06       2.66977       3.49641       3.76665       4.07883       4.03002       4.02215       3.62401       3.41601       3.03510       2.67322       2.29539       1.94347       1.53032       1.23314      0.948264      0.726076      0.529280      0.384157      0.266919      0.188459      0.127054     0.0856751     0.0540927     0.0336472     0.0205061     0.0127860    0.00739509    0.00419398    0.00231032    0.00123134   0.000622692   0.000329780   0.000156842   7.53468e-05   3.37988e-05   1.50682e-05
[truncated: 1,507,802 more chars]
