# Supplementary material for: Global-Mode Analysis of Full-Disk Data from the Michelson Doppler Imager and the Helioseismic and Magnetic Imager
Source: Sol Phys. 2018 Jan 31;293(2):29. doi: 10.1007/s11207-017-1201-5 (PMC6566312; doi:10.1007/s11207-017-1201-5)
Supplement: Supplementary file 3 — (TAR 230.0 MB) [file 11207_2017_1201_MOESM3_ESM.tar › MDI/mdifdvwap.2703]

   0  22 3168.6127    3.4431  1.7263 13.3120  0.0000  0.2238   0.6212   1.0163    0.8557   0.0000     0.0000       0.00000       0.00000       0.00000       0.00000       0.00000       0.00000       0.00000       0.00000       0.00000       0.00000       0.00000
   1  17 2559.2502    2.6355  3.4085 12.7750  0.0535  0.3206   0.0889   0.3822    0.1354   0.0000   278.6750      -38.0607       0.00000       0.00000       0.00000       0.00000       451.261       177.140       0.00000       0.00000       0.00000       0.00000
   1  18 2693.4670    2.5337  1.2727 13.0286  0.0000  0.1533   0.1374   0.2301    0.2551   0.0000   403.1503       154.244       0.00000       0.00000       0.00000       0.00000       221.885       87.2093       0.00000       0.00000       0.00000       0.00000
   1  19 2828.1366    3.0510  1.5568 12.7594 -0.0015  0.1089   0.1397   0.2733    0.3045   0.0000   554.4668      0.478499       0.00000       0.00000       0.00000       0.00000       144.080       73.5544       0.00000       0.00000       0.00000       0.00000
   1  20 2963.5325    4.2203  1.8703 12.3282  0.0000  0.1320   0.1757   0.3038    0.5867   0.0000   517.9719       51.9157       0.00000       0.00000       0.00000       0.00000       184.848       80.5230       0.00000       0.00000       0.00000       0.00000
   1  21 3098.3717    3.6715  1.1860 12.5654 -0.0142  0.1201   0.1961   0.2551    0.5913   0.0000   425.1135       36.3622       0.00000       0.00000       0.00000       0.00000       153.932       75.2524       0.00000       0.00000       0.00000       0.00000
   1  22 3233.5886    4.4159  1.3484  5.2847  0.0000  0.1022   0.2078   0.2339 1000.0000   0.0000   260.6646       295.291       0.00000       0.00000       0.00000       0.00000       130.659       68.5354       0.00000       0.00000       0.00000       0.00000
   1  23 3368.7636    4.1229  3.2026 11.1753 -0.0010  0.1876   0.1242   0.3980    0.8663   0.0000   275.3197       59.1320       0.00000       0.00000       0.00000       0.00000       259.346       116.679       0.00000       0.00000       0.00000       0.00000
   1  24 3504.2281    3.3893  4.1836 12.3680  0.0000  0.2144   0.0924   0.5447    0.2124   0.0000   452.7323       14.7727       0.00000       0.00000       0.00000       0.00000       269.624       146.955       0.00000       0.00000       0.00000       0.00000
   1  25 3640.5592    2.7579  4.5892 12.3473  0.0038  0.2541   0.0723   0.6485    0.1657   0.0000  1159.1366       408.349       0.00000       0.00000       0.00000       0.00000       329.957       169.358       0.00000       0.00000       0.00000       0.00000
   2  15 2352.2989    1.3790  1.2205 12.6915  0.0000  0.1011   0.0621   0.1602    0.1543   0.0000   424.3916      -45.3196      -12.2867      -12.3332       0.00000       0.00000       80.4596       64.6330       32.6452       9.74698       0.00000       0.00000
   2  16 2485.8930    1.9559  1.3324 12.4766  0.0000  0.0887   0.0785   0.1650    0.1923   0.0000   371.9917       1.52914      -58.3975       24.8953       0.00000       0.00000       82.4154       57.2252       29.6253       8.92631       0.00000       0.00000
   2  17 2619.6573    2.3736  1.2170 12.2437  0.0000  0.0762   0.1007   0.1730    0.2847   0.0000   353.5378      -7.39580      -35.6482       2.33962       0.00000       0.00000       64.1212       48.8685       24.8581       7.53963       0.00000       0.00000
   2  18 2754.5236    2.9585  1.2397 11.7822  0.0000  0.0766   0.1204   0.1585    0.5099   0.0000   501.8645       14.7130       49.4140      -1.53501       0.00000       0.00000       61.2867       48.9761       24.4042       8.02487       0.00000       0.00000
   2  19 2889.7192    3.6225  1.3269 12.0569  0.0000  0.0812   0.1423   0.1679    0.5248   0.0000   437.5545       61.9218      -1.66610      -11.1630       0.00000       0.00000       68.2643       54.3943       24.3824       8.73051       0.00000       0.00000
   2  20 3025.0641    4.1443  0.9797 12.9280  0.0000  0.0704   0.1833   0.1247    0.3817   0.0000   495.8292       36.3467       10.5079       4.96660       0.00000       0.00000       61.0447       46.0611       22.7133       7.62607       0.00000       0.00000
   2  21 3160.1153    4.3226  1.5215 10.9403  0.0000  0.0795   0.1566   0.1852    1.6175   0.0000   363.8573       6.12470      -11.8756       18.0849       0.00000       0.00000       67.2165       51.6024       25.5051       8.16907       0.00000       0.00000
   2  22 3295.2934    4.2298  2.4148 11.4691 -0.0016  0.0950   0.1199   0.2532    0.6006   0.0000   354.3968       114.821      -14.5376       7.57868       0.00000       0.00000       73.8481       58.3379       32.5409       11.1104       0.00000       0.00000
   2  23 3431.0737    3.4855  3.3188 12.1485  0.0011  0.1441   0.0830   0.2905    0.2240   0.0000   323.1859       72.3433      -34.1679       17.6280       0.00000       0.00000       118.515       92.4132       47.6808       15.4293       0.00000       0.00000
   3  13 2137.6990    0.7541  1.3607 11.2619  0.0000  0.1211   0.0411   0.2366    0.1844   0.0000   427.8708       24.3620      -70.8241      -4.20716       17.9807       3.10302       77.8220       72.7068       45.7202       20.8716       8.69527       2.09182
   3  14 2273.4282    1.0746  0.9949 11.3932  0.0000  0.0838   0.0563   0.1558    0.2442   0.0000   458.4694       77.7689      -30.2769      -12.3196       5.37890      0.591417       51.0433       42.4806       34.0321       19.0523       7.50903       1.49913
   3  15 2407.7020    1.4226  0.9626 11.7881  0.0000  0.0832   0.0722   0.1507    0.2707   0.0000   371.2484       35.9598      -12.8842      -1.63084       1.62026      -1.84976       47.4990       37.4432       30.8643       19.3462       7.25464       1.54688
   3  16 2541.7819    1.7620  1.0355 11.3891  0.0000  0.0586   0.0790   0.1515    0.4777   0.0000   416.8822      -45.7748       3.00599      -2.91998       9.26054     -0.440280       27.8090       27.7279       21.2618       11.6652       5.80659       1.74901
   3  17 2676.2809    2.5443  0.9192 11.8280  0.0000  0.0611   0.1114   0.1408    0.5640   0.0000   407.0318       27.7176      -17.2954      -7.09722      -6.19060      -2.63766       33.4803       33.5557       22.4665       11.2379       5.52048       1.61754
   3  18 2811.4876    3.1844  0.9201 10.4419  0.0010  0.0498   0.1273   0.1208    2.4496   0.0000   411.2740       30.9549       9.83785      -13.9310       4.40296     -0.312261       26.4380       25.2180       18.1322       10.5263       4.56503       1.32183
   3  19 2947.1312    3.7346  0.9949  6.7914  0.0000  0.0529   0.1519   0.1350  138.2830   0.0000   462.9857       77.9994       12.9833       8.98614      -3.93918      -2.34600       29.7197       29.1483       20.0369       9.16433       5.07070       1.44701
   3  20 3082.5707    4.1088  1.1166 13.2379 -0.0032  0.0574   0.1847   0.1442    0.4701   0.0000   438.1827       62.0136       16.3872      -22.4582     -0.440291      -2.29847       26.3403       28.8216       18.8880       11.8991       5.03091       1.89548
   3  21 3218.0410    4.0410  1.6729 12.5160  0.0000  0.0708   0.1406   0.1938    0.5118   0.0000   457.1143       46.9909       16.5698     -0.543079       1.25368      -1.36570       40.7757       37.4486       26.3034       14.3623       6.02774       1.67063
   3  22 3353.7813    3.6538  1.9811 12.7779  0.0000  0.1008   0.1350   0.2174    0.3758   0.0000   457.8384       66.3860      -11.5380       6.91576       7.20630     -0.682949       64.1808       59.6636       38.3109       17.7608       7.16477       1.93755
   3  23 3489.8387    3.1092  3.0000 12.0560  0.0000  0.1069   0.0893   0.2798    0.3148   0.0000   444.3950       117.233       11.4282      -9.34297      -6.66401       2.79008       61.8436       56.9175       38.9447       22.3493       8.69472       2.61684
   3  24 3626.4936    2.9265  4.0985 11.4885 -0.0005  0.1265   0.0741   0.3235    0.3635   0.0000   399.6850       70.3552      -42.0520       1.53215       3.53810       2.50235       67.2033       64.0062       46.1400       24.8388       11.5967       3.39515
   4  11 1914.7279    0.3874  0.5778 10.3573  0.0000  0.0648   0.0253   0.1171    0.0897   0.0000   423.9644      -9.04985      -2.67269      -5.24441      -6.06328     -0.578279       29.3023       32.4818       23.8871       14.3016       7.39944       2.87844
   4  12 2051.7425    0.5733  0.7103 10.3757  0.0000  0.0927   0.0318   0.0997    0.1368   0.0000   454.6242      -1.98414       31.0071       7.86356       2.97408     -0.529634       29.1841       44.2517       25.1313       21.7318       8.50894       6.23863
   4  13 2188.4089    0.8593  0.6190 10.6166  0.0000  0.0590   0.0418   0.1173    0.1814   0.0000   433.5922       5.76297      -4.54014      -3.23500       5.32750      -3.35941       34.8277       30.3201       22.7206       15.8355       7.43377       3.59618
   4  14 2324.2417    1.3191  0.5422 10.9851  0.0000  0.0371   0.0615   0.0955    0.2291   0.0000   440.6244       31.8682       28.7730      -6.30122      0.679436       1.08428       12.5909       13.4100       11.9401       8.51204       5.21810       2.76487
   4  16 2593.1643    2.1622  0.9405 10.9146 -0.0005  0.0590   0.0773   0.1338    0.7924   0.0000   432.6131      -10.1598      -6.00230       2.66590      -4.10293      -3.40137       22.5060       24.8696       21.1641       17.5476       9.20482       5.58205
   4  17 2728.5294    2.4851  1.1318 11.9881  0.0000  0.0594   0.0922   0.1620    0.4209   0.0000   441.3023       80.2412       27.7123     -0.249348      -2.94957     0.0491360       18.7419       24.0775       17.5624       12.8641       7.39539       3.60322
   4  18 2864.3702    3.3244  0.7363 12.5585  0.0000  0.0410   0.1463   0.1027    0.3671   0.0000   442.5951       6.05358      -9.24225      -10.1970       1.01179      -1.70208       18.9154       19.2202       14.9831       9.95857       5.99125       2.66463
   4  19 3000.3040    3.6840  0.9572 12.8066  0.0000  0.0491   0.1569   0.1143    0.4007   0.0000   451.2151       24.1778      -7.80090      -8.91821       2.04212      -5.25222       17.8669       18.6839       16.1778       11.1743       6.56133       3.38301
   4  21 3271.8497    3.7985  1.7903 12.1255  0.0012  0.0715   0.1336   0.1857    0.6279   0.0000   422.7929       120.128      -1.07030       15.1655       7.39236      -2.51335       25.6988       27.9827       24.5418       15.3351       9.88887       4.63208
   4  22 3408.3999    3.5180  1.9814 12.6101  0.0000  0.0768   0.1188   0.2017    0.2992   0.0000   430.1184       44.9032       5.85102       30.2144      -7.15170      -14.5097       27.2530       30.8662       26.4997       17.4407       10.6575       5.36103
   4  23 3544.9078    2.7822  3.6410 11.6572  0.0000  0.1110   0.0656   0.3011    0.2309   0.0000   374.8398       81.0006      -42.4719      -12.7821       13.9481       1.14476       37.9700       45.7831       34.2161       24.4888       14.8354       6.51251
   4  25 3819.3637    1.9815  5.6644 11.1099 -0.0060  0.1554   0.0400   0.3939    0.1700   0.0000   456.9083       109.358       59.2525      -55.6939      -27.7649      -12.4659       59.9820       67.8455       53.9958       35.3878       19.8651       10.2114
   5  11 1960.5640    0.4430  0.5405 10.5235  0.0000  0.0432   0.0233   0.0969    0.0844   0.0000   445.1408       5.19926       3.59539      -3.33742      0.779881     -0.857455       11.7480       15.9036       12.8666       9.92318       5.74621       3.79143
   5  13 2235.4238    0.8779  0.6393 11.1873 -0.0007  0.0423   0.0393   0.0889    0.1084   0.0000   434.3116      -8.42405       23.4459      -6.19013       7.68488       4.66292       13.9404       17.5738       14.2232       9.86327       5.59446       3.29430
   5  14 2371.1093    1.2779  0.9915 11.0796  0.0000  0.0512   0.0470   0.1198    0.1956   0.0000   400.7624     -0.135408       12.6451      -12.6780      -10.0090      -12.8354       13.1923       15.7629       15.0752       10.0378       7.34639       4.41781
   5  15 2506.2059    1.6523  1.0146 11.6188 -0.0011  0.0460   0.0610   0.1163    0.2281   0.0000   402.5938       43.3611      -10.5314       7.69381      0.268843       1.18563       15.7108       18.0783       15.8321       10.8615       7.25126       4.07679
   5  16 2641.3818    2.1239  0.9042 12.0685  0.0000  0.0467   0.0793   0.1009    0.2475   0.0000   441.8663       30.2591       11.5797      -1.93849      0.465344       2.72878       17.5712       19.5249       17.0623       11.6415       7.07896       3.80066
   5  17 2777.4627    2.8747  0.9974 10.8573  0.0000  0.0409   0.0949   0.1189    1.0434   0.0000   428.5847       18.3235      -7.46007      -16.1191      0.492663      -5.97992       13.1199       14.9443       12.8868       10.3310       6.17477       3.83563
   5  18 2913.8754    3.5139  1.1095 11.2410 -0.0005  0.0525   0.1052   0.1278    1.3753   0.0000   453.0036       33.0240       9.92714      -18.0295      -13.5416      -1.21987       15.0026       15.0515       14.0066       12.2469       8.35203       5.29993
   5  19 3050.0982    4.1034  1.0486 11.6286  0.0000  0.0514   0.1256   0.1347    1.2472   0.0000   435.5645       49.7579       7.59837      -4.15794      -9.62592       1.69612       14.8374       16.8638       15.2585       12.0621       8.22246       4.63941
   5  20 3186.4474    4.4936  1.0085 12.6435  0.0000  0.0495   0.1390   0.1392    0.6089   0.0000   452.3591       18.6993       16.6454       14.5044       13.8824      -12.0740       15.9863       16.9719       15.1893       11.8579       7.94712       4.79720
   5  24 3734.1954    2.3649  4.8487 10.7421 -0.0022  0.1217   0.0362   0.3226    0.2423   0.0000   434.9872       81.7762      -24.3570      -21.0650       9.37157       3.20344       36.6120       42.3856       36.3208       28.7118       21.8375       11.9986
   5  26 4009.8213    1.6585  7.8524 10.4503  0.0000  0.1683   0.0222   0.4653    0.1342   0.0000   422.3759       32.2483       13.1082       2.22360       1.66961      -25.1366       49.5386       58.9050       53.3090       39.9728       27.1862       16.2707
   6   9 1727.7704    0.2789  0.2773  9.8783  0.0000  0.0302   0.0180   0.0634    0.0618   0.0000   434.4386      -8.64447       16.8021       1.07114      -5.07937     -0.225288       8.40234       9.25927       9.70154       5.99672       4.85825       2.83891
   6  10 1866.1232    0.4079  0.4605  9.9798  0.0013  0.0368   0.0201   0.0675    0.0758   0.0000   424.2052      -10.0320       8.72398       14.8018      -5.56514     -0.629233       8.66053       11.2481       8.55210       8.34614       5.76998       4.04789
   6  11 2004.0802    0.5681  0.4618 10.0265  0.0000  0.0262   0.0271   0.0682    0.0912   0.0000   432.3939       11.4323       2.43622     -0.544669       6.58230      -11.6058       6.68182       7.42949       7.04325       5.73397       4.47909       3.15409
   6  12 2142.4722    0.7814  0.6564 10.2576  0.0000  0.0352   0.0310   0.0845    0.1274   0.0000   434.3555      -9.62382       3.37232      -10.4885       1.24149       2.35737       11.2543       13.2953       11.9850       9.12548       5.86607       3.55443
   6  13 2279.8002    1.0020  0.7685 10.7357  0.0000  0.0332   0.0377   0.0912    0.1328   0.0000   446.8750       2.77533       19.4993       6.22994      -3.32327      -1.27752       9.07386       10.4485       9.79645       7.77842       5.91976       3.77364
   6  14 2415.6112    1.3884  0.7701 11.5595  0.0000  0.0385   0.0528   0.0902    0.1245   0.0000   427.8336      -2.65426       9.33017      -2.25574      -5.47598      -1.97553       8.65667       10.7386       8.94053       8.03845       6.09332       3.91105
   6  15 2551.2403    1.8986  0.7923 12.0468  0.0000  0.0383   0.0684   0.0880    0.1325   0.0000   440.6368       13.1068       4.81368      -7.08290      -5.49570      -5.14095       10.7297       12.4009       12.1113       8.51879       6.22980       3.64889
   6  16 2687.2366    2.3917  0.9052 12.6122  0.0000  0.0400   0.0845   0.0964    0.1351   0.0000   435.1865       26.3558       28.0594       21.4808      -2.93991      -4.11817       9.73828       11.6906       10.4795       8.68994       6.72491       3.91621
   6  17 2823.9011    2.9571  0.8702 12.8885  0.0000  0.0350   0.1088   0.0927    0.1610   0.0000   425.1087       12.9429       34.0092      -10.8340      -6.41203      -2.62682       9.09927       10.6339       9.36613       8.58670       5.74388       3.73564
   6  18 2960.8122    3.5183  0.9523 13.0491  0.0000  0.0405   0.1238   0.0975    0.2045   0.0000   436.3724       17.9985       32.7780      -3.20289      -4.90626      -12.6972       11.9764       13.7169       12.3639       9.50099       7.13617       4.28851
   6  19 3097.5647    3.9154  1.1905 12.5783  0.0000  0.0428   0.1277   0.1067    0.3783   0.0000   433.3071       33.9297       1.79035       6.53543     -0.258819      -9.16974       10.2949       12.7658       11.0539       9.41802       6.93681       4.42418
   6  20 3234.3150    3.5923  1.2299 13.5379  0.0000  0.0499   0.1304   0.1338    0.2179   0.0000   440.7081       52.9660       13.9373      -17.7296      -2.08421     -0.977425       11.3412       14.1402       11.8972       10.6228       8.19967       5.36761
   6  21 3371.2820    3.3051  1.8385 12.3470 -0.0024  0.0632   0.0880   0.1714    0.3458   0.0000   436.1808       49.8744      -5.79989       2.39540       11.0784      -5.31118       16.3808       18.5237       17.2946       14.0921       11.6257       7.82168
   6  22 3508.5644    3.0455  2.5181 11.9961  0.0000  0.0804   0.0720   0.2146    0.2890   0.0000   434.1824       16.1308       71.2937       6.08864     -0.771903       4.26119       21.8812       26.3634       23.6157       18.1923       14.4670       9.32842
   6  24 3784.4020    2.0644  4.9633 11.1199  0.0000  0.1227   0.0406   0.3483    0.1877   0.0000   412.2984       24.6138      -35.9629       13.9866      -11.5473      -10.7164       29.4755       37.4602       34.2227       28.5295       20.3957       13.7334
   7   7 1483.4298    0.1366  0.1070  9.6405  0.0000  0.0214   0.0174   0.0625    0.0418   0.0000   429.5143      -8.80622       9.32353       5.91970       4.11542      -1.03106       4.83153       7.66204       7.79337       3.20800       4.78581       2.63967
   7   9 1767.6760    0.3066  0.3117  9.6319  0.0000  0.0268   0.0168   0.0548    0.0574   0.0000   437.7197      -3.91572       5.73441       3.72073       5.69911     -0.426147       5.32656       7.29692       6.08966       5.07174       4.20811       2.95069
   7  10 1906.7635    0.4458  0.4364  9.8646  0.0000  0.0272   0.0212   0.0676    0.0705   0.0000   440.4684       8.71757       5.41605      -6.54748       9.25951       1.56082       6.46529       7.26309       6.61359       5.64313       4.90978       3.26567
   7  11 2045.8190    0.6086  0.5388 10.2409  0.0000  0.0299   0.0259   0.0707    0.0811   0.0000   433.8761      -3.63679       8.56256      -1.46643       2.85786      0.860532       7.34009       7.99028       6.92919       6.99526       5.79680       3.51461
   7  12 2184.5464    0.8283  0.6852 10.3682  0.0000  0.0294   0.0296   0.0833    0.1009   0.0000   440.8314       5.56559       12.5403      -23.9519       3.95722       3.66035       6.74136       8.00632       7.77542       5.67988       5.28386       4.12426
   7  13 2322.1926    1.1553  0.7467 10.8901  0.0000  0.0342   0.0397   0.0738    0.1230   0.0000   443.1320      -14.7718       16.6278       7.81439       1.88779      -3.89375       8.05244       8.20358       7.33759       7.24439       6.31748       4.30989
   7  14 2458.2375    1.6105  1.1045 10.8949  0.0015  0.0403   0.0467   0.0989    0.1951   0.0000   434.3638       11.8537      -6.01977       4.47743     -0.618194      -5.08174       8.20346       10.4112       9.71462       8.59953       6.34080       4.54621
   7  15 2594.3423    2.0107  0.9279 11.8471  0.0000  0.0368   0.0646   0.0962    0.1454   0.0000   433.5343       3.61300     -0.300347       8.22165     -0.650699      -9.16284       8.77911       10.8324       9.71952       8.59077       6.44508       4.30073
   7  16 2731.2576    2.3401  0.9575 12.4519  0.0000  0.0366   0.0760   0.1036    0.1284   0.0000   440.9991       15.3692       11.4243      -7.20707      -4.65615      0.751480       8.86567       10.3343       9.45244       8.27939       6.72062       4.50338
   7  17 2868.4813    3.0708  0.7832 12.9509  0.0010  0.0323   0.1027   0.0798    0.1189   0.0000   438.2592       26.0910       4.39031       13.2269      -5.28913      -14.8427       7.04315       8.75561       8.06364       7.19346       5.32367       4.11205
   7  18 3005.9357    3.4846  0.8689 13.1912  0.0009  0.0341   0.1174   0.0890    0.1274   0.0000   436.1942       33.0881      -1.58175      -13.9202      -2.22102     -0.771843       7.73064       9.24506       9.04838       7.63405       5.67577       3.86784
   7  19 3142.9946    3.9846  1.0807 13.0030  0.0000  0.0368   0.1203   0.0990    0.1819   0.0000   450.5617       21.7937       5.37982       5.74925      -13.7994      -16.1332       8.56877       9.71522       9.60062       8.18978       6.50754       4.45015
   7  20 3280.1751    3.6291  1.4228 12.9212  0.0000  0.0486   0.1009   0.1195    0.1571   0.0000   427.5300       12.0101      -12.2983       3.47774       10.5720      -2.10094       9.70295       13.1104       10.7863       10.1609       7.82303       5.68233
   7  21 3417.7291    3.1183  1.9683 12.6253  0.0000  0.0555   0.0807   0.1599    0.1425   0.0000   457.6624       50.9822     -0.601054      -16.5748       26.1164      -8.55636       12.1212       14.6990       13.6211       11.7889       9.50958       6.84427
   7  22 3555.6293    2.6654  2.7347 12.1470  0.0000  0.0726   0.0597   0.2009    0.1414   0.0000   474.7017       65.2223       16.9016      -20.5851       4.95008      -23.9919       15.7856       19.6021       18.4375       16.0182       12.3076       8.96208
   7  23 3693.8940    2.2687  4.0014 11.4801  0.0000  0.0916   0.0408   0.2470    0.1290   0.0000   466.7726       63.6223       6.29776       7.45801       7.19737       19.8169       20.6808       24.6766       23.3493       21.3520       15.9766       11.6950
   7  25 3971.0799    1.5593  6.7331 10.8276  0.0000  0.1372   0.0252   0.4166    0.0916   0.0000   415.3687       88.8413       69.5551       46.6029      -14.7485      -3.30237       29.9587       36.1501       34.8078       31.4395       23.7206       16.3323
   8   8 1665.7585    0.2356  0.2739  9.7707  0.0000  0.0269   0.0149   0.0536    0.0493   0.0000   440.9343      -16.7353       4.57831       1.86640       2.17409      -1.37985       5.74896       6.06066       4.94522       4.99904       4.36010       3.72646
   8   9 1806.2135    0.3233  0.2831 10.0114  0.0000  0.0301   0.0180   0.0526    0.0553   0.0000   436.9927      -2.92822       3.60376      -1.06346      -9.86505      0.358184       5.13967       6.37815       7.46915       5.32029       5.29017       4.47406
   8  10 1946.0715    0.5018  0.3884 10.1149  0.0000  0.0231   0.0219   0.0545    0.0673   0.0000   440.7912       4.30872       14.4677       7.61094       6.49000      -3.43201       5.08844       6.17839       5.52092       4.74920       4.78929       3.01986
   8  11 2086.1900    0.7017  0.5260 10.2696  0.0000  0.0286   0.0262   0.0568    0.0818   0.0000   431.1175       6.38220       16.5973     -0.954210       5.85505      0.604393       4.74977       6.33731       6.42216       5.17378       4.28227       3.36190
   8  12 2225.2438    0.9377  0.6878 10.6424  0.0000  0.0293   0.0320   0.0747    0.0939   0.0000   440.3033      -8.74653       4.88088       7.41253      -2.00107     -0.383525       5.12008       7.03530       5.89917       5.50946       5.09407       3.70969
   8  13 2362.9081    1.1990  0.9756 10.8706  0.0000  0.0377   0.0363   0.0917    0.1275   0.0000   430.7481       2.68302       5.67180      -12.7269      -1.20579      -5.68001       7.11836       9.09636       8.27238       7.60287       6.19484       4.72504
   8  14 2499.4838    1.6521  0.9949 11.3180  0.0000  0.0355   0.0489   0.0892    0.1386   0.0000   428.4500       26.0190       18.9256      -1.39078      -3.55084      -6.39384       6.89523       9.12526       8.52241       7.79631       6.07790       4.49091
   8  15 2636.2715    2.1399  1.0300 11.9035  0.0000  0.0360   0.0615   0.0953    0.1309   0.0000   428.4410       6.23866       16.8092      -10.6176       10.7478      -1.30963       6.73601       8.79032       8.19863       7.15825       5.89981       4.37950
   8  16 2773.9055    2.5976  0.9588 12.6454 -0.0010  0.0349   0.0784   0.0946    0.1265   0.0000   446.2811       21.6044       5.98425      -1.16861       7.10399      -9.77075       7.15339       8.67824       8.29560       7.08160       5.63816       4.60892
   8  17 2911.7128    3.2458  0.8757 13.0413  0.0000  0.0331   0.0985   0.0841    0.1241   0.0000   421.6578       13.1397      -2.84725       7.67079       3.34189      -9.25056       6.61470       7.46013       6.78554       6.30112       5.73559       4.56901
   8  18 3049.3681    3.5458  0.9673 13.4911  0.0000  0.0505   0.1070   0.0938    0.1144   0.0000   422.8517       16.5418       6.79812      0.171054       7.39533      -4.88529       12.7691       15.2808       12.7811       10.3907       8.16946       5.65634
   8  19 3186.9191    3.8459  0.9365 13.7708  0.0000  0.0360   0.1189   0.1008    0.1112   0.0000   433.4744       29.2444       17.4696      -9.34081      -9.43633      -6.87743       7.17928       8.43720       7.47908       7.80919       6.17654       4.35892
   8  20 3324.6920    3.3710  1.4112 13.3497  0.0000  0.0454   0.0922   0.1317    0.1105   0.0000   450.5328       39.1686       27.4572      -7.65966       2.53589       2.07936       9.04560       10.9267       10.4094       9.27634       7.69171       5.94582
   8  21 3462.8662    2.9973  2.2130 12.6333 -0.0021  0.0580   0.0646   0.1593    0.0968   0.0000   454.2703       26.5275      -9.20486      -3.79455      -3.31131      -5.46211       12.0177       14.8605       14.0887       12.4623       9.83277       7.42281
   8  22 3601.3388    2.5073  3.0761 12.2779 -0.0044  0.0719   0.0498   0.2060    0.0870   0.0000   428.6932       43.5804      -33.9752      -1.98512       2.70710       2.25921       13.9940       16.9968       16.2987       15.4494       12.1568       9.32902
   8  24 3878.5608    1.7378  5.6677 11.1099  0.0021  0.1153   0.0263   0.3112    0.0803   0.0000   456.7163       73.0220       6.86978      -22.2507       15.8432      -5.42967       21.7627       27.2113       26.6032       24.3421       19.3443       14.2158
   8  25 4018.0054    1.5107  7.2431 10.7511  0.0000  0.1381   0.0206   0.3927    0.0699   0.0000   410.8034       29.6982       72.0183      -28.0570       1.97538      -6.19352       24.2556       30.9182       30.5983       27.4851       22.2155       16.6465
   8  26 4157.5697    1.2714  9.1796 10.5176  0.0000  0.1613   0.0170   0.4729    0.0615   0.0000   416.4415       65.5113       19.8113       20.0944       29.9403       17.9589       30.9213       37.5836       38.0699       33.4319       27.8246       21.0101
   9   7 1557.6465    0.1876  0.1651  9.5218  0.0000  0.0181   0.0136   0.0398    0.0407   0.0000   437.5718       2.80294       5.88754     -0.378743      0.437985      0.109176       3.78848       4.78423       4.70669       4.32934       4.25474       3.03655
   9   8 1702.4217    0.2391  0.1894  9.6316  0.0004  0.0286   0.0160   0.0409    0.0435   0.0000   437.2127      -2.86883       2.53588       5.36281      -2.58454      -4.21550       6.88792       8.68528       7.68114       6.41852       4.16218       3.02948
   9  10 1984.1762    0.5293  0.4687  9.9809  0.0000  0.0256   0.0217   0.0585    0.0821   0.0000   442.7518      -4.24345       10.2028       4.55057      -2.03779       3.50367       4.43302       6.01390       5.22223       5.12480       4.19735       3.37865
   9  11 2125.1390    0.7027  0.6096 10.1903  0.0000  0.0288   0.0244   0.0655    0.0987   0.0000   444.2376       7.46074       15.8957      -7.08362      -9.07974      -5.05027       5.68708       6.82581       6.07216       5.32444       4.54851       3.80957
   9  12 2264.6171    1.0384  0.8404 10.5441  0.0000  0.0306   0.0321   0.0796    0.1102   0.0000   431.5481       3.76670       12.0180      -1.75585       4.50968      -3.86365       5.43113       6.71284       6.96786       6.05476       4.99390       3.88450
   9  13 2402.3697    1.3433  0.8547 11.2791  0.0000  0.0322   0.0412   0.0845    0.0945   0.0000   428.4170       17.0389       19.4147       4.71139       8.47715      -3.58914       5.81875       7.77586       7.57519       6.66852       5.46692       4.02632
   9  14 2539.6623    1.8295  0.9156 11.3127 -0.0003  0.0317   0.0498   0.0728    0.1298   0.0000   432.1429       23.6667       12.4798      -12.2235       2.57017      -1.84399       5.42642       6.42456       6.67339       6.37345       5.36833       3.97679
   9  15 2677.1193    2.3831  0.9530 11.9852 -0.0001  0.0304   0.0661   0.0856    0.1279   0.0000   434.0135       30.0952       4.10550      -3.95702       1.72590      -1.83027       5.23694       6.75209       6.17851       5.84105       4.95736       4.10096
   9  16 2815.3873    2.9434  0.8361 12.4768  0.0000  0.0292   0.0841   0.0727    0.1223   0.0000   434.9702       19.6117       9.38623       4.56517       8.57370       1.59247       5.72453       7.03193       6.60896       6.22927       5.23212       3.88241
   9  17 2953.7102    3.4669  0.9675 12.8499  0.0000  0.0317   0.0971   0.0801    0.1260   0.0000   428.4774       18.7481       11.7990      -1.53046      0.837430       2.21972       5.89950       7.36834       7.08771       6.43260       5.25375       4.14816
   9  18 3091.7213    3.6139  0.9253 13.1940  0.0000  0.0330   0.1034   0.0845    0.1208   0.0000   438.0011       28.8356       13.6275       10.7075       14.0549      -6.85069       6.08836       7.64422       6.88096       6.77078       5.34047       4.26624
   9  19 3229.7535    3.6225  1.3540 13.2695  0.0000  0.0412   0.0942   0.1126    0.1063   0.0000   441.2457       41.0142       7.54555      -4.48500       2.95425      -4.82680       6.62029       8.50220       8.18632       7.77810       6.30886       5.25878
   9  20 3368.0480    3.2682  1.5750 13.2728  0.0000  0.0490   0.0818   0.1253    0.0880   0.0000   441.7267       28.1455       22.4552      -22.3395       5.96403      -7.77246       8.32369       10.8419       10.2087       9.11914       8.01942       6.46983
   9  21 3506.6810    2.6419  2.4393 12.7845  0.0000  0.0623   0.0570   0.1852    0.0648   0.0000   445.6771       27.6429       14.7691      -1.26858       28.0844      -11.7932       10.5112       13.3876       13.1458       12.2474       9.86468       8.00904
   9  22 3645.3960    2.3091  3.3771 12.1365 -0.0021  0.0760   0.0427   0.2066    0.0636   0.0000   420.4591       75.0813       36.6946      -29.8748      -23.4031      -12.6591       13.1992       16.7891       15.8748       14.6844       12.8271       10.0488
   9  24 3923.7597    1.5426  5.7450 11.3117 -0.0009  0.1154   0.0250   0.3207    0.0562   0.0000   462.2293       52.5394       4.78971      -20.5263       27.4810      -16.5757       18.7879       24.0680       24.3327       21.9493       18.9395       14.6376
   9  28 4483.9209    0.7915 11.7446 10.2219  0.0000  0.2250   0.0137   0.6677    0.0458   0.0000   557.4196       14.8836       129.317       35.0453       11.4942      -7.96083       37.7512       46.3566       47.6768       44.0299       36.7219       29.7599
  10   9 1880.0172    0.4450  0.3346  9.6511  0.0000  0.0203   0.0186   0.0417    0.0560   0.0000   435.1322     -0.311038       7.34667       1.34167      0.423540      -4.19289       3.57492       4.53263       4.63426       4.30863       3.82908       2.47972
  10  10 2021.5244    0.5993  0.4580  9.8964  0.0000  0.0308   0.0217   0.0479    0.0780   0.0000   438.5038     -0.326855       8.75873       1.80228       2.65878      -2.85011       5.07587       5.77884       4.03083       4.01559       4.72462       4.38492
  10  11 2162.9322    0.8061  0.6952  9.9702  0.0000  0.0257   0.0263   0.0687    0.1323   0.0000   436.3165       10.2797       9.00447       10.4290      -3.90930     -0.396888       4.01508       4.58143       4.88969       4.42935       3.95963       3.19037
  10  12 2302.8149    1.1185  0.8525 10.3195 -0.0005  0.0308   0.0321   0.0722    0.1836   0.0000   438.4207       5.47598       13.3031      -2.05606       6.32485      -6.39737       4.68457       5.48732       6.08872       5.06187       4.81752       4.01008
  10  13 2440.8995    1.5228  0.9461 11.2246  0.0000  0.0298   0.0414   0.0817    0.1199   0.0000   439.9552       7.30795       1.23200      0.360175       4.03479      -3.16924       4.75934       5.85812       5.67591       5.17934       4.91149       3.83318
  10  14 2578.7243    1.9491  0.9646 11.4719  0.0000  0.0296   0.0512   0.0747    0.1275   0.0000   441.9692       10.3681       10.0584       1.45770       4.41074       2.62743       4.71211       5.80481       5.60211       5.27987       4.59358       3.88846
  10  15 2717.1641    2.5772  0.8751 11.9599  0.0000  0.0274   0.0676   0.0676    0.1207   0.0000   438.7055       3.51119       22.9747      0.976622       3.59254       1.01829       4.53278       5.36666       5.47616       5.26940       4.13595       3.77107
  10  16 2855.8479    3.1206  0.9086 12.4177  0.0000  0.0285   0.0807   0.0683    0.1194   0.0000   435.8099       15.1057       12.9682      -5.15802      -3.39984       2.61140       4.47662       5.14782       5.34792       4.96151       4.46980       3.61963
  10  17 2994.7257    3.6918  0.9727 12.5790  0.0000  0.0295   0.0922   0.0740    0.1342   0.0000   434.8947       18.2430       11.0569      -6.81442      -1.92249      -6.61113       4.42233       5.51068       5.02490       5.37369       4.41184       3.74699
  10  18 3133.1572    3.8045  1.0429 13.0654  0.0000  0.0324   0.0964   0.0803    0.1204   0.0000   439.0275       28.7481       12.0755      -4.82240      -1.60997      -1.49710       5.12671       6.72442       6.56825       6.03212       5.33988       4.18661
  10  19 3271.5762    3.6500  1.5099 12.8416  0.0000  0.0385   0.0805   0.1099    0.1016   0.0000   450.1334       10.6822       13.9618       7.16077       8.27806      -9.39093       5.70166       7.53282       7.32949       6.76341       5.97117       4.84414
  10  20 3410.3751    3.0296  2.1242 12.7151 -0.0013  0.0528   0.0613   0.1347    0.0731   0.0000   439.5487       40.1120       7.95949       6.87700       14.6514      -27.9334       8.13258       9.69014       9.88892       9.21309       8.33917       6.78470
  10  21 3549.5247    2.5763  2.6947 12.3658  0.0000  0.0604   0.0469   0.1593    0.0645   0.0000   446.4282       44.2916       18.6554      -2.28655       13.4085       5.52869       9.97932       12.0808       12.1606       11.8395       10.1452       8.20575
  10  22 3688.8739    2.0782  3.5863 11.9986  0.0000  0.0763   0.0362   0.2030    0.0552   0.0000   442.0965       37.9931      -17.7291       16.3268       6.54182      -18.7380       11.3050       14.1297       14.3556       13.3465       12.0650       9.69532
  10  23 3828.2581    1.7567  5.1943 11.5269  0.0000  0.0971   0.0277   0.2643    0.0529   0.0000   456.5382       59.3559       27.1817       37.5221      -9.44861      -24.7177       14.8270       17.9940       18.9219       17.3519       15.6295       12.5132
  10  26 4248.3983    1.0317  9.3531 10.4588 -0.0006  0.1596   0.0153   0.4735    0.0492   0.0000   396.1299       4.68381       68.1261       11.6151      -68.8994      -8.31159       23.0928       28.6725       31.5387       27.8730       24.7396       19.8947
  10  27 4388.7628    0.8587 11.5365 10.3379  0.0000  0.2026   0.0142   0.6061    0.0442   0.0000   469.9713       45.8571       47.2704      -34.8309       58.2750      -5.38232       30.2267       38.9293       38.6109       37.7759       32.6565       26.0748
  11   8 1772.2002    0.2749  0.3263  9.7312  0.0000  0.0214   0.0132   0.0485    0.0436   0.0000   432.0795      -2.11019       22.0425      -4.46625       6.43401      -3.42856       2.95235       3.65573       3.71820       3.34439       3.18974       2.59257
  11  10 2057.9466    0.5872  0.7286  9.8789  0.0000  0.0283   0.0178   0.0698    0.0770   0.0000   444.0941       5.94236       17.2170      0.153623      0.979800     0.0694453       3.94389       5.47321       5.04907       5.35496       4.55708       3.79298
  11  11 2199.8527    0.8086  0.6553 10.4299  0.0000  0.0248   0.0248   0.0621    0.0942   0.0000   440.7651      -5.63168       21.3354      -1.03724       7.80965     -0.643465       3.59803       4.74472       4.79793       4.50780       3.95134       3.06153
  11  12 2340.0474    1.2439  0.9337 10.1941  0.0008  0.0299   0.0361   0.0764    0.2721   0.0000   435.4178       9.61392       7.65461     -0.883696      -6.43733      -8.42808       4.29518       5.76754       5.28649       5.08917       4.53104       3.83615
  11  13 2478.6403    1.5771  1.0710 11.0526 -0.0003  0.0328   0.0428   0.0864    0.2136   0.0000   434.7747      -5.89952       15.0275      -4.24802      -1.78876       6.32705       4.95656       6.25452       6.56082       5.83581       5.14500       4.47036
  11  14 2617.0298    2.0688  0.9294 11.7485  0.0000  0.0283   0.0546   0.0768    0.1386   0.0000   448.2262       7.61453       7.37814       7.68673      -1.53248       3.08661       4.27804       4.92127       5.19903       4.89225       4.40602       3.59137
  11  15 2756.2755    2.5701  0.8491 12.3769  0.0000  0.0285   0.0678   0.0647    0.0998   0.0000   439.9935       15.4632       8.23365       5.31376      0.203015      -1.09273       4.35240       5.87704       5.61281       5.77780       4.96456       3.62666
  11  16 2895.5540    3.1934  0.8830 12.6374  0.0000  0.0272   0.0816   0.0681    0.1149   0.0000   440.2827       14.4816       10.8503       7.35213       1.82852      -5.09046       3.89562       4.94046       5.08673       5.09379       4.23578       3.36025
  11  17 3034.7552    3.8696  0.9904 12.7523  0.0000  0.0328   0.0932   0.0720    0.1349   0.0000   429.2399       22.7710       11.9228       6.23783       9.92797      -18.1663       5.44003       5.59713       4.86053       5.40779       5.27788       4.18440
  11  18 3173.7899    3.8261  1.0671 13.2532  0.0000  0.0315   0.0956   0.0850    0.1113   0.0000   446.4319       28.0255       10.4742       12.7866      -5.63761      -4.76844       5.12319       6.30285       6.43444       5.73946       5.48580       4.30998
  11  19 3312.6828    3.5806  1.4486 12.9010 -0.0001  0.0387   0.0781   0.0937    0.1018   0.0000   436.6849       23.4466       9.45217       5.40027       6.24533      -3.33605       5.24672       6.81490       7.06373       6.60270       5.74768       4.67585
  11  20 3451.9443    2.9475  2.3506 12.3621  0.0000  0.0506   0.0521   0.1312    0.0705   0.0000   437.7065       32.0009       8.83776       7.89536      -6.73888      -14.6637       6.81353       9.03378       8.90732       8.68207       7.97003       6.18722
  11  21 3591.5353    2.4656  3.2896 12.1400  0.0000  0.0636   0.0395   0.1744    0.0543   0.0000   428.9849       12.4726      -8.09822     -0.921083      -10.9143      -17.5863       8.97903       11.8384       11.6862       10.9230       9.61414       8.25822
  11  22 3731.2389    1.9673  4.1101 11.7940  0.0000  0.0759   0.0305   0.2173    0.0500   0.0000   421.2825       35.5148       7.82299      -1.96307      -6.35131      -6.00277       10.7210       13.9874       14.0557       13.2618       12.1094       9.98226
  11  26 4292.7730    0.9970 10.5689 10.3884  0.0000  0.1688   0.0140   0.4942    0.0460   0.0000   449.0310      -55.8867      -22.9165       26.4593       34.9012      -29.8612       22.3593       29.6838       30.6405       28.4455       25.7224       21.3321
  11  27 4432.8996    0.8059 12.3439 10.3093  0.0000  0.2190   0.0130   0.6352    0.0409   0.0000   426.8643       123.729       61.1756      -78.5264       11.6963      -8.83678       28.8327       36.8237       39.3134       36.5823       31.9689       27.0809
  12   6 1509.6689    0.1417  0.1878  9.3561  0.0000  0.0190   0.0097   0.0434    0.0340   0.0000   432.2761     -0.209865       10.3765      -3.66258      -4.82014      -2.49944       2.53864       2.76031       3.17005       3.16444       2.66161       2.28895
  12   7 1660.2298    0.2369  0.1925  9.5706  0.0000  0.0149   0.0126   0.0305    0.0374   0.0000   436.4285     0.0509595       7.44544      -1.59978     -0.611843       1.44912       2.51373       3.01615       3.19868       2.94832       2.88364       2.57742
  12   8 1805.8069    0.3658  0.3227  9.6443  0.0000  0.0201   0.0148   0.0429    0.0464   0.0000   436.3169       1.10724       8.44537       1.20152       2.83618      0.441152       2.32510       2.55837       3.60362       2.81541       2.75533       2.27569
  12   9 1949.9792    0.4799  0.5063  9.6889  0.0000  0.0256   0.0163   0.0555    0.0600   0.0000   434.9947       5.02482       16.6766       1.96490       4.72631      -1.05491       4.25247       5.75035       5.40813       5.49815       4.31202       4.11579
  12  10 2093.6418    0.7211  0.5545  9.9593  0.0000  0.0229   0.0218   0.0507    0.0719   0.0000   438.3758      0.921653       17.4024      0.885468      0.716634       1.09282       3.01745       4.01714       4.15091       3.99034       3.68572       2.90179
  12  11 2235.9649    0.9261  0.7302 10.4104  0.0000  0.0262   0.0254   0.0605    0.0865   0.0000   433.6219      -3.24610       11.2791      -1.51203       7.81404      -2.49949       3.11911       4.38418       4.24635       4.10304       3.77528       3.36612
  12  12 2376.4198    1.2416  0.8319 11.0021 -0.0012  0.0280   0.0335   0.0699    0.1140   0.0000   436.0085       1.75613       11.6997      -6.72708     -0.645153      0.690985       3.55729       4.56001       4.27729       4.42822       4.02040       3.30654
  12  13 2515.5310    1.7899  0.8209 11.3668  0.0000  0.0259   0.0510   0.0711    0.1595   0.0000   437.5476       6.77749       12.5023      -4.95478      -2.74281      -1.63311       3.01539       4.06043       4.18875       3.74395       3.67823       2.96790
  12  14 2654.6887    2.2269  1.0307 11.5688  0.0000  0.0294   0.0562   0.0761    0.2163   0.0000   448.3366       17.2048       4.42575      -5.21662      -2.05942      -5.98822       3.70812       4.58148       4.97172       4.65219       4.43266       3.53896
  12  15 2794.6615    2.5957  0.8564 12.3981  0.0007  0.0258   0.0664   0.0654    0.1195   0.0000   434.7453       12.2374       15.4939     -0.387381       4.39676      -6.75214       3.47869       4.63080       4.25506       4.37951       4.04134       3.37275
  12  16 2934.4852    3.4374  0.8870 12.7279  0.0000  0.0263   0.0845   0.0636    0.1138   0.0000   441.4694       12.6447       3.81352      0.757140      -1.70988       2.37801       3.55086       4.67604       4.58494       4.49580       3.95043       3.29239
  12  17 3074.0771    3.7167  0.9956 13.0463 -0.0005  0.0284   0.0888   0.0728    0.1071   0.0000   442.9022       24.1839       11.4288     -0.392570     -0.576811      0.471335       3.85846       4.86775       5.09727       4.62617       4.09094       3.52455
  12  18 3213.5153    3.7833  1.2508 12.9596  0.0000  0.0324   0.0831   0.0834    0.1064   0.0000   430.2969       17.2374       17.0485      -6.05477      -3.23215      -5.65182       4.14739       5.11748       5.45697       5.17313       4.68195       4.11271
  12  19 3352.9156    3.4007  1.6679 12.7557  0.0000  0.0388   0.0663   0.1043    0.0817   0.0000   437.6383       26.9082       10.7345       6.43680      -3.67421      -11.1995       5.00725       6.50414       6.69703       6.40334       6.15979       4.80413
  12  20 3492.7071    2.7950  2.5174 12.3422  0.0000  0.0490   0.0465   0.1407    0.0598   0.0000   451.6268       22.5057       14.2660       18.9349      -14.4949      -11.6321       6.37481       7.97483       8.07864       7.81496       7.07732       6.13025
  12  21 3632.8072    2.3765  3.5229 11.8397  0.0000  0.0613   0.0346   0.1700    0.0527   0.0000   430.9802       37.0916       26.3520      -7.87591       5.86988       3.38127       7.65087       9.88062       10.0315       9.93188       8.56844       7.61103
  12  22 3773.0120    1.8308  4.6492 11.6311  0.0000  0.0783   0.0270   0.2262    0.0457   0.0000   457.8960       62.0763      -1.78122       12.9975      -12.9129      -24.0415       9.90476       12.7465       12.9908       12.8958       11.6827       9.88009
  12  23 3913.3447    1.5452  6.4795 11.1356  0.0000  0.0989   0.0208   0.2789    0.0467   0.0000   443.2841       25.4610       2.05768       9.42580      -3.26402      -23.2529       12.3627       16.1008       16.5129       15.6014       14.6588       12.5166
  12  24 4053.8358    1.3186  7.6966 10.8487  0.0000  0.1149   0.0175   0.3319    0.0458   0.0000   465.7609       47.6478      -39.4584      -8.20295       12.1989      -13.1102       14.2436       18.5280       19.0157       18.7404       16.6629       14.7367
  12  26 4335.2101    0.8934 10.0701 10.4506  0.0000  0.1637   0.0139   0.4852    0.0418   0.0000   434.8869       67.2243       97.2548      -14.8559      -36.4201      -3.96843       20.5057       27.1599       27.8012       27.3052       24.6217       20.4879
  13   5 1382.3457    0.1048  0.1097  9.2846  0.0000  0.0185   0.0096   0.0391    0.0308   0.0000   436.9979      -1.68628       14.0709       3.48749    -0.0153744     -0.687734       2.98237       2.73965       2.71056       3.35982       2.30656       3.16821
  13   7 1692.3821    0.2499  0.2173  9.4242  0.0000  0.0231   0.0123   0.0343    0.0372   0.0000   436.9107       2.52912       10.6699       1.56395      -4.84838      0.787255       2.74160       3.79966       4.42567       3.68337       3.05549       2.89759
  13   8 1838.6716    0.3710  0.3232  9.5236  0.0000  0.0186   0.0144   0.0400    0.0474   0.0000   431.9933      0.782491       14.6692       1.20593      0.944759      0.836411       2.47340       2.42978       2.91146       2.76525       2.38562       2.07731
  13   9 1983.8494    0.5409  0.5075  9.8385  0.0000  0.0211   0.0170   0.0510    0.0570   0.0000   441.5761     -0.115101       16.2261      0.982220      -2.54051      -2.35126       2.37337       3.13665       3.16362       3.12057       2.96183       2.51546
  13  10 2128.5467    0.7342  0.6051 10.0110  0.0000  0.0226   0.0207   0.0503    0.0693   0.0000   436.6585     -0.241422       13.0253      -3.70178      -2.26481      -1.66026       2.84190       3.18654       3.63356       3.46361       3.22633       2.67830
  13  11 2271.1600    1.0548  0.8353 10.4049  0.0000  0.0251   0.0253   0.0606    0.0841   0.0000   436.5791       4.87400       17.3709      -5.42009      -3.86214       4.02085       3.05615       3.75066       4.00181       3.89794       3.47517       2.91856
  13  12 2411.9166    1.3701  0.8329 11.0365  0.0009  0.0251   0.0341   0.0642    0.0919   0.0000   439.0396       5.71981       8.70874      -4.82334      -2.33745      0.414890       3.09039       4.03258       4.29930       3.83763       3.82113       3.04110
  13  13 2551.8308    1.7355  1.0017 11.3515  0.0000  0.0273   0.0417   0.0751    0.1391   0.0000   441.9211       4.20798       16.1066      -1.08032      -8.25753      -8.35917       3.14243       4.02452       4.12255       4.05760       3.82875       3.32011
  13  14 2691.7713    2.3434  1.1208 11.4204  0.0000  0.0304   0.0583   0.0800    0.2565   0.0000   438.0085       14.0818       3.92168      -7.43033       3.90105      -1.51082       3.26183       4.75003       4.45900       4.80144       4.08861       3.58605
  13  15 2832.3413    3.0195  0.8694 12.2241  0.0000  0.0245   0.0773   0.0629    0.1863   0.0000   438.7489       10.5730       17.4020       4.94378      -6.45047      -6.65041       2.94112       3.59588       3.93386       4.09288       3.16186       3.03823
  13  16 2972.7934    3.4852  0.8852 12.8949 -0.0005  0.0274   0.0844   0.0649    0.1207   0.0000   432.7969       17.3725       7.77793       3.09310       5.06203      -5.65234       2.70353       4.25469       3.65358       4.01825       3.40193       3.24342
  13  17 3112.7261    3.6882  1.0039 13.0637  0.0000  0.0280   0.0876   0.0713    0.1068   0.0000   437.8771       25.2845       16.5442     0.0663620       10.4339      -6.67774       3.36186       4.41851       4.50725       4.64743       4.26111       3.42595
  13  18 3252.6717    3.4717  1.3416 12.8733  0.0000  0.0325   0.0725   0.0921    0.0960   0.0000   440.1498       18.7423       15.2663      -5.31459       2.57619      -4.40208       3.88128       4.99713       5.11104       4.73176       4.46750       3.96383
  13  19 3392.6738    3.1489  1.9109 12.4858  0.0000  0.0415   0.0556   0.1051    0.0741   0.0000   433.8186       23.7744       6.81654      -2.11103      -2.20917      -7.19872       4.55483       6.34840       6.26971       6.35989       5.59737       4.85423
  13  20 3532.9564    2.5892  2.6976 12.1440  0.0000  0.0517   0.0411   0.1374    0.0578   0.0000   431.5747       20.9750      -2.64373      -1.20581       13.4672      -11.9112       6.00694       7.99105       8.48350       8.00936       7.49614       6.20278
  13  21 3673.4364    2.1746  4.1719 11.4892  0.0009  0.0676   0.0284   0.1743    0.0525   0.0000   444.4483       16.9947       18.7595      -9.68838      -15.0344      -16.9466       7.45928       9.61548       10.2375       9.60363       9.26270       7.72261
  13  22 3814.1173    1.8065  5.2891 11.2624  0.0000  0.0777   0.0232   0.2137    0.0476   0.0000   447.7066       40.3184       19.6959       6.76280     -0.315328      -13.3517       9.42234       11.9000       12.8127       12.3444       11.0914       10.0132
  13  23 3954.9469    1.4637  6.8398 10.9787  0.0001  0.0974   0.0191   0.2817    0.0468   0.0000   443.9532       43.6788       30.0847       8.94428       9.39014      -25.5941       11.4396       14.5287       15.2065       15.2100       14.1484       12.1375
  14   6 1571.5779    0.1903  0.1581  9.3728  0.0000  0.0169   0.0109   0.0269    0.0330   0.0000   435.2484      -2.34641       13.9926      0.965073      -4.80926       1.19747       1.38371       2.40867       2.08373       2.17304       1.90955       1.46912
  14   7 1723.5299    0.2653  0.2841  9.4654  0.0000  0.0178   0.0113   0.0381    0.0376   0.0000   437.7041       2.70383       13.0080       1.91111     -0.870974     -0.729791       1.73625       2.64301       2.16981       2.89330       2.13187       2.06671
  14   8 1870.8549    0.3984  0.3791  9.5894  0.0000  0.0199   0.0140   0.0381    0.0507   0.0000   437.8951      -2.06059       13.3368    -0.0478372     -0.741204     -0.912142       2.08592       2.98746       2.92378       3.06672       2.69711       2.41827
  14   9 2017.0722    0.5612  0.4634  9.8843  0.0000  0.0177   0.0176   0.0480    0.0559   0.0000   437.8044       1.49090       9.11194      0.992370      -3.62222       4.73444       2.35483       2.77476       3.22318       2.74459       2.68598       2.64925
  14  10 2162.5410    0.7559  0.6100 10.2162  0.0000  0.0225   0.0206   0.0517    0.0642   0.0000   442.9952       5.66784       12.0061       6.65766       2.39333      -3.06474       2.74219       3.65289       3.68914       3.78841       3.48949       2.90246
  14  11 2305.7360    1.1302  0.8059 10.5288  0.0000  0.0246   0.0272   0.0615    0.0799   0.0000   437.4409   -0.00804476       10.8722    -0.0598498       1.76712       6.82375       2.46158       3.37861       3.27183       3.22725       2.99277       2.59922
  14  12 2446.7775    1.4600  0.8465 10.9844  0.0000  0.0258   0.0343   0.0579    0.0930   0.0000   441.6329       6.74840       10.0909      0.872133       2.31554      -5.41401       2.62220       3.45839       3.72757       3.68783       3.30544       2.88119
  14  13 2587.3908    1.8799  0.9221 11.5488  0.0000  0.0252   0.0434   0.0648    0.0983   0.0000   438.3889       11.1864       17.2540       3.38425       6.23922      -1.83263       2.92250       3.69868       3.67375       3.52729       3.45202       3.16281
  14  14 2728.3419    2.4220  0.9908 11.7903  0.0000  0.0252   0.0544   0.0690    0.1614   0.0000   438.8825       14.4534       18.1408      0.199818      -4.58788      -4.03124       2.89061       3.64286       3.98638       3.86795       3.45423       3.27296
  14  15 2869.4028    3.0691  0.8662 12.5463  0.0000  0.0251   0.0795   0.0631    0.1573   0.0000   441.5505       12.4665       12.5441      -3.22871      0.732300     -0.357051       2.78346       3.53625       3.51280       3.56580       3.27100       3.05719
  14  16 3010.3970    3.6229  1.0600 12.6785  0.0016  0.0279   0.0871   0.0724    0.1946   0.0000   438.8060       18.3873       3.64156      -5.09135      -8.00660      -6.49467       3.05663       4.15254       4.17284       4.33071       3.90366       3.35093
  14  17 3150.8108    3.5438  1.1580 13.0778 -0.0124  0.0302   0.0794   0.0771    0.1283   0.0000   434.9699       14.7018       14.3215      -6.53025      -7.41317      0.967972       3.51763       4.63278       4.60888       4.64375       4.03054       3.74906
  14  18 3291.1586    3.4012  1.4589 12.9441  0.0044  0.0369   0.0690   0.0922    0.0913   0.0000   438.9386       20.8750       8.32034       1.80928      -6.62999      -12.8691       3.64936       4.94928       5.06544       5.02741       4.44188       4.04777
  14  19 3431.8654    2.9002  2.2786 12.4101  0.0000  0.0439   0.0477   0.1199    0.0671   0.0000   432.7771       21.2814       8.42224      -4.20073       2.50895      -13.3321       4.79134       6.08156       6.13383       6.32465       6.12717       5.21876
  14  20 3572.6013    2.4695  3.1893 12.0339  0.0000  0.0544   0.0364   0.1479    0.0548   0.0000   453.7837       12.8718       22.2077       1.86847      -2.74477      0.613190       5.98576       7.70043       8.01180       7.91549       7.62814       6.67212
  14  21 3713.3579    2.0792  4.2996 11.4436  0.0000  0.0648   0.0275   0.1748    0.0545   0.0000   449.6305       39.3861       22.9568       8.52380       15.2686      -20.6443       7.35348       9.18468       9.76979       9.69136       9.11435       8.09513
  14  22 3854.7099    1.7564  5.6785 11.1307  0.0000  0.0785   0.0213   0.2232    0.0478   0.0000   449.9888       29.2050       12.5341       7.58528      -7.19593      -27.4592       8.52023       10.7348       11.7138       11.2764       10.7379       9.26787
  14  24 4137.3483    1.1576  8.5270 10.7189  0.0000  0.1174   0.0157   0.3535    0.0419   0.0000   410.3333       53.9523       34.7708       12.3356      -11.4365      -37.6563       12.8101       16.1895       17.0239       17.3964       15.6700       14.2040
  14  25 4278.7469    1.0077 11.1517 10.3362  0.0000  0.1484   0.0135   0.4399    0.0435   0.0000   429.9109       36.7472       5.86591       37.6038      -1.52362      -43.0300       16.0806       20.3880       22.4501       21.8580       20.4617       17.7579
  14  27 4562.6839    0.7168 15.6040 10.0580  0.0043  0.2387   0.0101   0.6696    0.0341   0.0000   429.4484       26.2623       41.4826       64.1081      -4.52730      -38.8073       24.8888       32.5059       34.1219       34.6299       30.8422       27.8054
  15   6 1601.0155    0.1820  0.1812  9.3509  0.0000  0.0141   0.0098   0.0320    0.0319   0.0000   437.1393      -3.94631       12.1366      -1.90656     -0.349195       1.79485       1.57403       2.17979       2.09325       1.98973       1.94281       1.94617
  15   7 1753.7651    0.2914  0.3015  9.4428  0.0000  0.0166   0.0113   0.0375    0.0390   0.0000   435.9132      0.934946       20.3635      0.404693      -6.73063     -0.782436       2.04522       2.76045       3.02833       2.58365       2.27142       2.48220
  15   8 1902.3666    0.4568  0.3280  9.6517  0.0000  0.0224   0.0156   0.0336    0.0455   0.0000   438.0301      -1.76090       14.1190       2.62648       2.28940      0.162516       3.61129       5.01136       5.73130       5.71814       5.24747       5.03561
  15   9 2049.6176    0.6162  0.6421  9.7319  0.0000  0.0219   0.0165   0.0537    0.0725   0.0000   433.1097       3.66077       12.9324      -3.89412       2.90079      0.201890       2.18149       2.89019       3.15032       3.12522       2.84840       2.38711
  15  10 2195.8805    0.8726  0.6492 10.3461  0.0000  0.0215   0.0226   0.0541    0.0625   0.0000   441.2944       4.02474       16.1641       1.43474      -3.29471     -0.357413       2.12832       3.22910       2.96782       3.12510       2.77840       2.53834
  15  11 2339.5696    1.1758  0.9007 10.6503  0.0000  0.0253   0.0257   0.0604    0.0793   0.0000   433.5965       3.35056       25.1307       4.41199     0.0855181    -0.0489006       2.56463       3.45595       3.54346       3.57355       3.27191       2.93928
  15  12 2481.0930    1.5721  1.0607 10.9774  0.0001  0.0269   0.0324   0.0696    0.0985   0.0000   443.7673       10.2144       17.4678      -4.09098      -1.95269      -3.77200       2.71631       3.47703       3.69065       3.54358       3.54199       3.18169
  15  13 2622.4752    2.0864  0.9128 11.7416  0.0000  0.0241   0.0457   0.0614    0.0888   0.0000   439.4844       14.0239       12.2630      -1.91049       2.83697      -4.08777       2.63657       3.15928       3.38417       3.27437       2.97598       2.99673
  15  14 2764.2758    2.5176  1.0234 12.1455 -0.0010  0.0276   0.0553   0.0668    0.1088   0.0000   431.5777       11.8466       11.9137      -4.65993     -0.626458      -12.4439       2.62856       3.63816       3.66460       3.79764       3.31497       2.99219
  15  15 2905.9886    3.2904  0.9137 12.1554  0.0000  0.0225   0.0705   0.0600    0.1905   0.0000   440.5159       13.7965       7.68288     -0.719878       2.93996      -8.58251       2.51854       2.97104       3.24345       3.27200       2.93704       2.59748
  15  16 3047.3103    3.8083  0.9876 12.6160  0.0000  0.0253   0.0906   0.0641    0.2180   0.0000   436.3675       16.1506       15.5670      -4.15470      -1.47175      -7.43513       2.77096       3.47818       3.68983       3.69130       3.57103       3.10289
  15  17 3188.2699    3.7939  1.1505 13.1198  0.0000  0.0292   0.0869   0.0777    0.1516   0.0000   442.9952       17.3368       3.16558       6.19561      -2.89066      -4.89513       3.11645       4.03028       4.24805       4.11786       3.86077       3.68312
  15  18 3329.1252    3.2685  1.6868 13.0072  0.0000  0.0373   0.0665   0.1017    0.0926   0.0000   437.7785       20.2534       15.2097      0.176330       2.00557      -3.10121       3.90342       4.84509       5.16994       5.49151       4.89137       4.26523
  15  19 3470.2721    2.7131  2.3357 12.4409  0.0000  0.0451   0.0457   0.1203    0.0704   0.0000   434.7298       17.8702       23.8763      0.196941      -7.53701      -10.2364       4.52370       6.00459       6.06326       6.30378       5.98204       5.25754
  15  20 3611.6663    2.3748  3.1885 11.9728  0.0000  0.0535   0.0347   0.1426    0.0601   0.0000   440.1209       14.9511       27.2572     -0.404232      -17.2041       6.32846       5.51791       7.11092       7.57986       7.44134       6.79378       6.41936
  15  21 3752.8626    1.9098  4.9119 11.3649  0.0000  0.0701   0.0246   0.1942    0.0531   0.0000   435.1957       25.2967       14.4699      -3.58446       12.2355      -14.5748       7.17448       9.38425       9.78971       9.82197       9.24375       8.23301
  15  22 3894.5756    1.6356  6.4938 10.9261  0.0000  0.0842   0.0189   0.2372    0.0498   0.0000   465.2346       32.6022       5.43792       40.4464       9.86105      -20.4737       8.46576       10.8138       11.5102       11.7424       10.6688       9.66332
  15  25 4319.5897    0.8998 10.6911 10.4158  0.0000  0.1513   0.0127   0.4457    0.0396   0.0000   392.1359       15.2620       35.2057      -23.5823      -3.24178      -11.8917       14.4533       19.5028       20.6079       20.2808       19.0260       17.2804
  15  27 4604.5966    0.6114 14.4676 10.0829  0.0000  0.2488   0.0097   0.6762    0.0343   0.0000   407.4559       86.0037      -49.5970      -3.63207       36.9947       21.2718       24.5325       32.2775       34.8775       34.3235       31.8579       29.3506
  15  28 4745.9615    0.5138 17.4774  9.9443  0.0000  0.3326   0.0078   0.8498    0.0285   0.0000   507.0460       121.087       148.730       88.3677       71.3648      -14.6528       32.4217       42.2106       45.8273       46.7221       41.7004       38.5230
  16   5 1467.2780    0.1265  0.2029  9.2882  0.0011  0.0200   0.0081   0.0459    0.0300   0.0000   437.8038   -0.00233745       16.6292       1.65980      -1.42773     -0.121091       1.69411       2.43041       2.45265       2.81277       2.86346       2.52567
  16   6 1629.5229    0.2168  0.2474  9.4192  0.0000  0.0167   0.0097   0.0349    0.0333   0.0000   437.3195      -2.47477       13.0649      0.859648      -2.46156     -0.569800       1.43748       2.10439       1.98225       2.06769       1.95034       1.85530
  16   8 1933.1417    0.5032  0.4316  9.7006  0.0000  0.0181   0.0156   0.0441    0.0486   0.0000   437.4915     -0.315387       14.6927      0.285311      0.579747       2.49383       1.62633       1.94177       2.14462       2.24026       1.97102       1.80905
  16   9 2081.6553    0.6593  0.6168  9.9619  0.0000  0.0202   0.0177   0.0518    0.0680   0.0000   439.3984      -2.76736       16.0269      -3.14948      -2.99462     -0.425981       2.04569       2.49064       2.45622       2.60336       2.47116       2.20724
  16  10 2228.3703    0.8653  0.8434 10.3463  0.0000  0.0240   0.0201   0.0652    0.0793   0.0000   437.8600      -1.28571       12.6005      -1.30369      -3.20234      -1.43317       2.16092       3.00388       3.05224       3.10142       3.05947       2.76443
  16  11 2372.7072    1.2485  0.8402 11.0657 -0.0010  0.0230   0.0281   0.0597    0.0676   0.0000   440.8220       2.18827       10.9711      0.191268      -4.89417    -0.0997808       2.24937       2.93237       3.16627       3.09883       2.91272       2.68888
  16  12 2514.9078    1.6626  1.0283 11.4411  0.0000  0.0258   0.0347   0.0668    0.0819   0.0000   437.2192      -3.32783       12.4600       6.99112      -6.84770       2.72005       2.58298       3.36277       3.39554       3.46543       3.63348       3.03781
  16  13 2657.0562    2.2001  0.9444 11.9171  0.0000  0.0263   0.0462   0.0599    0.0858   0.0000   436.5062       3.51532       9.51767       1.06944      -6.35060      -1.49041       2.48181       3.71860       3.48308       3.82440       3.39088       3.04311
  16  14 2799.6903    2.7855  0.8450 12.4136  0.0000  0.0226   0.0607   0.0550    0.0865   0.0000   435.1151       9.89532       4.05335      -7.73984      -2.44473      -6.96459       2.33554       2.95826       2.99291       3.22525       3.04326       2.68554
  16  15 2942.0168    3.2360  0.9508 12.6350  0.0000  0.0230   0.0683   0.0619    0.1051   0.0000   439.0454       8.02916       14.2799      -2.80599       2.66719      -1.69034       2.22447       2.92345       3.06692       3.07005       2.99878       2.67558
  16  16 3083.7286    3.8551  1.0516 12.7821  0.0000  0.0249   0.0819   0.0643    0.1745   0.0000   440.9404       12.2216       6.74557       2.53002      -1.85208      -3.43060       2.43013       3.08379       3.25597       3.30604       3.16724       2.95285
  16  17 3225.2476    3.7329  1.3421 12.9103  0.0000  0.0311   0.0802   0.0857    0.1579   0.0000   439.2397       14.8218       16.5894       2.17695      -5.27557      -4.62957       3.00012       3.95997       3.90225       4.08098       3.70539       3.38958
  16  18 3366.6453    3.2329  1.7675 12.7219  0.0000  0.0364   0.0622   0.1023    0.1135   0.0000   437.0216       10.0051       1.60873     -0.980723       2.09020      -3.96771       3.45330       4.40707       4.80445       4.62369       4.46535       3.97511
  16  19 3508.2540    2.7054  2.7073 12.3068  0.0000  0.0470   0.0430   0.1292    0.0747   0.0000   440.7518       8.87817       4.40444       8.09322      -4.65669      -12.6449       4.65719       6.05550       6.36866       6.45728       6.17303       5.37441
  16  20 3650.2703    2.1833  3.9863 11.7536  0.0000  0.0599   0.0294   0.1658    0.0575   0.0000   422.1390       22.6212       23.1427       1.15834      -4.32727      -8.97926       5.65719       7.21833       8.03915       7.84714       7.52049       6.61933
  16  21 3792.0381    1.8689  5.7817 11.1436  0.0000  0.0728   0.0211   0.2092    0.0511   0.0000   445.3440       44.8569       4.27812      -4.78213       1.06167      -8.33783       6.92109       8.99223       9.71491       9.77660       9.03636       8.23108
  16  22 3933.9670    1.5998  6.9372 10.8324  0.0000  0.0826   0.0175   0.2377    0.0491   0.0000   425.8570       32.6271       15.4684      -17.1948       23.1086      -11.7176       8.19374       10.3418       11.3640       11.1934       10.7495       9.51171
  16  23 4075.7540    1.2852  8.8677 10.6238  0.0000  0.1061   0.0147   0.3093    0.0445   0.0000   451.4845       24.1165       43.0049      -42.8406      -3.54781      -17.2151       9.92803       13.0466       14.0595       14.1956       13.0166       12.1007
  16  24 4218.3033    1.0613 11.0406 10.4706 -0.0000  0.1364   0.0132   0.4117    0.0415   0.0000   428.0399       17.7577       39.6228      -18.8841       7.95007       3.79734       12.4425       16.2992       17.6029       17.7241       16.5979       15.0461
  16  25 4360.7951    0.8921 12.7945 10.3648  0.0000  0.1698   0.0125   0.5051    0.0388   0.0000   432.9476       72.4617      -5.36969      -28.4940     -0.167368      -7.06102       15.6527       21.2256       22.0795       22.6048       20.5922       19.1647
  16  26 4502.9766    0.7407 15.8205 10.2075 -0.0028  0.2253   0.0094   0.6220    0.0320   0.0000   385.6001       66.3863       106.913      -17.5130       4.14769      -4.57505       21.4345       26.7365       29.9089       30.0215       28.1510       25.5968
  16  27 4644.6275    0.5996 17.0633 10.0535  0.0000  0.2761   0.0079   0.7189    0.0285   0.0000   471.9473       9.54885       35.8001       22.5877       6.36158     -0.207106       25.7287       33.4420       36.6906       36.6683       33.5265       31.4939
  17   4 1318.0625    0.0716  0.0507  9.3620  0.0021  0.0173   0.0096   0.0217    0.0258   0.0000   441.6738      -2.95167       19.5259      -8.40142      -9.65625      -10.0003       1.65410       2.24999       2.17053       1.77227       2.17055       1.93295
  17   7 1811.9812    0.3831  0.3544  9.5344  0.0000  0.0154   0.0125   0.0351    0.0408   0.0000   437.7640      -1.66447       12.5812      -2.07504      -2.03001     -0.790507       1.40807       1.96620       1.98884       2.12781       1.81970       1.63452
  17   8 1963.3029    0.5043  0.5078  9.6718  0.0000  0.0183   0.0138   0.0432    0.0517   0.0000   440.3750      0.467742       13.8402       1.50256      -3.85507       4.01078       1.67663       2.13618       2.31567       2.33275       2.15246       1.92431
  17   9 2112.9971    0.6971  0.6649 10.0413  0.0000  0.0207   0.0167   0.0491    0.0575   0.0000   436.1649       1.73619       12.9441      -2.26882      -2.53560      -1.41942       1.85187       2.45377       2.48552       2.67681       2.49027       2.38249
  17  10 2260.4011    1.0329  0.7042 10.5501  0.0000  0.0200   0.0252   0.0536    0.0747   0.0000   437.1643      0.906089       16.6517      -2.85748      -3.49579      -2.43197       1.76399       2.35322       2.34148       2.61412       2.22003       2.09987
  17  11 2405.1218    1.3574  0.8042 11.1131  0.0000  0.0222   0.0302   0.0538    0.0760   0.0000   439.4211       2.77539       6.28872       2.36964      -1.82309      -3.96239       2.04415       2.62989       2.64820       2.85352       2.70014       2.43779
  17  12 2548.1385    1.7444  1.0141 11.6018  0.0000  0.0248   0.0357   0.0677    0.0773   0.0000   435.9339       7.84618       9.63679      0.499396     -0.514332      -3.68176       2.16104       2.88370       2.95092       3.22423       2.75454       2.48884
  17  13 2691.1673    2.2554  0.8987 11.9240 -0.0001  0.0228   0.0465   0.0572    0.0821   0.0000   438.2563       11.2494       11.4617      -3.82243       6.18407       2.24378       2.23144       2.58785       3.03218       3.08633       2.69405       2.53500
  17  14 2834.4912    2.8362  0.8659 12.5678  0.0000  0.0222   0.0607   0.0558    0.0792   0.0000   438.7145       3.53524       14.1805      -3.38887      -7.48897      -5.88404       1.97429       2.57894       2.74503       2.80648       2.75056       2.37190
  17  15 2977.4027    3.4329  0.9581 12.8160 -0.0002  0.0239   0.0696   0.0577    0.0886   0.0000   441.4043       11.3023       11.7288       2.36514     -0.211467       1.80044       2.17418       2.92529       2.80571       3.06798       2.89906       2.58646
  17  16 3119.6360    3.5401  1.1456 13.0303  0.0000  0.0279   0.0708   0.0677    0.1072   0.0000   438.3977       6.45040       12.5654      -2.06646      -2.12071      -4.60166       2.37227       3.23725       3.31334       3.36153       3.12988       2.83247
  17  17 3261.7361    3.4747  1.6419 12.4566 -0.0045  0.0342   0.0611   0.0882    0.1363   0.0000   438.8716       19.3934       17.5441       2.36074      -8.56087      -9.98975       2.73579       4.04780       4.03927       4.11094       3.97897       3.67777
  17  18 3403.7381    3.1987  2.3042 12.0946  0.0002  0.0397   0.0514   0.1146    0.1341   0.0000   439.8265       19.7695       5.72074      -3.68842     0.0872482      0.398112       3.51638       4.82584       4.87989       4.90750       4.85243       4.27971
  17  19 3545.7977    2.6078  3.1031 11.9072 -0.0027  0.0486   0.0373   0.1350    0.0817   0.0000   433.0856       14.8134       20.3912       2.65449      -4.01749      -17.0142       4.67201       5.80377       6.53217       6.46631       5.99207       5.52322
  17  20 3688.1079    2.1362  4.3427 11.4911  0.0001  0.0597   0.0262   0.1644    0.0595   0.0000   431.7366       29.9946       23.5199      -6.68214      0.775678      -5.53933       5.33887       6.99665       7.56982       7.53623       7.23472       6.53242
  17  21 3830.6859    1.7782  5.8278 11.0871  0.0000  0.0732   0.0204   0.2065    0.0516   0.0000   437.1826       21.2920      -2.97442      -9.69998       10.8575       4.54678       6.65666       8.59456       9.17226       9.41142       9.21220       8.26971
  17  22 3972.7702    1.4783  7.6098 10.6528  0.0000  0.0890   0.0159   0.2529    0.0488   0.0000   434.3748       21.6028      -1.33870      -36.6978       29.6037      -4.27842       7.91317       9.99517       11.1044       11.0880       10.6121       9.71745
  17  23 4115.5691    1.2489  9.5415 10.5166  0.0008  0.1103   0.0141   0.3221    0.0435   0.0000   442.0519       6.57122       22.5288       36.5548      0.201922       1.87166       9.86808       12.9032       14.1862       13.7018       13.4267       12.1171
  17  24 4258.5790    1.0054 10.9933 10.4159  0.0000  0.1383   0.0125   0.3989    0.0393   0.0000   437.8610       30.4746       10.4164      0.487508       25.8701      -24.3873       12.0693       15.8951       17.4219       17.5226       17.0330       15.2502
  17  25 4400.8688    0.7899 12.4053 10.3683  0.0000  0.1771   0.0118   0.5189    0.0361   0.0000   406.7312       32.7598       54.9794      -3.81595       4.43533      -4.42286       15.5660       20.1093       22.5325       22.0538       21.1725       19.3031
  17  26 4543.6108    0.6832 15.6776 10.1724 -0.0048  0.2324   0.0089   0.6317    0.0308   0.0000   430.4983      -49.4419       10.5051       49.1235       42.7496      -22.4817       20.2879       26.2934       29.1261       28.6751       27.8123       25.3633
  18   4 1341.5371    0.0956  0.1356  9.2677  0.0000  0.0170   0.0084   0.0351    0.0270   0.0000   437.7556       1.24986       17.3916      -1.30343     -0.674189      0.154293       1.69689       2.07277       2.09044       2.39257       2.34610       1.93654
  18   6 1683.6687    0.2680  0.2140  9.4469  0.0000  0.0150   0.0109   0.0250    0.0329   0.0000   437.8625     -0.320626       16.9159      -2.88969      -2.83772      -3.45739       1.10912       1.65510       1.48886       1.67830       1.46749       1.67710
  18   7 1840.0049    0.3804  0.3649  9.5608  0.0000  0.0177   0.0120   0.0363    0.0404   0.0000   437.9438      0.438586       12.6482       2.05904     -0.736524      -1.50887       1.87996       2.59620       2.80608       3.12788       2.94880       2.37403
  18   8 1992.8665    0.5071  0.5956  9.6575  0.0000  0.0215   0.0132   0.0481    0.0540   0.0000   437.6363      -3.59328       11.4501      -4.41588      -1.39793    -0.0299427       2.19795       2.92790       3.07383       3.20966       3.05675       2.86011
  18   9 2143.7430    0.7512  0.6454 10.0736  0.0000  0.0190   0.0175   0.0466    0.0590   0.0000   440.3238       1.31733       13.9466   -0.00747897      -1.32939       4.10034       1.63900       2.11651       2.37571       2.26678       2.28592       2.09832
  18  10 2291.6618    1.0588  0.7818 10.8027  0.0001  0.0209   0.0237   0.0555    0.0686   0.0000   438.3439       6.58453       15.8703      -4.92507      -3.01479     -0.313334       1.86031       2.35615       2.35766       2.45648       2.39095       2.27695
  18  11 2437.0167    1.4166  1.0170 10.9310  0.0000  0.0255   0.0291   0.0632    0.1088   0.0000   438.0620       3.63240       13.5745      0.984522      -6.69358      -5.47016       2.23929       2.96776       3.20701       3.25218       2.87249       2.70672
  18  12 2580.9485    1.8883  0.9315 11.7726  0.0000  0.0239   0.0380   0.0563    0.0748   0.0000   442.6590    -0.0479700       12.3989       1.28086      -1.08848      -3.88225       2.01441       2.71487       2.74790       2.87485       2.57873       2.49683
  18  13 2724.8324    2.4309  0.8644 12.1331 -0.0020  0.0229   0.0491   0.0517    0.0800   0.0000   437.7536       1.54670       14.4125       3.42493     -0.619843      -5.69120       1.98171       2.73300       2.59945       2.73990       2.57346       2.53271
  18  14 2868.8466    2.9993  0.9189 12.6343 -0.0000  0.0235   0.0605   0.0573    0.0775   0.0000   439.9234       14.4754       11.0041       4.15086       5.12140      -2.11017       2.04981       2.88353       2.74456       3.17684       2.94698       2.74829
  18  15 3012.3521    3.5700  1.0227 12.8378  0.0000  0.0241   0.0686   0.0595    0.0899   0.0000   439.0756       13.0570       10.5612      -1.49707      -1.41898      0.141464       2.07291       2.74640       2.79555       2.96918       2.84402       2.64410
  18  16 3155.1123    3.6311  1.1490 12.9953  0.0000  0.0270   0.0698   0.0665    0.0980   0.0000   441.1816       8.16346       12.2461     -0.449601      -1.51234       1.12371       2.40460       3.25861       3.20923       3.40824       3.35673       3.15692
  18  17 3297.6899    3.3795  1.5214 12.8431 -0.0004  0.0302   0.0586   0.0824    0.0931   0.0000   434.8200       11.9345       17.8127       2.09602      -2.67652      -8.60611       2.64240       3.42228       3.63484       3.65080       3.53719       3.32484
  18  18 3440.3417    2.8812  2.2601 12.2623  0.0008  0.0391   0.0457   0.1078    0.0993   0.0000   443.4400       13.5993      0.224300       9.56274      0.503640      -10.1734       3.29112       4.36620       4.51725       4.58393       4.52015       4.30839
  18  19 3583.0783    2.4712  3.2447 11.7824  0.0002  0.0490   0.0345   0.1341    0.0850   0.0000   438.6199       26.5788       11.5817      -1.09832      0.433752      -1.73684       4.25082       5.67885       5.93987       6.18502       5.94342       5.35159
  18  20 3725.6471    2.0922  5.2846 11.1771  0.0002  0.0643   0.0221   0.1813    0.0567   0.0000   443.9049       30.0973       22.0046       7.25493     -0.513627      -19.0927       5.47128       7.15715       7.87336       7.85283       7.70869       7.18259
  18  21 3868.7098    1.7339  6.6949 10.8346 -0.0000  0.0750   0.0174   0.2176    0.0510   0.0000   440.8871       17.9341       19.9049      -3.56844      -11.9425      -16.9498       6.42165       8.48536       9.02955       9.28441       8.66922       8.27661
  18  22 4011.2519    1.4096  8.1358 10.6492  0.0000  0.0901   0.0147   0.2682    0.0446   0.0000   451.1902       48.3159       13.8501       7.90787       26.5883      -11.6268       7.90184       9.96402       10.9982       11.2466       10.6553       10.0391
  18  23 4154.3911    1.1308  9.9003 10.5809  0.0000  0.1189   0.0130   0.3450    0.0384   0.0000   434.5332       23.7698       25.0594      -15.6743       17.5740      -32.1832       9.67249       13.2331       13.8212       14.5574       13.5336       12.7740
  18  24 4297.3618    0.9244 11.4400 10.4540 -0.0006  0.1464   0.0120   0.4298    0.0373   0.0000   450.4728       40.5994       34.2531      -27.3998       1.82861      -8.66451       12.1979       15.6713       17.7253       17.4178       17.1399       15.8063
  19   4 1364.3122    0.1092  0.0619  9.3100  0.0000  0.0134   0.0101   0.0192    0.0250   0.0000   439.6451      -2.21177       16.5847     0.0930184      -2.84115       1.34513       1.06446       1.22711       1.48691       1.65381       1.96057       1.49502
  19   5 1543.0690    0.1740  0.1561  9.2716  0.0006  0.0119   0.0088   0.0264    0.0281   0.0000   438.6513      -1.68472       15.4595       3.32132      -3.93075     -0.103292      0.981229       1.43179       1.39289       1.38723       1.45763       1.29491
  19   6 1709.3800    0.2884  0.2370  9.3889  0.0007  0.0129   0.0109   0.0278    0.0328   0.0000   439.2809      0.309215       13.4393      0.137595      -3.58044      -2.63874       1.48309       2.01527       2.07433       1.94232       1.90448       1.70174
  19   7 1867.3294    0.4065  0.4032  9.5515  0.0000  0.0157   0.0119   0.0366    0.0424   0.0000   437.7857     -0.934729       15.0032     -0.967622       1.69849     -0.487740       1.32087       1.65488       1.84098       1.94310       1.60888       1.65500
  19   8 2021.7917    0.5835  0.6068  9.6109  0.0000  0.0178   0.0139   0.0471    0.0589   0.0000   439.1243     -0.734927       16.8636      -1.43557      -3.69561      -2.21082       1.44980       1.79188       1.97181       2.03767       1.90020       1.93729
  19   9 2173.8112    0.8174  0.5841 10.3040  0.0000  0.0179   0.0194   0.0413    0.0572   0.0000   438.0157      0.949952       9.93966     -0.476707      -3.06714     -0.284375       1.52584       1.97728       2.09995       2.14460       2.05355       1.90022
  19  10 2322.3926    1.0860  0.9074 10.7052  0.0000  0.0231   0.0224   0.0608    0.0680   0.0000   437.4279      -1.48462       10.6345      -1.66745      -1.14933      -1.56493       1.99386       2.57952       2.72399       2.76062       2.74042       2.57375
  19  11 2468.2304    1.4849  0.9837 11.2523  0.0000  0.0233   0.0305   0.0633    0.0891   0.0000   437.7655       6.08276       9.28263     0.0847041      0.577963      -1.49392       1.98558       2.53018       2.85799       2.76983       2.87997       2.60742
  19  12 2613.2232    1.9925  0.9093 11.9715 -0.0001  0.0220   0.0410   0.0618    0.0797   0.0000   437.2041       8.08424       12.4629       2.68887      -6.77339      -5.40054       1.73901       2.41581       2.40036       2.59000       2.75110       2.28719
  19  13 2758.0697    2.5650  0.8418 12.3189 -0.0005  0.0203   0.0521   0.0536    0.0728   0.0000   437.7928       6.13019       14.0758      -3.14349     -0.285427      -3.62556       1.66040       2.24808       2.21537       2.38206       2.33322       2.21434
  19  14 2902.7174    3.1100  0.9541 12.5221  0.0000  0.0214   0.0592   0.0573    0.0836   0.0000   437.9869       12.6188       13.7350      0.902834       2.54836      -3.65250       1.75127       2.28622       2.49857       2.28380       2.47817       2.29463
  19  15 3046.7694    3.6419  1.1219 12.9369  0.0000  0.0248   0.0660   0.0642    0.0861   0.0000   437.1904       10.8929       13.2670      -7.15511       4.25354      -2.53563       2.08841       2.76963       3.00998       2.93598       2.74096       2.67624
  19  16 3190.0963    3.5463  1.3340 13.0351  0.0000  0.0277   0.0618   0.0749    0.0732   0.0000   442.4900       18.2632       16.9817     -0.235384      0.204627      -3.64545       2.31057       3.02570       3.16450       3.32274       3.17021       2.86764
  19  17 3333.1938    3.1391  1.7998 12.7761  0.0000  0.0351   0.0498   0.0877    0.0656   0.0000   439.1274       20.3848       13.3529      0.305802       5.52846      -4.75891       2.71980       3.64929       3.89888       3.85344       3.81533       3.45186
  19  18 3476.4640    2.6908  2.6712 12.0978  0.0000  0.0420   0.0374   0.1131    0.0750   0.0000   443.4806       21.5369       13.4739      -3.76157       4.31733      -7.86973       3.47836       4.75398       5.06210       4.96437       4.91617       4.50053
  19  19 3619.6889    2.3202  3.8852 11.5230 -0.0000  0.0512   0.0277   0.1438    0.0696   0.0000   436.0108       24.1325       18.6550      -5.75778       3.98924      -7.59987       4.20386       5.50973       5.79812       6.05896       5.94109       5.54611
  19  20 3762.8231    1.9522  6.0256 11.0574  0.0000  0.0699   0.0195   0.1956    0.0515   0.0000   427.8083       13.2275       23.6750      -11.9602      -4.36670       4.08609       5.62723       7.41045       7.92071       8.01568       7.92624       7.26890
  19  21 3906.1441    1.5991  7.1704 10.8539  0.0000  0.0825   0.0162   0.2292    0.0453   0.0000   434.7459       9.17973       32.0831      -1.67385      -13.7721      -11.4001       6.61840       8.74513       9.30693       9.46860       9.32850       8.60914
  19  22 4049.3585    1.3681  8.9699 10.5278  0.0000  0.0974   0.0131   0.2824    0.0416   0.0000   444.1391       32.7539       5.25011      -16.9655       1.22379       1.88964       7.48065       10.2188       11.0294       11.0698       10.7816       9.82401
  19  23 4192.7164    1.1186 11.1360 10.4784  0.0000  0.1225   0.0119   0.3648    0.0367   0.0000   429.8239       50.3817       23.3077      -3.42724      -17.2118       8.82025       9.83861       13.0122       14.1909       14.4210       14.1240       13.2028
  19  25 4479.9988    0.7601 15.3044 10.2429  0.0015  0.2038   0.0086   0.5538    0.0293   0.0000   436.3012       27.9107       44.6850      -2.51829      0.175493      -9.61714       15.5236       20.7144       22.3683       23.6452       21.9685       20.4558
  19  27 4766.1477    0.5053 19.6731  9.9308  0.0016  0.3317   0.0062   0.8206    0.0235   0.0000   424.5269       53.2166      -31.2818      -23.8867       44.2174       40.9521       25.6246       34.7192       37.8849       38.8986       37.6727       35.4382
  20   3 1193.5898    0.0584  0.0565  9.2978  0.0000  0.0180   0.0081   0.0312    0.0235   0.0000   434.6697      -6.10690       11.0003      -9.19438      -5.72485      -2.20364       1.30450       1.99201       1.52917       2.16135       1.49430       1.74133
  20   4 1386.4932    0.1020  0.1217  9.2772  0.0000  0.0140   0.0073   0.0296    0.0249   0.0000   439.0742      -2.84896       16.1047       1.04615      -1.84380      -1.74146       1.06816       1.45299       1.27421       1.49520       1.37484       1.27781
  20   5 1566.5416    0.1863  0.1988  9.3249  0.0000  0.0127   0.0084   0.0295    0.0282   0.0000   439.8887       1.04027       16.5820     -0.111887      -2.70494      -1.52596       1.20831       1.56772       1.80155       1.89149       1.83958       1.72279
  20   6 1734.2026    0.2856  0.2922  9.5086  0.0000  0.0131   0.0100   0.0329    0.0327   0.0000   439.4492      0.564668       15.1841      0.195006      -4.51767      -2.22303       1.02522       1.33566       1.43521       1.45671       1.39094       1.28693
  20   7 1893.9370    0.4348  0.4261  9.6486  0.0000  0.0169   0.0121   0.0356    0.0417   0.0000   439.6362     -0.377654       16.5893      0.101206      -2.08891       1.44610       1.31307       1.78275       1.88013       2.01209       2.08826       1.87584
  20   8 2050.0771    0.6247  0.6028  9.7936  0.0000  0.0179   0.0143   0.0438    0.0548   0.0000   437.4507      0.475597       14.5974     -0.884824      -2.12601      0.349314       1.31323       1.74064       1.87769       1.93747       1.83510       1.71093
  20   9 2203.1565    0.8723  0.7660 10.2379  0.0000  0.0213   0.0186   0.0494    0.0711   0.0000   435.3115     -0.615952       10.4742      -1.54748      -2.76954      -1.68608       1.52883       2.15682       2.22143       2.32733       2.26520       2.05727
  20  10 2352.4648    1.2344  0.9203 10.6809  0.0000  0.0216   0.0233   0.0530    0.0718   0.0000   437.0202       3.25897       9.87921       2.59102      -2.98423      -3.99143       1.71037       2.22278       2.30363       2.47724       2.45571       2.25885
  20  11 2499.0753    1.5835  1.0984 11.2424  0.0000  0.0248   0.0298   0.0651    0.0906   0.0000   436.0954       2.24617       13.8384      -2.56307       1.16192       1.88798       1.88231       2.54533       2.67534       2.72404       2.64316       2.43760
  20  12 2645.0236    2.2200  0.9196 11.7406  0.0000  0.0213   0.0429   0.0523    0.1054   0.0000   436.5211       9.48642       14.2783     -0.472424     -0.286377     -0.707796       1.61500       2.14398       2.23375       2.57236       2.34162       2.06758
  20  13 2790.8817    2.7169  0.9024 12.2632  0.0000  0.0204   0.0511   0.0515    0.0765   0.0000   439.3297       10.0096       9.76081      -4.24393      -3.00492      -4.89294       1.62731       2.17381       2.33391       2.33182       2.37732       2.10616
  20  14 2936.1694    3.2255  1.0009 12.7387  0.0000  0.0218   0.0601   0.0586    0.0775   0.0000   439.2997       13.0216       6.45067      -3.32365      -1.48022      -3.06441       1.84251       2.30606       2.35967       2.28547       2.46845       2.51635
  20  15 3080.7374    3.6278  1.0098 13.0581  0.0000  0.0222   0.0673   0.0592    0.0774   0.0000   441.1533       7.31054       11.7457       7.80211       2.81809      -6.83319       1.74121       2.25473       2.45949       2.47186       2.50665       2.46931
  20  16 3224.6226    3.5902  1.2319 13.2756  0.0008  0.0276   0.0655   0.0687    0.0761   0.0000   438.4655       22.0946       14.8446       12.8811       1.01507      -7.73049       2.14102       2.95606       3.04249       3.29280       3.23265       2.84879
  20  17 3368.3727    3.1075  1.9840 12.6023  0.0000  0.0341   0.0453   0.0940    0.0607   0.0000   442.2302       26.5034       11.5035      0.114833      -4.22435      -6.96242       2.63666       3.47405       3.82168       3.87946       3.88177       3.55872
  20  18 3512.2201    2.6083  3.2264 12.0976  0.0000  0.0471   0.0326   0.1257    0.0546   0.0000   436.6776       20.3206       13.0045      0.238596       3.26668      -5.07834       3.50302       4.72111       5.01313       5.15952       4.98255       4.64908
  20  19 3656.0175    2.1933  4.6759 11.4568  0.0009  0.0568   0.0234   0.1595    0.0519   0.0000   437.3347       23.5756     -0.384807       6.51540       13.1543      -9.94889       4.36853       5.66627       6.25053       6.29396       6.21066       5.79523
  20  20 3799.7948    1.8048  5.9569 11.0860  0.0000  0.0687   0.0185   0.1946    0.0476   0.0000   437.1112       39.1812       13.8432      -14.2404      -1.54613      -10.4639       5.34223       6.70786       7.44631       7.65347       7.48705       7.04822
  20  21 3943.4064    1.5579  8.1085 10.7007  0.0000  0.0867   0.0144   0.2434    0.0419   0.0000   432.6530       11.7883       12.3684      -7.30122       11.2726      -5.40117       6.53506       8.59506       9.45869       9.73923       9.24546       8.74095
  20  23 4230.6850    1.0541 11.2852 10.4779  0.0000  0.1271   0.0112   0.3773    0.0339   0.0000   428.8469       44.1879       17.8127      -24.6766       4.93740      -14.4547       9.43452       12.5869       13.8393       14.4143       13.4649       12.8251
  21   3 1213.5776    0.0632  0.0427  9.2613 -0.0038  0.0127   0.0104   0.0201    0.0230   0.0000   436.8515     0.0144625       21.2670       1.51730      -2.98422      -1.47088      0.926470       1.18091       1.29214       1.27741       1.46148       1.19331
  21   4 1408.0733    0.1018  0.1388  9.2145  0.0006  0.0149   0.0074   0.0304    0.0252   0.0000   441.6443    -0.0398592       16.2754      -2.18343      -5.69282     -0.392383       1.13316       1.30498       1.55287       1.65762       1.81805       1.47792
  21   5 1589.2772    0.2031  0.2421  9.2652  0.0000  0.0132   0.0082   0.0334    0.0286   0.0000   438.1685      0.642179       17.9243     -0.289534     -0.620415    -0.0392909       1.19089       1.47390       1.71179       1.71882       1.54797       1.25241
  21   6 1758.2277    0.3161  0.3455  9.3992  0.0000  0.0145   0.0098   0.0342    0.0353   0.0000   438.9494      -1.38280       17.2616     -0.520500      -2.14862       1.02482       1.04821       1.31186       1.46736       1.46033       1.47201       1.34854
  21   7 1919.8511    0.4631  0.4559  9.6921  0.0000  0.0169   0.0121   0.0355    0.0411   0.0000   437.1135      -1.27946       10.5849      -2.06754      0.158629       1.11497       1.16459       1.70425       1.65154       1.73534       1.82385       1.61580
  21   8 2077.7501    0.7138  0.5887  9.8633  0.0000  0.0167   0.0154   0.0377    0.0540   0.0000   438.6923       1.49761       11.9493      -1.57273    0.00143043     -0.738781       1.21947       1.70120       1.79423       1.86063       1.80572       1.68360
  21   9 2231.9273    0.9954  0.7278 10.2952  0.0000  0.0190   0.0205   0.0461    0.0709   0.0000   437.9487    -0.0915079       8.44765       2.66677      -1.88001       2.06794       1.38465       1.83058       1.82428       1.99885       1.93238       1.78083
  21  10 2381.9746    1.2848  0.9236 10.8628  0.0000  0.0208   0.0242   0.0553    0.0689   0.0000   438.7643       2.04406       11.0877      -3.79830      0.441174     -0.941503       1.52255       1.99880       2.17066       2.29041       2.24242       2.07501
  21  11 2529.4040    1.7488  0.9880 11.3861  0.0000  0.0212   0.0318   0.0569    0.0739   0.0000   440.1531       3.00847       13.2529       2.28559      -3.32427      -3.89266       1.65319       2.18735       2.35673       2.43604       2.31534       2.18397
  21  12 2676.2941    2.1490  1.0623 11.7644 -0.0012  0.0240   0.0402   0.0605    0.1075   0.0000   438.9319       6.23168       14.6515      -1.67947      -1.99869      -5.14578       1.75855       2.27394       2.42990       2.47038       2.56354       2.19607
  21  13 2823.1699    2.7677  0.7972 12.6840  0.0000  0.0200   0.0576   0.0531    0.0760   0.0000   441.2003       5.50638       11.2427       2.52127       1.35610      -5.33070       1.75829       2.28156       2.35950       2.43440       2.34474       2.35341
  21  14 2969.0997    3.2329  0.9804 12.8579  0.0000  0.0219   0.0593   0.0559    0.0695   0.0000   440.4552       5.21820       13.0206      -3.89320      -4.52417      -5.76937       1.62336       2.28224       2.32179       2.60116       2.26768       2.20574
  21  15 3114.2161    3.6383  1.1704 13.0044 -0.0032  0.0247   0.0628   0.0645    0.0761   0.0000   440.0969       9.58809       12.2899       3.95865       1.33502      -5.78367       1.78582       2.41502       2.42636       2.59589       2.62600       2.37091
  21  16 3258.8333    3.3648  1.3994 13.0929  0.0000  0.0286   0.0560   0.0750    0.0634   0.0000   438.4447       13.7876       16.3015      -1.92018      -4.66496      -6.80505       2.13370       2.89794       3.15460       3.15505       3.05653       2.89994
  21  17 3403.2148    2.9888  2.0752 12.5226  0.0003  0.0337   0.0412   0.0941    0.0541   0.0000   438.5335       9.87475       13.5710     -0.878514      -6.23442      -1.11584       2.61005       3.44575       3.70915       3.84727       3.84988       3.65948
  21  18 3547.5771    2.4262  3.0512 12.1507  0.0000  0.0451   0.0305   0.1202    0.0475   0.0000   442.5718       15.9041       3.01973       7.71812      -3.93306      -10.5032       3.27115       4.29418       4.62280       4.83263       4.71510       4.62410
  21  19 3691.9711    2.0715  4.4307 11.5534  0.0000  0.0557   0.0230   0.1551    0.0475   0.0000   438.4791       15.2817       6.19570      -1.62032      -1.59561      -4.58748       4.06102       5.38181       5.89114       5.89234       5.84466       5.58192
  21  20 3836.2019    1.7622  6.3220 11.0081  0.0000  0.0693   0.0169   0.1998    0.0435   0.0000   443.5021       20.4024       16.9822       12.0237       13.4184      -17.9445       4.96122       6.79376       7.20431       7.61590       7.49220       7.08385
  21  21 3980.4174    1.4602  7.8491 10.6972 -0.0001  0.0844   0.0136   0.2364    0.0392   0.0000   435.5119       19.5673       13.7145       5.35566      -6.66921      -8.62726       6.03057       8.03965       9.04669       9.07833       8.91916       8.50603
  21  22 4124.5819    1.1901 10.2140 10.5634  0.0006  0.1097   0.0118   0.3165    0.0339   0.0000   439.6825       36.9755       5.71062       5.77868      -13.6308      -16.2738       7.92933       10.3212       11.3412       11.8620       11.4792       10.9018
  21  24 4413.0835    0.7950 14.5663 10.3165  0.0001  0.1893   0.0088   0.5024    0.0289   0.0000   439.8382       51.6153       26.2161      -19.2652       9.80358      -26.6813       13.0418       17.8270       19.3995       20.3265       19.2579       18.3114
  21  25 4556.8800    0.6623 16.0941 10.2042 -0.0014  0.2313   0.0074   0.5875    0.0248   0.0000   411.1606       28.1580     -0.667017      -33.2632       30.2799      -8.22470       15.8109       21.7607       23.4721       24.7012       23.2604       22.1196
  22   6 1781.5480    0.3660  0.3459  9.4367  0.0000  0.0132   0.0105   0.0313    0.0354   0.0000   439.8172     -0.843673       15.9208      0.253695      -1.37315      0.178092      0.904665       1.10138       1.35493       1.34066       1.34028       1.29531
  22   7 1945.0752    0.4797  0.5246  9.7331  0.0000  0.0169   0.0117   0.0397    0.0433   0.0000   441.8671      0.175599       13.4531     -0.300986      -2.72715      0.313721       1.19540       1.70689       1.76466       1.91745       1.82444       1.74673
  22   8 2104.7878    0.7232  0.6752 10.0344  0.0000  0.0180   0.0152   0.0446    0.0534   0.0000   437.7328      0.448113       14.7672     0.0339769      -5.29677       2.47500       1.28009       1.85893       1.86876       2.02609       1.93017       1.85430
  22   9 2260.0394    0.9836  0.8937 10.4706  0.0000  0.0209   0.0183   0.0547    0.0646   0.0000   442.3094       5.82774       14.2652      -1.97327      -2.12541      -2.19100       1.55249       1.98334       2.26963       2.32898       2.26410       2.08592
  22  10 2410.9247    1.3808  1.0587 10.9960  0.0000  0.0228   0.0249   0.0594    0.0810   0.0000   433.7936       3.28090       13.4666       5.53504      -3.82519     -0.293295       1.74455       2.33602       2.61000       2.77700       2.65081       2.63221
  22  11 2559.3306    1.7924  0.9418 11.6255  0.0000  0.0210   0.0324   0.0551    0.0678   0.0000   436.3363       10.0181       10.4525      -2.25016       1.51706      -3.38371       1.39735       1.91612       2.09854       2.07832       2.02171       1.93327
  22  12 2707.2802    2.2819  0.9775 12.0532 -0.0005  0.0215   0.0420   0.0542    0.0810   0.0000   439.2204       5.43776       16.5291      -2.52737      -1.93107      -6.54056       1.49779       1.96659       2.01909       2.21033       2.19946       2.11555
  22  13 2854.9144    2.9899  0.9358 12.4620  0.0000  0.0210   0.0556   0.0533    0.0963   0.0000   438.7344       9.21864       14.1710      -4.66389      0.658899      -4.22645       1.51061       2.09841       2.13323       2.30057       2.16742       2.01356
  22  14 3001.6036    3.4641  0.9798 12.9180  0.0000  0.0209   0.0625   0.0540    0.0786   0.0000   437.8868       12.2342       17.9195       1.28477     -0.317077      -3.13031       1.47695       1.97342       2.15385       2.25997       2.18761       2.09377
  22  15 3147.2473    3.5332  1.1355 13.3943  0.0001  0.0248   0.0642   0.0662    0.0675   0.0000   434.4214       8.58428       16.2133      -3.41837      -5.56031      -8.32446       1.76105       2.33245       2.65848       2.59874       2.56120       2.38348
  22  16 3292.5565    3.2535  1.5473 12.9921  0.0007  0.0293   0.0508   0.0769    0.0592   0.0000   437.8254       17.9142       13.4593      -4.43320     -0.498917     -0.888450       2.06945       2.76197       3.06560       3.14879       3.19318       2.96129
  22  17 3437.5813    2.8661  2.2361 12.4365  0.0000  0.0352   0.0371   0.0962    0.0499   0.0000   443.4878       17.6458       8.85568      -1.14004     -0.401036      -5.57441       2.36963       3.20766       3.42145       3.73485       3.50763       3.28198
  22  18 3582.5673    2.3608  3.5704 11.9033 -0.0001  0.0466   0.0262   0.1259    0.0445   0.0000   435.6490       21.5726       7.72151     -0.728337     -0.333428      -1.11241       3.34080       4.30650       4.78048       4.81650       4.90906       4.51137
  22  19 3727.4006    1.9094  5.1213 11.4314  0.0000  0.0600   0.0201   0.1691    0.0428   0.0000   447.4171       19.5182       16.4315       4.69493      -2.03066      -5.28820       4.26376       5.51102       6.18508       6.07293       6.29411       6.09456
  22  20 3872.2283    1.6549  6.6218 11.0248  0.0000  0.0715   0.0157   0.2003    0.0394   0.0000   431.8359       11.8884       25.4919      -3.03560      -7.49081      -2.94439       4.89028       6.52221       7.04890       7.48188       7.08642       6.94854
  22  21 4016.9842    1.3870  8.9949 10.7005  0.0003  0.0923   0.0125   0.2637    0.0347   0.0000   433.4006       29.6827       28.4181      -4.07295      -11.4211      -20.2944       6.26757       8.17882       9.19078       9.42205       9.13290       8.75591
  22  22 4161.6844    1.1024 11.0689 10.5919  0.0000  0.1211   0.0111   0.3480    0.0319   0.0000   449.7727       12.2549       33.4874      -11.7588       16.8282      -25.6178       8.22568       11.1011       12.0303       12.5902       12.2066       12.0026
  22  23 4306.4518    0.9403 12.8018 10.4494 -0.0009  0.1491   0.0097   0.4123    0.0300   0.0000   449.3780       28.5299       39.1375      -13.0625      -3.66702      -4.79727       9.91923       13.1265       15.0010       15.0966       14.6854       14.0669
  22  24 4450.9112    0.7447 15.1323 10.2926  0.0000  0.1929   0.0077   0.5212    0.0269   0.0000   412.8228       41.0047      -3.06886      -21.7755       40.1396       5.58194       12.9565       17.2571       18.5467       19.6629       19.0625       18.2921
  23   5 1632.8237    0.2423  0.1905  9.3392 -0.0002  0.0098   0.0093   0.0218    0.0278   0.0000   439.7612      -1.99405       17.8525       1.85393      -2.70378      0.350569      0.767109      0.978306       1.02722      0.937561      0.974401       1.04523
  23   6 1804.2272    0.3325  0.3267  9.5556  0.0000  0.0131   0.0100   0.0312    0.0325   0.0000   438.8665      0.914414       19.4637     -0.299277      -3.19032       1.02859      0.924104       1.14202       1.15007       1.39214       1.37797       1.35153
  23   7 1969.6249    0.5238  0.5397  9.7239  0.0000  0.0156   0.0122   0.0411    0.0446   0.0000   439.9599      -1.79356       18.0179      -1.76099      -3.96721      0.717039       1.07987       1.41708       1.53020       1.58162       1.50115       1.57106
  23   8 2131.1303    0.7479  0.6745 10.1441 -0.0004  0.0183   0.0155   0.0440    0.0525   0.0000   438.0856       2.91764       13.1541      -2.96434      0.453302     -0.641929       1.55889       2.06508       2.24494       2.42497       2.39436       2.24024
  23   9 2287.5377    1.0641  0.7802 10.6485  0.0000  0.0196   0.0206   0.0455    0.0617   0.0000   438.6594      0.719265       14.6004       1.99078     -0.338628      -6.31080       1.29335       1.78008       1.81523       1.97476       1.89531       1.73040
  23  10 2439.2366    1.4720  1.0335 11.1176  0.0000  0.0234   0.0258   0.0562    0.0778   0.0000   435.9940       2.43817       14.9542      -3.87758      -5.85528      -1.24452       1.55836       2.14449       2.17848       2.28436       2.25577       2.19278
  23  11 2588.7264    1.9773  1.0549 11.6513  0.0000  0.0222   0.0335   0.0551    0.0724   0.0000   437.2841       6.06236       13.5282     -0.648358      -2.05835      -7.28898       1.46426       1.92664       2.16848       2.11530       2.20128       2.01205
  23  12 2737.7397    2.5497  1.0114 12.0586  0.0001  0.0202   0.0438   0.0559    0.0780   0.0000   439.7870       6.01676       12.3449       1.60423      -3.94397      -4.01876       1.31685       1.77267       1.93046       1.95473       1.95751       1.90932
  23  13 2886.2696    3.2008  0.9421 12.4357  0.0005  0.0196   0.0563   0.0518    0.0995   0.0000   439.2769       3.98643       14.2494     -0.113021     -0.658567    -0.0293660       1.45769       1.82591       1.95040       2.03163       2.02213       1.97328
  23  14 3033.6588    3.5378  1.0686 12.8711  0.0000  0.0218   0.0623   0.0580    0.0954   0.0000   436.7983       10.1200       12.2173       1.41808      -2.03519      -6.68686       1.52295       2.06388       2.17781       2.35195       2.26473       2.10895
  23  15 3179.9614    3.6518  1.1242 13.1272  0.0001  0.0234   0.0613   0.0573    0.0759   0.0000   436.6770       12.4793       11.0502       2.42360     -0.337663      -2.66073       1.69921       2.17842       2.42255       2.32649       2.39690       2.47136
  23  16 3325.8004    3.2395  1.5898 12.9940  0.0000  0.0287   0.0491   0.0760    0.0552   0.0000   440.4747       9.88522       13.9205     -0.961627      -6.01993      -4.57397       1.98381       2.55215       2.73275       2.87830       2.79800       2.65808
  23  17 3471.5427    2.8341  2.5952 12.2028  0.0000  0.0364   0.0327   0.1010    0.0474   0.0000   436.1336       21.7567       6.32127      -4.29886       4.53928      -10.1087       2.53718       3.22640       3.61391       3.66387       3.60897       3.46416
  23  18 3617.1470    2.2195  3.8745 11.7870  0.0000  0.0485   0.0231   0.1338    0.0386   0.0000   434.9726       10.9646       21.0627      -4.35797       2.44943       1.57286       3.17162       4.22323       4.78888       4.91438       4.74083       4.64208
  23  19 3762.4414    1.8774  5.2405 11.4189  0.0000  0.0596   0.0190   0.1694    0.0387   0.0000   443.9553       20.3302       13.4048       3.64143       5.42368      -4.06419       3.96589       5.31856       5.83429       5.99259       6.08157       5.82034
  23  20 3907.9668    1.5741  7.1612 10.9421  0.0000  0.0747   0.0147   0.2131    0.0372   0.0000   436.7510       22.1615       21.0340       10.5158      -1.81170      -29.1588       4.92840       6.50809       7.09952       7.64418       7.19189       7.11114
  23  21 4053.0262    1.2913  8.7563 10.7402 -0.0000  0.0940   0.0124   0.2614    0.0331   0.0000   431.8677       34.4817       34.8776      -13.5227      -4.81170       11.2603       6.16548       8.10419       9.08590       9.53858       9.10882       8.88738
  23  22 4197.7565    1.0661 11.8574 10.5307  0.0000  0.1269   0.0105   0.3664    0.0311   0.0000   426.2311       17.0329      -2.10485       33.1845      -2.52466      -15.3165       8.28137       10.9805       12.3143       12.5975       12.2825       11.8316
  24   3 1271.0038    0.0706  0.0713  9.2248 -0.0041  0.0171   0.0076   0.0228    0.0221   0.0000   441.8888      0.685742       19.7847      -1.01415      -4.92040     -0.423099      0.904256       1.41528       1.52119       1.56691       1.63660       1.95199
  24   4 1469.7936    0.1406  0.1183  9.2533  0.0005  0.0106   0.0076   0.0203    0.0237   0.0000   439.8086      -1.53794       18.0048       1.02263      -2.78319     -0.928641      0.755263      0.756591      0.869805      0.978916      0.856928      0.892906
  24   5 1653.7009    0.2552  0.2250  9.3570  0.0000  0.0106   0.0091   0.0253    0.0283   0.0000   440.2976    -0.0433709       18.2391      -1.15733     -0.861959      0.593716      0.717057      0.916820       1.02019       1.17651       1.21811       1.05906
  24   6 1826.3053    0.3952  0.4075  9.4664  0.0000  0.0151   0.0103   0.0331    0.0367   0.0000   439.3074       2.20446       16.3583    0.00871998      -1.01467     -0.838172       1.15009       1.69631       1.76794       1.84031       2.07992       1.84553
  24   7 1993.5776    0.5502  0.5775  9.7629 -0.0003  0.0159   0.0122   0.0409    0.0448   0.0000   439.9059      -2.54505       16.8167      0.163680     -0.396055      -1.56130       1.02565       1.29907       1.41218       1.52640       1.54885       1.41021
  24   8 2156.8365    0.8249  0.6832 10.1182  0.0000  0.0176   0.0163   0.0406    0.0570   0.0000   438.8769      0.221374       14.2622       3.57531      -1.92419       1.15133       1.14698       1.47551       1.65408       1.70611       1.77588       1.65795
  24   9 2314.4007    1.1167  0.9193 10.7296 -0.0001  0.0210   0.0202   0.0515    0.0605   0.0000   437.3167      0.784932       15.4008       5.06669      -4.06358      -2.34478       1.29493       1.73372       1.88457       1.97824       1.92076       1.84231
  24  10 2467.1347    1.5385  1.0170 11.1726  0.0000  0.0216   0.0263   0.0580    0.0759   0.0000   441.5573       1.11901       13.7312       2.28667      -2.65949      -4.17709       1.42629       2.16976       2.15468       2.50428       2.48692       2.37905
  24  11 2617.7885    2.0837  1.0298 11.7189  0.0000  0.0212   0.0356   0.0535    0.0804   0.0000   439.7771       8.29384       16.5410      -3.24297      -3.63012       2.98115       1.38396       1.79818       1.97178       2.17393       2.07917       2.00145
  24  12 2767.8160    2.6653  0.9781 12.0767 -0.0000  0.0196   0.0445   0.0520    0.0771   0.0000   437.0554       3.71898       11.9876      -1.17247     -0.192243      -4.02604       1.30301       1.69002       1.74936       1.85004       1.85962       1.74961
  24  13 2917.1748    3.1945  1.0130 12.6477  0.0003  0.0205   0.0549   0.0548    0.0804   0.0000   440.8220       9.53230       13.5465      -1.52196      0.500295      -4.93815       1.37522       1.87180       1.92880       2.07235       2.03250       1.89820
  24  14 3065.2248    3.6873  1.1176 12.7200  0.0005  0.0220   0.0617   0.0579    0.1097   0.0000   438.4000       10.8693       13.2052      -5.09427       2.44889      -2.93827       1.37480       1.84385       1.99441       2.02091       2.03688       1.92440
  24  15 3212.2671    3.4793  1.4084 13.0608  0.0000  0.0259   0.0550   0.0702    0.0699   0.0000   438.4496       12.6662       12.3464      -4.11781      -3.51096      -6.84689       1.68485       2.24594       2.41569       2.47100       2.41358       2.46465
  24  16 3358.7794    3.1860  1.8677 12.6487  0.0001  0.0300   0.0429   0.0819    0.0542   0.0000   437.9808       15.0868       8.96389     -0.129077       3.24303      -14.0738       1.88965       2.57493       2.70323       2.81271       2.79653       2.63917
  24  17 3505.2383    2.5856  2.9738 12.2214 -0.0000  0.0397   0.0289   0.1128    0.0396   0.0000   441.1358       13.4040       6.97187       6.64495       1.36917      -19.8157       2.51994       3.31649       3.59405       3.76131       3.75964       3.66457
  24  18 3651.3933    2.1470  4.1175 11.7144 -0.0002  0.0500   0.0218   0.1366    0.0368   0.0000   445.1699       17.2830       8.73678     -0.148189     -0.753459      -10.9404       3.11686       4.16814       4.68526       4.61770       4.71452       4.43849
  24  19 3797.1862    1.7494  6.0515 11.2145  0.0009  0.0654   0.0166   0.1841    0.0367   0.0000   435.5598       25.7043       29.9206     -0.231170      -6.25035      -17.1493       4.01857       5.37338       6.04689       6.13762       6.19330       5.90634
  24  21 4089.0452    1.2386  9.6137 10.6802  0.0000  0.0991   0.0117   0.2836    0.0314   0.0000   431.2087       6.83131       8.48083       1.73308       18.8588      -13.8782       6.21726       8.17552       9.15819       9.38349       9.38219       8.88045
  25   3 1289.3852    0.0782  0.0519  9.2811  0.0000  0.0126   0.0080   0.0169    0.0215   0.0000   440.5311      0.724547       18.4063       1.38211      -3.24850     0.0202717      0.868302      0.935011       1.46273       1.42178      0.965949       1.07357
  25   4 1489.4586    0.1339  0.1377  9.2731  0.0019  0.0110   0.0069   0.0234    0.0231   0.0000   439.2617      0.982345       17.4720     -0.870522     -0.957980      0.127073      0.756542       1.02794      0.936430      0.977351       1.08316       1.15399
  25   5 1674.0998    0.2578  0.2580  9.3957  0.0000  0.0131   0.0085   0.0255    0.0282   0.0000   440.2441     0.0723788       17.8086       2.37417      -4.02306      -1.28840       1.01206       1.33498       1.52020       1.63611       1.74195       1.54272
  25   6 1847.8931    0.4239  0.4455  9.5358  0.0000  0.0138   0.0105   0.0351    0.0375   0.0000   440.0044      0.444888       18.4560      0.323855      -2.39409     -0.643600      0.854053       1.11457       1.18665       1.28996       1.19822       1.22568
  25   7 2016.9454    0.6145  0.5579  9.8203  0.0001  0.0153   0.0131   0.0376    0.0461   0.0000   438.7933      0.138502       15.9868      -1.78587      -2.12153       1.94871      0.889289       1.23981       1.34155       1.50689       1.63084       1.44279
  25   8 2181.7937    0.8565  0.7787 10.2988 -0.0001  0.0184   0.0160   0.0468    0.0543   0.0000   438.6974       1.86248       18.2271      -2.70676      -1.49410     -0.746609       1.08041       1.47541       1.53351       1.66514       1.63745       1.58452
  25   9 2340.5795    1.2206  0.9507 10.7178  0.0000  0.0196   0.0207   0.0528    0.0659   0.0000   440.2206       3.77492       14.2212     -0.583892      -2.14976      -1.61547       1.19604       1.51326       1.69138       1.85640       1.75366       1.70554
  25  10 2494.4628    1.6694  0.9512 11.4136  0.0000  0.0198   0.0287   0.0501    0.0675   0.0000   440.2781       4.33415       18.0560      -3.17379      -3.25286      -5.43741       1.24736       1.56203       1.73830       1.86341       1.81457       1.67148
  25  11 2646.3497    2.1276  0.9709 11.9867  0.0001  0.0206   0.0363   0.0532    0.0715   0.0000   439.6417       3.03649       13.5605      -1.80969      -4.21066     -0.332423       1.24699       1.70490       1.78647       1.88069       2.00990       1.82628
  25  12 2797.5317    2.7453  0.9464 12.4302  0.0000  0.0201   0.0469   0.0494    0.0690   0.0000   439.5213       7.13901       17.1873       3.92051      -3.61659      -3.43189       1.25408       1.78356       1.78666       1.96228       1.87948       1.74778
  25  13 2947.6077    3.3704  0.9344 12.7274 -0.0001  0.0183   0.0566   0.0487    0.0717   0.0000   439.4994       6.26677       11.1165      0.890430      -3.21300       1.72593       1.18919       1.52478       1.66420       1.71279       1.66991       1.69655
  25  14 3096.4155    3.7081  1.2076 13.0342 -0.0001  0.0232   0.0606   0.0625    0.0924   0.0000   439.0852       9.05238       12.5614       2.29967      -5.92850      -5.55179       1.41571       1.93059       2.06260       2.18652       2.25769       2.12153
  25  15 3244.1793    3.5899  1.2699 13.1248  0.0000  0.0249   0.0601   0.0649    0.0877   0.0000   435.9452       13.5583       11.4403      0.677349      -1.03001      -5.87757       1.48885       2.03397       2.16231       2.22659       2.29026       2.22569
  25  16 3391.4579    3.0387  1.9069 12.7680  0.0001  0.0308   0.0413   0.0841    0.0525   0.0000   441.0403       7.78652       7.98198      -1.37114       3.61038      -9.96829       1.91673       2.48725       2.78252       2.90808       2.80431       2.84986
  25  17 3538.4318    2.4600  2.8915 12.2117 -0.0003  0.0389   0.0277   0.1074    0.0407   0.0000   443.5653       19.0658       13.3784      -7.33282      -3.25314      -8.26641       2.43557       3.20328       3.52836       3.73723       3.68237       3.59161
  25  18 3685.2550    2.0128  4.4210 11.7207  0.0000  0.0522   0.0205   0.1435    0.0354   0.0000   433.7270       17.7179       20.6926      -6.86001       6.21521      -15.6823       3.31387       4.33072       4.87445       4.93776       5.10761       4.94745
  25  19 3831.7525    1.7246  6.4790 11.1604  0.0000  0.0651   0.0156   0.1854    0.0357   0.0000   438.5971       19.9667       11.6029     -0.707687       8.43317      -21.2444       3.97675       5.22104       5.90748       6.06560       5.96322       5.81897
  25  20 3978.0194    1.3973  8.6392 10.9261  0.0001  0.0864   0.0129   0.2495    0.0317   0.0000   439.2357       17.4463       9.64389     -0.843788      -4.50161     -0.586405       5.22364       6.98945       7.91349       7.97231       7.98302       7.72177
  25  21 4124.3603    1.1675 10.1560 10.6996  0.0011  0.1038   0.0113   0.2999    0.0311   0.0000   432.3004       32.3315       13.6471       8.30391      -1.27601      -2.45816       6.31804       8.41143       9.33536       9.79418       9.61256       9.49777
  25  22 4270.2790    0.9608 12.8826 10.5375  0.0000  0.1415   0.0091   0.3886    0.0275   0.0000   440.6804       25.3352       12.7449      -6.00581      -10.6108      0.819576       8.51097       11.4056       12.4912       13.1023       13.1439       12.8343
  25  24 4561.9510    0.6054 16.1339 10.2932 -0.0017  0.2308   0.0068   0.5912    0.0224   0.0000   429.4721       36.7801       25.5060      -42.6639       20.4515      -16.0646       13.5922       17.8074       20.5114       20.9403       20.6469       20.0442
  26   3 1307.4779    0.0872  0.0796  9.3078  0.0000  0.0163   0.0071   0.0194    0.0213   0.0000   439.1130     -0.750379       19.3916      0.355291      -1.86829     0.0508154      0.713182       1.17162       1.12188       1.27156       1.22598       1.11048
  26   5 1694.0423    0.2746  0.3121  9.3898  0.0000  0.0130   0.0082   0.0288    0.0294   0.0000   440.5348      0.207963       20.9595      -1.17915      -1.32299      -2.64524      0.771534       1.00491       1.21716       1.26234       1.14242       1.23650
  26   6 1869.0357    0.4290  0.4786  9.5750  0.0000  0.0145   0.0102   0.0352    0.0378   0.0000   441.3237      -1.74533       20.0028      -1.54323      -1.07790     -0.787690      0.918438       1.09942       1.29405       1.37998       1.40057       1.40204
  26   7 2039.7849    0.6041  0.6337  9.9328 -0.0002  0.0165   0.0125   0.0410    0.0447   0.0000   439.2888       1.70935       16.7783     -0.392073     -0.250647      -1.78165       1.00261       1.21943       1.35012       1.48428       1.45396       1.40293
  26   8 2206.0835    0.9159  0.7950 10.3408  0.0000  0.0178   0.0165   0.0445    0.0564   0.0000   437.5290     0.0963756       20.2614      -1.50958      -6.24069      -3.84437       1.09772       1.46491       1.55685       1.62052       1.69113       1.64565
  26   9 2366.0969    1.3027  0.9287 10.9706  0.0000  0.0202   0.0219   0.0501    0.0601   0.0000   435.9978      0.968138       16.5460      0.279947      -2.37860      0.410015       1.09668       1.63957       1.60765       1.81526       1.80425       1.67297
  26  10 2521.3066    1.6905  1.0472 11.5911 -0.0003  0.0212   0.0279   0.0557    0.0635   0.0000   440.7271       1.27431       19.0519       2.29217      -2.47426      0.778976       1.28758       1.68888       1.93611       1.93642       1.92577       1.92222
  26  11 2674.5231    2.3403  1.0166 12.0125 -0.0001  0.0196   0.0380   0.0535    0.0764   0.0000   436.2127      0.573849       12.9263    -0.0141210    -0.0268377     -0.721871       1.21058       1.61218       1.78111       1.86055       1.88047       1.75548
  26  12 2826.7359    2.9211  0.9813 12.5242 -0.0000  0.0193   0.0481   0.0512    0.0706   0.0000   438.5180       7.91528       14.6899      0.118791     -0.951710      -3.43153       1.19727       1.53227       1.68670       1.85658       1.88542       1.77700
  26  13 2977.6290    3.5225  1.0382 12.8006  0.0000  0.0196   0.0561   0.0531    0.0720   0.0000   440.6228       11.3046       13.7274    -0.0271361       2.01052      -1.74040       1.15685       1.56108       1.60639       1.76491       1.71292       1.71592
  26  14 3127.1739    3.4292  1.0713 13.4397  0.0000  0.0224   0.0602   0.0579    0.0625   0.0000   440.1870       8.65677       8.36885       1.97631      -1.59025      -5.13252       1.40004       1.88956       1.95129       2.05635       2.06968       1.97782
  26  15 3275.6600    3.4126  1.5362 13.1005  0.0000  0.0266   0.0528   0.0755    0.0664   0.0000   434.7366       8.60245       16.2303      0.108625      -5.88755      -3.96703       1.61980       2.12187       2.24918       2.43081       2.41270       2.29160
  26  16 3423.6458    2.8881  2.0791 12.7026  0.0000  0.0327   0.0383   0.0860    0.0515   0.0000   434.9976       7.79577       21.0261      -2.16593      -1.81732      -2.83324       2.00389       2.69195       2.84723       3.11428       3.08766       2.91798
  26  17 3571.2643    2.3865  3.4098 12.1132  0.0000  0.0427   0.0249   0.1188    0.0367   0.0000   445.5413       16.6509       16.7191       3.29756       4.13287      -10.2963       2.47438       3.44222       3.71396       3.95143       3.75236       3.71662
  26  18 3718.8729    1.9868  4.8677 11.5193 -0.0000  0.0546   0.0187   0.1452    0.0358   0.0000   435.5510       15.9946       21.8414       7.92784      0.217983      -5.31043       3.08486       4.25291       4.64055       4.83623       4.71155       4.76848
  26  19 3865.7172    1.6663  6.5257 11.1442  0.0000  0.0668   0.0149   0.1847    0.0346   0.0000   434.1864       15.4793       19.1003      -4.82212      -11.4639      -16.8174       3.82658       5.19087       5.72845       5.99379       5.78189       5.67533
  26  20 4012.8301    1.3438  8.6750 10.8733  0.0000  0.0856   0.0124   0.2474    0.0316   0.0000   430.1948       19.0610       17.8744      -9.81732      -4.40926      -3.47259       4.94782       6.51924       7.34542       7.59946       7.71519       7.34824
  26  21 4159.3726    1.0954 11.4021 10.6851  0.0005  0.1177   0.0105   0.3429    0.0292   0.0000   436.7490       17.3809       2.04061      -7.59953       4.00098      -6.04646       6.74500       8.85734       10.1819       10.2358       10.2510       9.91330
  27   3 1325.2011    0.0993  0.1122  9.2488  0.0003  0.0130   0.0066   0.0257    0.0215   0.0000   439.7687     -0.700764       21.9162      -1.42216      -1.78972     0.0968418      0.909515      0.847907      0.813062       1.03987      0.977185      0.862897
  27   4 1527.5587    0.1508  0.1708  9.2602  0.0000  0.0116   0.0068   0.0233    0.0236   0.0000   440.8858      -1.01722       17.7648     -0.775929      -2.04253      0.281775      0.696775      0.854590      0.936192       1.05369       1.02468      0.947271
  27   5 1713.5789    0.2989  0.2683  9.4099  0.0000  0.0110   0.0091   0.0253    0.0287   0.0000   440.2766      0.315158       20.3480      0.790755      -2.05843     -0.184785      0.647159      0.822560      0.852170      0.922207      0.968077      0.940192
  27   6 1889.7694    0.4583  0.4994  9.5753  0.0000  0.0146   0.0103   0.0359    0.0403   0.0000   439.8531      0.730245       18.4872     -0.506933      -1.64476      0.662311      0.811893       1.07238       1.22219       1.23644       1.29782       1.26090
  27   7 2062.0703    0.6795  0.6840  9.9122 -0.0008  0.0159   0.0132   0.0437    0.0486   0.0000   441.7216       2.13532       15.3580      0.873104     -0.651011      -1.98782      0.913270       1.16969       1.34222       1.39936       1.45467       1.34980
  27   8 2229.7926    0.9874  0.8724 10.4176  0.0000  0.0186   0.0169   0.0478    0.0585   0.0000   439.7857       1.35532       16.9529       1.07526      -4.69827      -1.02763       1.04216       1.36043       1.51078       1.61199       1.58900       1.50729
  27   9 2391.0918    1.3905  1.0806 10.9703  0.0000  0.0211   0.0220   0.0529    0.0664   0.0000   439.8508       3.59950       15.5287      -1.47004      -1.59564      -2.52219       1.21372       1.51481       1.76769       1.79712       1.88374       1.83892
  27  10 2547.6822    1.7883  1.0450 11.7633  0.0000  0.0204   0.0296   0.0570    0.0606   0.0000   439.8580       2.11634       14.3003       1.54777     -0.669500      -2.85816       1.18261       1.60479       1.73262       1.88913       1.91077       1.84725
  27  11 2702.2077    2.3999  0.9749 12.1255  0.0000  0.0190   0.0393   0.0494    0.0690   0.0000   440.4231       5.35964       11.6027       2.10712      -2.78314      -4.44100       1.14574       1.46216       1.58583       1.77879       1.76524       1.66742
  27  12 2855.5441    3.0813  0.9165 12.6791  0.0000  0.0187   0.0507   0.0477    0.0703   0.0000   439.5519       6.98121       16.7293     -0.622627      -1.19534      -2.35183       1.13487       1.50927       1.59957       1.70887       1.56103       1.67515
  27  13 3007.2755    3.5143  0.9901 12.9403  0.0000  0.0192   0.0562   0.0505    0.0693   0.0000   439.1995       9.58479       11.2974    0.00302203      -3.70458      -3.99893       1.08947       1.51527       1.61563       1.68111       1.75790       1.64469
  27  14 3157.5311    3.6805  1.2172 13.0664 -0.0000  0.0217   0.0561   0.0595    0.0684   0.0000   436.6928       14.2781       16.1218      -2.09608      -6.72918      -8.36449       1.24848       1.67041       1.77604       1.78665       1.83689       1.82471
  27  15 3306.8015    3.3947  1.6685 12.8276  0.0000  0.0269   0.0463   0.0723    0.0647   0.0000   438.6109       9.26880       8.01285       4.08264     -0.653802      -3.86393       1.52534       1.98464       2.27706       2.26552       2.33648       2.28144
  27  16 3455.5935    2.7897  2.7692 12.2454  0.0000  0.0365   0.0320   0.1019    0.0526   0.0000   436.8641       12.2211       9.13473       2.54708       3.43803      -3.69038       2.08275       2.74761       3.11272       3.29715       3.28034       3.23730
  27  17 3603.9620    2.2145  3.6993 11.9714  0.0000  0.0452   0.0230   0.1239    0.0374   0.0000   436.1576       11.6336       16.8299      -4.30787      -3.10174      0.872700       2.63046       3.38094       3.84622       3.97144       4.03649       3.87288
  27  18 3751.8885    1.9020  5.2264 11.4986  0.0000  0.0555   0.0173   0.1548    0.0330   0.0000   438.7441       15.1122       18.7313      -5.52853       4.77988      -22.9496       3.13539       4.07072       4.65797       4.84433       4.78278       4.65911
  27  19 3899.6314    1.5529  7.3072 11.0725  0.0000  0.0727   0.0136   0.2038    0.0318   0.0000   437.9330       13.9263       17.5540       8.96165       3.59122      -7.25856       3.97823       5.29274       5.98675       6.21450       6.16712       5.90742
  27  20 4046.8225    1.2596  9.1158 10.8242  0.0000  0.0887   0.0117   0.2646    0.0307   0.0000   442.3946       41.4981       10.4027       11.7888     -0.575309      -16.4259       5.00930       6.50380       7.41038       7.75048       7.55048       7.36609
  27  21 4194.1204    1.0757 11.7734 10.6402  0.0002  0.1210   0.0097   0.3381    0.0275   0.0000   424.5975       32.3814       24.3408       1.04017      -5.15694      -11.8425       6.58565       8.99830       9.99747       10.5338       10.2994       10.0537
  27  22 4341.3709    0.9000 13.6336 10.4620  0.0000  0.1492   0.0079   0.4004    0.0247   0.0000   421.6497       3.53466       22.7244      -9.47552      -13.1416      -8.06040       8.07248       11.1121       12.1161       12.8548       12.4974       12.3574
  27  23 4487.8045    0.6822 14.4940 10.3576  0.0000  0.1856   0.0071   0.4878    0.0229   0.0000   410.8644       48.2308       28.3835      -13.3249       26.9241       43.7666       10.2398       13.7579       15.5286       16.3083       15.7994       15.6032
  28   3 1342.6525    0.0887  0.0629  9.2837  0.0003  0.0116   0.0070   0.0173    0.0204   0.0000   441.5726      -1.71770       18.4454      0.104817      -1.42304       1.20146      0.572156      0.681610      0.890942      0.838683      0.832611      0.745120
  28   4 1546.0308    0.1784  0.1406  9.3290  0.0000  0.0087   0.0076   0.0191    0.0230   0.0000   439.6848      -1.73005       18.7165      -1.68757      -1.70283      0.836770      0.441169      0.658146      0.641940      0.795163      0.782712      0.836767
  28   5 1732.7233    0.3351  0.3544  9.3605  0.0000  0.0130   0.0087   0.0292    0.0320   0.0000   441.1864      -1.90045       18.3945    -0.0261103      -2.42620     -0.828881      0.652956      0.870315      0.971018       1.03817       1.00161       1.01638
  28   6 1910.1734    0.4851  0.4914  9.6422  0.0000  0.0144   0.0105   0.0328    0.0384   0.0000   440.1401     -0.602679       18.1943      0.161367      -2.81820      -1.33441      0.822449       1.06383       1.26447       1.28429       1.27629       1.28665
  28   7 2083.9405    0.7114  0.7590  9.8962  0.0000  0.0174   0.0128   0.0432    0.0524   0.0000   437.3196      -2.14684       17.3541      -1.90007      -1.99626       2.83025      0.894794       1.24638       1.35370       1.48623       1.43123       1.38293
  28   8 2252.8416    1.0559  0.8904 10.5806  0.0000  0.0187   0.0176   0.0456    0.0552   0.0000   439.0733      0.888623       18.5790      0.865274      -3.12697      0.481717      0.994329       1.38938       1.52069       1.56957       1.57073       1.54882
  28   9 2415.4186    1.4246  0.9839 11.1289 -0.0002  0.0203   0.0229   0.0489    0.0627   0.0000   439.5130       3.36181       16.1511      0.147329      -2.07728      0.887863       1.09849       1.50109       1.55399       1.70188       1.63596       1.62739
  28  10 2573.4406    1.8389  1.1687 11.7134  0.0000  0.0223   0.0288   0.0583    0.0654   0.0000   438.6841       4.86015       14.3730      -3.41247      -4.67401       1.41928       1.23055       1.73680       1.89852       2.05405       2.10064       2.03006
  28  11 2729.4823    2.4368  1.0607 12.2393  0.0003  0.0197   0.0379   0.0542    0.0630   0.0000   441.4251       10.8996       14.6051      0.717833     -0.555068      -2.94181       1.09334       1.50102       1.57920       1.65967       1.72601       1.59416
  28  12 2883.8830    3.1169  0.9894 12.6429  0.0000  0.0187   0.0495   0.0498    0.0740   0.0000   439.1671       2.89068       15.1924       1.03397      -6.02608      -3.07407       1.05244       1.40768       1.50694       1.66949       1.58066       1.54317
  28  13 3036.4483    3.5926  1.0611 12.9553  0.0000  0.0198   0.0553   0.0521    0.0712   0.0000   441.2105       7.47062       12.3573       1.56289      -2.37030     -0.265397       1.10308       1.54708       1.63323       1.75421       1.71195       1.67580
  28  14 3187.4330    3.6861  1.2492 12.9414  0.0000  0.0226   0.0530   0.0559    0.0698   0.0000   438.1867       10.8380       15.2561      -4.31327      -1.68300      -3.02981       1.29201       1.82318       1.90442       2.09687       2.10539       1.97016
  28  15 3337.5461    3.2439  1.7530 12.8160  0.0000  0.0275   0.0421   0.0733    0.0541   0.0000   442.0942       10.4496       16.5128       2.73354       1.70296      -5.10421       1.49539       2.01488       2.21166       2.30025       2.37439       2.32061
  28  16 3487.0762    2.6903  2.7965 12.2073  0.0051  0.0353   0.0301   0.1030    0.0510   0.0000   440.7783       11.0769       13.4374      -2.45502     -0.156570      -9.75636       1.95462       2.63356       2.87809       2.96044       3.05423       2.91810
  28  17 3636.1386    2.1949  4.1840 11.7657 -0.0004  0.0472   0.0212   0.1277    0.0382   0.0000   435.9913       12.5756       14.2226       3.35437     -0.818784      -9.38369       2.64052       3.34584       3.87776       4.02372       4.03009       4.00360
  28  18 3784.8285    1.7929  5.8938 11.2979  0.0000  0.0586   0.0156   0.1668    0.0332   0.0000   434.0333       14.7107       13.1933      -10.2412      -11.4492      -15.3138       3.22232       4.25322       4.72994       5.09110       5.00230       4.90488
  28  19 3933.1361    1.4994  7.9080 11.0037  0.0000  0.0749   0.0127   0.2109    0.0301   0.0000   434.0901       7.70542       15.4890       2.82551      -10.2504      -20.2391       4.07092       5.39225       6.04285       6.31870       6.27841       6.21320
  28  21 4228.3755    1.0123 11.8604 10.6142 -0.0006  0.1224   0.0091   0.3424    0.0265   0.0000   444.2353       26.1395       17.9758      -5.32017      -11.0130      -7.86224       6.50211       8.54147       9.84071       10.1480       10.1390       9.95562
  28  22 4376.0697    0.8141 13.5592 10.4804  0.0005  0.1549   0.0074   0.4187    0.0232   0.0000   437.2420       24.9652      -5.17327      -20.6603       29.6031      -21.2410       8.21091       11.0382       12.4499       13.2380       12.7489       12.5740
  28  23 4523.8072    0.6970 17.0378 10.2905  0.0007  0.2059   0.0063   0.5235    0.0206   0.0000   421.2749       17.7742      0.357084      -2.16580       15.6284      -21.2455       10.5127       14.6987       16.1533       16.9453       17.0029       16.5567
  29   3 1359.7870    0.0905  0.0875  9.2373  0.0000  0.0105   0.0064   0.0240    0.0205   0.0000   440.8506      -1.03480       20.2631     -0.675906      -2.69058      0.422934      0.643056      0.743227      0.796045      0.900085      0.873917       1.00870
  29   4 1564.1602    0.1825  0.1808  9.2582 -0.0004  0.0106   0.0070   0.0221    0.0235   0.0000   439.3115     -0.760211       20.1036     -0.556452      -1.37796      0.899248      0.530074      0.758432      0.828887      0.860997      0.929359      0.772621
  29   5 1751.5755    0.3402  0.2899  9.4743  0.0000  0.0109   0.0094   0.0240    0.0292   0.0000   441.1305      0.164887       19.3667      0.731102      -1.45585      0.684502      0.668043      0.971587       1.00337       1.18197       1.16560       1.17558
  29   6 1930.1990    0.4994  0.5492  9.6686  0.0000  0.0146   0.0104   0.0375    0.0399   0.0000   441.5025     -0.538036       20.4363     -0.701608      0.165744      0.549427      0.783486       1.11918       1.21225       1.30135       1.27177       1.23442
  29   7 2105.3643    0.7690  0.6435 10.0630 -0.0009  0.0151   0.0142   0.0375    0.0475   0.0000   440.2464      0.406284       17.9802      0.533623      -3.42554      -2.00589      0.787573       1.10695       1.13576       1.20717       1.22851       1.19820
  29   8 2275.3975    1.0728  0.9038 10.6693  0.0001  0.0183   0.0176   0.0482    0.0533   0.0000   438.4433       2.13423       18.1317      -1.14293      -2.72878     -0.278507      0.968130       1.25450       1.43915       1.45441       1.49709       1.43445
  29   9 2439.1414    1.5310  1.1260 11.0794  0.0000  0.0208   0.0228   0.0553    0.0667   0.0000   441.6531       1.03721       14.8017     -0.548413       1.07929      -2.61298       1.14956       1.54030       1.75098       1.77859       1.86580       1.81505
  29  10 2598.8208    1.9467  1.0345 11.9723 -0.0001  0.0205   0.0311   0.0511    0.0575   0.0000   438.9468    -0.0663079       18.5504     -0.908661      -1.78823      -1.53803       1.14833       1.54564       1.66899       1.76266       1.78871       1.72011
  29  11 2756.3177    2.6225  1.0139 12.3517  0.0000  0.0195   0.0404   0.0495    0.0619   0.0000   439.3453       5.75907       13.6326      -1.20441      -2.11986      -6.73402       1.00919       1.40076       1.46933       1.48553       1.53098       1.52661
  29  12 2911.7786    3.2710  1.0154 12.6814  0.0000  0.0183   0.0507   0.0491    0.0760   0.0000   437.7791       7.93917       11.8257       1.72871      -2.46729      -2.51758       1.04813       1.37475       1.49744       1.55768       1.60078       1.56172
  29  13 3065.2578    3.7282  1.0760 13.0068  0.0000  0.0194   0.0563   0.0528    0.0766   0.0000   440.0128       5.95979       17.2335      -1.30661      -1.14522      -5.07823       1.13797       1.48839       1.63045       1.69789       1.79666       1.84111
  29  14 3217.0491    3.6633  1.4431 12.6920  0.0000  0.0227   0.0476   0.0601    0.0665   0.0000   438.3417       10.4246       12.9542      -1.32125       2.21404      -5.58813       1.23388       1.66688       1.79806       1.90534       1.91336       1.91212
  29  15 3367.9776    3.1343  1.9234 12.7802  0.0000  0.0289   0.0392   0.0768    0.0475   0.0000   439.9286       11.0751       9.28444      -4.92470       1.68613     0.0541937       1.56788       2.07237       2.34620       2.38576       2.52452       2.37856
  29  16 3518.3035    2.5966  3.1571 12.1574  0.0000  0.0382   0.0267   0.1053    0.0422   0.0000   438.8214       10.1087       10.4688       3.91659       1.04951      -11.9645       2.02642       2.75735       2.97314       3.14257       3.14286       3.11474
  29  17 3668.0014    2.0905  4.5228 11.6789  0.0000  0.0486   0.0195   0.1366    0.0352   0.0000   439.6154       19.4905       12.9018      0.320670       2.94128      -7.00820       2.59892       3.51516       3.81366       4.07836       4.01746       4.01319
  29  18 3817.2395    1.7426  6.3654 11.2263  0.0000  0.0625   0.0146   0.1735    0.0309   0.0000   443.2964       9.82796       16.3440       11.5699      -11.3770      -16.6217       3.23676       4.36834       4.76003       5.09454       5.06018       5.01891
  29  19 3966.0937    1.4010  8.0291 11.0237  0.0000  0.0795   0.0120   0.2208    0.0273   0.0000   441.3058       17.0312       10.3744       12.8678       1.53067       5.80056       3.99536       5.57512       6.08826       6.39199       6.39586       6.20844
  29  21 4262.9529    0.9772 13.4979 10.5511  0.0000  0.1402   0.0078   0.3691    0.0239   0.0000   450.5624       13.8490       2.31208      -9.99293      -10.9537      -7.96326       7.24924       9.58958       10.9599       11.4470       11.4372       11.2979
  29  22 4410.6049    0.8137 15.4188 10.3827  0.0000  0.1709   0.0065   0.4380    0.0216   0.0000   427.0392       44.4702       14.7521      -11.0844      0.730928       10.9565       8.54176       11.6914       12.8811       13.8798       13.5709       13.3898
  30   3 1376.6231    0.0952  0.0817  9.2239  0.0000  0.0154   0.0066   0.0159    0.0203   0.0000   442.2655      -1.10830       18.9952     -0.430014      -3.23976       1.46400      0.744304      0.736754       1.20046       1.22802      0.822721       1.15909
  30   4 1581.9048    0.1961  0.2020  9.2812  0.0001  0.0101   0.0070   0.0215    0.0237   0.0000   439.7243     -0.363671       19.9105     0.0226013      -2.02080     -0.311926      0.568281      0.738834      0.851175      0.797105      0.901696      0.874209
  30   5 1770.0616    0.3378  0.4030  9.4282  0.0000  0.0128   0.0083   0.0322    0.0319   0.0000   441.7294     -0.823001       18.8405       1.02020      -1.29387     -0.176182      0.646585      0.861825      0.960713       1.00467       1.05439      0.993801
  30   6 1949.9881    0.5387  0.4934  9.7404 -0.0002  0.0137   0.0111   0.0316    0.0388   0.0000   440.8149     -0.646212       18.6050       2.87021      -1.66358       1.63683      0.802210       1.05397       1.16071       1.23253       1.31400       1.23582
  30   7 2126.3765    0.7839  0.7457 10.1383 -0.0000  0.0170   0.0137   0.0401    0.0502   0.0000   440.9903       2.44435       17.6717      -1.65697      -4.83339     -0.448385      0.853423       1.16788       1.23192       1.31927       1.38224       1.33249
  30   8 2297.3940    1.1731  0.9472 10.6779  0.0000  0.0184   0.0186   0.0478    0.0588   0.0000   441.2884       4.08749       15.3354      0.531218      -1.89841      -1.44668      0.915469       1.25513       1.40653       1.44748       1.43512       1.49731
  30   9 2462.3760    1.5606  1.0236 11.4965  0.0000  0.0196   0.0247   0.0512    0.0567   0.0000   441.2356       5.53803       18.6746       1.58169      -4.22992       1.60956       1.04703       1.44630       1.58045       1.64158       1.60726       1.59336
  30  10 2623.6470    2.0907  1.0971 11.8485 -0.0001  0.0203   0.0312   0.0527    0.0653   0.0000   440.3451       3.63942       16.5465       1.51278     -0.633406      -1.32801       1.02355       1.40092       1.52349       1.59417       1.56676       1.52856
  30  11 2782.6617    2.6086  0.9985 12.5787  0.0017  0.0187   0.0409   0.0510    0.0553   0.0000   439.8383       3.99518       15.9974       2.66265      0.702780      -1.00523       1.00465       1.35816       1.52573       1.54639       1.59007       1.56225
  30  12 2939.3215    3.3264  0.9333 13.0315  0.0000  0.0177   0.0526   0.0464    0.0561   0.0000   438.4564       8.12280       16.9357      0.190695    -0.0748374      -4.55585      0.934603       1.24152       1.32342       1.39484       1.42022       1.41062
  30  13 3093.6014    3.8093  1.1187 13.1751 -0.0001  0.0202   0.0572   0.0536    0.0724   0.0000   440.1362       8.24845       14.3753      0.344120      -5.90584      -2.71879       1.08803       1.47641       1.62194       1.73262       1.77516       1.75095
  30  14 3246.2939    3.6001  1.4844 12.9680  0.0000  0.0239   0.0470   0.0633    0.0566   0.0000   439.3874       7.98384       8.78796      -2.85939       2.08767      -3.23037       1.28835       1.73410       1.95508       2.04298       2.01822       2.06106
  30  15 3397.9185    2.9884  2.1375 12.5985  0.0000  0.0294   0.0337   0.0798    0.0433   0.0000   441.5531       9.30235       12.2151       4.10643       3.83407      -7.66262       1.53439       2.04295       2.28480       2.37266       2.47314       2.44581
  30  16 3549.0751    2.4789  3.5095 12.0541  0.0000  0.0398   0.0234   0.1111    0.0375   0.0000   440.5401       11.8112       11.6559      -1.10214      -1.22755      -11.8179       2.02895       2.77579       3.06468       3.16478       3.30533       3.23375
  30  17 3699.5673    2.0425  4.8256 11.6228  0.0000  0.0505   0.0183   0.1368    0.0338   0.0000   440.8664       12.8641       7.07493      -1.34270       7.05024      -14.4790       2.59183       3.46117       3.90153       3.94124       4.21368       4.05150
  30  18 3849.4465    1.6379  6.8718 11.1430  0.0000  0.0662   0.0135   0.1827    0.0304   0.0000   434.0497       7.96787       19.5195      -3.26488       3.61517      -12.8083       3.34189       4.50618       5.01379       5.24249       5.29706       5.15177
  30  19 3998.9807    1.3814  8.7987 10.9244  0.0000  0.0825   0.0113   0.2329    0.0276   0.0000   437.7095       9.70307       10.6954       3.13882      -8.13208      -8.99956       4.05542       5.52278       6.24795       6.47481       6.55985       6.53905
  30  20 4147.8542    1.1478 11.6720 10.7637 -0.0012  0.1127   0.0094   0.3148    0.0254   0.0000   426.9265       13.5260       15.6536       7.79190       7.72334      -16.5044       5.66611       7.47799       8.42980       8.88926       9.02489       8.81265
  30  21 4296.9393    0.9292 13.4820 10.5528  0.0003  0.1405   0.0075   0.3732    0.0236   0.0000   441.5755       1.24850       8.40273       12.9762      -3.05045      -28.5388       6.94675       9.37844       10.4843       11.0955       11.1531       11.0206
  30  22 4444.7424    0.7967 16.0390 10.3236  0.0011  0.1693   0.0060   0.4398    0.0207   0.0000   434.1473       26.3926       17.1529       1.63519       39.4519      -3.33961       8.58637       11.2404       12.6766       13.6113       13.5129       13.5267
  31   3 1393.1603    0.1165  0.1030  9.2687  0.0000  0.0082   0.0065   0.0217    0.0203   0.0000   441.3053     -0.637048       19.3044      0.112751      -3.03671     -0.287978      0.477996      0.675865      0.820485      0.823854      0.777125      0.759094
  31   4 1599.3326    0.2181  0.2012  9.3342 -0.0004  0.0106   0.0074   0.0216    0.0237   0.0000   440.7753      0.451127       20.1326     -0.595195      -2.22874     -0.504845      0.665577      0.977368       1.11648       1.29047       1.26174       1.16879
  31   5 1788.2462    0.3758  0.4033  9.5111  0.0000  0.0126   0.0088   0.0304    0.0315   0.0000   440.8095     -0.849352       19.1982      -2.09399      -2.11696       1.33129      0.648429      0.864797       1.01212      0.977302       1.17064       1.04232
  31   6 1969.4292    0.5678  0.6136  9.7521  0.0002  0.0147   0.0107   0.0376    0.0421   0.0000   440.2339       2.20849       21.4021      -3.75227      -2.24415     -0.902922      0.716926      0.987776       1.10006       1.13590       1.12962       1.16168
  31   7 2147.0782    0.8240  0.8012 10.2752 -0.0000  0.0175   0.0137   0.0421    0.0487   0.0000   439.7149       2.15555       19.8027      -1.93850      -4.60969    -0.0250692      0.804504       1.12368       1.21179       1.33297       1.28968       1.27323
  31   8 2318.9877    1.1893  1.0291 10.9117 -0.0002  0.0198   0.0182   0.0506    0.0550   0.0000   440.1579       3.22790       20.4934      -1.66062      -1.54255      0.661503      0.968821       1.34190       1.40174       1.56741       1.54173       1.52434
  31   9 2485.1312    1.6626  1.1763 11.4535 -0.0069  0.0209   0.0237   0.0552    0.0574   0.0000   440.6637       2.98756       18.3259       1.21043      -1.48204      0.521411       1.03259       1.43022       1.50691       1.59872       1.64463       1.58649
  31  10 2647.9552    2.2415  1.0772 12.0869  0.0000  0.0198   0.0335   0.0521    0.0630   0.0000   437.0834       3.14599       13.3767      -1.51999      -3.12278      -2.15557      0.983293       1.36856       1.42266       1.54675       1.63244       1.65493
  31  11 2808.5270    2.9373  0.9808 12.6253  0.0000  0.0180   0.0444   0.0465    0.0601   0.0000   438.3689       6.90519       19.0033      -2.52707      -4.54282      -5.56570      0.890696       1.22274       1.35285       1.38072       1.40679       1.34716
  31  12 2966.3008    3.5725  1.0179 12.9648  0.0000  0.0185   0.0527   0.0474    0.0623   0.0000   439.0247       7.03320       13.2457      -1.27340     -0.123481      -3.00581      0.919062       1.30638       1.35337       1.43323       1.46246       1.44358
  31  13 3121.5781    3.7693  1.3039 13.0499  0.0001  0.0217   0.0518   0.0574    0.0688   0.0000   440.1710       6.20878       9.50397       2.17271      -3.44089      -6.32456       1.03219       1.41119       1.56300       1.60891       1.66464       1.60052
  31  14 3275.0971    3.4318  1.5307 13.1652  0.0000  0.0254   0.0462   0.0674    0.0531   0.0000   439.8747       10.6977       16.5131     -0.651750      -3.66843      -8.39200       1.24132       1.74945       1.88833       1.97447       1.94572       1.91438
  31  15 3427.7228    2.8835  2.3661 12.3808 -0.0000  0.0300   0.0299   0.0836    0.0437   0.0000   435.0194       15.7009       15.5550       1.46172     -0.818605      -7.98580       1.57817       2.06807       2.28440       2.45406       2.58258       2.51958
  31  16 3579.5843    2.3333  3.6163 12.0372 -0.0001  0.0398   0.0213   0.1111    0.0339   0.0000   439.2985       11.6457       13.0383       1.96525       3.20669      -9.87244       2.00517       2.67638       2.96323       3.16948       3.25191       3.17623
  31  17 3730.7538    1.9644  5.4883 11.4695  0.0000  0.0531   0.0160   0.1495    0.0319   0.0000   442.7124       11.9473       13.9854      -2.45296      -4.94197      -12.0338       2.65488       3.52381       3.99089       4.15018       4.16662       4.18443
  31  18 3881.2664    1.6381  7.4414 11.1149  0.0001  0.0678   0.0126   0.1886    0.0285   0.0000   439.0112       16.0685       23.0025      -5.01096      -8.23765      -2.04585       3.34358       4.43882       5.04210       5.20226       5.33247       5.36344
  31  19 4031.4318    1.3180  9.4857 10.8901 -0.0014  0.0897   0.0104   0.2434    0.0269   0.0000   433.5828       12.4862       2.02219      -6.22120      -9.44704      -2.75619       4.27516       5.92158       6.67566       6.82549       7.02396       6.98447
  31  20 4181.1094    1.0450 11.0294 10.7976 -0.0019  0.1142   0.0091   0.3099    0.0246   0.0000   442.0217       11.7872       17.8089       22.0728       2.51617      -14.2756       5.48226       7.45945       8.27397       8.94573       8.91853       8.82839
  31  21 4330.1330    0.8804 14.3275 10.5694 -0.0000  0.1505   0.0069   0.3956    0.0214   0.0000   423.9349       31.8274       37.9433      -13.8871      -15.4649       7.86159       7.24807       9.64962       10.8310       11.5358       11.5632       11.3346
  32   2 1179.5050    0.0706  0.0459  9.3582  0.0000  0.0089   0.0066   0.0150    0.0187   0.0000   440.7829      -1.79062       16.0191      -1.12660      -1.86945      -2.88431      0.466218      0.564186      0.656253      0.709227      0.643413      0.615645
  32   3 1409.4078    0.1178  0.1293  9.2882  0.0000  0.0091   0.0060   0.0213    0.0205   0.0000   441.5505     -0.879335       20.8521     -0.167663      -1.29032     0.0627408      0.476050      0.590438      0.681676      0.731785      0.726283      0.655773
  32   4 1616.4472    0.2209  0.2161  9.4056 -0.0001  0.0099   0.0072   0.0218    0.0238   0.0000   440.8385      0.332931       21.2055       1.31040     -0.751656     -0.525579      0.526590      0.736507      0.772972      0.802916      0.770062      0.767516
  32   5 1806.1840    0.3851  0.4713  9.4865 -0.0002  0.0136   0.0083   0.0313    0.0336   0.0000   440.5189      -1.01534       18.1131      -1.00253      -2.25639      0.487376      0.690199      0.904671      0.994399       1.06538       1.08553       1.07498
  32   6 1988.6955    0.5983  0.5804  9.9027  0.0000  0.0141   0.0112   0.0342    0.0404   0.0000   439.0902     -0.862210       18.5135      -1.17733      -2.55039      0.241678      0.649605      0.936147      0.971294       1.07401       1.07775       1.06115
  32   7 2167.3597    0.8798  0.8030 10.3643 -0.0001  0.0163   0.0143   0.0418    0.0502   0.0000   440.8916      -3.05732       18.8348      0.509308      -1.57280      -3.56245      0.830372       1.04973       1.15680       1.25465       1.34184       1.27618
  32   8 2340.1274    1.2486  1.1075 10.9531  0.0000  0.0201   0.0184   0.0517    0.0592   0.0000   440.9412       4.33348       20.3574       1.60734      -2.64091     -0.297303      0.968950       1.29295       1.41210       1.50657       1.53284       1.50161
  32   9 2507.3945    1.7707  1.1277 11.6338 -0.0001  0.0202   0.0255   0.0512    0.0606   0.0000   439.9533       1.13133       19.5290      -2.25541      -2.01764     -0.639440      0.993224       1.35469       1.44405       1.54333       1.56772       1.52155
  32  10 2671.7865    2.4101  1.0667 12.2115 -0.0002  0.0193   0.0354   0.0485    0.0640   0.0000   439.5639       5.42920       14.8879     -0.533087      -1.89005      -3.63524      0.926957       1.31625       1.37158       1.46991       1.52593       1.54869
  32  11 2833.9342    3.0015  0.9354 12.8791  0.0000  0.0172   0.0459   0.0456    0.0543   0.0000   441.0406       6.64247       18.7087     -0.521572       1.27623      -1.75662      0.870165       1.16758       1.22916       1.35969       1.40712       1.38775
  32  12 2992.9476    3.5146  1.0040 13.2239 -0.0002  0.0179   0.0529   0.0490    0.0565   0.0000   439.5332       9.49252       12.7153      -4.11713     -0.583933      -1.62460      0.891794       1.20552       1.26146       1.39423       1.39198       1.36136
  32  13 3149.1653    3.7178  1.1735 13.3543 -0.0034  0.0205   0.0532   0.0538    0.0580   0.0000   440.5431       8.54632       13.9182       1.19288     -0.924683      -7.34159      0.994905       1.40525       1.44779       1.63038       1.67616       1.62157
  32  14 3303.6162    3.4026  1.6210 13.1576  0.0000  0.0252   0.0444   0.0682    0.0533   0.0000   439.4531       10.1003       14.7995      -1.28561      -2.88402      -6.15791       1.24747       1.66543       1.78511       1.98262       2.00192       1.93182
  32  15 3457.0285    2.8241  2.9447 12.3381  0.0000  0.0339   0.0259   0.0921    0.0361   0.0000   440.0403       8.83877       17.7451      -3.02022      -8.05847      -4.42206       1.59874       2.19701       2.44067       2.49659       2.62249       2.51475
  32  16 3609.6663    2.3041  4.0822 12.0040 -0.0000  0.0434   0.0199   0.1200    0.0315   0.0000   436.8182       10.8351       14.5680       2.81042       2.22809      -8.96124       2.09206       2.79334       3.05304       3.36569       3.36442       3.45193
  32  17 3761.5995    1.9194  5.7502 11.4481  0.0000  0.0546   0.0148   0.1501    0.0304   0.0000   441.8775       8.03902       16.4706       1.61485      -10.7746      -5.49727       2.62620       3.50288       3.88565       4.18686       4.24898       4.16866
  32  18 3912.7445    1.5356  7.9026 11.1297  0.0000  0.0724   0.0117   0.2003    0.0267   0.0000   434.9261       13.8677       15.5490      0.402870      -9.90600       3.16468       3.44374       4.65863       5.19172       5.60317       5.64228       5.53267
  32  20 4213.5487    1.0101 12.5139 10.8077  0.0005  0.1276   0.0080   0.3464    0.0227   0.0000   443.5347       16.1514      -11.2619      -2.81196       11.1462      -8.82098       5.98498       8.10450       9.18822       9.67333       9.85185       9.81195
  32  21 4363.7331    0.8158 14.1386 10.6089 -0.0001  0.1564   0.0067   0.4039    0.0211   0.0000   437.3209       6.36295       17.6271       25.0324      -11.4912      -10.6264       7.22582       9.83013       11.1373       11.7537       11.6246       11.7492
  33   2 1193.8648    0.0703  0.0654  9.2945 -0.0013  0.0109   0.0065   0.0222    0.0188   0.0000   441.0700      0.357971       19.9038     -0.455806      -2.42932      0.693578      0.566964      0.659037      0.717075      0.831574      0.789808      0.872663
  33   3 1425.4205    0.1314  0.1424  9.2617 -0.0001  0.0093   0.0061   0.0214    0.0206   0.0000   441.4605      0.816652       20.3049      -1.22744      -2.70277      0.287433      0.468392      0.574905      0.692271      0.824396      0.896708      0.897577
  33   4 1633.2302    0.2355  0.2415  9.3582 -0.0001  0.0104   0.0071   0.0230    0.0240   0.0000   440.5827      -1.12486       18.5963       1.81138      -2.33229     -0.951318      0.511104      0.673296      0.698101      0.753647      0.810469      0.807343
  33   5 1823.8286    0.4109  0.4432  9.4989 -0.0000  0.0132   0.0087   0.0289    0.0334   0.0000   440.3489     -0.493421       20.9989       1.19324      -2.90786      0.334631      0.599207      0.835853      0.933617       1.04286      0.944768      0.964349
  33   6 2007.6475    0.6230  0.6387  9.8474  0.0000  0.0146   0.0111   0.0347    0.0432   0.0000   442.5498     -0.294960       20.4810       1.85114     -0.601061     -0.902318      0.692519      0.905191      0.986774       1.06823       1.07837       1.11471
  33   7 2187.3757    0.9482  0.7793 10.5043 -0.0006  0.0157   0.0155   0.0398    0.0475   0.0000   442.4419     -0.783501       19.0450      -1.70521     -0.306853     -0.312387      0.756710       1.00355       1.10120       1.14583       1.14572       1.21744
  33   8 2360.9232    1.3584  1.1287 10.7523  0.0013  0.0190   0.0188   0.0508    0.0653   0.0000   439.8571       3.29444       17.2321      -2.34816      -1.54377      -3.70113      0.882790       1.16990       1.30684       1.38765       1.41094       1.39096
  33   9 2529.2956    1.8735  1.1815 11.4955  0.0000  0.0195   0.0256   0.0523    0.0608   0.0000   440.5923     -0.124280       21.1765       1.36730      -1.43979      -2.40820      0.911378       1.26733       1.35503       1.45325       1.51906       1.47010
  33  10 2695.2187    2.3765  1.1302 12.2537  0.0000  0.0198   0.0342   0.0517    0.0594   0.0000   441.1720       4.83981       16.5561      -2.29212     -0.975524      -4.61031      0.897113       1.22938       1.29974       1.41371       1.44704       1.44845
  33  11 2858.7601    3.1247  1.0103 12.8700  0.0000  0.0182   0.0466   0.0477    0.0579   0.0000   440.3667       4.06136       15.0959      -1.77479      -2.58965      -3.46694      0.831335       1.15766       1.19336       1.33135       1.32470       1.28957
  33  12 3019.0260    3.7982  1.1004 13.0137  0.0000  0.0191   0.0527   0.0478    0.0662   0.0000   439.6440       4.90433       14.2542   -0.00678495      0.238144      -3.20176      0.867803       1.18509       1.29381       1.38898       1.34484       1.35849
  33  13 3176.3501    3.7360  1.3337 13.1622  0.0000  0.0209   0.0499   0.0585    0.0564   0.0000   440.0472       11.2338       17.2647     0.0686542      -6.02532      -4.27678       1.03547       1.39111       1.52387       1.59766       1.66476       1.67086
  33  14 3331.7420    3.2596  1.8356 12.9019  0.0000  0.0267   0.0387   0.0700    0.0486   0.0000   436.9964       7.34479       13.1863       5.03506     -0.597300      -10.8009       1.23000       1.69217       1.83724       2.04620       2.06850       1.98031
  33  15 3486.0509    2.6832  2.9419 12.3239  0.0000  0.0341   0.0252   0.0925    0.0355   0.0000   440.4618       7.33157       16.5917    -0.0514497      -4.21953      -13.4850       1.62339       2.22637       2.46692       2.62774       2.70976       2.67278
  33  16 3639.5754    2.2612  4.4303 11.7886 -0.0000  0.0443   0.0180   0.1203    0.0303   0.0000   441.0319       15.3684       10.7832      -3.13548       2.94173      -8.46104       2.03151       2.73551       3.07560       3.18128       3.28071       3.25370
  33  17 3792.0070    1.8147  6.1768 11.3285 -0.0000  0.0579   0.0138   0.1564    0.0287   0.0000   437.9828       16.4187       21.5623       3.37592      -4.04982       1.42246       2.65487       3.59327       4.01699       4.27344       4.36517       4.23306
  33  18 3943.9736    1.4814  7.9808 11.0641 -0.0015  0.0734   0.0111   0.2001    0.0254   0.0000   440.7357       14.8496       21.1507      -2.57675      -12.8914      -4.03238       3.33639       4.53452       5.13111       5.33552       5.45663       5.42174
  33  19 4095.5637    1.2474 10.6089 10.8438  0.0001  0.0967   0.0091   0.2728    0.0243   0.0000   434.5983       1.53941       20.6113       12.5985      -24.5984      -10.0284       4.44462       6.02860       6.69905       7.28431       7.30217       7.19926
  33  20 4246.3102    1.0093 12.7347 10.6786  0.0007  0.1251   0.0075   0.3327    0.0220   0.0000   432.0361       18.1257       35.2788      -3.02599      -4.83169      -27.2682       5.54544       7.58218       8.55246       9.03617       9.03763       8.99814
  34   2 1208.0325    0.0705  0.0518  9.2475 -0.0008  0.0099   0.0064   0.0165    0.0181   0.0000   442.3037     -0.121679       19.1149      -1.13863      -2.46213     -0.284055      0.420107      0.547070      0.624603      0.683339      0.635269      0.617544
  34   3 1441.1525    0.1305  0.1616  9.2463  0.0000  0.0149   0.0059   0.0219    0.0205   0.0000   442.2871       1.57312       19.9270      0.244566      -1.41974       1.06378      0.552759       1.02217      0.842337       1.07404       1.20391       1.22949
  34   4 1649.7226    0.2547  0.2544  9.3547 -0.0001  0.0107   0.0072   0.0220    0.0247   0.0000   441.3041      0.135749       19.8662     -0.588375      -1.81092      0.671997      0.462380      0.579409      0.724353      0.713564      0.817631      0.746059
  34   5 1841.2705    0.4420  0.4400  9.4984  0.0003  0.0122   0.0093   0.0289    0.0349   0.0000   441.9542      -1.24969       20.0555     -0.774641      -2.66128      -2.13232      0.602104      0.823205      0.876745      0.997388       1.00668       1.04851
  34   6 2026.3743    0.6449  0.6219  9.8879 -0.0002  0.0138   0.0115   0.0353    0.0415   0.0000   440.1161       1.20985       20.0248      -1.39334      -2.34850      0.179847      0.596378      0.816898      0.897049      0.981352      0.964555      0.974957
  34   7 2207.0344    0.9634  0.9214 10.3312 -0.0000  0.0165   0.0144   0.0453    0.0539   0.0000   440.7279       2.78089       20.3428     -0.465637      -3.97860       1.09888      0.772849       1.01408       1.13305       1.23492       1.26570       1.20879
  34   8 2381.2902    1.3551  1.1110 11.0005  0.0000  0.0196   0.0193   0.0507    0.0603   0.0000   440.6920       3.70809       19.1141      -2.14254      -2.69584      0.754235      0.889421       1.18335       1.32394       1.36630       1.41377       1.42272
  34   9 2550.7694    1.9548  1.1775 11.6798  0.0004  0.0197   0.0266   0.0538    0.0576   0.0000   440.5670       5.27995       18.2822    -0.0452117      -1.39176      -1.63895      0.869586       1.24195       1.28506       1.39844       1.44506       1.42178
  34  10 2718.1528    2.5361  1.0108 12.3082  0.0000  0.0175   0.0366   0.0475    0.0584   0.0000   438.3190       3.16024       18.5305       2.59973      -3.47522      -4.56680      0.813746       1.13811       1.24233       1.31317       1.39571       1.38899
  34  11 2883.0978    3.2963  1.1122 12.6685 -0.0009  0.0184   0.0451   0.0496    0.0670   0.0000   439.3371       6.18924       16.6353     -0.512137      -1.64218      -3.04782      0.849308       1.14815       1.26436       1.31302       1.35805       1.35857
  34  12 3044.6768    3.7103  1.1187 13.2384  0.0000  0.0189   0.0525   0.0506    0.0590   0.0000   440.0861       7.73426       16.1989       2.92805      -2.66760      -4.45321      0.894812       1.17233       1.29067       1.39018       1.49459       1.45727
  34  13 3203.0867    3.7413  1.2988 13.2816 -0.0003  0.0214   0.0495   0.0563    0.0514   0.0000   439.7028       7.86323       18.1662       1.21017      -1.04071      -3.06772      0.908057       1.28037       1.32545       1.49973       1.45554       1.47973
  34  14 3359.5245    3.2750  2.0461 12.6886  0.0000  0.0268   0.0355   0.0723    0.0474   0.0000   442.7965       9.58885       17.1262      -2.42037      0.635576      -5.67555       1.20699       1.63022       1.80966       1.90879       2.02740       2.00538
  34  15 3514.8068    2.5883  3.3157 12.1853  0.0000  0.0366   0.0228   0.0994    0.0339   0.0000   440.2732       8.11998       9.70396      -2.57989       1.03024      -4.15968       1.57849       2.19931       2.40477       2.50513       2.55850       2.56370
  34  16 3669.0885    2.1081  4.7053 11.7460  0.0000  0.0457   0.0168   0.1280    0.0284   0.0000   440.5855       8.52860       9.20418       3.66147       5.41739      -12.2783       2.10640       2.76334       3.06329       3.25446       3.26347       3.29678
  34  17 3822.4477    1.7659  6.6209 11.3935  0.0000  0.0597   0.0133   0.1663    0.0256   0.0000   429.3796       14.5601       17.1076      -6.75440      -6.74549      -1.13159       2.70414       3.60934       4.09082       4.35379       4.47480       4.50414
  34  18 3975.0368    1.4201  8.6305 11.0495 -0.0001  0.0781   0.0105   0.2131    0.0240   0.0000   443.9956       11.2098       13.4056      0.714695      -9.19936      -18.2269       3.50898       4.70908       5.26418       5.56212       5.73426       5.66863
  34  19 4127.0007    1.1968 11.4623 10.8446  0.0007  0.1053   0.0083   0.2895    0.0222   0.0000   419.0872       24.0392       18.6525       1.01136      -7.86966      -3.78967       4.64477       6.19407       7.01416       7.51596       7.48900       7.54600
  34  20 4278.5792    0.9604 13.1696 10.6360  0.0002  0.1301   0.0069   0.3409    0.0210   0.0000   425.3068       16.7238       13.4196      -8.64425       4.58428      -9.13853       5.71981       7.65614       8.69970       9.35147       9.32292       9.30171
  34  21 4429.4391    0.7584 15.3949 10.4601  0.0000  0.1711   0.0059   0.4306    0.0193   0.0000   428.9193       29.7852       28.3624       24.4700       11.8078      -26.8453       7.29339       10.1374       11.1420       12.2159       12.0659       12.1363
  35   3 1456.6184    0.1228  0.1403  9.2331  0.0000  0.0093   0.0056   0.0220    0.0197   0.0000   441.0696      0.442946       21.5081      -1.19769      -3.14362       1.27412      0.408394      0.579395      0.646410      0.751400      0.735190      0.700906
  35   4 1665.9647    0.2722  0.2546  9.3668  0.0000  0.0096   0.0075   0.0208    0.0245   0.0000   441.1345     -0.656170       20.5798     -0.555969      -2.81607     -0.199303      0.426216      0.568957      0.635335      0.667795      0.670830      0.655427
  35   5 1858.4626    0.4727  0.4722  9.4757  0.0000  0.0122   0.0093   0.0288    0.0353   0.0000   442.6695     -0.287612       19.8794      0.655184      -2.90558     -0.606237      0.597952      0.805381      0.864340      0.907181      0.939344      0.905274
  35   6 2044.8871    0.6727  0.6915  9.9812 -0.0002  0.0151   0.0113   0.0361    0.0415   0.0000   440.1963       2.18100       19.8033    -0.0244664      -1.24008      -1.42017      0.643148      0.956594      0.982901       1.15472       1.08633       1.14038
  35   7 2226.4526    1.0307  0.9249 10.3884  0.0001  0.0173   0.0150   0.0422    0.0542   0.0000   440.4958       1.53711       20.6350       1.16707     -0.735555     -0.641360      0.779654       1.11782       1.21023       1.27872       1.33624       1.27649
  35   8 2401.4156    1.4407  0.9737 11.3446  0.0000  0.0176   0.0213   0.0465    0.0500   0.0000   440.5973       3.16200       19.9814      -2.60237      -1.29714     -0.881085      0.789432       1.06618       1.14463       1.27432       1.34547       1.33334
  35   9 2572.0044    2.0229  1.2036 11.6808 -0.0000  0.0192   0.0269   0.0520    0.0601   0.0000   443.7988       1.49338       20.3547       2.20166      -3.38546      -2.70065      0.885091       1.14860       1.30084       1.37000       1.42786       1.41343
  35  10 2740.6676    2.6292  1.0726 12.4577  0.0000  0.0180   0.0373   0.0507    0.0573   0.0000   441.7053       7.27715       16.9508     -0.867338      0.219674      -3.65415      0.821828       1.07813       1.20787       1.24188       1.30220       1.28550
  35  11 2907.0293    3.3684  1.0875 12.8168  0.0000  0.0181   0.0467   0.0482    0.0631   0.0000   440.9795       7.54962       17.8372       1.52844     -0.775669      -3.08256      0.806391       1.12872       1.21580       1.27447       1.42280       1.32162
  35  12 3069.8855    3.8028  1.2168 13.0655  0.0000  0.0197   0.0504   0.0511    0.0628   0.0000   441.6422       10.0368       19.4372      -1.24037      -3.41713      -4.24363      0.865861       1.12978       1.26349       1.31912       1.39184       1.32758
  35  13 3229.4479    3.6424  1.5196 13.0660  0.0005  0.0229   0.0445   0.0611    0.0491   0.0000   441.0580       9.28996       14.2493      -2.74011      0.599074      -3.46645      0.996920       1.39859       1.52330       1.61363       1.69163       1.64222
  35  14 3386.9564    3.0884  2.1344 12.5932 -0.0001  0.0277   0.0322   0.0723    0.0418   0.0000   442.8379       12.8560       10.2806      0.540993       2.82019      -3.54890       1.19325       1.65907       1.83079       1.92774       2.00639       1.99830
  35  15 3543.0225    2.5755  3.5801 12.0214  0.0000  0.0367   0.0216   0.1015    0.0346   0.0000   440.8956       12.8912       13.0837      -6.52243       4.59871      -4.30541       1.64380       2.20941       2.45998       2.60893       2.72237       2.76832
  35  16 3698.1886    2.0793  5.0409 11.5976  0.0000  0.0472   0.0156   0.1306    0.0276   0.0000   442.3115       15.5444       17.3910     -0.574241      -3.91749      -10.6464       2.04780       2.79282       3.16058       3.31752       3.42936       3.33633
  35  17 3852.3491    1.6267  6.8169 11.3094 -0.0000  0.0630   0.0123   0.1733    0.0249   0.0000   449.6695       14.6096       7.91130       7.50862      -3.25560      -3.36334       2.75877       3.71386       4.12062       4.49996       4.55137       4.58521
  35  19 4158.2449    1.1056 11.3352 10.8131 -0.0018  0.1108   0.0080   0.2945    0.0216   0.0000   439.2902       13.2379       25.6475      -2.98770      -2.39278      -12.4992       4.72093       6.42527       7.24154       7.74607       7.71913       7.84096
  35  20 4310.2870    0.8947 13.3767 10.5945  0.0023  0.1382   0.0065   0.3591    0.0202   0.0000   423.5335       8.09633       12.8427      -6.12990      -2.62011      -14.0697       5.78934       7.92265       8.95316       9.42495       9.50205       9.46528
  36   2 1235.6835    0.0573  0.0318  9.3108  0.0002  0.0188   0.0067   0.0103    0.0175   0.0000   440.2120      0.126690       17.7291       2.22338      -2.93772       1.21793      0.495053      0.959181      0.858709      0.969129      0.908378      0.800751
  36   3 1471.8504    0.1514  0.1320  9.2834  0.0000  0.0086   0.0063   0.0156    0.0199   0.0000   441.6093      -1.14262       19.8897      0.759691      -2.40455      0.140389      0.358557      0.474693      0.537683      0.576339      0.525013      0.582249
  36   4 1681.9074    0.2776  0.2685  9.4189  0.0000  0.0093   0.0073   0.0224    0.0242   0.0000   441.6532     -0.459298       20.2213     -0.495590      -2.42928     -0.433671      0.438119      0.571364      0.707488      0.846764      0.836569      0.856984
  36   5 1875.4407    0.4692  0.5184  9.5728  0.0000  0.0129   0.0089   0.0310    0.0354   0.0000   441.1267     -0.731779       19.2505      0.124169      -3.38015       1.06133      0.556671      0.750227      0.825092      0.857140      0.940595      0.920145
  36   6 2063.1265    0.7170  0.7527  9.9510  0.0000  0.0154   0.0114   0.0384    0.0463   0.0000   441.2450      0.594055       19.1627       2.75732      -2.32166      -1.17244      0.625287      0.900805      0.961993       1.06358       1.09729       1.05432
  36   7 2245.5901    1.0730  0.8922 10.5179  0.0000  0.0160   0.0155   0.0415    0.0533   0.0000   441.4821       1.27709       20.7480       1.15193      -3.28724      0.623111      0.703971      0.944575       1.01846       1.14308       1.09324       1.11169
  36   8 2421.2484    1.5505  1.1852 11.1324  0.0073  0.0193   0.0208   0.0509    0.0618   0.0000   441.5076       2.93114       15.4851     -0.164767      -2.01828     -0.615924      0.806926       1.10013       1.23927       1.30850       1.34987       1.33659
  36   9 2592.8808    2.1064  1.2199 11.7339  0.0000  0.0192   0.0276   0.0510    0.0623   0.0000   441.8861       1.97311       19.2882       2.38164     -0.484744      -3.50202      0.838044       1.12015       1.21806       1.33502       1.38036       1.35952
  36  10 2762.9120    2.7090  1.0360 12.5324 -0.0004  0.0175   0.0378   0.0463    0.0558   0.0000   439.5164       4.90907       18.6786      -2.23536      -3.78130     -0.174758      0.781003       1.03034       1.09807       1.23417       1.28921       1.26495
  36  11 2930.4377    3.6147  1.0737 12.9724  0.0000  0.0177   0.0492   0.0474    0.0589   0.0000   441.0197       7.06512       16.2409     -0.290336      -2.79581     -0.788966      0.755922       1.03181       1.06884       1.20101       1.23026       1.25960
  36  12 3094.5417    3.8563  1.1573 13.2756 -0.0004  0.0189   0.0523   0.0509    0.0603   0.0000   440.0481       7.72234       17.3568      -2.03999      -1.99799      -3.52891      0.818888       1.13345       1.22586       1.30129       1.33765       1.27132
  36  13 3255.3425    3.6452  1.5657 13.1544  0.0000  0.0233   0.0433   0.0608    0.0449   0.0000   441.6033       7.81295       17.2137       1.79088      -1.56252      -5.47583      0.963662       1.32948       1.44698       1.58066       1.57957       1.62770
  36  14 3414.0721    3.0651  2.3375 12.5142  0.0000  0.0279   0.0298   0.0758    0.0395   0.0000   441.2707       8.50429       14.4019      0.835106      -3.13139      -4.79755       1.18343       1.59389       1.81088       1.87774       1.94642       1.93101
  36  15 3571.1208    2.4323  3.8876 12.0452  0.0001  0.0391   0.0198   0.1082    0.0305   0.0000   437.6656       11.7389       18.8282      0.783422      -1.46447      -9.39962       1.65240       2.26555       2.53902       2.65747       2.69257       2.74513
  36  16 3726.9445    1.9698  5.5840 11.5513 -0.0000  0.0511   0.0144   0.1403    0.0262   0.0000   437.6812       9.74516       15.0686      -2.55562      -2.92915      -2.71242       2.13247       2.88662       3.23690       3.34386       3.52346       3.51807
  36  17 3881.9505    1.6086  7.3751 11.2694 -0.0001  0.0652   0.0116   0.1804    0.0240   0.0000   439.2250       3.55458       14.2971       1.35314     -0.119982      -8.60719       2.76141       3.71627       4.21488       4.47363       4.64742       4.60218
  36  18 4035.8245    1.3206  9.4385 11.0010 -0.0003  0.0851   0.0093   0.2313    0.0226   0.0000   438.2634       13.1854       23.7940      -2.11582      -11.1786      0.927799       3.52444       4.89075       5.32154       5.82368       5.86583       5.85235
  36  19 4189.1832    1.0922 11.9038 10.7967  0.0016  0.1109   0.0075   0.2970    0.0207   0.0000   433.0157       14.0567       15.6596       8.77331      -6.62014      -22.1861       4.71707       6.29704       7.11344       7.63524       7.82709       7.80591
  36  20 4341.6636    0.8588 14.3721 10.6083 -0.0008  0.1488   0.0061   0.3824    0.0191   0.0000   431.0656       18.3786       14.5531      -1.43197       12.9516       10.1990       6.11491       8.29747       9.32426       10.0868       10.0018       9.96991
  37   2 1249.1936    0.0763  0.0650  9.2490  0.0001  0.0126   0.0063   0.0158    0.0178   0.0000   441.6836     -0.214347       20.7984      -1.11406      -3.85451      0.623776      0.520906      0.758437      0.636379      0.730291      0.767420      0.820097
  37   3 1486.8125    0.1589  0.1789  9.2599  0.0000  0.0091   0.0059   0.0207    0.0202   0.0000   441.5677     -0.107363       20.5178      0.513219      -2.76886      -1.24861      0.393689      0.515609      0.557651      0.619691      0.737062      0.768975
  37   4 1697.5884    0.2924  0.3269  9.3712  0.0000  0.0107   0.0072   0.0253    0.0263   0.0000   440.5724    -0.0113825       20.3359     -0.179628      -2.89680     -0.337122      0.492077      0.633597      0.739917      0.784581      0.781611      0.729266
  37   5 1892.2176    0.4857  0.5133  9.5800 -0.0000  0.0118   0.0092   0.0318    0.0358   0.0000   441.0999      0.954538       22.8063      0.739166      -2.72453      -2.60854      0.525566      0.688557      0.751850      0.783721      0.890024      0.849930
  37   6 2081.1536    0.7252  0.7480 10.0546  0.0000  0.0154   0.0116   0.0374    0.0442   0.0000   441.8434      -1.07017       20.7311     -0.196351      -2.89286     -0.346536      0.618801      0.896610      0.927287       1.01942       1.06427       1.06118
  37   7 2264.3746    1.1264  1.0564 10.4080  0.0001  0.0181   0.0152   0.0454    0.0607   0.0000   441.2589       2.43996       19.8586       1.30020      -4.71656      -1.83303      0.721502       1.03999       1.13526       1.25390       1.26003       1.26749
  37   8 2440.7611    1.5957  1.1716 11.1912  0.0000  0.0199   0.0211   0.0486    0.0625   0.0000   441.4349       3.90607       20.9997      -2.78649      -2.48667      -1.30423      0.778182       1.09695       1.19041       1.27411       1.28349       1.32697
  37   9 2613.4897    2.2078  1.1886 11.9067  0.0000  0.0184   0.0284   0.0501    0.0560   0.0000   442.5533       4.26686       15.2416      0.135828      -1.17269      -1.94644      0.784580       1.05803       1.13708       1.21884       1.26343       1.27978
  37  10 2784.7128    2.9301  1.0813 12.4811  0.0000  0.0175   0.0390   0.0471    0.0600   0.0000   440.1856       5.82392       20.6644     -0.767104      -1.44526     -0.280238      0.749499       1.07241       1.13746       1.22378       1.30360       1.29429
  37  11 2953.5062    3.5108  1.2015 12.9265  0.0000  0.0189   0.0460   0.0509    0.0580   0.0000   439.9903       5.77057       16.3408      -1.39071     -0.848318      -3.06166      0.755306       1.07390       1.13235       1.18609       1.27332       1.23665
  37  12 3118.7797    3.9734  1.2015 13.1788  0.0002  0.0188   0.0516   0.0500    0.0617   0.0000   441.0102       6.53722       16.2755      -1.55778      -3.14340      -3.18156      0.774830       1.07118       1.14606       1.23912       1.23892       1.24041
  37  13 3280.9760    3.4971  1.6984 13.1407  0.0000  0.0242   0.0407   0.0664    0.0428   0.0000   441.4691       9.28306       15.7700      0.424193      -3.12686      -6.00165      0.964948       1.35105       1.44815       1.57352       1.56420       1.54530
  37  14 3440.7022    2.9563  2.5286 12.5212  0.0000  0.0292   0.0277   0.0802    0.0349   0.0000   439.7695       11.1655       12.0513      0.863716      -3.46734      -9.44658       1.20304       1.62540       1.75620       1.90338       1.89971       1.96216
  37  15 3598.7795    2.3529  4.1004 11.9934 -0.0001  0.0399   0.0186   0.1102    0.0287   0.0000   436.4062       11.6802       16.9197       1.49766      -2.39714      -4.29234       1.67436       2.21675       2.48160       2.70440       2.76931       2.76828
  37  16 3755.4957    1.9071  5.9053 11.4827  0.0000  0.0521   0.0135   0.1451    0.0249   0.0000   437.2598       11.9611       18.1409       2.94290       3.43170      -9.19537       2.15188       2.93879       3.24668       3.55168       3.61285       3.67747
  37  17 3910.9785    1.5316  8.1094 11.2086  0.0000  0.0709   0.0108   0.1965    0.0228   0.0000   438.0512       16.5173       15.9934      -6.26093      -6.59824      -2.38209       2.88622       3.89661       4.40387       4.66341       4.75003       4.77753
  37  18 4066.0518    1.2826 10.5105 10.9617 -0.0000  0.0938   0.0087   0.2582    0.0220   0.0000   442.4805       13.6823       21.9397       8.55985     -0.465055      -6.23979       3.89180       5.13301       5.85345       6.28330       6.32290       6.46726
  37  19 4219.7324    1.0049 12.4083 10.7639 -0.0014  0.1223   0.0068   0.3214    0.0198   0.0000   441.8105       10.1736       22.4007      -2.89080       12.3829      -25.5497       4.89162       6.61362       7.51698       8.13767       8.02990       8.12318
  37  20 4372.7597    0.8461 14.6347 10.5522  0.0007  0.1473   0.0059   0.3767    0.0186   0.0000   435.6913       13.4042       11.1402      -6.55529      0.422001      -11.8197       5.94885       8.14920       9.13166       9.78425       9.89175       10.0905
  38   3 1501.5613    0.1666  0.1517  9.2701  0.0000  0.0082   0.0061   0.0171    0.0198   0.0000   441.3818     -0.820710       20.3825       1.01859      -2.60076    -0.0997665      0.350176      0.489465      0.614154      0.737850      0.830355      0.823195
  38   4 1713.0425    0.3158  0.3282  9.3754  0.0000  0.0108   0.0074   0.0230    0.0267   0.0000   441.1361     -0.950742       19.5265     -0.614567      -1.87565     -0.335627      0.451198      0.602870      0.686606      0.712676      0.781773      0.791510
  38   5 1908.8250    0.5137  0.5657  9.6400  0.0000  0.0128   0.0091   0.0324    0.0359   0.0000   440.7507     -0.457110       20.6537     -0.371097      -2.82279      0.626953      0.541089      0.736266      0.802934      0.870747      0.872075      0.960441
  38   6 2099.0041    0.7703  0.7214 10.1671 -0.0003  0.0143   0.0122   0.0359    0.0420   0.0000   442.9814     -0.543621       19.2551      0.421817     -0.465602      0.731901      0.593310      0.800494      0.893809      0.954467      0.959328      0.957084
  38   7 2282.9847    1.1410  0.9837 10.7502 -0.0003  0.0172   0.0162   0.0461    0.0529   0.0000   440.8942       1.85836       19.5450     -0.622797      -1.40136     -0.184867      0.690878      0.990175      0.999929       1.17754       1.15585       1.16034
  38   8 2460.0797    1.6439  1.1577 11.4757  0.0000  0.0191   0.0221   0.0506    0.0562   0.0000   441.7568      0.844005       18.9342      -1.82763      -3.90713    -0.0722819      0.770464       1.03314       1.11940       1.21066       1.28358       1.28030
  38   9 2633.8586    2.2992  1.2335 11.9882 -0.0005  0.0190   0.0291   0.0506    0.0552   0.0000   442.1710       5.12211       20.3424     -0.967485      -3.46970     -0.665834      0.778198       1.07138       1.15128       1.26260       1.26607       1.27518
  38  10 2806.2487    2.9810  1.1327 12.4290  0.0000  0.0176   0.0384   0.0475    0.0636   0.0000   440.7520       4.83042       21.6164      0.752895     -0.274137      -1.73508      0.726316      0.998405       1.06254       1.18988       1.23693       1.21876
  38  11 2976.1543    3.6237  1.1297 13.0736 -0.0000  0.0181   0.0476   0.0479    0.0560   0.0000   440.4446       7.19396       18.2378       1.45062     -0.947804      -2.33986      0.706588      0.979709       1.04797       1.15128       1.16954       1.17944
  38  12 3142.6136    3.9314  1.2659 13.2145 -0.0025  0.0194   0.0494   0.0512    0.0537   0.0000   439.7465       7.37725       16.4794      -1.27607      -1.67446      -6.14513      0.810492       1.11616       1.15139       1.27834       1.30283       1.31603
  38  13 3306.0438    3.4645  1.7740 13.0457  0.0000  0.0241   0.0390   0.0654    0.0421   0.0000   441.1280       8.15031       17.7862     -0.638856      -1.82420      -5.55134      0.993779       1.32182       1.51125       1.54317       1.62453       1.69792
  38  14 3467.1154    2.8740  2.9521 12.4258  0.0000  0.0312   0.0247   0.0862    0.0313   0.0000   441.7112       10.8193       12.5984      0.314826     -0.703448      -8.12536       1.30972       1.73209       1.99719       2.09203       2.19489       2.21041
  38  15 3626.2346    2.3127  4.3037 11.8398  0.0001  0.0400   0.0171   0.1095    0.0275   0.0000   442.2813       12.4444       12.4941       3.60615     -0.883925      -15.5491       1.58339       2.20289       2.43638       2.63131       2.64989       2.66464
  38  16 3783.8477    1.8318  5.9729 11.5146  0.0000  0.0531   0.0131   0.1478    0.0237   0.0000   440.7247       7.65088       19.7340     -0.141746      -5.31973      -7.22871       2.09023       2.91478       3.20347       3.41533       3.44531       3.49141
  38  17 3940.2454    1.4870  8.2820 11.2075  0.0000  0.0719   0.0105   0.2016    0.0221   0.0000   440.8555       17.8498       17.7680       1.23753       4.46300      -11.5543       2.89191       3.85201       4.44989       4.76096       4.83681       4.96823
  38  20 4404.0595    0.8046 15.0124 10.5214  0.0000  0.1569   0.0056   0.3919    0.0180   0.0000   441.1768       9.54680       31.8290       10.4428       12.5597      -33.9271       6.08921       8.40857       9.32162       10.0388       10.2149       10.1877
  39   2 1275.7557    0.0915  0.0992  9.3117  0.0000  0.0089   0.0056   0.0222    0.0177   0.0000   440.9205      -1.01056       21.0190       1.11118      -3.35592      -1.02747      0.359775      0.409579      0.528793      0.566992      0.520215      0.546068
  39   3 1516.0572    0.1669  0.1693  9.3092 -0.0001  0.0081   0.0058   0.0190    0.0196   0.0000   441.7012      -1.20079       20.4110     0.0477242      -2.97863      -1.31205      0.323734      0.436276      0.502831      0.571401      0.538824      0.569518
  39   4 1728.2892    0.3308  0.3519  9.4752  0.0005  0.0104   0.0075   0.0262    0.0263   0.0000   441.6223      0.254060       20.5511     -0.521999      -2.87509     -0.575142      0.425235      0.530695      0.610419      0.667438      0.702832      0.664923
  39   5 1925.1922    0.5272  0.6059  9.6005  0.0000  0.0126   0.0089   0.0329    0.0378   0.0000   441.2216      0.498623       19.8175     -0.455343      -3.20633      -2.67614      0.519172      0.653115      0.733017      0.831319      0.815191      0.868233
  39   6 2116.6131    0.7986  0.7630 10.1241 -0.0005  0.0151   0.0119   0.0361    0.0460   0.0000   440.8538      0.541398       19.9462     -0.901620      -2.64275     -0.332680      0.562408      0.810356      0.866622      0.944797      0.960048      0.973847
  39   7 2301.2954    1.2333  1.0589 10.6753  0.0000  0.0173   0.0164   0.0451    0.0605   0.0000   440.5499       1.84501       18.6665       1.53714      -3.97910     -0.831008      0.702059      0.977862       1.07538       1.13794       1.22359       1.22429
  39   8 2479.1702    1.7398  1.2278 11.3416 -0.0001  0.0191   0.0219   0.0500    0.0614   0.0000   441.3200       2.02531       20.2594      -2.17310      -1.94860      -2.07429      0.766954       1.04821       1.17041       1.22360       1.32386       1.27315
  39   9 2654.0324    2.3574  1.1797 12.2001 -0.0012  0.0183   0.0306   0.0503    0.0546   0.0000   440.9281       2.22115       19.9684      -1.90005      -3.65003      -3.35710      0.744837      0.992425       1.10051       1.21091       1.24726       1.21904
  39  10 2827.4533    3.1908  1.1405 12.6953 -0.0000  0.0178   0.0404   0.0468    0.0576   0.0000   440.9743       5.60898       18.7481      0.208253      -3.02933      -1.23868      0.672619      0.974576       1.03094       1.10256       1.13504       1.12652
  39  11 2998.3629    3.7847  1.1530 13.0940  0.0000  0.0177   0.0482   0.0474    0.0600   0.0000   441.2343       4.85133       19.7672       1.14506      -1.14460      -2.23420      0.725408      0.978285       1.08264       1.19120       1.18731       1.21639
  39  12 3165.9849    3.9178  1.3605 13.2290 -0.0000  0.0201   0.0470   0.0520    0.0522   0.0000   442.2571       8.79391       17.4795      -1.05218      -1.75519      -2.97143      0.806197       1.09216       1.22213       1.31277       1.37037       1.33068
  39  13 3330.6559    3.3393  1.9567 12.9749 -0.0000  0.0251   0.0351   0.0692    0.0387   0.0000   441.4733       9.77803       15.7674       1.07523       1.53760      -4.22184       1.00326       1.35543       1.49780       1.57230       1.69802       1.71570
  39  14 3492.9511    2.7280  3.0980 12.4193 -0.0003  0.0324   0.0230   0.0890    0.0296   0.0000   440.6138       8.31800       13.1314       1.12442      -1.66096      -13.6069       1.27060       1.70731       1.92426       2.04999       2.13610       2.12588
  39  15 3653.1753    2.1646  4.4995 11.9650  0.0000  0.0423   0.0163   0.1163    0.0245   0.0000   438.4158       9.11128       15.3334      -1.70606      0.118066      -9.57697       1.65940       2.22174       2.49922       2.67939       2.72216       2.71833
  39  16 3811.6450    1.7450  6.5387 11.5144  0.0000  0.0577   0.0124   0.1578    0.0226   0.0000   440.2861       13.2291       12.4337      0.381661      -2.33875      -9.94428       2.24802       3.00225       3.34744       3.62218       3.69064       3.78287
  39  17 3968.7179    1.4336  8.9278 11.2371 -0.0006  0.0774   0.0098   0.2156    0.0209   0.0000   439.9233       14.6705       21.2181       4.32314      -12.6741      -16.5637       3.04617       4.07671       4.61474       4.97177       5.02515       5.06964
  39  18 4125.1268    1.1592 10.9699 10.9809 -0.0003  0.1015   0.0078   0.2721    0.0202   0.0000   438.1869       7.37408       7.04499       9.59295      -14.4593      -10.8237       3.89622       5.26978       5.97564       6.39675       6.56519       6.65696
  39  19 4280.5687    0.9194 12.4816 10.7629 -0.0012  0.1269   0.0062   0.3255    0.0187   0.0000   437.3890       34.4747       25.2017      -9.25514       4.03573    -0.0309400       4.80373       6.57696       7.40610       7.99079       8.08633       8.18404
  40   3 1530.3149    0.1800  0.2090  9.2450 -0.0002  0.0088   0.0057   0.0224    0.0200   0.0000   441.7267      0.188108       20.5056      0.207645      -2.49632     -0.351637      0.322633      0.448972      0.472992      0.529862      0.507237      0.503879
  40   4 1743.2547    0.3407  0.3631  9.4245 -0.0001  0.0102   0.0074   0.0255    0.0267   0.0000   441.3686       1.08634       19.7795     -0.737996      -2.71967     -0.845944      0.402098      0.543775      0.626063      0.653597      0.702889      0.685856
  40   5 1941.4638    0.5600  0.5505  9.7307  0.0000  0.0117   0.0096   0.0310    0.0359   0.0000   441.9238     -0.407539       20.9509     -0.664367      -2.17447     0.0728978      0.462070      0.629599      0.698970      0.749676      0.751959      0.735036
  40   6 2133.9836    0.8531  0.9204 10.1535  0.0000  0.0165   0.0120   0.0415    0.0505   0.0000   442.0097      0.977761       20.2729     -0.652359      -3.17429     -0.187817      0.632421      0.877991      0.898609       1.01106       1.04614       1.03253
  40   7 2319.3705    1.2474  1.1189 10.8000  0.0000  0.0182   0.0163   0.0485    0.0568   0.0000   442.6660       2.80109       21.6013       1.99419      -1.10695      0.599879      0.700625       1.00161       1.08775       1.16277       1.18276       1.19963
  40   8 2497.9989    1.7235  1.2293 11.5600 -0.0000  0.0197   0.0222   0.0505    0.0522   0.0000   442.0581       2.32395       19.4332     -0.200623      -1.90078      -2.74513      0.744017       1.04254       1.14949       1.24047       1.27934       1.23159
  40   9 2673.9200    2.5070  1.2328 11.9825  0.0000  0.0182   0.0300   0.0477    0.0579   0.0000   440.9165       5.39755       20.9619       1.28310      -2.35653      -4.95913      0.697166      0.962123       1.03715       1.15534       1.15416       1.18967
  40  10 2848.4506    3.2021  1.1183 12.5728  0.0000  0.0170   0.0400   0.0453    0.0611   0.0000   442.2421       5.75137       18.5175      0.272184     -0.916319     -0.252033      0.643765      0.884856      0.969749       1.05823       1.08375       1.09960
  40  11 3020.3063    3.8820  1.1756 13.0665 -0.0082  0.0177   0.0478   0.0477    0.0572   0.0000   440.2531       6.83577       18.9513     -0.854885     -0.511606      -4.59643      0.673896      0.953890       1.02246       1.10091       1.14325       1.16339
  40  12 3189.0468    3.8771  1.4144 13.3947 -0.0000  0.0208   0.0466   0.0546    0.0455   0.0000   441.6753       7.35648       18.8829       1.16993      0.652386      -5.83515      0.804655       1.08285       1.17995       1.31488       1.30980       1.33297
  40  13 3354.9958    3.3911  2.0689 12.8503  0.0000  0.0248   0.0336   0.0688    0.0385   0.0000   440.8669       8.02621       15.5272      -1.71597      0.936500      -3.26425      0.958383       1.28702       1.41130       1.51599       1.61812       1.59345
  40  14 3518.4522    2.6339  3.4539 12.2730 -0.0000  0.0339   0.0205   0.0946    0.0267   0.0000   441.6606       10.2395       11.2148      -1.10123       4.62575      -4.08667       1.29277       1.79744       1.93806       2.12835       2.28121       2.18668
  40  15 3679.8091    2.1010  4.7229 11.8468 -0.0006  0.0438   0.0154   0.1181    0.0239   0.0000   438.4831       15.5324       16.9378      -1.25139      -5.40730      -14.3501       1.65156       2.27444       2.50940       2.71612       2.78238       2.81104
  40  16 3839.2015    1.7010  6.8406 11.4329  0.0001  0.0597   0.0118   0.1623    0.0224   0.0000   437.9280       11.0351       12.4820      0.895908      -4.16248      -15.6481       2.21563       3.08027       3.45179       3.70164       3.80429       3.85629
  40  17 3997.2413    1.3764  9.2170 11.1474 -0.0004  0.0827   0.0092   0.2204    0.0209   0.0000   434.3920       12.5843       14.6882      -1.54242      -14.6271      -17.6878       3.10115       4.17857       4.76200       5.08044       5.20678       5.29902
  40  18 4153.7849    1.0982 11.1591 10.9317 -0.0036  0.1063   0.0072   0.2759    0.0195   0.0000   437.8142       7.84545       8.88941      -2.73955      -2.48831      -19.4319       4.04254       5.43320       6.11436       6.58568       6.77754       6.98171
  40  19 4310.0056    0.9574 14.6508 10.6420  0.0022  0.1358   0.0057   0.3467    0.0175   0.0000   436.3453       9.43001       4.09781      -21.2401       1.32391      -6.31987       5.08342       6.83674       7.70031       8.41264       8.55480       8.54258
  41   2 1301.5566    0.0857  0.0684  9.2692  0.0003  0.0101   0.0058   0.0138    0.0171   0.0000   441.7683     -0.237049       20.3183     -0.682312      -2.29122     -0.332665      0.363258      0.534967      0.566861      0.542583      0.684059      0.584916
  41   3 1544.3595    0.1968  0.2132  9.2663  0.0000  0.0087   0.0059   0.0208    0.0202   0.0000   442.4145     -0.109298       19.6424     0.0187104      -2.81974    -0.0803811      0.325770      0.413785      0.508319      0.537272      0.560155      0.561509
  41   4 1758.0570    0.3673  0.3497  9.4727  0.0003  0.0099   0.0078   0.0235    0.0270   0.0000   441.4999     -0.601536       20.3705      -2.05044      -2.59437      0.259387      0.392141      0.524205      0.620851      0.661684      0.739385      0.720457
  41   5 1957.4818    0.5669  0.5930  9.7761  0.0000  0.0131   0.0095   0.0311    0.0368   0.0000   441.8015      0.279024       21.0949     -0.535773      -2.81804     -0.488634      0.508804      0.686996      0.780121      0.809708      0.882881      0.881384
  41   6 2151.1797    0.8745  0.8790 10.1201 -0.0002  0.0155   0.0122   0.0397    0.0509   0.0000   441.8050      0.722134       21.6735     -0.647344      -3.29724      -1.49954      0.580064      0.823974      0.899677      0.959105       1.01530      0.982484
  41   7 2337.2770    1.3081  1.1257 10.7917  0.0000  0.0180   0.0167   0.0468    0.0584   0.0000   440.3630       1.97311       21.2557     -0.876592      -2.60573       1.32809      0.669320      0.895995      0.949642       1.07657       1.09771       1.07979
  41   8 2516.6852    1.8747  1.2340 11.4235  0.0000  0.0186   0.0227   0.0478    0.0586   0.0000   441.9010       2.47337       18.8185      0.729851      -4.07722     -0.241808      0.704178      0.992717       1.03125       1.16349       1.18872       1.18648
  41   9 2693.6618    2.5432  1.2266 11.9667  0.0003  0.0184   0.0303   0.0462    0.0631   0.0000   442.1414       3.83327       18.8098     -0.490320      0.685305      -2.51303      0.693466      0.943239       1.02729       1.10772       1.16528       1.16029
  41  10 2869.1494    3.2907  1.1870 12.6533 -0.0006  0.0177   0.0399   0.0457    0.0586   0.0000   440.8361       5.33615       19.2077       1.17093      -3.91985      -3.40304      0.696898      0.960206       1.05561       1.17631       1.19558       1.21820
  41  11 3041.9050    3.8831  1.2731 13.1081 -0.0000  0.0188   0.0467   0.0487    0.0557   0.0000   441.0657       5.38151       17.2620      0.123493      -2.06008      -6.69567      0.718878      0.980222       1.06564       1.16654       1.18414       1.20379
  41  12 3211.6035    3.8418  1.4891 13.1160 -0.0000  0.0203   0.0428   0.0537    0.0467   0.0000   441.5133       6.39339       17.8468      -2.12426      -3.00921      -5.60578      0.771752       1.03266       1.16230       1.21180       1.32298       1.31723
  41  13 3378.8912    3.2713  2.2586 12.6665  0.0000  0.0259   0.0299   0.0694    0.0364   0.0000   441.5405       6.64685       10.0456       1.75570       3.11322      -2.46416      0.964151       1.30114       1.47268       1.56111       1.63332       1.60203
  41  14 3543.7023    2.5379  3.5403 12.2923 -0.0001  0.0346   0.0199   0.0977    0.0259   0.0000   441.9333       10.3732       15.1518      0.770629     -0.592275      -7.17431       1.30395       1.72826       1.99156       2.13088       2.19454       2.22369
  41  15 3706.0404    2.0458  5.4925 11.7284  0.0000  0.0474   0.0139   0.1299    0.0219   0.0000   442.5143       11.8343       9.43172      -1.45925       9.10780      -7.68529       1.76560       2.41609       2.70738       2.91492       3.04143       2.98342
  41  16 3866.5471    1.6759  7.7495 11.3738  0.0000  0.0640   0.0108   0.1770    0.0208   0.0000   438.9712       4.22788       17.6034       4.50031      -1.67050      -9.19141       2.35527       3.18351       3.61353       3.85785       3.91450       3.96383
  41  17 4025.3450    1.3807  9.9569 11.0658  0.0007  0.0863   0.0084   0.2287    0.0201   0.0000   434.7412       15.9693       22.4965      -13.4128       1.43082     -0.681622       3.07777       4.28169       4.84444       5.18500       5.25010       5.32209
  41  18 4182.7536    1.1425 12.5329 10.8372  0.0011  0.1122   0.0066   0.2809    0.0182   0.0000   439.0576       24.9490      0.779319       2.16563     -0.108842       1.34950       4.00983       5.61249       6.23022       6.78822       6.98014       7.06387
  42   2 1314.2170    0.0945  0.1071  9.2666  0.0000  0.0101   0.0054   0.0193    0.0173   0.0000   442.0349      0.440978       21.0516     -0.664889      -2.82892    -0.0103570      0.404440      0.499035      0.626996      0.629509      0.644831      0.661132
  42   3 1558.2081    0.1989  0.2298  9.2939  0.0004  0.0095   0.0058   0.0210    0.0206   0.0000   441.5556    -0.0828000       19.9946      0.207437      -3.03934      0.525364      0.353744      0.544779      0.600047      0.681182      0.726491      0.758608
  42   4 1772.6354    0.3670  0.4319  9.4999 -0.0002  0.0115   0.0073   0.0270    0.0276   0.0000   441.7986      0.380256       20.6673      0.100464      -2.44425      0.111361      0.417091      0.561312      0.587140      0.696383      0.701226      0.702631
  42   5 1973.3622    0.6035  0.6542  9.7972 -0.0003  0.0132   0.0095   0.0326    0.0381   0.0000   441.4660      0.524685       20.6529       1.43034      -3.18358     -0.764864      0.485216      0.669258      0.729901      0.812710      0.799880      0.831072
  42   6 2168.1564    0.9256  0.9224 10.2345  0.0000  0.0156   0.0124   0.0403    0.0507   0.0000   439.7129       1.06919       21.5578      0.108291      -2.71790    -0.0694165      0.567769      0.786662      0.863078      0.967920      0.996696      0.975011
  42   7 2354.8827    1.3811  1.1802 10.8298 -0.0001  0.0181   0.0171   0.0471    0.0616   0.0000   441.0317       3.40143       20.4506      0.671593      -2.51625     -0.895423      0.640440      0.902564      0.965418       1.07291       1.10226       1.12967
  42   8 2535.2036    1.9201  1.2161 11.7128  0.0001  0.0185   0.0238   0.0481    0.0546   0.0000   440.7661       3.40981       17.8825      0.707062      -2.20545      -1.22141      0.672333      0.899840       1.01049       1.09973       1.11048       1.12196
  42   9 2713.1926    2.6248  1.2372 12.2586  0.0000  0.0184   0.0313   0.0469    0.0547   0.0000   440.4736       5.78428       19.9967      0.460668      0.272684      -1.66981      0.696437      0.963721       1.03194       1.08824       1.16173       1.19420
  42  10 2889.6269    3.4064  1.1921 12.8737  0.0000  0.0177   0.0413   0.0460    0.0553   0.0000   441.4656       5.34353       18.4718       1.13523      -2.62699     -0.977469      0.681717      0.911529       1.01077       1.12885       1.19352       1.17765
  42  11 3063.2378    3.9508  1.2022 13.0519  0.0000  0.0172   0.0474   0.0469    0.0598   0.0000   441.8444       6.57156       18.3714      0.471877      -3.15062      -2.64572      0.651877      0.883806      0.956620       1.05407       1.12147       1.08359
  42  12 3233.9672    3.8789  1.5553 13.1613 -0.0009  0.0202   0.0422   0.0563    0.0428   0.0000   439.5332       8.55467       19.1570      0.865340      -2.67520      -4.96041      0.773572       1.04207       1.11606       1.23522       1.29804       1.28456
  42  13 3402.4003    3.2279  2.5277 12.6077 -0.0000  0.0265   0.0274   0.0736    0.0336   0.0000   443.5675       8.68303       13.4402     0.0360995       1.33956      -5.58011      0.987676       1.32884       1.48255       1.60522       1.66560       1.66381
  42  14 3568.4896    2.4802  3.9788 12.1648  0.0000  0.0372   0.0183   0.1010    0.0251   0.0000   441.8618       8.36422       18.1501       2.00740      -1.56218      -1.53702       1.37587       1.82042       2.06549       2.18847       2.28544       2.34779
  42  15 3732.0092    1.9930  5.8362 11.6321 -0.0000  0.0485   0.0127   0.1337    0.0213   0.0000   440.1687       9.39560       15.8225      0.616863       1.15151      -8.90145       1.76812       2.38216       2.71295       2.86495       2.94714       2.98098
  42  16 3893.4547    1.5804  7.6986 11.3924 -0.0004  0.0656   0.0105   0.1790    0.0208   0.0000   440.2867       12.0510       18.2735       2.84688      -6.88763      -5.81531       2.37778       3.19401       3.63677       3.94841       4.01900       4.10852
  42  17 4053.0654    1.2815 10.6726 11.0911  0.0000  0.0943   0.0076   0.2483    0.0190   0.0000   445.5261       14.1079       23.2502      -6.48864       10.2365     -0.647640       3.35066       4.59957       5.12813       5.54767       5.65613       5.72686
  42  18 4211.6922    1.0338 12.4662 10.8683  0.0004  0.1190   0.0061   0.3036    0.0177   0.0000   439.5742       13.0640       15.4926       3.52020       2.04483      0.492353       4.14483       5.69209       6.51095       7.04641       7.06896       7.18195
  43   2 1326.7369    0.0929  0.1141  9.2358  0.0000  0.0090   0.0051   0.0216    0.0172   0.0000   442.2828      0.197224       20.7408     -0.168379      -3.68364    -0.0880770      0.392091      0.536330      0.611742      0.709877      0.726952      0.685409
  43   3 1571.8073    0.2174  0.2241  9.2945 -0.0002  0.0085   0.0060   0.0194    0.0205   0.0000   441.8159      0.244087       20.1056    -0.0826478      -2.70054      0.590117      0.297329      0.436026      0.457994      0.504235      0.514572      0.490721
  43   4 1787.0338    0.3882  0.4735  9.4914 -0.0000  0.0119   0.0074   0.0286    0.0291   0.0000   441.4275      0.245957       21.4954      0.336378      -1.87408     -0.412187      0.459725      0.575788      0.652991      0.735414      0.776084      0.743012
  43   5 1989.0745    0.6531  0.6675  9.7683  0.0000  0.0127   0.0098   0.0321    0.0400   0.0000   441.3312      0.905204       20.8935      -1.00583      -2.00014     -0.704945      0.464658      0.606058      0.674953      0.731994      0.732139      0.765488
  43   6 2184.9201    0.9603  0.8706 10.2814  0.0000  0.0147   0.0129   0.0374    0.0499   0.0000   441.2779       1.79049       20.1854     -0.862828      -1.28372     0.0361101      0.532672      0.719744      0.801493      0.885963      0.955527      0.936996
  43   7 2372.3157    1.3793  1.1958 11.0699  0.0003  0.0180   0.0172   0.0493    0.0522   0.0000   440.8116      0.294687       17.0108      -1.34460     -0.478395     -0.271071      0.658596      0.902558      0.984042       1.03744       1.09678       1.06843
  43   8 2553.4531    2.0622  1.2296 11.7346  0.0000  0.0185   0.0246   0.0470    0.0546   0.0000   441.2381       2.57480       17.1763     -0.392021      -1.42418      -2.66135      0.638311      0.912987      0.977088       1.06830       1.07165       1.09170
  43   9 2732.5764    2.6846  1.2115 12.2720 -0.0000  0.0174   0.0322   0.0473    0.0571   0.0000   442.4273       4.22940       19.6722       1.11695      -3.27866      -3.18139      0.648986      0.897862      0.953654       1.07114       1.13631       1.16509
  43  10 2909.8271    3.4410  1.1542 13.0343  0.0000  0.0175   0.0429   0.0462    0.0537   0.0000   441.3283       6.01341       19.6690       1.22005      -1.06234      -4.41201      0.633595      0.849742      0.920196       1.01700       1.05965       1.07382
  43  11 3084.2381    4.0056  1.3071 13.1901  0.0000  0.0183   0.0463   0.0490    0.0519   0.0000   440.8897       5.17645       20.3863     -0.343654      -1.82508      -2.91484      0.668422      0.921121       1.02219       1.08277       1.11438       1.11691
  43  12 3255.9264    3.7874  1.7117 13.0833  0.0000  0.0215   0.0388   0.0588    0.0407   0.0000   441.8335       6.26255       18.1822     0.0291366      -1.02889      -4.86166      0.785977       1.08002       1.20476       1.26927       1.33775       1.34145
  43  13 3425.5200    3.1052  2.7544 12.5852  0.0000  0.0281   0.0253   0.0775    0.0302   0.0000   440.7102       11.0232       14.0221      -2.75359     -0.604948      -2.87008       1.00612       1.34125       1.56410       1.63508       1.70492       1.69291
  43  14 3592.8160    2.4702  4.0160 12.0954 -0.0000  0.0369   0.0176   0.0995    0.0250   0.0000   440.4382       11.3133       18.4587      -4.10124      -4.07037      -9.62410       1.30552       1.77353       2.01056       2.12654       2.20734       2.20791
  43  15 3757.6125    1.9324  6.1203 11.6194  0.0000  0.0508   0.0122   0.1405    0.0206   0.0000   437.4977       9.78136       15.5187      -3.36491      -3.99656      -7.14060       1.80652       2.47504       2.77260       3.00936       3.07927       3.10645
  43  16 3919.9607    1.5212  8.1954 11.3487  0.0000  0.0695   0.0098   0.1904    0.0198   0.0000   439.5063       9.67253       25.8196      -5.95618      -6.72159      -4.44331       2.45181       3.31429       3.78034       4.11141       4.14572       4.23395
  43  17 4080.6245    1.2478 10.8269 11.0572  0.0015  0.0967   0.0073   0.2487    0.0186   0.0000   437.1416       19.2702       22.3706      -2.04371       5.37701      -12.2748       3.32747       4.59064       5.19046       5.54522       5.61220       5.88119
  43  18 4239.6142    1.0004 13.2918 10.8217  0.0000  0.1247   0.0058   0.3204    0.0169   0.0000   422.9617       10.4318       27.8756      -19.0929       4.83853     0.0998298       4.30096       5.93134       6.67806       7.20313       7.37578       7.57892
  44   2 1339.0891    0.0938  0.1172  9.2485  0.0006  0.0097   0.0050   0.0195    0.0169   0.0000   442.1001     -0.653454       21.0845     -0.853421      -3.45476      0.408588      0.351797      0.450782      0.433544      0.477128      0.558113      0.551096
  44   3 1585.2335    0.2416  0.1965  9.3063 -0.0000  0.0087   0.0067   0.0171    0.0202   0.0000   441.9183     -0.101662       20.2131    -0.0327957      -2.75679     -0.285741      0.229300      0.432471      0.365330      0.465535      0.455770      0.497263
  44   4 1801.2827    0.4177  0.4255  9.5368  0.0000  0.0106   0.0078   0.0253    0.0283   0.0000   441.4421     -0.657019       20.8989     0.0391024      -2.47147      0.648399      0.380184      0.505019      0.567413      0.663171      0.651058      0.661383
  44   5 2004.6444    0.6328  0.6289  9.9560  0.0000  0.0128   0.0099   0.0318    0.0366   0.0000   441.4007       1.36131       20.2697     -0.503541      -2.03673      0.417470      0.466978      0.600575      0.653727      0.714536      0.735161      0.748737
  44   6 2201.4890    0.9987  0.9643 10.3595  0.0000  0.0157   0.0130   0.0396    0.0517   0.0000   442.3121      0.609407       19.8634     -0.864997      -2.49048       1.08497      0.572599      0.770012      0.876761      0.893199      0.962253      0.977997
  44   7 2389.5331    1.4480  1.2612 11.1032  0.0000  0.0185   0.0172   0.0499    0.0505   0.0000   440.1968       1.84909       20.0542       1.73291      -3.16460     -0.448753      0.640829      0.901286      0.969363       1.05562       1.11307       1.13965
  44   8 2571.5961    2.0895  1.2925 11.6373 -0.0000  0.0182   0.0236   0.0469    0.0544   0.0000   440.9573       2.42623       19.4308      0.342696     -0.644253      -2.47048      0.660932      0.890880       1.00087       1.08366       1.16789       1.15135
  44   9 2751.7562    2.7445  1.1560 12.6239  0.0000  0.0172   0.0343   0.0477    0.0505   0.0000   442.0816       4.49679       21.2422       1.08094      -1.77365     -0.887506      0.615684      0.854316      0.908492       1.02262       1.05199       1.04902
  44  10 2929.8426    3.6214  1.1628 12.8091 -0.0003  0.0168   0.0430   0.0443    0.0634   0.0000   441.3003       4.02357       19.3055      -1.86577      -1.38570      -3.34128      0.603804      0.824662      0.870938      0.968143      0.999713       1.04528
  44  11 3105.0623    3.9696  1.3114 13.2558  0.0000  0.0186   0.0455   0.0486    0.0505   0.0000   440.8531       6.78302       18.7345      0.415151      -1.19255      -4.90147      0.686426      0.934851       1.00189       1.10926       1.14270       1.16930
  44  12 3277.7166    3.7770  1.8374 12.8255 -0.0035  0.0214   0.0353   0.0571    0.0415   0.0000   441.7367       7.11053       17.1140     -0.451790      0.884411      -6.20565      0.794958       1.05034       1.16146       1.21765       1.29791       1.33906
  44  13 3448.2884    2.9208  2.9703 12.5651  0.0000  0.0302   0.0233   0.0813    0.0281   0.0000   441.5147       13.0133       16.3541      -2.62320      -3.88502      -3.03307       1.03980       1.39834       1.58346       1.72939       1.75785       1.76313
  44  14 3616.7540    2.3549  4.5529 12.0056  0.0000  0.0400   0.0160   0.1088    0.0233   0.0000   441.7527       11.0130       13.6825      -2.06742       7.20596      -5.25263       1.39739       1.85841       2.12149       2.26056       2.37127       2.39235
  44  15 3782.7814    1.9070  6.9002 11.5802  0.0000  0.0562   0.0116   0.1530    0.0199   0.0000   437.1421       13.2543       21.4758     -0.532326     -0.544587      -6.66118       1.93511       2.64539       2.98111       3.20934       3.30408       3.33757
  44  16 3946.2132    1.5337  8.9228 11.2763  0.0005  0.0732   0.0089   0.1977    0.0193   0.0000   434.6691       19.2198       16.8722      -2.66804      -2.35107      -13.2149       2.54583       3.44454       3.90309       4.19468       4.36867       4.41918
  44  17 4107.9210    1.2264 12.1508 11.0248  0.0004  0.1058   0.0065   0.2737    0.0171   0.0000   438.1467       8.00998       22.9903      -1.23080      -9.48814      0.911244       3.60075       4.90233       5.59593       5.99655       6.16079       6.30211
  45   2 1351.2733    0.1126  0.1323  9.2245  0.0000  0.0081   0.0050   0.0213    0.0171   0.0000   441.6254     -0.494223       20.3231      0.216429      -2.91052     -0.282260      0.276567      0.361696      0.452170      0.456417      0.403744      0.471475
  45   3 1598.4243    0.2157  0.2492  9.3358  0.0000  0.0093   0.0058   0.0209    0.0206   0.0000   441.9095     -0.393329       20.5877     -0.231039      -1.95737      0.617729      0.327521      0.423381      0.481640      0.507837      0.557437      0.570839
  45   4 1815.3148    0.4157  0.4638  9.5663  0.0000  0.0113   0.0077   0.0279    0.0285   0.0000   442.0926     -0.296224       20.7696     -0.731990      -2.52345     -0.120713      0.393556      0.537460      0.621009      0.632000      0.718436      0.752299
  45   5 2020.0548    0.6670  0.6684  9.8948  0.0000  0.0132   0.0100   0.0320    0.0398   0.0000   442.6368    -0.0993635       20.5537     -0.477332      -1.69303      -1.47538      0.469157      0.639091      0.717983      0.782834      0.850711      0.829337
  45   6 2217.8667    1.0188  0.9434 10.4850 -0.0002  0.0153   0.0133   0.0406    0.0484   0.0000   441.7092     -0.333869       21.9001     -0.383872      -2.42303       1.07035      0.508926      0.715745      0.779122      0.841436      0.871265      0.890820
  45   7 2406.5556    1.5617  1.1114 11.1461  0.0001  0.0166   0.0189   0.0443    0.0569   0.0000   441.4692       1.61983       18.5241      0.494665      -1.40528      -3.74546      0.568222      0.775548      0.847975      0.924994      0.937064      0.951772
  45   8 2589.5681    2.1496  1.2765 11.7090  0.0000  0.0176   0.0241   0.0474    0.0517   0.0000   440.9379       4.37848       18.8966     -0.812638      -1.26934      -4.36734      0.599638      0.828713      0.935656      0.999849       1.02519       1.03417
  45   9 2770.7207    2.8738  1.2011 12.4738  0.0000  0.0173   0.0342   0.0465    0.0548   0.0000   441.4963       4.47015       16.9996     -0.660317      -1.21902      -3.79593      0.587742      0.820355      0.885288      0.963425      0.993963       1.00190
  45  10 2949.6693    3.7391  1.1764 13.0449 -0.0006  0.0174   0.0447   0.0444    0.0542   0.0000   441.2864       5.96428       19.4342      0.412790      -3.35989      -2.00621      0.614985      0.876223      0.909867       1.01005       1.08825       1.08968
  45  11 3125.6704    4.0558  1.4326 13.0632  0.0000  0.0185   0.0428   0.0500    0.0480   0.0000   442.3871       5.78054       20.3911     -0.618126      -4.18058      -3.39601      0.640214      0.889987      0.969653       1.07967       1.10992       1.10498
  45  12 3299.1968    3.7424  1.8202 12.9004 -0.0001  0.0216   0.0357   0.0586    0.0412   0.0000   440.9773       7.04992       17.1467      0.337537      -1.10520      -7.35931      0.732668       1.00576       1.13467       1.21210       1.26848       1.30199
  45  13 3470.7775    2.9279  3.1412 12.4810  0.0000  0.0305   0.0226   0.0824    0.0279   0.0000   443.0172       8.83560       17.6194      -2.21915      -1.09541      -2.24123       1.06744       1.43477       1.58602       1.73741       1.80072       1.83146
  45  14 3640.4209    2.3037  4.7797 11.9136 -0.0000  0.0415   0.0151   0.1113    0.0227   0.0000   442.7583       10.3034       16.7496     0.0665995      -4.91214      -4.20964       1.36291       1.86891       2.15538       2.26031       2.33549       2.34444
  45  15 3807.5630    1.7948  6.6244 11.6253 -0.0001  0.0564   0.0115   0.1536    0.0197   0.0000   441.2047       10.8648       12.2146     -0.917615       1.49203      -8.97254       1.91189       2.62637       2.91359       3.19005       3.28994       3.36735
  45  16 3972.1250    1.4999  9.2594 11.2124 -0.0002  0.0771   0.0084   0.2036    0.0193   0.0000   438.4368       10.3094       16.8153      -1.69834      -8.29739      -17.3206       2.60112       3.55861       4.01462       4.30283       4.48615       4.52517
  45  17 4134.6128    1.1634 11.9697 10.9881 -0.0008  0.1070   0.0064   0.2749    0.0173   0.0000   441.3646       11.1928       19.7008      0.252661      -10.8604      -9.33760       3.54874       4.85837       5.45405       5.93672       6.16103       6.23709
  46   2 1363.3075    0.1150  0.1086  9.2127  0.0000  0.0067   0.0052   0.0177    0.0168   0.0000   442.0945     -0.387605       20.3464    -0.0596772      -2.91077     -0.759661      0.248477      0.291280      0.321674      0.376699      0.406700      0.357224
  46   3 1611.4342    0.2526  0.2324  9.3432  0.0000  0.0078   0.0065   0.0194    0.0206   0.0000   442.0195     -0.230191       20.4115     -0.358423      -3.08814    -0.0878586      0.281987      0.370599      0.441928      0.457593      0.473906      0.490884
  46   4 1829.2090    0.4509  0.5163  9.4897 -0.0001  0.0113   0.0077   0.0288    0.0316   0.0000   441.9134       1.10470       21.1964     -0.280155      -2.27990       1.40340      0.405225      0.531603      0.629851      0.678039      0.752348      0.732640
  46   5 2035.2637    0.6861  0.7138 10.0281  0.0000  0.0129   0.0100   0.0346    0.0365   0.0000   442.3948       1.20557       20.6492     -0.413188     -0.739240     -0.132114      0.441743      0.591266      0.664550      0.720035      0.753932      0.768036
  46   6 2234.0161    1.0509  1.0082 10.6339  0.0000  0.0162   0.0136   0.0420    0.0475   0.0000   441.5447     -0.702050       19.3912      0.619780      -1.67065      -2.85288      0.568322      0.775159      0.849105      0.915289      0.976925       1.01771
  46   7 2423.4236    1.5804  1.2474 11.1719  0.0000  0.0179   0.0180   0.0470    0.0500   0.0000   441.1284       2.62174       20.4771      0.567718      -3.48014      -2.59841      0.595504      0.833384      0.928028       1.01556       1.07258       1.07280
  46   8 2607.3721    2.2158  1.2580 11.8620  0.0000  0.0175   0.0252   0.0475    0.0523   0.0000   441.5703       1.06828       21.8226      0.135962      -1.80751      -3.35705      0.591777      0.805215      0.893403      0.964445      0.995637      0.991358
  46   9 2789.5148    2.9378  1.2335 12.5041  0.0000  0.0173   0.0336   0.0457    0.0509   0.0000   440.9626       4.47937       21.5089      -2.53514      -3.20071      -1.01250      0.595118      0.835356      0.904279      0.984681       1.02246       1.05226
  46  10 2969.2415    3.7290  1.2302 13.0718 -0.0001  0.0168   0.0430   0.0469    0.0494   0.0000   441.5869       5.06799       19.8738      -1.29084      -3.35266      -2.19479      0.598597      0.818272      0.871626      0.969220       1.00157       1.00603
  46  11 3146.0202    4.0625  1.4664 13.0908  0.0000  0.0200   0.0426   0.0492    0.0473   0.0000   441.9774       7.45461       21.2867      0.937593      -2.74381      -1.74407      0.638503      0.932307      0.958713       1.05934       1.07892       1.12908
  46  12 3320.4022    3.6514  2.0752 12.7118  0.0000  0.0226   0.0320   0.0615    0.0391   0.0000   443.6188       8.53721       17.1461      -1.88172      0.823549      -4.06211      0.764202       1.03741       1.16622       1.25167       1.30935       1.33251
  46  13 3493.0137    2.8480  3.5176 12.2901 -0.0000  0.0319   0.0203   0.0877    0.0268   0.0000   440.7148       9.76728       18.1272      -1.36514     -0.963310      -3.58720       1.08276       1.44121       1.65123       1.75400       1.83484       1.87968
  46  14 3663.6996    2.2143  5.0410 11.9565  0.0000  0.0433   0.0145   0.1186    0.0209   0.0000   439.7801       13.5144       19.7952      -2.94955      -1.27586      -3.77469       1.41033       1.95496       2.19898       2.34370       2.44203       2.48033
  46  15 3831.9758    1.7957  7.4639 11.5099  0.0006  0.0615   0.0107   0.1648    0.0197   0.0000   438.4826       10.8611       24.2128       2.82456      -5.75681      -11.7450       1.99993       2.74397       3.08910       3.38124       3.42341       3.44303
  46  16 3997.6729    1.4354 10.0458 11.2063  0.0000  0.0839   0.0076   0.2246    0.0180   0.0000   436.3339       9.10276       11.1182       3.34322     -0.665159     -0.313990       2.75789       3.76045       4.27936       4.62976       4.78156       4.88243
  46  17 4161.4007    1.1386 12.7217 10.9515  0.0000  0.1131   0.0059   0.2877    0.0162   0.0000   433.1967       18.6191       31.0871       2.34876       6.62853      -2.12954       3.71803       5.03284       5.78560       6.22346       6.39866       6.50113
  47   2 1375.1880    0.1089  0.1459  9.2488  0.0000  0.0087   0.0048   0.0213    0.0170   0.0000   442.5713     -0.224963       20.7015   -0.00629995      -3.11198      0.272315      0.288882      0.383001      0.445868      0.454232      0.475840      0.503674
  47   3 1624.2449    0.2362  0.2837  9.3917  0.0000  0.0094   0.0059   0.0225    0.0212   0.0000   442.1606     -0.153730       19.3000      0.313236      -2.39193     -0.759233      0.327400      0.432749      0.477631      0.536455      0.575733      0.590009
  47   4 1842.9338    0.4657  0.5185  9.6115 -0.0001  0.0120   0.0078   0.0275    0.0305   0.0000   442.4267      0.523801       20.9958       1.18685      -3.03845      -1.08113      0.367129      0.528342      0.567346      0.639926      0.663175      0.718471
  47   5 2050.3672    0.7382  0.7822 10.0007  0.0000  0.0141   0.0101   0.0340    0.0420   0.0000   442.0986      0.693680       19.9871      0.736117      -3.00697      -2.57806      0.443553      0.620450      0.695491      0.761260      0.797936      0.821096
  47   6 2249.9790    1.1173  1.0442 10.6374  0.0000  0.0158   0.0138   0.0428    0.0497   0.0000   441.8704      0.557964       19.0507       1.28804      -4.22926     -0.492739      0.513341      0.701936      0.779623      0.861185      0.927988      0.924344
  47   7 2440.0699    1.6508  1.2772 11.3203 -0.0000  0.0183   0.0185   0.0468    0.0492   0.0000   441.5342       1.17854       21.9585       1.28497      -1.87853     -0.683932      0.592624      0.826175      0.905525      0.996022       1.01280       1.05631
  47   8 2625.0557    2.2943  1.2780 11.9200 -0.0000  0.0176   0.0256   0.0461    0.0533   0.0000   441.1583       2.40423       19.7406     -0.545188      -3.80785     -0.228811      0.591240      0.811390      0.892852      0.954628       1.00697       1.03988
  47   9 2808.2027    3.1437  1.1777 12.6277  0.0002  0.0170   0.0366   0.0430    0.0578   0.0000   440.5329       4.24916       21.8242      -1.68359      -3.15285      -2.07893      0.535839      0.775438      0.818382      0.895588      0.919265      0.944992
  47  10 2988.7297    3.7311  1.2507 13.1092  0.0000  0.0176   0.0422   0.0459    0.0505   0.0000   441.9595       5.08075       20.3471      0.108799      -3.30879      -3.55548      0.563496      0.784747      0.854479      0.941082      0.966631      0.992413
  47  11 3166.1794    3.9227  1.4340 13.4258  0.0000  0.0189   0.0425   0.0530    0.0403   0.0000   440.5580       6.87405       18.7253     -0.829024      -4.39357      -3.62531      0.627509      0.861053      0.978001       1.00425       1.06137       1.10750
  47  12 3341.4628    3.4336  2.2285 12.8522  0.0000  0.0240   0.0296   0.0661    0.0336   0.0000   443.2773       8.93849       16.9266     -0.431831       3.63195      -4.33236      0.786076       1.08479       1.17864       1.32406       1.36272       1.37490
  47  13 3515.0620    2.7234  3.5251 12.3726  0.0000  0.0323   0.0197   0.0899    0.0258   0.0000   439.8849       10.2382       17.9355       1.21482       3.68594      -6.01609       1.06657       1.46088       1.62854       1.76784       1.86379       1.87994
  47  14 3686.6678    2.1765  5.7321 11.8779 -0.0000  0.0468   0.0135   0.1275    0.0208   0.0000   442.0651       12.3546       16.7362      -5.62913      -1.50743      -1.82473       1.53812       2.08548       2.34253       2.53093       2.66822       2.70788
  47  15 3856.1045    1.7574  7.8018 11.4888  0.0000  0.0634   0.0099   0.1698    0.0198   0.0000   436.8853       17.5293       20.6335     -0.978276      -8.96247      -4.39036       2.04687       2.83522       3.11972       3.40933       3.53261       3.61449
  47  16 4022.7099    1.3711 10.2480 11.2615 -0.0001  0.0894   0.0073   0.2300    0.0175   0.0000   440.1810       15.7843       25.1376       5.52165       5.08410      -15.9105       2.81433       3.91152       4.37544       4.76417       4.84437       4.99406
  47  17 4187.0973    1.1150 12.7606 10.9487  0.0000  0.1125   0.0057   0.2880    0.0162   0.0000   442.2256       23.1133       25.8167       3.14803      0.376051       11.0472       3.56155       4.97066       5.54726       6.09644       6.35006       6.41930
  48   1 1091.5921    0.0441  0.0219  9.3998 -0.0022  0.0117   0.0060   0.0104    0.0150   0.0000   442.5796       1.90462       21.1958       2.08308      -4.63660      -2.86068      0.363663      0.536939      0.511949      0.675772      0.489729      0.744559
  48   2 1386.9276    0.1203  0.1570  9.2876  0.0000  0.0090   0.0049   0.0207    0.0170   0.0000   441.5449     -0.150014       20.7532      0.441961      -2.56552     -0.725862      0.283440      0.382307      0.462560      0.498865      0.506176      0.516321
  48   3 1636.8957    0.2562  0.2769  9.3736 -0.0000  0.0088   0.0060   0.0208    0.0213   0.0000   441.9320      0.310092       20.4058      0.357336      -1.72069     -0.463801      0.279565      0.374324      0.420677      0.487843      0.459295      0.509610
  48   4 1856.5569    0.4862  0.5411  9.6919  0.0000  0.0113   0.0080   0.0286    0.0311   0.0000   441.6354     0.0412515       19.2824     -0.199796      -2.28175      0.220776      0.383924      0.484743      0.579887      0.632890      0.661581      0.666037
  48   5 2065.3107    0.7709  0.7599 10.0591 -0.0000  0.0131   0.0105   0.0332    0.0417   0.0000   441.4750      0.647816       20.5275      -1.00621      -1.64748     0.0347755      0.432540      0.569375      0.654112      0.698748      0.757422      0.766139
  48   6 2265.7914    1.1617  1.0425 10.6750  0.0000  0.0162   0.0140   0.0403    0.0501   0.0000   442.0598       1.61766       21.1383      0.523798      -2.22573     0.0325226      0.496500      0.718928      0.765078      0.886698      0.882867      0.886054
  48   7 2456.5982    1.7314  1.2408 11.3106  0.0000  0.0171   0.0193   0.0451    0.0520   0.0000   440.7847       2.28034       20.2235      0.484022      -2.45478     -0.498337      0.555196      0.754093      0.844222      0.912001      0.973732      0.986886
  48   8 2642.5743    2.3756  1.3198 11.7717 -0.0016  0.0173   0.0251   0.0463    0.0549   0.0000   442.0951       3.18375       21.7794      0.663783      -4.11668     -0.859280      0.551713      0.766154      0.857904      0.906076      0.973731      0.993031
  48   9 2826.6685    3.1672  1.2194 12.5864 -0.0045  0.0167   0.0350   0.0440    0.0532   0.0000   441.6432       4.37884       21.0890     0.0695096     -0.881761      -2.67893      0.535699      0.729494      0.800742      0.875908      0.864803      0.893386
  48  10 3007.9749    3.8543  1.2871 13.0471  0.0000  0.0174   0.0416   0.0449    0.0505   0.0000   441.0345       4.88444       20.4635       1.33310      -2.00698      -2.77268      0.547303      0.759257      0.847656      0.899927      0.955296      0.973286
  48  11 3186.1406    4.0154  1.4791 13.3174 -0.0000  0.0191   0.0421   0.0514    0.0427   0.0000   442.7465       4.35849       22.2082     -0.797500      -1.78174      -1.47214      0.623798      0.857939      0.933450       1.02122       1.01476       1.07651
  48  12 3362.1622    3.3695  2.4053 12.8651  0.0000  0.0249   0.0279   0.0687    0.0308   0.0000   444.1260       7.25505       18.1078       1.83535       2.47986      0.323847      0.810580       1.12066       1.25411       1.37093       1.43001       1.45298
  48  13 3536.7556    2.6877  3.9708 12.2259 -0.0003  0.0348   0.0180   0.0933    0.0244   0.0000   440.3884       9.46668       18.3790      -2.72260      0.727584      -6.18477       1.09588       1.50480       1.69035       1.82475       1.91644       1.94800
  48  14 3709.4787    2.1273  5.8859 11.8676  0.0000  0.0485   0.0131   0.1309    0.0206   0.0000   442.2586       6.26861       15.6951       4.22123      -1.62950      -10.5927       1.54152       2.10169       2.36876       2.55754       2.68845       2.69477
  48  15 3879.6955    1.7226  8.1736 11.4810 -0.0002  0.0663   0.0095   0.1769    0.0195   0.0000   438.6096       15.2030       16.1312       4.19569      -3.30773      -7.34330       2.10404       2.85820       3.23436       3.50915       3.58414       3.72514
  48  16 4047.5931    1.3525 10.8273 11.1996 -0.0004  0.0919   0.0067   0.2368    0.0170   0.0000   440.5667       10.9209       9.95735       5.49331       9.51269      -10.8348       2.88736       3.97658       4.47240       4.85511       5.07841       5.15948
  49   1 1101.2058    0.0530  0.0473  9.3829 -0.0018  0.0174   0.0061   0.0160    0.0151   0.0000   439.8330     -0.903565       19.3493      -2.33170      -2.49235       1.36096      0.554265       1.03826      0.762477       1.00408      0.951444      0.916448
  49   2 1398.5100    0.1189  0.1368  9.2553 -0.0004  0.0080   0.0048   0.0164    0.0166   0.0000   442.5878      0.254918       20.5619     -0.774300      -2.11918      0.879581      0.264564      0.359608      0.432927      0.481441      0.490635      0.521549
  49   3 1649.3385    0.2741  0.3176  9.4000  0.0000  0.0101   0.0061   0.0212    0.0222   0.0000   442.4595     -0.377602       21.0428      0.329198      -2.32860      -1.19736      0.329760      0.459267      0.549961      0.551769      0.613611      0.632690
  49   4 1870.0025    0.4920  0.5355  9.7001  0.0000  0.0110   0.0081   0.0289    0.0313   0.0000   442.3291    -0.0939885       20.7836     0.0398335      -1.67104      -1.25706      0.345813      0.475088      0.515476      0.575124      0.592148      0.605832
  49   5 2080.0748    0.7492  0.8074 10.1676  0.0000  0.0139   0.0102   0.0358    0.0394   0.0000   441.8693       1.39255       19.7908     0.0444058      -2.93024     -0.115532      0.454395      0.600948      0.682374      0.731292      0.797724      0.832448
  49   6 2281.3948    1.2156  1.0821 10.6029  0.0000  0.0160   0.0142   0.0418    0.0559   0.0000   442.1808       1.25691       21.2483     -0.751983      -1.90701     0.0831758      0.493642      0.683755      0.753423      0.812467      0.879292      0.902817
  49   7 2472.9291    1.7672  1.2255 11.4581 -0.0001  0.0171   0.0199   0.0455    0.0500   0.0000   440.5904       3.49778       20.4562      0.529629      -3.62454      -1.47107      0.538475      0.725202      0.813567      0.885122      0.917010      0.951713
  49   8 2659.9803    2.4036  1.3356 11.9020 -0.0000  0.0172   0.0251   0.0470    0.0506   0.0000   441.1448       3.78240       21.3906     -0.593594      -3.14190   -0.00641080      0.549123      0.749247      0.848544      0.897755      0.975574      0.967759
  49   9 2845.0367    3.2857  1.2241 12.6667  0.0002  0.0167   0.0361   0.0435    0.0536   0.0000   442.5626       4.75702       21.4114    -0.0617342      -1.37261      -3.60004      0.510373      0.722285      0.765889      0.863278      0.878013      0.907154
  49  10 3027.0416    3.8841  1.3200 13.1061  0.0000  0.0172   0.0415   0.0463    0.0493   0.0000   441.3470       4.10244       21.4275      -1.37168      -2.76070      -3.28069      0.562396      0.769138      0.834039      0.908254      0.959584      0.982555
  49  11 3205.9390    4.0151  1.5529 13.2343 -0.0002  0.0192   0.0401   0.0525    0.0402   0.0000   441.5596       6.41577       20.4428      0.341358      -2.88674      -4.42850      0.611487      0.858794      0.920117       1.02753       1.04802       1.07882
  49  12 3382.8902    3.2674  2.4934 12.8247  0.0000  0.0251   0.0265   0.0711    0.0297   0.0000   440.7929       8.15911       17.5017      -2.19220      0.168942      -6.36140      0.792363       1.08761       1.20980       1.30176       1.35863       1.39907
  49  13 3558.2493    2.5480  3.9566 12.3229  0.0000  0.0355   0.0176   0.0960    0.0229   0.0000   442.7423       9.29591       21.1901      -3.52373      -1.88392      -7.30817       1.10582       1.51162       1.69708       1.79987       1.92809       1.89910
  49  14 3731.6099    2.0331  6.2294 11.8628  0.0000  0.0518   0.0123   0.1402    0.0198   0.0000   443.8137       6.87478       18.8908       1.63414      0.105427      -5.55604       1.59486       2.20185       2.41343       2.70088       2.76153       2.83094
  49  15 3903.1258    1.6331  8.4052 11.5150 -0.0015  0.0700   0.0089   0.1855    0.0184   0.0000   441.2947       5.60160       22.3062       3.45211      -3.09290      -2.91179       2.16890       2.97773       3.34780       3.67008       3.77283       3.85904
  49  16 4072.3965    1.3446 11.9188 11.1451  0.0015  0.0985   0.0062   0.2538    0.0162   0.0000   442.7903       9.50484       27.9942      -5.79495       4.21209      -2.23202       3.03349       4.17332       4.71387       5.17194       5.27863       5.50220
  50   1 1110.7462    0.0541  0.0444  9.3667 -0.0014  0.0120   0.0058   0.0175    0.0149   0.0000   441.1590     0.0965649       22.9640      -2.74755      -5.30123       3.99231      0.378981      0.484410      0.470829      0.739786      0.556657      0.734468
  50   2 1409.9654    0.1240  0.1502  9.2359 -0.0001  0.0079   0.0047   0.0186    0.0166   0.0000   442.5415     -0.170729       21.2752     -0.621310      -3.27275   -0.00383474      0.241908      0.332168      0.381981      0.394124      0.419271      0.424852
  50   3 1661.6188    0.2778  0.3082  9.3780 -0.0001  0.0091   0.0061   0.0208    0.0221   0.0000   442.1723     -0.131842       20.3962     -0.405525      -2.83718     0.0758935      0.272234      0.392347      0.422884      0.474268      0.527871      0.522869
  50   4 1883.2960    0.5140  0.5884  9.6756 -0.0001  0.0118   0.0079   0.0297    0.0320   0.0000   442.3483     -0.274010       20.0892     -0.200862      -4.19019      0.117391      0.349942      0.491659      0.534958      0.600727      0.628987      0.633065
  50   5 2094.7384    0.8038  0.8151 10.0948  0.0000  0.0135   0.0104   0.0339    0.0416   0.0000   442.0698      0.938771       19.9382    -0.0644964      -3.00537     -0.540450      0.426987      0.586820      0.641241      0.705508      0.738361      0.751081
  50   6 2296.8135    1.2151  1.1550 10.8972  0.0001  0.0172   0.0146   0.0452    0.0501   0.0000   442.0806       2.61393       18.8079     -0.774596      -1.90313      0.486135      0.530870      0.729645      0.802668      0.903302      0.907208      0.917050
  50   7 2489.1758    1.7921  1.3059 11.6048 -0.0000  0.0177   0.0196   0.0487    0.0454   0.0000   441.3938       1.98051       19.2103       2.82277      -3.21682      -2.82035      0.536380      0.739806      0.828495      0.880994      0.934479      0.926436
  50   8 2677.1928    2.4859  1.2886 12.2175  0.0000  0.0175   0.0269   0.0464    0.0471   0.0000   442.7532       4.99065       19.8498      -2.21305      -1.95823      -3.33060      0.533471      0.749134      0.828423      0.855504      0.919793      0.931971
  50   9 2863.1843    3.2629  1.1762 12.9635  0.0001  0.0165   0.0378   0.0446    0.0495   0.0000   441.1515       3.67760       21.1452      0.348906      -2.07799      -2.47428      0.512183      0.709993      0.763342      0.851056      0.873327      0.888982
  50  10 3045.9499    4.0280  1.2441 13.2570  0.0000  0.0165   0.0441   0.0440    0.0486   0.0000   440.3797       4.70351       20.1501      0.998934      -1.61404      -3.64802      0.543269      0.724502      0.793736      0.868538      0.916918      0.928751
  50  11 3225.5726    3.9400  1.5859 13.2441  0.0000  0.0192   0.0391   0.0533    0.0392   0.0000   442.4653       6.74697       18.2187     -0.817321      -1.76217      -4.64307      0.602734      0.821780      0.895838      0.955082       1.00934       1.03887
  50  12 3403.3117    3.1442  2.6734 12.7968 -0.0000  0.0268   0.0248   0.0734    0.0277   0.0000   442.2432       7.33645       17.7228     0.0132790       2.60943      -4.56493      0.813737       1.11907       1.27030       1.35880       1.42449       1.42365
  50  13 3579.4065    2.5559  4.2119 12.2124  0.0000  0.0363   0.0168   0.0990    0.0227   0.0000   444.2241       7.66940       19.5654      -1.03488      -4.00112      -7.75843       1.09465       1.54208       1.70672       1.85866       1.93666       1.97754
  50  14 3753.8169    2.0397  6.9681 11.7450  0.0005  0.0561   0.0114   0.1475    0.0197   0.0000   444.6222       11.5450       27.6476     -0.758749      -2.23656      -7.84186       1.68034       2.34001       2.62433       2.81882       2.92796       3.01231
  50  15 3926.2571    1.6178  9.0688 11.4750  0.0007  0.0740   0.0082   0.1972    0.0175   0.0000   440.4370       13.0672       13.5362      -12.0845     -0.701550      -7.87920       2.23863       3.04599       3.45839       3.73966       3.85608       3.94519
  50  16 4096.6291    1.2996 11.4669 11.1231 -0.0005  0.0981   0.0061   0.2480    0.0163   0.0000   447.3616       9.29394       10.1166       3.85806      -3.93055      -6.21673       2.90553       4.03193       4.53143       4.97696       5.01224       5.22010
  51   1 1120.1706    0.0529  0.0406  9.3158 -0.0001  0.0129   0.0063   0.0139    0.0148   0.0000   439.8959     -0.566670       17.7476      -3.37125      -5.22182     -0.712644      0.469732      0.531217      0.586260      0.609483      0.571759      0.596899
  51   2 1421.2804    0.1486  0.1521  9.2471  0.0000  0.0070   0.0050   0.0161    0.0167   0.0000   442.6403     0.0234077       20.8903     -0.200623      -3.09778     -0.358617      0.230234      0.279783      0.332369      0.333244      0.351400      0.387484
  51   3 1673.7271    0.2973  0.3587  9.3586  0.0000  0.0100   0.0061   0.0226    0.0231   0.0000   442.5110      0.622957       20.9926     -0.143891      -3.62326     -0.282608      0.307317      0.430223      0.445655      0.504173      0.537974      0.554318
  51   4 1896.5152    0.5223  0.5720  9.7448  0.0000  0.0114   0.0081   0.0289    0.0313   0.0000   442.4335      0.503750       21.7802     -0.797226      -3.26582     -0.451498      0.351801      0.462579      0.516525      0.584876      0.609403      0.615356
  51   5 2109.1996    0.8426  0.9207 10.0271  0.0000  0.0145   0.0104   0.0365    0.0464   0.0000   442.0214      0.104210       18.8788      -1.34856      -1.62665     -0.657734      0.436105      0.599421      0.670371      0.719344      0.764410      0.777339
  51   6 2312.1095    1.2776  1.0462 11.0043 -0.0000  0.0160   0.0154   0.0411    0.0470   0.0000   441.1386       1.59385       20.6702      -1.01753      -1.74033      -2.54646      0.478522      0.659956      0.732455      0.794859      0.805866      0.840593
  51   7 2505.1707    1.8681  1.3394 11.4299 -0.0002  0.0180   0.0195   0.0451    0.0491   0.0000   441.2105       1.89841       20.8903     -0.260817      -3.60875      -1.30962      0.543754      0.741183      0.822908      0.913173      0.965430      0.978376
  51   8 2694.3032    2.6132  1.3172 12.2499 -0.0037  0.0172   0.0276   0.0465    0.0455   0.0000   442.1493       3.17764       19.3524       1.87205      -3.85656      -2.45373      0.535476      0.740537      0.802243      0.893638      0.946566      0.968425
  51   9 2881.1739    3.4484  1.1921 12.8914  0.0000  0.0164   0.0384   0.0416    0.0508   0.0000   441.7391       4.47431       20.3008       1.89410      -1.10593      -2.75890      0.509721      0.700835      0.756575      0.814984      0.896204      0.908051
  51  10 3064.6773    4.0240  1.3197 13.2840  0.0000  0.0174   0.0431   0.0466    0.0466   0.0000   441.4105       5.51945       20.4817       1.90699      -2.09497      -3.77874      0.528100      0.735533      0.779318      0.876811      0.899342      0.914245
  51  11 3245.0820    3.7794  1.8320 13.1031 -0.0001  0.0206   0.0347   0.0576    0.0356   0.0000   443.0480       6.65163       18.7334       1.93477       1.48024      -2.98151      0.633185      0.873686      0.953166       1.06109       1.08621       1.11698
  51  12 3423.5867    3.1224  2.8628 12.6501  0.0000  0.0270   0.0233   0.0752    0.0275   0.0000   441.4945       6.74649       18.0505     -0.670570     -0.236739      -4.61025      0.813716       1.10471       1.24863       1.36397       1.40910       1.44745
  51  13 3600.5266    2.4643  4.6344 12.1615 -0.0002  0.0384   0.0156   0.1068    0.0210   0.0000   439.1307       8.60572       21.7551     -0.878100      -3.93816      -2.99205       1.14471       1.58615       1.77627       1.92663       2.03718       2.07542
  51  14 3775.8233    1.9481  6.7489 11.7572 -0.0001  0.0567   0.0113   0.1470    0.0196   0.0000   441.8077       13.0020       18.4438       2.11324      -5.09887      -4.32179       1.67090       2.32047       2.64736       2.83671       3.01172       3.06865
  51  15 3949.2816    1.5382  9.3953 11.4725  0.0006  0.0791   0.0078   0.2076    0.0169   0.0000   438.8236       10.3454       16.9299       3.23275      -1.08960      -11.1085       2.35891       3.20245       3.64371       3.95703       4.09419       4.19820
  52   2 1432.4486    0.1523  0.1746  9.2319 -0.0003  0.0075   0.0049   0.0183    0.0170   0.0000   442.1370     -0.536292       20.5113    -0.0575969      -2.83033     -0.698877      0.270879      0.369813      0.435153      0.477151      0.479797      0.495496
  52   3 1685.6866    0.2980  0.4025  9.3981 -0.0000  0.0108   0.0059   0.0249    0.0235   0.0000   442.3578      0.392739       20.7654      0.129271      -2.78469      0.784125      0.307190      0.446728      0.473897      0.555137      0.540030      0.585545
  52   4 1909.5432    0.5392  0.6990  9.6796  0.0000  0.0128   0.0077   0.0331    0.0340   0.0000   441.9715      0.655997       18.9700      -1.11765     -0.923686     0.0518844      0.367746      0.518906      0.569111      0.627212      0.655446      0.662623
  52   5 2123.5689    0.8712  0.8826 10.1993  0.0000  0.0143   0.0109   0.0345    0.0445   0.0000   442.1815       2.02273       20.8342      -1.16537      -2.30258      -1.54241      0.407875      0.578474      0.611585      0.693254      0.733279      0.736222
  52   6 2327.1920    1.3442  1.2183 10.9097 -0.0089  0.0172   0.0148   0.0443    0.0482   0.0000   441.9090       1.89458       19.4293       1.79895      -3.18074      -1.62688      0.502095      0.719758      0.757507      0.867170      0.883787      0.915319
  52   7 2521.1173    1.9423  1.3150 11.5674 -0.0056  0.0171   0.0201   0.0452    0.0462   0.0000   441.1323       1.56394       20.2065      -1.06732      -4.44021      -2.09217      0.519762      0.718408      0.790659      0.889945      0.929284      0.937668
  52   8 2711.2360    2.7229  1.2612 12.3504  0.0000  0.0165   0.0292   0.0446    0.0487   0.0000   441.5258       3.74551       19.3742     -0.792948      -2.19302      -1.42560      0.494739      0.693867      0.747423      0.820405      0.855043      0.863613
  52   9 2899.0161    3.5377  1.1637 12.9607  0.0000  0.0156   0.0395   0.0422    0.0527   0.0000   442.3635       2.95716       20.0619      0.334289      -1.95145      -3.66003      0.475592      0.649246      0.703723      0.775539      0.792666      0.814434
  52  10 3083.1840    4.2068  1.3267 13.1740 -0.0000  0.0169   0.0429   0.0436    0.0483   0.0000   441.5641       6.59699       19.8803     -0.577397      -2.40549      -2.73007      0.512323      0.698056      0.749964      0.814124      0.884659      0.911877
  52  11 3264.4247    3.8471  1.8280 13.0165  0.0003  0.0205   0.0346   0.0548    0.0384   0.0000   440.9425       8.00611       20.3519      -1.34752       2.59833      -4.44339      0.612089      0.849732      0.939568       1.00217       1.08968       1.09734
  52  12 3443.6319    3.0690  2.9552 12.6650  0.0000  0.0272   0.0225   0.0765    0.0263   0.0000   440.8257       8.74347       18.9188     -0.334996     -0.546977      -6.78848      0.817974       1.10238       1.25900       1.33286       1.41372       1.43432
  52  13 3621.4640    2.3814  4.8957 12.1064  0.0001  0.0404   0.0148   0.1107    0.0210   0.0000   440.0134       13.4989       19.4483      -3.65819     -0.904981     -0.324257       1.16559       1.61314       1.83776       1.97394       2.02922       2.12772
  52  14 3797.4589    1.8725  7.1778 11.7728 -0.0009  0.0588   0.0105   0.1582    0.0189   0.0000   438.9422       9.35229       21.8826      0.791994      -8.88299      -10.4294       1.74976       2.37424       2.68953       2.90480       3.06948       3.13349
  52  15 3971.7906    1.4727  9.9037 11.4831 -0.0005  0.0875   0.0073   0.2202    0.0163   0.0000   441.8522       3.55056       18.7913       8.56967       1.48872      -5.41289       2.48164       3.42965       3.94860       4.20636       4.41663       4.48186
  53   1 1138.7773    0.0523  0.0350  9.3097  0.0000  0.0090   0.0053   0.0119    0.0144   0.0000   441.1722     -0.388016       20.4273     -0.981610      -2.25170      0.687856      0.265786      0.357759      0.403847      0.414801      0.410320      0.450433
  53   2 1443.4907    0.1527  0.1885  9.2160  0.0004  0.0105   0.0048   0.0184    0.0170   0.0000   442.4254     -0.828348       20.2310      0.109979      -3.61276     -0.411468      0.428029      0.610190      0.683627      0.738217      0.700822      0.718888
  53   3 1697.4875    0.3240  0.3760  9.3691  0.0000  0.0094   0.0062   0.0228    0.0237   0.0000   442.3904      0.298003       20.7786      0.425114      -3.75761      0.189838      0.287953      0.393383      0.435574      0.470861      0.543103      0.549613
  53   4 1922.5464    0.5580  0.6121  9.7365 -0.0001  0.0119   0.0082   0.0283    0.0335   0.0000   442.1451   -0.00992993       21.1469    -0.0443504      -2.11475      -1.11735      0.348827      0.477644      0.518702      0.578919      0.609816      0.615227
  53   5 2137.7699    0.8960  0.9015 10.3943 -0.0002  0.0139   0.0113   0.0372    0.0414   0.0000   442.7993     0.0928386       21.3285      -1.10934      -3.21641      0.741192      0.416608      0.568350      0.637166      0.699276      0.753843      0.743712
  53   6 2342.0869    1.3655  1.2857 10.9350  0.0000  0.0176   0.0148   0.0450    0.0468   0.0000   441.4095       1.10805       21.9817      0.178430      -1.68922     -0.532436      0.507511      0.709290      0.777850      0.847211      0.895552      0.904196
  53   7 2536.8587    2.0003  1.3258 11.6563  0.0000  0.0171   0.0209   0.0454    0.0472   0.0000   441.9488       3.28489       20.1054     -0.450895      -2.30857     -0.327861      0.521313      0.682804      0.777986      0.843781      0.894193      0.921982
  53   8 2728.1230    2.7617  1.2293 12.3451  0.0000  0.0160   0.0293   0.0429    0.0487   0.0000   441.8072       2.78821       20.1783      0.420331      -1.86552     -0.990273      0.478399      0.640494      0.722116      0.782637      0.833593      0.848534
  53   9 2916.7201    3.5915  1.2192 12.9673 -0.0000  0.0160   0.0385   0.0423    0.0493   0.0000   442.3072       4.58156       20.4242     -0.595901      -2.58314      -4.71253      0.478766      0.658385      0.735452      0.781752      0.835266      0.836419
  53  10 3101.6475    4.1828  1.3474 13.1234  0.0000  0.0166   0.0422   0.0448    0.0492   0.0000   442.0203       5.16490       19.1256      0.109750      -1.90439      -4.98620      0.486209      0.657758      0.731032      0.795174      0.833147      0.853555
  53  11 3283.5509    3.7270  1.8976 13.1126  0.0000  0.0212   0.0331   0.0568    0.0338   0.0000   441.6898       6.39160       19.1761      0.622158      -1.20306      -5.08749      0.614903      0.865430      0.959348       1.06127       1.06800       1.10685
  53  12 3463.6101    2.9619  3.1893 12.5960  0.0001  0.0291   0.0211   0.0793    0.0250   0.0000   441.7518       6.33686       15.1641       2.26388     -0.103642      -7.00400      0.841856       1.16963       1.28928       1.40081       1.48175       1.55411
  53  13 3642.1695    2.2979  5.2874 12.0894 -0.0001  0.0437   0.0142   0.1176    0.0203   0.0000   441.0749       8.71765       22.5306     -0.289880       1.79625     -0.981932       1.24366       1.71062       1.93815       2.09945       2.17952       2.19249
  53  14 3818.8982    1.8993  7.9861 11.7100  0.0021  0.0653   0.0099   0.1689    0.0188   0.0000   441.7534       8.40485       21.4321     -0.937817      -3.01396      -9.66123       1.84198       2.56278       2.88229       3.15401       3.25214       3.36282
  53  15 3993.6744    1.4414 10.2140 11.4453  0.0003  0.0890   0.0071   0.2268    0.0161   0.0000   435.6497       12.5054       17.5556      -3.64081      -11.7129      -10.7427       2.50742       3.46319       3.92142       4.34510       4.45455       4.58775
  54   1 1147.8776    0.0549  0.0546  9.3312  0.0000  0.0104   0.0057   0.0165    0.0145   0.0000   441.7214    -0.0931053       21.8924      0.387936      -3.73941     -0.900578      0.309522      0.399635      0.442539      0.609060      0.453284      0.535690
  54   2 1454.3881    0.1456  0.1602  9.2353  0.0000  0.0076   0.0048   0.0156    0.0165   0.0000   442.1052     -0.532346       21.0955     -0.457051      -2.71298      0.316380      0.225420      0.284738      0.368696      0.393874      0.430845      0.457559
  54   3 1709.1304    0.3370  0.3919  9.4146  0.0000  0.0097   0.0063   0.0227    0.0244   0.0000   442.2741      0.112178       21.2187     0.0517096      -2.12418     0.0221669      0.302961      0.399257      0.450067      0.484662      0.500097      0.517213
  54   4 1935.3532    0.5775  0.6393  9.8601  0.0000  0.0118   0.0084   0.0295    0.0330   0.0000   442.2279     -0.650343       21.1824      0.977454      -3.14632      0.524827      0.343603      0.452501      0.515695      0.588361      0.639115      0.643631
  54   5 2151.7968    0.9091  0.9612 10.3159  0.0000  0.0148   0.0110   0.0373    0.0440   0.0000   442.6341      0.821676       20.5019     -0.275240      -2.48933      -1.65250      0.410438      0.573114      0.636983      0.705731      0.742025      0.761960
  54   6 2356.8521    1.4067  1.2079 11.0556  0.0000  0.0166   0.0155   0.0432    0.0480   0.0000   441.5831       1.22117       19.7178     -0.422759      -1.66453     -0.164452      0.475117      0.655476      0.719163      0.796257      0.839470      0.894781
  54   7 2552.5056    2.0683  1.3764 11.6411 -0.0000  0.0174   0.0207   0.0453    0.0466   0.0000   442.0726       1.89637       20.1901     -0.960559      -1.07235     -0.629729      0.504803      0.696159      0.782439      0.866921      0.893859      0.916450
  54   8 2744.8216    2.8446  1.2612 12.3719  0.0000  0.0158   0.0295   0.0434    0.0487   0.0000   442.5271       3.21426       21.1910       1.33289      -1.96802     -0.954266      0.463720      0.620069      0.703939      0.774032      0.811564      0.831665
  54   9 2934.2970    3.6080  1.2770 13.0652 -0.0000  0.0164   0.0380   0.0448    0.0447   0.0000   441.5394       5.47919       19.7257      -1.33854      -1.39146      -2.93362      0.479117      0.652117      0.719107      0.771300      0.822552      0.869238
  54  10 3119.8956    4.0984  1.4549 13.2567 -0.0001  0.0176   0.0399   0.0481    0.0415   0.0000   441.2772       6.00489       21.1800      0.762168      -2.68641      -2.65906      0.508493      0.708909      0.792521      0.855123      0.895045      0.892074
  54  11 3302.5086    3.6419  2.0022 13.0497  0.0003  0.0214   0.0312   0.0587    0.0330   0.0000   442.5486       7.08789       19.7663      0.604131      0.286472      -4.82736      0.623564      0.858896      0.957915       1.02449       1.07656       1.12154
  54  12 3483.4390    2.8849  3.3301 12.5164  0.0000  0.0304   0.0202   0.0800    0.0252   0.0000   441.7113       9.02125       17.5110     -0.322922       1.52007      -7.12499      0.841091       1.17473       1.31427       1.39589       1.48984       1.53125
  54  13 3662.7196    2.2780  5.3873 12.0701  0.0004  0.0443   0.0139   0.1189    0.0203   0.0000   442.7758       8.37860       27.2248       2.91883      -2.72742      -11.8938       1.21320       1.73141       1.90846       2.08989       2.14244       2.19522
  54  14 3840.0915    1.7673  7.7608 11.7079 -0.0027  0.0648   0.0093   0.1703    0.0185   0.0000   444.9867       11.9207       14.6280       4.76503      -6.05405      -11.3414       1.81609       2.48767       2.78874       3.04858       3.17346       3.24338
  55   1 1156.9556    0.0506  0.0516  9.2905  0.0000  0.0106   0.0056   0.0193    0.0143   0.0000   441.6105     -0.743654       20.2028       1.24672      -3.23075      0.365428      0.277208      0.404022      0.411449      0.522405      0.542855      0.511947
  55   2 1465.1672    0.1584  0.1843  9.2085  0.0000  0.0079   0.0048   0.0169    0.0169   0.0000   442.3204      -1.10979       21.2852    -0.0826787      -3.18133     -0.582319      0.238214      0.317277      0.383045      0.411552      0.447647      0.417065
  55   3 1720.6350    0.3382  0.3925  9.4111 -0.0001  0.0096   0.0062   0.0230    0.0237   0.0000   442.2198      0.435215       21.1334     -0.217060      -3.99567      0.424793      0.286648      0.381231      0.425332      0.500418      0.550536      0.543241
  55   4 1948.0520    0.6065  0.7354  9.6990  0.0000  0.0127   0.0081   0.0314    0.0366   0.0000   442.7721     -0.129764       20.0918      0.645135      -1.72669     -0.849838      0.351832      0.484415      0.543693      0.594376      0.635068      0.633261
  55   5 2165.6813    0.9555  1.0772 10.2277  0.0001  0.0155   0.0109   0.0399    0.0486   0.0000   442.8855      0.698466       20.5922    -0.0118220      -2.98550      -1.27179      0.427209      0.608337      0.664436      0.730164      0.778138      0.786328
  55   6 2371.4861    1.4726  1.2577 11.1009  0.0000  0.0169   0.0157   0.0432    0.0466   0.0000   442.9369       1.37032       20.4049      0.447158      -2.55546     -0.812495      0.491002      0.681679      0.765617      0.818343      0.875169      0.906056
  55   7 2568.0213    2.1232  1.3777 11.7182  0.0000  0.0173   0.0210   0.0450    0.0442   0.0000   441.8044       3.78530       20.4078      -1.45250      -2.11937      -3.44329      0.493258      0.688528      0.770204      0.815924      0.909470      0.900882
  55   8 2761.3641    2.9325  1.3429 12.4075 -0.0000  0.0164   0.0292   0.0449    0.0446   0.0000   442.0944       4.42064       21.6540      0.448147     -0.959255      -2.98352      0.476257      0.643139      0.704482      0.761017      0.801470      0.822329
  55   9 2951.6446    3.8433  1.2803 13.0204  0.0000  0.0156   0.0391   0.0438    0.0454   0.0000   441.2760       4.79483       20.7279     -0.622045      -3.50197      -3.67306      0.447771      0.605984      0.675002      0.738901      0.790824      0.797654
  55  10 3138.0439    4.0689  1.4509 13.1947  0.0000  0.0171   0.0393   0.0471    0.0419   0.0000   442.7733       5.21148       19.0197      -1.06070      -1.46063      -4.38467      0.486916      0.657049      0.738650      0.796518      0.825569      0.853407
  55  11 3321.4273    3.6261  2.1276 12.9288 -0.0001  0.0217   0.0294   0.0594    0.0320   0.0000   443.7897       7.70495       19.0192      0.591105       1.94632      -4.44491      0.610615      0.839085      0.952691       1.03210       1.08503       1.11913
  55  12 3503.0582    2.8793  3.5191 12.4006  0.0000  0.0299   0.0191   0.0830    0.0247   0.0000   440.9226       6.06580       19.3216      0.741037      -1.27729      -3.47919      0.842602       1.14957       1.30370       1.39756       1.49447       1.55515
  55  13 3683.1215    2.2229  5.6907 11.9493 -0.0001  0.0456   0.0129   0.1221    0.0205   0.0000   442.1253       8.74672       20.3151      0.578355      -4.97794      -6.97264       1.24710       1.75333       1.95286       2.12235       2.25378       2.34100
  55  14 3861.1020    1.7908  8.5817 11.6168  0.0017  0.0685   0.0085   0.1803    0.0176   0.0000   436.6303       11.1684       24.5811     -0.658467      -18.4085      -3.14318       1.89746       2.61446       2.96121       3.22099       3.36094       3.49526
  56   1 1165.8933    0.0643  0.0545  9.3023  0.0000  0.0086   0.0050   0.0163    0.0143   0.0000   441.4463     -0.719384       21.0623      0.415170      -2.35927      -1.26089      0.246250      0.332593      0.398304      0.428511      0.480432      0.428161
  56   2 1475.8049    0.1595  0.2070  9.2753  0.0000  0.0083   0.0047   0.0193    0.0169   0.0000   442.2627     -0.479150       20.0036     -0.617623      -2.99149     0.0317654      0.243801      0.317980      0.360416      0.368336      0.407749      0.401556
  56   3 1731.9764    0.3768  0.4034  9.4198 -0.0000  0.0092   0.0066   0.0216    0.0248   0.0000   442.1080      0.329180       21.1923    -0.0557874      -2.25421    -0.0922909      0.262494      0.349910      0.400102      0.440290      0.470506      0.476725
  56   4 1960.6886    0.6401  0.6869  9.8090 -0.0002  0.0119   0.0086   0.0288    0.0359   0.0000   442.4524      0.479928       19.8140      0.388115      -3.30974     -0.577918      0.331188      0.446751      0.503445      0.556405      0.588742      0.608797
  56   5 2179.4903    1.0014  1.0206 10.3488  0.0000  0.0146   0.0114   0.0379    0.0468   0.0000   442.3986      0.680066       21.1550      0.291874      -1.67204    -0.0631288      0.392193      0.544764      0.607762      0.662697      0.715135      0.710543
  56   6 2385.9021    1.5164  1.2446 11.2066  0.0000  0.0164   0.0161   0.0443    0.0450   0.0000   442.1340       1.40683       20.0321      0.550003      -3.15957      -1.06312      0.454629      0.620579      0.692616      0.756379      0.797809      0.827449
  56   7 2583.4378    2.1888  1.4193 11.6819  0.0000  0.0172   0.0207   0.0448    0.0442   0.0000   441.9229       3.16437       20.6555     -0.936704      -2.61534      -2.32762      0.471761      0.635892      0.714543      0.792864      0.809851      0.843521
  56   8 2777.8686    2.9686  1.2246 12.6642 -0.0000  0.0163   0.0313   0.0421    0.0463   0.0000   442.2596       4.29560       22.1093       1.49219      -3.42629      -2.11129      0.442542      0.623855      0.674932      0.760079      0.790638      0.812801
  56   9 2968.9196    3.7468  1.3375 13.0713  0.0000  0.0166   0.0376   0.0438    0.0440   0.0000   441.4949       5.26116       20.4456      0.801659      -1.09145      -3.19260      0.480066      0.632054      0.714733      0.761551      0.826559      0.815766
  56  10 3155.9840    4.0482  1.5362 13.2486 -0.0002  0.0184   0.0383   0.0481    0.0396   0.0000   440.6559       6.20165       19.2895     -0.268738      -2.53698      -4.21570      0.493349      0.697610      0.752975      0.829516      0.829365      0.884103
  56  11 3340.2085    3.5555  2.0883 12.9814  0.0000  0.0221   0.0295   0.0582    0.0323   0.0000   442.2388       7.44011       18.4843      -1.46396     -0.319492      -4.24092      0.602197      0.849935      0.923663       1.01690       1.06913       1.09208
  56  12 3522.5947    2.7349  4.0401 12.3779  0.0000  0.0335   0.0173   0.0919    0.0219   0.0000   441.9511       7.71533       21.4852     -0.350768     0.0778859      -7.15162      0.899307       1.24000       1.39582       1.52484       1.58114       1.63251
  56  13 3703.2675    2.2033  5.9652 11.9223  0.0000  0.0472   0.0124   0.1263    0.0208   0.0000   440.5174       10.1208       20.1602     -0.425571      -6.06070      -6.18840       1.29348       1.78156       1.99174       2.18857       2.29281       2.31494
  56  14 3882.1413    1.7182  8.9670 11.6441 -0.0018  0.0736   0.0080   0.1915    0.0171   0.0000   442.4437       6.93482       28.7763     -0.162799     -0.669774      -3.81886       2.00488       2.74834       3.10258       3.41997       3.52099       3.64073
  57   1 1174.7551    0.0659  0.0725  9.3257  0.0000  0.0099   0.0050   0.0161    0.0143   0.0000   440.7704      0.359761       20.3274    0.00136896      -3.49120    -0.0665977      0.288609      0.306233      0.432969      0.617175      0.728751      0.751309
  57   2 1486.3095    0.1681  0.2011  9.2626  0.0000  0.0074   0.0047   0.0183    0.0168   0.0000   442.2520     -0.414284       20.4612     -0.516740      -3.25175      -1.12374      0.214397      0.279688      0.332481      0.367090      0.437392      0.447185
  57   3 1743.2303    0.3793  0.4185  9.4844  0.0000  0.0095   0.0065   0.0226    0.0246   0.0000   442.6244     -0.157740       21.2465      -1.07841      -3.03558     -0.257832      0.244585      0.347610      0.371588      0.430465      0.451345      0.445039
  57   4 1973.2090    0.6423  0.7528  9.9188  0.0000  0.0124   0.0085   0.0316    0.0358   0.0000   442.4294     -0.290993       21.2703    -0.0851588      -3.43147      0.502202      0.354006      0.455366      0.512731      0.574255      0.619752      0.628400
  57   5 2193.1228    1.0397  1.0138 10.4041  0.0000  0.0142   0.0116   0.0368    0.0473   0.0000   442.7367     0.0511890       21.1922     -0.259099      -2.49474      0.156071      0.397829      0.530276      0.616347      0.673467      0.692390      0.726478
  57   6 2400.2397    1.5606  1.2998 11.2532 -0.0000  0.0167   0.0162   0.0447    0.0451   0.0000   442.7895       1.22862       20.4010     -0.804446      -2.11903     -0.960808      0.455605      0.625690      0.697967      0.774723      0.825999      0.827546
  57   7 2598.7482    2.2253  1.3751 11.9996 -0.0000  0.0168   0.0221   0.0461    0.0405   0.0000   441.9574       3.26006       21.3238      0.879768      -1.92423      -1.68606      0.456275      0.634017      0.694861      0.771550      0.786662      0.817001
  57   8 2794.1374    3.1579  1.2482 12.5007  0.0000  0.0155   0.0315   0.0405    0.0512   0.0000   441.8773       2.49204       20.2505     0.0933363      -1.32712      -2.25878      0.432504      0.580046      0.648298      0.709921      0.742165      0.751090
  57   9 2986.0555    3.9494  1.2385 13.1006 -0.0000  0.0155   0.0403   0.0414    0.0492   0.0000   442.4052       4.13933       20.7791     -0.808278      -2.76088      -2.12337      0.418268      0.587261      0.638009      0.700878      0.737628      0.763269
  57  10 3173.8416    4.1346  1.6031 13.1465  0.0000  0.0176   0.0372   0.0497    0.0410   0.0000   442.0481       6.10742       20.9152     -0.441489      -3.08427      -4.14257      0.488487      0.670011      0.744896      0.830840      0.871430      0.890220
  57  11 3358.8046    3.4965  2.3472 12.9275 -0.0000  0.0226   0.0271   0.0632    0.0307   0.0000   442.6794       7.46707       18.9046     -0.595540      -1.57879      -4.92031      0.624068      0.853141      0.963068       1.03065       1.10736       1.14855
  57  12 3541.9585    2.6369  4.1133 12.4078 -0.0001  0.0343   0.0169   0.0942    0.0217   0.0000   443.7638       7.80241       20.2593      0.819496      -2.87512      -6.66380      0.916729       1.26404       1.42908       1.54017       1.61815       1.63676
  57  13 3723.3856    2.1899  6.9343 11.8903 -0.0001  0.0537   0.0110   0.1411    0.0198   0.0000   442.3817       11.5749       20.5485      -3.13130      0.473835      -7.52225       1.43129       1.96483       2.24312       2.39617       2.54217       2.60032
  57  14 3902.7942    1.7031  9.3998 11.6220  0.0020  0.0761   0.0074   0.1944    0.0164   0.0000   439.3619       9.96836       22.3782      -3.62225      -2.61866      -4.49740       2.05477       2.77221       3.19783       3.43881       3.63409       3.74119
  58   1 1183.5467    0.0649  0.0781  9.2620  0.0003  0.0087   0.0047   0.0216    0.0142   0.0000   441.0001     -0.277639       21.6388      0.569672      -2.21595      0.531093      0.264709      0.354889      0.428259      0.457351      0.446093      0.519405
  58   2 1496.7238    0.1846  0.2295  9.2467  0.0000  0.0081   0.0048   0.0189    0.0173   0.0000   442.2936     -0.724164       20.9422      0.220903      -2.87956    -0.0811145      0.219132      0.283023      0.309833      0.368235      0.368238      0.363370
  58   3 1754.3212    0.3903  0.4566  9.5055 -0.0000  0.0102   0.0064   0.0236    0.0250   0.0000   442.1112      -1.27584       20.7940     0.0303492      -3.16594      0.967112      0.271826      0.388421      0.426763      0.475128      0.513861      0.514615
  58   4 1985.5967    0.6554  0.8089  9.8230  0.0000  0.0131   0.0082   0.0331    0.0376   0.0000   442.1607      0.226524       20.6124     -0.571606      -2.85584      -1.00262      0.336124      0.463664      0.514118      0.563787      0.604846      0.620472
  58   5 2206.5859    1.0490  1.0794 10.5733  0.0000  0.0151   0.0118   0.0397    0.0445   0.0000   442.8941      0.306289       21.2118      -1.45663      -2.70835      -1.16542      0.406032      0.553712      0.603080      0.669695      0.731474      0.744411
  58   6 2414.4498    1.6081  1.3048 11.2535  0.0000  0.0170   0.0164   0.0430    0.0461   0.0000   442.0830       1.60940       20.1677       1.10506     -0.521555     -0.796250      0.448488      0.627343      0.699262      0.750333      0.803245      0.812737
  58   7 2613.8961    2.3035  1.4539 11.7975 -0.0000  0.0170   0.0216   0.0457    0.0446   0.0000   441.9588       3.09943       20.4525      0.201193      -3.06451      -1.08106      0.459822      0.629410      0.700970      0.785080      0.818214      0.819339
  58   8 2810.3769    3.1564  1.2257 12.7154 -0.0044  0.0154   0.0324   0.0422    0.0450   0.0000   441.1667       3.73891       21.0648      0.125735      -2.82551     -0.151109      0.424687      0.583334      0.633225      0.699371      0.756520      0.765286
  58   9 3003.0089    3.8964  1.2718 13.1247 -0.0033  0.0160   0.0391   0.0422    0.0458   0.0000   442.5567       3.73653       19.7154     -0.184114      -2.34070      -4.07665      0.422190      0.579442      0.645263      0.694835      0.740393      0.748818
  58  10 3191.5572    4.0521  1.5767 13.2027  0.0000  0.0177   0.0366   0.0481    0.0380   0.0000   441.5011       5.88263       20.3999      -2.14568      -1.66257      -4.45101      0.481432      0.643815      0.723255      0.781254      0.841795      0.847448
  58  11 3377.2732    3.3529  2.6595 12.8186 -0.0000  0.0244   0.0242   0.0667    0.0269   0.0000   442.9463       6.30599       19.1666     -0.187559       2.61296      -4.18473      0.655026      0.882723      0.994748       1.08519       1.15054       1.17664
  58  12 3561.1186    2.6345  4.4457 12.2606  0.0000  0.0355   0.0160   0.0967    0.0218   0.0000   442.7217       8.36463       17.9903     -0.704803      -1.53093      -2.68271      0.939363       1.30034       1.46402       1.57897       1.69080       1.70578
  58  13 3743.3634    2.0912  6.6995 11.8966  0.0022  0.0533   0.0111   0.1400    0.0195   0.0000   442.1986       13.0340       16.3428     -0.375236       1.80284      -3.39541       1.37688       1.93795       2.16442       2.38816       2.45678       2.52532
  58  14 3923.5153    1.6294  9.6910 11.5228 -0.0016  0.0790   0.0071   0.2042    0.0167   0.0000   436.0363       12.9152       27.2219      -5.94198      -14.4345      -7.13030       2.02545       2.81976       3.18356       3.50461       3.58308       3.71368
  59   1 1192.2301    0.0710  0.0842  9.2774 -0.0005  0.0089   0.0046   0.0182    0.0141   0.0000   440.9925      0.138073       21.0200      0.646485      -3.12157     -0.573836      0.232790      0.281286      0.338503      0.388130      0.373476      0.383327
  59   2 1506.9624    0.1811  0.2086  9.2975  0.0000  0.0076   0.0048   0.0175    0.0168   0.0000   442.2443     -0.364213       21.0091      0.422986      -2.73972     0.0841462      0.199718      0.257733      0.292718      0.327845      0.341372      0.340775
  59   3 1765.3015    0.4079  0.4665  9.5264 -0.0004  0.0098   0.0066   0.0248    0.0258   0.0000   442.4031     0.0225691       21.3663     -0.374404      -2.49128     -0.818900      0.254658      0.344574      0.398766      0.443959      0.433641      0.467801
  59   4 1997.8909    0.6858  0.7958  9.8102  0.0001  0.0129   0.0084   0.0311    0.0392   0.0000   442.1970     0.0894811       19.2078     -0.577253      -3.78996     -0.529530      0.326073      0.463745      0.509130      0.542286      0.575906      0.612856
  59   5 2219.9262    1.0898  1.1146 10.5520  0.0000  0.0155   0.0119   0.0391    0.0474   0.0000   441.8716      0.422620       21.2315     -0.689055      -2.47207      -2.10728      0.393733      0.553737      0.591855      0.676977      0.689482      0.711162
  59   6 2428.5119    1.6763  1.3575 11.2507  0.0000  0.0169   0.0164   0.0438    0.0456   0.0000   442.1327       1.99879       19.6516     -0.233397      -2.07401      -1.16602      0.443493      0.617137      0.682389      0.748213      0.792055      0.815429
  59   7 2628.9831    2.3646  1.3229 12.1194 -0.0007  0.0164   0.0236   0.0441    0.0442   0.0000   442.5665       2.10005       20.0847      0.467293      -1.90663      -3.13824      0.434726      0.608011      0.673748      0.723156      0.783976      0.780719
  59   8 2826.4546    3.2452  1.2941 12.6900 -0.0001  0.0160   0.0321   0.0416    0.0457   0.0000   441.7263       3.61461       21.2829     -0.325796      -1.25907      -1.56248      0.421370      0.580898      0.642117      0.721365      0.748504      0.764276
  59   9 3019.8685    3.9744  1.3387 13.1196  0.0000  0.0160   0.0384   0.0434    0.0449   0.0000   443.1815       3.69296       19.8561       1.01786      -3.31330      -3.59680      0.415832      0.577687      0.634285      0.695712      0.746624      0.745899
  59  10 3209.1004    4.0040  1.6775 13.1849 -0.0001  0.0186   0.0352   0.0491    0.0372   0.0000   442.6200       6.40742       19.6205      0.753273      -1.72955      -2.12309      0.498509      0.688966      0.762547      0.823660      0.877033      0.888429
  59  11 3395.6585    3.2589  2.7625 12.8115  0.0000  0.0252   0.0232   0.0691    0.0262   0.0000   442.6231       6.71768       18.5594      0.215940     -0.645982      -3.60815      0.651516      0.895714      0.995918       1.10068       1.13598       1.20025
  59  12 3580.3101    2.5557  4.7438 12.2451 -0.0004  0.0375   0.0151   0.1023    0.0211   0.0000   440.5132       5.35575       20.1355      -1.80401      -2.16716      -6.98520      0.966273       1.31390       1.49565       1.64121       1.69897       1.77077
  59  13 3762.9554    1.8918  6.2680 11.9138 -0.0101  0.0534   0.0104   0.1421    0.0199   0.0000   441.9889       9.26027       18.8869      -3.44620      -5.20644      -5.99775       1.36335       1.88538       2.15918       2.33278       2.47686       2.55934
  60   1 1200.8424    0.0752  0.0996  9.2431  0.0000  0.0087   0.0045   0.0201    0.0142   0.0000   440.9866     0.0797643       20.4246      0.387021      -2.69031     0.0652841      0.214049      0.321109      0.356637      0.420253      0.463476      0.438336
  60   2 1517.1239    0.1858  0.2279  9.3021  0.0000  0.0084   0.0048   0.0180    0.0170   0.0000   442.3340     -0.322373       20.6060     0.0962415      -2.80727     -0.484330      0.236045      0.285442      0.304781      0.345872      0.382238      0.400044
  60   3 1776.1535    0.4073  0.4868  9.5308  0.0000  0.0101   0.0064   0.0242    0.0254   0.0000   442.5598    -0.0347442       20.7817     -0.305106      -2.36467     -0.926632      0.261017      0.346261      0.408595      0.441262      0.461528      0.483780
  60   4 2010.0924    0.6982  0.8429  9.9284 -0.0001  0.0133   0.0085   0.0331    0.0386   0.0000   442.2526      0.859512       20.4316     -0.425999      -4.30210     -0.673256      0.348579      0.484339      0.547683      0.596658      0.639014      0.659264
  60   5 2233.1388    1.1209  1.0625 10.6737 -0.0002  0.0147   0.0125   0.0384    0.0455   0.0000   442.6912      0.866982       20.9257     -0.282103      -3.73030     -0.966620      0.381635      0.526065      0.566646      0.640079      0.678799      0.682799
  60   6 2442.3483    1.6716  1.4221 11.3647 -0.0012  0.0171   0.0160   0.0461    0.0390   0.0000   442.5133       2.37553       20.0049      -1.22764      -2.46431      -1.40982      0.446865      0.615638      0.681452      0.740471      0.803433      0.823504
  60   7 2643.9451    2.3966  1.4559 11.9959 -0.0009  0.0170   0.0221   0.0456    0.0391   0.0000   442.3678       3.04996       20.4128     -0.133885      -2.91360      -2.90613      0.438141      0.608607      0.679015      0.744304      0.802428      0.809197
  60   8 2842.4076    3.3237  1.2822 12.7680  0.0002  0.0156   0.0327   0.0414    0.0439   0.0000   442.8809       3.10554       20.0252      0.846673      -1.59838      -2.96449      0.405266      0.559390      0.618495      0.669831      0.735874      0.765364
  60   9 3036.5655    4.1137  1.3925 13.0753  0.0000  0.0159   0.0382   0.0433    0.0440   0.0000   442.4306       5.39791       19.3520     -0.995000      -2.73416      -2.65603      0.422228      0.580605      0.637301      0.707532      0.741493      0.765928
  60  10 3226.5184    3.9470  1.8377 13.1341  0.0000  0.0195   0.0330   0.0524    0.0345   0.0000   442.2240       5.93242       20.1092     -0.699618      -3.55024      -3.67179      0.501152      0.676737      0.759007      0.845128      0.860480      0.903829
  60  11 3413.8746    3.1979  2.9899 12.7415  0.0000  0.0266   0.0218   0.0716    0.0246   0.0000   442.9733       7.98319       18.7772       1.77318      0.360463      -4.37905      0.670975      0.940300       1.05245       1.13709       1.20101       1.21148
  60  12 3599.2522    2.5512  4.9345 12.1829  0.0000  0.0384   0.0138   0.1034    0.0197   0.0000   442.3602       10.4147       21.7320      -1.51985      -3.34508      -2.74261      0.981035       1.36661       1.54451       1.65807       1.75017       1.81573
  60  13 3782.4567    2.2468  9.6981 11.6679  0.0112  0.0674   0.0066   0.1743    0.0118   0.0000   436.8267       14.8379       23.4884      -5.85659      -5.45033       5.42751       1.79681       2.35861       2.77585       2.92661       3.11989       3.23402
  61   1 1209.4010    0.0707  0.0910  9.2678 -0.0011  0.0091   0.0045   0.0180    0.0140   0.0000   441.0256     -0.323295       20.8964      0.322458      -2.74909      0.136867      0.238526      0.328268      0.388007      0.505783      0.618473      0.583635
  61   2 1527.1274    0.1917  0.2176  9.3107  0.0000  0.0077   0.0048   0.0170    0.0168   0.0000   442.3907     -0.173352       21.1762     -0.125447      -3.19881     -0.105059      0.197618      0.271207      0.295846      0.339674      0.366289      0.387987
  61   3 1786.8872    0.4147  0.5341  9.5214  0.0000  0.0104   0.0063   0.0262    0.0265   0.0000   442.3080     -0.313922       20.7965      0.457432      -2.65090      -1.33464      0.266407      0.372876      0.425529      0.474388      0.503343      0.548480
  61   4 2022.2007    0.7143  0.8126 10.0537  0.0000  0.0126   0.0087   0.0320    0.0361   0.0000   442.5205     -0.206516       21.9591     -0.235852      -2.57146     -0.396633      0.317247      0.447830      0.488458      0.545240      0.564126      0.590923
  61   5 2246.2431    1.1420  1.2075 10.7331  0.0000  0.0163   0.0123   0.0424    0.0455   0.0000   442.4276      0.386433       20.2043      0.613730      -2.11028      -1.59846      0.405341      0.580215      0.622474      0.702003      0.733548      0.750135
  61   6 2456.1925    1.7124  1.4350 11.4746  0.0000  0.0171   0.0161   0.0459    0.0372   0.0000   442.2302      0.962490       19.8712      0.587950      -2.06435      -2.11570      0.421871      0.593838      0.641593      0.724898      0.725659      0.780759
  61   7 2658.7881    2.5584  1.4098 12.0610 -0.0007  0.0162   0.0235   0.0435    0.0444   0.0000   442.0528       3.22348       21.2062      0.179013      -3.00882      -1.22233      0.420857      0.578361      0.639168      0.703943      0.758677      0.766220
  61   8 2858.2122    3.3659  1.2682 12.9313  0.0000  0.0157   0.0340   0.0417    0.0453   0.0000   441.4502       3.49840       20.5987     -0.897434      -2.58392      -3.20138      0.408381      0.562869      0.623966      0.689685      0.735371      0.756988
  61   9 3053.1677    4.0578  1.3154 13.2457 -0.0000  0.0158   0.0400   0.0425    0.0470   0.0000   443.2766       4.83454       20.2963      -1.01668      -1.71874      -2.50952      0.414868      0.564327      0.613960      0.656896      0.726798      0.732009
  61  10 3243.8639    3.9438  1.8683 13.0584  0.0000  0.0188   0.0316   0.0521    0.0342   0.0000   441.9168       5.55810       20.5515     -0.675906      -1.46468      -3.85068      0.483791      0.657826      0.728362      0.806938      0.840075      0.861306
  61  11 3431.9527    3.1176  3.0723 12.7700  0.0000  0.0267   0.0212   0.0742    0.0239   0.0000   442.8804       7.27098       18.5833     -0.432495      -1.01346      -4.69574      0.666025      0.923279       1.05192       1.11726       1.18617       1.23189
  61  12 3618.0898    2.4866  5.2630 12.1903  0.0000  0.0412   0.0139   0.1095    0.0207   0.0000   442.1173       8.87946       16.1027      -2.52227      -1.85629      -5.53606       1.00373       1.42276       1.59325       1.72126       1.82361       1.87785
  61  13 3802.4195    1.8748  7.1591 11.8639 -0.0056  0.0580   0.0090   0.1562    0.0181   0.0000   438.2370       10.2335       25.8155       5.07226      -2.81061      -4.09351       1.46000       1.96819       2.26070       2.47398       2.56931       2.66693
  62   1 1217.8558    0.0760  0.1035  9.2830  0.0000  0.0088   0.0044   0.0202    0.0139   0.0000   441.1662     -0.779948       20.6198      0.507145      -2.73087     -0.315111      0.204856      0.288569      0.337054      0.345111      0.360786      0.391717
  62   2 1537.0301    0.1986  0.2390  9.3196 -0.0000  0.0078   0.0048   0.0185    0.0171   0.0000   442.2094     -0.236976       21.0487     -0.162048      -2.85461     -0.667106      0.225821      0.304110      0.346930      0.398785      0.422531      0.412625
  62   3 1797.5286    0.4347  0.5207  9.6000  0.0000  0.0101   0.0066   0.0252    0.0264   0.0000   442.6832     -0.394506       21.3111     -0.203685      -2.62093      0.317610      0.254461      0.338652      0.376520      0.434138      0.448736      0.488890
  62   4 2034.1921    0.7321  0.9349  9.9898 -0.0000  0.0137   0.0085   0.0359    0.0402   0.0000   441.8997     -0.210709       20.5984     -0.246586      -2.23813     -0.341227      0.331172      0.457387      0.509745      0.568635      0.615516      0.635594
  62   5 2259.1447    1.2128  1.1761 10.7081  0.0000  0.0151   0.0127   0.0405    0.0499   0.0000   442.7172      0.574569       19.7931     -0.408135      -1.86194     -0.558851      0.384476      0.523024      0.583712      0.648715      0.680564      0.703575
  62   6 2469.8596    1.7709  1.4187 11.5131  0.0000  0.0170   0.0166   0.0449    0.0385   0.0000   442.6879       2.81055       20.4159     -0.589513      -2.99936     -0.623515      0.421600      0.591931      0.649941      0.738998      0.755749      0.782060
  62   7 2673.5923    2.5377  1.3243 12.3827 -0.0000  0.0161   0.0249   0.0433    0.0392   0.0000   443.3250       3.40805       20.9852     -0.899267      -2.97218      -1.34150      0.400865      0.553171      0.613195      0.684833      0.719554      0.740413
  62   8 2873.9313    3.5212  1.2886 12.8088 -0.0000  0.0155   0.0338   0.0408    0.0472   0.0000   442.2595       4.47688       19.7740     -0.566314      -4.07370      -2.23394      0.374349      0.530079      0.584992      0.635882      0.660922      0.687510
  62   9 3069.6184    4.1265  1.3823 13.2213 -0.0001  0.0159   0.0381   0.0422    0.0419   0.0000   442.0903       6.11118       21.2674      -1.85010     -0.837774      -2.73240      0.413769      0.540675      0.609306      0.673598      0.730322      0.742934
  62  10 3261.1091    3.7985  1.8746 13.2378  0.0000  0.0194   0.0314   0.0538    0.0314   0.0000   441.7839       5.81943       21.0163     -0.591633     0.0397065      -5.91758      0.488202      0.678280      0.755281      0.817759      0.876707      0.903159
  62  11 3449.9475    3.0195  3.4282 12.6540 -0.0000  0.0284   0.0194   0.0781    0.0231   0.0000   443.3238       8.45037       18.9453      -1.56778      0.739963      -2.05463      0.715294      0.961221       1.07704       1.21915       1.24553       1.29933
  62  12 3636.7757    2.3744  5.3039 12.1855  0.0028  0.0419   0.0132   0.1104    0.0205   0.0000   441.8631       10.0936       19.7402       1.58271      -1.79585      -5.97979      0.999141       1.39696       1.57298       1.72335       1.79426       1.87472
  62  13 3821.3699    1.7742  7.3929 11.8525  0.0006  0.0615   0.0089   0.1609    0.0192   0.0000   443.5775       8.87710       25.6257      -3.63551      -7.11244      -4.29113       1.48231       2.05709       2.30772       2.56147       2.63468       2.71484
  63   1 1226.2327    0.0757  0.0767  9.2398  0.0000  0.0073   0.0044   0.0160    0.0137   0.0000   441.1459      0.198324       21.5352      0.200321      -3.40038      0.823118      0.188912      0.250725      0.299705      0.307529      0.342555      0.332290
  63   2 1546.8030    0.2172  0.2531  9.2484  0.0000  0.0077   0.0048   0.0181    0.0174   0.0000   442.0538      0.136452       20.9568     -0.242719      -3.14044    -0.0230494      0.181168      0.259765      0.287686      0.317287      0.342304      0.380510
  63   3 1808.0614    0.4488  0.5481  9.5855 -0.0000  0.0104   0.0066   0.0262    0.0273   0.0000   442.2221      0.334929       20.5782      0.584448      -3.33626    -0.0117488      0.261448      0.352889      0.396425      0.442437      0.484857      0.480540
  63   4 2046.0891    0.7700  0.8954 10.0025  0.0000  0.0131   0.0088   0.0338    0.0393   0.0000   443.0714      0.631442       20.6404     -0.890955      -2.83367      0.672557      0.308800      0.445129      0.489119      0.536133      0.567047      0.572131
  63   5 2272.0001    1.2266  1.1779 10.7966  0.0000  0.0156   0.0129   0.0402    0.0478   0.0000   442.6448      0.917885       20.8753      0.160111      -2.39543     -0.828627      0.379947      0.538339      0.588660      0.671523      0.681388      0.719105
  63   6 2483.4468    1.8739  1.4254 11.5098  0.0000  0.0168   0.0172   0.0433    0.0393   0.0000   442.4476       1.75163       20.4347      0.104011      -2.03749      -1.67544      0.406098      0.564616      0.628202      0.691148      0.736818      0.768900
  63   7 2688.2090    2.6484  1.3787 12.2619 -0.0000  0.0162   0.0248   0.0432    0.0409   0.0000   442.1298       2.31636       21.6832       1.00350      -2.23180      0.154038      0.398260      0.552971      0.609406      0.656742      0.713996      0.719647
  63   8 2889.5407    3.4818  1.3110 12.9752  0.0000  0.0158   0.0341   0.0428    0.0434   0.0000   442.3143       3.84167       20.6253      0.369671      -2.39738      -2.34290      0.401963      0.550245      0.609690      0.673618      0.709920      0.734136
  63   9 3085.9347    4.1491  1.5093 13.1153  0.0006  0.0166   0.0364   0.0444    0.0409   0.0000   441.8410       5.11939       20.3273     -0.226486      -1.76934      -3.87965      0.404345      0.562115      0.635402      0.660730      0.723977      0.728370
  63  10 3278.1564    3.8782  1.9771 13.0402  0.0000  0.0198   0.0305   0.0531    0.0333   0.0000   442.7326       5.98325       19.3566     -0.211812     -0.159929      -4.21863      0.484307      0.674359      0.749093      0.835397      0.880501      0.906448
  63  11 3467.8912    3.0402  3.4154 12.5435 -0.0000  0.0279   0.0190   0.0756    0.0234   0.0000   444.4207       7.81452       16.3987      0.470424      -1.84620      -4.46837      0.682377      0.933167       1.04518       1.16109       1.20834       1.24318
  63  12 3655.1867    2.3162  5.3524 11.8468 -0.0241  0.0421   0.0083   0.1112    0.0128   0.0000   441.2688       8.61821       21.3116      -2.94584      -8.21172      -1.83103       1.03613       1.40533       1.60374       1.73970       1.86741       1.92321
  64   1 1234.5248    0.0799  0.0890  9.2630  0.0000  0.0075   0.0043   0.0175    0.0137   0.0000   440.6561     -0.157192       21.4593   -0.00485542      -4.19424     -0.688992      0.165781      0.245152      0.279731      0.291885      0.330205      0.315205
  64   2 1556.4926    0.2177  0.2606  9.2849 -0.0001  0.0075   0.0048   0.0189    0.0174   0.0000   441.9820     -0.483553       21.2964     -0.346513      -3.25252     -0.319681      0.182944      0.243186      0.283057      0.305874      0.311928      0.319855
  64   3 1818.4784    0.4622  0.5680  9.6734  0.0000  0.0108   0.0066   0.0259    0.0274   0.0000   442.3308      0.762904       20.8421     -0.647443      -2.75418     -0.368241      0.261261      0.365228      0.407307      0.445251      0.459053      0.486042
  64   4 2057.8795    0.7964  0.9169 10.0276  0.0000  0.0128   0.0090   0.0336    0.0411   0.0000   443.4651      0.732210       21.0821     -0.815625      -3.72588      0.701096      0.316589      0.427903      0.487621      0.530532      0.564388      0.589711
  64   5 2284.6341    1.2651  1.3071 10.7392 -0.0001  0.0159   0.0122   0.0421    0.0440   0.0000   442.1333       1.42142       20.4105    -0.0401426      -3.18939      -1.13990      0.385052      0.532476      0.599721      0.659972      0.702697      0.697870
  64   6 2496.9167    1.9030  1.4197 11.6162  0.0003  0.0166   0.0175   0.0433    0.0389   0.0000   442.2713       1.76404       20.4057     -0.307003      -1.28259      -1.95354      0.405051      0.566434      0.616583      0.685700      0.717202      0.740031
  64   7 2702.7865    2.7339  1.3401 12.3902  0.0000  0.0157   0.0257   0.0414    0.0415   0.0000   441.7874       2.15771       20.5114     -0.202292      -2.47912      -2.56480      0.390448      0.530793      0.603087      0.668722      0.682274      0.711199
  64   8 2904.9882    3.7279  1.3215 12.8605 -0.0003  0.0151   0.0346   0.0405    0.0475   0.0000   442.3607       3.45341       21.4486      0.186409      -3.06014      -3.25200      0.374622      0.506973      0.574972      0.614324      0.657417      0.687681
  64   9 3102.1435    4.2252  1.4740 13.2034  0.0000  0.0162   0.0372   0.0436    0.0403   0.0000   442.1781       5.91209       20.1577     0.0192553      -2.18868      -2.85554      0.400498      0.553012      0.616009      0.669474      0.711075      0.738494
  64  10 3295.1525    3.7170  2.2804 12.8970 -0.0000  0.0209   0.0264   0.0565    0.0304   0.0000   443.1418       5.86735       18.3485     -0.536063      -1.20024      -4.23089      0.502009      0.688726      0.773115      0.830558      0.902968      0.924043
  64  11 3485.6400    2.9287  3.5613 12.5754  0.0000  0.0292   0.0184   0.0795    0.0230   0.0000   443.4858       7.60168       19.3842      -1.41755      -1.72855      -7.07505      0.695288      0.972176       1.08749       1.18120       1.26647       1.30677
  65   1 1242.7647    0.0846  0.1131  9.2420  0.0000  0.0087   0.0043   0.0183    0.0139   0.0000   440.6981     0.0851230       21.3895      0.365688      -3.41148     -0.617935      0.200532      0.284630      0.319650      0.354799      0.404581      0.404640
  65   2 1566.0429    0.2195  0.2594  9.3125  0.0000  0.0076   0.0048   0.0185    0.0173   0.0000   442.0279     0.0375823       21.2188     -0.336143      -2.80918     -0.196380      0.184231      0.253431      0.281348      0.327980      0.336005      0.335655
  65   3 1828.8130    0.4939  0.5646  9.5854  0.0000  0.0102   0.0068   0.0246    0.0285   0.0000   442.4379      0.220014       21.2741     -0.567478      -2.62903     -0.294520      0.240314      0.326265      0.366046      0.412302      0.427870      0.450229
  65   4 2069.6122    0.7944  0.9052 10.1286 -0.0002  0.0131   0.0091   0.0332    0.0393   0.0000   442.8072     -0.144233       20.8132     0.0224593      -2.81674     -0.465835      0.309125      0.441050      0.479156      0.526107      0.573504      0.590697
  65   5 2297.2259    1.3116  1.2693 10.8085  0.0000  0.0154   0.0128   0.0413    0.0445   0.0000   442.1411       1.23561       21.2552     -0.642298      -2.68018     -0.925254      0.370029      0.494503      0.564091      0.613590      0.649280      0.673036
  65   6 2510.2902    1.9455  1.5032 11.4855 -0.0003  0.0167   0.0172   0.0450    0.0415   0.0000   442.8529       2.40581       20.9789      0.543888      -2.46500     -0.637707      0.400919      0.543184      0.618588      0.658520      0.702546      0.732109
  65   7 2717.2543    2.8168  1.3542 12.3309 -0.0000  0.0155   0.0258   0.0412    0.0425   0.0000   442.2726       2.93418       20.4894     -0.794213      -1.99776      -1.93522      0.377280      0.509596      0.579151      0.617588      0.666002      0.679820
  65   8 2920.3465    3.7311  1.4036 12.8141 -0.0002  0.0156   0.0331   0.0416    0.0436   0.0000   442.5182       3.68793       20.6535      -1.21438      -2.82978      -3.86876      0.373580      0.520760      0.579310      0.627524      0.670498      0.689216
  65   9 3118.2437    4.1936  1.5241 13.1074 -0.0003  0.0166   0.0360   0.0436    0.0406   0.0000   441.7084       4.73924       21.2241      0.224932      -1.46600      -3.25231      0.392728      0.537656      0.604860      0.668259      0.703718      0.725455
  65  10 3312.0365    3.7153  2.3555 12.8480 -0.0000  0.0213   0.0264   0.0570    0.0314   0.0000   441.3725       7.14446       18.4900      0.854702      -2.17666      -4.09638      0.503459      0.690842      0.793584      0.860464      0.896944      0.917851
  65  11 3503.2694    2.9038  3.9506 12.4571  0.0000  0.0310   0.0172   0.0844    0.0223   0.0000   441.6562       7.69277       20.6109      -1.85060      -1.91932      -5.59857      0.711677       1.00692       1.12431       1.24533       1.29708       1.34614
  65  12 3692.4735    2.2325  6.0029 11.7947 -0.0177  0.0460   0.0079   0.1248    0.0147   0.0000   439.8678       11.7701       25.1043      -2.17283      -6.32618      -8.88107       1.10146       1.46979       1.70250       1.83959       1.97572       2.02151
  66   1 1250.9439    0.0876  0.0803  9.2484 -0.0001  0.0077   0.0044   0.0124    0.0136   0.0000   441.1959   -0.00598771       21.1079     -0.150209      -2.72946      0.381853      0.193264      0.283299      0.296811      0.305138      0.292315      0.308860
  66   2 1575.4831    0.2318  0.2649  9.3369  0.0000  0.0079   0.0049   0.0177    0.0175   0.0000   442.1664     -0.345959       20.4049     -0.769475      -2.66348      0.318070      0.190402      0.269659      0.308768      0.316233      0.351663      0.364282
  66   3 1839.0310    0.4871  0.6432  9.6220  0.0001  0.0112   0.0066   0.0281    0.0300   0.0000   442.2730      0.395717       21.5583      0.233848      -3.63751     -0.377760      0.259746      0.359153      0.410017      0.435786      0.447355      0.470318
  66   4 2081.2268    0.8446  0.9135 10.1736  0.0000  0.0127   0.0094   0.0334    0.0412   0.0000   442.2213       1.45383       20.6757    -0.0482513      -2.63429     -0.252145      0.297633      0.413703      0.450661      0.511767      0.541388      0.552495
  66   5 2309.6405    1.3353  1.3027 10.9308 -0.0001  0.0157   0.0130   0.0421    0.0428   0.0000   442.7206       2.22797       21.6285      0.623913      -2.06889      -1.08946      0.363208      0.508173      0.563639      0.632394      0.676726      0.696829
  66   6 2523.5514    2.0055  1.5316 11.5895  0.0000  0.0169   0.0173   0.0443    0.0393   0.0000   442.7225       1.70904       19.7898      0.224292      -2.57189     -0.476880      0.404974      0.552323      0.618443      0.680352      0.750478      0.767160
  66   7 2731.5637    2.8731  1.3591 12.3906  0.0000  0.0154   0.0262   0.0414    0.0435   0.0000   442.1447       2.51275       21.1938       1.03775      -1.72429      -2.80972      0.365569      0.509375      0.566633      0.633296      0.672102      0.697580
  66   8 2935.5565    3.7708  1.4334 12.8018  0.0000  0.0156   0.0329   0.0419    0.0444   0.0000   441.7674       3.85746       21.1496      0.676534      -3.64929      -1.06767      0.367202      0.522243      0.565173      0.629314      0.680338      0.701401
  66   9 3134.1821    4.2054  1.5813 13.1295  0.0000  0.0166   0.0350   0.0440    0.0395   0.0000   443.2495       4.87198       20.6587     -0.306277      -3.33526      -3.56902      0.394080      0.538847      0.599349      0.663487      0.703614      0.717355
  66  10 3328.8182    3.5818  2.2087 13.1464  0.0000  0.0210   0.0269   0.0583    0.0276   0.0000   442.7035       7.46675       19.1377     -0.537045      -1.56114      -5.55303      0.496831      0.681551      0.766542      0.836389      0.887260      0.905242
  66  11 3520.8260    2.8111  4.0340 12.4950 -0.0001  0.0317   0.0167   0.0870    0.0219   0.0000   442.0087       6.86208       19.4048      -2.26989     -0.460166      -4.26546      0.727768       1.01331       1.12214       1.24583       1.27902       1.31544
  66  12 3710.4050    2.2130  6.5709 12.0117  0.0042  0.0501   0.0106   0.1321    0.0204   0.0000   441.6665       9.20600       23.0669      -3.39307      -2.37339      -4.83809       1.12955       1.60536       1.76746       1.97342       2.04644       2.15535
  67   1 1259.0082    0.0895  0.0984  9.2699  0.0002  0.0070   0.0042   0.0154    0.0135   0.0000   441.4196      0.217148       21.3396     -0.424152      -2.16271     -0.241824      0.159417      0.224096      0.266235      0.277074      0.303163      0.347357
  67   2 1584.8002    0.2280  0.3305  9.3609  0.0000  0.0093   0.0047   0.0221    0.0180   0.0000   442.1227      0.292634       20.8272     -0.148097      -3.44734     0.0721162      0.204998      0.289239      0.312818      0.357327      0.349650      0.373212
  67   3 1849.1593    0.5040  0.6605  9.6112 -0.0002  0.0113   0.0066   0.0274    0.0308   0.0000   442.6139      0.458908       21.3394    -0.0606073      -3.52230     -0.772698      0.255038      0.351404      0.388594      0.429509      0.446975      0.452920
  67   4 2092.7530    0.8438  1.0022 10.1873 -0.0000  0.0132   0.0091   0.0365    0.0404   0.0000   442.6317      0.378567       20.9858     -0.293344      -3.44119      0.943726      0.315063      0.443556      0.485018      0.547963      0.582035      0.603103
  67   5 2321.9855    1.3578  1.3758 10.9738  0.0000  0.0161   0.0128   0.0432    0.0399   0.0000   441.4444       1.54483       20.1718     -0.488708      -3.77952     -0.841716      0.381871      0.517846      0.591239      0.656800      0.703196      0.705724
  67   6 2536.7360    2.0358  1.5067 11.7939  0.0000  0.0166   0.0180   0.0456    0.0372   0.0000   442.6863       2.21301       20.2266     -0.567133      -2.32692     -0.891522      0.390387      0.525537      0.606578      0.644599      0.705577      0.704010
  67   7 2745.8619    2.9155  1.3878 12.5173  0.0000  0.0153   0.0262   0.0424    0.0387   0.0000   442.3209       3.51138       20.4069      0.354199      -3.49450      -1.92684      0.365195      0.492186      0.554654      0.592897      0.628836      0.658318
  67   8 2950.6937    3.8438  1.4639 12.9392 -0.0007  0.0157   0.0331   0.0431    0.0397   0.0000   442.8706       3.72594       20.6555     -0.528096      -1.86243      -2.87858      0.366214      0.505841      0.564121      0.622967      0.638281      0.683440
  67   9 3150.0484    4.1574  1.5778 13.2704  0.0000  0.0167   0.0350   0.0450    0.0360   0.0000   442.2969       4.96010       19.4714     -0.214137     -0.418396      -3.24856      0.386431      0.536554      0.591203      0.665851      0.715788      0.730705
  67  10 3345.4229    3.5576  2.4862 13.0500  0.0000  0.0221   0.0249   0.0614    0.0260   0.0000   443.0052       5.11640       18.2308     -0.142318      -2.31376      -3.29584      0.515093      0.713336      0.791109      0.867025      0.904660      0.948288
  67  11 3538.2335    2.7895  4.2043 12.4021 -0.0011  0.0321   0.0160   0.0878    0.0222   0.0000   442.9051       6.07435       19.4663       1.81195      0.442194      -8.12114      0.741081       1.01528       1.15516       1.25272       1.33847       1.36804
  67  12 3728.5516    2.1309  6.9146 11.9629 -0.0020  0.0535   0.0093   0.1390    0.0191   0.0000   440.7239       8.53044       24.3561       1.13609      -6.32616      -6.45952       1.20100       1.67544       1.89089       2.10871       2.17225       2.28169
  68   1 1267.0598    0.0900  0.1071  9.2888  0.0000  0.0071   0.0042   0.0165    0.0136   0.0000   441.0202     0.0702625       21.1344     -0.325942      -3.90411     -0.142610      0.180126      0.216185      0.235888      0.268049      0.285734      0.284551
  68   2 1594.0468    0.2431  0.2970  9.4080  0.0000  0.0079   0.0049   0.0195    0.0178   0.0000   441.9934      0.113923       21.1993      0.786793      -2.84074     -0.227084      0.183390      0.241438      0.283732      0.305237      0.322156      0.335113
  68   3 1859.2376    0.5180  0.6280  9.7258 -0.0000  0.0106   0.0068   0.0265    0.0292   0.0000   441.9047      0.453942       21.4554      -1.18886      -3.34839     -0.164846      0.241247      0.328109      0.366332      0.412229      0.458214      0.462148
  68   4 2104.1689    0.8775  1.0112 10.3001 -0.0000  0.0136   0.0096   0.0354    0.0417   0.0000   442.8138       1.12980       20.8622      -1.23264      -2.34614     -0.673382      0.318390      0.433836      0.492101      0.529864      0.584941      0.599034
  68   5 2334.1844    1.4042  1.3357 11.1133 -0.0000  0.0157   0.0131   0.0423    0.0384   0.0000   442.9754       1.54429       20.4547     -0.440395      -2.73296     0.0190694      0.357649      0.485728      0.552448      0.605653      0.648690      0.668196
  68   6 2549.7975    2.1161  1.4956 11.7424 -0.0001  0.0162   0.0182   0.0439    0.0392   0.0000   443.4500       2.72811       22.2195     -0.603093      -2.26581      -1.30686      0.377937      0.513333      0.579065      0.634499      0.660109      0.685383
  68   7 2760.0163    2.9489  1.4538 12.4625  0.0000  0.0160   0.0258   0.0429    0.0408   0.0000   442.8398       3.19112       21.0229      0.585141      -2.63201      -2.75566      0.364575      0.508545      0.567315      0.624551      0.656398      0.673252
  68   8 2965.6840    3.9961  1.3481 13.1027 -0.0000  0.0151   0.0357   0.0399    0.0428   0.0000   442.4358       4.69221       21.3957     -0.579492      -2.34405      -2.52180      0.348792      0.485418      0.529955      0.595563      0.626120      0.660192
  68   9 3165.7968    4.1416  1.6041 13.3337  0.0002  0.0169   0.0349   0.0458    0.0354   0.0000   443.3382       5.10865       22.8385      -1.08366      -2.16660      -4.06558      0.392660      0.545793      0.611207      0.665326      0.692211      0.722514
  68  10 3362.0044    3.4755  2.8145 12.8743  0.0000  0.0232   0.0227   0.0660    0.0259   0.0000   443.2844       7.30338       17.2582     -0.367645       1.58146      -5.53456      0.535512      0.720511      0.834012      0.894095      0.951897      0.980811
  68  11 3555.4958    2.7011  4.5729 12.2994 -0.0028  0.0346   0.0128   0.0913    0.0187   0.0000   441.1218       7.80499       22.7479       1.22692      -1.92454      -4.75400      0.785639       1.06310       1.23035       1.34448       1.42346       1.47176
  68  12 3746.4320    2.2345  7.7126 11.7943  0.0025  0.0555   0.0064   0.1462    0.0117   0.0000   443.2630       12.2795       29.2364     -0.208844      -7.46518      -2.79135       1.24958       1.71308       1.93853       2.11674       2.22161       2.35754
  69   1 1275.0133    0.0914  0.1156  9.2616  0.0000  0.0072   0.0041   0.0180    0.0137   0.0000   441.0813    -0.0989365       21.2959     -0.281942      -3.52346      0.387573      0.162567      0.222251      0.242432      0.269975      0.315324      0.323878
  69   2 1603.1474    0.2638  0.3232  9.3824  0.0000  0.0082   0.0049   0.0196    0.0183   0.0000   442.2963      0.237582       21.2462    -0.0422322      -2.12294      0.155059      0.172256      0.248005      0.275662      0.297077      0.325962      0.331234
  69   3 1869.2079    0.5350  0.7077  9.6870  0.0001  0.0118   0.0067   0.0286    0.0319   0.0000   442.4180      0.253582       21.5247      0.304251      -2.78455     -0.910512      0.254137      0.362126      0.408316      0.446855      0.478478      0.487488
  69   4 2115.5131    0.8874  1.0204 10.4311 -0.0002  0.0136   0.0096   0.0362    0.0386   0.0000   442.5710      0.487608       20.3019      -1.05039      -2.46385     -0.477160      0.309597      0.431147      0.480815      0.515494      0.570044      0.570102
  69   5 2346.2745    1.4428  1.3939 11.0772  0.0000  0.0158   0.0131   0.0430    0.0395   0.0000   442.5818       1.29557       21.4996      0.548186      -2.94679     -0.218984      0.357753      0.489903      0.550430      0.592805      0.642616      0.655765
  69   6 2562.7965    2.2122  1.4591 11.7970 -0.0000  0.0159   0.0193   0.0425    0.0424   0.0000   442.5548       2.59078       20.5878      -1.21725      -2.22781      -1.79363      0.362873      0.494833      0.561349      0.610434      0.663421      0.666407
  69   7 2774.0977    3.0578  1.4336 12.4701  0.0000  0.0155   0.0264   0.0419    0.0415   0.0000   442.4002       2.62112       20.4047     -0.382556      -3.64778      -2.27448      0.354445      0.490859      0.550403      0.588043      0.645295      0.655349
  69   8 2980.6143    3.9584  1.3531 13.1787  0.0000  0.0152   0.0353   0.0403    0.0406   0.0000   443.1788       3.79058       20.8080      0.489216      -1.97754      -2.23251      0.342167      0.474742      0.514101      0.583313      0.596621      0.623367
  69   9 3181.4783    4.0178  1.7047 13.3137  0.0000  0.0174   0.0327   0.0474    0.0321   0.0000   442.4608       4.94457       20.8651       1.39433      -1.46318      -4.87290      0.397736      0.546612      0.600073      0.658623      0.709422      0.728606
  69  10 3378.4117    3.4337  2.9486 12.7574  0.0000  0.0238   0.0214   0.0650    0.0261   0.0000   441.6706       5.98102       19.9984      0.270212      -2.62457      -4.11743      0.539000      0.730948      0.831291      0.902053      0.973486      0.992878
  69  11 3572.7260    2.9924  5.6156 11.9942  0.0074  0.0387   0.0091   0.1002    0.0097   0.0000   439.3899       7.94887       24.0141      -3.03035      -6.61585      -3.11263      0.893855       1.17809       1.37567       1.49212       1.59647       1.65099
  69  12 3764.4635    2.2116  8.0554 11.6523 -0.0021  0.0579   0.0055   0.1504    0.0088   0.0000   442.6771       9.61429       25.4573      -6.48264      -5.94722       4.80301       1.31247       1.78298       2.06711       2.18647       2.37323       2.45355
  70   1 1282.9130    0.0988  0.0884  9.2793  0.0000  0.0062   0.0043   0.0120    0.0134   0.0000   440.9101      0.337645       21.0068    0.00814231      -3.09038      0.538089      0.135285      0.194483      0.216649      0.245482      0.271165      0.316384
  70   2 1612.1977    0.2711  0.3301  9.3833 -0.0002  0.0081   0.0050   0.0199    0.0187   0.0000   442.2139     -0.734667       21.2656     -0.208863      -3.00188      0.494953      0.181912      0.249605      0.274217      0.302231      0.326777      0.328301
  70   3 1879.1185    0.5535  0.7164  9.7137  0.0000  0.0115   0.0068   0.0291    0.0317   0.0000   442.2780      0.647355       21.4439     -0.359273      -3.20501      0.198219      0.241699      0.348314      0.379694      0.435030      0.441061      0.460112
  70   4 2126.7090    0.9187  1.0906 10.3100  0.0000  0.0138   0.0094   0.0371    0.0420   0.0000   442.4350      0.590938       20.0315      0.271680      -2.54336      -1.22541      0.302814      0.421005      0.458879      0.523036      0.554580      0.580097
  70   5 2358.2698    1.4670  1.3662 11.2073  0.0000  0.0157   0.0135   0.0428    0.0388   0.0000   442.2295       1.59952       20.6062     -0.591820      -3.09366     -0.205976      0.349138      0.485556      0.526168      0.582454      0.615934      0.647533
  70   6 2575.6866    2.2091  1.4495 11.9199 -0.0000  0.0158   0.0191   0.0432    0.0378   0.0000   442.3159       2.12240       20.4787     0.0192321      -3.04674     -0.711212      0.348607      0.480944      0.537443      0.595297      0.620713      0.643900
  70   7 2788.0888    3.0708  1.4171 12.6338  0.0000  0.0156   0.0269   0.0413    0.0396   0.0000   442.3560       3.19613       21.2188      0.275790      -3.22637      -4.05929      0.357366      0.499050      0.549099      0.619335      0.660967      0.683791
  70   8 2995.3799    4.0379  1.3491 13.2485 -0.0000  0.0149   0.0362   0.0403    0.0404   0.0000   442.3055       3.61763       21.5882     -0.166503      -2.62447      -1.25254      0.341372      0.464260      0.519680      0.555920      0.597025      0.612894
  70   9 3197.0665    4.0065  1.7383 13.3094  0.0000  0.0178   0.0323   0.0477    0.0325   0.0000   442.5098       5.03991       21.2275     -0.291213     -0.719753      -4.01202      0.398860      0.552483      0.613232      0.678992      0.707179      0.746331
  70  10 3394.8133    3.3172  2.9703 12.8690 -0.0000  0.0247   0.0213   0.0683    0.0243   0.0000   442.8850       6.05756       19.7907      0.112590      0.958320      -3.57124      0.536883      0.756931      0.838628      0.927799      0.992875       1.04975
  70  11 3589.8879    2.6498  4.8565 12.0686 -0.0049  0.0361   0.0093   0.0956    0.0126   0.0000   442.1020       5.48754       22.5159      -1.65623      -5.82636      -3.91011      0.819059       1.10198       1.27010       1.37910       1.46646       1.52279
  71   1 1290.7500    0.1017  0.1458  9.2771  0.0006  0.0085   0.0041   0.0187    0.0137   0.0000   440.9747     -0.331919       20.6924      0.375045      -2.53631      0.172303      0.188026      0.254395      0.276991      0.318292      0.322732      0.316599
  71   2 1621.0845    0.2720  0.3322  9.3744  0.0000  0.0080   0.0049   0.0193    0.0187   0.0000   442.0207     -0.270206       20.8413      0.197595      -2.76588    0.00119037      0.186928      0.250005      0.284049      0.305375      0.328311      0.336713
  71   3 1888.9369    0.5492  0.7181  9.7937  0.0000  0.0113   0.0068   0.0285    0.0307   0.0000   442.3123    -0.0949085       20.6213     -0.273511      -3.91280     -0.513917      0.251245      0.339254      0.383789      0.434762      0.449439      0.468137
  71   4 2137.8615    0.9440  1.1094 10.4220 -0.0001  0.0145   0.0098   0.0376    0.0420   0.0000   442.4035     -0.628884       20.1214      0.351450      -2.64463     -0.656066      0.309311      0.442613      0.498928      0.543991      0.588412      0.601892
  71   5 2370.1099    1.5332  1.4170 11.1761 -0.0000  0.0158   0.0136   0.0429    0.0397   0.0000   443.0167       1.57096       20.7943      0.754082      -1.83877      -2.41972      0.348645      0.480074      0.537333      0.599794      0.616406      0.641693
  71   6 2588.4728    2.2739  1.5022 12.0044  0.0000  0.0164   0.0195   0.0440    0.0371   0.0000   443.6083       3.04265       20.2607     -0.291776      -1.45589      -2.51334      0.353146      0.500073      0.541588      0.592672      0.633661      0.650838
  71   7 2801.9759    3.1632  1.3207 12.7241 -0.0002  0.0153   0.0289   0.0395    0.0426   0.0000   443.1471       3.96161       21.2419     -0.259675      -2.74266      -2.25005      0.325519      0.466893      0.502704      0.562973      0.593258      0.600589
  71   8 3010.0793    4.0952  1.4196 13.1892  0.0000  0.0152   0.0352   0.0402    0.0387   0.0000   442.3975       4.23105       20.1938      -1.24191      -1.90536      -2.78036      0.339338      0.468627      0.517888      0.553793      0.615369      0.616644
  71   9 3212.4473    4.1292  1.9083 13.1215  0.0000  0.0178   0.0305   0.0490    0.0326   0.0000   442.1183       4.43230       20.4341     -0.660434      -2.18993      -4.16914      0.395992      0.547349      0.614879      0.658654      0.717856      0.736955
  71  10 3411.0443    3.2952  3.0664 12.8569  0.0000  0.0252   0.0208   0.0688    0.0238   0.0000   443.9501       6.32204       18.7840      -1.71563     0.0552157      -4.43376      0.539000      0.759048      0.843101      0.937417      0.962972       1.00668
  72   1 1298.5187    0.1031  0.1337  9.2490 -0.0000  0.0072   0.0040   0.0165    0.0137   0.0000   441.2717    -0.0355368       21.0881     -0.163828      -3.30550     -0.251928      0.162705      0.215533      0.226399      0.269324      0.297495      0.319021
  72   2 1629.9113    0.2914  0.3625  9.4355  0.0000  0.0083   0.0051   0.0204    0.0191   0.0000   442.0251     0.0289185       21.4368     -0.109774      -3.09716     -0.905627      0.182123      0.238048      0.282610      0.305451      0.340480      0.342561
  72   3 1898.6715    0.5740  0.8091  9.7384  0.0000  0.0122   0.0068   0.0310    0.0337   0.0000   442.2511      0.635056       20.9518     -0.913722      -2.72997     -0.225364      0.258926      0.367257      0.399604      0.439754      0.468079      0.483565
  72   4 2148.9323    0.9565  1.1248 10.5277 -0.0000  0.0144   0.0098   0.0383    0.0402   0.0000   442.7210      0.730136       20.9397     -0.770943      -3.83738     -0.636836      0.304188      0.437994      0.479254      0.547352      0.584687      0.595848
  72   5 2381.8819    1.5384  1.4722 11.1433 -0.0000  0.0165   0.0132   0.0421    0.0388   0.0000   442.3871      0.989245       20.6463     -0.793208      -2.34574     -0.490994      0.350043      0.477029      0.551994      0.596031      0.644919      0.656382
  72   6 2601.2725    2.2842  1.4627 12.1545  0.0000  0.0162   0.0199   0.0435    0.0357   0.0000   443.0288       1.09780       20.9794     -0.511714      -2.27558      -3.43932      0.353298      0.485317      0.536399      0.590751      0.619454      0.651085
  72   7 2815.7509    3.2460  1.4560 12.6017  0.0000  0.0155   0.0273   0.0411    0.0411   0.0000   442.3721       2.87639       21.8795     -0.930205      -3.72912      -1.71607      0.330609      0.468052      0.509125      0.567132      0.596146      0.620523
  72   8 3024.7063    3.9998  1.4372 13.3555  0.0000  0.0157   0.0347   0.0416    0.0355   0.0000   442.7212       4.90489       21.5403      0.814681      -1.56266      -3.47585      0.344264      0.475733      0.524517      0.595051      0.615161      0.652568
  72   9 3227.8123    3.9882  1.9531 13.1908 -0.0000  0.0184   0.0295   0.0496    0.0308   0.0000   443.5113       5.27798       20.7907     -0.964527     -0.768100      -4.53422      0.403764      0.556015      0.625223      0.678233      0.737805      0.746599
  72  10 3427.2548    3.2572  3.3756 12.7114 -0.0000  0.0261   0.0194   0.0724    0.0240   0.0000   443.8093       6.77796       18.2755       2.51831       2.00206      -4.19319      0.565478      0.775003      0.881419      0.968928       1.02862       1.07141
  72  11 3623.7447    2.9511  6.7156 11.2096  0.0049  0.0454   0.0074   0.1194    0.0075   0.0000   438.1190       6.96070       29.6577     -0.676306      -15.6659      -3.71703       1.04104       1.36204       1.58322       1.68519       1.87355       1.89938
  73   1 1306.2139    0.1041  0.1395  9.2362 -0.0000  0.0072   0.0040   0.0178    0.0136   0.0000   440.8792      0.294011       21.2554     -0.132793      -3.20612      0.511309      0.155681      0.202957      0.263100      0.275265      0.289389      0.327754
  73   2 1638.6408    0.2846  0.3911  9.3800  0.0000  0.0088   0.0048   0.0218    0.0195   0.0000   441.8037     -0.855791       21.1888      0.121700      -3.24705      0.183805      0.189942      0.250913      0.289009      0.320550      0.338734      0.341589
  73   3 1908.3634    0.5914  0.7383  9.7882 -0.0000  0.0113   0.0070   0.0284    0.0316   0.0000   442.0853      0.138108       21.3070      0.203335      -2.94048      0.260305      0.228381      0.323529      0.360257      0.400723      0.418294      0.436060
  73   4 2159.9058    0.9856  1.0771 10.5336  0.0000  0.0139   0.0102   0.0367    0.0418   0.0000   442.9843    -0.0101479       20.8705     -0.416927      -2.87556     -0.138066      0.289256      0.413786      0.454309      0.515848      0.549729      0.561013
  73   5 2393.5346    1.6147  1.4795 11.1975 -0.0001  0.0157   0.0137   0.0427    0.0381   0.0000   443.0319       2.59538       19.6134      0.703898      -1.43873      -1.57290      0.340370      0.467919      0.529411      0.585904      0.632318      0.639507
  73   6 2613.8581    2.3034  1.5720 12.0789  0.0000  0.0165   0.0193   0.0450    0.0340   0.0000   443.0434       3.18262       20.5597      0.459235     -0.816272      -1.89510      0.357991      0.492401      0.538965      0.593384      0.638569      0.667349
  73   7 2829.4453    3.3376  1.4499 12.6824 -0.0000  0.0154   0.0282   0.0407    0.0404   0.0000   442.9753       4.36259       21.8975      0.208219      -2.21320      -1.24426      0.336376      0.472991      0.512264      0.569078      0.620837      0.632188
  73   8 3039.1572    4.1615  1.4330 13.2408  0.0000  0.0150   0.0350   0.0408    0.0375   0.0000   442.5235       3.95773       20.3470      -1.09813      -3.17421      -2.09188      0.327322      0.442167      0.493373      0.549350      0.572162      0.599977
  73   9 3243.0310    4.0256  1.9101 13.1807 -0.0001  0.0180   0.0298   0.0486    0.0309   0.0000   442.9434       5.37126       19.4898      0.308916      -1.85764      -4.20045      0.383526      0.525191      0.590771      0.645695      0.689257      0.710802
  73  10 3443.2276    3.1594  3.5102 12.7689  0.0000  0.0276   0.0189   0.0748    0.0219   0.0000   441.9794       6.55864       18.3487     -0.984028       1.96657      -3.73384      0.579500      0.806527      0.895017       1.00416       1.06731       1.10777
  74   1 1313.8481    0.1118  0.1370  9.2684  0.0000  0.0066   0.0039   0.0169    0.0135   0.0000   440.8217    -0.0771512       21.1743     -0.266710      -3.45703      0.251220      0.154430      0.240881      0.259869      0.307749      0.312300      0.326155
  74   2 1647.2408    0.3046  0.3614  9.4662  0.0000  0.0078   0.0051   0.0202    0.0190   0.0000   441.7751     -0.138575       20.9573      0.109500      -2.77307      0.117765      0.165462      0.235810      0.263583      0.288731      0.303559      0.313928
  74   3 1917.9436    0.6083  0.7757  9.8613  0.0003  0.0114   0.0070   0.0291    0.0324   0.0000   442.0359      0.345138       20.7506      0.368726      -3.93349   -0.00766594      0.251755      0.335997      0.388054      0.425993      0.457803      0.489499
  74   4 2170.7462    1.0164  1.1557 10.6078  0.0000  0.0147   0.0103   0.0373    0.0420   0.0000   442.9243      0.483080       20.7220     -0.425098      -2.00544     -0.187563      0.299799      0.417480      0.460368      0.517909      0.550577      0.558111
  74   5 2405.1233    1.6227  1.5434 11.3804 -0.0000  0.0167   0.0137   0.0444    0.0350   0.0000   442.5982       1.53296       20.6302      0.604979      -2.93266      -1.56467      0.344374      0.481979      0.530575      0.590948      0.632299      0.644896
  74   6 2626.5100    2.3989  1.5292 12.1613  0.0000  0.0160   0.0200   0.0429    0.0352   0.0000   442.8912       2.40081       20.6058     -0.428754      -2.60534     -0.408121      0.347739      0.462478      0.533090      0.561850      0.608812      0.638663
  74   7 2843.0410    3.3752  1.5056 12.7652 -0.0000  0.0154   0.0277   0.0423    0.0371   0.0000   443.2195       3.82755       21.5597       1.01882      -2.94807      -1.96529      0.318551      0.444906      0.493976      0.545153      0.587337      0.596731
  74   8 3053.5273    4.0778  1.4568 13.3653 -0.0036  0.0154   0.0342   0.0416    0.0341   0.0000   443.0315       4.56465       20.5799     -0.757798      -1.12665      -3.36181      0.334696      0.449680      0.488864      0.547123      0.584496      0.597874
  74   9 3258.2246    3.9909  2.1016 13.0201  0.0000  0.0185   0.0274   0.0502    0.0314   0.0000   442.2122       6.01779       19.6233      -1.19818      -1.11443      -3.74536      0.388878      0.537854      0.608475      0.651493      0.706629      0.726751
  74  10 3459.2406    3.0477  3.4644 12.7761  0.0002  0.0275   0.0183   0.0756    0.0220   0.0000   442.4296       8.61736       18.6120      0.999188      -2.13410      -3.78810      0.561570      0.793340      0.881714      0.978542       1.03834       1.07402
  74  11 3657.5555    2.1920  5.2910 12.2584 -0.0082  0.0428   0.0109   0.1139    0.0208   0.0000   443.2748       6.43663       22.6210     -0.421935      -4.13579      -5.48529      0.870498       1.21826       1.36296       1.52489       1.58413       1.65587
  75   1 1321.4279    0.1187  0.1439  9.2637  0.0000  0.0065   0.0039   0.0153    0.0135   0.0000   441.1632     -0.149632       21.2264    -0.0344814      -3.73740      0.233949      0.131158      0.176093      0.210299      0.226297      0.234216      0.247975
  75   2 1655.7632    0.3095  0.3782  9.4727  0.0000  0.0083   0.0051   0.0197    0.0193   0.0000   441.6997     -0.330306       21.1757     0.0986522      -2.99550     -0.591742      0.171505      0.235152      0.268953      0.296597      0.304285      0.328901
  75   3 1927.4730    0.6228  0.8029  9.9109 -0.0003  0.0117   0.0071   0.0296    0.0326   0.0000   442.6461      0.300959       20.4422     -0.107094      -3.06469      0.252829      0.243719      0.346453      0.382261      0.433674      0.462073      0.477707
  75   4 2181.5437    1.0346  1.1682 10.6321  0.0000  0.0144   0.0104   0.0381    0.0428   0.0000   442.0969       1.08232       20.9022     -0.322660      -2.41679     -0.189005      0.301053      0.416589      0.452199      0.496957      0.532689      0.548989
  75   5 2416.5826    1.6564  1.5582 11.3432 -0.0001  0.0165   0.0138   0.0443    0.0377   0.0000   442.2688       1.40473       20.5897       1.31483      -2.55274      -1.00839      0.346479      0.469700      0.541064      0.576253      0.627364      0.658443
  75   6 2638.9869    2.4506  1.5162 12.1908  0.0000  0.0158   0.0200   0.0430    0.0344   0.0000   443.1094       2.98327       20.4566      0.690029      -1.54745      -2.46681      0.318830      0.443058      0.496229      0.543778      0.586320      0.595418
  75   7 2856.5697    3.3949  1.3922 12.9907  0.0000  0.0150   0.0293   0.0402    0.0360   0.0000   442.6377       4.14568       21.6205      0.143839      -1.41387      -2.79378      0.313929      0.421409      0.467813      0.527301      0.564200      0.580783
  75   8 3067.8234    4.1025  1.5329 13.3240 -0.0003  0.0160   0.0337   0.0420    0.0351   0.0000   443.1030       4.96187       20.0926     -0.531167      -3.26797      -2.59640      0.336823      0.457653      0.511827      0.567858      0.616708      0.645450
  75   9 3273.2967    3.8704  2.1988 13.1365  0.0000  0.0192   0.0266   0.0525    0.0283   0.0000   442.9929       6.79135       20.2697     -0.633566      0.169293      -4.34576      0.405773      0.557139      0.625645      0.686326      0.734760      0.755486
  75  10 3475.0571    3.0483  4.0054 12.6815  0.0010  0.0298   0.0172   0.0819    0.0216   0.0000   443.8788       7.25985       20.4294      -1.64210      -1.11756      -3.63937      0.611238      0.841766      0.965783       1.06051       1.13293       1.17452
  75  11 3673.8872    2.2370  5.8477 12.2821  0.0019  0.0455   0.0105   0.1206    0.0195   0.0000   441.1540       6.28474       23.8691       3.34158      -5.43574      -8.56788      0.915211       1.27338       1.44650       1.57546       1.68622       1.76637
  76   1 1328.9673    0.1112  0.1691  9.2513  0.0000  0.0077   0.0039   0.0188    0.0137   0.0000   440.7851      0.221578       21.0860     -0.130851      -3.07216      0.100306      0.166775      0.220948      0.253659      0.266065      0.301157      0.306998
  76   2 1664.1892    0.3166  0.3905  9.4786  0.0001  0.0085   0.0051   0.0200    0.0196   0.0000   442.0464      0.290052       20.5916     -0.275435      -3.66010      0.250506      0.172295      0.252632      0.273928      0.308154      0.335122      0.346570
  76   3 1936.9619    0.6239  0.8047  9.9751 -0.0000  0.0119   0.0072   0.0299    0.0319   0.0000   442.4920     -0.333947       21.1209      0.419731      -3.51341     -0.477962      0.234976      0.327250      0.363089      0.415001      0.435952      0.455453
  76   4 2192.2073    1.0514  1.2601 10.5630 -0.0000  0.0147   0.0100   0.0397    0.0411   0.0000   442.9369      0.769252       20.8378     0.0761375      -3.18616       1.07529      0.304072      0.401589      0.466359      0.509133      0.551590      0.561799
  76   5 2427.9917    1.7072  1.5593 11.4223 -0.0000  0.0161   0.0140   0.0441    0.0353   0.0000   442.6146      0.948442       20.7817      -1.25775      -1.25770      0.240764      0.332508      0.463281      0.517117      0.572190      0.599125      0.630475
  76   6 2651.4225    2.5319  1.5754 12.1894 -0.0000  0.0160   0.0202   0.0438    0.0347   0.0000   442.4135       2.51099       21.0945    0.00621317      -1.88948      -1.74957      0.324613      0.454150      0.506263      0.564805      0.588292      0.606142
  76   7 2869.9603    3.5482  1.4300 12.9317  0.0000  0.0147   0.0295   0.0398    0.0373   0.0000   442.9416       2.55275       20.9231      0.285875      -2.71304      -3.05283      0.312274      0.424270      0.469252      0.520282      0.549122      0.570323
  76   8 3082.0526    4.2239  1.5013 13.3791 -0.0045  0.0154   0.0344   0.0417    0.0346   0.0000   442.9541       4.07150       21.1629     -0.364846      -2.87954      -2.54671      0.316731      0.431507      0.494725      0.529408      0.560999      0.590246
  76   9 3288.2786    3.7806  2.1156 13.3285  0.0000  0.0190   0.0270   0.0542    0.0260   0.0000   442.2628       5.76986       20.4238     -0.900620     -0.599082      -2.81523      0.395564      0.534347      0.620395      0.662463      0.718194      0.733789
  76  10 3490.8487    2.9308  3.8020 12.6849 -0.0004  0.0292   0.0167   0.0805    0.0219   0.0000   442.7039       6.39139       18.8596      -1.59798      0.876648      -5.27484      0.583169      0.811899      0.912651       1.00041       1.03823       1.08874
  77   1 1336.4106    0.1051  0.1639  9.2681  0.0000  0.0082   0.0039   0.0198    0.0135   0.0000   440.8572     -0.122637       21.2956      0.954226      -3.27451    -0.0589639      0.166397      0.224774      0.269828      0.288370      0.298510      0.320764
  77   2 1672.5498    0.3165  0.4034  9.4807  0.0001  0.0086   0.0051   0.0210    0.0199   0.0000   441.9447     0.0930044       21.1018     -0.264246      -2.98137      0.187658      0.184701      0.249617      0.277602      0.314779      0.312007      0.348381
  77   3 1946.3472    0.6395  0.8595  9.9555  0.0000  0.0122   0.0072   0.0314    0.0331   0.0000   442.2371      0.151444       21.4925     -0.508164      -2.84753     -0.313916      0.236908      0.333422      0.374129      0.402135      0.442130      0.454417
  77   4 2202.7972    1.1080  1.2743 10.6411 -0.0006  0.0150   0.0103   0.0386    0.0390   0.0000   442.7568      0.943791       21.5001       1.28987      -2.99135      -1.00127      0.304356      0.413343      0.466086      0.505248      0.558830      0.568940
  77   5 2439.2745    1.7387  1.5299 11.4945  0.0000  0.0162   0.0144   0.0434    0.0353   0.0000   442.6463       1.56514       21.0227      0.657859      -2.91024      -2.31316      0.328997      0.450807      0.505888      0.557979      0.603773      0.626762
  77   6 2663.8043    2.5668  1.5802 12.2424  0.0000  0.0159   0.0204   0.0441    0.0341   0.0000   442.9350       3.30539       20.9982     -0.183124      -2.11672      -1.91205      0.320948      0.448084      0.510464      0.559661      0.587539      0.607518
  77   7 2883.3197    3.5556  1.4071 13.1477  0.0000  0.0150   0.0304   0.0409    0.0344   0.0000   442.7483       3.58458       21.0056     -0.585084      -2.45766      -2.50816      0.304221      0.421900      0.467212      0.508656      0.544580      0.570225
  77   8 3096.1020    4.1693  1.5269 13.3892  0.0000  0.0158   0.0341   0.0419    0.0344   0.0000   443.2801       5.12187       20.8911     -0.440743      -1.92529      -2.39807      0.318242      0.442344      0.489012      0.544012      0.575579      0.593120
  77   9 3303.1782    3.7396  2.1995 13.2247  0.0000  0.0198   0.0261   0.0530    0.0265   0.0000   442.7991       6.43815       20.0278      0.356329      -1.15250      -4.26906      0.396535      0.550253      0.609934      0.686180      0.725081      0.750138
  78   1 1343.8330    0.1118  0.1592  9.3239  0.0000  0.0073   0.0038   0.0184    0.0134   0.0000   441.0839     -0.104876       20.7993      0.449793      -3.55227      0.227359      0.154454      0.193838      0.221307      0.262090      0.283148      0.312634
  78   2 1680.7959    0.3325  0.4480  9.5219  0.0000  0.0090   0.0050   0.0218    0.0206   0.0000   441.7728     -0.315088       21.1177    -0.0173866      -2.91570      0.410258      0.180396      0.247704      0.277891      0.309139      0.320472      0.342918
  78   3 1955.6975    0.6452  0.8320 10.0310  0.0000  0.0118   0.0072   0.0304    0.0327   0.0000   442.3758      0.228035       20.7958     0.0293706      -1.72990     -0.257437      0.229755      0.315227      0.354834      0.393719      0.431834      0.427620
  78   4 2213.2550    1.1151  1.2306 10.8175 -0.0000  0.0143   0.0104   0.0390    0.0378   0.0000   442.7392       1.27855       20.3798      -1.09066      -2.15567      -1.08218      0.285235      0.388697      0.442261      0.489091      0.550772      0.554028
  78   5 2450.4493    1.7939  1.5342 11.5840  0.0000  0.0161   0.0146   0.0426    0.0349   0.0000   442.2592       2.74639       20.9014      -1.11097      -3.13146      -1.49095      0.314133      0.444271      0.486286      0.534588      0.577698      0.601551
  78   6 2676.0849    2.6186  1.5405 12.3553  0.0000  0.0157   0.0210   0.0426    0.0353   0.0000   443.0650       2.42375       20.6968    -0.0818315      -2.45546      -3.02083      0.314625      0.439996      0.480903      0.534411      0.570731      0.594664
  78   7 2896.5071    3.6301  1.4809 13.0696  0.0000  0.0151   0.0295   0.0409    0.0351   0.0000   442.4756       3.90205       21.0561    -0.0835676      -2.56081      -2.16973      0.304737      0.422455      0.476207      0.525494      0.545797      0.574116
  78   8 3110.1221    4.2255  1.5713 13.4159 -0.0003  0.0153   0.0334   0.0433    0.0332   0.0000   443.3673       4.42644       20.0741     -0.762290      -1.64084      -3.34419      0.312725      0.428074      0.476736      0.519951      0.546372      0.570944
  78   9 3318.0035    3.7267  2.4857 13.1368  0.0000  0.0210   0.0243   0.0568    0.0266   0.0000   443.9882       6.36496       19.1923     -0.161800      0.182673      -4.58473      0.407851      0.581241      0.637319      0.712689      0.745966      0.803597
  78  10 3522.1659    2.6963  4.1139 12.6788 -0.0022  0.0318   0.0148   0.0894    0.0215   0.0000   443.2740       8.45528       19.8575     -0.719309     -0.599595      -3.53167      0.633106      0.871979      0.994116       1.07741       1.17113       1.20715
  78  11 3723.3443    2.1124  6.5625 12.0183 -0.0027  0.0505   0.0059   0.1318    0.0111   0.0000   440.3834       2.22651       26.7617     -0.968575      -12.7268      -6.96840       1.01796       1.36824       1.57940       1.71749       1.79462       1.88435
  79   1 1351.1717    0.1249  0.1661  9.2956  0.0005  0.0068   0.0039   0.0171    0.0135   0.0000   440.7605    -0.0565314       21.1896     -0.110219      -3.00928     -0.468498      0.151485      0.188254      0.207328      0.224694      0.255318      0.268814
  79   2 1688.9650    0.3353  0.4562  9.5030  0.0005  0.0091   0.0050   0.0223    0.0210   0.0000   441.5140      0.103926       21.3448      0.220361      -3.52182     -0.123782      0.183622      0.254263      0.293827      0.319394      0.350106      0.362220
  79   3 1964.9757    0.6685  0.9231  9.9729  0.0000  0.0127   0.0072   0.0321    0.0361   0.0000   442.6655     -0.195720       20.9965      0.448563      -2.85016      0.441412      0.250671      0.340254      0.386921      0.430864      0.463575      0.479097
  79   4 2223.7051    1.1652  1.2372 10.7959  0.0000  0.0146   0.0109   0.0376    0.0407   0.0000   442.2936      0.683423       21.0330     -0.191813      -3.31130     -0.243300      0.283819      0.395348      0.441354      0.489747      0.519472      0.534413
  79   5 2461.6164    1.8564  1.5849 11.5585  0.0000  0.0160   0.0148   0.0431    0.0361   0.0000   443.5757       1.44934       20.6184      0.307607      -2.31051      -2.33164      0.322157      0.435440      0.500631      0.532046      0.576617      0.604974
  79   6 2688.2452    2.7192  1.4787 12.4700 -0.0000  0.0151   0.0222   0.0410    0.0344   0.0000   442.5775       2.54182       21.1531      0.267985      -2.83460      -2.22648      0.299443      0.413302      0.460439      0.505710      0.544403      0.569802
  79   7 2909.7182    3.7343  1.4747 13.0744 -0.0000  0.0146   0.0300   0.0413    0.0347   0.0000   442.7489       3.73155       20.8349     -0.415201      -3.83923      -2.53849      0.289379      0.399381      0.449526      0.485733      0.518739      0.553503
  79   8 3123.9979    4.1334  1.6685 13.4099 -0.0001  0.0162   0.0317   0.0445    0.0311   0.0000   441.9383       5.13454       20.8612     -0.513918      -2.14097      -2.27435      0.320830      0.438222      0.491030      0.541035      0.570971      0.602160
  79   9 3332.7080    3.6834  2.7576 12.9548  0.0000  0.0217   0.0220   0.0581    0.0256   0.0000   443.2333       5.79042       19.4423     -0.269587      -1.12039      -4.91626      0.427531      0.582519      0.663773      0.727808      0.765536      0.801782
  80   1 1358.4794    0.1199  0.1689  9.2747  0.0010  0.0073   0.0038   0.0172    0.0134   0.0000   440.8623     -0.129686       21.3694     -0.101717      -3.55096     0.0539124      0.133375      0.190373      0.202830      0.242102      0.263114      0.260284
  80   2 1697.0487    0.3468  0.4920  9.4794  0.0000  0.0095   0.0051   0.0230    0.0218   0.0000   441.6511     -0.306570       21.0488      0.315517      -3.30130     -0.655467      0.187799      0.262778      0.292941      0.327424      0.351926      0.364929
  80   3 1974.1896    0.6881  0.8652 10.0705  0.0000  0.0118   0.0074   0.0317    0.0328   0.0000   442.4253      0.251184       21.8224      0.260037      -2.85312     0.0626886      0.217946      0.311550      0.343065      0.383084      0.403976      0.420954
  80   4 2234.0139    1.1712  1.3306 10.6393  0.0000  0.0146   0.0102   0.0391    0.0399   0.0000   442.5909      0.185983       20.1332      -1.35530      -3.47705     -0.595812      0.283630      0.388754      0.442212      0.480575      0.527698      0.536378
  80   5 2472.6613    1.8717  1.5507 11.6988  0.0000  0.0162   0.0152   0.0426    0.0338   0.0000   442.7573       2.09536       21.0693      0.246409      -2.39781      -1.61797      0.313500      0.439349      0.486328      0.536561      0.580714      0.610846
  80   6 2700.4104    2.7471  1.5538 12.4051 -0.0034  0.0160   0.0216   0.0416    0.0338   0.0000   443.2962       2.55368       20.5234     -0.192769      -2.44579      -2.25839      0.304973      0.434002      0.472380      0.527840      0.568806      0.587329
  80   7 2922.7729    3.6967  1.4583 13.1774  0.0000  0.0150   0.0305   0.0409    0.0345   0.0000   443.3157       3.33248       21.7558       1.05618      -1.85830      -1.31716      0.302788      0.418181      0.469630      0.522941      0.557306      0.577350
  80   8 3137.8698    4.2112  1.6453 13.3625  0.0000  0.0158   0.0321   0.0437    0.0319   0.0000   443.3640       4.50220       21.6371     -0.445115      -1.45558      -3.84731      0.307839      0.431033      0.479876      0.535897      0.574062      0.584097
  80   9 3347.2536    3.5212  2.7378 13.0736 -0.0000  0.0224   0.0221   0.0609    0.0239   0.0000   443.2309       4.88491       20.3115     -0.349586     -0.397704      -5.61242      0.432532      0.606217      0.679547      0.748808      0.786963      0.825923
  81   1 1365.7100    0.1290  0.1758  9.2755  0.0001  0.0069   0.0038   0.0169    0.0135   0.0000   440.7841      0.263036       21.4408      0.354448      -3.34965     -0.147275      0.147477      0.187209      0.231033      0.242114      0.266485      0.299763
  81   2 1705.0471    0.3580  0.4801  9.5188  0.0000  0.0088   0.0051   0.0227    0.0215   0.0000   441.6695      0.124546       21.4061      0.421966      -2.80796      0.119782      0.170584      0.232398      0.260203      0.292098      0.315000      0.332044
  81   3 1983.3421    0.7238  0.9489 10.0418  0.0005  0.0122   0.0075   0.0328    0.0360   0.0000   442.0050      0.218907       21.1334     -0.108722      -2.69582     -0.177410      0.239073      0.324634      0.367242      0.401914      0.447270      0.458035
  81   4 2244.2644    1.1842  1.3051 10.9429  0.0000  0.0149   0.0108   0.0396    0.0363   0.0000   442.5604      0.780464       21.7754     -0.515326      -3.13237     -0.114941      0.284079      0.390597      0.439205      0.482194      0.513604      0.529055
  81   5 2483.6041    1.9190  1.6471 11.6728  0.0000  0.0165   0.0152   0.0447    0.0350   0.0000   442.9876       1.19119       21.0280     -0.319990      -2.29923      0.370893      0.317734      0.437007      0.491699      0.538304      0.583357      0.611616
  81   6 2712.4771    2.8197  1.5759 12.3768 -0.0001  0.0153   0.0216   0.0419    0.0350   0.0000   443.4106       2.38676       21.1090     -0.352148      -2.62901      -2.28805      0.298008      0.404028      0.463598      0.503617      0.547068      0.555682
  81   7 2935.7798    3.8000  1.5000 13.1115  0.0000  0.0150   0.0300   0.0399    0.0352   0.0000   443.2265       3.36972       21.0499      0.656846      -1.39664      -1.53178      0.295638      0.402239      0.456637      0.507748      0.542878      0.557087
  81   8 3151.5903    4.1450  1.7144 13.4221 -0.0000  0.0161   0.0309   0.0449    0.0292   0.0000   442.7164       4.27048       21.7222   -0.00844390      -2.76835      -2.04915      0.310595      0.431485      0.484397      0.539747      0.572043      0.594236
  81   9 3361.8187    3.5370  2.7279 13.0764 -0.0000  0.0221   0.0220   0.0602    0.0240   0.0000   443.4496       4.89729       18.2048      -1.24090     -0.674707      -5.38116      0.416023      0.578214      0.658576      0.720471      0.757606      0.800205
  82   1 1372.8919    0.1282  0.1790  9.3182 -0.0001  0.0067   0.0038   0.0183    0.0135   0.0000   440.6366     -0.107833       21.1794      0.135022      -3.42677     -0.255051      0.135101      0.174766      0.210881      0.216756      0.235132      0.235371
  82   2 1713.0036    0.3680  0.5197  9.5589 -0.0006  0.0095   0.0051   0.0239    0.0218   0.0000   441.9729    0.00506289       21.0248     -0.166290      -2.66471      0.543734      0.176827      0.244349      0.282956      0.306241      0.336480      0.345659
  82   3 1992.4388    0.6949  0.9252 10.1745  0.0000  0.0123   0.0074   0.0328    0.0329   0.0000   441.9556      0.278746       21.2425     -0.272100      -3.38606     -0.211926      0.229032      0.318725      0.350502      0.395425      0.416914      0.437294
  82   4 2254.4066    1.2321  1.4526 10.8101 -0.0000  0.0154   0.0103   0.0414    0.0364   0.0000   442.9482       1.04161       20.7388     -0.250081      -3.15068      0.100346      0.286160      0.398966      0.444207      0.492726      0.527492      0.542331
  82   5 2494.5339    1.9587  1.5533 11.7920  0.0000  0.0156   0.0155   0.0424    0.0335   0.0000   442.5909       2.33643       21.1421      -1.09853      -2.44484     -0.418699      0.301093      0.410170      0.458994      0.507899      0.536262      0.561350
  82   6 2724.4684    2.8474  1.5892 12.4827 -0.0000  0.0155   0.0217   0.0423    0.0337   0.0000   443.1135       2.31593       20.6474      0.108000      -1.17947      -1.73698      0.290754      0.402760      0.447962      0.495017      0.525244      0.551647
  82   7 2948.6525    3.9466  1.4984 13.0009 -0.0000  0.0144   0.0303   0.0390    0.0384   0.0000   443.0446       3.15117       20.8694      0.101358      -1.72389      -2.83822      0.276219      0.384072      0.429499      0.465672      0.491305      0.516804
  82   8 3165.2470    4.1640  1.8387 13.3622 -0.0000  0.0167   0.0301   0.0460    0.0301   0.0000   442.5065       3.99944       20.4587     -0.344543      -1.70132      -4.09021      0.322514      0.438576      0.502271      0.538804      0.594003      0.607398
  82   9 3376.3106    3.4623  3.1565 12.9938 -0.0000  0.0243   0.0204   0.0659    0.0232   0.0000   443.6886       4.49407       19.7958     -0.297591      -1.57569      -3.35373      0.452983      0.629551      0.717593      0.792258      0.827098      0.885790
  82  10 3583.5879    2.5317  4.8338 12.5103 -0.0033  0.0372   0.0127   0.1003    0.0220   0.0000   443.5699       6.03007       21.3183       1.47754      -2.20516      -5.88947      0.686014      0.951490       1.08324       1.20869       1.25754       1.31562
  83   1 1380.0163    0.1305  0.1870  9.2328 -0.0000  0.0071   0.0037   0.0175    0.0135   0.0000   440.7854     0.0540354       20.9586    -0.0806867      -2.90588     -0.619372      0.130292      0.175334      0.203774      0.217787      0.251538      0.273004
  83   2 1720.8244    0.3682  0.4942  9.5337  0.0000  0.0091   0.0052   0.0226    0.0218   0.0000   441.5881      0.182953       21.3503   -0.00164958      -2.96747     -0.152634      0.177410      0.235092      0.260508      0.287517      0.314062      0.326098
  83   3 2001.4720    0.7305  0.9386 10.0162  0.0000  0.0121   0.0075   0.0312    0.0359   0.0000   442.3958      0.987311       20.3235     -0.903245      -3.11240      0.328379      0.223795      0.312333      0.353543      0.404104      0.429085      0.444645
  83   4 2264.4663    1.2145  1.3307 10.9735 -0.0000  0.0148   0.0108   0.0402    0.0349   0.0000   442.5330       1.30515       21.7834     -0.293897      -3.64730      -1.45769      0.278840      0.382648      0.428508      0.464651      0.506097      0.528044
  83   5 2505.3901    1.9733  1.6097 11.7381  0.0000  0.0159   0.0154   0.0438    0.0335   0.0000   442.5332       1.67394       20.3712     -0.284607      -2.88929     -0.543413      0.308334      0.423273      0.477940      0.511872      0.561252      0.575275
  83   6 2736.4241    2.9370  1.5534 12.4543 -0.0000  0.0151   0.0226   0.0410    0.0359   0.0000   442.7046       2.47069       21.2694     -0.906779      -2.23341      -1.24015      0.285654      0.389226      0.440624      0.486652      0.535567      0.556783
  83   7 2961.4819    3.9338  1.5489 13.0359  0.0002  0.0148   0.0298   0.0400    0.0358   0.0000   443.2320       3.72935       21.3615     0.0777260      -2.76261      -2.29890      0.291353      0.396564      0.441338      0.491489      0.539414      0.557525
  83   8 3178.8220    4.2055  1.8723 13.2448 -0.0000  0.0167   0.0294   0.0448    0.0306   0.0000   443.4560       4.46591       20.4358      0.853188      -1.29731      -3.74149      0.321328      0.436288      0.492293      0.543680      0.580849      0.603531
  83   9 3390.7841    3.4190  3.2465 12.9037 -0.0001  0.0243   0.0199   0.0683    0.0234   0.0000   442.9273       6.01191       18.1422      0.195482      -2.65457      -3.75760      0.459731      0.631559      0.721317      0.786253      0.843222      0.884864
  84   1 1387.0997    0.1359  0.1906  9.2592  0.0000  0.0069   0.0037   0.0167    0.0134   0.0000   440.7845     -0.178481       21.1380     -0.199771      -3.15260     -0.256081      0.130596      0.174606      0.208718      0.218392      0.236629      0.252778
  84   2 1728.5965    0.3856  0.5028  9.5573  0.0001  0.0088   0.0052   0.0224    0.0219   0.0000   441.8109    -0.0216795       21.1416      0.393771      -3.07487     -0.493208      0.168309      0.227531      0.254736      0.284795      0.316051      0.324487
  84   3 2010.4878    0.7362  0.9527 10.1706  0.0000  0.0125   0.0077   0.0329    0.0355   0.0000   442.0445      0.112320       21.2825     -0.358235      -2.25866      0.426892      0.222220      0.315870      0.346465      0.379004      0.404620      0.422966
  84   4 2274.4572    1.2738  1.4791 10.8339  0.0000  0.0156   0.0105   0.0408    0.0363   0.0000   442.6217      0.879536       21.6782     -0.908133      -2.66932      -1.00396      0.284002      0.397083      0.442129      0.494030      0.520903      0.540072
  84   5 2516.0945    2.0335  1.6409 11.8293  0.0002  0.0161   0.0155   0.0441    0.0322   0.0000   442.7282       1.93990       20.4784      0.549783      -2.10797      -1.87463      0.295973      0.413629      0.462833      0.510405      0.537171      0.563472
  84   6 2748.2438    3.0338  1.5505 12.5774  0.0000  0.0152   0.0234   0.0403    0.0354   0.0000   442.8245       3.17472       21.1295     -0.132724      -2.91497      -1.94756      0.291755      0.393412      0.453778      0.484322      0.530295      0.546786
  84   7 2974.2448    3.9161  1.5736 13.1396  0.0000  0.0150   0.0298   0.0415    0.0336   0.0000   443.1183       3.60586       20.5912     -0.290400      -2.46206      -2.64488      0.282363      0.384835      0.435433      0.476432      0.508858      0.538650
  84   8 3192.3063    4.1392  1.9130 13.2972  0.0000  0.0168   0.0285   0.0467    0.0290   0.0000   442.6850       5.02848       20.5180      -1.16113      -3.40561      -3.86560      0.314638      0.432813      0.491573      0.535148      0.578716      0.600755
  84   9 3405.0849    3.3438  3.2737 12.9486 -0.0000  0.0249   0.0194   0.0693    0.0226   0.0000   443.3333       6.27102       19.1624       1.11614      -1.63164      -4.63642      0.454366      0.633263      0.723822      0.787329      0.847004      0.880836
  84  10 3614.1283    2.3439  4.8872 12.5368 -0.0067  0.0396   0.0121   0.1062    0.0210   0.0000   443.6044       5.52404       19.2248     -0.677397      -1.49863      -5.52586      0.715698      0.996477       1.11559       1.24135       1.31603       1.37157
  85   1 1394.1375    0.1453  0.1977  9.2459  0.0002  0.0070   0.0037   0.0168    0.0135   0.0000   440.9320    -0.0976504       21.2268      0.228799      -3.38199     0.0328816      0.140399      0.173207      0.204509      0.229966      0.265105      0.274323
  85   2 1736.2916    0.3864  0.5304  9.6031 -0.0002  0.0094   0.0052   0.0237    0.0220   0.0000   441.5017     -0.551847       21.2922    -0.0834083      -2.99302     -0.264718      0.167930      0.229253      0.275167      0.279777      0.301704      0.330835
  85   3 2019.4071    0.7762  1.0075 10.1228  0.0000  0.0126   0.0077   0.0326    0.0366   0.0000   442.5938      0.355367       20.6900     -0.112102      -3.23143     -0.176937      0.226707      0.321572      0.359615      0.403292      0.426208      0.445764
  85   4 2284.3197    1.3233  1.4458 10.8726  0.0000  0.0152   0.0107   0.0396    0.0373   0.0000   443.1496       1.78656       20.9132      0.250846      -2.92053     -0.340030      0.272714      0.382884      0.429812      0.471044      0.497122      0.523294
  85   5 2526.7858    2.0932  1.7026 11.8050  0.0022  0.0160   0.0155   0.0451    0.0326   0.0000   442.6218       2.29203       20.2971      0.284694      -2.91875      -1.17319      0.288719      0.398250      0.444031      0.488640      0.526535      0.549674
  85   6 2760.0665    3.0465  1.5756 12.5862 -0.0000  0.0149   0.0229   0.0414    0.0334   0.0000   442.8480       2.46406       21.7059     -0.130611      -2.31093      -3.35749      0.275867      0.374844      0.427160      0.464431      0.502272      0.527809
  85   7 2986.8853    4.0255  1.5554 13.2067  0.0000  0.0150   0.0303   0.0404    0.0333   0.0000   442.7706       3.75815       20.7766      0.980662      -3.41858      -2.82164      0.275459      0.385999      0.427868      0.473662      0.503254      0.531463
  85   8 3205.7851    4.1788  1.9768 13.2492 -0.0000  0.0172   0.0285   0.0466    0.0302   0.0000   443.6234       5.23051       20.8648      0.615877      -1.56579      -4.77911      0.318364      0.439691      0.495733      0.533332      0.568017      0.603643
  85   9 3419.2930    3.2856  3.5590 12.9071  0.0000  0.0266   0.0187   0.0725    0.0221   0.0000   443.5523       5.34445       19.8838      -1.01645     -0.491879      -3.80590      0.483814      0.668254      0.756112      0.825524      0.881874      0.917697
  85  10 3628.9157    2.4513  6.0082 12.5121  0.0039  0.0454   0.0112   0.1209    0.0194   0.0000   444.2814       6.89367       21.2935      0.312719      -3.31515      -6.84785      0.801123       1.12661       1.28016       1.40881       1.48498       1.55323
  86   1 1401.1101    0.1466  0.2178  9.3200  0.0000  0.0071   0.0037   0.0181    0.0136   0.0000   440.7151   -0.00439800       21.2766     -0.168003      -3.64587      0.499311      0.135899      0.185598      0.218540      0.229786      0.248961      0.260769
  86   2 1743.9020    0.4057  0.5469  9.6132  0.0001  0.0095   0.0053   0.0230    0.0232   0.0000   441.4353      0.269996       21.8860      0.171783      -3.11264     -0.257941      0.164891      0.233688      0.262344      0.292728      0.300859      0.316747
  86   3 2028.2772    0.7795  1.0206 10.1787  0.0001  0.0127   0.0077   0.0330    0.0382   0.0000   442.8585      0.351988       21.5692     0.0360884      -3.15302     -0.549710      0.226050      0.313159      0.353867      0.386525      0.415786      0.435662
  86   4 2294.1571    1.3414  1.5139 10.9753 -0.0003  0.0153   0.0105   0.0409    0.0348   0.0000   442.3626       1.34174       20.5442    -0.0211267      -2.57132     -0.398390      0.278257      0.386095      0.430839      0.481200      0.517900      0.554466
  86   5 2537.3768    2.0958  1.6960 11.9045 -0.0030  0.0160   0.0154   0.0445    0.0316   0.0000   442.3322       2.48465       21.7393      0.279237      -3.99444      -1.82596      0.293118      0.403236      0.452258      0.502899      0.525315      0.551185
  86   6 2771.8057    3.1243  1.5449 12.6962  0.0000  0.0149   0.0238   0.0400    0.0352   0.0000   442.4561       2.76963       22.3923      -1.10895      -2.36952      -1.89455      0.275716      0.377094      0.430445      0.448086      0.499570      0.504051
  86   7 2999.4222    4.0443  1.5290 13.3289  0.0001  0.0148   0.0308   0.0399    0.0329   0.0000   443.2605       4.92784       21.2149      0.291622      -2.36243      -1.18660      0.272701      0.376337      0.409905      0.459596      0.480964      0.508969
  86   8 3219.1222    4.0896  1.9919 13.3278  0.0000  0.0171   0.0275   0.0478    0.0287   0.0000   442.2856       5.66226       21.3191      -1.07500      -2.88978      -4.14539      0.313219      0.420623      0.471846      0.518432      0.551460      0.580818
  86   9 3433.4765    3.2554  3.5585 12.9579 -0.0006  0.0266   0.0185   0.0736    0.0224   0.0000   443.2854       5.19127       19.6700       1.07894      -1.26145      -3.88121      0.473926      0.667253      0.742933      0.842258      0.864896      0.912247
  87   1 1408.0425    0.1401  0.1992  9.2551 -0.0002  0.0068   0.0036   0.0168    0.0134   0.0000   440.7930    -0.0225150       20.9786     -0.214318      -3.18086    -0.0959565      0.124084      0.164063      0.188286      0.222711      0.232508      0.248002
  87   2 1751.4757    0.4089  0.5536  9.6065  0.0000  0.0093   0.0052   0.0235    0.0228   0.0000   441.6430     0.0178941       21.1009     0.0664666      -3.45657     -0.535913      0.164237      0.229473      0.265548      0.295724      0.302005      0.308321
  87   3 2037.1107    0.7999  1.0279 10.1555 -0.0000  0.0125   0.0078   0.0332    0.0381   0.0000   442.2791      0.582950       20.5822     -0.350468      -3.43877     -0.339035      0.224980      0.308546      0.348275      0.386431      0.412404      0.427335
  87   4 2303.8768    1.3791  1.5991 10.9073 -0.0001  0.0159   0.0107   0.0423    0.0368   0.0000   442.9522      0.843556       21.0433     -0.608273      -3.18206     -0.321773      0.283971      0.393941      0.451732      0.488626      0.529895      0.538399
  87   5 2547.9642    2.1499  1.7767 11.8319 -0.0000  0.0164   0.0156   0.0454    0.0333   0.0000   443.2165       3.17830       20.7352     -0.515026      -2.87673      -2.09361      0.298721      0.408986      0.463220      0.510245      0.548907      0.572706
  87   6 2783.5197    3.1446  1.6048 12.6521  0.0000  0.0152   0.0235   0.0415    0.0344   0.0000   443.2531       3.92032       21.5377     -0.849895      -1.78387      -1.58509      0.277228      0.384463      0.418032      0.464383      0.503787      0.517821
  87   7 3011.9194    4.1212  1.5644 13.3261  0.0023  0.0148   0.0312   0.0405    0.0334   0.0000   442.6212       3.20689       21.4116     -0.575029      -1.92325      -3.02259      0.268090      0.371759      0.418526      0.464499      0.484459      0.510628
  87   8 3232.3947    4.0872  2.1515 13.3143  0.0000  0.0182   0.0268   0.0498    0.0270   0.0000   443.5299       4.81486       20.2627      0.278389      -1.27352      -3.84917      0.317773      0.450226      0.498095      0.549436      0.595508      0.608867
  87   9 3447.5752    3.2529  4.0021 12.8007  0.0000  0.0294   0.0134   0.0754    0.0153   0.0000   442.5763       4.79212       20.2193      0.940824      -2.65186      -5.95407      0.525477      0.724148      0.818322      0.906898      0.953305      0.995895
  88   1 1414.9243    0.1478  0.2228  9.2504  0.0000  0.0070   0.0036   0.0183    0.0136   0.0000   440.5191     0.0200029       21.0723      0.152464      -3.27740     -0.353471      0.133924      0.169671      0.188529      0.215576      0.229008      0.228253
  88   2 1758.9330    0.4152  0.6310  9.6123 -0.0001  0.0103   0.0052   0.0262    0.0244   0.0000   441.4239     -0.105496       21.5157    -0.0383322      -3.78945     -0.190218      0.177619      0.239486      0.287017      0.305601      0.322079      0.342778
  88   3 2045.8697    0.7958  1.0134 10.3497 -0.0000  0.0125   0.0079   0.0337    0.0340   0.0000   442.1060      0.132266       21.3305     -0.724377      -2.93342      0.197224      0.217788      0.302670      0.338510      0.385665      0.391857      0.417557
  88   4 2313.5165    1.4042  1.5570 11.0171 -0.0023  0.0157   0.0109   0.0416    0.0349   0.0000   442.9517       1.15377       21.2595      0.104186      -1.88353      -1.17494      0.275705      0.384147      0.438494      0.471363      0.508389      0.536310
  88   5 2558.4642    2.1827  1.7434 11.9480  0.0000  0.0163   0.0158   0.0447    0.0312   0.0000   442.3657       1.70979       21.1094     -0.553888      -2.16756      -1.51131      0.286494      0.402259      0.443104      0.492576      0.528588      0.554876
  88   6 2795.0435    3.1878  1.5718 12.7618 -0.0000  0.0148   0.0237   0.0409    0.0316   0.0000   442.9484       2.59217       19.7558      0.356706      -2.05807      -2.75250      0.268690      0.366301      0.413883      0.452358      0.484493      0.505421
  88   7 3024.3236    4.0972  1.6557 13.2952  0.0030  0.0151   0.0296   0.0419    0.0309   0.0000   443.6631       3.18453       21.1434      0.686983      -2.12561      -2.78612      0.277051      0.380704      0.425281      0.474858      0.506861      0.528868
  88   8 3245.5391    3.9809  2.2880 13.2969  0.0000  0.0188   0.0252   0.0519    0.0254   0.0000   443.7907       5.24659       19.9777       1.10027      -1.30904      -4.42911      0.328101      0.453410      0.515077      0.564650      0.595858      0.634289
  88   9 3461.5632    3.2589  4.1469 12.7972  0.0029  0.0244   0.0097   0.0628    0.0059   0.0000   442.6145       5.53489       19.9301     -0.103939      -2.23161      -6.50670      0.519698      0.569564      0.786230      0.742889      0.903446      0.910731
  89   1 1421.7435    0.1549  0.2457  9.2138  0.0002  0.0075   0.0036   0.0191    0.0138   0.0000   440.6253      0.161346       20.9669      0.444056      -3.64486      0.235860      0.135631      0.188267      0.224126      0.245560      0.267836      0.281736
  89   2 1766.3497    0.4301  0.6217  9.6095  0.0000  0.0101   0.0054   0.0256    0.0248   0.0000   441.3672      0.245505       21.1121    -0.0886682      -3.54957    -0.0348820      0.175518      0.242549      0.280382      0.311706      0.331904      0.346493
  89   3 2054.5699    0.8068  1.1479 10.2918 -0.0000  0.0140   0.0079   0.0371    0.0376   0.0000   442.3847      0.379245       22.0692     -0.189021      -2.98909     -0.488730      0.247301      0.343215      0.398578      0.438286      0.465746      0.480010
  89   4 2323.1181    1.4195  1.5996 11.0410  0.0000  0.0158   0.0109   0.0424    0.0342   0.0000   442.2754       1.12566       21.0095      0.838335      -3.10674     -0.318689      0.275375      0.384606      0.427581      0.477348      0.518779      0.544444
  89   5 2568.8955    2.2102  1.7029 12.0069  0.0029  0.0161   0.0163   0.0440    0.0315   0.0000   442.4757       2.81561       21.3822      0.728063      -2.90871      -2.15120      0.277656      0.386917      0.440066      0.471501      0.505515      0.521945
  89   6 2806.5915    3.2585  1.5899 12.7241  0.0000  0.0148   0.0242   0.0411    0.0341   0.0000   442.8314       3.13735       20.5619     -0.118577      -2.86229      -2.05837      0.267188      0.361866      0.413327      0.447843      0.485963      0.500066
  89   7 3036.6587    4.1913  1.7037 13.1545  0.0002  0.0152   0.0292   0.0411    0.0324   0.0000   443.1113       4.55462       21.2555     -0.103748      -3.69175      -2.23848      0.266626      0.368304      0.415816      0.454085      0.488813      0.510308
  89   8 3258.6460    3.9511  2.3438 13.2554  0.0000  0.0189   0.0247   0.0525    0.0252   0.0000   443.5782       4.79863       19.9677      -1.23760      -1.15571      -1.58881      0.330251      0.456810      0.508863      0.569604      0.607582      0.638682
  89   9 3475.5944    3.0684  4.1532 12.8225  0.0000  0.0304   0.0098   0.0789    0.0091   0.0000   442.7264       6.55086       22.8230       1.47408      -2.62848      -4.27450      0.532777      0.729536      0.842686      0.909536      0.995710       1.03824
  90   1 1428.5132    0.1578  0.2466  9.2590  0.0000  0.0076   0.0036   0.0183    0.0137   0.0000   440.5321      0.483502       21.1015     -0.215997      -3.43034   -0.00439688      0.136079      0.185384      0.206402      0.239004      0.261924      0.276655
  90   2 1773.7066    0.4225  0.6064  9.6969  0.0000  0.0103   0.0053   0.0250    0.0235   0.0000   441.3718     -0.626111       21.7327     0.0708324      -3.34548     -0.510354      0.169399      0.243038      0.268483      0.307549      0.311955      0.334412
  90   3 2063.2345    0.8353  1.0915 10.3037  0.0000  0.0130   0.0080   0.0347    0.0369   0.0000   441.9391      0.336834       21.7590     -0.421972      -3.39034     -0.448190      0.222713      0.305976      0.349764      0.393639      0.395620      0.434725
  90   4 2332.6034    1.4675  1.5992 11.0856  0.0000  0.0156   0.0111   0.0423    0.0343   0.0000   442.8005       1.05069       21.1532      0.485654      -3.23564     -0.947902      0.268636      0.368427      0.425104      0.459790      0.494071      0.520144
  90   5 2579.2698    2.2597  1.7849 12.0547  0.0002  0.0165   0.0162   0.0450    0.0303   0.0000   443.0714       2.42160       20.4566     -0.354216      -1.93044      -2.13906      0.292127      0.396847      0.454970      0.491467      0.541515      0.557407
  90   6 2818.0506    3.3803  1.6223 12.6081  0.0001  0.0145   0.0237   0.0398    0.0351   0.0000   442.9681       2.18002       20.8760     0.0882697      -2.33337      -1.07671      0.257792      0.347367      0.400216      0.432267      0.468897      0.483991
  90   7 3048.9804    4.1918  1.6788 13.2572  0.0000  0.0153   0.0299   0.0415    0.0325   0.0000   443.3227       3.11859       20.8041     -0.448573     -0.818275      -2.71429      0.267099      0.371448      0.409890      0.452545      0.484617      0.502492
  90   8 3271.7107    3.9078  2.3277 13.2387  0.0000  0.0188   0.0242   0.0521    0.0251   0.0000   443.8021       5.51585       19.4735     0.0157312      -1.15760      -2.83180      0.321665      0.450499      0.506752      0.557398      0.592505      0.619900
  90   9 3489.3647    3.0746  4.3692 12.6815  0.0130  0.0314   0.0099   0.0815    0.0105   0.0000   442.7241       6.58880       22.3670      0.521094      -3.67049      -3.52631      0.535917      0.748979      0.843257      0.945799       1.00689       1.05007
  91   1 1435.2494    0.1577  0.2527  9.2578  0.0000  0.0074   0.0036   0.0192    0.0137   0.0000   440.6768     -0.402550       20.9736    -0.0937814      -3.58810     -0.173426      0.132307      0.190454      0.204991      0.240264      0.276260      0.266895
  91   2 1780.9931    0.4422  0.6378  9.6507  0.0000  0.0100   0.0053   0.0255    0.0242   0.0000   441.4490      0.112168       21.5604    -0.0576289      -3.52054     -0.160903      0.165452      0.231761      0.263571      0.284551      0.309443      0.317123
  91   3 2071.8479    0.8670  1.1948 10.2333 -0.0000  0.0135   0.0080   0.0362    0.0394   0.0000   442.2844      0.900839       21.4648      0.125835      -2.39613      0.265265      0.229734      0.316785      0.364706      0.397641      0.432513      0.452747
  91   4 2341.9972    1.4605  1.6015 11.3122  0.0000  0.0159   0.0114   0.0439    0.0310   0.0000   441.8371       1.36460       21.7585     -0.140032      -2.63553     -0.502182      0.274495      0.376954      0.430580      0.464121      0.505530      0.519239
  91   5 2589.5734    2.3223  1.7813 11.9801  0.0000  0.0162   0.0163   0.0437    0.0323   0.0000   442.9064       2.09147       21.0638     0.0509805      -2.59108     -0.800474      0.279839      0.383582      0.424769      0.477617      0.508585      0.529378
  91   6 2829.4318    3.4040  1.6953 12.6106  0.0000  0.0150   0.0235   0.0412    0.0351   0.0000   442.8142       3.33623       20.4600     -0.663683      -3.10201      -2.22774      0.257410      0.357245      0.405647      0.441727      0.479327      0.495477
  91   7 3061.1502    4.2891  1.6137 13.2289  0.0000  0.0146   0.0303   0.0398    0.0332   0.0000   443.0388       4.11943       21.0905      0.901575      -3.79710      -1.06432      0.251529      0.351722      0.388329      0.433196      0.467696      0.491183
  91   8 3284.6702    3.8887  2.6899 13.1354  0.0000  0.0206   0.0228   0.0566    0.0250   0.0000   442.8082       5.41489       19.9787     -0.584532      -1.17987      -3.35511      0.345281      0.482461      0.537037      0.595704      0.622762      0.652882
  91   9 3503.2221    3.2487  5.0321 12.5409  0.0083  0.0263   0.0083   0.0549    0.0056   0.0000   443.5286       7.07024       20.7895      -2.40058      -2.70509     -0.890042      0.590967      0.627910      0.871316      0.807973      0.962591      0.733498
  92   1 1441.9499    0.1631  0.2345  9.3073  0.0000  0.0071   0.0037   0.0168    0.0137   0.0000   440.3291     -0.497958       20.9771     -0.200947      -3.31298     -0.208131      0.128586      0.169034      0.192453      0.207633      0.225190      0.246737
  92   2 1788.2246    0.4543  0.6193  9.7320  0.0003  0.0098   0.0055   0.0244    0.0242   0.0000   441.4148     -0.137653       21.0674     0.0163217      -3.15726     -0.496244      0.160770      0.225756      0.249822      0.283393      0.302021      0.316969
  92   3 2080.3867    0.8805  1.1929 10.3225  0.0002  0.0133   0.0080   0.0364    0.0375   0.0000   442.1339      0.623091       21.3423      0.436638      -3.53388    -0.0963817      0.227960      0.311748      0.354349      0.387451      0.414974      0.438055
  92   4 2351.3430    1.5036  1.6259 11.2599  0.0001  0.0157   0.0114   0.0433    0.0327   0.0000   442.5319      0.907319       21.8137     -0.514513      -3.76129     -0.657420      0.268688      0.374105      0.422875      0.459021      0.490155      0.523728
  92   5 2599.8700    2.3602  1.8062 12.0635  0.0000  0.0161   0.0163   0.0447    0.0307   0.0000   442.8906       2.56413       20.8462    -0.0786554      -1.69327      -1.43983      0.274163      0.378429      0.429530      0.468636      0.501491      0.531967
  92   6 2840.7564    3.4197  1.5499 12.8906 -0.0000  0.0148   0.0252   0.0394    0.0333   0.0000   443.0431       2.97545       21.6855      0.634301      -2.80237      -1.77632      0.246469      0.351886      0.384042      0.431841      0.462740      0.484954
  92   7 3073.2447    4.1412  1.6845 13.3441 -0.0001  0.0153   0.0293   0.0423    0.0304   0.0000   442.9067       3.84115       20.8352     -0.216795      -2.94274      -3.00126      0.255905      0.366851      0.404120      0.445216      0.484362      0.503469
  92   8 3297.6465    3.8101  2.6122 13.2120 -0.0001  0.0203   0.0226   0.0561    0.0240   0.0000   442.5113       5.22262       20.4846      0.454804      -1.47639      -3.18810      0.337505      0.470826      0.521768      0.585908      0.628990      0.655163
  92   9 3516.9873    3.0089  4.7910 12.5863  0.0148  0.0300   0.0080   0.0836    0.0059   0.0000   443.0682       5.78269       24.1847     -0.540934      -3.57326      -4.13548      0.569480      0.683501      0.891483      0.864764       1.04777      0.995415
  93   1 1448.5648    0.1729  0.2476  9.2989  0.0000  0.0069   0.0037   0.0173    0.0138   0.0000   440.6417     0.0832817       20.9844     0.0695507      -3.14889    -0.0660906      0.124446      0.168552      0.186297      0.199508      0.211844      0.225610
  93   2 1795.3938    0.4627  0.6396  9.7399 -0.0001  0.0098   0.0055   0.0248    0.0249   0.0000   441.5152     0.0962856       21.2028     0.0402818      -3.44579     -0.391947      0.165677      0.225851      0.255683      0.287421      0.297268      0.312944
  93   3 2088.8875    0.8594  1.2215 10.4701  0.0000  0.0143   0.0080   0.0381    0.0358   0.0000   442.0873       1.09582       21.1728      0.722618      -2.67437     -0.122943      0.229438      0.328923      0.366747      0.413096      0.440872      0.455724
  93   4 2360.6621    1.5378  1.7050 11.2756  0.0000  0.0159   0.0111   0.0444    0.0313   0.0000   442.6253       1.31567       20.9425      0.454584      -1.73929      -1.20690      0.264784      0.368731      0.416860      0.460239      0.489577      0.507876
  93   5 2610.0809    2.4351  1.7424 12.1869  0.0000  0.0160   0.0173   0.0433    0.0317   0.0000   442.2215       2.18766       20.6591      -1.21352      -1.73357      -1.66051      0.265044      0.361520      0.415657      0.463974      0.476518      0.508512
  93   6 2852.0340    3.4700  1.6426 12.8940 -0.0000  0.0151   0.0248   0.0403    0.0328   0.0000   442.8795       3.02422       20.8840     -0.261835      -3.08452      -1.87790      0.247662      0.348153      0.392081      0.426644      0.455741      0.469711
  93   7 3085.3025    4.2518  1.7264 13.3367  0.0001  0.0151   0.0294   0.0418    0.0309   0.0000   442.6956       3.31558       21.8933     -0.335628      -1.90386      -3.13535      0.257009      0.357742      0.395945      0.437219      0.467537      0.487671
  93   8 3310.4938    3.7139  2.7572 13.2424  0.0000  0.0213   0.0219   0.0583    0.0232   0.0000   443.8697       5.33298       20.0952     -0.355897      -1.53958      -4.15979      0.354514      0.497731      0.564856      0.624741      0.660581      0.695273
  94   0  985.4375    0.0305  0.0059  9.4367  0.0049  0.0061   0.0066   0.0049    0.0106   0.0000   437.2063     -0.558929       21.0957      0.588636      -2.50557     -0.799060     0.0975469      0.174572      0.170471      0.220779      0.392369      0.258468
  94   1 1455.1741    0.1614  0.2372  9.3133 -0.0000  0.0070   0.0036   0.0170    0.0136   0.0000   440.3893    -0.0442251       21.2988  -0.000709226      -3.34721      0.107913      0.121895      0.159211      0.178096      0.202703      0.212313      0.236834
  94   2 1802.4927    0.4759  0.6729  9.7139  0.0000  0.0101   0.0055   0.0255    0.0255   0.0000   441.6525    -0.0222213       21.1571     -0.139479      -2.97214     -0.485316      0.160264      0.225144      0.257113      0.288428      0.291201      0.315621
  94   3 2097.3359    0.9096  1.2151 10.4260 -0.0001  0.0136   0.0082   0.0361    0.0368   0.0000   442.0472      0.898150       21.2324      0.425597      -3.50548      0.518775      0.222325      0.303397      0.352314      0.387247      0.419160      0.436522
  94   4 2369.8420    1.5687  1.7793 11.2252  0.0000  0.0167   0.0111   0.0441    0.0327   0.0000   442.6119       1.28182       20.8840      0.610121      -2.65868      -1.08637      0.272073      0.379176      0.422234      0.472996      0.505845      0.527336
  94   5 2620.2271    2.4521  1.7583 12.1559  0.0000  0.0158   0.0171   0.0438    0.0315   0.0000   442.3366       1.55893       21.4634     -0.694091      -3.21559     -0.864641      0.258928      0.359415      0.407504      0.442683      0.476339      0.493992
  94   6 2863.2620    3.5117  1.6554 12.9254  0.0000  0.0149   0.0247   0.0410    0.0313   0.0000   443.2937       3.00831       21.2075     -0.526087      -2.97417      -1.71928      0.247639      0.337707      0.378699      0.412781      0.437496      0.468650
  94   7 3097.2563    4.2513  1.7011 13.4614  0.0000  0.0153   0.0296   0.0415    0.0286   0.0000   442.9530       3.85910       20.8137      0.641491      -2.71058      -2.85302      0.255271      0.354411      0.400725      0.435067      0.470842      0.495526
  94   8 3323.2668    3.6865  2.7237 13.2685 -0.0001  0.0209   0.0218   0.0582    0.0225   0.0000   443.3203       4.92907       19.8886     -0.714472      -1.14369      -5.02527      0.347710      0.479984      0.543389      0.588846      0.637479      0.663746
  94   9 3544.1700    2.9192  5.0094 12.5335 -0.0049  0.0364   0.0082   0.0943    0.0102   0.0000   443.5823       4.90887       20.6689       1.67781      -3.48890      -4.35554      0.608475      0.818996      0.946449       1.03661       1.11821       1.17818
  95   1 1461.7152    0.1705  0.2647  9.2575  0.0000  0.0071   0.0036   0.0185    0.0140   0.0000   440.5159     -0.197859       20.9898      0.450448      -3.08099     -0.152710      0.115141      0.162704      0.179209      0.201210      0.211331      0.225968
  95   2 1809.5604    0.4864  0.6683  9.7378  0.0000  0.0099   0.0056   0.0250    0.0262   0.0000   441.5198     0.0838720       20.8138    -0.0203331      -2.53380     -0.403711      0.165092      0.220949      0.247338      0.276693      0.294236      0.318609
  95   3 2105.7704    0.9036  1.2351 10.4527  0.0000  0.0135   0.0080   0.0371    0.0354   0.0000   442.2834      0.949957       20.9773     -0.210285      -3.33619     0.0463893      0.225446      0.307504      0.357673      0.386759      0.417834      0.441445
  95   4 2378.9663    1.5782  1.6732 11.4397 -0.0001  0.0162   0.0118   0.0445    0.0313   0.0000   442.0162       1.70657       21.4630      0.544083      -3.68991     -0.599136      0.263838      0.364273      0.421059      0.453640      0.493034      0.516597
  95   5 2630.3436    2.4412  1.7991 12.3327  0.0000  0.0162   0.0172   0.0451    0.0284   0.0000   443.1215       1.75668       21.4915      0.749527      -2.77480      -1.24127      0.266990      0.363620      0.418085      0.459652      0.493378      0.509384
  95   6 2874.3707    3.5801  1.5950 13.0510  0.0000  0.0145   0.0257   0.0400    0.0313   0.0000   443.0225       3.14820       20.5099      0.127667      -3.56144      -2.00205      0.242381      0.338269      0.378813      0.418319      0.448232      0.483036
  95   7 3109.1837    4.2553  1.8452 13.3085  0.0000  0.0158   0.0281   0.0423    0.0297   0.0000   443.4541       4.49055       20.9208      0.441327      -1.93276      -3.72731      0.260844      0.356580      0.398259      0.449874      0.468784      0.498980
  95   8 3335.9586    3.6357  3.0075 13.2093 -0.0000  0.0226   0.0207   0.0623    0.0222   0.0000   444.2212       4.74443       20.9978      0.245429      -1.15811      -3.57753      0.361131      0.505918      0.576370      0.636359      0.678347      0.709683
  96   0  995.5536    0.0188  0.0040  9.4199 -0.0212  0.0051   0.0038   0.0051    0.0105   0.0000   437.0651     -0.475721       21.4877      0.474751      -3.47804      0.704726     0.0754790      0.116822      0.153332      0.121247      0.153665      0.168469
  96   1 1468.2048    0.1789  0.2548  9.2940  0.0001  0.0068   0.0037   0.0172    0.0139   0.0000   440.6037     -0.167348       21.2636     -0.213181      -3.41859     -0.208027      0.118895      0.157075      0.175497      0.195750      0.208316      0.228923
  96   2 1816.5495    0.4943  0.7509  9.7940  0.0000  0.0107   0.0055   0.0283    0.0263   0.0000   440.9646     -0.203749       21.3742      0.246055      -3.23383     -0.757123      0.173479      0.234086      0.272654      0.301881      0.309573      0.340529
  96   3 2114.0836    0.9397  1.2801 10.5135 -0.0000  0.0140   0.0082   0.0372    0.0347   0.0000   441.9051      0.691873       21.3767      0.474842      -3.09815     -0.923176      0.226898      0.305006      0.353072      0.387944      0.414760      0.433043
  96   4 2388.0421    1.6216  1.7166 11.4166  0.0000  0.0160   0.0117   0.0445    0.0313   0.0000   442.7894       1.52991       21.6511      0.319592      -2.97912     -0.438023      0.260575      0.363270      0.413794      0.453542      0.489474      0.509982
  96   5 2640.4151    2.4724  1.6714 12.4594  0.0000  0.0160   0.0182   0.0428    0.0290   0.0000   442.3978       2.57890       20.9731      0.472468      -3.00116     -0.909653      0.255905      0.357655      0.404218      0.450189      0.481556      0.503692
  96   6 2885.4511    3.6777  1.7503 12.9090  0.0000  0.0149   0.0245   0.0412    0.0314   0.0000   442.8390       3.10486       21.2953     -0.385049      -3.09890      -2.48529      0.243941      0.335774      0.381273      0.412970      0.441086      0.466380
  96   7 3121.0316    4.2218  1.8553 13.4429 -0.0000  0.0160   0.0282   0.0437    0.0276   0.0000   443.2737       3.83479       21.1216     -0.191076      -2.03971      -2.83647      0.257418      0.363416      0.403789      0.449931      0.471503      0.492777
  96   8 3348.6511    3.6091  3.2015 13.1754  0.0002  0.0236   0.0200   0.0648    0.0221   0.0000   443.8727       5.28818       20.8808       1.11361      -1.61763      -4.16923      0.372470      0.524153      0.593283      0.657503      0.692675      0.741425
  96   9 3571.3048    2.4867  4.5572 12.6864 -0.0014  0.0367   0.0120   0.0975    0.0225   0.0000   442.8152       7.39387       21.6751       2.24119      -1.86349      -5.45468      0.565443      0.809121      0.896464       1.00115       1.06682       1.13601
  97   1 1474.6617    0.1817  0.2858  9.3068  0.0002  0.0074   0.0036   0.0189    0.0140   0.0000   440.5680     0.0130423       21.3408      0.154059      -3.17814      0.148768      0.120266      0.162090      0.181179      0.196215      0.214464      0.222966
  97   2 1823.4909    0.5001  0.7031  9.8325  0.0000  0.0100   0.0056   0.0265    0.0255   0.0000   441.0349      0.214182       21.6733      0.220756      -3.36753      0.114531      0.160836      0.216044      0.254182      0.273665      0.290438      0.309349
  97   3 2122.4064    0.9476  1.2864 10.5465  0.0000  0.0139   0.0083   0.0379    0.0345   0.0000   442.1646     0.0843903       21.4182      0.681292      -3.03356      0.181051      0.225844      0.310187      0.344262      0.384188      0.415326      0.430900
  97   4 2397.0231    1.6435  1.7455 11.4776  0.0001  0.0163   0.0120   0.0448    0.0314   0.0000   442.4607       1.13044       21.4146      0.353370      -2.40148     -0.468646      0.263495      0.360990      0.415596      0.440534      0.484847      0.495444
  97   5 2650.3464    2.5676  1.7681 12.3845  0.0000  0.0161   0.0179   0.0428    0.0292   0.0000   443.0347       2.34349       21.1041     0.0712671      -2.35514      -1.64960      0.257700      0.359899      0.404908      0.450095      0.482287      0.502960
  97   6 2896.4741    3.7339  1.6864 12.9423  0.0000  0.0147   0.0254   0.0402    0.0329   0.0000   442.8413       3.61801       20.8483     -0.229510      -3.21780      -2.08475      0.235540      0.328395      0.369056      0.402795      0.440772      0.451738
  97   7 3132.7970    4.3249  1.8281 13.3664 -0.0000  0.0153   0.0284   0.0427    0.0293   0.0000   443.7836       3.95659       20.4650      0.582465      -2.72675      -2.74398      0.247716      0.339577      0.382223      0.418580      0.452772      0.475651
  97   8 3361.1828    3.5762  3.2430 13.1332  0.0001  0.0236   0.0198   0.0650    0.0227   0.0000   443.8673       5.51048       20.0043    -0.0402273     -0.553101      -2.16952      0.385871      0.534606      0.600605      0.666639      0.715045      0.746616
  98   0 1005.5696    0.0238  0.0048  9.4126 -0.0199  0.0132   0.0050   0.0030    0.0104   0.0000   437.1702      0.337039       21.9084     0.0313832      -3.37301     0.0424510      0.287322      0.155313      0.197454      0.371009      0.401028      0.304792
  98   1 1481.0743    0.1881  0.2730  9.3235  0.0001  0.0068   0.0037   0.0177    0.0140   0.0000   440.3917     -0.116543       20.8998      0.241026      -3.71882      0.273647      0.111798      0.151954      0.176152      0.199913      0.206099      0.217114
  98   2 1830.3706    0.5213  0.7592  9.8035  0.0000  0.0105   0.0056   0.0270    0.0270   0.0000   441.3763     0.0832169       21.0099     0.0692085      -3.56469     -0.246092      0.165382      0.229630      0.255993      0.289916      0.307191      0.320227
  98   3 2130.6200    0.9599  1.2967 10.5897  0.0000  0.0140   0.0083   0.0377    0.0343   0.0000   442.0105      0.736817       21.2184     -0.264591      -3.42327     0.0778033      0.227244      0.310448      0.349153      0.389980      0.426064      0.439962
  98   4 2405.9644    1.6393  1.8287 11.5379  0.0002  0.0168   0.0118   0.0471    0.0299   0.0000   442.8801       1.44659       21.2001      0.317840      -2.61959     -0.586786      0.272016      0.364741      0.421056      0.454577      0.499578      0.512154
  98   5 2660.3419    2.6333  1.7247 12.4430  0.0000  0.0157   0.0185   0.0422    0.0297   0.0000   443.0787       2.50013       19.9254      0.828709      -3.53030      -1.70998      0.250538      0.349350      0.395881      0.431587      0.465597      0.488448
  98   6 2907.3998    3.7293  1.6376 13.1093  0.0000  0.0147   0.0258   0.0398    0.0305   0.0000   442.8063       3.43210       20.9491     -0.338428      -2.94741      -1.95420      0.231319      0.322579      0.362198      0.400772      0.418769      0.444280
  98   7 3144.4843    4.2854  1.9548 13.3349 -0.0000  0.0157   0.0271   0.0450    0.0280   0.0000   442.8359       4.31087       20.7044      0.534432      -2.06347      -3.76413      0.252788      0.347046      0.396285      0.435139      0.465950      0.485336
  98   8 3373.7997    3.5379  3.2827 13.1157  0.0000  0.0241   0.0193   0.0660    0.0227   0.0000   443.6126       5.49499       21.1603      0.305911      -1.35576      -1.61899      0.374888      0.523559      0.594782      0.653940      0.705167      0.735901
  98   9 3597.9748    2.5888  5.4533 12.5905 -0.0053  0.0424   0.0079   0.1053    0.0130   0.0000   442.1539       5.66078       21.3679     -0.272655      -2.40007      -5.91751      0.657617      0.914335       1.03501       1.15102       1.22754       1.29867
  99   1 1487.4483    0.1913  0.2829  9.3057 -0.0004  0.0070   0.0037   0.0178    0.0141   0.0000   440.1296     -0.143787       21.1519     -0.242545      -3.12065     -0.141765      0.115101      0.159331      0.175528      0.190399      0.207638      0.213655
  99   2 1837.2088    0.5240  0.7557  9.8163 -0.0000  0.0105   0.0056   0.0269    0.0272   0.0000   440.7042      0.145760       21.2297    -0.0398391      -3.35102     -0.761810      0.159455      0.228817      0.257025      0.280422      0.306373      0.320200
  99   3 2138.8159    0.9772  1.2783 10.6878  0.0001  0.0142   0.0085   0.0366    0.0329   0.0000   442.3003      0.231283       21.7395      0.216334      -3.14869     -0.549431      0.220837      0.307901      0.348799      0.380641      0.422586      0.430132
  99   4 2414.8367    1.6915  1.8448 11.4935  0.0026  0.0171   0.0119   0.0456    0.0318   0.0000   442.2608       1.42961       20.5056      0.446437      -2.47398     -0.807556      0.263802      0.371205      0.413811      0.459010      0.497273      0.522974
  99   5 2670.2480    2.6701  1.7641 12.4015  0.0000  0.0157   0.0181   0.0424    0.0298   0.0000   442.8343       1.61320       21.2493      0.120387      -2.33016      -1.28604      0.243827      0.340173      0.386572      0.422142      0.462554      0.480049
  99   6 2918.2874    3.8237  1.6461 13.0469  0.0000  0.0143   0.0262   0.0395    0.0324   0.0000   443.4309       2.92973       21.1850      0.907292      -1.99190      -2.27002      0.227677      0.311438      0.347198      0.392485      0.427451      0.442793
  99   7 3156.1711    4.1910  1.9867 13.4047 -0.0000  0.0166   0.0265   0.0447    0.0264   0.0000   443.2394       4.59164       20.5898      0.813739      -3.35539      -3.20240      0.256442      0.364189      0.404885      0.451070      0.483023      0.510716
  99   8 3386.2749    3.5400  3.5661 13.0754 -0.0000  0.0256   0.0188   0.0705    0.0229   0.0000   443.6671       5.37398       19.9341      0.161473      -2.26418      -3.70713      0.396175      0.546120      0.622873      0.686403      0.726887      0.762467
 100   0 1015.5891    0.0281  0.0082  9.4203 -0.0009  0.0073   0.0039   0.0038    0.0103   0.0000   437.2322     -0.310849       20.4132       1.11359      -3.22523     -0.105441      0.127382      0.170288      0.228507      0.201658      0.299471      0.296819
 100   1 1493.7563    0.1872  0.3065  9.3156  0.0000  0.0077   0.0035   0.0195    0.0143   0.0000   440.2583      0.138250       20.9657     0.0574816      -2.92987     -0.374292      0.116367      0.163843      0.185654      0.205519      0.209638      0.226553
 100   2 1844.0120    0.5307  0.7891  9.8613  0.0001  0.0108   0.0056   0.0275    0.0272   0.0000   441.1370      0.294534       21.6625     0.0894137      -3.20587      0.438719      0.163923      0.230811      0.255697      0.292497      0.307057      0.324708
 100   3 2146.9632    1.0033  1.4272 10.5408 -0.0000  0.0147   0.0080   0.0386    0.0338   0.0000   441.9062      0.740607       21.1630     -0.676027      -2.88591    -0.0118347      0.223333      0.311186      0.355933      0.392702      0.421733      0.439622
 100   4 2423.6630    1.7465  1.7800 11.6247  0.0000  0.0162   0.0122   0.0450    0.0305   0.0000   442.1884       1.84479       20.4229      0.479040      -3.07623      -1.42598      0.251180      0.347979      0.393141      0.434266      0.469608      0.497450
 100   5 2680.1139    2.6489  1.8731 12.4828  0.0001  0.0163   0.0178   0.0454    0.0285   0.0000   442.9747       2.85985       20.6843     -0.379418      -2.67788      -1.71650      0.251130      0.350099      0.395431      0.442510      0.465543      0.493574
 100   6 2929.1364    3.8008  1.6532 13.2940 -0.0000  0.0147   0.0263   0.0405    0.0278   0.0000   442.5540       3.24864       21.5663     -0.478694      -3.33335      -1.34365      0.227935      0.316856      0.355250      0.391555      0.413072      0.439245
 100   7 3167.7083    4.1994  2.0976 13.4506  0.0000  0.0165   0.0259   0.0472    0.0252   0.0000   443.5310       4.36616       21.2428     -0.268356      -1.72648      -2.56843      0.260427      0.357210      0.405472      0.441292      0.480363      0.499373
 100   8 3398.7346    3.4163  3.5689 13.1750 -0.0003  0.0264   0.0184   0.0717    0.0216   0.0000   443.3109       4.36009       19.4719     -0.323156      -1.68247      -2.62773      0.396178      0.558931      0.634769      0.693590      0.732701      0.770874
 101   0 1020.4891    0.0454  0.0783  9.4240  0.0000  0.0134   0.0047   0.0255    0.0107   0.0000   437.2413     -0.224669       20.7808     -0.139894      -3.97839    -0.0309867      0.181759      0.285344      0.305351      0.368694      0.447736      0.481534
 101   1 1500.0322    0.1983  0.3199  9.3388 -0.0000  0.0076   0.0036   0.0190    0.0144   0.0000   440.0863     -0.180775       21.1513      0.304784      -3.33009     0.0975597      0.115823      0.158775      0.179789      0.203478      0.211599      0.225018
 101   2 1850.7558    0.5443  0.8185  9.8830  0.0000  0.0110   0.0057   0.0280    0.0283   0.0000   441.2063      0.118357       20.8798     -0.202179      -3.16314      0.206270      0.168903      0.230588      0.262261      0.289675      0.309291      0.327700
 101   3 2155.0357    1.0258  1.3920 10.6234  0.0000  0.0144   0.0084   0.0378    0.0346   0.0000   441.9142      0.864517       21.0534     -0.549782      -3.32438      0.345840      0.225732      0.311241      0.352367      0.389115      0.423184      0.453753
 101   4 2432.4144    1.7802  1.9287 11.5367  0.0000  0.0174   0.0121   0.0459    0.0327   0.0000   442.3961      0.995367       20.7771      0.356887      -2.15415      -1.83327      0.261102      0.357515      0.415554      0.450050      0.476828      0.504659
 101   5 2689.9352    2.6996  1.9033 12.4825  0.0000  0.0163   0.0178   0.0443    0.0285   0.0000   442.4943       2.04852       21.3490    -0.0926026      -2.62508      -1.09685      0.255346      0.349504      0.399530      0.432852      0.469719      0.493778
 101   6 2939.8633    3.8657  1.7050 13.2034  0.0000  0.0146   0.0260   0.0404    0.0293   0.0000   442.6688       3.58020       20.3865     -0.767149      -3.01507      -1.76108      0.229791      0.311340      0.350192      0.381603      0.417915      0.437783
 101   7 3179.2708    4.1426  2.0591 13.5704  0.0000  0.0168   0.0263   0.0472    0.0243   0.0000   443.0645       4.01351       21.1593    -0.0693826      -1.87050      -3.27368      0.263332      0.360007      0.414404      0.448324      0.482457      0.509638
 101   8 3410.9902    3.4085  3.6698 13.1355 -0.0000  0.0271   0.0182   0.0724    0.0225   0.0000   443.2766       6.31431       20.0015       1.14469      -2.09051      -3.02728      0.404730      0.572159      0.642532      0.707226      0.757501      0.797722
 102   0 1025.3825    0.0247  0.0093  9.4359 -0.0054  0.0076   0.0042   0.0049    0.0103   0.0000   436.4827     0.0751503       21.4717      0.325332      -4.06460     -0.139324      0.170076      0.210576      0.286194      0.280521      0.276442      0.279939
 102   1 1506.2583    0.1996  0.2846  9.3521  0.0000  0.0069   0.0036   0.0168    0.0142   0.0000   440.4247      0.155890       20.9438    -0.0126875      -3.28377      0.229680      0.109547      0.141211      0.166396      0.186853      0.201183      0.210382
 102   2 1857.4765    0.5436  0.7972  9.9770  0.0000  0.0108   0.0057   0.0278    0.0272   0.0000   441.0128     0.0213630       21.1402     -0.168451      -3.34247     -0.112911      0.160723      0.226349      0.252404      0.282035      0.307516      0.314491
 102   3 2163.0702    1.0345  1.3314 10.8176  0.0001  0.0141   0.0087   0.0385    0.0325   0.0000   442.5592      0.647768       21.2411      0.236453      -2.84021      -1.01106      0.210833      0.292317      0.335192      0.360198      0.401578      0.418916
 102   4 2441.0694    1.7907  1.9527 11.6633  0.0000  0.0172   0.0118   0.0469    0.0295   0.0000   442.3659       1.72242       20.9893     0.0498043      -1.59181      -1.27965      0.258176      0.358408      0.405548      0.451465      0.474596      0.515858
 102   5 2699.6521    2.7556  1.7982 12.6167 -0.0003  0.0157   0.0186   0.0435    0.0284   0.0000   443.0032       2.75834       21.4662      0.104936      -1.85590      -2.29903      0.241637      0.326177      0.379394      0.415485      0.439702      0.471025
 102   6 2950.5457    3.8994  1.7352 13.2707  0.0001  0.0147   0.0259   0.0410    0.0287   0.0000   443.7606       3.89996       21.8483     -0.516086      -2.21040      -2.55661      0.229818      0.315960      0.353258      0.391290      0.419478      0.446609
 102   7 3190.6950    4.1688  2.1374 13.4726  0.0001  0.0170   0.0256   0.0464    0.0256   0.0000   444.1214       5.34494       19.9967     -0.967947      -1.85779      -2.69547      0.266507      0.359208      0.409282      0.446837      0.489795      0.507098
 102   8 3423.3130    3.3902  3.9021 13.1733  0.0004  0.0285   0.0176   0.0767    0.0219   0.0000   443.2599       5.56263       20.8850      -1.27213      -2.02628      -3.61133      0.425101      0.595553      0.672232      0.749049      0.791915      0.827948
 103   0 1030.3018    0.0345  0.0161  9.4283  0.0003  0.0071   0.0044   0.0076    0.0102   0.0000   436.8499    -0.0115821       20.5650     -0.220340      -2.86951       1.30998     0.0965939      0.151065      0.191590      0.230869      0.182198      0.269276
 103   1 1512.4578    0.2064  0.3263  9.3534  0.0000  0.0075   0.0036   0.0184    0.0147   0.0000   439.9765    -0.0562928       21.2793    -0.0259228      -3.45804      0.260506      0.122698      0.157100      0.180792      0.195779      0.223054      0.237365
 103   2 1864.1041    0.5553  0.8523  9.9137  0.0000  0.0110   0.0056   0.0288    0.0285   0.0000   440.9097      0.248273       21.5471    0.00301772      -3.65588     -0.606932      0.162567      0.229844      0.255940      0.283565      0.309580      0.319545
 103   3 2171.0155    1.0456  1.4187 10.8127  0.0028  0.0148   0.0086   0.0393    0.0326   0.0000   442.1272      0.770165       20.7588     -0.428682      -2.92560     -0.858414      0.220367      0.309618      0.351846      0.389295      0.422179      0.440912
 103   4 2449.7414    1.8042  1.8441 11.7869  0.0000  0.0166   0.0123   0.0458    0.0285   0.0000   442.3267      0.657758       20.5728      -1.26800      -2.14715     -0.656349      0.248645      0.345989      0.391319      0.430749      0.474267      0.492218
 103   5 2709.4034    2.8135  1.8852 12.5604  0.0000  0.0158   0.0183   0.0442    0.0289   0.0000   442.9863       2.52871       21.7040     -0.150251      -3.39078      -1.14839      0.244183      0.331864      0.379589      0.414128      0.446902      0.474401
 103   6 2961.2021    3.9386  1.6701 13.3666  0.0000  0.0143   0.0270   0.0409    0.0287   0.0000   443.0261       3.19084       21.6170      0.284362      -2.86162      -3.10305      0.222622      0.300958      0.340442      0.375785      0.405951      0.423921
 103   7 3202.0874    4.1375  2.1366 13.5883 -0.0000  0.0172   0.0258   0.0479    0.0241   0.0000   443.6304       5.12138       21.3364     -0.429200      -1.51646      -3.59859      0.263838      0.361451      0.410987      0.452598      0.480085      0.511464
 103   8 3435.5149    3.3263  4.0791 13.1399 -0.0010  0.0300   0.0163   0.0802    0.0215   0.0000   442.7192       5.47537       20.3183     -0.256257      -1.84829      -2.09658      0.443085      0.621391      0.692194      0.792670      0.826831      0.874058
 104   0 1035.1786    0.0463  0.0694  9.3712  0.0000  0.0116   0.0044   0.0204    0.0105   0.0000   437.5248    -0.0840328       20.4944     -0.463778      -2.63259     0.0125861      0.160591      0.245842      0.272068      0.318911      0.324307      0.340741
 104   1 1518.6005    0.2085  0.3477  9.3502  0.0000  0.0080   0.0036   0.0196    0.0147   0.0000   440.1464     0.0705800       21.2514    -0.0597763      -3.15930     -0.277916      0.122805      0.167605      0.181646      0.199900      0.231522      0.245758
 104   2 1870.7145    0.5765  0.8706  9.9171  0.0000  0.0110   0.0058   0.0294    0.0293   0.0000   440.7094     0.0313653       20.9931      0.283025      -4.05783     0.0758250      0.166079      0.226424      0.256780      0.291013      0.314904      0.325024
 104   3 2178.9738    1.0689  1.4887 10.7281  0.0001  0.0149   0.0083   0.0403    0.0319   0.0000   441.8117     0.0874007       22.0959     -0.273504      -3.28170     -0.229383      0.219600      0.303794      0.345378      0.381873      0.408768      0.422338
 104   4 2458.3307    1.8172  1.9176 11.8357  0.0001  0.0174   0.0126   0.0472    0.0278   0.0000   442.3079       1.64748       20.0364      0.444734      -2.97480      -1.26649      0.258047      0.355807      0.412281      0.450441      0.483528      0.502582
 104   5 2719.0934    2.8152  1.8230 12.7015  0.0000  0.0160   0.0190   0.0441    0.0273   0.0000   442.6068       2.08782       21.9156    -0.0637719      -2.24019      -1.15114      0.240565      0.330025      0.374581      0.410363      0.443169      0.474538
 104   6 2971.7755    3.9594  1.7121 13.3338  0.0000  0.0148   0.0265   0.0405    0.0278   0.0000   443.0867       3.23647       22.4118      0.113350      -3.26621      -3.19664      0.223578      0.306875      0.349910      0.376899      0.405240      0.429196
 104   7 3213.4786    4.1423  2.2532 13.4258  0.0002  0.0178   0.0249   0.0484    0.0251   0.0000   442.8024       4.82300       20.6580    -0.0627316      -2.16426      -3.38591      0.260214      0.365626      0.407878      0.461174      0.474147      0.501377
 104   8 3447.6946    3.3615  4.3193 13.0189  0.0013  0.0309   0.0156   0.0819    0.0219   0.0000   443.7391       5.44911       20.6756     -0.716617      -2.14821      -2.86673      0.450269      0.633741      0.713670      0.797431      0.838869      0.885233
 105   0 1040.0217    0.0336  0.0138  9.3914 -0.0214  0.0093   0.0043   0.0052    0.0102   0.0000   437.2429      0.557656       20.2143      0.977535      -3.94077       1.33490      0.128369      0.222210      0.222841      0.346260      0.317834      0.293946
 105   1 1524.7141    0.2093  0.3639  9.3433  0.0001  0.0080   0.0036   0.0205    0.0150   0.0000   440.0692     -0.355596       21.0830     0.0957201      -3.45673     -0.156264      0.123829      0.167180      0.196253      0.212506      0.227624      0.239642
 105   2 1877.2875    0.5734  0.8490 10.0124 -0.0000  0.0112   0.0059   0.0289    0.0282   0.0000   440.7748      0.293593       21.3404     0.0427654      -3.54898     -0.116962      0.158288      0.231910      0.250774      0.288279      0.304045      0.324737
 105   3 2186.8731    1.0888  1.4481 10.7509  0.0000  0.0145   0.0086   0.0388    0.0336   0.0000   442.1947      0.642499       21.0956      0.131985      -3.14878     -0.807955      0.214990      0.297375      0.338583      0.374702      0.405046      0.423130
 105   4 2466.8780    1.8390  1.8467 11.9131  0.0000  0.0171   0.0130   0.0464    0.0281   0.0000   442.1326       2.48220       21.3666      0.970507      -2.79807     -0.987607      0.250246      0.349775      0.391591      0.433348      0.474566      0.497351
 105   5 2728.7151    2.9118  1.8854 12.6744  0.0000  0.0160   0.0191   0.0444    0.0280   0.0000   443.2639       2.73627       21.3302      0.349711      -3.19135      -1.84989      0.237776      0.323879      0.373215      0.403067      0.431279      0.455001
 105   6 2982.3072    3.9804  1.7517 13.3382  0.0000  0.0148   0.0262   0.0411    0.0278   0.0000   442.7785       3.22836       21.9061      0.362327      -3.19763      -2.13517      0.222158      0.297703      0.340296      0.377798      0.407846      0.431133
 105   7 3224.7283    4.0471  2.3730 13.4822 -0.0000  0.0187   0.0240   0.0509    0.0236   0.0000   443.3481       3.77483       20.6387     -0.284533      -2.97314      -4.64876      0.269219      0.383443      0.421220      0.468054      0.498730      0.525941
 105   8 3459.9372    3.2229  4.3599 13.0349 -0.0015  0.0319   0.0150   0.0847    0.0215   0.0000   443.1951       4.92427       19.8761      -1.18567      -1.62394      -4.78550      0.455427      0.647906      0.719927      0.809215      0.843578      0.891746
 106   0 1044.8873    0.0418  0.0644  9.3546  0.0000  0.0123   0.0045   0.0220    0.0104   0.0000   437.4265     -0.764333       21.2648     0.0255950      -4.00711      0.748786      0.168538      0.225683      0.294648      0.289027      0.327232      0.333230
 106   1 1530.7874    0.2174  0.3661  9.2943  0.0003  0.0077   0.0036   0.0202    0.0151   0.0000   440.1922     0.0230888       20.8897      0.294420      -3.60311     -0.275791      0.116952      0.159668      0.181554      0.202825      0.218829      0.232559
 106   2 1883.8158    0.5867  0.9177  9.9503  0.0000  0.0114   0.0059   0.0309    0.0298   0.0000   440.8896      0.122893       21.5105      0.717509      -3.06081    -0.0574594      0.168291      0.233452      0.268076      0.296920      0.321304      0.340457
 106   3 2194.6604    1.0990  1.4978 10.8054 -0.0000  0.0152   0.0086   0.0401    0.0319   0.0000   441.9963      0.760620       20.7632     -0.138708      -3.79000     -0.664487      0.220121      0.300993      0.345932      0.381548      0.412016      0.433943
 106   4 2475.3309    1.8968  1.9930 11.8139  0.0000  0.0175   0.0127   0.0480    0.0290   0.0000   442.4580       1.77505       20.7027     -0.529490      -2.14020     -0.758325      0.256025      0.353898      0.399098      0.443909      0.471017      0.507970
 106   5 2738.3063    2.9613  1.8190 12.6269  0.0000  0.0158   0.0193   0.0421    0.0290   0.0000   443.1529       2.63984       21.2218    -0.0261909      -2.21639      -1.75438      0.228837      0.319706      0.356884      0.392388      0.420149      0.448753
 106   6 2992.7457    4.0213  1.7982 13.3281  0.0000  0.0150   0.0262   0.0417    0.0272   0.0000   443.1768       4.20353       21.0514    -0.0395108      -2.36478      -2.07294      0.224425      0.305819      0.349859      0.390144      0.416263      0.436880
 106   7 3235.9744    4.0308  2.4504 13.4193  0.0000  0.0187   0.0236   0.0518    0.0239   0.0000   443.1138       3.76899       20.7108   0.000156141      -2.24724      -3.74213      0.276338      0.376570      0.429926      0.473744      0.497727      0.524836
 106   8 3471.9504    3.1846  4.6442 12.9805  0.0032  0.0334   0.0145   0.0890    0.0216   0.0000   442.9727       4.71451       20.6767      -1.45962      -2.23775      -4.60517      0.481972      0.667724      0.754835      0.844283      0.901949      0.946016
 107   0 1049.6471    0.0237  0.0118  9.4066 -0.0084  0.0093   0.0039   0.0061    0.0100   0.0000   437.4743     -0.437862       20.6471   -0.00546332      -3.56178     -0.159777      0.122018      0.141543      0.193295      0.232581      0.260423      0.215699
 107   1 1536.8114    0.2190  0.3725  9.3653  0.0000  0.0078   0.0036   0.0207    0.0151   0.0000   439.9589    -0.0947807       20.7763     -0.232317      -2.98681     -0.562717      0.110273      0.156667      0.177008      0.195781      0.211338      0.225598
 107   2 1890.3136    0.6000  0.9313  9.9454  0.0000  0.0115   0.0058   0.0303    0.0309   0.0000   440.8155     0.0581254       21.4022    -0.0699203      -3.17879    0.00470568      0.161010      0.228764      0.259448      0.286645      0.311882      0.327147
 107   3 2202.4046    1.1331  1.5285 10.8707 -0.0005  0.0149   0.0086   0.0405    0.0314   0.0000   441.9426       1.36121       20.9835     -0.887521      -2.80547     -0.198365      0.218856      0.302683      0.345585      0.381617      0.416167      0.436155
 107   4 2483.7619    1.9494  2.0087 11.8928  0.0002  0.0176   0.0129   0.0472    0.0292   0.0000   442.5677       2.05928       21.0173     -0.579357      -1.50604     -0.364005      0.257870      0.352368      0.401542      0.443929      0.481635      0.501795
 107   5 2747.8305    2.9579  1.7821 12.8195 -0.0000  0.0155   0.0199   0.0425    0.0275   0.0000   442.9133       3.33113       21.2901     -0.645410      -3.85216      -1.89737      0.227628      0.307888      0.351694      0.389031      0.413597      0.440076
 107   6 3003.1761    4.0836  1.7624 13.3989 -0.0000  0.0147   0.0267   0.0407    0.0277   0.0000   442.7540       3.81633       21.2924     -0.420418      -2.41065      -3.08557      0.216315      0.294556      0.339521      0.370798      0.391521      0.417715
 107   7 3247.1408    4.0481  2.7294 13.3681  0.0001  0.0197   0.0226   0.0554    0.0243   0.0000   443.5213       4.86349       20.3739      0.213837      -1.97403      -2.99745      0.288200      0.394826      0.454978      0.493554      0.550738      0.576882
 107   8 3483.9264    3.0685  4.3243 13.0291 -0.0026  0.0329   0.0142   0.0859    0.0213   0.0000   443.6254       5.33069       20.3709      0.793172     -0.373463      -3.86644      0.459647      0.661062      0.735345      0.815157      0.874102      0.919053
 108   0 1054.4007    0.0337  0.0349  9.3885  0.0000  0.0108   0.0043   0.0140    0.0102   0.0000   437.5127     -0.314658       20.7757      0.177186      -3.07553     -0.893885      0.127816      0.210094      0.217014      0.282309      0.231470      0.247560
 108   1 1542.8111    0.2306  0.3628  9.3574 -0.0000  0.0075   0.0037   0.0186    0.0152   0.0000   440.0115     -0.134213       21.2561      0.118554      -3.54789     -0.496045      0.111678      0.153131      0.178116      0.195350      0.208540      0.219556
 108   2 1896.7710    0.6041  0.9148 10.0476 -0.0000  0.0115   0.0060   0.0303    0.0301   0.0000   440.9179      0.511639       20.9448     -0.468273      -2.83767     -0.290299      0.160365      0.225409      0.252482      0.278963      0.304132      0.323670
 108   3 2210.1409    1.1394  1.5316 11.0015 -0.0000  0.0152   0.0089   0.0416    0.0300   0.0000   442.0540       1.14453       20.8726    -0.0274800      -3.07562     -0.695735      0.213783      0.297410      0.341020      0.369257      0.398444      0.420350
 108   4 2492.1676    1.9328  2.0314 11.9478 -0.0002  0.0178   0.0129   0.0492    0.0291   0.0000   442.5622       1.45866       21.1796      0.469117      -2.48321     -0.722408      0.253973      0.347035      0.398089      0.440180      0.464405      0.492050
 108   5 2757.3011    3.0439  1.9459 12.7030  0.0000  0.0156   0.0191   0.0445    0.0283   0.0000   442.6431       2.96433       21.8920      0.286996      -2.66018      -2.09967      0.231665      0.315061      0.357601      0.387783      0.428591      0.447249
 108   6 3013.4994    4.1068  1.7963 13.4387 -0.0000  0.0150   0.0265   0.0410    0.0269   0.0000   443.4866       3.61707       21.3887    -0.0547264      -2.80914      -2.39200      0.218293      0.299132      0.342009      0.376394      0.400718      0.419316
 108   7 3258.2628    3.9385  2.6042 13.5053 -0.0002  0.0196   0.0228   0.0554    0.0227   0.0000   443.7652       4.71049       20.8114     -0.475356      -1.37099      -2.70478      0.278415      0.386318      0.442497      0.478675      0.508279      0.546359
 109   0 1059.1463    0.0375  0.0214  9.3753 -0.0031  0.0091   0.0041   0.0070    0.0100   0.0000   437.2388     -0.307028       20.4958    -0.0406073      -3.34673      -1.18845      0.144781      0.186792      0.244707      0.183275      0.293393      0.272567
 109   1 1548.7654    0.2274  0.3942  9.3333  0.0000  0.0081   0.0036   0.0208    0.0157   0.0000   440.2127    -0.0301256       21.1880     0.0968635      -3.47834     -0.157705      0.116744      0.164420      0.188454      0.208864      0.223244      0.236216
 109   2 1903.1807    0.6151  0.9597 10.0296  0.0000  0.0117   0.0060   0.0312    0.0315   0.0000   441.1032      0.431809       21.0821    -0.0770084      -3.20152     0.0538377      0.167149      0.231176      0.261874      0.293912      0.311778      0.330900
 109   3 2217.8061    1.1481  1.5069 11.0307  0.0000  0.0153   0.0091   0.0410    0.0307   0.0000   441.7823      0.925811       21.5190      0.139942      -3.19179      -1.38092      0.214234      0.295728      0.341191      0.374219      0.403499      0.425185
 109   4 2500.4808    2.0003  2.0123 11.8911  0.0000  0.0174   0.0130   0.0474    0.0303   0.0000   442.3376       1.96368       20.7854     -0.434940      -3.91442      -1.65265      0.245075      0.338209      0.391412      0.425523      0.453489      0.479915
 109   5 2766.7637    3.0507  1.8884 12.8088  0.0005  0.0159   0.0197   0.0436    0.0276   0.0000   442.2680       2.50271       21.6999      0.241466      -2.89982      -2.17244      0.228924      0.312227      0.353781      0.394632      0.423791      0.448444
 109   6 3023.7972    4.1856  1.8953 13.2762 -0.0001  0.0150   0.0256   0.0413    0.0285   0.0000   443.0057       3.92590       21.2271      0.172747      -2.84229      -2.20406      0.220619      0.297447      0.342347      0.369995      0.405036      0.423275
 109   7 3269.4044    3.9513  2.7563 13.4459  0.0001  0.0206   0.0222   0.0559    0.0227   0.0000   443.5925       5.09481       18.7539      0.114665      -1.20902      -2.41961      0.288540      0.403222      0.455757      0.504294      0.536935      0.568300
 109   8 3507.8687    2.9302  4.7939 13.0374 -0.0011  0.0365   0.0123   0.0945    0.0191   0.0000   444.3224       6.06464       20.3599     -0.538769      -3.52994      -3.98697      0.507890      0.696699      0.804882      0.903326      0.952861       1.00443
 110   0 1063.9029    0.0337  0.0297  9.3670  0.0000  0.0097   0.0045   0.0125    0.0101   0.0000   437.2043     -0.422023       21.1583      0.418651      -4.02564     0.0158019      0.171626      0.226985      0.288173      0.290429      0.303130      0.273966
 110   1 1554.6683    0.2314  0.4094  9.3699  0.0000  0.0085   0.0036   0.0204    0.0157   0.0000   440.0547     -0.177708       21.0038     -0.114237      -3.65308      0.374930      0.117646      0.162380      0.186762      0.208788      0.220542      0.227321
 110   2 1909.5327    0.6215  0.9718 10.0420  0.0000  0.0117   0.0060   0.0313    0.0321   0.0000   440.9643      0.216043       21.6481      0.137078      -3.09546      0.181971      0.164967      0.230903      0.262048      0.291903      0.317009      0.335510
 110   3 2225.4601    1.1613  1.6609 11.0317  0.0002  0.0161   0.0087   0.0433    0.0293   0.0000   441.7672       1.29581       21.7646     -0.385915      -3.86308     -0.601933      0.223617      0.306425      0.354698      0.390244      0.424829      0.448843
 110   4 2508.7322    2.0050  2.0295 11.9602 -0.0003  0.0175   0.0130   0.0477    0.0300   0.0000   442.3653       1.43829       21.1448      0.137007      -2.00001      -2.10724      0.249652      0.342246      0.394031      0.430213      0.467133      0.499234
 110   5 2776.1262    3.0694  1.8428 12.8939  0.0000  0.0158   0.0200   0.0431    0.0271   0.0000   443.0164       3.20528       21.0036     -0.197970      -2.49546      -1.06622      0.223747      0.312076      0.345114      0.382937      0.411215      0.431018
 110   6 3034.0284    4.0950  1.8357 13.4470  0.0000  0.0152   0.0263   0.0418    0.0277   0.0000   442.9704       4.06924       21.6293      0.218465      -2.89926      -2.11933      0.217546      0.300412      0.342354      0.374154      0.411213      0.427425
 110   7 3280.3971    3.8841  2.7907 13.4451 -0.0000  0.0204   0.0218   0.0577    0.0231   0.0000   442.7306       5.23460       20.1956      0.959454     -0.770749      -2.84968      0.292253      0.398529      0.463567      0.499753      0.542958      0.573557
 110   8 3519.6127    2.8658  4.8155 13.0585  0.0007  0.0369   0.0128   0.0968    0.0199   0.0000   443.4565       4.62762       20.5480      -1.27675      -2.05218    -0.0558176      0.503998      0.709923      0.807366      0.892634      0.943696      0.985811
 111   0 1068.6121    0.0525  0.0873  9.3262  0.0000  0.0109   0.0039   0.0202    0.0103   0.0000   436.9065     -0.902607       20.9056       1.06655      -2.41652     0.0154664      0.140129      0.210631      0.234799      0.252443      0.257200      0.278571
 111   1 1560.5176    0.2454  0.3718  9.3642  0.0000  0.0073   0.0037   0.0189    0.0154   0.0000   439.8106    -0.0673088       21.0631      0.172105      -3.40745     -0.269325      0.101560      0.134905      0.169053      0.181056      0.192270      0.205245
 111   2 1915.8843    0.6538  0.9596 10.0207  0.0000  0.0113   0.0062   0.0300    0.0331   0.0000   440.7405      0.225137       21.2965     -0.207777      -3.46383      0.553784      0.161405      0.224862      0.249208      0.283937      0.310620      0.323180
 111   3 2233.0355    1.1830  1.6561 10.9832  0.0000  0.0157   0.0087   0.0431    0.0301   0.0000   442.2119      0.399953       20.7426     -0.129451      -2.73255     -0.580886      0.215375      0.299420      0.341309      0.378432      0.405964      0.424690
 111   4 2516.9815    2.0697  2.0297 12.0291  0.0001  0.0173   0.0135   0.0484    0.0290   0.0000   442.4937       1.25026       20.5382      0.219964      -1.68071      -1.89113      0.239349      0.326544      0.375913      0.416268      0.446430      0.474619
 111   5 2785.5145    3.2031  1.9357 12.8732  0.0000  0.0158   0.0203   0.0438    0.0274   0.0000   442.8496       2.48794       20.4977      0.120138      -2.67321      -1.79840      0.225147      0.304594      0.347325      0.383110      0.416873      0.433867
 111   6 3044.1668    4.1151  1.8994 13.4322 -0.0001  0.0155   0.0261   0.0426    0.0269   0.0000   443.4710       4.14388       20.1633     -0.319847      -1.23505      -2.33618      0.217480      0.302313      0.339544      0.371660      0.413176      0.429395
 111   7 3291.3967    3.9136  2.9947 13.4114  0.0000  0.0218   0.0213   0.0600    0.0230   0.0000   442.8603       4.27361       20.6172      0.151843      -1.18682      -4.12047      0.297157      0.414731      0.467106      0.522870      0.552536      0.585993
 112   1 1566.3664    0.2390  0.4152  9.3819  0.0000  0.0082   0.0036   0.0206    0.0158   0.0000   439.8940     0.0584722       21.2092      0.126087      -3.18039     0.0597527      0.113061      0.157477      0.173629      0.196363      0.213779      0.237918
[truncated: 137,550 more chars]
