# Supplementary material for: Global-Mode Analysis of Full-Disk Data from the Michelson Doppler Imager and the Helioseismic and Magnetic Imager
Source: Sol Phys. 2018 Jan 31;293(2):29. doi: 10.1007/s11207-017-1201-5 (PMC6566312; doi:10.1007/s11207-017-1201-5)
Supplement: Supplementary file 3 — (TAR 230.0 MB) [file 11207_2017_1201_MOESM3_ESM.tar › MDI/mdifd.3904.18]

   1  12 1885.1065    0.6780  0.7508 14.3229  0.0000  0.2323   0.1111   0.6227    0.1273   0.0000   908.0316       323.782       0.00000       0.00000       0.00000       0.00000       0.00000       0.00000       0.00000       0.00000       0.00000       0.00000       0.00000       0.00000       0.00000       0.00000       0.00000       0.00000       316.316       121.097       0.00000       0.00000       0.00000       0.00000       0.00000       0.00000       0.00000       0.00000       0.00000       0.00000       0.00000       0.00000       0.00000       0.00000       0.00000       0.00000
   1  13 2020.0442    0.7758  2.0104 13.8908  0.0108  0.3287   0.1038   0.9919    0.1175   0.0000  -516.0421       13.4777       0.00000       0.00000       0.00000       0.00000       0.00000       0.00000       0.00000       0.00000       0.00000       0.00000       0.00000       0.00000       0.00000       0.00000       0.00000       0.00000       618.581       202.101       0.00000       0.00000       0.00000       0.00000       0.00000       0.00000       0.00000       0.00000       0.00000       0.00000       0.00000       0.00000       0.00000       0.00000       0.00000       0.00000
   1  14 2156.4039    0.7321  0.2757 14.5601  0.0000  0.1478   0.1315   0.1721    0.1268   0.0000   546.3217      -60.7624       0.00000       0.00000       0.00000       0.00000       0.00000       0.00000       0.00000       0.00000       0.00000       0.00000       0.00000       0.00000       0.00000       0.00000       0.00000       0.00000       190.809       73.5367       0.00000       0.00000       0.00000       0.00000       0.00000       0.00000       0.00000       0.00000       0.00000       0.00000       0.00000       0.00000       0.00000       0.00000       0.00000       0.00000
   1  15 2291.7787    1.6767  0.9511 14.2570 -0.0091  0.1679   0.2165   0.3156    0.1706   0.0000  1727.3171      -92.9978       0.00000       0.00000       0.00000       0.00000       0.00000       0.00000       0.00000       0.00000       0.00000       0.00000       0.00000       0.00000       0.00000       0.00000       0.00000       0.00000       228.923       107.772       0.00000       0.00000       0.00000       0.00000       0.00000       0.00000       0.00000       0.00000       0.00000       0.00000       0.00000       0.00000       0.00000       0.00000       0.00000       0.00000
   1  16 2425.8917    1.7308  1.0342 15.1231  0.0000  0.1679   0.1794   0.4348    0.1632   0.0000   159.2657       57.3459       0.00000       0.00000       0.00000       0.00000       0.00000       0.00000       0.00000       0.00000       0.00000       0.00000       0.00000       0.00000       0.00000       0.00000       0.00000       0.00000       291.415       95.7765       0.00000       0.00000       0.00000       0.00000       0.00000       0.00000       0.00000       0.00000       0.00000       0.00000       0.00000       0.00000       0.00000       0.00000       0.00000       0.00000
   1  17 2559.2214    2.2767  0.7810 14.7718  0.0000  0.1023   0.2027   0.2515    0.1933   0.0000   209.5557      -20.4283       0.00000       0.00000       0.00000       0.00000       0.00000       0.00000       0.00000       0.00000       0.00000       0.00000       0.00000       0.00000       0.00000       0.00000       0.00000       0.00000       140.266       79.6163       0.00000       0.00000       0.00000       0.00000       0.00000       0.00000       0.00000       0.00000       0.00000       0.00000       0.00000       0.00000       0.00000       0.00000       0.00000       0.00000
   1  20 2963.3901    3.5920  1.1366 14.6784  0.0000  0.1106   0.2416   0.2932    0.2224   0.0000   325.2088      -65.9169       0.00000       0.00000       0.00000       0.00000       0.00000       0.00000       0.00000       0.00000       0.00000       0.00000       0.00000       0.00000       0.00000       0.00000       0.00000       0.00000       169.422       69.8360       0.00000       0.00000       0.00000       0.00000       0.00000       0.00000       0.00000       0.00000       0.00000       0.00000       0.00000       0.00000       0.00000       0.00000       0.00000       0.00000
   1  21 3098.2121    3.7197  1.0128 14.4999  0.0000  0.0972   0.2563   0.3154    0.2386   0.0000   431.4419       217.327       0.00000       0.00000       0.00000       0.00000       0.00000       0.00000       0.00000       0.00000       0.00000       0.00000       0.00000       0.00000       0.00000       0.00000       0.00000       0.00000       127.343       69.0433       0.00000       0.00000       0.00000       0.00000       0.00000       0.00000       0.00000       0.00000       0.00000       0.00000       0.00000       0.00000       0.00000       0.00000       0.00000       0.00000
   1  22 3233.0935    4.0708  1.6392 15.0075  0.0000  0.1490   0.2448   0.3348    0.2039   0.0000   331.0488      -24.3191       0.00000       0.00000       0.00000       0.00000       0.00000       0.00000       0.00000       0.00000       0.00000       0.00000       0.00000       0.00000       0.00000       0.00000       0.00000       0.00000       217.529       106.463       0.00000       0.00000       0.00000       0.00000       0.00000       0.00000       0.00000       0.00000       0.00000       0.00000       0.00000       0.00000       0.00000       0.00000       0.00000       0.00000
   1  23 3369.0110    3.5068  2.6442 15.4884  0.0234  0.2263   0.1892   0.6183    0.1187   0.0000   963.5724       332.706       0.00000       0.00000       0.00000       0.00000       0.00000       0.00000       0.00000       0.00000       0.00000       0.00000       0.00000       0.00000       0.00000       0.00000       0.00000       0.00000       366.337       137.920       0.00000       0.00000       0.00000       0.00000       0.00000       0.00000       0.00000       0.00000       0.00000       0.00000       0.00000       0.00000       0.00000       0.00000       0.00000       0.00000
   1  24 3504.2585    2.8377  3.3288 15.8168  0.0000  0.3433   0.1767   0.7453    0.1009   0.0000  -227.9002       244.597       0.00000       0.00000       0.00000       0.00000       0.00000       0.00000       0.00000       0.00000       0.00000       0.00000       0.00000       0.00000       0.00000       0.00000       0.00000       0.00000       726.435       217.295       0.00000       0.00000       0.00000       0.00000       0.00000       0.00000       0.00000       0.00000       0.00000       0.00000       0.00000       0.00000       0.00000       0.00000       0.00000       0.00000
   1  25 3639.8217    2.5065  3.9441 15.7071 -0.0043  0.3854   0.1527   1.0539    0.0911   0.0000   446.8789       402.071       0.00000       0.00000       0.00000       0.00000       0.00000       0.00000       0.00000       0.00000       0.00000       0.00000       0.00000       0.00000       0.00000       0.00000       0.00000       0.00000       862.626       237.551       0.00000       0.00000       0.00000       0.00000       0.00000       0.00000       0.00000       0.00000       0.00000       0.00000       0.00000       0.00000       0.00000       0.00000       0.00000       0.00000
   1  28 4048.6376    1.7894  5.2643 15.5585 -0.0134  0.7716   0.1323   1.7616    0.0683   0.0000  3878.8050       1012.55       0.00000       0.00000       0.00000       0.00000       0.00000       0.00000       0.00000       0.00000       0.00000       0.00000       0.00000       0.00000       0.00000       0.00000       0.00000       0.00000       934.447       473.497       0.00000       0.00000       0.00000       0.00000       0.00000       0.00000       0.00000       0.00000       0.00000       0.00000       0.00000       0.00000       0.00000       0.00000       0.00000       0.00000
   2  13 2081.7532    0.8431  1.7248 12.7110  0.0000  0.1558   0.0401   0.3094    0.1210   0.0000   429.8157       71.6298       37.4581       7.87286       0.00000       0.00000       0.00000       0.00000       0.00000       0.00000       0.00000       0.00000       0.00000       0.00000       0.00000       0.00000       0.00000       0.00000       109.455       83.0931       51.3795       15.4692       0.00000       0.00000       0.00000       0.00000       0.00000       0.00000       0.00000       0.00000       0.00000       0.00000       0.00000       0.00000       0.00000       0.00000
   2  14 2217.6377    0.9432  0.7892 13.8138  0.0000  0.1122   0.0602   0.1440    0.1355   0.0000   437.9217      -8.59800       31.3347      -1.35979       0.00000       0.00000       0.00000       0.00000       0.00000       0.00000       0.00000       0.00000       0.00000       0.00000       0.00000       0.00000       0.00000       0.00000       94.5169       92.3993       29.3536       15.9629       0.00000       0.00000       0.00000       0.00000       0.00000       0.00000       0.00000       0.00000       0.00000       0.00000       0.00000       0.00000       0.00000       0.00000
   2  15 2352.4213    1.3870  0.9427 13.6836  0.0000  0.0833   0.0826   0.1810    0.1812   0.0000   232.8902       76.8480      -39.4728       3.04719       0.00000       0.00000       0.00000       0.00000       0.00000       0.00000       0.00000       0.00000       0.00000       0.00000       0.00000       0.00000       0.00000       0.00000       67.4883       62.8796       25.5901       9.91323       0.00000       0.00000       0.00000       0.00000       0.00000       0.00000       0.00000       0.00000       0.00000       0.00000       0.00000       0.00000       0.00000       0.00000
   2  16 2485.8755    1.7096  1.1548 13.9962  0.0000  0.1199   0.0893   0.2153    0.1486   0.0000   511.9927       145.613      -1.51970      -9.26799       0.00000       0.00000       0.00000       0.00000       0.00000       0.00000       0.00000       0.00000       0.00000       0.00000       0.00000       0.00000       0.00000       0.00000       92.4735       83.8395       31.5558       9.64878       0.00000       0.00000       0.00000       0.00000       0.00000       0.00000       0.00000       0.00000       0.00000       0.00000       0.00000       0.00000       0.00000       0.00000
   2  17 2619.6935    2.5431  1.0897 13.6237  0.0001  0.0913   0.1319   0.1880    0.1904   0.0000   442.0124       82.6729      -19.6431       2.20175       0.00000       0.00000       0.00000       0.00000       0.00000       0.00000       0.00000       0.00000       0.00000       0.00000       0.00000       0.00000       0.00000       0.00000       74.6055       54.8080       33.9761       9.65961       0.00000       0.00000       0.00000       0.00000       0.00000       0.00000       0.00000       0.00000       0.00000       0.00000       0.00000       0.00000       0.00000       0.00000
   2  21 3160.0551    4.3200  1.3359 13.2507  0.0000  0.0827   0.1939   0.2011    0.3192   0.0000   390.5633       158.015      -27.2500       36.9069       0.00000       0.00000       0.00000       0.00000       0.00000       0.00000       0.00000       0.00000       0.00000       0.00000       0.00000       0.00000       0.00000       0.00000       65.5944       51.7611       30.1701       9.59733       0.00000       0.00000       0.00000       0.00000       0.00000       0.00000       0.00000       0.00000       0.00000       0.00000       0.00000       0.00000       0.00000       0.00000
   2  22 3295.2256    4.2199  3.6928 13.9562  0.0223  0.2736   0.1115   0.3382    0.1183   0.0000   340.0269       24.8683      -10.6166       25.4600       0.00000       0.00000       0.00000       0.00000       0.00000       0.00000       0.00000       0.00000       0.00000       0.00000       0.00000       0.00000       0.00000       0.00000       171.446       200.539       77.9035       22.6126       0.00000       0.00000       0.00000       0.00000       0.00000       0.00000       0.00000       0.00000       0.00000       0.00000       0.00000       0.00000       0.00000       0.00000
   3  10 1729.1758    0.3737  1.0811  9.2725  0.0000  0.2551   0.0218   0.1966    0.1678   0.0000   408.3079      -70.4414      0.634462       10.4196      -4.17975      -4.48421       0.00000       0.00000       0.00000       0.00000       0.00000       0.00000       0.00000       0.00000       0.00000       0.00000       0.00000       0.00000       216.263       180.589       115.713       41.4378       11.5960       4.18338       0.00000       0.00000       0.00000       0.00000       0.00000       0.00000       0.00000       0.00000       0.00000       0.00000       0.00000       0.00000
   3  12 2001.1952    0.5822  0.6166 10.0043  0.0000  0.0595   0.0354   0.1200    0.1662   0.0000   464.4752       17.1120      -3.61363       16.9077      0.533843      -2.01594       0.00000       0.00000       0.00000       0.00000       0.00000       0.00000       0.00000       0.00000       0.00000       0.00000       0.00000       0.00000       32.2129       32.7457       20.2656       11.3812       4.69755       1.82181       0.00000       0.00000       0.00000       0.00000       0.00000       0.00000       0.00000       0.00000       0.00000       0.00000       0.00000       0.00000
   3  13 2137.6575    0.7670  0.6004 10.2403  0.0000  0.0556   0.0474   0.1197    0.1757   0.0000   394.4705      -2.04296       34.9322       8.34053       11.1480       2.42632       0.00000       0.00000       0.00000       0.00000       0.00000       0.00000       0.00000       0.00000       0.00000       0.00000       0.00000       0.00000       30.8101       29.7401       19.9163       10.9144       4.49881       1.44406       0.00000       0.00000       0.00000       0.00000       0.00000       0.00000       0.00000       0.00000       0.00000       0.00000       0.00000       0.00000
   3  14 2273.5013    1.0999  0.5715 10.7627  0.0000  0.0613   0.0649   0.1020    0.1772   0.0000   399.4938       35.1687      -6.62631       13.5452     -0.546931      0.674370       0.00000       0.00000       0.00000       0.00000       0.00000       0.00000       0.00000       0.00000       0.00000       0.00000       0.00000       0.00000       25.8431       28.1461       18.7046       17.3542       5.21430       2.21263       0.00000       0.00000       0.00000       0.00000       0.00000       0.00000       0.00000       0.00000       0.00000       0.00000       0.00000       0.00000
   3  15 2407.5831    1.3527  1.0631  9.9843  0.0000  0.0805   0.0642   0.1599    0.5092   0.0000   476.5147      -24.0989      -10.4553      -11.5188      -9.49500       1.09756       0.00000       0.00000       0.00000       0.00000       0.00000       0.00000       0.00000       0.00000       0.00000       0.00000       0.00000       0.00000       51.7709       49.2026       29.8097       13.2076       5.71716       1.56821       0.00000       0.00000       0.00000       0.00000       0.00000       0.00000       0.00000       0.00000       0.00000       0.00000       0.00000       0.00000
   3  17 2676.1715    2.5858  1.0653  2.8522  0.0000  0.0688   0.1134   0.1486 1000.0000   0.0000   367.9524       22.4148      -1.64381       31.0595    -0.0969865    0.00296401       0.00000       0.00000       0.00000       0.00000       0.00000       0.00000       0.00000       0.00000       0.00000       0.00000       0.00000       0.00000       28.4395       31.3051       25.9693       10.3684       8.03477       2.26517       0.00000       0.00000       0.00000       0.00000       0.00000       0.00000       0.00000       0.00000       0.00000       0.00000       0.00000       0.00000
   3  19 2947.0397    3.5846  0.8042 12.0711  0.0000  0.0496   0.1769   0.1240    0.4273   0.0000   447.6800       27.1530       17.8819      -7.38585     -0.959687     -0.137336       0.00000       0.00000       0.00000       0.00000       0.00000       0.00000       0.00000       0.00000       0.00000       0.00000       0.00000       0.00000       27.3430       25.5093       18.0329       9.99531       4.41469       1.25563       0.00000       0.00000       0.00000       0.00000       0.00000       0.00000       0.00000       0.00000       0.00000       0.00000       0.00000       0.00000
   3  20 3082.2998    3.7819  1.0359 11.7454  0.0000  0.0637   0.1677   0.1414    0.7150   0.0000   433.7495      -7.40395       10.3624      -19.7937       5.05943      -2.20961       0.00000       0.00000       0.00000       0.00000       0.00000       0.00000       0.00000       0.00000       0.00000       0.00000       0.00000       0.00000       27.5385       31.9098       20.3089       15.4155       5.35092       2.28881       0.00000       0.00000       0.00000       0.00000       0.00000       0.00000       0.00000       0.00000       0.00000       0.00000       0.00000       0.00000
   3  21 3217.8466    3.9570  1.6251 10.7713  0.0000  0.0739   0.1539   0.2054    1.5183   0.0000   440.9258       43.8567      -14.1228       12.9339      -3.28731       1.45424       0.00000       0.00000       0.00000       0.00000       0.00000       0.00000       0.00000       0.00000       0.00000       0.00000       0.00000       0.00000       35.8768       38.7697       25.0017       16.0419       6.10078       2.46769       0.00000       0.00000       0.00000       0.00000       0.00000       0.00000       0.00000       0.00000       0.00000       0.00000       0.00000       0.00000
   3  22 3353.6701    3.5136  1.6804 12.0513  0.0000  0.0796   0.1303   0.1895    0.3579   0.0000   591.6363       117.780       54.9646       1.51167       3.61896      -3.06367       0.00000       0.00000       0.00000       0.00000       0.00000       0.00000       0.00000       0.00000       0.00000       0.00000       0.00000       0.00000       41.8411       41.9076       28.9621       15.5968       7.45048       2.34573       0.00000       0.00000       0.00000       0.00000       0.00000       0.00000       0.00000       0.00000       0.00000       0.00000       0.00000       0.00000
   3  23 3489.9412    2.7927  2.6330 11.5926  0.0000  0.1095   0.0875   0.2700    0.2397   0.0000   371.3502      -49.1320      -58.7802       49.3606      -2.16607       1.02343       0.00000       0.00000       0.00000       0.00000       0.00000       0.00000       0.00000       0.00000       0.00000       0.00000       0.00000       0.00000       61.2689       58.5016       40.7652       21.9685       9.90360       2.84185       0.00000       0.00000       0.00000       0.00000       0.00000       0.00000       0.00000       0.00000       0.00000       0.00000       0.00000       0.00000
   3  24 3626.1431    2.4063  4.6299 10.9489  0.0043  0.1425   0.0588   0.3812    0.2085   0.0000   438.7887       35.2301      -51.1621      -12.7460       1.00273     -0.164863       0.00000       0.00000       0.00000       0.00000       0.00000       0.00000       0.00000       0.00000       0.00000       0.00000       0.00000       0.00000       72.6049       68.6504       52.0224       30.1839       14.0097       4.05361       0.00000       0.00000       0.00000       0.00000       0.00000       0.00000       0.00000       0.00000       0.00000       0.00000       0.00000       0.00000
   3  25 3762.9736    2.0299  5.4670 11.1739 -0.0063  0.1816   0.0470   0.4365    0.1292   0.0000   447.2248      -49.9152      -15.3060       23.2454       4.11906      -5.32988       0.00000       0.00000       0.00000       0.00000       0.00000       0.00000       0.00000       0.00000       0.00000       0.00000       0.00000       0.00000       84.9273       92.3225       60.9819       39.6334       16.2274       6.02705       0.00000       0.00000       0.00000       0.00000       0.00000       0.00000       0.00000       0.00000       0.00000       0.00000       0.00000       0.00000
   4  11 1914.6999    0.5358  1.8009 11.0564  0.0254  0.1365   0.0227   0.2101    0.1128   0.0000   437.5810      -100.962      -31.4724       9.01614      0.228309      -1.22892      -2.07644      -1.13116       0.00000       0.00000       0.00000       0.00000       0.00000       0.00000       0.00000       0.00000       0.00000       0.00000       60.1567       70.9877       52.1619       31.3978       20.4019       6.27012       4.10812      0.945740       0.00000       0.00000       0.00000       0.00000       0.00000       0.00000       0.00000       0.00000       0.00000       0.00000
   4  12 2051.7029    0.6963  0.7157 11.2641 -0.0018  0.0660   0.0349   0.1066    0.1444   0.0000   454.6290      -15.7810       37.8700       14.0889      -4.55199      -1.91506     -0.940461     -0.297447       0.00000       0.00000       0.00000       0.00000       0.00000       0.00000       0.00000       0.00000       0.00000       0.00000       25.5245       24.5997       24.3826       15.1407       9.28216       4.74816       2.00269      0.389183       0.00000       0.00000       0.00000       0.00000       0.00000       0.00000       0.00000       0.00000       0.00000       0.00000
   4  13 2188.4005    0.7411  0.9713 11.6860 -0.0005  0.0740   0.0336   0.1534    0.1296   0.0000   433.1448      -45.6792       10.5059       23.2311      -8.58333      -5.39908     -0.108096      0.223659       0.00000       0.00000       0.00000       0.00000       0.00000       0.00000       0.00000       0.00000       0.00000       0.00000       24.3746       29.7182       21.7600       19.0618       8.70747       5.56388       1.70060      0.596625       0.00000       0.00000       0.00000       0.00000       0.00000       0.00000       0.00000       0.00000       0.00000       0.00000
   4  15 2458.4442    1.4957  1.3366 12.0615  0.0025  0.0987   0.0512   0.1806    0.1556   0.0000   447.1004       35.2276      -52.7115       21.7723       15.1891     -0.333005      -2.40880      0.660808       0.00000       0.00000       0.00000       0.00000       0.00000       0.00000       0.00000       0.00000       0.00000       0.00000       29.7541       38.9346       31.5329       20.3571       16.7600       4.71252       3.32229      0.837295       0.00000       0.00000       0.00000       0.00000       0.00000       0.00000       0.00000       0.00000       0.00000       0.00000
   4  18 2864.1955    3.0481  0.9366 12.1652 -0.0047  0.0717   0.1298   0.1261    0.3412   0.0000   456.0493       7.77332       36.5852       1.83670       7.68619       7.95897     -0.472839    -0.0574227       0.00000       0.00000       0.00000       0.00000       0.00000       0.00000       0.00000       0.00000       0.00000       0.00000       20.2341       31.3201       18.4968       16.7207       7.75785       4.76160       1.56844      0.578949       0.00000       0.00000       0.00000       0.00000       0.00000       0.00000       0.00000       0.00000       0.00000       0.00000
   4  19 3000.2495    3.8919  1.0627 12.1738 -0.0015  0.0591   0.1479   0.1511    0.4999   0.0000   402.2219       15.6605       7.02651       16.6724       9.60061       3.30968     -0.128783      0.181227       0.00000       0.00000       0.00000       0.00000       0.00000       0.00000       0.00000       0.00000       0.00000       0.00000       26.5092       26.7423       21.2649       13.7370       8.26441       3.18358       1.33866      0.332998       0.00000       0.00000       0.00000       0.00000       0.00000       0.00000       0.00000       0.00000       0.00000       0.00000
   4  20 3135.9857    3.7550  1.3952 11.7896 -0.0027  0.0631   0.1296   0.1679    0.6186   0.0000   386.4691       34.8827      -12.9098      -19.5034     -0.919059       7.25975       2.32482     -0.501210       0.00000       0.00000       0.00000       0.00000       0.00000       0.00000       0.00000       0.00000       0.00000       0.00000       22.4002       22.4723       22.1973       13.8077       7.84634       4.79036       1.86965      0.430809       0.00000       0.00000       0.00000       0.00000       0.00000       0.00000       0.00000       0.00000       0.00000       0.00000
   4  21 3271.7128    3.6786  1.7226 12.3961 -0.0015  0.0788   0.1056   0.1766    0.2937   0.0000   417.8390       44.7582       13.2088      -21.2383       2.47290      0.527002       1.86385     -0.408002       0.00000       0.00000       0.00000       0.00000       0.00000       0.00000       0.00000       0.00000       0.00000       0.00000       31.4946       28.9732       25.6811       19.8817       11.6986       5.66597       1.91562      0.462280       0.00000       0.00000       0.00000       0.00000       0.00000       0.00000       0.00000       0.00000       0.00000       0.00000
   4  22 3408.2353    3.3868  2.3581 12.2346 -0.0001  0.0878   0.0853   0.2106    0.2176   0.0000   435.4952       17.6193       18.1749       31.1297      -9.52224       2.81042       1.24142     -0.513788       0.00000       0.00000       0.00000       0.00000       0.00000       0.00000       0.00000       0.00000       0.00000       0.00000       34.8154       38.1136       29.9341       19.4705       11.8528       5.14273       2.25833      0.600792       0.00000       0.00000       0.00000       0.00000       0.00000       0.00000       0.00000       0.00000       0.00000       0.00000
   4  23 3544.8292    2.9043  2.7241 12.7095 -0.0025  0.1073   0.0697   0.2278    0.1400   0.0000   471.9091       97.4813       12.8141       27.4338       6.93152      -6.15048      0.267638      -1.05758       0.00000       0.00000       0.00000       0.00000       0.00000       0.00000       0.00000       0.00000       0.00000       0.00000       45.4992       47.5437       40.0962       23.7406       13.7793       6.75568       2.74869      0.663284       0.00000       0.00000       0.00000       0.00000       0.00000       0.00000       0.00000       0.00000       0.00000       0.00000
   5  12 2098.3601    0.6733  0.9675 10.9780 -0.0053  0.0798   0.0307   0.1408    0.1563   0.0000   445.2395       18.7456      -13.9242      -18.9196       19.0145       5.26618      -5.18533     0.0822810     -0.229917    -0.0159351       0.00000       0.00000       0.00000       0.00000       0.00000       0.00000       0.00000       0.00000       24.0675       22.3618       23.8795       20.4991       10.9229       7.26661       5.44312       1.89146      0.542508      0.118009       0.00000       0.00000       0.00000       0.00000       0.00000       0.00000       0.00000       0.00000
   5  14 2371.0928    1.3161  1.0710 11.5055 -0.0038  0.0697   0.0500   0.1252    0.2003   0.0000   434.0532      -9.80128       15.8421       2.47016      -9.63871      -4.92839      -2.01964     -0.796998     -0.245544    -0.0236200       0.00000       0.00000       0.00000       0.00000       0.00000       0.00000       0.00000       0.00000       26.6383       24.7757       20.9579       18.3836       13.3506       7.57099       3.08723       1.25401      0.384591     0.0851653       0.00000       0.00000       0.00000       0.00000       0.00000       0.00000       0.00000       0.00000
   5  15 2506.0890    1.7090  0.9814 11.2681 -0.0024  0.0491   0.0607   0.1087    0.3089   0.0000   429.7210      -1.37620       4.38418      0.296258      -3.45317      -2.62385      0.336980  -0.000280822      0.277072     0.0684466       0.00000       0.00000       0.00000       0.00000       0.00000       0.00000       0.00000       0.00000       14.4486       16.6310       13.8987       11.8552       8.10833       4.76416       2.28818      0.974766      0.347752     0.0889001       0.00000       0.00000       0.00000       0.00000       0.00000       0.00000       0.00000       0.00000
   5  16 2641.3477    2.3572  1.1599 11.5569 -0.0002  0.1138   0.0806   0.1251    0.4268   0.0000   444.8748     -0.514842      -8.71259       2.24839       12.1263      -2.63964      0.346548     -0.155380     -0.160296    0.00910637       0.00000       0.00000       0.00000       0.00000       0.00000       0.00000       0.00000       0.00000       47.9297       56.4415       44.3912       27.4902       16.0624       6.45247       3.97904       1.11418      0.579720      0.133964       0.00000       0.00000       0.00000       0.00000       0.00000       0.00000       0.00000       0.00000
   5  17 2777.3551    2.8342  1.0099 11.3553 -0.0012  0.0636   0.0957   0.1151    0.6593   0.0000   456.6134       17.0333       18.2261       9.77179      -2.99757      -5.63806       1.78479      0.404724      0.180123    -0.0446948       0.00000       0.00000       0.00000       0.00000       0.00000       0.00000       0.00000       0.00000       25.3429       28.4357       24.8785       16.0491       9.09930       4.76988       2.59823       1.06687      0.367240     0.0718626       0.00000       0.00000       0.00000       0.00000       0.00000       0.00000       0.00000       0.00000
   5  18 2913.7610    3.6851  0.9389  1.3541  0.0000  0.0662   0.1334   0.1197 1000.0000   0.0000   427.5177       36.7471      -12.0587       10.5689       14.1616      -6.98035       0.00000       0.00000       0.00000       0.00000       0.00000       0.00000       0.00000       0.00000       0.00000       0.00000       0.00000       0.00000       22.8264       18.3630       14.3207       16.3761       14.1604       7.56012       3.49823       1.08963      0.375372     0.0800892       0.00000       0.00000       0.00000       0.00000       0.00000       0.00000       0.00000       0.00000
   5  19 3049.9996    3.9576  1.2454 -0.9200  0.0000  0.0595   0.1180   0.1395 1000.0000   0.0000   462.6923       36.6714       47.8935       10.6485    -0.0451287      -10.7456       0.00000       0.00000       0.00000       0.00000       0.00000       0.00000       0.00000       0.00000       0.00000       0.00000       0.00000       0.00000       20.8060       22.8488       19.1906       14.6277       9.82532       5.43360       2.51483       1.03509      0.347628     0.0874885       0.00000       0.00000       0.00000       0.00000       0.00000       0.00000       0.00000       0.00000
   5  20 3186.3436    3.7459  1.7541 10.2049  0.0004  0.0699   0.0962   0.1586    1.1118   0.0000   442.3608       38.5877       16.3520       13.2502      -1.48713      -5.04534       1.53907      0.927939     -0.681236     -0.140960       0.00000       0.00000       0.00000       0.00000       0.00000       0.00000       0.00000       0.00000       20.4628       24.7015       21.3167       16.0432       11.6645       6.18363       3.69817       1.32595      0.548699      0.126459       0.00000       0.00000       0.00000       0.00000       0.00000       0.00000       0.00000       0.00000
   5  22 3459.4516    3.0909  2.6435 11.9808 -0.0046  0.0895   0.0669   0.2072    0.2303   0.0000   474.2364      -7.44716      -53.2162       28.0188       2.42458       1.85566       8.17646     -0.324455      0.462231     -0.399524       0.00000       0.00000       0.00000       0.00000       0.00000       0.00000       0.00000       0.00000       27.2040       31.6403       28.5117       21.2825       12.6967       8.27339       4.10651       1.99669      0.639309      0.158249       0.00000       0.00000       0.00000       0.00000       0.00000       0.00000       0.00000       0.00000
   5  23 3596.8033    2.6416  3.5403 11.9725  0.0005  0.0986   0.0490   0.2478    0.1477   0.0000   458.4611       18.0399      -42.7850      -3.75129      0.882598       7.26892       8.24996       5.08584      0.219099     -0.139582       0.00000       0.00000       0.00000       0.00000       0.00000       0.00000       0.00000       0.00000       31.4894       35.8857       31.0353       23.7183       16.0997       9.03574       4.87559       1.95515      0.697233      0.163469       0.00000       0.00000       0.00000       0.00000       0.00000       0.00000       0.00000       0.00000
   6   8 1587.4193    0.2280  0.3545 10.0316  0.0072  0.0617   0.0174   0.0856    0.0711   0.0000   417.3203      -6.24239       39.6180       15.1164      -6.72951      -18.0645      -2.21391      0.460088      0.394689      0.420265      0.178384     0.0133737       0.00000       0.00000       0.00000       0.00000       0.00000       0.00000       13.2556       16.0292       16.8053       10.7362       8.19087       6.18107       3.22456       1.55746      0.879622      0.372903      0.122563     0.0219546       0.00000       0.00000       0.00000       0.00000       0.00000       0.00000
   6  13 2279.8438    1.0876  0.6929 10.1478 -0.0138  0.0463   0.0447   0.0835    0.2873   0.0000   434.8911       18.7739       17.2330      -19.2689      -6.24841     -0.689574      -7.09695       2.10307      0.517688      0.254015    -0.0410281   -0.00842189       0.00000       0.00000       0.00000       0.00000       0.00000       0.00000       10.5266       13.6065       11.6748       11.2603       5.68110       5.38183       2.54876       1.78147      0.639562      0.340330     0.0641245     0.0226933       0.00000       0.00000       0.00000       0.00000       0.00000       0.00000
   6  14 2415.4757    1.4302  0.9298 11.1853  0.0088  0.0671   0.0568   0.1217    0.2408   0.0000   436.9213       4.48729       13.5235       4.77246      -1.28592      0.767476       4.83978       1.76183     -0.559183    -0.0419235     -0.109162   -0.00562133       0.00000       0.00000       0.00000       0.00000       0.00000       0.00000       14.3287       16.4355       17.5319       10.5156       12.2302       6.20424       4.00685       2.47743      0.726359      0.369012      0.151693     0.0232479       0.00000       0.00000       0.00000       0.00000       0.00000       0.00000
   6  15 2551.0957    1.8917  1.1481 10.7172 -0.0194  0.0757   0.0732   0.1308    0.7956   0.0000   426.3823       41.6263      -22.9264       26.2610      -2.50340       1.50578      -6.99859       2.72484      -1.18702     -0.787341      0.101653    -0.0309471       0.00000       0.00000       0.00000       0.00000       0.00000       0.00000       20.0767       18.5737       14.5370       14.5410       13.3625       9.32734       5.90962       2.36023      0.918585      0.306184      0.109178     0.0213200       0.00000       0.00000       0.00000       0.00000       0.00000       0.00000
   6  16 2687.1542    2.5742  1.0029 11.0616 -0.0022  0.0432   0.0929   0.1123    0.6850   0.0000   414.0619       28.5174       13.1889       22.1957      -4.43247       2.32796       4.11505      -1.89014      -1.14117    0.00143483     0.0119324    -0.0157718       0.00000       0.00000       0.00000       0.00000       0.00000       0.00000       13.7792       15.4465       13.7663       10.7382       7.44270       4.82803       2.58250       1.29340      0.543207      0.217852     0.0610105     0.0135101       0.00000       0.00000       0.00000       0.00000       0.00000       0.00000
   6  17 2823.7595    3.0834  0.9835 10.9198 -0.0022  0.0399   0.1082   0.1145    1.3215   0.0000   439.3005       15.3268       15.5140      -9.30884      -1.89306      -3.26556     0.0223826      0.404361       1.20866     -0.316174     0.0584722    -0.0147773       0.00000       0.00000       0.00000       0.00000       0.00000       0.00000       10.1133       12.4320       10.9547       9.01262       6.60910       4.61393       2.38366       1.42770      0.532562      0.254816     0.0720001     0.0168211       0.00000       0.00000       0.00000       0.00000       0.00000       0.00000
   6  18 2960.7680    3.6235  1.0678 11.2659 -0.0083  0.0486   0.1247   0.1101    1.6718   0.0000   422.5116       16.0827       12.7760       5.75344       2.69640       4.27964       1.45555      -2.79232      0.184926     0.0298496     0.0116297  -0.000127951       0.00000       0.00000       0.00000       0.00000       0.00000       0.00000       13.1366       14.7837       12.6474       10.7363       8.80111       5.64075       3.35084       1.47737      0.740755      0.244973     0.0867501     0.0181324       0.00000       0.00000       0.00000       0.00000       0.00000       0.00000
   6  19 3097.4227    4.1007  0.9868 12.1518 -0.0043  0.0476   0.1519   0.1110    0.9059   0.0000   443.8444       10.0933       10.9539       9.20076       12.6472      -2.73543       6.47078      0.196865      0.922733      0.220542    -0.0140165    -0.0106376       0.00000       0.00000       0.00000       0.00000       0.00000       0.00000       12.0895       13.6185       12.5609       9.72209       8.18580       5.27472       3.05678       1.55664      0.664386      0.268863     0.0879368     0.0168608       0.00000       0.00000       0.00000       0.00000       0.00000       0.00000
   6  20 3234.0516    3.7869  1.3580 12.0688 -0.0050  0.0583   0.1236   0.1374    0.7613   0.0000   408.5873       57.0749      0.810695      -1.70619      -11.2158       2.15169      -2.70373      -1.28566     -0.305868     -0.236951      0.257186    0.00632981       0.00000       0.00000       0.00000       0.00000       0.00000       0.00000       16.4210       20.3065       17.3388       14.2998       9.94303       5.96376       3.69831       1.77508      0.856897      0.293636      0.105235     0.0236884       0.00000       0.00000       0.00000       0.00000       0.00000       0.00000
   6  21 3371.1706    3.2426  2.1985 11.7813 -0.0001  0.0661   0.0770   0.1861    0.3738   0.0000   453.1293      -2.48888      -32.8797       14.8745    -0.0898051       4.71948      0.637819     -0.291155      0.348185      0.359871    0.00502159     0.0180719       0.00000       0.00000       0.00000       0.00000       0.00000       0.00000       16.5472       19.8886       18.3169       15.2318       10.8141       7.52417       4.19322       2.23630      0.989170      0.417159      0.123528     0.0280299       0.00000       0.00000       0.00000       0.00000       0.00000       0.00000
   6  22 3508.3972    3.0728  2.8768  8.6160 -0.0004  0.0864   0.0621   0.2024    4.5016   0.0000   473.8771       72.4697       12.9938      -18.1540       20.4100      -7.83810       6.01030      -3.27120      -1.07873     -0.161318      0.138196    0.00401378       0.00000       0.00000       0.00000       0.00000       0.00000       0.00000       19.3105       25.8630       21.2206       19.7724       13.0029       9.19614       5.14863       2.97680       1.24227      0.518670      0.149792     0.0412052       0.00000       0.00000       0.00000       0.00000       0.00000       0.00000
   6  23 3646.1873    2.4914  4.2006 10.3548 -0.0054  0.0967   0.0424   0.2577    0.4296   0.0000   405.4726      -9.44660       15.3466       52.0331       18.4700       2.09955      -4.27564      -1.02004      -2.91099      0.645949      0.218726     0.0795765       0.00000       0.00000       0.00000       0.00000       0.00000       0.00000       25.8521       28.6929       28.7703       22.1877       16.3796       11.4491       6.37959       3.21412       1.60202      0.643520      0.192147     0.0361919       0.00000       0.00000       0.00000       0.00000       0.00000       0.00000
   6  24 3784.3891    1.9881  5.3721 11.1190 -0.0030  0.1239   0.0323   0.3366    0.1298   0.0000   459.8041       91.2394       61.7189      -9.63678       7.19416      0.374238       5.78533     -0.278336      -2.24491       1.88412      0.388749     0.0231855       0.00000       0.00000       0.00000       0.00000       0.00000       0.00000       34.1045       35.5879       35.5023       29.4737       21.6684       14.6458       8.47009       4.44295       2.01532      0.789917      0.232831     0.0431268       0.00000       0.00000       0.00000       0.00000       0.00000       0.00000
   6  25 3922.4839    1.7309  6.4550 10.6458 -0.0004  0.1411   0.0254   0.3807    0.1311   0.0000   533.1262       80.7635      -23.9801       17.3153       11.6806       5.83191      -22.8119      -6.63136       1.42492     -0.161493     -0.135358    -0.0186442       0.00000       0.00000       0.00000       0.00000       0.00000       0.00000       38.9167       43.1651       39.8740       32.6752       25.1936       16.7769       9.51192       4.78284       2.15545      0.832400      0.260571     0.0524723       0.00000       0.00000       0.00000       0.00000       0.00000       0.00000
   7  11 2045.7694    0.6666  0.7843 10.6173 -0.0041  0.0879   0.0311   0.0947    0.1504   0.0000   422.1101      -29.7823       9.40622       14.8922      -5.31240       5.95753      -5.21852       3.77965      0.245200     -0.321898     -0.196807     -0.189842  -0.000840957    0.00555177       0.00000       0.00000       0.00000       0.00000       28.0467       35.3680       34.1467       25.2869       18.2374       12.0284       6.81960       3.41379       1.31233      0.613384      0.210346     0.0785665     0.0195563    0.00309576       0.00000       0.00000       0.00000       0.00000
   7  12 2184.5942    0.8010  0.8580 10.9733 -0.0053  0.0538   0.0283   0.0906    0.1375   0.0000   434.7183      -6.56557      -8.39178       18.6042      -8.49002      -1.61282     -0.786291     -0.673279       1.09962     -0.224861    -0.0187506     0.0254389   -0.00705944   -0.00726611       0.00000       0.00000       0.00000       0.00000       11.4188       12.0085       13.7123       12.0207       8.03226       6.68332       4.33935       2.32386       1.17199      0.719132      0.286472      0.103306     0.0243666    0.00456583       0.00000       0.00000       0.00000       0.00000
   7  13 2322.1888    1.0639  1.1045 11.1156 -0.0111  0.0493   0.0344   0.1109    0.1970   0.0000   435.1879       13.2231       7.28174       3.47147       7.41792       6.62162       3.96041      0.164258     -0.288360       1.10363     -0.194977   -0.00114346   -0.00352300   -0.00423111       0.00000       0.00000       0.00000       0.00000       11.0117       12.1539       11.4584       10.2897       8.32952       6.44682       4.09359       2.33954       1.25436      0.555885      0.237247     0.0821239     0.0221225    0.00444866       0.00000       0.00000       0.00000       0.00000
   7  14 2458.2158    1.5741  0.9977 11.1854  0.0010  0.0420   0.0517   0.1098    0.2728   0.0000   446.3438       2.89647       4.89617       8.05966      -8.12885      -5.59788     -0.146444      -4.70856      0.980072     -0.290787     -0.141787     0.0182056  -0.000895451    0.00235443       0.00000       0.00000       0.00000       0.00000       10.1178       11.5220       11.9550       9.95494       7.01053       4.94431       3.01072       1.93279      0.984358      0.500780      0.207049     0.0741298     0.0182471    0.00345149       0.00000       0.00000       0.00000       0.00000
   7  15 2594.3306    2.0585  1.1766 11.3496 -0.0059  0.0478   0.0644   0.1217    0.4998   0.0000   436.6630       9.61481       20.3512       15.0961       10.5170      -5.48357      -1.12549     -0.675946    -0.0406557      -1.49622     -0.273384     0.0272643     0.0350321    0.00232379       0.00000       0.00000       0.00000       0.00000       11.0358       12.3360       11.1038       9.60780       8.39243       6.33760       4.00662       2.29961       1.20059      0.514174      0.219717     0.0756377     0.0219398    0.00429876       0.00000       0.00000       0.00000       0.00000
   7  16 2731.2136    2.7651  1.0305 11.4798  0.0029  0.0453   0.0868   0.1043    0.5070   0.0000   434.5605       18.7680       20.9971       11.7918       12.4364       9.06083       7.41286      -2.82185     -0.862797      0.702658     0.0319154      0.102636   -0.00577940   -0.00488535       0.00000       0.00000       0.00000       0.00000       9.83251       11.7796       12.2231       9.63169       7.83191       4.96026       3.66217       2.01609       1.10749      0.552198      0.224547     0.0752025     0.0242680    0.00423348       0.00000       0.00000       0.00000       0.00000
   7  17 2868.3890    3.1559  0.9513 12.0801 -0.0148  0.0416   0.1053   0.0905    0.5864   0.0000   417.2655       26.0843       13.2052      -9.28253      -9.77662       2.75918      -3.20684      -1.29501       1.27955     -0.746392    -0.0704944    -0.0287353    -0.0255445    -0.0109887       0.00000       0.00000       0.00000       0.00000       10.5407       11.7345       10.7596       9.41030       7.37619       5.56230       3.59208       1.89790       1.03342      0.428952      0.202412     0.0610740     0.0172443    0.00359127       0.00000       0.00000       0.00000       0.00000
   7  18 3005.7470    4.0154  0.9923 11.5345 -0.0083  0.0436   0.1250   0.0896    1.6105   0.0000   435.4463       25.6799       4.93649      -5.18098      0.252014      -7.99172     -0.853779      -3.31745      0.480908      -1.00070     -0.216713     0.0991438    -0.0173379   0.000768892       0.00000       0.00000       0.00000       0.00000       12.3706       14.1215       13.3110       11.2021       8.08104       5.14210       3.27489       1.92225       1.00305      0.485724      0.182412     0.0573492     0.0159116    0.00303174       0.00000       0.00000       0.00000       0.00000
   7  19 3142.9517    3.9835  1.2214  1.1985  0.0002  0.0447   0.1156   0.1132   15.3538   0.0000   440.6247      -6.55749       30.7777      -1.58118      -2.62679      -2.35393       6.41298      -2.16609     -0.525643      0.133161   -0.00750883   -0.00380083     0.0162236    0.00586297       0.00000       0.00000       0.00000       0.00000       10.5332       10.7011       11.0456       9.91968       8.14444       5.13380       3.51878       2.27785       1.26186      0.546642      0.213238     0.0712254     0.0205456    0.00350791       0.00000       0.00000       0.00000       0.00000
   7  21 3417.7242    3.3260  2.3982 10.8895 -0.0027  0.0624   0.0639   0.1603    0.6400   0.0000   440.7910       34.9074       6.56936       11.0637      -1.94307      -6.14943      -3.00243     -0.924435      -1.17747     -0.285103      0.249526     0.0712835    -0.0295981    0.00224878       0.00000       0.00000       0.00000       0.00000       14.7008       15.7421       14.9906       13.7383       11.2067       7.40884       5.02363       3.07877       1.66515      0.740697      0.289504     0.0952131     0.0285489    0.00528906       0.00000       0.00000       0.00000       0.00000
   7  22 3555.6192    2.8247  3.2537 11.5730 -0.0051  0.0844   0.0481   0.2111    0.2040   0.0000   465.2511       1.45936       1.72505      -17.7978      -2.57167      0.355361      -6.55450       2.07857       4.01043    -0.0944060       1.00918     0.0864271    0.00187468    -0.0142941       0.00000       0.00000       0.00000       0.00000       19.1143       23.3390       21.7344       18.5113       14.2462       10.0999       6.73803       3.76460       1.84114      0.980629      0.380456      0.135504     0.0397641    0.00804409       0.00000       0.00000       0.00000       0.00000
   7  23 3693.7961    2.4071  4.5887 11.4787 -0.0009  0.1015   0.0335   0.2460    0.1285   0.0000   446.4222       1.94765      0.957163       51.8395      -18.6701      -16.8612      -13.5753      -4.38518      -5.33467       1.47862      0.139655     -0.105938    -0.0517957     0.0150699       0.00000       0.00000       0.00000       0.00000       23.6830       26.6107       25.8794       21.8810       17.7469       13.0873       8.17186       4.92274       2.42681       1.22194      0.465300      0.177792     0.0477973    0.00906951       0.00000       0.00000       0.00000       0.00000
   7  24 3832.3386    1.9432  6.1536 11.5855 -0.0025  0.1260   0.0251   0.3468    0.0842   0.0000   437.8730       3.23635       4.59502      -10.9709       34.4954       6.17375      -11.9691      -4.37093      -6.40867     -0.674374     -0.805527      0.506847      0.134119    0.00624013       0.00000       0.00000       0.00000       0.00000       29.8317       35.5902       34.2364       29.4457       22.2604       14.5132       9.57439       5.73280       3.08849       1.42896      0.578910      0.200078     0.0606580     0.0113680       0.00000       0.00000       0.00000       0.00000
   8  10 1946.0986    0.4699  0.4249 10.6012 -0.0276  0.0499   0.0240   0.0722    0.0905   0.0000   440.4296      -12.3316       6.89409      -5.88437      -1.47528       2.68870      -8.88948      -4.51133     -0.763510     -0.533657     -0.161042     -0.156232   -0.00343268     0.0166683   -0.00113511   0.000227649       0.00000       0.00000       12.5892       16.5722       16.5093       13.2826       10.3491       5.95238       4.26250       2.08957       1.19102      0.691759      0.254951      0.166252     0.0524174     0.0170460    0.00594524   0.000824760       0.00000       0.00000
   8  12 2225.1554    0.8922  0.7990 10.6957 -0.0063  0.0414   0.0319   0.0894    0.1523   0.0000   438.8015       6.64901       28.9008       10.7360      -6.74069      -5.67005       2.56593     -0.498411      -1.69761     -0.646207     0.0551855     -0.104056    -0.0730887     0.0196834   -0.00347209   0.000895131       0.00000       0.00000       9.81026       10.9749       9.41098       8.16451       7.60895       6.29539       4.25167       2.68618       1.41962      0.669728      0.319113      0.113688     0.0484193     0.0165557    0.00390189   0.000736008       0.00000       0.00000
   8  14 2499.4782    1.6354  1.0947 11.8411 -0.0270  0.0484   0.0541   0.1075    0.2200   0.0000   439.7109       25.8192       7.68366       13.7816      -2.15773      -4.17943       1.75468       6.58148      -2.87459      -1.22085     -0.144566     0.0953081     -0.112637     0.0203450    -0.0114909   0.000429301       0.00000       0.00000       10.6122       13.1659       12.9373       11.0910       8.39998       6.05201       3.91701       2.39454       1.52888      0.797631      0.349973      0.166564     0.0652959     0.0201818    0.00544463    0.00100807       0.00000       0.00000
   8  15 2636.2086    2.1894  0.8424 12.1544 -0.0095  0.0411   0.0735   0.0831    0.2390   0.0000   449.9904       3.04027       10.5934       3.97323       12.1361      0.121331      -5.03894       1.27052      0.387275     -0.235373      0.382027    -0.0842939   -0.00508943    -0.0224620   -0.00175637   -0.00123800       0.00000       0.00000       9.99302       11.4683       11.5885       10.2994       7.97955       5.01749       3.19761       2.16550       1.35244      0.748335      0.341225      0.138313     0.0468337     0.0155548    0.00398983   0.000671098       0.00000       0.00000
   8  16 2773.8616    2.9264  0.9809 12.1426 -0.0099  0.0405   0.0899   0.0890    0.3614   0.0000   439.3174      0.477343       2.04509       9.90835      -9.88150      -6.80191      -1.65145      -3.00297       1.21237      -1.21869      0.126473     0.0418667     0.0105764   -0.00142393   0.000909426   0.000526096       0.00000       0.00000       9.27915       11.1179       9.68480       9.05019       7.21783       5.63509       3.96192       2.37699       1.35328      0.648292      0.326276      0.124340     0.0514571     0.0146100    0.00427308   0.000894524       0.00000       0.00000
   8  18 3049.1375    3.6589  1.2885 12.7538 -0.0134  0.0463   0.1059   0.1144    0.3235   0.0000   441.2529       20.1371       13.6017       17.2494       9.26154      -10.9597      -1.47590       4.15476     -0.131976     -0.282902    0.00272317      0.169720     0.0931382     0.0341923    -0.0175791   -0.00105482       0.00000       0.00000       9.13314       9.74248       10.7900       8.46494       8.29594       5.97438       3.55636       2.82840       1.57072      0.854974      0.432700      0.154013     0.0626337     0.0252263    0.00609916   0.000804329       0.00000       0.00000
   8  19 3186.8546    4.0526  1.1925 13.0708 -0.0130  0.0846   0.1301   0.1137    0.3538   0.0000   435.9268       19.9425       28.3115      -3.42542      -4.10902      -3.02064       1.18105      -3.61760      0.292549     -0.126485     -0.242972      0.199188    -0.0403406     0.0626155    0.00228959  -0.000222770       0.00000       0.00000       25.0191       30.8617       31.1355       26.3241       18.5325       10.6039       5.40887       3.39943       2.09131       1.12415      0.487782      0.174021     0.0557057     0.0197689    0.00465127   0.000909735       0.00000       0.00000
   8  20 3324.4885    3.6148  1.6211 12.0139 -0.0012  0.0533   0.0920   0.1210    0.4706   0.0000   447.0792       33.0298       23.8661      -3.70930     -0.698700       2.37599       2.30625     -0.951986       1.30217       2.02686     -0.204358     0.0933282      0.126804    -0.0220957   0.000125573  -0.000429226       0.00000       0.00000       11.9276       14.9706       14.8587       12.4603       9.30691       6.91083       4.40470       2.73917       1.57643      0.814400      0.432850      0.176160     0.0743748     0.0238434    0.00587995    0.00110388       0.00000       0.00000
   8  21 3462.6334    2.9790  2.4438 12.0713 -0.0029  0.0620   0.0617   0.1608    0.2015   0.0000   441.4350       12.1834      -4.57072      -9.65625       1.38795       15.6777      -6.62696       3.94578      0.833556       2.52463     0.0429543    -0.0559893     0.0708871    -0.0741508   0.000107871    0.00213128       0.00000       0.00000       12.8142       15.8001       15.3602       14.1386       10.1179       7.91306       5.23330       3.37273       1.86980       1.04790      0.530049      0.234487     0.0883545     0.0288353    0.00675166    0.00144562       0.00000       0.00000
   8  22 3601.0702    2.6114  3.3036 11.5731 -0.0039  0.0787   0.0473   0.1910    0.2023   0.0000   389.5026      -3.51084       42.7675       19.2198      -15.9678      -11.4722       9.75758      -4.88288      -1.64999      -1.64840       2.15682      0.186684     0.0351886    -0.0735193     0.0142181  -0.000539336       0.00000       0.00000       15.7466       19.4327       18.8839       16.8474       13.9528       9.12655       6.54609       4.11222       2.59652       1.44958      0.650175      0.297968      0.105652     0.0344962     0.0102884    0.00175164       0.00000       0.00000
   8  23 3739.7445    2.1586  4.4925 11.2719 -0.0032  0.0938   0.0338   0.2348    0.1607   0.0000   468.5473       15.1747       4.47429       39.4953       18.5006       14.9943      -5.02889       6.19799       5.96964      -2.54104      0.248710      0.288004     -0.224911    -0.0558936     0.0291506   -0.00201883       0.00000       0.00000       19.7098       23.5481       23.0925       20.8112       16.5495       11.6854       7.65777       5.16365       3.08422       1.71565      0.786664      0.347732      0.126245     0.0431525     0.0111208    0.00199421       0.00000       0.00000
   8  24 3878.4349    1.7946  6.6113 10.8390  0.0011  0.1188   0.0235   0.3241    0.1194   0.0000   468.4871       8.52188       13.2896      -56.1461       19.8632       14.4549      -8.09077     -0.959460       2.67969      0.284929      0.885835      -1.10641    -0.0597581     0.0959605    0.00624485    0.00498503       0.00000       0.00000       25.0142       31.1817       29.1518       27.1007       20.9231       14.8839       10.2240       6.44802       3.93451       2.10176       1.01284      0.438338      0.163824     0.0518782     0.0143666    0.00274474       0.00000       0.00000
   8  25 4017.6240    1.4982  8.1875 10.4013 -0.0014  0.1352   0.0174   0.3794    0.1110   0.0000   408.4541    -0.0842421       25.3247       40.3489      -7.49880      -9.38343       14.3243      -2.99364     -0.558711       3.35522     -0.111740    -0.0307608      0.330503    -0.0469218     0.0226430   -0.00235925       0.00000       0.00000       26.0821       32.9927       31.9998       28.2850       23.1580       17.6271       12.0432       7.73325       4.44804       2.32790       1.18940      0.496950      0.201531     0.0683806     0.0183420    0.00335029       0.00000       0.00000
   9  12 2264.5080    0.8878  1.0205 10.3701 -0.0152  0.0422   0.0275   0.0939    0.1671   0.0000   428.0304       21.4322       9.85449      -8.41672       13.4962       6.78503      -4.77549      -4.84473       1.22495      0.528340     -0.602096     -0.295470     0.0205487    0.00892577    -0.0112220   -0.00217006  -0.000998216   0.000805889       6.95842       8.94980       8.95549       8.10225       6.76158       5.55676       3.86030       2.74662       1.57152       1.07133      0.496993      0.267449      0.115249     0.0536648     0.0167209    0.00616144    0.00139276   0.000260530
   9  13 2402.3224    1.3171  1.1742 10.8846 -0.0051  0.0457   0.0384   0.1092    0.2171   0.0000   434.0763       4.92385     0.0691713      -5.93851       7.77180       3.25293     -0.442005       1.18482      0.781668      -1.55679     -0.137007    -0.0155868     -0.183152    0.00105427    0.00900359   -0.00239217  -0.000243329   6.06902e-05       8.94187       10.6229       10.5668       10.0161       7.88789       6.04662       4.46445       3.00186       1.84344       1.02360      0.569501      0.287968      0.130818     0.0505189     0.0181105    0.00505385    0.00128412   0.000237797
   9  14 2539.5832    1.7460  0.9789 11.2296 -0.0044  0.0390   0.0519   0.0938    0.2386   0.0000   436.7848       9.45923       3.69706      -1.76315     -0.192989       13.2404    -0.0459420      -1.75601     -0.294336     -0.148289      0.280274     -0.460958    -0.0533214     0.0637231     0.0221887    0.00180423   -0.00119927   6.16055e-06       6.52177       7.82310       6.76787       7.69659       6.14596       5.18694       3.18540       2.41117       1.62186       1.00585      0.542961      0.252982      0.108650     0.0421418     0.0155793    0.00463005    0.00104920   0.000239404
   9  15 2677.1511    2.3808  0.9412 11.3769 -0.0020  0.0349   0.0713   0.0884    0.3170   0.0000   411.5221      -10.4795       21.2394      -8.08445      -1.72545      -11.0710     -0.592204      -2.92489       1.20303      0.922773     -0.120174      0.147749   -0.00787420    -0.0125602     0.0323123   -0.00499458   0.000963290  -0.000422857       6.14647       7.37640       6.86511       6.80564       5.48435       4.44944       3.53748       2.35028       1.46027      0.779719      0.446416      0.221148      0.104086     0.0396043     0.0149598    0.00388654    0.00107593   0.000204174
   9  18 3091.6090    3.8871  0.9147 13.2132 -0.0025  0.0366   0.1210   0.0874    0.1914   0.0000   436.4871       4.38841       3.23678       13.2767      -1.92933       9.34763      -2.12796      -1.84273     -0.158165      -1.18296      0.409889      0.188153     0.0270460    -0.0238112    0.00296018   -0.00330969   0.000289768  -0.000124103       7.10187       7.90208       8.09659       7.53281       6.24155       4.72307       3.73351       2.51201       1.51731      0.800169      0.466602      0.254196      0.103438     0.0422324     0.0145693    0.00410255    0.00104963   0.000168234
   9  19 3229.6811    3.9833  1.3231 12.6355 -0.0001  0.0445   0.1041   0.1097    0.2647   0.0000   445.4943       15.0097       13.0252       7.89168      -6.55708       8.62720       2.07097      -6.92362     -0.227872      -1.86727     -0.358441    -0.0936774      0.203011     0.0204834    0.00602138    0.00857771    0.00114222  -0.000399298       9.64962       11.4731       11.6252       10.5174       8.16005       6.18532       4.45453       2.86391       1.73757       1.01960      0.514640      0.263302      0.115413     0.0489433     0.0157750    0.00448959    0.00111157   0.000184939
   9  20 3367.8985    3.3989  1.7036 12.8056 -0.0058  0.0502   0.0815   0.1285    0.1623   0.0000   444.0572       17.2096       31.2938       15.0688      -7.80791      -4.83640       8.34169      0.311661       3.68893     -0.559304      0.216267     -0.484103    0.00485711     0.0785082   -0.00189998   -0.00402059   0.000421101  -0.000459703       9.21521       10.1332       10.2979       10.4196       8.20391       6.32533       4.71605       3.27519       2.07140       1.18996      0.696773      0.344466      0.160613     0.0588945     0.0211757    0.00580782    0.00137688   0.000263168
   9  21 3506.4975    3.0096  2.7223 11.8031  0.0002  0.0628   0.0561   0.1607    0.1556   0.0000   419.1580       15.2353       5.49616      -1.01403       2.36878       5.65905      -1.01164     -0.501751       2.13282      -2.12050     -0.919652     -0.168608      0.106068     0.0295603     0.0182084    0.00296213    0.00142522  -0.000505674       11.2708       13.5887       13.6450       12.1843       10.1377       8.39781       5.89333       4.05354       2.55973       1.41631      0.792049      0.394733      0.172638     0.0709889     0.0271311    0.00806732    0.00186452   0.000333662
   9  22 3645.2600    2.5240  3.6137 11.4022 -0.0007  0.0759   0.0412   0.1994    0.1381   0.0000   459.8843       14.3893       42.4197      -33.1771       10.2849      -10.8548       1.45065      -4.18774      -4.31799      0.634468     -0.486669     -0.730747      0.217423     0.0797926     0.0153164    -0.0309436   5.24788e-05   0.000995770       14.2438       17.0822       16.8498       16.0282       13.2512       10.1666       6.78082       4.65632       3.15455       1.86928       1.00636      0.485412      0.208311     0.0838872     0.0308685    0.00929111    0.00218767   0.000396771
   9  23 3784.4229    1.9135  5.3168 11.2262 -0.0008  0.1012   0.0257   0.2599    0.0875   0.0000   419.8976       31.0037       15.2646       45.4734       4.96014       15.4013      -16.2323       3.25854      0.328589      -2.39042     -0.509060       1.00274     -0.169028    0.00207790    -0.0301598     0.0157006   0.000985252   0.000643477       17.7150       22.1441       21.5814       19.9582       16.9395       13.0079       9.65732       6.54728       4.14109       2.32724       1.31432      0.635469      0.297633      0.112693     0.0428432     0.0130874    0.00341750   0.000588365
   9  24 3923.7473    1.6474  6.9713 10.7894 -0.0019  0.1167   0.0191   0.3185    0.0791   0.0000   477.7342       28.0541      -4.93697       35.2369      -4.37068      0.140855      -2.80700      -2.29908      -7.09032      -5.48380      -1.24554      0.287733     -0.132560     -0.141753     0.0968640   -0.00788007   -0.00569911   0.000408197       21.2634       25.2859       25.0448       23.3917       20.1546       15.4153       11.0754       7.75595       4.92604       2.85048       1.58964      0.760625      0.348635      0.135636     0.0492796     0.0153694    0.00382933   0.000635243
   9  29 4623.5799    0.7669 20.7349  9.8703 -0.0016  0.3685   0.0061   0.9268    0.0484   0.0000   554.4828       27.9004       80.2411      -8.66578       91.0596       52.3144       4.73211      -31.5421       2.16054      0.850096      -11.9884       5.73899       2.05323     0.0172019     0.0156670     0.0520540     0.0183671   -0.00739343       66.2869       85.0673       83.3160       77.7011       64.4578       50.7245       37.6640       25.0604       15.8716       8.53914       4.90749       2.36251       1.12031      0.433587      0.170122     0.0519229     0.0136320    0.00236007
  10  10 2021.4577    0.5416  0.8960  9.9679 -0.0116  0.0612   0.0188   0.0864    0.1187   0.0000   437.9908      -10.2178       14.1756       14.2583       9.12418      -4.95317     -0.452792       1.31009     -0.684201      0.328634    -0.0736936     0.0154547      0.450306     0.0647146    0.00270831    -0.0337208     0.0129669    0.00269298       8.47816       13.4732       10.0347       11.7631       7.70137       8.50193       5.13170       4.59144       2.29636       1.68067      0.839152      0.455940      0.230182      0.100733     0.0491761     0.0171410    0.00571369    0.00177462
  10  15 2717.0627    2.5164  0.8618 12.2043 -0.0206  0.0325   0.0776   0.0825    0.2009   0.0000   437.4104       10.5002       15.8873       6.10919      -6.58432       2.46379      -1.79793       1.92504       1.87537    -0.0451832     -0.108649      0.516793    0.00901234    -0.0506147    -0.0294149    0.00832087    0.00221878   -0.00309283       6.08072       6.65386       6.83138       6.26362       5.33699       4.53295       3.73173       2.44698       1.61163       1.05681      0.586661      0.295909      0.143762     0.0685045     0.0324371     0.0117166    0.00343522   0.000944618
  10  17 2994.6427    3.7583  0.9205 13.0461 -0.0093  0.0319   0.1118   0.0832    0.2033   0.0000   434.7641       13.1854       4.67453       4.73481      -4.50495       11.1219      -1.83146      -1.32650      -3.06562      0.123424     -0.199472      0.165757     -0.100667    -0.0640204     0.0500711   -0.00295768    0.00538982   0.000426577       5.32417       6.34966       6.59332       6.02176       5.39463       4.27649       3.01516       2.31530       1.50870      0.943238      0.554321      0.307551      0.149234     0.0739580     0.0270958     0.0112594    0.00368496    0.00121143
  10  18 3133.0471    3.8055  0.9263 13.4249 -0.0050  0.0391   0.1098   0.0815    0.1646   0.0000   432.0087       10.2439       18.9596      -1.63810      -4.04605       6.24553       1.70572     -0.139146       1.75703       1.22211     -0.546774     -0.213765    -0.0189456    -0.0265550    0.00705127    0.00681482    0.00448552   0.000623305       7.93536       10.1285       10.6964       9.53116       7.60155       5.53730       4.05260       2.64908       1.65802       1.02402      0.537528      0.307273      0.163870     0.0669006     0.0328524     0.0120479    0.00378740    0.00113431
  10  19 3271.4891    3.7828  1.4173 12.8326 -0.0054  0.0459   0.0929   0.1086    0.1907   0.0000   429.6774       22.6524       27.6961       2.69445      -12.2390       6.67046      -12.2885      -1.66179       4.85923       1.94754     -0.685780     -0.223497     -0.313558      0.235265     0.0298524     0.0463859    0.00454686    0.00341749       8.54409       11.1082       11.1108       10.7882       8.50786       6.57038       4.34168       2.92902       1.95547       1.25922      0.728366      0.397267      0.196591     0.0890001     0.0368224     0.0144496    0.00475752    0.00134917
  10  20 3410.2530    3.2775  2.4016 12.3537 -0.0041  0.0565   0.0631   0.1399    0.1360   0.0000   446.3665       28.7590       31.9515       17.3596      -5.21855      -4.11384      -1.67318       1.31186      0.410864     -0.873503       2.20899      0.435460      0.487904   -0.00267981    -0.0599620   -0.00519986   -0.00695887   0.000278283       10.1169       12.0154       12.4623       11.9749       10.0411       7.63222       5.72659       3.75081       2.62752       1.64701      0.973037      0.532542      0.264204      0.121780     0.0503115     0.0198613    0.00618269    0.00163014
  10  21 3549.2275    2.7021  3.2468 12.0653 -0.0004  0.0722   0.0429   0.1689    0.0996   0.0000   462.2085       20.4957      -4.94396       1.55095      -1.48893       11.9297      -3.33498      -3.98446     -0.279770       1.70352     -0.269426      0.214016     -0.236030     -0.101691     0.0186059   -0.00714716    0.00346196   -0.00138117       13.2522       15.9991       17.4428       15.9853       12.8002       10.2024       7.20998       4.71440       3.38235       2.02859       1.14210      0.673686      0.343100      0.143470     0.0648247     0.0265816    0.00884792    0.00225773
  10  22 3688.7684    2.2235  4.0501 11.5711 -0.0056  0.0786   0.0330   0.2002    0.0920   0.0000   431.5500       32.5607       9.65645       24.5559       9.65316       17.7845      -4.80422      -6.19118      -2.86233      -2.62741      -2.27860     -0.416640      0.206301    -0.0540986     -0.350688    -0.0871439    -0.0216307   -0.00465114       13.4656       16.5491       16.9851       16.1300       13.5983       10.3286       7.74467       5.37717       3.74337       2.22998       1.32166      0.774718      0.370294      0.186737     0.0693638     0.0293725    0.00925665    0.00259090
  10  23 3828.2477    1.8740  5.8075 11.2403 -0.0015  0.0988   0.0238   0.2705    0.0792   0.0000   423.9152       36.5062       23.3963       41.9144       22.3854       18.9250      -9.06594      -17.7213       1.73108      -5.14976      -2.88444     -0.424206     -0.392679      0.237734    -0.0384127    0.00731961    0.00206005   -0.00194699       17.4640       21.3819       21.7146       20.8012       17.0070       13.6098       9.69612       6.97766       4.54137       2.92671       1.67306      0.932336      0.458799      0.213559     0.0884329     0.0339867     0.0111608    0.00325368
  10  24 3967.8661    1.6164  6.9529 10.9505  0.0000  0.1143   0.0186   0.2931    0.0720   0.0000   426.4816       24.8671      -25.3353       40.4168       75.8636      -3.51066      -19.9922      -2.16280       1.00822      -1.23492      -1.20064      -2.25148     -0.106312    -0.0286201    0.00252270    0.00182393     0.0171582    0.00329821       18.9441       23.3308       22.6709       21.9437       19.3430       15.0393       11.7705       7.85450       5.73359       3.38190       2.05170       1.11466      0.557349      0.251381      0.102410     0.0405090     0.0132915    0.00371314
  10  26 4248.5600    1.1676 10.3182 10.5823 -0.0001  0.1636   0.0122   0.4383    0.0552   0.0000   445.9413      -26.0791       37.2486       8.27902       6.41185       53.7146       19.4610      -30.1952      -8.18746       4.55763       2.49805      -2.00471      0.326059     -0.296724     0.0381688     0.0658711    -0.0318866    0.00379414       26.8252       33.3737       34.2988       33.8599       27.6971       21.6827       16.4421       11.8317       7.99669       4.68635       2.78405       1.58651      0.847169      0.377381      0.161039     0.0597719     0.0204095    0.00576409
  11  11 2199.8290    0.8546  0.7111 10.4408  0.0002  0.0428   0.0291   0.0726    0.1154   0.0000   447.6866       13.9463       8.24267       6.80923       1.29185       4.82979      -5.37386      -2.24058      0.568134      -1.92487     -0.839014      0.497410     -0.143103     -0.347722     0.0742926     0.0401993    0.00279526    0.00532593       6.38406       7.26251       7.85972       7.31776       7.19028       5.77796       4.59682       4.34597       2.60438       1.42700       1.35844      0.880035      0.264991      0.189754      0.136171     0.0500911     0.0130874    0.00450021
  11  12 2340.0113    1.1252  0.8702 10.9098 -0.0008  0.0376   0.0355   0.0820    0.1528   0.0000   438.6303       10.3878       15.2797       8.51440      -6.01610       4.12957      -2.15664      -1.52983      -2.40199      -2.03247     -0.882700     -0.604203      0.186308     0.0317881    -0.0390424    -0.0185583    -0.0107062   -0.00199279       5.81488       7.02284       6.94878       6.56431       5.87298       4.87454       4.22415       2.97303       2.14574       1.33380      0.863249      0.525751      0.232787      0.126505     0.0735254     0.0283610     0.0112079    0.00436310
  11  13 2478.5498    1.4662  1.0010 11.5035 -0.0162  0.0385   0.0457   0.0925    0.1529   0.0000   440.7380       1.17952       18.6228       5.84774     -0.444168      -9.58914       1.59358       1.23423      0.141631      -2.63223     -0.282946     -0.112099      0.361003      0.456551      0.158795    -0.0478046   -0.00361087   -0.00280947       6.36616       7.41824       7.44011       7.20124       5.99179       5.40595       4.10758       3.02348       2.08176       1.42069      0.830717      0.495514      0.260813      0.132642     0.0607928     0.0267128     0.0105967    0.00390412
  11  14 2617.0181    2.0219  1.0288 11.5768 -0.0058  0.0405   0.0564   0.0845    0.1950   0.0000   430.0530       10.6593       7.34051       7.78366       2.81597      -4.32445      0.685555       1.29178       4.81988       2.43246      -1.47745     -0.494669     -0.192833      0.190548    -0.0393137    -0.0645578   -0.00533864    0.00246812       6.17961       7.68107       6.80009       6.25216       5.80156       5.36630       4.82839       3.49310       2.58183       1.45853      0.959127      0.477605      0.257039      0.130981     0.0592488     0.0300450     0.0101583    0.00388365
  11  15 2756.2109    2.5693  0.8829 12.1603 -0.0064  0.0307   0.0722   0.0729    0.1550   0.0000   434.7946       10.1324       6.45230       5.86847      -2.06434     -0.125243       2.12877      -2.38807      -2.25225    -0.0702196     -0.240753     -0.224168      0.305290     -0.110698     0.0522522     0.0202072    -0.0160160   -0.00849193       4.37042       5.54273       5.62298       5.46860       4.77255       3.89746       3.00934       2.14232       1.61029      0.991291      0.651947      0.398358      0.204235      0.109334     0.0548600     0.0226617    0.00870603    0.00356617
  11  16 2895.4644    3.3793  0.9206 12.2835 -0.0059  0.0511   0.0920   0.0760    0.1946   0.0000   429.5201       7.12780       8.58486       12.6068       18.1493     -0.361220       1.97897      0.312070      -1.08974       2.30779     -0.631868     -0.357761     -0.266852     0.0215286     0.0674788    0.00949058   -0.00212559   -0.00869026       10.8104       14.3197       15.1842       13.6376       11.3801       8.76494       5.88444       3.94646       2.44174       1.57608      0.975097      0.503884      0.265484      0.118333     0.0531654     0.0235789    0.00942298    0.00322522
  11  17 3034.5946    3.7645  0.8945 13.1438 -0.0076  0.0310   0.1079   0.0794    0.1606   0.0000   440.2082       15.8198       7.96719      -5.37258      -5.34801      -6.37457       1.01727      -3.19817     -0.960336    -0.0406085     0.0943361      0.437995     -0.120801    -0.0496446   -0.00525429  -3.51872e-05   0.000619550   -0.00858320       4.91923       5.84281       5.65634       5.17923       4.83558       4.28669       3.38397       2.51067       1.78865       1.16598      0.717408      0.411634      0.217086      0.107690     0.0505189     0.0207400    0.00902027    0.00332857
  11  18 3173.6082    3.7674  1.1746 13.0862  0.0014  0.0468   0.1013   0.0940    0.1824   0.0000   441.3779       14.6627     -0.107020       7.41183      -12.3432      -10.9031       3.47863      -3.20304      0.254321      -1.05269    -0.0960611       1.11947     -0.136034     0.0298130     0.0667301     0.0404525    -0.0207693    0.00451916       7.56772       7.33763       7.44555       8.52639       7.82091       5.11239       4.70416       4.25555       2.99258       1.70395      0.829015      0.598718      0.394089      0.211408     0.0954643     0.0378397     0.0137741    0.00415455
  11  19 3312.5639    3.5758  1.2690 13.0244 -0.0064  0.0418   0.0880   0.0934    0.1570   0.0000   436.5544       21.6295       6.29561       16.0203       4.78849     0.0465070       4.13755      -1.58508       2.53852       2.80521      0.178506      -1.10707     0.0589934     0.0452443    -0.0867915    -0.0324286   -0.00801524   -0.00172133       6.62774       8.09466       8.35454       7.40947       7.11334       5.33594       4.69709       3.46369       2.28121       1.59445      0.837047      0.538180      0.287380      0.142277     0.0717448     0.0286424     0.0125045    0.00444231
  11  20 3451.6251    2.9570  2.2077 12.3483 -0.0032  0.0549   0.0571   0.1320    0.1088   0.0000   447.1502       7.20254       1.76678       20.0645      -3.15976      -9.04025     -0.901531      -10.7827       3.91379      -2.30550     -0.615025      -1.39129      0.721813    -0.0175768     0.0649234    -0.0285880   -0.00224041    0.00698705       8.37075       11.3341       11.3420       11.0874       9.34996       7.35417       5.61659       3.92443       2.89318       1.72091       1.12366      0.638548      0.374633      0.196468     0.0838394     0.0408633     0.0146988    0.00566702
  11  22 3731.1058    2.0639  4.6660 11.2996 -0.0003  0.0835   0.0278   0.2120    0.0758   0.0000   426.0427       44.8718       36.8470      -6.22432       30.5779       3.39544       5.20149      -3.44259       5.36847      -2.64442       2.06908     -0.778380      0.166105     -0.182146    -0.0296998    -0.0275209   -0.00804398     0.0127810       12.0863       15.0287       16.0838       14.4173       12.7789       10.8507       8.92602       6.62104       4.48623       2.94728       1.87733       1.00852      0.577033      0.288136      0.140247     0.0657792     0.0268879    0.00926083
  11  24 4011.2514    1.4290  7.1822 10.6540 -0.0034  0.1168   0.0170   0.3021    0.0650   0.0000   460.0440       12.0649      -35.5526      -13.3494      -25.2080       6.35135      -21.4740      -8.47262      -12.1629      -9.15627      0.269980      -1.90693       1.43537      0.381902     -0.106433     -0.126162    -0.0279394     0.0131436       17.1869       21.4119       23.1456       21.9192       18.1823       15.4528       12.3441       8.21489       6.30779       4.04635       2.50352       1.47555      0.823981      0.420032      0.196837     0.0904557     0.0374123     0.0142260
  11  26 4292.8606    1.0190 11.7711 10.0732 -0.0037  0.1711   0.0104   0.4848    0.0554   0.0000   447.6372      -3.18051       42.8662       11.8985       19.5253       7.84386       34.0984      -10.0499      -26.0791       4.58226       3.30686      -4.77258      -1.39608      0.701860      0.795428     -0.147711    -0.0272167     0.0253284       24.3658       31.4683       31.5300       30.4922       26.7600       22.6925       18.0151       13.2015       9.35129       6.23931       3.81923       2.28958       1.22607      0.635960      0.303633      0.133182     0.0529631     0.0196778
  12   9 1949.9450    0.5082  0.5980  9.8649 -0.0062  0.0412   0.0197   0.0625    0.0922   0.0000   438.2339       1.38663       8.00502       8.31610       4.73608      -5.45762      -1.14127       1.00582      -2.36460      -1.95098     -0.636053      0.286199      0.166373      0.171523      0.213787     0.0392928     0.0203864    0.00363262       5.20997       5.18661       6.36913       6.44978       6.01880       5.16457       3.73015       2.84329       2.43725       1.74032      0.926913      0.511122      0.433734      0.239942      0.127033     0.0527651     0.0228959     0.0100295
  12  10 2093.6379    0.6290  0.7331 10.2220 -0.0031  0.0385   0.0191   0.0660    0.0913   0.0000   439.9525     0.0164202       9.19807      0.347571     -0.708326       4.68925      -3.48517      0.445245       2.11720     -0.170448     -0.582581     0.0742134      0.103193     0.0587319    -0.0427171    -0.0369058     0.0165151     0.0119606       4.95944       5.50389       6.47220       5.99514       5.41185       4.84476       3.54992       2.58645       2.18201       1.39020      0.833057      0.594999      0.307192      0.201343      0.105874     0.0555957     0.0187859    0.00850339
  12  11 2235.9385    0.9192  0.8282 10.3175 -0.0097  0.0358   0.0273   0.0728    0.1266   0.0000   444.9235       7.61748       12.8967       4.07633      -1.30993       2.85763      -3.97677      -7.87867       2.31302      -1.22076     -0.458592     -0.254793      0.266679    -0.0237315    -0.0167269     0.0670621    -0.0322830    0.00293327       3.98299       6.19980       5.18344       6.10774       4.50003       4.48235       3.17775       2.89242       1.67646       1.36464      0.787293      0.535092      0.279517      0.162856     0.0770214     0.0433056     0.0178338    0.00790748
  12  12 2376.3328    1.2492  1.0840 10.5966 -0.0019  0.0395   0.0325   0.0861    0.1858   0.0000   439.8302       8.07377       12.3077      -11.1797     -0.815996     -0.398223     -0.262744      -3.77122       4.37081     -0.527463     -0.585080     -0.129098       1.01462      0.121348     -0.242418     -0.107416     0.0156917     0.0326094       4.77668       6.46481       5.52717       6.33515       5.79465       5.19317       3.50011       2.93997       2.02697       1.57004       1.02640      0.652876      0.414356      0.216361      0.113892     0.0513256     0.0217208    0.00882157
  12  13 2515.5047    1.7787  0.9505 11.3517 -0.0031  0.0462   0.0481   0.0792    0.1822   0.0000   430.8810       10.9122       17.4056       4.39538       1.43703       1.15851       1.57893      -1.25223       1.14397     -0.712112     -0.347299     -0.150773      0.331789     0.0809463    -0.0985635    0.00216029    0.00952114  -0.000638122       8.61054       11.8861       12.8620       12.0141       10.0561       7.62975       5.46132       3.64323       2.38466       1.45165      0.843373      0.526917      0.284122      0.159470     0.0817205     0.0413431     0.0162367    0.00743955
  12  14 2654.6617    2.2294  0.9089 11.6160 -0.0027  0.0309   0.0605   0.0785    0.1961   0.0000   425.5050       3.47786       19.1013       5.93600       2.42170       7.39258    -0.0530402      -6.85255       2.20457      -1.37812       1.04589     -0.481526    -0.0252664     0.0893835     0.0591627     0.0610957    0.00354073    0.00313121       4.39063       4.80775       4.64376       5.34472       4.85069       3.90909       3.15297       2.59784       1.74264       1.31049      0.812267      0.558868      0.297805      0.183581     0.0864580     0.0426281     0.0197989    0.00739791
  12  16 2934.4426    3.3392  0.9173 12.9006 -0.0047  0.0334   0.0881   0.0699    0.1515   0.0000   442.1969       11.6805       18.0153       7.60939      -3.46287      -5.30730      -6.50936      -1.39390      -1.55733     -0.787626      0.265086      0.200613     -0.461116     0.0917742     -0.142520    -0.0460523    -0.0343392   0.000753375       4.67484       5.77338       5.96475       5.84768       5.25416       4.20032       3.56242       2.71252       1.91079       1.21022      0.870798      0.527619      0.308723      0.158483     0.0849320     0.0463925     0.0196232    0.00859783
  12  17 3073.9770    3.7439  0.9676 13.0228 -0.0038  0.0332   0.0958   0.0727    0.1516   0.0000   438.3329       3.73851       14.8141       5.09768       4.77608       8.68498      -5.81242     0.0271314       1.19999      0.304832      0.566290       1.08531     -0.483136     -0.216628     0.0674242     0.0722393     0.0105855     0.0133991       4.07565       5.49020       5.43136       5.29964       4.64059       4.17417       3.39559       2.60319       1.82674       1.30668      0.868861      0.501500      0.296113      0.177464     0.0815771     0.0403748     0.0193154    0.00859589
  12  18 3213.3088    3.7635  1.3334 12.6686 -0.0016  0.0384   0.0843   0.0885    0.1781   0.0000   432.2169       18.4080       22.5366       4.63990      -3.84949      -7.64703       1.66026       1.43906      0.237986      -1.55898     -0.848428     -0.308194     -0.419711      0.208628      0.101246    0.00455098     0.0165371    0.00372532       5.67987       6.93475       7.21987       6.87035       6.68369       5.27041       4.24603       2.81794       2.06436       1.55958      0.991563      0.657367      0.389871      0.196312      0.105658     0.0466841     0.0207095    0.00872953
  12  19 3352.7396    3.4175  1.8127 12.7295 -0.0002  0.0590   0.0667   0.1166    0.1155   0.0000   448.3571       20.0876      -1.91895       7.45556      -4.80549       1.17937      -4.47910      -4.21497     -0.720661     -0.567520     -0.362319       1.82127     -0.426416      0.160980      0.164318     0.0351459    -0.0305764    -0.0109079       10.1072       13.8339       14.8013       14.2923       11.7154       9.11724       6.55015       4.50460       2.72709       2.03270       1.15685      0.779398      0.406497      0.230364      0.114984     0.0528462     0.0249139     0.0105102
  12  20 3492.5901    2.8436  2.7099 12.1705 -0.0008  0.0560   0.0465   0.1446    0.0866   0.0000   430.1960       17.4145       3.96043       2.96325       7.95178       15.1409       6.38303      -4.30413       6.73584      -4.30197     -0.859063      -1.23381     -0.104184    -0.0983463    -0.0809308     -0.113459    0.00261091     0.0106724       7.76326       9.08623       10.0248       9.46715       8.07900       7.18196       6.07401       4.52263       3.13189       2.29875       1.43034      0.899813      0.508799      0.273717      0.143041     0.0698072     0.0332734     0.0140135
  12  21 3632.6228    2.3918  3.8104 11.5767 -0.0002  0.0674   0.0328   0.1728    0.0793   0.0000   425.6594       17.6587       17.2011       2.44735      -20.5128       9.24630       6.27986      -2.52712       2.30726      -1.67325     -0.365337      -1.38822     -0.267327     -0.254151      0.190220   -0.00817654     -0.118927     0.0408828       9.00309       11.2388       12.1545       11.4987       10.1754       8.63475       7.05768       5.52654       3.88413       2.66333       1.71685       1.05011      0.608083      0.334450      0.178885     0.0851010     0.0413315     0.0164115
  12  24 4053.7533    1.4072  8.4223 10.7755 -0.0005  0.1205   0.0146   0.3369    0.0527   0.0000   451.7198      -6.13799       16.0920      -7.36247       18.8272       10.6944       7.38688      -5.04067       14.2129      -2.33014       10.0534       4.26940     -0.617741    -0.0262551     -0.105630     -0.191344     0.0678991     0.0337132       15.2780       20.0108       20.8894       19.4712       18.1910       15.5382       12.3446       9.85188       6.92894       4.91979       3.15048       1.98535       1.11121      0.650497      0.315576      0.163102     0.0690483     0.0299691
  12  25 4194.7776    1.2036 10.4530 10.3059  0.0003  0.1421   0.0111   0.3890    0.0535   0.0000   442.5469      -9.95912      -2.46347      -26.1222      -4.93506       15.3666      -4.16338       20.4470       1.39273      0.230430      -4.72297      -3.70759      0.158763      0.457919      0.408364     -0.224681    0.00395240    -0.0397585       18.0685       23.0883       24.2777       23.2897       21.5799       17.9244       15.1126       11.1805       8.51878       5.73935       3.77949       2.27650       1.37247      0.786562      0.393864      0.191726     0.0853753     0.0369995
  13  10 2128.4729    0.7222  0.7881  9.9992  0.0023  0.0308   0.0205   0.0695    0.1013   0.0000   430.5386      -8.53701       12.5647       9.35842     -0.440623       2.48216      -2.38965      -3.07349       3.40488     -0.481464      -2.89474     -0.879293      0.320611      0.342676    -0.0893894    -0.0852926     0.0579493    -0.0151561       3.74309       4.30664       4.69791       4.49525       4.38357       3.75352       3.16105       2.42982       1.93390       1.29789      0.958467      0.620487      0.363796      0.234542      0.114774     0.0662312     0.0310363     0.0149261
  13  11 2271.2110    0.9682  0.7965 10.5579 -0.0024  0.0297   0.0270   0.0704    0.1082   0.0000   442.2525       4.87032       12.2023      -2.25746      -1.66913      -4.93826     0.0849418       1.41320     -0.988907       1.03807     0.0909215      -1.34491      0.296660      0.547020     0.0340450    -0.0309680    -0.0227279    0.00946105       3.60621       4.58675       4.46553       4.43564       4.18485       3.94399       3.05535       2.25321       1.75577       1.21576      0.925603      0.612453      0.388205      0.221992      0.112635     0.0646028     0.0292497     0.0126502
  13  12 2411.8904    1.4085  0.7795 11.0547 -0.0024  0.0323   0.0410   0.0691    0.1258   0.0000   439.6689       4.48174       12.3903       1.52739      0.807728      -5.51065      -6.24701      -5.51851      -1.81683      -2.35178      -1.62508     -0.579207     -0.307160    -0.0431429   0.000887377     0.0480038     0.0332469    0.00270034       4.41332       5.13193       5.79304       5.28350       3.94897       4.18578       3.88462       2.81508       2.20628       1.63495      0.978890      0.572904      0.368279      0.202189      0.117491     0.0629944     0.0282115     0.0164598
  13  13 2551.6657    1.7958  0.9831 11.5044 -0.0046  0.0344   0.0462   0.0816    0.1469   0.0000   445.1605       7.58556       7.48454      -9.61428      -2.96952       7.36857      -3.53606      -1.56343     -0.937853      0.922501     -0.259719      -1.19007       1.00674     -0.100307      0.137632    -0.0580266   -0.00458603    -0.0338632       4.64186       5.90343       6.05573       5.33113       5.00919       4.30629       3.97439       3.04779       2.39797       1.61780       1.06576      0.650950      0.391779      0.220187      0.118660     0.0638656     0.0303385     0.0137254
  13  14 2691.7394    2.4027  1.1333 11.2244 -0.0003  0.0332   0.0572   0.0864    0.2783   0.0000   437.3884       14.2625       6.19175       6.55463       1.95294       3.14260       7.69012      0.733509       4.30827      -2.42457      -2.19190      0.209103      0.173175     -0.402538    -0.0356248     0.0632276    -0.0245178   -0.00820208       3.98909       5.07321       5.56936       4.90628       4.73065       4.17973       3.55618       2.75308       2.03937       1.54295      0.934730      0.675645      0.373082      0.224082      0.131971     0.0625739     0.0309660     0.0151493
  13  15 2832.2416    2.8731  0.8400 12.4261 -0.0071  0.0320   0.0805   0.0707    0.1530   0.0000   435.4453       16.7104       14.5102       5.99516       1.01641       5.20641       1.08814      -3.85274      -2.13882      -1.40268     -0.793894      0.761099     -0.266051     -0.146141    -0.0676402    -0.0845958     0.0273457    -0.0143642       4.06135       4.92080       5.23133       4.94797       4.63876       3.65112       3.63390       2.87392       2.00979       1.63141      0.935025      0.636612      0.389783      0.210461      0.111862     0.0620500     0.0347324     0.0143927
  13  16 2972.7419    3.5454  0.8286 12.9650 -0.0100  0.0299   0.0962   0.0675    0.1405   0.0000   437.3707       17.5502       11.3422      -7.19184      -1.17831      -5.65323      -3.41316      -2.62040       1.79510      -2.20485      0.783871      0.331559     -0.187643     -0.162254    -0.0901107    -0.0699112   -0.00672289     0.0155396       3.92608       5.00975       5.26937       4.56201       4.34144       3.95296       3.22250       2.77220       2.00002       1.43563      0.939599      0.577465      0.354275      0.185214      0.120739     0.0533926     0.0271720     0.0134627
  13  17 3112.6212    4.0368  0.9412 13.1593  0.0016  0.0302   0.1039   0.0717    0.1398   0.0000   440.8556       9.85794       2.86984      -2.37572    -0.0884482       9.42855       2.46285     0.0638544     -0.564263      -1.52762     -0.385803      0.303801     -0.228110     -0.105694     0.0906794     0.0638080    -0.0412522     0.0298614       3.75779       4.76197       4.78859       4.92643       4.40392       3.97474       3.06371       2.43209       1.92011       1.29360      0.881992      0.574826      0.359429      0.202499      0.122574     0.0590584     0.0302186     0.0137891
  13  18 3252.4681    3.5354  1.3852 12.6952 -0.0114  0.0395   0.0776   0.0939    0.1360   0.0000   441.8616       27.3235      -2.87216       2.92737      -3.50587       1.86177      -2.71266       7.68351      -1.08746       3.23666      0.577492       3.10495     -0.285859      0.294036      0.137166      0.182291     0.0146019    0.00528210       4.97614       6.38340       6.45192       6.15795       6.18253       4.92287       4.26727       3.22238       2.30919       1.76369       1.15313      0.795598      0.485766      0.267693      0.147287     0.0779233     0.0373764     0.0173171
  13  19 3392.4609    3.1619  2.0248 12.1776  0.0042  0.0464   0.0570   0.1170    0.1097   0.0000   437.6294       19.6675       24.1410       19.2468       8.70406       1.48816      -5.32503       4.43043       6.03590      0.148033      -5.18106      0.743158      0.439705      0.246739     -0.142412     0.0852686     0.0605834    0.00439259       6.13498       7.80351       7.81621       7.54951       6.68840       5.86064       5.42660       4.09580       3.18194       2.18532       1.49827      0.911009      0.539661      0.309765      0.168909     0.0858588     0.0425474     0.0202317
  13  20 3532.6619    2.6829  2.8144 11.9077 -0.0016  0.0641   0.0426   0.1346    0.0849   0.0000   456.9048       31.3346       12.9627       13.3281       13.9203       7.55120     -0.422597      -4.44400      -1.45477       1.94117    -0.0203216     -0.690424     -0.513596     0.0345997     0.0108200     -0.380320     0.0161314    -0.0119614       9.68169       13.1877       14.1975       13.6072       12.0971       9.60053       7.41507       5.34098       3.82933       2.62833       1.68020       1.12005      0.639676      0.399642      0.210243      0.114181     0.0532319     0.0253775
  13  21 3673.2304    2.1393  3.8996 11.4312 -0.0025  0.0690   0.0296   0.1749    0.0707   0.0000   455.5039       30.9761       18.9229      -12.2824      -8.79346       16.1042      -1.59403       5.13833      -8.76124      -1.43401     -0.313631      0.309618     -0.206835     -0.464254     -0.335158     -0.115750     -0.163216    0.00673443       8.54672       10.8141       11.2901       11.2556       10.2272       8.64746       7.31315       5.58489       4.27757       2.94604       2.06603       1.34574      0.812946      0.488806      0.260762      0.142812     0.0688318     0.0328149
  13  22 3813.8473    1.8767  5.7052 10.8218 -0.0014  0.0839   0.0212   0.2295    0.0649   0.0000   450.5170       23.0120      -24.6909       15.6808       9.16673      -11.2066       4.39945       23.4828       8.38227      -7.99126      -1.06975      -1.16375      -1.25026      -1.26363     -0.768362      0.121261      0.116898    -0.0521377       10.0675       12.9333       13.6088       13.5221       12.3120       10.5214       9.00367       6.59644       5.13160       3.62879       2.46923       1.65088      0.993115      0.588848      0.337042      0.166142     0.0828125     0.0391134
  13  23 3954.6005    1.5419  7.0991 10.4742 -0.0003  0.0980   0.0163   0.2741    0.0610   0.0000   469.7464       39.2812       24.7071       17.2811       21.7393       5.36634       14.1514      -10.2941       2.61477      -3.41218      -5.86199      -4.71769     -0.994265     -0.481527     -0.812577     0.0591645      0.162121    -0.0745180       11.9364       14.8650       16.1475       15.3159       14.4635       12.0980       10.5537       7.89547       6.09581       4.33170       2.96440       1.89366       1.18255      0.701701      0.370598      0.206619     0.0973698     0.0446071
  13  24 4095.6385    1.2631  8.1773 10.3557 -0.0019  0.1148   0.0134   0.3225    0.0543   0.0000   435.9009       53.5281      -3.94814      -4.27667       6.35146       23.3187       7.79933       3.83305      -24.6119       2.06849      -1.10937       5.85478      -3.04762      -1.40774     0.0755718     0.0134980    -0.0323334   -0.00285955       13.8987       17.4733       17.9626       17.6051       16.7980       14.5564       11.7404       9.51078       7.26975       5.06699       3.55358       2.24614       1.40405      0.834688      0.460875      0.235966      0.116903     0.0520155
  14   6 1571.5934    0.1821  0.2552  9.4726 -0.0548  0.0504   0.0119   0.0508    0.0452   0.0000   435.3982      -8.95503       14.7341       7.88971       2.28752       3.21027       6.26859      -1.11827      -1.22971      -4.03566     -0.652060      0.225762     -0.139597      0.109925      0.390654      0.150751   -0.00241616    0.00677867       5.17925       4.73320       7.62569       5.73269       4.92601       5.31508       3.36347       3.44511       2.16614       1.72341       1.55357      0.702707      0.705474      0.508056      0.182660      0.131617     0.0941768     0.0330709
  14   8 1870.9025    0.3695  0.4532  9.6271 -0.0102  0.0430   0.0159   0.0596    0.0642   0.0000   437.1499       6.05481       21.9263       1.73641       2.52012      -2.97468       6.31911       2.36817       1.91308     -0.328213      0.464715      0.336161     -0.582453     -0.165290    -0.0318532     0.0900447    -0.0562710     0.0224187       6.00955       7.18470       5.69263       5.22590       6.48200       7.16208       6.39671       3.83291       2.17692       1.63220       1.66617       1.55492       1.15694      0.603345      0.282159      0.130938     0.0600267     0.0306440
  14   9 2017.0367    0.5597  0.6339  9.7663 -0.0084  0.0292   0.0174   0.0622    0.0832   0.0000   438.1513      -4.17383       12.7562       6.26580      -6.48504      -7.00325     0.0323392       1.15742      -1.41473       1.51814      -1.32009      0.821843      0.671417      0.128399     0.0444476   -0.00770223    0.00138490   -0.00730249       3.22132       3.94578       4.12629       4.06054       4.25340       3.42936       2.76905       2.49734       1.96302       1.38384      0.990110      0.590712      0.428085      0.243095      0.157832     0.0816865     0.0473003     0.0238076
  14  11 2305.7098    1.1038  0.8012 10.4886 -0.0089  0.0272   0.0304   0.0639    0.1181   0.0000   440.5463       7.09688       8.07520       10.1127     -0.153617      -7.61426      -4.77509      -2.97740     -0.370142      0.707375       1.49776     -0.933080     -0.584231     -0.355201     0.0111067     -0.132816    -0.0159596     0.0437989       3.03335       3.85250       4.01299       4.17291       3.87412       3.25671       2.77389       2.26217       1.68530       1.24930      0.954826      0.549421      0.375745      0.233602      0.142682     0.0830601     0.0407954     0.0198247
  14  13 2587.3449    1.8446  0.9980 11.4559 -0.0005  0.0362   0.0452   0.0766    0.1258   0.0000   431.2074       10.0201       7.93752      -1.72624       2.39291       5.44535       2.03986       3.75168       2.17880       1.76784      0.788191      0.197287     -0.620725     -0.184081      0.244791    -0.0688744   -0.00423038   -0.00786738       4.90399       6.07216       5.66447       5.35524       4.06496       4.30246       4.24055       3.87449       3.06351       2.23199       1.40302      0.895457      0.495221      0.302031      0.158812     0.0818975     0.0502585     0.0236665
  14  14 2728.2641    2.4530  0.9546 11.9988 -0.0029  0.0472   0.0620   0.0725    0.1516   0.0000   441.4754     -0.858405       6.26633      0.378352       1.97812      -4.68710      -2.73206     -0.892112      0.562829      -1.36879      -1.20589      -1.06107      0.105090      0.417360    -0.0543903    0.00354406     0.0276250    0.00384369       5.86742       7.04246       8.19431       9.90398       7.11984       5.94252       5.99498       3.72740       2.32382       2.00687       1.64386      0.708375      0.489752      0.363080      0.254948      0.103509     0.0505622     0.0363689
  14  15 2869.2951    2.9786  0.9912 12.4893 -0.0013  0.0306   0.0750   0.0784    0.1512   0.0000   440.2507       16.7216       8.75217       5.45705       2.19551       4.65023      -2.54462       3.23206       2.02378      -1.27529     0.0463521     -0.244353     -0.635361      0.217359    -0.0565709     -0.182807     0.0330314     0.0242780       3.54314       4.38327       4.48671       4.41787       3.77787       3.79950       3.16380       2.63903       2.08185       1.57566       1.03918      0.695073      0.422127      0.268206      0.157513     0.0875197     0.0452707     0.0218801
  14  16 3010.2473    3.6750  0.9287 12.8069 -0.0041  0.0300   0.0931   0.0743    0.1569   0.0000   438.2936       11.3848       15.8450       1.83715     -0.924893      0.462194       4.99697       3.59046      -2.73753      0.850726      0.634000       1.13316      0.113918     -0.360535     0.0655416     0.0448386     0.0331563     0.0104322       3.92793       5.03497       4.95617       4.77800       4.67749       4.14260       3.38162       2.57879       1.99015       1.46416       1.06161      0.681810      0.442348      0.281319      0.155291     0.0873342     0.0430722     0.0209132
  14  17 3150.7187    3.8240  1.0756 13.1233 -0.0002  0.0389   0.0936   0.0812    0.1485   0.0000   445.4508       10.2753       12.5077       7.68039       2.97302       3.10810      -6.82117       3.25501      -1.58722       1.81038      -1.54786      0.859452     0.0908339     -0.597817     -0.173414    0.00232401   -0.00738330    -0.0168075       5.45519       7.36258       7.74306       7.51944       6.68476       5.70003       4.61657       3.51962       2.62347       1.91265       1.23286      0.822547      0.503354      0.302519      0.177083     0.0948660     0.0491621     0.0237748
  14  18 3290.9601    3.5684  1.3486 12.9456  0.0011  0.0413   0.0797   0.0885    0.1246   0.0000   435.8437       18.0366       8.16116       7.50273      -5.69433       2.98819      -2.62243      -3.05989       1.87637       2.39286      0.313484      0.534355      0.669594     -0.179581     -0.266171      0.105769     0.0177342     0.0481878       4.39965       5.31316       6.25733       6.04923       5.08926       5.27204       3.85594       2.99102       2.64571       1.80542       1.20172      0.879617      0.539394      0.323054      0.215417      0.110293     0.0597415     0.0299486
  14  19 3431.6779    3.0492  2.2419 12.1337 -0.0035  0.0467   0.0512   0.1196    0.0929   0.0000   429.9851       5.25961       9.72750       9.23973      -2.20832      -4.86216       1.02320      -4.19341      -9.56685      -1.92664     -0.705585      -2.72549      0.514084      0.147296      0.266668      0.276637     0.0117232    -0.0208427       5.43228       6.94920       7.50928       7.30365       6.67245       5.86783       5.11083       3.69295       3.07653       2.14143       1.54182       1.02819      0.699597      0.402964      0.244591      0.129844     0.0706091     0.0356682
  14  20 3572.2735    2.5662  3.5791 11.4852 -0.0006  0.0582   0.0335   0.1572    0.0719   0.0000   443.5339       30.9819       8.98899       11.4241      -11.6441       2.09605       12.2423      -7.82611       6.46941       3.45013      0.123861      -3.00334       1.05471     -0.768276     0.0772253     0.0813033    -0.0226539    -0.0830898       6.55620       8.28080       8.68960       8.63625       8.09157       7.19143       6.10660       4.84512       3.67164       2.76886       1.92323       1.38184      0.830769      0.536239      0.318160      0.168534     0.0880069     0.0434110
  14  21 3713.3175    2.1007  4.6579 11.1097 -0.0006  0.0712   0.0250   0.1890    0.0635   0.0000   431.0324      -2.62128      -10.1244       7.76259       1.94807       18.6455       2.47653       14.1962      -2.45774      -6.71480       1.39923      -1.72414     -0.738638     -0.394833      0.840474     -0.101422     -0.330336     0.0304924       8.03868       10.1639       10.9259       10.6617       9.82853       8.77326       7.30239       6.11612       4.53167       3.43898       2.34645       1.60934       1.05320      0.614236      0.376698      0.206647      0.106163     0.0554743
  14  22 3854.3432    1.7916  5.9268 10.7926 -0.0008  0.0854   0.0196   0.2278    0.0577   0.0000   453.4405       29.0515      0.326260      -16.1871       40.1975      -10.2160      -16.9894       7.89894       5.61851       6.12956       2.25915      -5.41258      -1.73560      0.286464     -0.347412    -0.0598230    -0.0692542    0.00542272       9.84713       12.1605       13.5402       12.7270       12.0145       10.1800       9.12952       7.32742       5.61242       4.19487       2.94697       1.89656       1.19605      0.773337      0.440762      0.237644      0.134301     0.0634379
  14  23 3995.4895    1.4716  7.9030 10.3835  0.0007  0.1052   0.0146   0.2867    0.0540   0.0000   411.8074       47.2540       15.2094      -10.1124      -11.3345       10.4169      -8.29409      -10.6396       9.05473       1.36105      -13.4522     -0.411421       1.88478     -0.676650     -0.474974     -0.317321    -0.0645392     0.0607202       11.8882       15.1878       15.6310       14.9338       14.7387       12.8691       11.0308       9.07044       7.00352       5.08970       3.62405       2.49286       1.57684      0.956146      0.562513      0.307872      0.156169     0.0806599
  14  24 4137.1143    1.2564 10.2336 10.0210 -0.0006  0.1271   0.0113   0.3565    0.0521   0.0000   450.1422       21.9247       32.6548       28.7770      -26.7424      -7.65053      0.456710      -1.00473       6.72289      -10.0179       5.96857       3.17865     -0.765067       1.66305       1.26016     -0.393956    -0.0686471   -0.00361454       13.8408       18.3054       18.8078       18.8329       17.6420       15.2249       13.3286       10.6895       8.45532       6.22103       4.38998       2.86679       1.85133       1.13161      0.676854      0.382196      0.188156     0.0974073
  14  28 4703.4878    0.6025 18.8500  9.6623 -0.0047  0.2983   0.0052   0.7821    0.0305   0.0000   442.5298       115.158       161.721      -1.22011      -36.5939       28.2218       2.17174      -2.59015       3.91836       27.3011     -0.931714      -1.80398       6.39084      -4.16539      -1.08773       1.02349      0.593599    -0.0422781       33.0542       43.2145       47.3660       45.8924       43.3913       37.9532       31.1683       26.0619       19.2953       14.4798       10.3704       6.96879       4.55342       2.77097       1.68374      0.929121      0.460164      0.237928
  15   8 1902.3280    0.4542  0.5220  9.4912 -0.0039  0.0290   0.0150   0.0558    0.0729   0.0000   440.0949       1.63739       7.75822      -2.61434       4.08248      0.220741       1.13064      -2.27848      0.304031       3.19653     -0.109052    -0.0743609      0.490908     -0.164957      0.151319      0.198880    0.00245345   -0.00521277       3.57196       4.45565       5.23905       4.65484       4.44458       4.13227       3.11804       2.63276       1.98929       1.31840       1.03357      0.692315      0.442970      0.291080      0.165517     0.0953896     0.0482468     0.0268413
  15  10 2195.8094    0.8687  0.8222  9.8872  0.0012  0.0292   0.0219   0.0647    0.1083   0.0000   441.3776       1.86355       16.9891      -1.24913      -3.84953       5.88967     -0.860580      -2.09747      -1.34528       3.16891      -3.26708     -0.424187      0.887489     0.0223560      0.118203    -0.0891234     0.0494513    -0.0389432       2.98432       4.01932       3.75624       4.32151       3.58417       3.56343       2.82518       2.70151       1.77262       1.43448      0.975406      0.770284      0.517285      0.327986      0.182392      0.101773     0.0581556     0.0312904
  15  11 2339.4702    1.1690  0.9210 10.3761 -0.0049  0.0320   0.0277   0.0645    0.1300   0.0000   436.0852       4.28367       12.5246       2.88009       4.03721       3.05613      -5.27667       4.63101       4.20374       1.84987       1.15652     -0.903390     -0.874719     0.0132013     0.0774296    -0.0308689    -0.0279798    -0.0377926       3.51909       4.40934       4.68775       4.57071       4.38039       3.63259       3.33836       2.86931       2.17626       1.74786       1.16566      0.799784      0.535593      0.325628      0.206813      0.113656     0.0643617     0.0376544
  15  13 2622.3750    2.0802  0.9498 11.8002 -0.0029  0.0357   0.0494   0.0721    0.1186   0.0000   435.9888      -1.09929       7.94295       3.83169      -6.79241       6.88416      -2.03008     -0.483162      0.999456      -1.64765       1.42366     -0.154760     -0.499847      0.275502  -7.66451e-05     0.0354806    -0.0943733    -0.0186534       4.44503       4.81346       4.95269       5.70804       4.74339       3.50158       3.57898       3.50108       2.51660       1.76861       1.26201      0.967462      0.577033      0.329721      0.170217      0.114055     0.0696372     0.0353960
  15  14 2764.1935    2.6830  0.9531 11.9831  0.0003  0.0293   0.0631   0.0733    0.1541   0.0000   437.2472       7.07404       17.4393       6.79207      -5.71609      -4.25008      -1.88423      -2.39580      -1.44980      0.614632      -1.25880     -0.756563       1.16416      0.194149    -0.0325328    -0.0579587     0.0178106   -0.00591539       3.03762       3.80584       3.73246       3.57088       3.91995       3.31203       3.13294       2.39653       1.97019       1.41118       1.02738      0.819742      0.524851      0.351458      0.194817      0.117156     0.0630042     0.0310616
  15  15 2905.8775    3.3956  0.8557 12.6418 -0.0044  0.0269   0.0888   0.0645    0.1462   0.0000   441.9860       15.8778       11.2724       5.15043      0.631527     0.0916613       2.94097      -5.37119       1.15356     -0.152672      0.185415     -0.339468      0.947347      0.343077    -0.0632169     -0.282637     0.0825386    -0.0455896       3.08881       3.92650       3.98050       3.90582       3.71574       3.47235       3.04700       2.37719       1.83312       1.27046       1.00194      0.727430      0.501277      0.303347      0.192920      0.103188     0.0548475     0.0264178
  15  16 3047.1723    3.9919  1.0321 12.7951 -0.0004  0.0290   0.0921   0.0747    0.1675   0.0000   439.9855       11.4569       6.31420       3.78297      -11.4592     -0.891196       4.74387       1.02348       2.25946      -1.85113     -0.210527     -0.612349     0.0667568     -0.198780    -0.0188981      0.252555     0.0506822    -0.0280401       3.49720       4.36713       4.28320       4.14481       3.75178       3.53456       3.20092       2.77748       2.23343       1.63610       1.17690      0.822880      0.519027      0.334648      0.190013      0.114773     0.0574521     0.0324730
  15  17 3188.0935    3.8012  1.0844 13.3840 -0.0014  0.0365   0.0952   0.0801    0.1343   0.0000   438.2765       14.9438       12.8152       7.05914      -11.5803      0.358420      -5.23998       6.69416       2.93675      -5.41929     -0.810765     -0.817293      0.133920     -0.358002     -0.388912     -0.252814     0.0577130     0.0326809       3.91830       5.24157       5.21811       5.44988       5.22378       4.33506       3.30955       3.40693       2.41111       1.92886       1.22237      0.865148      0.570944      0.370520      0.239507      0.124238     0.0752658     0.0442315
  15  18 3329.0089    3.3394  1.8654 12.3745 -0.0005  0.0434   0.0608   0.1023    0.1173   0.0000   436.8933      -1.90384      0.986624       7.66588       11.0766       4.06904      -2.63309       5.50555       6.17071      -5.31263      -3.10063     -0.121995    -0.0532931     0.0582421      0.365337     0.0688477     0.0521958     0.0662227       4.67507       6.17420       6.18924       6.00381       5.83990       5.38232       4.38702       3.78323       2.92824       2.24511       1.62885       1.10554      0.701284      0.477607      0.266926      0.171068     0.0887078     0.0466116
  15  19 3470.1014    2.8720  2.3858 12.1664 -0.0001  0.0506   0.0457   0.1190    0.0880   0.0000   435.9111       7.08438      -1.40997       11.4807       9.31590       1.79100      -1.71711     -0.875238      -2.60017     -0.167049       1.67203      0.307803      0.932901      0.603635     -0.262987      0.102795    -0.0986856    -0.0340276       4.89503       6.76748       7.11152       7.18290       6.50058       6.16498       4.76535       4.30326       3.13179       2.49031       1.70039       1.26389      0.828689      0.544870      0.307497      0.198252     0.0982389     0.0533295
  15  21 3752.7636    2.0701  5.1883 11.0169 -0.0003  0.0758   0.0224   0.1917    0.0624   0.0000   422.6703       7.01090       1.82634       11.6288      -12.3183      -1.74868       8.58227     0.0281635      -5.62960      -9.06031     -0.626082       1.95225      -1.06374      0.516804     0.0315703      0.219471      0.377145     0.0708492       8.52323       10.6658       11.8336       11.8905       11.1772       9.50898       7.98492       6.70395       5.07875       3.72994       2.73086       1.84095       1.30471      0.773644      0.484941      0.283015      0.160014     0.0832969
  15  22 3894.3393    1.6375  6.9249 10.7859 -0.0022  0.0902   0.0165   0.2557    0.0501   0.0000   454.3822       15.1578       46.7318       4.23677       14.6518      -10.8329     0.0376169      -10.0291      -2.50608       6.93224     -0.816080       4.29918       2.76087       1.57158      -1.36875       1.08493     0.0643398      0.127348       9.71026       12.0637       12.9771       12.9498       12.3584       10.7743       9.50821       7.81911       6.18372       4.67199       3.51695       2.29180       1.51484       1.00524      0.603448      0.354998      0.197832      0.108031
  15  23 4035.8285    1.4079  8.5870 10.4273 -0.0007  0.1088   0.0128   0.2961    0.0482   0.0000   443.1271       21.4737       19.7620      -23.9182      -6.12738      -3.91723       4.40411       2.95199      -4.05335      -9.42069       1.90895       1.83458      -4.97160     -0.770695     -0.874624      0.501874      0.365080    0.00522489       11.5422       15.2921       16.1538       15.9386       15.0172       13.5383       11.4055       9.53963       7.31640       5.67139       4.00941       2.78989       1.83348       1.17488      0.714431      0.406104      0.230212      0.119641
  15  24 4177.6392    1.1766 11.3685 10.1535 -0.0017  0.1359   0.0098   0.3896    0.0438   0.0000   461.6109       42.0713      -13.8128       27.5377       46.5863      -4.69808       23.9928      -24.1479       15.0588       15.1428      -4.12171      -2.64555       5.01351       2.93839      0.226265      0.303118    -0.0893195     -0.426097       14.6084       18.3243       19.9225       19.2868       18.4694       16.4215       14.2139       11.8718       9.51996       7.10918       5.13833       3.56681       2.32712       1.49795      0.925604      0.526061      0.297748      0.160307
  16   8 1933.1832    0.4808  0.4124  9.5219 -0.0052  0.0241   0.0179   0.0464    0.0631   0.0000   440.7173       1.03404       12.0082       2.69519      0.318886       3.34832     -0.793420     -0.436912      -2.08386     0.0623995      0.115191      0.209397   -0.00673100     -0.282037      0.144966      0.249776    -0.0729205    0.00389755       2.88647       3.21885       3.89552       3.16430       2.81044       3.17871       2.42998       2.19440       2.34958       1.60004       1.11147      0.833541      0.477963      0.267666      0.193830      0.111892     0.0729671     0.0380637
  16   9 2081.6109    0.6367  0.6707  9.7487 -0.0062  0.0277   0.0185   0.0591    0.0871   0.0000   433.0793       4.08700       17.9072     -0.112875      -3.04090       2.09076       3.83678     -0.167849       1.04845      0.790987     -0.193784     -0.110093      0.118455      0.414977      0.201817    -0.0837410    -0.0236118     0.0916231       2.49798       3.44951       3.33893       3.67687       3.65170       2.97300       2.91091       2.07415       1.94551       1.31727       1.14121      0.647778      0.513649      0.336616      0.218561      0.116401     0.0744819     0.0435945
  16  10 2228.4092    0.9521  0.7573  9.9147 -0.0039  0.0258   0.0238   0.0582    0.1202   0.0000   440.1156       1.92228       15.1395     -0.120038      -1.47458       1.87195     -0.860322      -4.52546     -0.485788       1.12516     -0.416077      0.450355    -0.0345457      0.358521      0.118004     -0.122704      0.133102     0.0372072       2.53257       3.15841       3.21847       3.40813       3.39097       2.91780       2.53213       1.89025       1.63342       1.33521      0.967200      0.657913      0.444937      0.300849      0.196796      0.124082     0.0791178     0.0442601
  16  11 2372.6996    1.2154  0.8685 10.7263 -0.0064  0.0305   0.0296   0.0645    0.1038   0.0000   443.5921      -4.30213       5.88419       8.47737      -3.83426       9.59456       3.99600      -3.62426       2.22261       2.74595      -1.40939      0.485619    -0.0612015     0.0437513    -0.0692022   -0.00581718     0.0165850     0.0698268       3.19296       3.26966       3.86028       4.53896       3.76213       3.00421       3.33658       2.82585       1.88724       1.44270       1.32650      0.891268      0.511624      0.359406      0.267187      0.158454     0.0943188     0.0466725
  16  12 2514.9789    1.6370  1.0245 11.1331  0.0044  0.0337   0.0373   0.0792    0.1142   0.0000   438.7664       3.74907       15.2764      -3.38199      -14.6428      0.976029     -0.890576       1.06882      0.613591      0.633846     -0.545476      -1.84010     -0.872589      0.437608     -0.244217     0.0478244      0.130133    -0.0175499       3.59653       4.47920       4.76368       4.52058       3.86568       3.83172       3.36832       2.89996       2.72154       2.16059       1.39538       1.03870      0.693880      0.406567      0.279257      0.143730     0.0856114     0.0505905
  16  13 2656.9962    2.1499  0.9719 11.5871 -0.0025  0.0308   0.0499   0.0692    0.1251   0.0000   438.6417       7.55683       12.0243       4.83964     -0.154181       4.09353     0.0335864     -0.132267      -2.60656       5.38480     -0.134611    0.00382406     -0.697918     -0.271574      0.387860    -0.0821294    -0.0533912   -0.00828916       3.07068       3.58562       3.75379       4.33913       3.94404       3.11825       3.16496       2.73637       2.13870       1.56597       1.29074      0.937648      0.622841      0.330407      0.248672      0.179780      0.102519     0.0509008
  16  14 2799.6596    2.7303  0.9646 11.8748 -0.0058  0.0328   0.0629   0.0668    0.1325   0.0000   440.6198       14.9930       9.66904       5.38590     -0.725146       3.94856      -1.90058      -1.23898      0.570715     -0.992175       2.28988       1.36726     -0.499991      0.152882      0.131858     -0.162020    -0.0565551     -0.108842       3.80385       4.55416       4.70421       4.05706       3.25351       3.25899       3.48162       3.13512       2.74638       2.26489       1.56552       1.06276      0.656155      0.392350      0.242186      0.134344     0.0815769     0.0429469
  16  17 3225.0457    3.6632  1.3368 12.5308 -0.0000  0.0333   0.0772   0.0835    0.1575   0.0000   438.9082       10.3378       13.5150    -0.0535623       3.50856      -3.26767      -2.06349       2.97254       2.59976      0.949440      -3.66005     -0.454367     -0.427628     -0.146426     -0.202143    -0.0713798     -0.213025     0.0596934       3.48418       4.25980       4.35232       4.51618       3.98327       3.76185       3.44893       2.93082       2.41754       1.84911       1.37132      0.963964      0.678127      0.435306      0.276482      0.156325     0.0931084     0.0525820
  16  18 3366.4080    3.3186  1.7502 12.3585  0.0028  0.0422   0.0607   0.1035    0.1164   0.0000   447.9742       8.66047      0.356829       13.4036       4.17667     -0.844171      0.471067       3.07698       1.92802       1.59696      -2.40295      -2.11104      0.485965      0.369530    -0.0156695    -0.0944155     0.0835099    -0.0134323       4.21071       5.49911       6.43417       5.68715       6.00755       5.14008       4.26260       3.72391       2.67421       2.05826       1.58701       1.07741      0.831327      0.497689      0.326943      0.207773      0.107009     0.0621775
  16  19 3507.9804    2.7556  2.9396 11.6240 -0.0019  0.0524   0.0385   0.1308    0.0860   0.0000   442.3509       21.9618       21.8911      -6.87966       8.82253      -7.44961       6.64761      -2.70302      -2.69356     -0.326445      -4.49249      0.742945      -1.41707    -0.0158127     -0.172789     -0.226729     -0.133700     0.0325827       5.27373       6.82361       7.53365       7.26984       6.85882       6.09011       5.55157       4.45591       3.64865       2.78363       2.04870       1.44557       1.01222      0.648943      0.418855      0.242960      0.138948     0.0786314
  16  20 3649.9283    2.3036  4.0419 11.1740 -0.0009  0.0614   0.0278   0.1631    0.0692   0.0000   434.2504       9.27777       17.1016       6.31637      -4.45282      -1.00549       1.93811      -8.47353      -4.25785       3.46315    -0.0558102      -6.08606     -0.970201      0.359048      0.169777     -0.139588      0.185807     0.0691247       6.02382       7.74218       8.65737       8.32017       8.13401       7.31348       6.36242       5.25739       4.11826       3.20226       2.40722       1.71163       1.16912      0.785689      0.487686      0.299591      0.176351     0.0935392
  16  21 3791.8395    1.9561  5.4018 10.6996 -0.0004  0.0721   0.0203   0.1977    0.0594   0.0000   442.9782       4.93384      -13.7856       10.7102      -11.6007      -12.9287       3.50552      -1.73802       9.30698      0.468373       3.44265      -2.85012     -0.566767     -0.260147      0.188360     0.0191130     0.0787064    -0.0745395       7.14334       8.75878       9.71307       9.81005       9.29151       8.24942       7.45097       6.08188       4.90437       3.67496       2.80741       2.06099       1.37426      0.928591      0.588108      0.362300      0.212438      0.112840
  16  24 4217.9608    1.0729 10.5409  9.9527 -0.0035  0.1333   0.0097   0.3708    0.0424   0.0000   484.0293       13.1974      -9.20273      -9.90315       43.1854      -42.9164       11.8769      -4.33116       9.58278      -13.3149       10.4040      -6.51363      0.294137      -2.54134      -1.85721     -0.734789      0.546352     -0.363088       12.7615       16.7652       17.4922       17.3628       16.9896       15.3602       13.5008       11.2886       9.31266       7.12418       5.37583       3.81796       2.62092       1.74960       1.09008      0.664326      0.385498      0.212984
  16  25 4360.2065    0.8996 13.0862  9.7898 -0.0009  0.1694   0.0078   0.4572    0.0379   0.0000   431.4201       6.33588       23.1790       29.5222       68.5377     -0.192300       9.46780       17.8664       24.4794       1.63405      -2.37107       19.2802       1.39101      -2.36881      -1.01065      0.608083      0.437664     -0.126014       17.1721       21.7268       22.7971       22.6527       21.8683       20.3025       18.0446       14.6242       11.8055       8.97401       6.88010       4.96936       3.49111       2.31204       1.46635      0.876153      0.515312      0.278134
  17   8 1963.3014    0.4839  0.6404  9.5664 -0.0057  0.0319   0.0141   0.0592    0.0716   0.0000   436.1735       1.01109       17.1805       1.05556       1.35945       5.36942     -0.699317     -0.376929      -5.58867       1.44239      -1.18681       1.51319     -0.355943      0.741938    -0.0404454     -0.159763     -0.151537    -0.0230922       3.60691       3.78457       3.76759       3.77802       3.62808       3.70574       3.71504       2.85609       2.07859       1.55161       1.11364      0.944965      0.819177      0.680424      0.447554      0.245068      0.117542     0.0663338
  17   9 2113.0181    0.6865  0.6049 10.0150 -0.0037  0.0271   0.0194   0.0524    0.0752   0.0000   441.0627      -2.23119       17.6971       4.34884      0.915552     -0.273063       1.62685       3.67726       3.96807      -2.14875      0.335291      0.848936      0.404478     -0.246965     -0.423899      0.260706    -0.0405386     0.0518732       2.74298       3.48018       3.46839       3.21260       2.90432       3.02844       2.83467       2.42371       2.03719       1.56165       1.18344      0.880904      0.630072      0.403123      0.273785      0.156351     0.0888884     0.0546340
  17  10 2260.3271    1.0114  1.0457  9.8903 -0.0073  0.0313   0.0218   0.0731    0.1383   0.0000   438.2701    -0.0650890       8.30399      -1.44593       4.63480      -1.12598     -0.461597     -0.385621       1.25448      -3.09430       1.93922     -0.914123     -0.905211      0.661042    -0.0827025      0.126659     -0.217290      0.129315       2.55674       3.60526       3.78563       3.74352       3.87708       3.36997       3.14050       2.40598       2.14611       1.53554       1.26106      0.930223      0.640631      0.488485      0.274554      0.194178      0.110614     0.0648834
  17  11 2405.1168    1.3761  1.0739 10.8087 -0.0062  0.0296   0.0309   0.0778    0.1223   0.0000   438.2241      -8.42875       15.3181       7.44565       3.74702      -3.97144      -5.88994      -6.85535      -1.49644      -2.24677      -1.08334     -0.427403      0.222038      0.177966      0.116805      0.115834    -0.0443635    -0.0677294       2.80676       3.60995       3.78771       3.76414       3.86333       3.56836       2.98922       2.46821       1.99338       1.51997       1.22049      0.829930      0.599450      0.428438      0.273013      0.177051      0.104284     0.0601454
  17  12 2548.1359    1.8157  0.8982 11.5003 -0.0036  0.0298   0.0419   0.0654    0.1076   0.0000   441.8225       4.20062       8.89946       2.74680       4.78142       2.49646     -0.104544       4.86189      -1.00925     -0.593745      -1.90793      0.653331     -0.574061     0.0941345   0.000959834     0.0296744    0.00535050     0.0481880       3.65054       4.79966       4.92912       4.63411       3.90415       3.69553       3.36516       3.13287       2.73792       2.19450       1.58944       1.10745      0.725185      0.458190      0.266005      0.160559     0.0982884     0.0519756
  17  14 2834.4370    2.8400  0.9790 12.2379 -0.0063  0.0274   0.0620   0.0667    0.1196   0.0000   440.0356       4.43362       11.7636       8.21937      -2.57666       5.32668       6.41508      -2.82748       3.50881      -2.04952      -1.56157     -0.967375     -0.636191     -0.273859      0.639805    0.00847289    -0.0776075    -0.0173468       2.67024       3.33927       3.69184       3.71957       3.26568       3.37946       3.06544       2.34006       1.86457       1.43890       1.03780      0.801004      0.599657      0.431590      0.283828      0.169048     0.0989661     0.0581997
  17  15 2977.3328    3.5248  0.8262 12.9413 -0.0103  0.0255   0.0853   0.0611    0.1066   0.0000   442.3902       9.55366       19.2298       5.37850     -0.547461       4.60181     -0.991781       1.04652      -1.88363      -2.00004       2.40022       1.37073       1.26091     -0.397613      0.182449      0.168887    0.00347486     0.0640810       2.64339       3.32627       3.47514       3.77470       3.44316       3.14115       2.64274       2.19678       1.79115       1.45751       1.10561      0.798852      0.518370      0.340450      0.219912      0.153431     0.0934615     0.0549826
  17  16 3119.5272    3.9804  1.0376 12.8341 -0.0030  0.0265   0.0854   0.0711    0.1394   0.0000   439.9845       14.2385       11.9402       6.46346      -3.10347       11.4901     -0.620900       1.41224      0.771980      -1.89245      0.862930     -0.727365      0.983349     -0.112577     0.0698379    -0.0739393    -0.0609933     0.0496256       2.48818       3.16467       3.18471       3.31398       3.21022       2.98120       2.73050       2.16364       1.85392       1.40711       1.14963      0.784260      0.586078      0.384761      0.260406      0.158284      0.101637     0.0575746
  17  17 3261.5613    3.5415  1.6240 12.5441 -0.0047  0.0371   0.0662   0.0952    0.1182   0.0000   434.9395       20.6952       18.9739       10.9999    -0.0940294     -0.466072      -5.65744     -0.852321      0.934990      -2.10044       1.61891      -1.26836     -0.503668      -1.19750     -0.631784     -0.258980     -0.124071     0.0372579       3.81798       4.69730       4.96884       5.20841       4.71303       4.17755       3.93228       3.28482       2.79538       2.17712       1.59667       1.15531      0.814573      0.535476      0.337311      0.224427      0.129088     0.0740924
  17  18 3403.5542    3.2289  1.8381 12.4509 -0.0008  0.0420   0.0583   0.0977    0.1103   0.0000   443.1967       7.13205       21.1415       12.1794       8.50356       5.59773      -3.76997      -8.07792       1.65542     -0.897476      -1.73179     -0.347150      0.384722     -0.507657      0.110723     -0.425957      0.336342    -0.0264552       4.31654       5.61192       5.56557       5.38839       4.95392       4.56401       4.40725       3.80488       3.41494       2.58600       2.01342       1.42612      0.971712      0.631456      0.383782      0.247010      0.155140     0.0862353
  17  19 3545.7052    2.7014  3.2733 11.5452 -0.0045  0.0539   0.0362   0.1418    0.0871   0.0000   436.4094       24.6589       17.8919       3.38127      -4.44565      -14.1566      -3.75734       2.12824      -5.84101      -9.28912       2.45797     -0.904081      0.173495     -0.619333      0.618051      0.280584   -0.00786972      0.131964       4.96653       6.33101       6.89116       6.76045       6.80992       5.92446       5.53692       4.37590       3.76373       3.03368       2.15311       1.67921       1.10147      0.785885      0.533468      0.315279      0.192259      0.115056
  17  20 3687.9340    2.2022  4.4191 11.1540 -0.0010  0.0639   0.0252   0.1701    0.0644   0.0000   446.8793       20.7474       11.2794       12.3490      -11.5384      -4.85281      -5.36687      -6.00808      -6.41999      0.644980       3.78956      -2.76260      0.345398      0.227535     -0.774985      0.130681      0.304266    -0.0503593       5.95150       7.53869       8.18626       8.27240       7.94687       7.27926       6.51931       5.35021       4.44365       3.51161       2.70578       1.98263       1.32811      0.934511      0.611656      0.385354      0.238657      0.136450
  17  21 3830.3094    1.8533  6.0433 10.7408  0.0014  0.0802   0.0183   0.2076    0.0537   0.0000   444.5577       40.2075      -6.55374      -3.59549      -16.5785       8.05330      -27.6842       9.80206       10.2244      -1.02651       6.23598       1.56960      0.341586     -0.789683      -1.03646      -1.13720      0.476282      0.509823       7.50166       10.0078       10.5903       10.9049       10.3403       9.54501       8.36066       6.89594       5.52012       4.38581       3.27082       2.45519       1.71766       1.13545      0.750955      0.480211      0.297602      0.170214
  17  22 3972.6920    1.4984  7.6344 10.5137 -0.0007  0.0960   0.0139   0.2633    0.0454   0.0000   436.7023       31.3222      -3.80798      -1.78452       17.4516       5.35519      -22.6762     -0.179898      0.505543     -0.493117       1.86230      -2.72980       1.00295      -1.43616     -0.690199     -0.472533     -0.508783    -0.0919615       8.82000       11.4244       11.9918       12.4906       11.6272       10.9376       9.82636       8.15155       6.77996       5.16895       3.98651       2.88058       2.13861       1.42452      0.916940      0.588405      0.356822      0.199558
  17  23 4115.1328    1.2454  9.7257 10.1832 -0.0014  0.1164   0.0107   0.3231    0.0424   0.0000   445.7799       18.7256       22.8527       8.06978      -32.4085      -17.9065      -26.2079       2.42595      -6.56523      -6.76329     -0.422283       2.15858       2.27979      -1.22840      0.500109      -1.77322     0.0531995      0.147053       10.9254       13.8023       14.9724       15.4360       14.7859       13.6222       11.8919       10.1410       8.14362       6.35109       4.93650       3.59466       2.50485       1.78206       1.16959      0.705003      0.440429      0.252360
  18   7 1839.9789    0.3979  0.5420  9.3789 -0.0038  0.0385   0.0125   0.0496    0.0639   0.0000   439.6136      -3.51227       10.8543      -1.29423      -1.20176       6.09292       1.52623       1.32656     0.0153481     -0.116473    -0.0842080     -0.604538     -0.341617     -0.280865      0.202739     0.0706568     -0.135834    -0.0780201       2.62557       4.63229       3.73447       5.23760       3.70407       4.54673       3.32145       3.09422       2.15313       2.00809       1.40014       1.11070      0.704729      0.549801      0.308027      0.216671      0.142782     0.0812836
  18   8 1992.8208    0.5210  0.6471  9.4983 -0.0052  0.0296   0.0144   0.0550    0.0766   0.0000   439.7100     -0.346119       18.1110       2.12974      -9.16165      -1.65419      -1.32056      -3.53491      0.128938      -1.93752       2.17212      0.297891     -0.190605      0.112742     -0.170924      0.235267    -0.0111055     0.0826135       2.78886       3.31613       3.48714       3.98538       3.76985       3.32269       2.56686       2.28444       2.24371       1.66549       1.13658      0.881803      0.713969      0.468165      0.293116      0.179344      0.110817     0.0910071
  18   9 2143.7265    0.7709  0.7094  9.8705 -0.0028  0.0246   0.0198   0.0603    0.0846   0.0000   437.5067       5.13111       14.4336       2.23369      -3.06811      0.826312      0.611895      -2.44708      0.571814      0.657355      0.412397       1.22106     -0.898590     0.0301182      0.402550     0.0124628     -0.164138      0.115213       2.11181       2.81986       2.98904       3.30973       3.08259       2.39777       2.56122       1.98507       1.66291       1.18907       1.07861      0.766541      0.496151      0.369843      0.255022      0.166794     0.0994874     0.0610707
  18  10 2291.5778    1.0268  0.7738 10.6365 -0.0102  0.0262   0.0261   0.0598    0.0873   0.0000   436.1096      -5.22293       12.0745      0.197109      -3.15531     -0.200099      -2.88389       2.95361      0.561549      -2.87445      0.169295   -0.00113632     -0.192021     -0.107035      0.222419     -0.370369     -0.135791     -0.186032       2.58381       3.21389       3.25253       3.51389       3.64838       3.18010       2.73589       2.11186       1.84291       1.54052       1.09676      0.806263      0.562290      0.416688      0.286393      0.193161      0.115220     0.0665697
  18  11 2436.8471    1.4309  0.9648 10.9575 -0.0058  0.0279   0.0323   0.0701    0.1098   0.0000   435.7770       2.41742       13.6524       5.37472      -3.57621      -6.96775    -0.0941173     -0.273174       4.87443       1.12932      0.760275       1.49126     -0.161497     -0.277170     -0.497297    -0.0219649      0.202747    0.00558205       2.48324       2.99002       3.38223       3.22498       3.30629       3.21569       2.76224       2.33348       1.97551       1.61145       1.16352       1.01996      0.643950      0.442825      0.333104      0.191104      0.132667     0.0743822
  18  12 2580.8863    1.7886  0.9179 11.5644 -0.0058  0.0266   0.0405   0.0650    0.0988   0.0000   439.8515       8.46325       15.6089     -0.736623      -3.25254      -3.65852       4.29178      -3.77015       1.67640      -1.21481      0.454428       1.00002      -1.00766      0.671844     -0.199423    0.00839076    -0.0767078    -0.0588258       2.62037       3.26670       3.52070       3.47076       3.47313       3.14802       2.92475       2.44762       1.99071       1.44490       1.06039      0.849671      0.675710      0.479730      0.326399      0.205425      0.130952     0.0699987
  18  13 2724.8063    2.4266  1.0540 11.6588 -0.0027  0.0325   0.0498   0.0669    0.1395   0.0000   437.6955       3.71218       15.4187       1.23585      -8.54919      -8.82186      -1.72612      0.910847     -0.707692      -2.11858     -0.223607      0.555082     -0.373726     -0.802880      0.110574      0.277491     -0.186500   -0.00225582       2.92751       3.31945       3.52380       3.67890       3.48754       3.47228       3.03983       2.21504       2.00587       1.73331       1.34879      0.960949      0.688935      0.501356      0.320125      0.222070      0.162874     0.0897813
  18  14 2868.7438    3.2288  0.7911 12.4559 -0.0026  0.0244   0.0726   0.0595    0.1108   0.0000   432.8696       11.0526       13.7729       6.05489      0.155303      -1.78547      0.165253      -3.72080     -0.818928      -1.61518       1.03899     -0.590414    -0.0229840     0.0635946    -0.0279687     0.0857440    -0.0738509     0.0499112       2.63344       3.06567       3.23488       3.38942       3.61949       3.44688       2.75877       2.08350       1.70155       1.47027       1.30073      0.916198      0.567999      0.365912      0.267713      0.205133      0.139963     0.0774233
  18  15 3012.2733    3.5815  0.9963 12.4283 -0.0070  0.0290   0.0754   0.0652    0.1460   0.0000   437.9537       6.86465       11.5632      0.407985      0.494945       3.75397      -1.53615      0.477092      -1.80981      -1.56880      -3.06242     -0.221647       1.04853     -0.561280      0.110392     -0.277908    -0.0130376     0.0102936       2.80720       3.99971       4.42268       4.47955       4.31389       3.75522       3.34314       2.63803       2.05106       1.63949       1.22769      0.864046      0.625255      0.437101      0.271524      0.193697      0.109615     0.0675533
  18  16 3154.9996    3.7424  1.2512 12.4959 -0.0099  0.0284   0.0717   0.0783    0.1357   0.0000   442.3677       17.1215       14.1055       5.50948      -5.71914       5.04717      -1.59748      -2.96173      -2.68194       1.18014      -1.60435      0.164741     -0.316144     -0.520793     0.0351659     -0.151636      0.290607     -0.112910       2.57147       3.36889       3.59939       3.74241       3.53721       3.33764       2.82410       2.45060       2.08859       1.59365       1.24445      0.955612      0.630529      0.469482      0.296189      0.193728      0.128666     0.0767125
  18  17 3297.5479    3.4147  1.5347 12.8879 -0.0046  0.0358   0.0656   0.0931    0.0962   0.0000   441.8773       2.65021       12.1316       7.16220      -3.29452      -7.19362      0.283357       5.74960      -1.83730      -1.53828   -0.00849002       1.84424      0.596644     -0.744269     0.0692874    -0.0847341     0.0159452     0.0713768       3.23763       4.35837       4.57033       4.39543       4.30714       3.80348       3.51037       3.22482       2.58772       2.11309       1.65086       1.20063      0.863118      0.581179      0.384702      0.250348      0.147779     0.0936650
  18  18 3440.1174    2.9465  2.3186 11.8883 -0.0023  0.0439   0.0448   0.1103    0.1020   0.0000   442.1139       16.9507       7.78628       5.06399     -0.304867       8.12008      -1.92382      -1.56187      -3.85923       6.32857       2.52645       1.17475      0.434502      -1.18409    -0.0498767      0.246668      0.153789     0.0993394       4.07350       5.40685       5.69533       5.62200       5.40044       4.72376       4.39440       3.84036       3.25485       2.81350       2.09374       1.52583       1.06439      0.693742      0.468355      0.311209      0.178100      0.111721
  18  19 3582.8061    2.5373  3.7400 11.5250 -0.0022  0.0582   0.0310   0.1475    0.0689   0.0000   437.3319      -3.43434       5.52042       3.90830    -0.0195557      -10.0795       6.13716      -4.77330     -0.607481      -5.14368     -0.293436       1.20828      0.194926      0.578666      0.366561      0.257874     -0.466602      0.157682       5.55774       6.81462       6.87445       7.35057       7.49939       6.95544       5.85764       4.60193       4.08796       3.41491       2.59174       1.87928       1.30266      0.940700      0.644068      0.423431      0.272814      0.165296
  18  20 3725.3267    2.0499  4.8840 11.0066 -0.0019  0.0681   0.0221   0.1824    0.0602   0.0000   457.3489       26.4983       4.42828      -5.57250      -19.5884       2.59043       2.03939      -12.3030       6.14999      -3.43208      -7.11151      -4.71106       3.16866      0.934926     -0.267397     -0.557690     -0.205395    -0.0463008       6.03814       7.72608       8.39892       8.52349       8.18472       7.49081       6.96056       5.64082       4.79395       3.84995       3.08329       2.23304       1.57067       1.11306      0.741247      0.478707      0.310438      0.184952
  18  22 4011.1430    1.4361  8.7708 10.2980  0.0004  0.1010   0.0122   0.2876    0.0433   0.0000   463.7392       40.7293       11.0865      -38.9776      -1.39731       14.4072      -14.4525      -7.97623       4.84205      -6.93226       3.01022       2.33263      0.480272      0.894637       4.91447     -0.730580     -0.428903      0.365052       9.01646       11.9528       12.6546       12.7959       12.7331       11.6316       10.5300       8.68920       7.08005       5.69196       4.45299       3.30535       2.39387       1.66636       1.13003      0.732514      0.458537      0.281237
  19   9 2173.7470    0.8100  0.8414 10.0932 -0.0021  0.0270   0.0189   0.0604    0.0993   0.0000   436.0701      -2.67491       13.1108       4.33583      -2.54361      -1.77996      -2.92407       1.06231      -2.31643      -1.06989      -1.26762   -0.00450444     0.0729954      0.432346     -0.342425    -0.0916456      0.158928    -0.0538891       2.70158       3.40143       3.41018       3.23332       3.30571       3.35748       3.13045       2.46184       1.95343       1.39237       1.20092      0.956363      0.723434      0.522942      0.344120      0.224888      0.138882     0.0923790
  19  10 2322.3598    1.1081  0.9138 10.6567 -0.0004  0.0291   0.0240   0.0620    0.0962   0.0000   438.5642       2.02237       12.5852       6.25442      -3.64416      -1.21029      -3.18440      -2.89054     0.0282223      -2.86004      0.245112       1.11524     -0.115676     -0.530344    -0.0116634      0.381706     -0.326866      0.140398       2.40217       3.07845       2.72391       3.37065       3.22818       3.07574       2.73787       2.61068       2.40431       1.79358       1.38046      0.862926      0.810599      0.651314      0.500926      0.333064      0.192918     0.0978371
  19  11 2468.2078    1.5531  1.0210 11.3500 -0.0003  0.0287   0.0324   0.0658    0.1091   0.0000   438.0650     -0.825853       19.8998       3.88356     -0.778091       3.24627      0.980218      -3.55450      -1.08457      -1.82479     -0.446754     -0.135822      0.402842     -0.211905      0.415421    -0.0686957    -0.0595223     -0.103070       2.63683       3.32132       3.75247       3.78507       3.49004       3.34076       2.94011       2.51609       2.20845       1.74171       1.29711       1.00638      0.725044      0.515970      0.357990      0.237877      0.141727     0.0949965
  19  12 2613.1036    2.0035  1.0064 11.4939 -0.0012  0.0263   0.0409   0.0623    0.1356   0.0000   440.5301       4.81031       16.2624       4.40462      -4.60843      -3.49887      -3.70663      -2.90384       2.09031      0.672382      0.282401    -0.0761783      0.982271      0.129625     -0.551955     -0.200539      0.228007    -0.0779352       2.23372       2.78683       3.10471       2.97919       2.85058       2.59576       2.58895       2.22444       1.89204       1.57730       1.20790      0.944071      0.688157      0.491157      0.322590      0.221267      0.142433     0.0879722
  19  16 3189.9573    3.5700  1.3137 12.9533 -0.0045  0.0313   0.0659   0.0809    0.1041   0.0000   438.6146       17.5644       5.03999       2.51798      -1.64718       4.97096      -7.07889      -4.93630      0.550254     -0.651820       1.70051       1.60489     -0.665378      0.306715     -0.299584     -0.306765      0.188678     -0.216418       2.78779       3.72732       4.07099       4.22855       3.86855       3.84159       3.20312       2.75188       2.24234       1.75507       1.41192       1.11714      0.808600      0.558139      0.343257      0.241827      0.172562      0.118347
  19  17 3333.0565    3.2395  1.6294 12.7252 -0.0020  0.0358   0.0547   0.0853    0.0955   0.0000   437.2265       14.9403       13.3708    -0.0769013      -7.28369      -5.77574      -9.43750       2.05364       1.81425      -3.64302     -0.724003      -1.66384       1.36966     -0.461788      0.483288    -0.0316387    -0.0323859     0.0505025       3.05631       4.02922       4.50842       4.60958       4.46588       4.05237       3.72251       3.03841       2.60962       2.10830       1.55931       1.21384      0.910849      0.630541      0.434305      0.294384      0.185655      0.108538
  19  18 3476.2297    2.8264  2.8570 11.9590 -0.0008  0.0486   0.0366   0.1220    0.0774   0.0000   441.0386       16.6321       12.2249       14.8635      0.816446       1.96514       2.21145       3.45644       4.18883      -3.02436       2.19256       2.80273       1.23059      -1.23440     -0.345873      0.298420     -0.316893     -0.281220       4.10579       5.62539       5.81227       6.27093       5.84965       5.83267       4.78181       4.22881       3.37493       2.74963       2.28363       1.66646       1.23393      0.800117      0.601722      0.389960      0.259665      0.159395
  19  19 3619.4658    2.3737  3.8856 11.5839  0.0010  0.0570   0.0275   0.1529    0.0650   0.0000   433.1303       20.1856       22.8978       10.8356      -10.4856       10.8856       7.04811      -5.13585     -0.779026      -3.26545      -7.51788    -0.0213143      0.958769       1.57040     -0.657347     -0.901757     -0.484738      0.321797       5.13949       6.58246       7.67707       7.83034       7.43843       6.79320       6.00949       5.09151       4.18931       3.33511       2.69408       1.92549       1.42972      0.992590      0.692303      0.455590      0.286905      0.188539
  19  20 3762.7207    2.0337  5.2784 11.0881 -0.0012  0.0681   0.0202   0.1850    0.0575   0.0000   449.0335       20.3444       4.35447      -2.31005       6.88390      -2.12411      -17.1048      0.848578     -0.189120       5.99355       2.85256      -1.63396       2.28137     -0.396440       1.39612      0.573386      0.172368     -0.653008       5.91056       7.83244       8.30636       8.71814       8.42278       7.81362       6.93307       6.00138       4.95081       3.89464       3.15287       2.36834       1.71749       1.26370      0.829229      0.587661      0.363406      0.228053
  19  21 3906.0181    1.6449  7.5204 10.7195 -0.0026  0.0876   0.0143   0.2400    0.0462   0.0000   441.8895       5.83010       28.0786      -11.0190     -0.449608      -3.17554       8.07651      -2.10454      -8.51797      -4.27077       7.52044       3.52787    -0.0471340      0.337209      -1.36682       1.09968      0.941511     -0.530911       7.53850       9.78484       10.5590       11.0471       10.5396       9.86582       8.74281       7.65369       6.38580       5.03109       4.08963       3.03820       2.23600       1.61071       1.09834      0.748473      0.469485      0.291048
  19  22 4049.2733    1.3734  9.1384 10.3399 -0.0007  0.0988   0.0109   0.2895    0.0440   0.0000   444.3200      -4.32684       25.5422       24.9544     -0.285386       11.4591       20.6580      -20.7149      -14.7835       2.81457       10.5037     -0.523508      0.548199      0.597411      -1.18093      -1.43003     0.0351999      0.246026       8.59037       11.0617       12.0119       12.3759       11.6879       11.2208       10.0181       8.61431       7.17851       5.91440       4.64527       3.45693       2.57554       1.83928       1.27115      0.824709      0.545950      0.339235
  19  23 4192.5124    1.1652 10.6200 10.2159 -0.0020  0.1189   0.0091   0.3298    0.0400   0.0000   449.5727      -14.3525      -9.89715       33.5839       9.54699       4.00878      -6.47930      -28.5228       10.7368    -0.0193330     -0.297972     -0.945035      -7.34487      -4.20841      0.617747      -1.43881     0.0294273      -1.20722       10.0232       13.2654       14.3103       15.0932       14.6154       13.3451       11.8357       10.3268       8.48675       6.92479       5.44287       4.14024       3.01717       2.11546       1.46255      0.991981      0.629355      0.396903
  19  24 4335.9685    0.9538 13.3286 10.1137  0.0010  0.1558   0.0073   0.4316    0.0350   0.0000   419.4140       19.4437       23.0269      -3.35778       8.91529      -32.4137       7.52943       31.8911      -25.6233      -38.2227      -4.92419       11.2834      -1.71855       6.73140       3.77218       2.65930      0.500540     -0.163345       13.3726       17.7763       19.2252       19.4368       19.2548       17.5871       16.1068       13.4992       11.3915       9.19688       7.34737       5.45840       4.10841       2.82727       2.00136       1.33630      0.844295      0.525305
  19  25 4479.4600    0.7870 15.6589 10.0207  0.0000  0.1937   0.0059   0.5292    0.0310   0.0000   458.9224      -23.8384       55.3749      -33.4488       10.7328      0.808356       10.6697      -20.6096       1.59118       16.2287       12.3607      -4.60621      -13.9258      -2.71018    -0.0812109       6.75256      -1.85598    -0.0117589       16.3071       21.7021       23.1949       24.2426       23.2118       21.7875       19.2280       16.7597       14.1375       11.3422       9.10054       6.84949       5.03031       3.57267       2.46898       1.63656       1.05831      0.657524
  20   6 1734.2001    0.2814  0.4923  9.7212 -0.0044  0.0317   0.0097   0.0563    0.0481   0.0000   442.4604      -3.18989       15.8422       5.73296      -1.68421      0.373876       2.66834      -1.27446      -1.56392      0.200536     -0.538263      0.889097      0.331189      0.141867      0.148436      0.248226     0.0891804    -0.0128948       2.75081       3.07934       3.07365       3.70426       3.95318       3.12611       3.04796       2.60874       2.20252       1.59601       1.34294       1.19103      0.796398      0.506082      0.368490      0.274948      0.196474      0.115018
  20   7 1893.9350    0.4610  0.5217  9.8927 -0.0015  0.0210   0.0132   0.0480    0.0595   0.0000   441.6248     -0.710061       18.1684       3.82091       4.54901      0.336624       3.03162       1.00550      0.584835      0.815513     -0.592312      0.262246      -1.15338   -0.00517517     -0.107031     -0.342557    -0.0867872     0.0179838       1.90224       2.40763       2.64117       2.55902       2.38201       2.27341       2.03688       1.95605       1.70701       1.32338       1.06014      0.832705      0.594115      0.429130      0.314884      0.216844      0.130730     0.0850993
  20   9 2203.1470    0.9037  0.9357 10.3579 -0.0030  0.0282   0.0189   0.0622    0.0918   0.0000   436.6053       2.06623       16.0124       3.85528      -4.62318       1.83237       6.67417      -1.70515      -2.56519     -0.659085      0.593730      0.268165     -0.168341      0.133433      0.713991      0.211960  -0.000269308    -0.0257826       2.12788       3.15319       3.00237       3.28172       2.75806       2.88164       2.43442       2.51200       1.97170       1.61639       1.30634      0.985011      0.703997      0.562574      0.397254      0.266671      0.166357      0.110799
  20  10 2352.4429    1.2052  0.9499 11.1972 -0.0006  0.0270   0.0257   0.0627    0.0909   0.0000   436.0302      0.316305       16.4679     -0.561179    -0.0576748       3.12787      -2.83121       2.60766      -1.90263      -1.40393      -1.42187       1.27090      0.584747     -0.339874     0.0436291      0.211565     -0.172602    -0.0919632       2.33938       2.93193       3.25158       3.22729       3.11017       3.09499       2.80087       2.39391       1.99131       1.63638       1.23125      0.973753      0.708536      0.545582      0.393292      0.256479      0.178682      0.111363
  20  11 2498.9521    1.5587  1.1346 11.2901 -0.0044  0.0274   0.0301   0.0684    0.1234   0.0000   438.5624       2.99127       14.1856       2.68030     0.0691085       1.88037      -1.21549      -1.06758      -1.51943       1.43733      0.978358       2.39892       1.27632      0.828310     -0.323755      0.195125    -0.0378074    -0.0132902       2.38992       3.03578       3.30098       3.40860       3.18973       3.10020       2.80366       2.44054       2.00414       1.72795       1.36799       1.04093      0.735865      0.583124      0.419696      0.271099      0.170383      0.117476
  20  12 2644.8536    2.0853  1.1334 11.9785 -0.0037  0.0298   0.0399   0.0679    0.1162   0.0000   437.9419       6.42610       9.44665       1.88898      -2.15486      -2.10212     -0.939646    -0.0278494      -1.51777      -2.40153    -0.0878716     -0.620412     -0.250287      0.744579    -0.0128254     0.0753009    -0.0227225    -0.0631993       2.75118       3.50590       3.60415       3.59787       3.62866       3.43381       3.19558       2.76755       2.25847       1.81729       1.44808       1.18424      0.875877      0.626668      0.425353      0.303146      0.198864      0.122235
  20  13 2790.7766    2.7560  0.8642 12.7124 -0.0005  0.0238   0.0569   0.0550    0.0913   0.0000   440.9329       5.47996       18.1568       2.52203      -2.24985      -2.59277       1.24246      -2.16571      0.993728      -1.03162      0.579012       1.30257     -0.945234     -0.310381     -0.595079      0.311169    -0.0156313    -0.0695078       1.97147       2.41103       2.74022       2.86685       2.45763       2.51026       2.41006       1.99067       1.74462       1.42765       1.09879      0.829581      0.629807      0.490599      0.342409      0.240474      0.153087     0.0946418
  20  14 2936.0266    3.3496  0.9383 12.6864 -0.0007  0.0241   0.0689   0.0591    0.1255   0.0000   438.5263       5.03735       14.5428       6.00616       1.09827       3.91320      -3.94821     -0.486039       3.26815      0.415420      0.807867       1.43258      0.582866      0.925797      0.153474      0.360291      0.147172     -0.107791       2.22070       2.85343       2.96314       2.95793       2.97965       2.80771       2.65020       2.14156       1.82673       1.45532       1.22495      0.938322      0.707665      0.484422      0.326366      0.234455      0.164294      0.102325
  20  15 3080.5525    3.8095  0.9983 13.3592 -0.0057  0.0268   0.0788   0.0629    0.1087   0.0000   439.1747       9.92727       8.24910       4.50199       2.24767       6.96719       5.06849       1.06245    0.00893341      -4.12179      0.516658     -0.130281       1.25271     -0.535412     -0.472797     -0.222389      0.119558     -0.132773       2.27874       3.13532       3.07575       3.30078       3.13249       3.07648       2.94123       2.38335       1.99207       1.51891       1.17193      0.897999      0.742395      0.540532      0.374908      0.267395      0.175675      0.111084
  20  16 3224.5414    3.6821  1.2547 13.2788 -0.0084  0.0286   0.0668   0.0773    0.0989   0.0000   435.1750       11.8476       19.9703       1.08072      -2.78475      0.875330       3.36604     -0.987865      -1.82676      -2.63043      0.418607       2.20415     -0.633215     -0.598499      0.297741     -0.275605     0.0211138      0.120308       2.35746       3.07939       3.20629       3.46037       3.41508       3.25137       2.78745       2.38098       1.97822       1.73840       1.34595       1.05975      0.708245      0.560836      0.372138      0.262651      0.173716      0.112113
  20  17 3368.1033    3.1397  1.9759 12.7495 -0.0003  0.0371   0.0465   0.0976    0.0697   0.0000   433.1433       8.28887       7.87226       11.4917      -2.85120       11.7845       2.11044      -13.0124       2.63056      0.412228       3.86269      -3.76627       2.22279       1.09122      0.241756     -0.605496    -0.0839189    -0.0961516       2.99721       3.95275       4.18508       4.37425       4.29076       3.89323       3.57201       3.22774       2.71498       2.37357       1.69279       1.42450       1.06467      0.747171      0.517126      0.346039      0.241748      0.151485
  20  18 3511.9564    2.7063  3.0370 12.0478 -0.0023  0.0471   0.0327   0.1210    0.0674   0.0000   432.3998       15.7622       18.6802       11.0376      -1.12477       8.27636       4.33053       2.16506       1.77788      -2.98954     -0.221845      0.944983       2.42007     -0.643935      0.131134      0.344063      0.945926      0.352766       4.15368       5.36261       5.74511       5.91250       5.78069       5.37794       4.79553       4.37014       3.57916       2.93673       2.25482       1.76450       1.33701      0.971376      0.689449      0.465249      0.312202      0.192900
  20  19 3655.6971    2.2458  4.2987 11.6464 -0.0032  0.0600   0.0240   0.1554    0.0580   0.0000   438.8376       20.0912      -2.93579       1.30453       5.38024       9.40286      -7.12023      -3.71143       8.18053      0.214813       3.35435      -2.53467      -4.73369      -1.21551     -0.486374     -0.874939      -1.03165     -0.108658       5.12268       6.78639       7.29148       7.46029       7.12698       6.73568       6.10264       5.37725       4.55775       3.73873       2.94105       2.22670       1.72354       1.23073      0.866822      0.592426      0.381211      0.244501
  20  20 3799.4880    1.8837  6.2749 11.0237 -0.0005  0.0736   0.0161   0.2037    0.0482   0.0000   434.1793       27.8975       18.2316       2.67005      -10.4709       7.94719      -9.83401       5.27130       5.79082       2.12666       8.02033       2.81881       1.34400       2.07653      -1.41481    -0.0927845     -0.145729      0.159439       5.85529       7.44471       8.07125       8.48091       8.55882       7.65235       7.11738       6.05658       5.27966       4.34798       3.50219       2.69735       1.94430       1.47373       1.03258      0.708778      0.459583      0.291293
  20  21 3943.2274    1.6148  7.6809 10.7285  0.0005  0.0879   0.0129   0.2295    0.0450   0.0000   456.0840       14.6304       16.1609       7.86873       2.16589      -18.7348      -23.1453       1.08009       10.0564      -7.30614      -3.19451     -0.415901      0.702214     -0.455172      0.297204     -0.445138     0.0503578     -0.269647       7.40625       9.93632       10.8701       11.3652       11.0024       10.3779       9.05872       8.00260       6.57447       5.26285       4.16791       3.22636       2.37516       1.74504       1.23121      0.836915      0.544327      0.353327
  20  23 4230.5251    1.1128 12.2444 10.3461 -0.0010  0.1344   0.0078   0.3638    0.0352   0.0000   442.7376       9.99512      -7.47315      -2.94270      -15.6997       4.99063      -30.2075       5.27713       3.43849      -13.4612      -1.64988      -11.9637       4.21667       3.16546      -1.79866      -3.72166     -0.986182     -0.168221       10.8826       14.5455       15.8351       16.3404       16.0269       14.9242       13.3830       11.6887       10.0493       8.18816       6.45655       4.99707       3.70126       2.72826       1.94564       1.30438      0.835882      0.545720
  20  24 4374.1589    0.9243 15.5471 10.2147 -0.0018  0.1749   0.0058   0.4711    0.0303   0.0000   422.2880      -14.9271       45.0191      -25.0451       43.6440      -10.7725      -27.6405      -15.8473       38.1384       18.0944       9.66834      -10.3791       9.33831      -14.2914      0.751078     -0.791263      0.225033       1.30558       14.2850       19.2997       21.1801       22.0262       21.4655       20.3781       17.9227       15.4406       13.0185       10.2069       8.26706       6.16800       4.81582       3.45924       2.49025       1.67814       1.11528      0.705223
  21   6 1758.1477    0.3086  0.4291  9.4454 -0.0059  0.0230   0.0103   0.0481    0.0479   0.0000   435.5540       1.75769       15.8289       2.95270      -4.64430      -4.75519       2.17275       3.37470       1.64280     -0.144304     -0.764306     -0.346771    -0.0535090      0.461306     -0.109822     -0.200797     -0.243312    -0.0881847       1.94540       2.42078       2.83593       2.50842       2.33075       2.37851       2.03009       1.96352       1.88514       1.56065       1.26377      0.956137      0.674862      0.555159      0.404131      0.278100      0.180486      0.104824
  21   9 2231.8482    0.9667  0.9008 10.2109 -0.0034  0.0255   0.0203   0.0576    0.0944   0.0000   437.1986       1.48211       14.9953       3.50176      -7.13410      -3.79874      0.514112      0.398821     -0.581173      -1.38620       1.23924      0.347312     -0.885429      0.116357      0.919881     -0.315989      0.218319    -0.0316808       2.20089       2.90465       3.15017       3.18937       3.10505       2.93755       2.52875       2.21267       2.00028       1.64067       1.30060      0.998808      0.760459      0.559653      0.403838      0.259113      0.173704      0.118769
  21  10 2381.8695    1.2128  1.0963 10.7306 -0.0005  0.0281   0.0235   0.0681    0.0953   0.0000   443.3288       3.16239       16.8272       5.54310      -2.91320     -0.895353      -3.13261       2.33168      -2.93197      -2.66484       1.60746      0.517524      0.145945    -0.0645747      0.284149     -0.459497     -0.235864      0.113970       2.23838       2.70277       2.87916       3.26731       3.13453       2.86961       2.63307       2.41196       1.98953       1.62910       1.33178      0.948172      0.726411      0.591972      0.456263      0.326494      0.203617      0.134057
  21  13 2823.0271    2.8299  0.9368 12.4204 -0.0011  0.0242   0.0570   0.0585    0.0967   0.0000   439.9260       11.4345       15.4274       4.24831      -2.52993      -1.95769       2.86910       3.81722      -1.19737      -2.12466      -2.09032     -0.992288       1.07802     -0.108716      0.551212    -0.0104379     -0.141190    0.00294001       1.96131       2.62372       2.87424       2.97216       2.88742       2.49596       2.37631       2.10545       1.91984       1.46345       1.29804      0.952956      0.761268      0.522571      0.372030      0.245164      0.169567      0.110605
  21  14 2969.0015    3.5815  0.9617 12.5464  0.0010  0.0228   0.0700   0.0605    0.1072   0.0000   440.4205       5.21950       13.3305       4.23522       1.27928       1.13246      -4.41160      -4.13129     -0.192442       1.31172     -0.276178     -0.774013     -0.305942      -1.02524     -0.529001      0.589104      0.158187     -0.293225       1.94755       2.50057       2.81626       2.98293       2.81294       2.53280       2.39667       2.06832       1.75415       1.37137       1.12058      0.855151      0.640498      0.482316      0.338702      0.235683      0.162242      0.103539
  21  16 3258.6833    3.4836  1.4749 12.8404 -0.0002  0.0351   0.0583   0.0786    0.0838   0.0000   437.2901       11.1393       15.2665       14.8603      -3.14711     -0.960577       1.08937      -2.25652      -4.18492      -3.90027     -0.337393       1.39171    0.00651734     -0.109206     -0.160479     -0.296899      0.236917     0.0126080       3.25122       4.49000       5.20152       5.70765       5.46540       4.87265       4.40344       3.59789       2.86046       2.13414       1.68505       1.19393      0.917168      0.645464      0.500543      0.331355      0.229709      0.148207
  21  17 3402.9726    3.1060  2.2335 12.1439 -0.0009  0.0371   0.0414   0.0986    0.0650   0.0000   439.4380     -0.486216       16.1100       3.64921       4.23059       3.92682      -5.90006      -3.73296       3.25314      -1.31740     -0.547388      -1.62927     -0.781083      -1.67778      0.127610     -0.154297      0.295724    -0.0178997       3.02401       3.80386       4.17194       4.24212       4.33382       3.98625       3.73596       3.23678       2.73588       2.18540       1.73950       1.43891       1.09049      0.797769      0.566323      0.411961      0.282616      0.185264
  21  18 3547.3357    2.5749  3.4913 11.5586 -0.0008  0.0521   0.0282   0.1277    0.0579   0.0000   438.2036       14.6796       15.5304       6.49590      -4.43530      -11.9203       1.17118      -4.48617       4.61000      -2.69831       2.96881      -2.35116      -1.70477      0.790441       1.24641      -2.12544    -0.0656188      0.263734       3.91868       5.31289       5.53418       5.98284       5.81649       5.52206       4.95600       4.23098       3.90960       3.13334       2.43233       1.91316       1.48837       1.10297      0.800996      0.551365      0.364789      0.245627
  21  19 3691.6018    2.1519  4.5709 11.1478 -0.0007  0.0591   0.0212   0.1572    0.0543   0.0000   433.2247       20.0546       7.56021       1.17953      -9.45947       6.14089      -5.34955      -8.62786      -2.80543       1.02571     -0.505392     -0.930735      -3.29290       1.41563       1.87263      0.350152     -0.309631     -0.505224       4.52733       5.81044       6.40088       6.45922       6.33252       6.10161       5.67396       4.85556       4.22023       3.59209       2.92088       2.34145       1.71236       1.30208      0.909433      0.622699      0.431526      0.291582
  21  20 3835.6849    1.7973  6.5002 10.6284 -0.0013  0.0753   0.0149   0.2009    0.0460   0.0000   438.3810       15.6374       8.64680       10.4867      -8.20968       14.6460      -3.97839      -4.51416       13.4509      -8.06962       2.59540       2.44902      0.409706      -3.79434      -1.32521     -0.469636     -0.722486     -0.616986       5.81273       7.56910       8.31203       8.63923       8.53506       8.18903       7.33657       6.26053       5.49300       4.57724       3.62691       2.89060       2.17545       1.61221       1.16719      0.783468      0.550349      0.363099
  21  21 3980.0462    1.4947  8.5487 10.3401 -0.0001  0.0940   0.0113   0.2520    0.0405   0.0000   443.1914       14.8007       9.56588      -8.15534       8.76256      -15.7557       2.02617       1.72826       3.06015       7.59785       6.34803      -1.16982      -2.94352      -3.74709       2.55268      0.716790     -0.612655     -0.371991       7.14693       9.32610       9.84479       10.3910       10.1669       10.0031       8.96744       7.98123       6.68551       5.73633       4.58245       3.66653       2.71649       2.04443       1.48396       1.02627      0.696397      0.457637
  21  22 4124.5489    1.2656 10.7997 10.0526 -0.0003  0.1132   0.0086   0.3115    0.0368   0.0000   423.5010       16.8231       11.3230     -0.305281      -10.8669       19.5925       10.7138       22.8442      -34.8778      0.444763       11.4224      -4.72166     -0.865084       1.07719     -0.967117     -0.826900     -0.935687      0.359224       8.61322       11.3209       12.2354       12.9696       12.4869       11.9706       10.8081       9.64559       8.22296       6.95909       5.40350       4.37053       3.34758       2.46205       1.76096       1.22539      0.822946      0.554599
  21  23 4268.1383    1.0554 13.2547  9.9123 -0.0013  0.1443   0.0068   0.3884    0.0337   0.0000   424.6136       23.5797       8.69192       19.5975       22.2643       2.02514      -13.0414       1.60532       14.0213      -2.10767      -15.1073       4.05629      -1.05126      -2.44569      0.917965       1.16557       2.91289     -0.967938       10.6544       14.4417       15.7744       15.9391       16.0995       15.0452       14.0009       11.9968       10.4840       8.66939       6.99275       5.48565       4.23316       3.05622       2.25056       1.59658       1.03068      0.670870
  21  24 4412.8601    0.9064 16.0254  9.7686  0.0014  0.1679   0.0055   0.4686    0.0302   0.0000   454.1309       15.9119       23.5452      -11.1731       6.73520       13.8951      -14.8232      -36.0507      0.216911       4.86753       9.97324      -14.3479      -3.91327       2.07243      -1.01559      -2.82583      0.655211      -1.46105       13.0255       16.8348       18.7270       19.3005       19.0894       17.8294       16.3259       14.4292       12.3609       10.2812       8.18850       6.60012       4.91952       3.65237       2.64971       1.87149       1.24007      0.807919
  22   6 1781.5081    0.3373  0.4163  9.3126  0.0025  0.0192   0.0107   0.0426    0.0466   0.0000   440.0639     0.0359729       19.4356       3.18010      -2.48948     -0.470361      -1.09728      -1.40744      -3.14906       2.64785      0.289890      0.127023     -0.639858      0.322733     -0.108577     0.0701558      0.194630    -0.0642653       1.45549       1.92822       2.04528       2.03155       2.05157       1.84850       1.83670       1.57483       1.45023       1.33172      0.973949      0.807383      0.613966      0.501605      0.315732      0.248818      0.178479      0.115396
  22   8 2104.7577    0.7409  0.6627  9.7349 -0.0028  0.0225   0.0169   0.0474    0.0744   0.0000   439.2870      -3.23280       16.9041       2.48037      -3.34772      0.229017       2.58662       1.98874     -0.478540       1.40177     -0.846319    -0.0592667     -0.509897      0.389185      0.430693      0.340843    -0.0549485     0.0225141       1.50312       2.05037       2.24126       2.09639       2.25659       1.92712       2.01296       1.72095       1.45356       1.47072       1.05318      0.855911      0.690700      0.495259      0.376195      0.259855      0.177277      0.114166
  22   9 2259.9942    0.9847  0.8876 10.0969 -0.0031  0.0238   0.0199   0.0563    0.0893   0.0000   438.3310      0.277671       9.21676     -0.246826      0.606740       3.03912      -4.75517     -0.201324       1.67028      -2.72237      0.547676     -0.844232       1.10257     -0.488854     0.0927833     -0.588099      0.637175     -0.198860       1.78959       2.39013       2.52507       2.53789       2.53976       2.41379       2.30158       2.10710       1.80332       1.44213       1.09692      0.850907      0.670533      0.531139      0.417714      0.330262      0.232653      0.155414
  22  11 2559.2610    1.8886  1.0321 11.1305 -0.0003  0.0268   0.0352   0.0588    0.1087   0.0000   439.2530       5.85782       8.99272       1.94215      -1.93383      0.461977       3.56048      0.982144      -1.36137       1.07431      0.150460      -2.49125     -0.477694      0.736487      0.234359     -0.825488      0.149495     -0.333144       2.10687       2.83155       3.03619       3.14573       3.16795       2.78953       2.70736       2.39514       2.04362       1.69680       1.36282       1.12006      0.829676      0.652096      0.446273      0.316628      0.219073      0.147421
  22  12 2707.1684    2.2974  0.9655 11.6310 -0.0048  0.0240   0.0448   0.0591    0.1090   0.0000   436.9262      -1.91060       9.72310      0.527105      -5.14520      -5.66562      -3.70945      0.616398      -1.12990      -1.01792     0.0493971     -0.621890      0.305850     -0.489647      0.768999     -0.584279     -0.173938      0.327122       1.84126       2.51519       2.76402       2.71678       2.75452       2.45997       2.29632       2.13908       1.73660       1.59057       1.25079      0.949302      0.739191      0.552219      0.409292      0.309745      0.218882      0.130525
  22  13 2854.8139    2.9161  0.9971 11.9593 -0.0051  0.0249   0.0551   0.0578    0.1212   0.0000   441.4626       4.89423       13.5205       1.18391      -2.97761      0.694017    0.00429292       1.06576      -4.98616      -1.35881       1.23777      0.829985      0.845572     -0.288009      0.612816     -0.707551    -0.0939007     -0.344922       2.05016       2.86780       2.93378       2.79445       2.71925       2.83882       2.70572       2.45410       2.04173       1.60604       1.17618      0.944004      0.805675      0.608243      0.444112      0.333904      0.241879      0.159479
  22  15 3147.1495    3.8337  1.1527 12.7223 -0.0017  0.0252   0.0691   0.0668    0.1096   0.0000   436.0774       9.57177       8.95791       4.76469      -3.91516      -4.48727      -3.00016       2.26679      0.335566      -1.02015     0.0848401     -0.879132      0.691651      0.323191      0.450240      0.379849     -0.133926      0.284475       1.86139       2.34091       2.68489       2.71106       2.65648       2.43901       2.34211       2.09976       1.93420       1.62870       1.25713      0.984021      0.748084      0.582193      0.484423      0.347617      0.252283      0.158905
  22  16 3292.3708    3.4942  1.6563 12.2561 -0.0022  0.0314   0.0518   0.0789    0.0850   0.0000   444.0791       13.8754       10.4815     -0.347381       1.65135      -9.44117     -0.598512     -0.851510      -2.37694      -4.93070      0.877266      -1.16777      -1.55504     -0.881990       1.40831      0.239013      0.302335      0.305051       2.34755       3.11569       3.31675       3.34579       3.15259       3.19912       2.88436       2.68846       2.37211       1.96398       1.56495       1.24867      0.967823      0.766013      0.555606      0.397475      0.272839      0.181999
  22  17 3437.4367    2.9053  2.2355 12.1016  0.0015  0.0402   0.0389   0.0994    0.0642   0.0000   438.1433       12.8880       20.9627     -0.769692       6.50963      -6.50068      -1.74187      -4.00983      0.346886       6.78561      -1.84389     -0.848800     0.0646047      -1.52158      0.286530     -0.163317    -0.0961890     0.0250087       3.19264       4.24471       4.43325       4.60653       4.04767       3.90942       3.58072       3.39917       3.11332       2.81661       2.27478       1.74167       1.39163      0.985888      0.713177      0.496608      0.334340      0.217534
  22  18 3582.2546    2.4612  3.5723 11.4452 -0.0023  0.0495   0.0260   0.1298    0.0507   0.0000   435.3816       9.31783       15.5724       17.8787      -4.49398      -11.8977       5.42155       2.53891       1.25632      -4.46452      -6.14439      0.447658     -0.540055     -0.855442       1.47242     -0.737813     -0.291246     0.0276726       3.57299       4.74711       5.02218       5.22827       5.33766       4.84615       4.62544       4.03804       3.55933       2.98565       2.45917       1.94601       1.48443       1.14755      0.822623      0.589684      0.399585      0.271348
  22  19 3727.0207    2.0511  4.9323 11.0050 -0.0030  0.0615   0.0195   0.1648    0.0479   0.0000   429.7967       6.80552       9.06073       7.06482       6.01363       9.33126      -1.80500       1.58932      -5.78634       4.85188       4.12096      -7.23680     -0.385219       1.02989       1.06215      0.583269     -0.359730     -0.242717       4.66438       6.04845       6.71038       7.20558       6.88376       6.58121       5.86813       5.20452       4.57546       3.84875       3.10147       2.46222       1.88856       1.39240       1.03993      0.734022      0.483578      0.333974
  22  20 3871.8995    1.7207  6.9531 10.4248 -0.0013  0.0789   0.0137   0.2081    0.0434   0.0000   437.3546       11.2282      0.391257      -3.48680       7.95054       14.9738      -17.6647      -3.40909       11.6089      -13.7172      -5.77574      0.889238      -3.72564      -1.38929      -1.74991    -0.0209581      -1.60105      0.238637       5.58409       7.42808       7.96303       8.38751       8.08425       7.86866       7.59405       6.53395       5.68936       4.62233       3.85095       2.96567       2.39067       1.79421       1.34691      0.967280      0.668109      0.447500
  22  22 4161.1049    1.1864 12.1458  9.8477 -0.0013  0.1285   0.0075   0.3432    0.0348   0.0000   434.4865       11.7619       12.0335       32.0423       4.96796       16.3937       3.82957      -7.10440      -3.91151      -2.05678       21.4744      -2.97562      -9.89143      -4.92466      -1.28546      0.911967      -1.63853      -1.60683       9.14866       11.8370       13.2133       13.4816       13.2694       12.5212       11.5873       10.5165       9.26306       7.93742       6.48678       5.25660       4.01182       3.04272       2.22179       1.55022       1.03529      0.715270
  22  24 4450.7452    0.8380 16.2996  9.6412 -0.0019  0.1776   0.0051   0.4830    0.0280   0.0000   474.0142       24.4520       10.7935       22.9719      -9.00304       7.53826       74.1603       15.1548      -17.8290      -25.7799     -0.823676       9.36498      -12.1694      -9.22866      -7.40673      -1.51154      -1.14660       2.23394       13.0886       16.8191       18.4743       19.3471       19.4108       18.4279       17.0617       14.9643       12.9103       10.8149       8.77124       7.22249       5.48357       4.13804       3.05852       2.13821       1.49249       1.01470
  22  25 4594.9426    0.6970 17.8831  9.6247  0.0011  0.2157   0.0046   0.5608    0.0244   0.0000   442.6506       46.1594       7.56340      -26.0005    -0.0119476      -25.4505       35.7449       8.17991       22.5585      -2.56733      -8.39137      -3.15906      -9.25408      -3.48322       1.08488      -2.46954       2.64436      0.835920       14.9269       20.1941       22.1328       23.0371       22.7390       22.2009       19.9311       17.8274       15.3285       12.9765       10.7822       8.35894       6.65751       4.89819       3.71146       2.57922       1.75845       1.19185
  23   7 1969.6368    0.5242  0.5670  9.7422 -0.0072  0.0222   0.0137   0.0429    0.0634   0.0000   438.7942      -1.57028       18.7097      -1.05121      -3.76522     -0.996150      -1.17521      -1.29755      -1.48077      -2.47525    -0.0590715     0.0630984     -0.333564     -0.211871    -0.0169197     -0.745744      0.103561      0.290582       1.59270       2.16523       2.28294       2.03763       2.29323       2.09878       2.15550       1.91430       1.59612       1.35534       1.00623      0.836435      0.691138      0.545159      0.390729      0.301531      0.211275      0.144645
  23   8 2131.0751    0.7229  0.8565  9.9585 -0.0052  0.0252   0.0152   0.0595    0.0828   0.0000   438.9929       2.98752       16.7513      -1.56303      -2.47401     -0.124646       2.07575       2.29073     -0.687050     -0.206662       1.77475       2.34861      0.887715     0.0885553      0.110273      0.517727      0.228685     0.0268921       2.12579       2.97193       3.39759       3.55183       3.43244       3.16467       2.92716       2.50459       2.09128       1.73793       1.38914       1.11529      0.830319      0.611390      0.439685      0.318864      0.226196      0.138819
  23   9 2287.5218    1.0227  0.9673 10.6207 -0.0011  0.0258   0.0203   0.0612    0.0810   0.0000   439.5890      0.570473       13.9435       1.49115      -8.47759       3.63707      0.683989      -3.64121      -2.98193       2.04302       2.31927      -3.25629      -1.60508       1.18027       1.16979     -0.482561     -0.264508     0.0773891       1.87512       2.24494       2.66901       2.62460       2.57133       2.69366       2.38974       1.94467       1.89565       1.56454       1.23369       1.05079      0.762093      0.583372      0.462749      0.312582      0.243480      0.151819
  23  10 2439.2232    1.4227  1.0400 10.8769 -0.0009  0.0252   0.0265   0.0604    0.1133   0.0000   440.6649       8.83261       15.4975       2.59274      -6.20911     -0.931041       2.01863      -1.30733       1.28251       2.11425      -1.08343     -0.416268      0.336211     -0.750884      0.763995      0.227167      0.137998    -0.0983646       1.73248       2.26157       2.26150       2.51548       2.43828       2.49811       2.25616       1.97041       1.68968       1.48546       1.20790      0.973983      0.780631      0.592995      0.429843      0.312420      0.234511      0.154172
  23  11 2588.6425    1.8307  1.1666 11.0274 -0.0042  0.0253   0.0321   0.0645    0.1329   0.0000   438.9515       5.51758       9.60991       3.26612      -3.06702     0.0888114      0.416842     -0.636856       1.53000      -1.05532     -0.253743      0.431448       1.08901      -1.17223      0.652036      0.830550     -0.388859     0.0819387       1.85117       2.41186       2.48815       2.58773       2.72786       2.53602       2.37625       2.10754       1.90610       1.52831       1.38374      0.991564      0.859126      0.634571      0.464466      0.342319      0.237921      0.162413
  23  12 2737.6946    2.4738  0.8981 12.1247 -0.0055  0.0220   0.0488   0.0561    0.0947   0.0000   433.2331       9.27217       15.5897       4.28403     -0.150490       2.63311      -1.14651     -0.913998     -0.267351       1.74582       1.47445      0.845444      0.342990      0.280387     -0.474901     -0.859307     -0.165572      0.181186       1.72801       2.29115       2.51288       2.59371       2.57578       2.43832       2.32823       1.98718       1.72456       1.37036       1.14882      0.872731      0.715531      0.538551      0.410352      0.284278      0.205570      0.137925
  23  13 2886.1624    3.0743  1.1093 12.1842 -0.0010  0.0254   0.0541   0.0620    0.1305   0.0000   440.1628       3.63804       11.5346      0.563622      -5.55086       4.80698     -0.100647       1.56807     -0.286067       3.18390      -1.84276      -1.67209      -1.47217      0.587568     -0.225117    -0.0479191      0.237731     0.0975882       1.87981       2.48277       2.66828       2.56148       2.52652       2.37025       2.26943       2.07904       1.90334       1.67342       1.37932       1.12309      0.882550      0.643622      0.461212      0.348629      0.252183      0.166526
  23  15 3179.8999    3.6282  1.2901 12.8662 -0.0048  0.0266   0.0616   0.0739    0.0972   0.0000   436.4320       7.31873       12.9091       7.60336      -3.30772       1.57864      0.600524      0.791663      -2.95034      -1.17972      -1.22088      -1.15969      0.287669      -1.62607      0.391477     -0.615073     -0.210208    0.00366290       1.93252       2.51818       2.73335       2.93347       2.72193       2.64353       2.57082       2.25706       1.95284       1.61889       1.35053       1.04816      0.826424      0.635041      0.487554      0.351363      0.241312      0.164355
  23  16 3325.6468    3.2795  1.6993 12.7855 -0.0038  0.0328   0.0501   0.0810    0.0723   0.0000   439.3878       11.5061       16.2864       9.34082       5.21474      -4.88614      0.520255       1.41937      -1.09536      0.428983      -1.47390       3.29799     -0.716437      -1.36003       1.76577    -0.0489270    -0.0350047      0.234458       2.43405       3.22643       3.48712       3.70803       3.60703       3.51661       3.14771       2.73394       2.37973       2.05455       1.79941       1.37604       1.09944      0.804218      0.586876      0.409208      0.301740      0.203842
  23  17 3471.3996    2.8062  2.6868 12.0952 -0.0023  0.0418   0.0336   0.1052    0.0570   0.0000   435.8291       2.96522       17.8988       14.0461       5.79753      -6.82722       2.62378      -2.88074      -1.53001      -2.17988       2.83577     -0.374509      -1.08560     -0.553580      0.350934      -1.22768     -0.407517     0.0702590       2.97920       3.97610       4.29895       4.41419       4.42436       4.10616       3.87567       3.52811       3.03666       2.59037       2.16474       1.79325       1.38430       1.05012      0.759702      0.536556      0.383186      0.254694
  23  18 3616.8561    2.2706  3.8663 11.6607 -0.0028  0.0528   0.0237   0.1380    0.0465   0.0000   438.4006       8.05186       9.97269       4.16978       9.42190       5.52206      -2.56974      -2.23852      -2.53103       3.06574       1.12257      -3.43434      -4.51443      -3.56725       2.91122       1.73965     -0.375747     0.0968443       3.65112       4.82486       5.20782       5.45211       5.48084       5.13419       4.85289       4.32673       3.73957       3.26709       2.68158       2.14089       1.67235       1.30246      0.978967      0.683631      0.486859      0.331013
  23  19 3762.1847    1.9386  5.6150 11.1475 -0.0015  0.0670   0.0171   0.1758    0.0417   0.0000   439.8836       14.9335       16.1454      -1.76516       3.01219      -1.07361      -9.21150       9.49510      -3.73733      0.841753       1.52156     -0.537946       2.59294      -1.92082      -1.30425      -2.75163      0.169611     -0.665724       4.58845       6.14425       6.51926       7.00556       6.88024       6.73429       6.13885       5.52898       4.92661       4.00949       3.38628       2.65047       2.15928       1.63892       1.20463      0.877213      0.621667      0.426339
  23  20 3907.3609    1.6416  7.2684 10.6461 -0.0003  0.0803   0.0128   0.2141    0.0401   0.0000   438.0892       19.7483       23.4455       10.9278       9.53660       10.3407       1.66651      -15.2823       7.60100      0.869275      -4.48170      -2.66924       1.85262       3.93573     -0.909264     -0.397410       1.91052       1.43746       5.91666       8.07466       8.92612       9.27062       9.22974       8.77278       8.13125       7.00477       6.06387       5.04276       4.21420       3.30990       2.62274       1.94536       1.43327       1.02868      0.725644      0.499199
  23  21 4052.9065    1.3962  9.7923 10.3408  0.0001  0.1004   0.0097   0.2743    0.0360   0.0000   429.5471       24.8848       14.9030       1.84527       23.7894       6.40024       6.33401       2.41826      0.881454      -7.85260       2.53913      -5.05216      -2.82185       1.45489      0.671017       1.21668      -1.17658     -0.164021       7.13972       9.46702       10.5797       11.0480       11.0210       10.3829       9.77604       8.46150       7.49404       6.25685       4.99713       4.07158       3.20158       2.43953       1.83702       1.28818      0.936883      0.638188
  23  22 4198.0723    1.1827 12.4978 10.1224 -0.0001  0.1251   0.0073   0.3498    0.0325   0.0000   446.5913      -7.46601      -12.4700       13.4192       21.3519      -4.80509      -25.2813       12.7010      -14.6219      -13.5277      -17.5995       1.37135       4.38664    0.00107127       2.53497       3.10846       1.34998       1.59980       8.67144       11.6538       12.4634       13.2969       13.2203       12.6088       11.8058       10.4042       9.06572       7.64138       6.40716       5.06220       4.02028       3.04230       2.32583       1.60256       1.15710      0.794494
  23  23 4342.7772    0.9291 13.9557 10.0921 -0.0012  0.1522   0.0061   0.4163    0.0287   0.0000   440.4669       18.6761       30.3923       1.96237       18.5944      -34.0882       29.7801      -17.9150      -13.0881      -3.90720       28.1236       6.66975      -3.88929      -3.43125    -0.0837114       6.84592       1.00953     -0.530064       10.6415       13.8872       15.5389       16.0492       16.1192       15.2472       14.1787       12.7828       11.1370       9.25134       7.85763       6.17328       4.88928       3.81656       2.80420       2.01293       1.41105      0.979071
  24   5 1653.6765    0.2307  0.2114  9.5152 -0.0285  0.0177   0.0116   0.0342    0.0334   0.0000   440.2194       1.14318       20.2532      0.598765      -2.92617      -1.23918     -0.424817     -0.772921      -1.98194      -1.36145       1.43820     -0.505456     -0.354524      0.555970     -0.640965     0.0233061     0.0825154     -0.264162       1.23097       1.60520       1.82710       1.94334       2.03993       2.03848       1.64966       1.65281       1.57292       1.06676       1.10622      0.857134      0.481719      0.491453      0.405524      0.254770      0.189087      0.137478
  24   6 1826.2619    0.3886  0.5094  9.3918 -0.0001  0.0209   0.0105   0.0450    0.0504   0.0000   441.7701     -0.133959       16.7962      -4.76258      0.441629      -1.29979      0.216140    -0.0153175       1.46740     -0.331916     -0.341003     -0.326684      0.245871      0.721711     -0.284725     -0.246812      0.288826     -0.145461       1.39704       1.81175       2.11517       2.13733       2.18043       2.17711       1.81775       1.61729       1.52230       1.16867       1.05220      0.886642      0.624462      0.493369      0.377055      0.264822      0.187986      0.130044
  24   7 1993.5626    0.5891  0.6143  9.6335 -0.0038  0.0207   0.0139   0.0451    0.0646   0.0000   440.4566     -0.607867       14.9060       5.22876      0.324039      -1.03079       1.43295      -1.13849      -3.71291      0.842774      0.780879      -1.73421      0.467587   -0.00365164      0.215627      0.225648     -0.134071     -0.257617       1.37451       1.68555       1.98265       2.02658       1.94094       1.95489       1.91865       1.72122       1.40517       1.23275       1.00310      0.757188      0.624059      0.490380      0.403649      0.276126      0.221629      0.153132
  24   8 2156.7607    0.8376  0.7486  9.9046 -0.0022  0.0212   0.0175   0.0483    0.0775   0.0000   439.7103       2.26815       13.7450       1.60286     -0.829192      -1.40987     -0.190957       4.27342      0.727825     -0.898519     -0.770199      0.341281     -0.245242     -0.382195      0.469560     -0.465249      0.566335    -0.0450358       1.46259       1.76475       2.06492       1.85115       2.07505       1.97236       1.99498       1.79648       1.49655       1.22197      0.993001      0.874867      0.686641      0.536189      0.398033      0.299252      0.219573      0.149204
  24   9 2314.3206    1.1561  0.7757 10.7409  0.0003  0.0230   0.0244   0.0510    0.0752   0.0000   440.6947      -1.48951       18.8221      -5.05288     -0.288957       5.22546      -3.47864     0.0713251       2.90839      -2.78435       1.27464     -0.992019     -0.363439      0.107886      0.541738      0.560070     -0.107511      0.234359       1.73810       2.20159       2.07287       2.17948       2.15221       2.28398       2.32144       2.00168       1.73212       1.35953       1.15369      0.852195      0.755683      0.590710      0.482873      0.346255      0.236018      0.160272
  24  10 2467.0379    1.5542  1.1361 10.9640 -0.0082  0.0268   0.0284   0.0659    0.1048   0.0000   441.3982       5.06510       16.2514       5.28604      -2.67441    -0.0704847       2.82456       2.10136     -0.820497      -3.39997       2.59896      -1.85553      0.514732      -1.00093      0.591860      0.665130     0.0847825    -0.0696489       2.12098       2.56869       2.68783       2.71945       3.02550       3.08073       2.67645       2.13314       1.81722       1.63605       1.42760       1.14236      0.905288      0.668194      0.473819      0.347600      0.276761      0.194649
  24  11 2617.6730    2.0018  0.9160 11.7791 -0.0049  0.0238   0.0400   0.0560    0.0910   0.0000   440.9081      0.546212       13.0941       2.21477      -7.37510     -0.597274       3.90436      -2.40292    -0.0874026      0.551601       3.12349       3.21212       1.17905    -0.0548759    -0.0387391      0.654667      0.288411      0.236808       1.79173       2.24950       2.51624       2.55618       2.45851       2.19913       2.08340       1.93377       1.87974       1.65571       1.43508       1.15846      0.858542      0.680292      0.486746      0.384001      0.258458      0.171718
  24  12 2767.7242    2.5348  1.0037 11.9408 -0.0012  0.0247   0.0459   0.0579    0.0989   0.0000   439.4469       1.60807       12.6751       4.66787      -1.47933      0.207255      0.717875      -1.55748      -2.31336      -2.26992      0.564210       1.36161       1.15008      0.235167      0.138685      0.219688     -0.233960    -0.0790808       1.95468       2.56457       2.88299       2.90709       2.59604       2.41768       2.22101       2.16557       2.06420       1.76429       1.49124       1.25971      0.945398      0.706444      0.541116      0.366655      0.253465      0.171492
  24  13 2917.0356    3.2658  1.0205 12.2973 -0.0034  0.0229   0.0584   0.0559    0.1148   0.0000   437.8038       6.15289       13.9370       2.26511      0.377959       2.34933      -1.36969      -1.95279     -0.346066       1.56332      -1.60897       1.74887     -0.206331     0.0685169      0.646828     -0.781423     0.0802129     -0.257788       1.55206       1.92134       2.13133       2.15292       2.16473       2.17190       2.00614       1.86269       1.67407       1.33940       1.13249      0.902699      0.734802      0.597325      0.458715      0.323882      0.231024      0.169929
  24  14 3065.1208    3.6626  1.0235 12.8503 -0.0047  0.0239   0.0689   0.0596    0.1016   0.0000   441.9986       6.81020       20.2726       6.75684      -2.39513       6.52780       4.86739      -3.42853       1.59778      0.228407     -0.124121      -1.15276      -1.30397       2.30095       1.22272     0.0798602     -0.407990      0.167295       1.68371       2.10302       2.18755       2.39057       2.47655       2.25979       1.96912       1.85070       1.74013       1.56933       1.21994      0.975824      0.798201      0.662970      0.480576      0.327902      0.238360      0.172316
  24  15 3212.0879    3.5335  1.3951 12.8609  0.0007  0.0283   0.0591   0.0739    0.0913   0.0000   440.8945       5.78005       24.6820       2.47048       1.27328       5.47815       3.96503     -0.206858      -1.55246      -3.98846       1.00256   -0.00172488      0.657685     -0.778566      0.344146    -0.0435963      0.280203     0.0883821       1.99835       2.65522       2.83359       3.06014       3.04537       2.94861       2.75800       2.42224       2.14118       1.78526       1.53206       1.20915      0.913149      0.718298      0.546731      0.404253      0.306854      0.226021
  24  16 3358.6152    3.1261  2.0413 12.4446 -0.0016  0.0350   0.0425   0.0903    0.0606   0.0000   441.5473       6.16734       15.9604       5.37950       1.15713       4.96508       3.52247     -0.776213       2.41664      -2.42048       3.46008       1.29638     -0.728474     -0.280583       1.32973     0.0510768      0.393509      0.268204       2.35957       3.01038       3.36225       3.55857       3.67852       3.42556       3.19043       2.82365       2.47768       2.11145       1.71886       1.47521       1.12685      0.874478      0.640181      0.481764      0.350988      0.236196
  24  17 3504.9250    2.7218  2.8803 11.8845 -0.0016  0.0430   0.0310   0.1055    0.0531   0.0000   440.9804       12.7778       10.6925      -1.89027      -1.95432       3.68023      -4.06591      -10.1081      -4.59446      0.676713       1.97263      -1.61816     -0.910769       1.41275       1.76961      0.351379     -0.329890     -0.761352       3.00203       3.71679       3.91985       4.23582       4.14727       4.18439       3.96069       3.52741       3.07352       2.57546       2.20161       1.81587       1.39595       1.09861      0.826787      0.629401      0.470877      0.334031
  24  18 3650.9522    2.2325  4.1358 11.3958 -0.0020  0.0542   0.0216   0.1382    0.0429   0.0000   434.5699       9.22989       14.3958       3.69866       10.2613       4.39914      -6.65050      -10.5454       4.70274       4.91875     -0.903511       5.53710       1.08340       2.00684      -2.31411     -0.712357      0.972725      0.611491       3.55848       4.76251       5.09655       5.61321       5.33413       5.40315       4.80483       4.39959       3.75032       3.36791       2.74379       2.24515       1.76179       1.40621       1.02257      0.754859      0.521641      0.384812
  24  19 3797.0677    1.8472  5.7650 10.9628 -0.0006  0.0678   0.0159   0.1797    0.0390   0.0000   435.5773       5.61408      -3.13305       17.9820      -5.68100      -2.40687      0.622812       6.71387       12.1227      -4.46637       3.00914      -4.54626      -5.05280      0.335872       2.10411      0.383944      -1.00101     -0.620467       4.53614       5.77532       6.12584       6.46135       6.77623       6.41887       6.01490       5.28438       4.67006       4.09192       3.41205       2.85346       2.23518       1.71054       1.28513      0.948175      0.674360      0.474419
  24  20 3942.7041    1.5440  8.1009 10.5362  0.0004  0.0866   0.0117   0.2342    0.0353   0.0000   443.3603       25.3907       17.7829       9.08708       8.08170       11.7288      -21.0451      -3.20500       16.6148       13.7792       5.66342       4.64495      -4.53012      -2.72128       4.24377      -1.12280     0.0188136      0.631977       5.66637       7.47040       8.16696       8.53236       8.62665       8.24768       7.58542       6.98382       6.19239       5.32242       4.39839       3.59842       2.89508       2.23668       1.68460       1.24981      0.851127      0.616134
  24  21 4088.6801    1.3128  9.7086 10.1750 -0.0008  0.1014   0.0091   0.2724    0.0348   0.0000   440.7604       27.3573       6.59801       11.6251       2.84467       2.45483      -7.62468      -1.10178     -0.183868       13.8446       5.78815      -10.8694      -1.84981       4.23675      -2.44742      -2.35665     -0.839109      -1.28903       6.92511       9.30990       9.89177       10.1133       10.2782       9.53590       9.12716       8.16540       7.32259       6.59571       5.44513       4.56120       3.56074       2.76886       2.02027       1.48543       1.05003      0.718144
  24  23 4379.4538    0.9080 14.1138  9.9462 -0.0004  0.1516   0.0060   0.4147    0.0273   0.0000   443.1640       13.0995      -1.18809       20.7722       18.7847      -12.5670       4.75360      -9.82296      -4.71194      -2.39649      -22.2363      -7.31195      -8.43642       2.90852      -3.98698      -1.13828       2.63667       1.02873       9.88722       13.0891       14.3450       15.3053       14.9088       14.6100       13.7378       12.0599       10.8239       9.32508       7.72537       6.37651       5.17555       3.92890       2.97263       2.12571       1.52997       1.05702
  24  24 4525.1523    0.7392 16.1946  9.8002 -0.0026  0.1937   0.0049   0.4964    0.0253   0.0000   415.5810       37.0822      -43.3088       24.1976       17.9671      -22.0355      -33.5076       24.4071       2.99048      -20.2822      -16.8023      -33.3477       8.35725       8.74504      -4.38557      -7.19030     -0.161431     -0.274217       12.6493       17.0256       18.9794       19.4301       19.6887       18.9263       17.5985       15.6138       13.9058       11.9146       10.0944       8.06980       6.56406       5.06511       3.78228       2.71440       1.93029       1.37936
  25   5 1674.1374    0.2446  0.3914  9.4909 -0.0068  0.0234   0.0088   0.0472    0.0388   0.0000   440.6819    -0.0922483       19.6579       1.90918      -1.57281      -1.04883       1.90722      0.290849       1.46107      -1.21730     -0.195674      0.204467      0.121184      0.632449     -0.219866      0.327504     -0.452270      0.207789       1.72592       2.10791       2.06580       2.04899       2.27436       2.39450       2.55680       1.86090       1.62450       1.44503       1.28085      0.981451      0.734373      0.594281      0.459835      0.357606      0.297904      0.222624
  25   8 2181.7488    0.8449  0.9081 10.1466  0.0009  0.0232   0.0166   0.0578    0.0764   0.0000   440.6664      -2.72227       18.0635     -0.413179      0.898261     -0.830462       4.83445       1.93564      0.313927      0.735273      -1.92213      -1.62999       1.31057      -1.05540     -0.607645     -0.212582      0.209528     0.0775243       1.51248       2.11226       2.27885       2.49063       2.49366       2.41327       2.21823       1.95775       1.70162       1.42985       1.16598      0.935056      0.728801      0.604624      0.413479      0.338652      0.243195      0.168260
  25   9 2340.5137    1.2082  1.0046 10.6307 -0.0042  0.0244   0.0223   0.0566    0.0957   0.0000   442.4354       1.06895       16.7424       5.77244       1.43924      0.872757     0.0936035       1.88354       1.85453      0.819793       1.22681       1.04092      0.302792      -1.06727     -0.526854     -0.207644      0.432175     0.0300513       1.66622       2.21132       2.59849       2.56514       2.65696       2.60433       2.33748       2.07995       1.83136       1.47569       1.30378       1.09839      0.861714      0.647233      0.481043      0.350044      0.256287      0.193140
  25  11 2646.2944    2.3169  1.0394 11.5275 -0.0027  0.0231   0.0407   0.0557    0.1255   0.0000   438.6770       4.23955       16.7056       8.20144     -0.947486      -2.03030      -1.45328      -2.77356     -0.404249     -0.782796     -0.860866     -0.724072      0.600621       1.13193       1.10193     -0.166507      0.294796     -0.414555       1.51769       2.10657       2.16934       2.38389       2.24618       2.21656       2.11929       1.91288       1.62569       1.43832       1.24960       1.02925      0.797356      0.626888      0.479589      0.338806      0.257339      0.181665
  25  12 2797.4026    2.8322  0.9779 12.2532 -0.0006  0.0233   0.0509   0.0551    0.0980   0.0000   440.1849       4.28993       11.8838       5.44121      -5.68627      0.459565      -1.54360      -2.08156       1.46308      -2.04329      0.197718      0.890730      -1.08306      0.241019     -0.115293     -0.475039      0.217068     -0.158280       1.53885       2.05057       2.13801       2.08222       2.28778       2.12103       2.21553       1.85374       1.67620       1.44346       1.10406      0.961328      0.748810      0.614374      0.460379      0.360151      0.250365      0.184493
  25  13 2947.5058    3.3830  1.0018 12.3928 -0.0023  0.0217   0.0593   0.0546    0.1142   0.0000   439.8500       5.83343       17.0968       7.85723      -1.18958     -0.528039      -1.41472       2.18097      -2.78487      -2.39501      -1.24213      -1.96516      -1.87951      0.247596      0.200295     -0.499376     -0.239817    -0.0622710       1.44067       2.02095       2.15560       2.18119       2.13001       2.06344       2.01630       1.88386       1.66142       1.48886       1.10904      0.938019      0.736117      0.616995      0.452746      0.344470      0.257635      0.191265
  25  14 3096.2759    3.8805  1.0995 12.8176 -0.0009  0.0245   0.0670   0.0597    0.1158   0.0000   439.5995       4.99412       13.7839       3.73999      -1.36879       1.26037      -4.49646       1.45306       2.91139      0.450086       1.44664     -0.266599     -0.797384      0.458136      0.744298      0.433540     -0.190339      0.150928       1.68825       2.20652       2.37609       2.42323       2.28788       2.13632       1.93632       1.93792       1.77007       1.59465       1.37923       1.17926      0.960605      0.706844      0.531192      0.392763      0.274479      0.197268
  25  15 3243.9886    3.4034  1.3093 13.0016 -0.0075  0.0289   0.0580   0.0698    0.0861   0.0000   439.5037       8.72802       15.0916       2.06125      -2.03838       2.25972      0.976441      -6.35248      -4.62213     -0.668523     -0.686041      -1.32574       2.17311     -0.748725     -0.593329      0.467380      0.128663     -0.112757       1.98608       2.45910       2.84196       2.81374       2.64300       2.45204       2.52825       2.21911       2.07686       1.89336       1.60460       1.37704       1.07370      0.817095      0.616944      0.443840      0.333596      0.228422
  25  16 3391.2587    3.0750  2.1806 12.2771 -0.0001  0.0348   0.0392   0.0912    0.0644   0.0000   438.1271       17.0219       9.59224       3.13045      0.994418      -1.96531      -1.29968      -2.43096      -3.75414       3.28933      0.895225      -2.03124      -1.98192       1.15409     -0.114290     -0.605934     -0.961419      0.631551       2.28225       2.97405       3.04952       3.27793       3.25999       3.11703       3.06866       2.71655       2.42786       2.13836       1.79719       1.46093       1.17833      0.963935      0.722738      0.530774      0.378016      0.269473
  25  17 3538.2838    2.5113  3.1073 12.0761 -0.0019  0.0435   0.0279   0.1178    0.0450   0.0000   438.4686       14.2553       17.9864      -2.95021       7.19460      -1.91576       3.22697       4.48652     -0.721659       3.27563      -3.64018      -1.73187       1.81072     -0.414634      -1.48060      0.344060     0.0982901      0.688519       2.96532       3.86511       4.16232       4.28449       4.24816       4.18500       3.98552       3.64268       3.26579       2.72559       2.35110       1.85989       1.53758       1.20852      0.912220      0.691543      0.507134      0.361697
  25  18 3684.9908    2.1652  4.6022 11.3574  0.0004  0.0571   0.0197   0.1453    0.0423   0.0000   435.1130       4.06513       13.5982      -3.07882      -8.37693      -1.94279      -2.90413      -14.2664      -2.50323       1.08273      0.375708      -3.78934      -1.99537      0.736782     -0.723653      0.663924      -1.26497     0.0717144       3.64764       4.90194       5.41095       5.65004       5.78505       5.21747       5.21311       4.55020       4.17510       3.49567       2.95744       2.45756       1.94157       1.55980       1.15212      0.866217      0.623257      0.445205
  25  19 3831.4456    1.7816  6.4774 10.9388 -0.0006  0.0709   0.0141   0.1923    0.0368   0.0000   442.5969       10.0475       6.07254       8.81843       4.05005       3.56402       5.82697      -2.45985      -14.4133      -2.79557      0.215665       5.24199       4.04509      0.829685      0.897352      0.544659     0.0513748     -0.250929       4.40728       5.83037       6.34950       6.51336       6.74652       6.58361       6.22146       5.50269       5.04150       4.26080       3.62969       2.96225       2.43584       1.90536       1.41536       1.10885      0.780980      0.553636
  25  20 3977.6828    1.4876  7.9449 10.6794 -0.0016  0.0861   0.0112   0.2292    0.0334   0.0000   438.7949       12.7647       17.4892       32.9041       5.95464      -3.29964      -3.00046      -9.08920      -24.0983       2.40855       2.48359      -2.10150      -4.81449      0.389261     -0.345354      -3.25454     -0.533742      -2.02349       5.59093       7.42388       8.05234       8.47907       8.71661       8.07624       7.74533       6.94106       6.33359       5.31263       4.60668       3.75397       2.94921       2.36849       1.78213       1.33438      0.967152      0.669152
  25  21 4124.0163    1.2486 10.8040 10.3554 -0.0014  0.1112   0.0085   0.3071    0.0309   0.0000   450.3911      -9.49499      -6.88039       8.35243       1.04294       8.60304      -20.6200      -13.2832       11.0319      -9.41894       5.65230       11.1893      -15.2285       3.24974     -0.321484      -2.32200      -1.55070      0.882048       7.00059       9.58240       10.1250       10.9066       10.5764       10.5923       9.75980       8.96238       7.84249       6.89991       5.84256       4.82202       3.89529       3.02436       2.26297       1.68769       1.25267      0.864865
  25  22 4269.8714    1.0164 12.9264 10.2002 -0.0018  0.1368   0.0067   0.3797    0.0282   0.0000   439.0450      -22.7169       14.0251       5.93596       7.62454       25.2132      -18.4072      -8.63382       7.46458      -8.18791      -5.76845       5.60357      -7.01319      -5.21955     -0.447753      -4.82200      0.515761       2.22408       8.70176       11.6916       12.8255       13.1890       13.4073       12.9158       12.4635       11.0234       9.74561       8.50325       7.13340       5.96771       4.69958       3.74532       2.75834       2.12881       1.51963       1.08177
  25  23 4415.8326    0.8559 16.0668 10.0613 -0.0013  0.1729   0.0054   0.4682    0.0250   0.0000   415.5659       28.9066       11.0869      -11.7715       24.6277      -20.8345      -7.05046      -12.8535       2.32633       16.0613       9.36613     -0.298059       7.02281       2.86530       4.83065     -0.648779      -5.56387     -0.367948       10.9549       14.2326       15.8112       16.4598       16.6278       15.8008       15.2165       13.8277       12.0854       10.6093       9.13001       7.42448       5.94479       4.70411       3.63145       2.65090       1.96714       1.37781
  26   6 1869.0317    0.4120  0.5505  9.5272 -0.0079  0.0192   0.0106   0.0477    0.0522   0.0000   442.2216      -1.48937       19.3250      -1.43264      -1.96798      0.401096     -0.987920       2.15169      0.297371      -1.55518       1.15062     0.0827693      -1.11132     -0.677821      0.214352     -0.475567     0.0141967     -0.187939       1.25960       1.61330       1.90987       1.89741       1.92444       1.94004       1.77720       1.72137       1.41766       1.19628      0.999193      0.867419      0.642059      0.557944      0.398514      0.336347      0.214553      0.169995
  26   7 2039.7612    0.6388  0.7364  9.7936 -0.0033  0.0204   0.0133   0.0493    0.0693   0.0000   439.7965      0.972070       19.0674       2.26404      -5.66263      0.333505       2.10501     -0.973736       2.23307     -0.644187      0.528854     0.0331448     -0.855482      0.832240      0.525263      0.126242   -0.00496755      0.140238       1.37853       1.70300       1.93276       2.06674       2.03478       2.01653       1.93538       1.67015       1.51273       1.34710       1.06780      0.875291      0.731557      0.579445      0.463707      0.329677      0.237944      0.180781
  26   8 2206.0754    0.9279  0.8552 10.1635 -0.0013  0.0218   0.0175   0.0507    0.0817   0.0000   439.7000       2.48223       18.1178       2.53256      -1.86009       2.68112     -0.272025       2.21589     -0.541335      -2.57077      0.526974       1.57873      0.296520     -0.258032     -0.396986      0.717122      0.446911      0.117973       1.29311       1.54853       1.89334       1.86986       1.99146       1.88400       1.70977       1.65816       1.47348       1.26380       1.05497      0.893835      0.692084      0.599679      0.424342      0.345681      0.239720      0.186975
  26   9 2366.0681    1.3366  1.0353 10.6974 -0.0004  0.0227   0.0233   0.0566    0.0935   0.0000   441.4781       3.11912       19.0429       2.73739     -0.420877       1.41357      -2.88190      0.383299       2.09988      -1.41023     -0.482534      -1.44972     -0.961034     -0.324892    -0.0323521     -0.256936      0.150935     -0.195039       1.47891       1.89543       2.03526       2.18120       2.24315       2.10993       1.91590       1.83133       1.61376       1.46713       1.20784       1.00787      0.848116      0.641373      0.493179      0.366471      0.273495      0.195053
  26  10 2521.1641    1.6725  1.0447 11.3719 -0.0013  0.0227   0.0297   0.0610    0.0916   0.0000   439.9011       4.55250       19.0989       8.67662      -2.87499     -0.683293     -0.323573       1.03745      0.292541      -2.01478      0.739386     -0.380153      -1.20055     -0.364957      0.151587      0.455340     -0.611074      0.158234       1.52839       2.06583       2.22614       2.34209       2.20952       2.08362       2.06033       1.88001       1.71663       1.51496       1.28840       1.06639      0.895676      0.704070      0.520430      0.401385      0.281437      0.200782
  26  11 2674.4589    2.2603  1.0405 12.1472  0.0014  0.0246   0.0413   0.0610    0.0872   0.0000   439.4284       1.57593       17.2112     0.0393474      -3.08610       1.29451     -0.733005      -5.37363      0.769545      0.172560       2.00751      0.311001     -0.718201      0.461508      0.345713      0.588546   -0.00105178     -0.248300       1.65788       2.22936       2.45673       2.79526       2.88469       2.62461       2.43040       2.14014       1.98032       1.61705       1.26549      0.995827      0.849788      0.669624      0.500689      0.361933      0.265117      0.193986
  26  12 2826.6756    2.9866  0.9747 12.3195 -0.0019  0.0227   0.0522   0.0527    0.1031   0.0000   438.2285       5.16033       10.4673       4.26944      -4.13287     0.0355856       1.21842      -1.59638       1.07860       1.05191     -0.331406      -1.82580     -0.977421     -0.284477     -0.172722     -0.141060     -0.225418      0.224657       1.59913       2.21120       2.44996       2.58363       2.56374       2.34630       2.23564       1.90308       1.77217       1.50941       1.29801       1.12261      0.899592      0.706730      0.516277      0.381531      0.266046      0.191257
  26  13 2977.5541    3.7231  0.9764 12.7284  0.0028  0.0208   0.0659   0.0538    0.1044   0.0000   439.2845      0.325085       15.7588       2.88092      0.131629      -2.06884      -2.41337       1.43088       1.57676      0.511713     -0.204521       1.56669      -1.69193      0.137889     -0.236653      0.758211     -0.175713     -0.278005       1.39277       1.86746       2.02944       2.16504       2.10987       2.04279       1.93633       1.76026       1.57704       1.36011       1.14100      0.986766      0.734818      0.594014      0.480449      0.341978      0.254965      0.190471
  26  14 3127.0115    3.8800  1.0478 12.9227  0.0016  0.0238   0.0676   0.0578    0.1094   0.0000   441.2279       5.06584       15.1369       6.79089      -1.46612       4.61724      0.165680      0.881184       3.44252      -1.41183      0.549356     -0.426512     -0.604985     -0.986015      0.845993     -0.152450     -0.236945      0.117841       1.78419       2.37305       2.46544       2.65559       2.82379       2.77730       2.60127       2.23885       1.91104       1.49412       1.29697       1.09946      0.857663      0.668975      0.495560      0.343701      0.268350      0.224601
  26  15 3275.4368    3.4768  1.6826 12.6819 -0.0041  0.0319   0.0485   0.0757    0.0738   0.0000   438.1603       12.6522       17.7340       7.39416      -3.09530     -0.339670       1.93124       2.87302       2.30483      -2.56362      0.460751     -0.728930     0.0279050     -0.875449     -0.555186     -0.732644   -0.00307582    -0.0732742       1.87853       2.66326       2.81950       2.94958       3.13622       2.73964       2.83802       2.50229       2.29432       1.94553       1.64446       1.33685       1.05676      0.864065      0.678093      0.517112      0.361795      0.281697
  26  17 3571.0067    2.4568  3.6619 11.7336 -0.0004  0.0466   0.0241   0.1246    0.0448   0.0000   437.5758       13.7576       21.9797      -6.42275      -3.30746       7.78901     -0.583617      -2.85919       1.23697       1.64757     -0.467214       2.92443      -3.21828      -1.59657       1.10383      -1.13613      -1.82148     -0.102335       2.99555       3.97574       4.33128       4.58892       4.73116       4.37824       4.12354       3.73996       3.44817       3.00826       2.46525       2.05735       1.65485       1.35433       1.02630      0.753533      0.556130      0.409437
  26  18 3718.5004    2.0853  5.1164 11.2648 -0.0024  0.0592   0.0176   0.1532    0.0388   0.0000   438.6795       9.43442       8.57398       7.97449     -0.218955       4.82438      -1.24583      -11.6857       2.77652      -10.9557      0.821903       4.44078      -1.99786      -1.05717      -1.67789      0.842568      0.948432     -0.256466       3.62929       4.74460       5.23979       5.43010       5.61587       5.49335       5.12631       4.69117       4.07336       3.63876       3.11716       2.60129       2.05272       1.60883       1.27483      0.977048      0.704370      0.515125
  26  19 3865.4074    1.7285  6.9987 10.7882 -0.0016  0.0744   0.0129   0.1985    0.0366   0.0000   440.4142       24.0761      0.492677       13.7268       15.6313       3.41453      -12.9433      -4.80479       4.90201      -12.2310      -4.82757       2.11324      0.750884      -2.47438       2.26855     -0.239889      -1.48469       1.16841       4.58432       6.11446       6.59860       7.00772       7.23350       6.59466       6.41633       5.76557       5.35357       4.57156       3.95296       3.27533       2.67813       2.16964       1.61291       1.24440      0.868177      0.639054
  26  20 4012.0307    1.4541 10.0319 10.3900 -0.0001  0.0967   0.0093   0.2677    0.0333   0.0000   442.7536       31.8510       28.1584       6.78917       7.76457       14.4028       13.7443     -0.343999       3.00497       6.37295       9.25529       1.05025      -1.50646       2.10320       1.27512     -0.465268      -1.94344     -0.774984       5.91461       7.61661       8.56660       9.14252       9.17270       8.79305       8.50718       7.57222       6.86598       5.88462       5.03405       4.21639       3.36447       2.68676       2.06459       1.58968       1.14824      0.841837
  26  21 4159.0845    1.2066 11.5669 10.2482 -0.0014  0.1161   0.0076   0.3155    0.0305   0.0000   442.1694       22.4479      -5.37558       20.2195       14.2643      -14.1895       11.0441      -10.6674       5.25103       17.8462     -0.106990      -16.0242      -3.86696       6.35825      -2.01535      0.675547      0.203672      -1.34424       7.06204       9.53267       10.3441       11.0194       11.0114       10.5257       10.1316       9.14501       8.31375       7.26114       6.11240       5.05552       4.12828       3.19815       2.53446       1.91648       1.39262       1.01819
  26  22 4305.5079    1.0038 13.5572 10.1341  0.0000  0.1382   0.0062   0.3805    0.0272   0.0000   425.3634       19.8863       32.7631      -18.0143     -0.772909       15.1145       8.35162      -3.48801      -15.7189       10.0611      -13.0861       3.62143      -3.60767      -14.7686       2.81314       1.88625      -3.61455      -1.46181       8.44286       11.3654       12.5969       13.2939       13.5075       12.9530       12.3377       11.1784       9.84574       8.57036       7.27437       5.98318       4.85559       3.82575       3.01101       2.23941       1.64249       1.17505
  26  23 4451.6705    0.8124 16.2168 10.0437 -0.0007  0.1779   0.0050   0.4769    0.0238   0.0000   410.9165       18.8031       28.3309       41.5044       15.0002       14.7039       12.6282      -2.93164       18.6162      -15.4583      -26.3271       15.0765       5.53509      -14.0638      -1.81359      -2.31785       8.59405      -1.06159       10.8771       14.1029       15.8888       16.5422       17.0815       16.1323       15.3912       14.0370       12.6249       10.9863       9.23701       7.83747       6.20020       5.08569       3.84160       2.93383       2.13953       1.55002
  27   6 1889.8007    0.4556  0.5763  9.4196 -0.0037  0.0198   0.0110   0.0451    0.0540   0.0000   440.1043       2.18194       14.9701      -1.07932      -1.54405     -0.704925       1.65867       1.07573      -1.07280      0.100620     -0.170596      -1.34654      0.398834      0.627488     -0.937373     -0.326830     -0.332919      0.186084       1.13120       1.55705       1.73948       1.81866       1.78992       1.72575       1.74931       1.44136       1.44565       1.23261      0.985405      0.921455      0.661950      0.522488      0.437576      0.334241      0.248106      0.176541
  27   7 2062.0271    0.6383  0.8406  9.5451 -0.0006  0.0232   0.0124   0.0524    0.0726   0.0000   437.6977      0.941375       13.4978     -0.169466       1.20427       3.75553     -0.332207    -0.0922840      0.254978       2.03787     -0.503248     0.0717891      0.412989     -0.549176     -0.336165     -0.544846     -0.147007    -0.0600511       1.45026       1.89104       2.06931       2.13858       1.89152       1.93004       1.75355       1.65569       1.56154       1.45044       1.30195       1.12700      0.962097      0.703176      0.552873      0.407152      0.305050      0.231419
  27   8 2229.7681    0.9808  0.9053 10.0101 -0.0039  0.0222   0.0179   0.0509    0.0872   0.0000   437.9756       1.10645       16.7993     -0.895834      -2.61059      0.574132       1.06486      0.214174     -0.568457      -2.84195     -0.156292      0.374120     -0.487586      0.124643     -0.252240     -0.349794     -0.720486   -0.00835700       1.39784       1.65699       1.96217       2.05435       1.96885       1.86093       1.98352       1.77968       1.52034       1.34785       1.10734      0.906512      0.752522      0.601123      0.468705      0.381907      0.298374      0.218967
  27   9 2391.0376    1.3431  1.0780 10.5489 -0.0010  0.0244   0.0225   0.0580    0.0902   0.0000   442.3217       2.44948       12.3328       6.56959      -2.08164      0.760780      -2.12770    -0.0311014      -2.26740      -1.03292    -0.0319144     -0.759832      0.782653      -1.49907     -0.132566      0.227767    -0.0523588     0.0172090       1.61262       2.34624       2.57272       2.58241       2.33343       2.14471       2.03149       1.85600       1.94595       1.73407       1.65544       1.40530       1.14607      0.926925      0.647730      0.496667      0.356822      0.255744
  27  10 2547.5445    1.8702  1.0617 11.1924 -0.0030  0.0221   0.0312   0.0578    0.0917   0.0000   438.1369       5.76783       15.1839       3.59984       1.15273     -0.973854      0.158887      -2.67790      0.716565      0.435181     -0.150777     0.0541083       2.65318     -0.154246      0.124067      0.478338      0.753249     0.0136351       1.38435       1.83078       2.06159       2.19896       2.12278       2.07431       1.90513       1.67153       1.61442       1.39316       1.22464       1.02398      0.863788      0.685581      0.504908      0.391984      0.289354      0.201026
  27  11 2702.1352    2.2860  0.9779 11.6315 -0.0031  0.0215   0.0394   0.0545    0.0942   0.0000   439.8699       6.17102       16.5451      -2.09937      0.691502      -1.44296       1.01876      -2.69803      0.684781      -2.92676      -1.93443      0.467083      0.884987      -1.65768     -0.255623     -0.188504     -0.355183     -0.219440       1.39838       1.77760       2.04247       2.13721       2.04868       2.07210       2.00481       1.85584       1.54478       1.37266       1.18910      0.961397      0.745327      0.611616      0.481518      0.376008      0.284537      0.202705
  27  12 2855.4426    3.0853  0.9553 12.3844 -0.0013  0.0217   0.0547   0.0526    0.0945   0.0000   440.9727       3.91468       11.0201       5.27106      -2.70286       4.28608      -3.57770      -4.67198      0.292478       1.56829      0.140317      0.405629    -0.0231630     -0.681858     -0.333251     -0.167927     0.0593197      0.117812       1.37952       1.85227       1.96649       2.12841       2.06894       2.00785       1.86581       1.76011       1.53241       1.42564       1.16009      0.991377      0.795959      0.647723      0.516095      0.386285      0.280642      0.201509
  27  14 3157.3827    3.8607  1.2376 12.8360 -0.0068  0.0250   0.0629   0.0633    0.0958   0.0000   437.7330       8.27108       13.5394       1.20754      -3.25718      0.696162       1.90088      0.983175      -4.29450      -2.89483     -0.999457      -1.44095      0.409083     -0.502531     -0.701017     -0.449816      0.503924     0.0463472       1.55742       2.03053       2.15968       2.38857       2.18287       2.30632       2.10558       1.99250       1.74455       1.54305       1.34185       1.17221      0.900854      0.749809      0.557712      0.430356      0.339737      0.241725
  27  15 3306.6469    3.4212  1.7561 12.2276 -0.0024  0.0303   0.0453   0.0752    0.0766   0.0000   437.0171       7.16252       13.8026       6.97733       4.60035       3.85292      -1.11025      -4.54981      0.839672       1.76550     -0.795655      0.101343      -2.15789       1.40048      0.713919     -0.435913      0.545096      0.243152       1.74742       2.34262       2.56813       2.78733       2.65824       2.54591       2.47657       2.24709       2.00254       1.86087       1.59713       1.35612       1.08278      0.892981      0.680304      0.517440      0.387077      0.267943
  27  16 3455.3277    2.9338  2.6479 11.8489 -0.0008  0.0389   0.0321   0.0946    0.0574   0.0000   438.8155       10.8151       13.5417       3.68995       2.13861      -1.38201      -3.32504       3.17490       3.02612      -2.98706      -2.78835     -0.492528      -1.73420      0.440117     -0.407559     -0.154136      0.256895      0.317065       2.49456       3.46524       3.88599       4.25020       4.22460       4.11840       3.85473       3.51132       2.99387       2.55311       2.08666       1.70879       1.40324       1.08232      0.830175      0.636546      0.493097      0.364458
  27  17 3603.6170    2.3973  3.9435 11.3450 -0.0011  0.0482   0.0218   0.1227    0.0436   0.0000   438.6783       5.20380       12.1474       5.00383      -4.35610       6.52742      -4.87188       3.58380      -4.09017      -1.06028       2.99579       2.87018       2.00470      0.790900       2.37008      0.128753       1.20975     -0.360081       2.96498       3.82842       4.26804       4.41086       4.52783       4.45210       4.08502       3.83026       3.37899       3.01887       2.59538       2.19868       1.81562       1.41715       1.10329      0.847387      0.642410      0.475134
  27  18 3751.6160    1.9593  5.4278 10.9626 -0.0003  0.0601   0.0155   0.1598    0.0360   0.0000   436.6609       23.1280       18.6164       14.3112     -0.260503       8.55241      -5.63312       7.36044       4.01222       2.04837       3.07753     -0.639002     -0.966949       1.16034      -1.32612      0.404498     -0.234341      0.927036       3.72275       4.92929       5.49585       5.80061       5.74106       5.63524       5.29241       4.77879       4.40201       3.83222       3.30829       2.73644       2.18762       1.74605       1.37226       1.06031      0.791848      0.590803
  27  19 3899.3383    1.6726  7.2350 10.5901  0.0001  0.0736   0.0119   0.2017    0.0337   0.0000   442.9576       15.7998       8.58964       4.09860     -0.704317      -20.2785      -2.64189       8.89951       6.87257      -1.52380      0.134437       1.63419       3.23651     -0.900519       2.67368      -2.31398      0.390640       1.21864       4.42301       5.71775       6.20802       6.47249       6.65189       6.44091       6.07767       5.55869       5.08224       4.57522       3.90317       3.32111       2.72220       2.18171       1.71225       1.30688      0.960364      0.702544
  27  20 4046.6709    1.3939  9.9680 10.1859 -0.0007  0.0965   0.0087   0.2639    0.0320   0.0000   446.8546       10.9186       6.76290      -18.2845       14.2556       6.94573      -4.45665       5.83703      -4.76422       3.29606       2.01666       1.62068       6.34258       2.92588      -2.27862       2.94646    -0.0454184       1.35804       5.86722       7.63416       8.45694       8.96437       8.82024       8.58425       8.35175       7.44539       6.70849       6.11266       5.25491       4.35598       3.64491       2.89119       2.25185       1.70082       1.26961      0.920590
  27  22 4340.7644    0.9571 15.0713  9.8500  0.0003  0.1508   0.0054   0.4024    0.0260   0.0000   435.4432       3.04518       41.1477       6.34835      -15.2216      -5.31010      -10.6115       15.2616       27.4316      -13.7585       3.10358       10.3103     -0.381227     -0.307536       4.27333      -2.47647     -0.732805       1.49054       8.71142       11.5944       12.7480       13.4671       13.7521       13.3621       12.5961       11.5982       10.5718       9.07756       8.09536       6.62221       5.52278       4.42646       3.39893       2.63233       1.93408       1.43768
  28   6 1910.1334    0.5171  0.6243  9.2177 -0.0022  0.0195   0.0114   0.0434    0.0598   0.0000   439.9566       1.48278       18.8134      -1.02712      -3.96128      0.612496       2.55932      0.471291      -1.48674      -1.06455     -0.189947      0.140215     -0.769503      -1.32033     -0.465962    -0.0447736     0.0620379     0.0983529       1.25457       1.61083       1.82969       1.76736       1.67836       1.63197       1.41791       1.38121       1.41014       1.32879       1.21878       1.01432      0.922457      0.711882      0.536670      0.385382      0.277649      0.200127
  28   9 2415.3626    1.4025  1.0803 10.6743 -0.0020  0.0229   0.0234   0.0584    0.0871   0.0000   441.8948     0.0938565       17.4492       1.51207     -0.687067       2.49706      -5.14432       1.38870      0.358504      -2.74491      -2.24126      -2.00314      -1.57747     -0.765969      0.374516      0.488769      0.430308     0.0960350       1.39778       1.67581       1.85606       2.08620       2.06410       1.98057       1.94349       1.79298       1.62117       1.40878       1.16793       1.06558      0.871299      0.677518      0.571132      0.408123      0.310299      0.233575
  28  10 2573.4256    2.0254  1.0369 11.3910 -0.0012  0.0220   0.0345   0.0564    0.0928   0.0000   440.4651     -0.607987       18.4461       4.02659      -2.24992       1.16385      -2.76497       1.12894       2.25974      0.818219      -2.16336       1.76564       1.37132     -0.232351      0.403805      0.533158     -0.171624     -0.222121       1.34904       1.74342       1.81909       1.97316       1.87086       1.91381       1.88519       1.81875       1.57049       1.41231       1.19518       1.00871      0.753029      0.619590      0.527178      0.424096      0.329937      0.244723
  28  11 2729.4022    2.5066  1.2172 11.5669  0.0003  0.0238   0.0386   0.0597    0.0976   0.0000   439.1653       7.06611       14.1087     -0.152078      -2.25098       2.21472      -1.32266      0.754967       7.41208      0.412401      -1.29843      0.937294     -0.313973    -0.0184873    -0.0987813      0.331457    -0.0906929      0.231648       1.49347       1.87037       2.06447       2.23994       2.32184       2.27566       2.13632       1.85610       1.71390       1.57082       1.30695       1.05537      0.832452      0.719609      0.584345      0.431339      0.320640      0.229594
  28  12 2883.7724    3.1002  1.0045 12.4228 -0.0015  0.0215   0.0529   0.0555    0.0868   0.0000   439.4823       3.29797       12.1852       1.77021      -1.29956      -6.91149       1.40391      0.430573      0.505826      -2.22348       3.24474     -0.887125     -0.214014      0.463635     -0.862712     -0.463388      0.173877     -0.228266       1.22102       1.64128       1.80300       1.94016       1.91218       1.82658       1.77217       1.71551       1.51700       1.31673       1.11032      0.956242      0.708432      0.624154      0.492803      0.369497      0.279916      0.226375
  28  13 3036.2649    3.6771  1.1452 12.5692 -0.0031  0.0233   0.0581   0.0570    0.0970   0.0000   438.2313       5.59552       12.1411     -0.432777       1.45296       3.55321       2.01941      -2.29251      0.429418       1.35660       1.90701      0.178618       1.93057     -0.369329      0.595181     -0.678415      0.160604    -0.0823069       1.31430       1.83932       1.95965       2.09201       2.16439       2.01366       2.01646       1.83112       1.59489       1.43942       1.22212       1.01444      0.845967      0.658827      0.546384      0.391673      0.320560      0.226538
  28  14 3187.2898    3.6258  1.4284 12.5036 -0.0040  0.0259   0.0522   0.0681    0.0815   0.0000   442.0086       6.04324       15.3668       3.82896      -6.65799      -2.32447       4.24230      -2.35856      -2.26346     -0.341780      0.807210     0.0832542      0.565662       1.01672      -1.24336      0.193438    0.00468066     -0.618396       1.44590       1.89630       2.07016       2.15070       2.31067       2.20683       2.10988       1.90218       1.67084       1.52611       1.31143       1.17605      0.909820      0.766571      0.583002      0.463483      0.337367      0.252263
  28  15 3337.4277    3.1700  1.8560 12.5013 -0.0016  0.0314   0.0422   0.0802    0.0602   0.0000   443.1385       12.2902       12.1520      0.404935      -1.27701      -4.90475       4.65524       2.92061       1.45125      -1.49735      -2.53798      -2.95825      0.213033      -1.09508      0.483415      0.457415     -0.243502      0.163742       1.87607       2.33262       2.58165       2.85919       2.89619       2.74598       2.72566       2.44239       2.25029       1.89419       1.60064       1.39852       1.12519      0.897075      0.731527      0.574406      0.420926      0.307922
  28  16 3486.8897    2.7592  2.8891 11.8707 -0.0020  0.0399   0.0296   0.1036    0.0486   0.0000   438.7599       18.1171       6.69002    -0.0121215       1.21036       6.82719      -2.26926      -3.65787       5.57806       5.34015      -2.57576      -1.40273     -0.469922       2.98392      -1.08031     -0.889374       1.31010     -0.399858       2.25214       2.99522       3.27709       3.33800       3.39688       3.49717       3.28135       3.08742       2.70785       2.38851       2.05888       1.77952       1.45789       1.17055      0.920754      0.719638      0.550645      0.416399
  28  17 3635.9458    2.2344  4.1662 11.3675 -0.0010  0.0510   0.0203   0.1308    0.0394   0.0000   438.5852       12.1911       11.2497       4.91384       4.65354       1.85752      -5.00575       2.30426       6.31689       1.77566      0.229366      -3.02546      -2.01431    -0.0396203     -0.473824      -1.96587      0.302730      0.842797       2.86191       3.86987       4.21865       4.51283       4.70510       4.57991       4.31318       3.92801       3.48755       3.13538       2.70256       2.28222       1.81216       1.51303       1.13829      0.912739      0.683997      0.503201
  28  18 3784.6815    1.8886  5.9319 10.7550 -0.0002  0.0627   0.0142   0.1655    0.0358   0.0000   435.0611       11.6223       8.15235       6.09660      -6.94558      -6.06002       11.0964      -5.02427      -3.46981      -2.67818      -2.68411       3.79952       2.46853      0.267301       1.05631      -1.00843      -1.76838      0.575095       3.64817       4.71243       5.10851       5.39901       5.58977       5.53522       5.25348       4.81278       4.30326       3.84639       3.24318       2.85215       2.37062       1.92208       1.50820       1.14827      0.860869      0.634108
  28  19 3932.6633    1.5747  8.1966 10.4477 -0.0008  0.0814   0.0105   0.2198    0.0310   0.0000   453.1311       11.8538       6.60471       28.8576       15.7626     -0.732121      -11.0176       7.77728      -4.26540       3.18189     -0.276437       5.62506     -0.403283      0.789284      -2.28350       3.18273       1.19211       1.18344       4.56435       6.04376       6.63403       7.11051       7.07934       7.13228       6.71491       6.11696       5.60040       4.85276       4.42126       3.58786       3.00625       2.42393       1.91298       1.46954       1.10924      0.837350
  28  20 4080.7299    1.3409 11.0493 10.2226  0.0001  0.1056   0.0081   0.2890    0.0281   0.0000   445.2578       8.51131       22.7257       3.65148       13.1683      -4.35225       1.47726       4.09170      0.509648      -7.49023      -11.0757      0.348331      -7.25777       3.94761       1.51776      0.825988      -1.31840      -1.95557       5.89918       7.71932       8.74238       9.18397       9.23914       9.11574       8.67407       7.95421       7.27247       6.48917       5.55527       4.73808       3.86564       3.12198       2.50413       1.92765       1.45161       1.07321
  28  21 4228.3091    1.1219 13.2090  9.9538 -0.0001  0.1260   0.0062   0.3438    0.0267   0.0000   422.9981       11.8323       36.9837      -4.40838     -0.579320       4.39385       8.96030      -16.9522       1.61760       12.3767       2.21039      -7.21126      -8.34292     -0.960649       5.23478       4.22437       1.59990      0.137706       7.15395       9.46403       10.5407       11.0739       11.3821       11.0446       10.5237       9.69380       8.71778       7.83033       6.79033       5.66471       4.67539       3.84105       2.99952       2.34089       1.73601       1.28181
  28  22 4375.8320    0.8730 15.1376  9.8623 -0.0002  0.1597   0.0050   0.4300    0.0239   0.0000   445.9911       17.0838       34.1648       4.45005       22.4081       8.53809      -9.43662      -25.6820       2.00114       12.3109       5.82378      -7.35605      -7.42055       7.25267      -1.68747      0.922027       1.02951       1.36710       9.04732       11.5652       12.7799       13.9742       14.0293       13.6765       12.7888       12.2696       11.0768       9.75148       8.42070       7.14668       5.71920       4.76643       3.78144       2.95857       2.20987       1.64654
  29   6 1930.1895    0.5100  0.5508  9.3381 -0.0044  0.0174   0.0116   0.0402    0.0544   0.0000   439.2656      -2.17591       17.4741      -1.10521      -3.01329       2.30484     -0.994673      -2.07855      0.555655       1.04424     -0.330716     -0.531381     -0.407091     -0.976895    -0.0550421      0.287757    -0.0850972     -0.150040      0.983128       1.28605       1.41946       1.48257       1.51989       1.45261       1.43929       1.38648       1.23466       1.05683      0.924623      0.737279      0.626532      0.493405      0.393125      0.336080      0.247324      0.198956
  29   7 2105.3291    0.7450  0.8126  9.6060 -0.0041  0.0199   0.0140   0.0497    0.0699   0.0000   439.9354     -0.325180       21.6904      0.594593      -1.43956      -1.04308      -1.33220     -0.693424      -1.72244      -4.15843     -0.596830       1.90179      0.284260    -0.0808348      0.140410     -0.114044     0.0644636     0.0427057       1.10510       1.38522       1.56651       1.78018       1.73125       1.66597       1.63409       1.55764       1.34617       1.21801       1.07254      0.891496      0.691973      0.612289      0.455063      0.366172      0.283035      0.217759
  29   8 2275.3548    1.0847  1.0896  9.9323 -0.0014  0.0229   0.0176   0.0585    0.0928   0.0000   440.7467       1.36730       18.5894       3.12580      0.481602      -1.40562     -0.705797      -3.91412      0.440986       2.51649      -1.00704     -0.372277      -1.27172      0.482095      0.147605    -0.0967585   -0.00749313     -0.253232       1.32338       1.77667       1.93480       2.01222       1.90295       1.80826       1.72752       1.60052       1.53708       1.49209       1.28609       1.11661      0.938469      0.765021      0.592069      0.441011      0.343480      0.262576
  29   9 2439.1327    1.5309  1.1307 10.5691 -0.0009  0.0238   0.0249   0.0584    0.1010   0.0000   440.6740      0.704793       17.9757       6.32878      -2.69587       3.24035    0.00662128      -5.04637       1.13400     -0.488041      0.829105      0.104217     0.0597181      -1.80333       1.01884    -0.0350585    -0.0541766     -0.164945       1.35887       1.83234       2.07156       2.13359       2.05935       1.93847       1.82117       1.71796       1.67955       1.51428       1.36784       1.23677       1.00801      0.855132      0.637114      0.479534      0.368377      0.266881
  29  10 2598.7326    2.0939  1.0585 11.1869 -0.0004  0.0212   0.0337   0.0547    0.0945   0.0000   437.1225       2.16384       16.0784      0.168685     -0.884922      -3.69848       1.74902      -2.26549      -2.12647      -2.79274     -0.338124     -0.367100     -0.609132     -0.746626       1.47197      0.644373     -0.384457     -0.528196       1.18747       1.53107       1.72529       1.87694       1.90354       1.86231       1.77961       1.59011       1.48831       1.28310       1.12621      0.940262      0.771520      0.622115      0.509473      0.405326      0.291856      0.225070
  29  11 2756.2042    2.6878  0.9271 11.9503 -0.0065  0.0195   0.0468   0.0511    0.0848   0.0000   440.4578       5.21403       14.3672      -1.09096      -1.82052       2.69946       1.75234      0.516718      -1.02466       1.01792       2.71459      -4.28375      -2.56153     -0.394445     -0.167755     -0.439226     -0.166118      0.193094       1.11437       1.41328       1.58227       1.65874       1.64244       1.70105       1.57139       1.51946       1.38521       1.18230       1.03077      0.906802      0.727223      0.548932      0.485881      0.371178      0.301057      0.211735
  29  12 2911.7273    3.2904  1.0137 12.2609  0.0002  0.0205   0.0540   0.0510    0.0929   0.0000   439.4945       5.79477       15.7136     -0.804721       2.34873       1.87649      0.410582     -0.137443      0.646640      0.700498       1.55204      0.528957     -0.172466      0.391156     -0.143966     -0.218103     0.0731808     0.0167847       1.22906       1.57996       1.76421       1.88534       1.89078       1.91803       1.85769       1.67088       1.51152       1.25041       1.11653      0.928527      0.735769      0.624264      0.498412      0.398218      0.285840      0.213263
  29  13 3065.1044    3.7222  1.0376 12.6489 -0.0015  0.0216   0.0616   0.0541    0.0924   0.0000   440.8802       4.57399       15.5530       4.36638       1.38068       1.01022      0.460409    -0.0294025      -1.49460      -2.73477     -0.297385      0.783465      0.148045    -0.0198873       1.38795     -0.492085     -0.658804      0.363426       1.30317       1.59837       1.89059       2.03887       2.05692       2.03285       1.89754       1.66836       1.55814       1.36434       1.19200      0.980512      0.803918      0.666727      0.546347      0.421325      0.304820      0.232702
  29  14 3216.8910    3.6257  1.3653 12.7375 -0.0035  0.0252   0.0555   0.0661    0.0716   0.0000   437.9476       10.2607       14.6077       1.61496      -3.03539       3.72903       6.99901     -0.844878      -1.60485      0.111860      -2.72553      0.668860     0.0543197      -2.00370     -0.374629    -0.0317913      -1.64260     -0.189156       1.43295       1.86202       2.09309       2.15455       2.15377       2.14082       2.20003       1.98711       1.78795       1.55678       1.32599       1.09986      0.914859      0.770921      0.614746      0.482269      0.375779      0.288538
  29  15 3367.7809    3.2231  2.1575 12.1026  0.0002  0.0317   0.0376   0.0844    0.0562   0.0000   436.8465       8.06688       13.1480       5.46711      -2.75693    -0.0767916     -0.746803    -0.0409294      0.847962     -0.458803      0.809073      -2.22362     -0.768756     -0.426258      0.910647     -0.329352      0.139152     -0.134853       1.72114       2.30422       2.45164       2.59100       2.63295       2.64703       2.53664       2.26229       2.09789       1.92397       1.65400       1.46954       1.19501       1.00757      0.771353      0.608736      0.464838      0.341441
  29  16 3518.0202    2.6420  3.0138 11.7876 -0.0022  0.0399   0.0275   0.1076    0.0450   0.0000   438.3501       8.99993       8.17904      -1.82681       1.34013      -1.78368      -1.34219       3.80756      -5.73068      -1.45489      -1.10061      0.513119     -0.199261     -0.750981      0.368229      0.539864      -1.04081     -0.966849       2.16625       2.82474       3.12206       3.40463       3.38747       3.31924       3.22712       2.91968       2.81521       2.38298       2.06456       1.77957       1.44976       1.23260      0.952304      0.762635      0.567511      0.448827
  29  17 3667.9178    2.1765  4.6717 11.1404 -0.0006  0.0528   0.0185   0.1408    0.0371   0.0000   433.9662       10.9218       20.4266       13.6328      -10.1965       6.38926      -2.16086     -0.904770       5.48089      -4.34951       4.78151      -2.58730       4.42774       1.84237   0.000799216      -2.51341     -0.871063      0.530327       2.91396       3.88259       4.31449       4.51928       4.64325       4.53497       4.40287       4.09524       3.66620       3.19192       2.79489       2.46131       2.02409       1.60817       1.28894       1.00595      0.773145      0.584777
  29  18 3816.9985    1.8121  6.6996 10.6283 -0.0013  0.0685   0.0128   0.1820    0.0325   0.0000   445.9958       6.37604       26.8691       3.60161      -15.2957      -2.37234       12.9215      -12.3402       2.88718       13.5874      0.951189      -6.45741      -2.53107       4.20640      -2.61396     -0.733959      0.667342      0.474614       3.71520       4.92344       5.47022       5.81995       6.00341       5.73474       5.63304       5.22450       4.68842       4.23663       3.54749       3.03586       2.52781       2.04119       1.63814       1.29390      0.978285      0.743853
  29  19 3965.6748    1.4835  9.0528 10.3114 -0.0011  0.0877   0.0096   0.2386    0.0295   0.0000   445.0044       17.1559       7.82193      -13.7835       6.95504      -13.0263      -11.5320       6.78941       7.18538      -5.15646       7.06058      0.575570       7.23092      -1.81396      -2.88297       1.20082      0.222704      -1.72765       4.74927       6.30121       6.98446       7.39293       7.64540       7.26934       7.18248       6.64496       6.07182       5.27077       4.61658       3.87842       3.30007       2.75155       2.13403       1.67932       1.26593      0.930942
  29  20 4114.2344    1.2521 11.9678 10.1015 -0.0006  0.1143   0.0072   0.3181    0.0266   0.0000   441.5319       7.89599       8.37195       7.78977       5.83665       4.20791      -7.14320       23.4830       1.46428      0.947048      -11.7306       3.09030       12.4722     -0.435639       4.61870      -5.83017      -2.57400       2.44929       6.22387       8.10704       9.13540       9.72513       9.98195       9.64832       9.31941       8.45756       7.77449       7.05235       6.03610       5.11943       4.32196       3.54005       2.81989       2.18290       1.65569       1.24679
  29  21 4262.8005    1.0457 13.8135  9.9108 -0.0007  0.1363   0.0059   0.3622    0.0253   0.0000   447.5148       1.74999       7.48886       23.0469      -5.15777      -12.9028      -4.63930       19.2729      -10.1178      -12.9265       4.37860       7.94262       1.72788      -3.40020      -9.16894      -4.92034      -6.02675      -2.11903       7.46936       9.83536       10.6323       11.7559       11.9414       11.6051       11.3226       10.2713       9.52157       8.35656       7.21639       6.11807       4.97157       4.12871       3.34004       2.61745       1.97342       1.49269
  30   5 1770.0514    0.3392  0.4539  9.3392 -0.0044  0.0195   0.0090   0.0391    0.0401   0.0000   439.9171      -1.71270       20.5153       2.37819      -2.77461      0.113795     -0.601977      -1.09685      0.922148     -0.481526      0.717851      -1.05421    -0.0418952      0.687495     -0.315527    -0.0180226      0.156072     -0.210446       1.13872       1.59327       1.94320       1.96303       2.11906       2.05437       1.88434       1.70780       1.49554       1.33393       1.13317       1.02178      0.736370      0.714849      0.490179      0.403579      0.303636      0.242678
  30   7 2126.3969    0.7852  0.7538  9.9040 -0.0034  0.0201   0.0147   0.0448    0.0648   0.0000   442.8781       1.04884       17.6357       4.31849      -4.10641       1.16332     -0.934425      -1.68533      -1.26290      0.621929      0.277925     -0.228678      0.421426     -0.673194     -0.293362      0.597386     -0.362221      0.416017       1.04219       1.48020       1.59532       1.79317       1.70333       1.61899       1.62217       1.39190       1.38891       1.20041       1.09877      0.921436      0.748495      0.652095      0.471822      0.387354      0.284139      0.227375
  30   8 2297.3840    1.0945  1.0213 10.2133 -0.0025  0.0268   0.0179   0.0535    0.0847   0.0000   441.6138     -0.654007       19.4696       1.31949     -0.615125       1.71642      -3.32618     -0.695727      0.830257      0.908999      0.908707     0.0312811       1.43509      -1.35357      0.889264     0.0138402     -0.599680     -0.141205       1.87046       2.52887       2.31033       2.04389       1.71538       2.07653       2.45635       2.69706       2.29911       1.91417       1.33491       1.02281      0.834044      0.799483      0.677339      0.596363      0.476014      0.376819
  30   9 2462.3560    1.5614  1.0877 11.0426 -0.0003  0.0230   0.0258   0.0583    0.0808   0.0000   438.5788     -0.949921       17.9313      -1.86923      -2.66763      -6.11883      0.620695       1.75265      -1.51802      -3.04020      -1.23578     -0.229555      0.875265     -0.107655       1.12007    -0.0684416      0.111013     -0.207458       1.26394       1.59499       1.77363       1.90406       1.93051       1.89873       1.80594       1.69138       1.64578       1.41732       1.23664      0.998706      0.856220      0.720702      0.573631      0.444874      0.369735      0.262253
  30  10 2623.5605    2.1818  1.0118 11.6741 -0.0037  0.0210   0.0365   0.0522    0.0846   0.0000   439.4045       4.92019       18.4781       1.07135      -1.81500      0.350468       1.80255      -3.48944     -0.866626     -0.597003      -1.57188      0.728684      -1.94885     -0.766033      0.926460      0.332250     -0.190097     -0.447614       1.20510       1.57032       1.77985       1.91933       1.95249       1.91790       1.80218       1.69724       1.55734       1.32412       1.13068       1.05605      0.935014      0.729593      0.545808      0.444624      0.351500      0.257726
  30  12 2939.2105    3.4874  0.9835 12.3337 -0.0005  0.0204   0.0567   0.0493    0.0996   0.0000   435.1733       2.32017       13.0735       1.95335     -0.175805      -4.72497      -1.62191      -1.78520     -0.429704      -2.04025      -1.79552      -1.27980       1.80164      -1.61314     -0.149243    -0.0772881     0.0303703    0.00857302       1.19906       1.62712       1.69597       1.72950       1.73279       1.75584       1.69101       1.62424       1.47285       1.28292       1.12570      0.977137      0.859828      0.724263      0.544361      0.429990      0.327356      0.244146
  30  13 3093.4481    3.9427  0.9787 12.7424 -0.0047  0.0202   0.0653   0.0492    0.1011   0.0000   439.3878       4.68631       13.6528       3.48792      0.676121     -0.265000      -1.26723      -1.64646      -1.13325      -3.32156       3.46720      -1.05452       1.97149      0.364025     -0.612962     -0.322880      0.130263      0.310806       1.14357       1.45638       1.65936       1.76447       1.81033       1.70312       1.71270       1.55057       1.38106       1.25974       1.10247      0.974911      0.781611      0.655606      0.523973      0.382519      0.315874      0.241883
  30  14 3246.0877    3.5499  1.4568 12.8544 -0.0004  0.0258   0.0507   0.0699    0.0678   0.0000   438.4820       7.13718       14.4723       7.68348      -4.05995       3.28940      -1.50560      0.162308       1.26478      0.187827      0.675857     -0.538105      -1.04621     -0.351871     -0.811737     0.0603325    -0.0398038     -0.365018       1.50484       1.99275       2.22029       2.22780       2.27965       2.23952       2.14696       2.08250       1.87895       1.66158       1.47341       1.25344       1.07644      0.860612      0.699640      0.541531      0.418492      0.331596
  30  15 3397.7971    3.0760  2.2524 12.2327 -0.0005  0.0325   0.0351   0.0861    0.0508   0.0000   439.7947       8.22566       13.6034       3.30343      -3.48447       4.00966      -1.20816      -2.00398      -2.69175      -1.98465       2.07122     -0.872544      -2.38454      -1.86934     -0.390058     -0.239891     -0.698407   -0.00961228       1.74880       2.35484       2.53152       2.73306       2.74423       2.62521       2.53576       2.39458       2.22971       1.94048       1.79976       1.51041       1.26164       1.06410      0.854280      0.665334      0.528750      0.376226
  30  16 3548.8489    2.5529  3.1630 11.6907 -0.0017  0.0411   0.0252   0.1047    0.0454   0.0000   443.9714       16.0965       17.8981       3.00469      -3.99820       4.20215       7.27373       2.74585       9.62957       1.41030      0.668740     -0.558583     -0.244782     -0.871090       1.64829      -1.52537     0.0656100     -0.810792       2.18527       2.85734       3.29245       3.55382       3.64148       3.57399       3.35452       3.11999       2.85757       2.50353       2.16936       1.85501       1.54167       1.21063       1.03535      0.803727      0.598586      0.465530
  30  17 3699.2388    2.0906  5.1167 11.0827 -0.0006  0.0563   0.0165   0.1463    0.0360   0.0000   435.8390       20.7066       12.1282       2.49922       3.71354       4.71685       8.01710      -2.70947       4.47368     -0.717937      -2.94066    -0.0151860       1.08495      -1.14140      0.943095       2.61764      0.121490      -1.02110       2.96265       3.90365       4.35894       4.54708       4.76110       4.57752       4.53448       4.17245       3.90805       3.42764       2.96994       2.48224       2.07570       1.76914       1.41869       1.13038      0.863096      0.648528
  30  18 3849.1634    1.7540  7.0224 10.6256 -0.0005  0.0678   0.0119   0.1887    0.0319   0.0000   433.1617       29.5419       12.4091       4.95924      -3.05846      0.536871      -1.26209     0.0452340       2.70785       4.82469      -1.54025      -1.02489      -1.59740      0.891876     -0.517540      -2.90193       1.28521       1.60950       3.65504       4.73515       5.25830       5.51333       5.77039       5.66162       5.28484       5.13111       4.64716       4.12106       3.62173       3.05755       2.58097       2.13313       1.72304       1.39365       1.05874      0.781214
  30  19 3998.6945    1.4326  8.8293 10.4481 -0.0016  0.0859   0.0093   0.2343    0.0280   0.0000   452.1979       22.4079       16.3423       8.19735      -1.49418      -3.16326      -1.56880      -8.90477       10.5470      -7.88413      -10.8926      -3.96883       9.49977       1.54586      -6.30488       2.49336       3.73629     -0.443120       4.76366       6.04255       6.62006       6.97908       7.17493       7.18600       6.77236       6.54511       5.86625       5.14716       4.63403       3.97276       3.46416       2.76751       2.27958       1.74400       1.35602       1.05079
  30  20 4147.6857    1.1878 11.3288 10.1894 -0.0002  0.1122   0.0071   0.2994    0.0265   0.0000   456.6930       9.30697      -5.38876      -5.19939       13.6445       7.24364      -8.37132      -32.1279       11.7965       9.61458     -0.682776      -14.0591      -5.49632      0.645456    0.00693773       2.00551       1.14808      -2.86808       5.99777       7.84993       8.88721       9.37467       9.58005       9.31510       8.94735       8.24271       7.72543       6.96796       6.00494       5.24267       4.29156       3.56298       2.90059       2.25855       1.72776       1.32848
  30  21 4296.2404    0.9827 13.9987  9.9957 -0.0014  0.1397   0.0055   0.3747    0.0244   0.0000   456.4530       6.76926       14.7106       27.2260      -5.53730      -3.12934       16.0602      -2.48154       21.9971       1.09121      -8.25610      -3.35394       6.60666       11.5980      -11.7646       3.15126       6.00296       1.07129       7.42898       9.80223       10.9001       11.6861       11.7644       11.5620       11.0129       10.4109       9.62487       8.53630       7.62619       6.41069       5.35127       4.39818       3.62497       2.82551       2.17203       1.66394
  31   5 1788.2327    0.3754  0.4733  9.3432 -0.0019  0.0159   0.0093   0.0393    0.0427   0.0000   439.8702      -1.63437       20.3210      0.327639      -2.86655     -0.207723     -0.273908      -1.57291      0.637585     -0.139555   -0.00909095     -0.179588      0.327448    -0.0842308      0.511057      0.476167    -0.0370415   -0.00487971      0.825541       1.10969       1.17920       1.32281       1.26877       1.24480       1.21286       1.16850       1.06610       1.00272      0.891731      0.742136      0.618235      0.487217      0.439358      0.332038      0.279157      0.205994
  31   6 1969.4512    0.5520  0.6352  9.5643 -0.0010  0.0185   0.0114   0.0421    0.0552   0.0000   438.8025      -1.21439       21.4235      -1.88075      -2.46793     -0.273171      0.542835      0.654139       1.15900      -1.10056      -1.04929      0.944643     0.0581995     -0.496088     -0.539914      0.825175    -0.0638965     0.0441669      0.995098       1.29528       1.38156       1.41491       1.46015       1.47794       1.48886       1.39867       1.26301       1.11528      0.917226      0.843153      0.720133      0.604230      0.473731      0.365105      0.308636      0.227269
  31   7 2147.0622    0.8192  0.8087  9.9328 -0.0010  0.0195   0.0147   0.0477    0.0714   0.0000   442.5338      -4.55052       18.9706      -2.12784      -1.35273      -1.11659       1.01497      0.247630      0.157550       1.63962      0.866327     -0.250171     -0.895277     -0.359005     -0.120882     -0.245930      0.495285     -0.194436       1.13671       1.40614       1.54708       1.54600       1.60347       1.63024       1.63844       1.59313       1.38298       1.15810       1.00811      0.869569      0.764568      0.643839      0.522417      0.397970      0.313818      0.250531
  31   9 2485.0685    1.7154  1.1711 10.8971 -0.0008  0.0234   0.0266   0.0570    0.1039   0.0000   440.8178       1.24134       16.1826       6.40992      -3.65218       5.15727      -4.25728       2.51453       1.94564     -0.881447      0.874185      0.878507      -1.39803      -1.43364      0.737012     -0.218786     -0.570414     -0.256147       1.30168       1.82445       2.03210       2.24353       2.23535       2.19281       2.07246       1.96818       1.81745       1.55300       1.40604       1.14855      0.984699      0.733687      0.593090      0.471575      0.375352      0.287091
  31  10 2647.9137    2.2757  1.1996 11.5763 -0.0004  0.0230   0.0343   0.0585    0.1002   0.0000   441.0621       2.48167       18.0007       1.81690       3.05125    -0.0636820      -1.37182      -1.34078     -0.240191      0.679775      -1.32979      -1.15957     -0.734442       1.12491      0.467917      0.332283      0.324309    -0.0274995       1.26365       1.55891       1.77722       1.97769       1.96555       1.97713       1.91326       1.72881       1.53844       1.42883       1.21903       1.05916      0.915183      0.756516      0.638986      0.472580      0.366363      0.275651
  31  11 2808.4581    2.8461  1.0688 12.3295 -0.0029  0.0219   0.0455   0.0556    0.0816   0.0000   443.0944       6.40260       14.1210       5.37113      -4.65858    -0.0163462       1.58809      -1.86491      -2.05834      -1.17571     -0.411265      -4.10982     -0.464587     -0.888759     -0.869313      0.285890      0.341749     -0.172729       1.15303       1.64109       1.80505       2.04058       1.97017       2.02284       1.85082       1.71501       1.59236       1.37460       1.19204       1.05796      0.840328      0.694666      0.543791      0.448918      0.336373      0.259906
  31  12 2966.2189    3.5264  1.0393 12.6520 -0.0032  0.0210   0.0558   0.0514    0.0903   0.0000   438.7887       2.13901       17.2339       2.94549      -7.11003      0.781896     -0.741901      -2.77296     -0.749853     -0.963243      0.904476      -1.02960     -0.962296      0.158083     -0.561019      0.502750     -0.174323      0.266604       1.12472       1.45735       1.58918       1.77227       1.75908       1.84892       1.68009       1.59320       1.44800       1.30657       1.09129      0.950931      0.782312      0.653723      0.539588      0.416186      0.318421      0.256599
  31  13 3121.3995    3.7738  1.1927 12.9726 -0.0018  0.0230   0.0589   0.0609    0.0922   0.0000   437.3733       4.79519       13.6299       2.77209      0.431984       1.42241      0.649290      -1.57823       1.67344     -0.214466     -0.924482      -1.23255      -1.42555     -0.750456     -0.361884      0.695749    -0.0215687    -0.0663446       1.21488       1.65842       1.76295       1.81378       1.84296       1.80747       1.72986       1.71409       1.55452       1.50260       1.23754       1.03749      0.904742      0.717970      0.608347      0.476578      0.385926      0.292828
  31  14 3274.9356    3.4643  1.5841 12.8171 -0.0030  0.0272   0.0476   0.0706    0.0631   0.0000   442.0227       4.04265       13.4022      0.867709       2.13170       2.95710       1.60845      -2.03333      -1.90686      -2.08085      0.907783      0.334135     -0.669124      -1.42131      0.309576     -0.602613     -0.461039     -0.366086       1.56073       1.97887       2.28960       2.51491       2.58535       2.49929       2.30742       2.17268       2.00565       1.77037       1.53762       1.30944       1.09356      0.851476      0.707660      0.564131      0.443986      0.324588
  31  15 3427.5277    2.9977  2.3044 12.3570 -0.0017  0.0328   0.0337   0.0861    0.0459   0.0000   440.3900       13.7638       18.9959       4.23529      -5.85299       7.16521       4.50566      -1.19613      -4.13797    -0.0983795       3.62910     -0.158642      0.606903      -1.03131      -1.01474     -0.955655     -0.688978      0.534105       1.70648       2.28700       2.46736       2.69207       2.74530       2.70242       2.68312       2.44351       2.22878       1.94074       1.78206       1.51991       1.25637       1.04401      0.850095      0.668009      0.526570      0.403986
  31  16 3579.3300    2.4419  3.8204 11.7529 -0.0002  0.0451   0.0222   0.1198    0.0372   0.0000   434.4283       3.98553       15.7933       9.40184      -3.27465     -0.211394     -0.439916      -4.24859      -2.48570      -8.21282       2.18169     0.0515169     -0.450399     -0.377165     -0.171481      -1.14669      -1.34266      0.549224       2.38964       3.09952       3.49717       3.68546       3.76523       3.69352       3.44700       3.33832       3.00089       2.74661       2.44895       2.14747       1.80279       1.51757       1.22791      0.943915      0.750259      0.571053
  31  17 3730.4007    2.0285  5.2292 11.0843 -0.0011  0.0549   0.0156   0.1454    0.0346   0.0000   444.5888       13.6979       14.6264       8.84813      -5.55575       13.4776      -3.51460      -9.26605    -0.0826398      -6.21967      -1.81039       2.65112       2.51411       2.81321     -0.539994      -1.09527       1.76968      -1.19181       2.90483       3.84537       4.32858       4.63844       4.64963       4.55795       4.38207       4.02164       3.84144       3.40435       3.01906       2.58119       2.18574       1.83420       1.46977       1.14723      0.898171      0.695956
  31  18 3881.1689    1.6958  7.3333 10.6925 -0.0009  0.0710   0.0113   0.1939    0.0306   0.0000   437.5132       18.5925       1.00221       12.5817       1.33326       2.32649       1.37581      -9.92218     -0.734653     -0.522839      -5.97317      -2.93179     -0.699296     -0.576009      -1.78324      0.999844       2.24512      0.782964       3.66338       4.70468       5.30437       5.48795       5.80333       5.66163       5.49054       5.12437       4.59740       4.30443       3.70025       3.31463       2.73583       2.32730       1.86410       1.49504       1.14866      0.888980
  31  19 4030.8827    1.4043 10.1045 10.4658  0.0001  0.0952   0.0085   0.2603    0.0265   0.0000   447.0025       6.76847       14.2400       7.03521       3.53059      -10.4065      -8.69794       2.41950      -5.24589      -5.18356      -11.8207      -3.12245       7.68482      -6.69140       1.57643      -2.04503      0.340869      -1.19236       4.95271       6.56415       7.32114       7.61255       7.87266       7.80323       7.49848       7.18027       6.51273       5.77746       5.13393       4.39534       3.75356       3.03741       2.50276       1.98891       1.55902       1.19739
  31  20 4180.6487    1.1802 12.4680 10.1962 -0.0005  0.1198   0.0066   0.3140    0.0256   0.0000   425.6597       29.4423       10.4221       5.24912       5.30472       6.44854       11.9209      -11.8014      -19.8491     -0.576223       13.9090      -3.30220      -1.17931       1.77734      -4.62555      -6.59880      -2.58941       4.29050       6.10539       8.15628       9.03692       9.57220       9.81773       9.55311       9.34892       8.91461       8.14959       7.13073       6.45256       5.44796       4.69143       3.81977       3.11922       2.53570       1.93292       1.47595
  32   4 1616.4211    0.2157  0.3315  9.1955 -0.0065  0.0176   0.0075   0.0392    0.0309   0.0000   440.2432      -2.37180       15.9832      -1.07700      -1.94549       1.16278    -0.0519884      0.549772       1.87475       1.09796       1.20265      0.603025      0.240620       1.16331      0.444691     -0.202590     -0.702753     -0.119343      0.922775       1.11339       1.27719       1.26746       1.34274       1.30177       1.22420       1.32260       1.17874       1.01016      0.914736      0.781875      0.643516      0.526662      0.453289      0.362701      0.314112      0.237834
  32   5 1806.1844    0.3940  0.4296  9.2651 -0.0032  0.0209   0.0096   0.0346    0.0420   0.0000   440.8284       1.02450       20.3113       1.17351      -4.21113     -0.797351      0.566294     -0.966747     -0.304871     -0.905860      0.458575      0.369263     -0.486940     -0.269430     -0.561973      0.224463      0.173549      0.163518      0.921140       1.35139       1.53740       1.11075       1.78830       1.47690       1.32919       1.59786       1.07683       1.29033      0.976612      0.704280      0.791601      0.501553      0.483342      0.395510      0.255401      0.262004
  32   6 1988.6778    0.5540  0.6156  9.6261 -0.0000  0.0174   0.0116   0.0429    0.0497   0.0000   441.2701     -0.804988       20.1738       6.34459     -0.310467       1.19894      -1.08648       1.77918      0.552411     -0.545354       1.38916     -0.219941      0.141744     -0.147237     -0.469154     -0.189257      0.272926      0.322386      0.842105       1.05399       1.26752       1.33747       1.36993       1.29624       1.28577       1.17143       1.09138       1.01495      0.905141      0.754779      0.675005      0.545504      0.433319      0.358477      0.277929      0.220389
  32   7 2167.3966    0.8991  0.8110  9.8860  0.0017  0.0178   0.0156   0.0441    0.0674   0.0000   442.0453      -1.95861       19.4022       3.24074      -1.30161    -0.0393833     -0.261713      -1.30271       1.51242       1.25992      0.179015      0.595543      0.712031      0.421359     -0.415651     -0.305221     -0.501603      0.172948      0.867782       1.15438       1.33011       1.45827       1.40275       1.42360       1.40486       1.28295       1.18186       1.11849      0.897774      0.819035      0.671487      0.562863      0.472362      0.374245      0.297996      0.227220
  32   8 2340.0858    1.2702  1.0403 10.4022 -0.0009  0.0214   0.0202   0.0527    0.0855   0.0000   441.2210       1.75036       18.9019       1.97549      -1.11805     -0.852417      -1.27804      0.202438      -1.74089      -3.88489      0.543933      0.978898     -0.188532     -0.731258      0.329248     -0.108729      0.117391      0.151549       1.09999       1.47836       1.59628       1.79157       1.81826       1.82974       1.69282       1.57218       1.47217       1.33984       1.22390      0.969089      0.851541      0.699129      0.556706      0.456289      0.362516      0.276810
  32   9 2507.3572    1.7037  1.0340 11.3880 -0.0044  0.0225   0.0286   0.0532    0.0743   0.0000   439.1373     -0.236259       19.1380       3.90865       2.45232       1.85003       2.29991       3.87268      0.480861     -0.716445      0.657018       1.53006     -0.931876     -0.438394      0.319431      0.352496      0.120238     -0.649767       1.26404       1.56645       1.74815       1.92438       1.84356       1.75544       1.73219       1.67495       1.55803       1.45202       1.29869       1.07763      0.943369      0.802281      0.628573      0.520159      0.421549      0.330808
  32  10 2671.7044    2.3322  1.2019 11.4848  0.0011  0.0230   0.0350   0.0590    0.1015   0.0000   440.0455       1.68827       21.7056       5.43457      -2.93841      -4.15169     0.0449588      0.460236      0.718567      -3.79510      -1.62050      0.839629       1.41382     -0.538914     0.0805356     -0.431602     -0.557775      0.231422       1.23506       1.64973       1.81207       1.98154       1.91927       1.78728       1.75245       1.56528       1.56543       1.43998       1.28869       1.20693       1.03217      0.872296      0.681920      0.551154      0.416416      0.336426
  32  11 2833.7880    2.9649  1.0672 12.0254 -0.0019  0.0208   0.0451   0.0514    0.0893   0.0000   438.9912       4.50481       17.2433       4.48054      -3.54806       4.89251       3.67926       1.70471       2.53623      -2.76460       1.53839      0.389814     -0.802323      0.158452      0.294615      0.531672     -0.461013     -0.326128       1.08072       1.38929       1.46074       1.57512       1.67800       1.67359       1.64436       1.42739       1.35322       1.21017       1.10568      0.968774      0.833666      0.671764      0.543874      0.454008      0.357567      0.270681
  32  12 2992.8140    3.5767  1.0530 12.3360 -0.0019  0.0213   0.0550   0.0496    0.1000   0.0000   440.7643       5.77950       15.0695       3.21416      -4.03409       1.54002      -2.67112      0.507577      0.831159     -0.902119      -1.55979      -1.82122     -0.783225       1.18347     -0.866999    0.00903172      0.411077     -0.154108       1.21561       1.62172       1.69590       1.81953       1.74902       1.71496       1.70807       1.85944       1.79849       1.56947       1.17966      0.981336      0.839101      0.760228      0.678710      0.539668      0.395383      0.302306
  32  13 3149.0391    3.7957  1.3540 12.6099 -0.0015  0.0232   0.0527   0.0615    0.0786   0.0000   439.0521       7.31064       15.6070       6.18588      -1.92014      -2.34638      0.514386      -1.64954      -1.59731      -1.71465     -0.675562      0.790898    -0.0355891      -1.29613     -0.653278      0.668268      0.496316    -0.0755183       1.24329       1.60128       1.83326       1.87075       1.94024       1.83925       1.88003       1.79303       1.58184       1.44784       1.25761       1.13477      0.965575      0.769821      0.650809      0.514645      0.418847      0.313507
  32  14 3303.4625    3.4354  1.6089 12.6375 -0.0035  0.0269   0.0462   0.0696    0.0639   0.0000   439.6651       4.31070       17.2751       4.85201       2.91326      -1.28675      -5.94782      -7.99260     -0.598680      -1.87899      -1.36808      -2.45918     -0.600172     -0.491700     -0.776090      0.361011       1.28614     -0.809239       1.34028       1.81854       2.01524       2.15406       2.22608       2.08243       2.08182       1.95285       1.78752       1.64527       1.38963       1.25765       1.04879      0.913891      0.699493      0.577535      0.464930      0.352261
  32  15 3456.8005    2.8588  2.6185 11.9635 -0.0005  0.0351   0.0298   0.0922    0.0454   0.0000   441.5509       9.57165       19.1346       3.75105      -1.21507      -2.29944      0.661727      -4.23721       4.33384      -1.04703      -5.36865      0.966348       1.54366       4.02537      0.237082      0.587099     -0.763992      0.383398       1.78061       2.40849       2.67293       2.83051       2.94230       2.81946       2.60857       2.59561       2.33222       2.18383       1.90951       1.64951       1.40631       1.21807      0.952590      0.774702      0.594202      0.460568
  32  16 3609.5354    2.3411  3.9361 11.4939 -0.0008  0.0459   0.0205   0.1206    0.0365   0.0000   441.2989       8.40798       8.50443       1.29225      -5.43152      -5.51345       4.12418      -4.91573      -1.15999      -2.66067      -2.72819       2.06113       2.20347      -2.33254     -0.778968       3.23318      -1.30706     -0.745599       2.27991       2.99384       3.34498       3.61271       3.77054       3.61316       3.58260       3.34525       3.07943       2.70086       2.50389       2.08227       1.77065       1.47840       1.20788      0.983145      0.762616      0.583488
  32  17 3761.4972    1.9756  6.1670 10.7942 -0.0000  0.0600   0.0138   0.1653    0.0326   0.0000   437.6809       12.3741       9.99377       7.97879      -3.55963      -1.89959      -3.65178      -6.54987      -4.96843      -1.32849      -3.01656       2.21152       3.32915      -1.16854      -1.32081       2.21216      0.102997    -0.0123115       3.03480       3.96299       4.46087       4.74623       4.95568       4.75076       4.63627       4.37332       4.03919       3.67212       3.23712       2.78389       2.34914       1.96015       1.63646       1.30112       1.03809      0.776293
  32  18 3912.6318    1.6548  8.3028 10.4267  0.0001  0.0771   0.0101   0.2087    0.0290   0.0000   444.6780       16.2029       21.5439       21.1438      -8.07270       6.61503       4.17438      -3.98381       5.97399     -0.747708      -4.48304      -6.89714      -2.04042      -1.81248      -1.29584      -1.19222       3.05411     -0.935637       4.02918       5.27257       5.98495       6.21337       6.27378       6.13544       5.91132       5.65487       5.23181       4.76508       4.23138       3.75271       3.20829       2.65227       2.20694       1.77036       1.35373       1.05482
  32  19 4063.3251    1.3541 10.6573 10.2290 -0.0008  0.1000   0.0078   0.2702    0.0268   0.0000   427.7417       20.0887       13.4394       10.1194      -3.41730      -7.89839       4.69515      -7.56987       11.5337       2.33443      -1.21356      0.586743      -2.89549      0.325138      -1.69860       2.50978     -0.240246      0.708548       4.99742       6.60424       7.30322       7.83887       8.10932       7.96627       7.67109       7.37802       6.70871       6.00138       5.34677       4.61336       3.91516       3.34644       2.61168       2.18820       1.68924       1.30840
  33   5 1823.7897    0.3991  0.4700  9.4025 -0.0058  0.0190   0.0098   0.0374    0.0416   0.0000   440.2169      0.313570       20.8655     -0.294365      -3.44128       1.54074     -0.331503      -2.21338      0.205598     -0.754120      0.644205    -0.0956070     -0.395473     -0.705451      0.455700      0.583991     -0.546474     0.0787139       1.17306       1.50903       1.69571       1.83202       2.01709       2.05233       1.96521       1.72444       1.49558       1.30367       1.14271      0.975480      0.771992      0.614054      0.473534      0.375800      0.316795      0.229445
  33   7 2187.4110    0.9148  0.8746 10.0147 -0.0011  0.0193   0.0157   0.0492    0.0671   0.0000   441.5252      -2.59330       21.7476       3.56722     -0.593586      -1.47642     -0.830915      -2.71817       1.05118       1.22245      -1.34949      0.638654      -1.55017       1.40697      0.927498     -0.778906     -0.949668      0.255325      0.999174       1.28549       1.43330       1.56609       1.54468       1.51979       1.42040       1.39737       1.26910       1.14638       1.08218      0.928153      0.756561      0.699013      0.575946      0.457358      0.365710      0.284974
  33   8 2360.8458    1.2995  1.1295 10.6928 -0.0012  0.0222   0.0204   0.0584    0.0740   0.0000   439.0314      0.494676       16.8478       1.77715     -0.728797      0.605620       2.16932     -0.716023      0.848663       2.57601      0.809366       1.90483       1.01746      0.809723      0.662994     -0.492114     -0.658148     -0.126685       1.16080       1.51294       1.54080       1.66996       1.61260       1.66799       1.72797       1.72358       1.53455       1.31345       1.14970       1.00759      0.860350      0.744695      0.564354      0.503108      0.395563      0.318699
  33   9 2529.2157    1.8547  1.1818 11.1136  0.0018  0.0211   0.0275   0.0598    0.0871   0.0000   439.4892       4.94648       19.8195      -1.64075      -4.84679       4.21697      -1.68551      -1.44258     -0.230110      0.291995     -0.767597     -0.807956     -0.392185      0.659363      0.517049      0.514201     -0.859748     -0.147111       1.05682       1.41293       1.60029       1.63972       1.66609       1.70192       1.61779       1.56135       1.48726       1.23374       1.16323       1.01004      0.844446      0.706771      0.573734      0.477892      0.374969      0.286602
  33  10 2695.0828    2.4364  1.1201 11.6668 -0.0033  0.0208   0.0362   0.0557    0.0897   0.0000   441.6811       2.24763       16.6723       1.71817      -1.15650      -1.03844     -0.899562     -0.565627       1.81614      -1.10351      -2.49583     -0.727161      0.658357      0.887774      0.469797     -0.868791      0.223939     -0.333638       1.08129       1.45399       1.59870       1.71177       1.68786       1.67247       1.64095       1.52729       1.42974       1.27306       1.15771       1.05738      0.932007      0.755768      0.642602      0.504305      0.392376      0.305650
  33  11 2858.6523    3.1317  1.0695 12.4178 -0.0054  0.0203   0.0490   0.0533    0.0810   0.0000   440.2143       2.85077       17.7484     -0.218267      -2.27736     0.0233863     -0.399775      -4.34411      -1.99487       1.73009     0.0188754      -2.97180      0.136582      0.315522      0.909053      0.715547    -0.0889345     0.0449525       1.03279       1.32964       1.48060       1.60209       1.60097       1.57862       1.47561       1.50159       1.33969       1.24500       1.10652       1.01992      0.844340      0.702334      0.546216      0.437484      0.362318      0.302578
  33  12 3018.9076    3.9739  1.0592 12.6288 -0.0020  0.0196   0.0599   0.0509    0.0948   0.0000   441.4868       2.91729       15.9944       2.44024      0.626575       1.14554      0.757125      -2.27523      -1.92837       1.04193      0.677874      -1.16602    -0.0411270      0.317427      0.539516    -0.0908712     -0.543344     -0.392662       1.03049       1.37785       1.55630       1.67567       1.70076       1.66120       1.63649       1.55528       1.40720       1.26936       1.10945      0.960406      0.811974      0.698328      0.531374      0.420762      0.358588      0.285618
  33  13 3176.1804    3.8691  1.2302 12.7050 -0.0020  0.0223   0.0564   0.0567    0.0904   0.0000   441.9283       5.36115       16.3674       5.17241     -0.762030      0.714885    -0.0810310      0.629787     -0.515969       1.09292      -1.10602      0.999253       1.09734      -1.61996     -0.409121     -0.792887      0.624064    -0.0523675       1.21172       1.63770       1.74335       1.88916       1.88868       1.92299       1.87458       1.74927       1.62596       1.48900       1.31902       1.10074      0.926375      0.751165      0.623492      0.512708      0.420659      0.327337
  33  14 3331.5702    3.3694  1.7976 12.5580 -0.0007  0.0293   0.0419   0.0726    0.0578   0.0000   441.4874       8.96618       14.9592       4.50942      -1.02538       5.33953      0.889211      -4.43140      0.318973       2.22657     -0.129001     -0.419248     -0.255927      0.944945      0.578383      0.179951     -0.888300     0.0719382       1.53323       2.12894       2.52780       2.86906       2.89379       2.92060       2.79048       2.54189       2.28089       1.97239       1.71586       1.42791       1.12993      0.962675      0.766474      0.627473      0.463286      0.362062
  33  15 3485.8888    2.8636  2.7151 11.9205 -0.0011  0.0344   0.0286   0.0937    0.0451   0.0000   439.7090       3.60590       14.4431       8.26152       1.15273      -4.64357       1.42477      -5.63843     -0.971744      -2.67016       1.91977      -1.38775       1.64135      -2.73118      -1.16595     -0.522368     0.0362485     -0.157505       1.66120       2.22572       2.41099       2.63081       2.71557       2.67528       2.55268       2.53764       2.28871       2.07838       1.83794       1.58027       1.29559       1.13762      0.911655      0.745369      0.606927      0.474521
  33  16 3639.3398    2.2986  4.2465 11.3332 -0.0009  0.0472   0.0187   0.1228    0.0351   0.0000   438.0968       6.03908       15.0409       8.12854      -1.92209     -0.954806       2.16178      -6.25692       3.44463      -2.89801      -3.91538      -1.65272      -2.23586      -2.25071      0.496516     -0.650961     -0.650651     -0.711361       2.23084       3.01777       3.40783       3.65388       3.68291       3.74082       3.64188       3.43764       3.10904       2.82801       2.47260       2.15855       1.81470       1.57235       1.24700       1.04125      0.793380      0.623494
  33  17 3791.7832    1.8678  6.3850 10.8144 -0.0011  0.0621   0.0128   0.1716    0.0303   0.0000   444.2491       7.08402       11.4309       1.60559       9.33666      -1.73346      -2.14588      0.274307       2.62337      -2.62599      -1.62128      -2.82517       3.06533       1.56069      -1.67024      -3.76288     -0.744990      0.661947       2.99954       3.97376       4.53391       4.80100       5.01105       4.91698       4.78163       4.54752       4.18783       3.68318       3.34678       2.86565       2.44156       2.04760       1.67781       1.38379       1.06964      0.844102
  33  18 3943.8479    1.5718  8.4399 10.4475  0.0013  0.0784   0.0097   0.2122    0.0285   0.0000   440.0872      -2.33688       17.3812       14.6379      -10.8455       10.9172      -10.7166       5.86457      -1.02121     -0.772444       6.00167       2.65861      0.696673      -1.32200      -1.78395      -2.33650      -4.79285      0.801937       3.89874       5.09441       5.73656       6.11192       6.30664       6.26795       6.18382       5.72227       5.32601       4.63976       4.28111       3.70722       3.16097       2.61611       2.17618       1.77747       1.38973       1.08651
  33  19 4094.8509    1.3220 11.1451 10.2117 -0.0008  0.1028   0.0072   0.2788    0.0255   0.0000   450.6841       19.7363       26.5394      -6.29866       11.6367      -15.5639       9.24872      -7.53593     -0.431081      -1.87072       4.07254       3.80948      -12.4483      -6.37287       3.41618     -0.717459      -5.15670     -0.892700       5.02593       6.63016       7.56818       7.91667       8.24069       8.11391       7.82256       7.27221       6.63054       6.08821       5.70694       4.85349       4.24993       3.54862       2.92229       2.33680       1.83742       1.43560
  33  21 4396.0383    0.8804 15.2103  9.8168 -0.0052  0.1534   0.0047   0.3978    0.0222   0.0000   464.3899       10.2306       16.0698      -21.3164      -4.51407      -4.89142       6.65697      0.420904       10.8618       11.5439      -13.4394       2.85177       3.12898      -2.76226     -0.652134      -6.00866     0.0901814      -1.44103       7.38825       9.70777       10.8281       11.4333       11.7056       11.6767       11.6476       10.8736       9.99637       9.04528       8.15299       7.08465       6.07620       5.20553       4.26743       3.42650       2.68931       2.09498
  34   4 1649.6995    0.2592  0.3786  9.2237 -0.0111  0.0168   0.0075   0.0385    0.0326   0.0000   441.8820      0.625446       17.9318      0.437007      -2.59284     -0.391709       3.31285     -0.122585      -1.94173     -0.299445      0.647114      0.785075      0.762433     -0.939570     -0.111139    -0.0709488    0.00661941      0.198364      0.735133      0.983365       1.07389       1.22415       1.15537       1.23165       1.19602       1.05217       1.02483      0.961832      0.866664      0.702077      0.618934      0.486988      0.438132      0.370783      0.290338      0.207905
  34   5 1841.2405    0.4299  0.4542  9.4383 -0.0022  0.0154   0.0099   0.0330    0.0422   0.0000   440.1821     -0.974716       19.9736     0.0864008     -0.340404    -0.0222082     -0.607221       1.74361      0.493783     -0.197744     -0.452446      0.282138      0.267838     -0.485989     0.0847621     -0.142711      0.210962    -0.0586518      0.745587      0.972712       1.06530       1.20650       1.26499       1.16143       1.22732       1.15548       1.09318      0.886119      0.867353      0.716377      0.633715      0.494954      0.400451      0.361624      0.278250      0.210462
  34   6 2026.3131    0.6537  0.8403  9.5784 -0.0005  0.0202   0.0117   0.0477    0.0660   0.0000   442.3864      0.108211       21.7888      0.436827     -0.747511      0.851055      -2.40501       1.24342     -0.408179      0.371462      0.805466      0.901976     -0.769314     -0.248863      0.507099     -0.634151     -0.404351      0.294212      0.982292       1.35991       1.45799       1.55892       1.53705       1.51186       1.56874       1.48838       1.38742       1.21334       1.11291      0.920913      0.780908      0.665066      0.545399      0.444526      0.366991      0.300004
  34   7 2207.0523    0.9371  1.0264 10.0173 -0.0028  0.0199   0.0149   0.0537    0.0760   0.0000   441.8071       2.38678       21.8693       1.81103      0.189459      0.233464       3.79347     -0.630941      -1.29404      -1.17043       1.28471     -0.666592     -0.969403     0.0919538      0.835792     0.0384942      0.456700      0.251130      0.962772       1.27855       1.44445       1.51920       1.61062       1.59789       1.57991       1.47775       1.35157       1.20190       1.10409      0.967310      0.760059      0.650101      0.550233      0.448367      0.367185      0.285345
  34   8 2381.2654    1.3747  1.1844 10.5197 -0.0013  0.0221   0.0206   0.0563    0.0982   0.0000   442.8988      0.304460       20.4082       1.74228      -2.32340       3.06517       1.66333       2.52413       1.69948      -1.29077    0.00873180     -0.492314     -0.452384      0.906227      0.440256      0.103252      0.167181      0.276264       1.05015       1.47331       1.52156       1.69146       1.71735       1.73305       1.68390       1.60422       1.49569       1.36129       1.15086       1.04573      0.874893      0.746586      0.593406      0.493608      0.396858      0.316443
  34   9 2550.7136    1.9051  1.2065 11.2559 -0.0005  0.0220   0.0279   0.0576    0.0911   0.0000   442.0446       3.53200       16.5724       2.64994     -0.956334     -0.578917      -2.29855      -2.00878     -0.417809      0.295296      -1.77142      0.432119      0.306689      0.470632   -0.00121495      0.328634     -0.847225     -0.224384       1.01902       1.36181       1.46753       1.60774       1.68611       1.66565       1.63320       1.50991       1.47298       1.28672       1.13197      0.957053      0.855100      0.732728      0.600728      0.494379      0.400920      0.299979
  34  10 2718.0306    2.5114  1.1202 11.9243 -0.0013  0.0214   0.0376   0.0540    0.0863   0.0000   439.1776       4.67244       19.3740       2.20413      -4.04594       1.59697     -0.982484      -1.60018       1.26177       1.09385     -0.640710       1.39117      0.773023      0.804084     -0.159658      0.879905      0.318630     -0.170364       1.12796       1.55748       1.79657       1.95230       2.05282       2.01667       1.94728       1.80549       1.64580       1.41827       1.28356       1.06188      0.900986      0.742265      0.585574      0.492982      0.391051      0.309282
  34  11 2883.0271    3.2885  1.1746 12.2048 -0.0019  0.0201   0.0472   0.0552    0.0978   0.0000   438.4119       5.17694       19.0538       3.79169     -0.982082     -0.288470    -0.0901682     -0.349650      -1.01003     -0.702350     -0.668288   -0.00237511      -1.70440     -0.248368     0.0157196      -1.24694   -0.00312085      0.385753      0.983861       1.25598       1.42365       1.54206       1.53521       1.51880       1.48780       1.36509       1.33225       1.20234       1.08705      0.943285      0.826123      0.697865      0.571690      0.465033      0.375635      0.293697
  34  12 3044.5246    3.8263  1.0865 12.6161 -0.0033  0.0204   0.0567   0.0500    0.0934   0.0000   441.3985       5.91143       16.9497       4.11770      0.790031      0.602935       1.04312      -1.52006       1.90956     -0.962470     -0.671859      -1.77519     -0.251171      -1.68142      0.775179      0.128798      0.696209     0.0695049       1.03815       1.41140       1.65156       1.72541       1.82423       1.82287       1.72307       1.66122       1.48211       1.30455       1.18379      0.995284      0.832980      0.705880      0.574862      0.469808      0.363327      0.284648
  34  13 3202.9063    3.8086  1.3885 12.5817  0.0007  0.0227   0.0501   0.0609    0.0826   0.0000   436.6778       4.39066       14.3976       4.10682      0.899681       1.73812     -0.191300      -2.39872       1.43734      -1.55395      -1.17875      0.427279      0.207369      -1.49488     -0.346859      0.494776     -0.241736     -0.164504       1.07020       1.40389       1.54259       1.64457       1.68746       1.70496       1.69570       1.61106       1.50675       1.32057       1.22044       1.00707      0.867608      0.741554      0.636626      0.507690      0.397764      0.316101
  34  14 3359.2874    3.2338  1.9553 12.4163 -0.0028  0.0290   0.0379   0.0740    0.0563   0.0000   438.2147       8.11399       10.4880       5.93051      -2.78357       1.15555      -1.11821      0.337558      0.652202      -6.23457     -0.465860      -1.07621       2.31011     -0.197287      -1.52559     -0.718716     -0.464438      0.964711       1.33304       1.77266       1.97563       2.15386       2.29433       2.19285       2.13668       2.03298       1.81099       1.70175       1.49272       1.33872       1.13873      0.970845      0.822571      0.639216      0.509381      0.402104
  34  15 3514.5292    2.7359  2.8971 11.8178 -0.0006  0.0362   0.0264   0.0947    0.0470   0.0000   440.8880       11.7536       7.11481       8.27661      0.451895       5.61112       3.37986     -0.513691     -0.735655      0.820705       3.10474      -1.18975      -1.71507     -0.901203       1.41567    -0.0275586      -1.44384     0.0491037       1.69627       2.24254       2.41491       2.73412       2.67625       2.74997       2.62138       2.52809       2.32971       2.13303       1.94220       1.69173       1.39570       1.22248       1.00822      0.802650      0.645779      0.528707
  34  16 3668.8174    2.1772  4.7801 11.3201 -0.0007  0.0505   0.0170   0.1348    0.0332   0.0000   435.5839       9.81508       11.8625       13.3602      -3.63493       5.51090       4.59060       4.26132      -3.03483      -6.29121      0.223833      0.506936      -3.02106      0.967208      0.364552     0.0382152     -0.592544      0.104043       2.49746       3.26437       3.72494       3.81014       3.94095       3.76258       3.71060       3.50041       3.36751       3.15294       2.83766       2.45011       2.08963       1.78554       1.42996       1.18557      0.974270      0.760429
  34  17 3822.1022    1.8212  6.9812 10.7961 -0.0005  0.0651   0.0119   0.1772    0.0292   0.0000   444.0876       3.69564       13.0345      -8.20732       1.81685      -13.8893       2.43194       1.54810       7.06566      -15.9437       6.40585       3.28607       4.73231       2.41262       3.79344       1.44577       1.23817       1.34108       3.16307       4.00741       4.56225       4.91571       4.94028       4.97431       4.87033       4.57655       4.25315       3.83682       3.47104       3.11599       2.66069       2.28225       1.91884       1.54404       1.22678      0.961859
  34  18 3974.8954    1.5373  9.1178 10.4757 -0.0008  0.0826   0.0090   0.2246    0.0273   0.0000   436.5756      -5.36977       20.5667       11.8530      -18.6137       5.59807       11.1938     -0.752072       7.81510      -8.98821       2.19024      -7.11171      -5.93111      -4.41398     -0.836302      0.800747     -0.846888      -1.89992       3.85536       5.01211       5.58844       6.03451       6.26616       6.27065       6.05008       5.68336       5.27334       4.94662       4.31907       3.82368       3.29306       2.75201       2.30802       1.87009       1.51616       1.16679
  34  19 4126.4522    1.2393 11.4934 10.2701 -0.0021  0.1087   0.0067   0.2899    0.0247   0.0000   442.1751       27.1905       3.35375      -3.38948       14.6817       11.1915     -0.662343       1.42598      -3.70441      -7.59780      -6.95713       7.20108       11.6133     0.0541879      -3.69848       1.80538       4.54268      -2.87262       4.89149       6.56612       7.33266       7.87785       8.15889       8.11112       7.83837       7.48587       6.93995       6.26201       5.66905       5.07043       4.31940       3.60552       3.01299       2.49267       1.92466       1.53130
  34  20 4277.9752    1.0227 13.6783 10.0078 -0.0030  0.1301   0.0052   0.3487    0.0239   0.0000   436.8716       29.4132       32.4992       6.26288      -4.41355       6.25190      -5.57799       2.40695       3.62695       7.97775       10.6988      -3.39030     0.0678171      -3.74391       6.44423       1.97431      -5.02955      -3.70746       6.10441       7.95184       9.06620       9.67860       10.0262       9.93698       9.63716       9.30039       8.45288       7.76235       6.90268       6.00913       5.18716       4.41175       3.68514       2.95584       2.37481       1.86291
  35   3 1456.6229    0.1445  0.1884  9.2195 -0.0120  0.0227   0.0071   0.0294    0.0243   0.0000   441.2596     -0.413636       20.0970      0.906431      -1.44000      -1.30183      0.110294     -0.270437     -0.998061     -0.917109     -0.441258      0.453047      0.994273     -0.341378     -0.494160     -0.117749    -0.0162175     -0.252829       1.06141       1.14816       1.25340       1.27632       1.71496       1.79446       1.57290       1.23136       1.38208       2.23514       1.44229      0.870329       1.20398       1.63384      0.993939      0.525163      0.511505      0.681226
  35   4 1665.9283    0.2558  0.3162  9.3187 -0.0133  0.0168   0.0081   0.0317    0.0305   0.0000   440.8781      0.321648       19.3755    -0.0521240      -4.31845     -0.912028      0.594255      -1.48234      0.560984      0.543654      -2.23901      -1.43335     -0.494589      0.373868      0.448381     -0.448657      0.293722      0.114344      0.701241      0.958762       1.02043       1.11370       1.17239       1.30367       1.12844       1.10778      0.990790      0.886396      0.939290      0.717390      0.633545      0.532209      0.419247      0.361461      0.293902      0.208336
  35   5 1858.4435    0.4251  0.5359  9.4236 -0.0069  0.0171   0.0093   0.0356    0.0445   0.0000   441.4574      -1.15424       20.2536       1.20156      -1.91893      0.355295      -1.52019      0.874120    -0.0675748      0.348213      0.891962      -1.95992     -0.473987     -0.565311      0.177983      0.285786     -0.195312      0.109179      0.781149       1.02923       1.13504       1.28836       1.32218       1.39200       1.30014       1.20325       1.09981       1.05825      0.897697      0.842187      0.613494      0.609791      0.475020      0.391349      0.296464      0.237648
  35   6 2044.8499    0.6587  0.7251  9.6098 -0.0013  0.0185   0.0119   0.0416    0.0609   0.0000   441.3494       2.41626       20.6900       3.28900      -1.85448      0.569223       2.77390     0.0441230     0.0216436     -0.803284      0.261893       1.27560      0.570553      0.325896     -0.496450     -0.272248    -0.0828783     0.0750316      0.935343       1.30972       1.48132       1.56279       1.58330       1.41176       1.34137       1.29113       1.15624       1.16723       1.04951      0.996438      0.832261      0.751150      0.587941      0.479385      0.366871      0.302150
  35   7 2226.4402    0.9959  1.0229 10.1125 -0.0011  0.0211   0.0154   0.0494    0.0744   0.0000   441.1422    -0.0682405       20.7641      0.854300      -2.97928      0.463831      0.134843      -1.93092      0.551617      0.422921      -1.02662     -0.350316     0.0272572     -0.270326     0.0211721     -0.104660      0.200625     -0.503853      0.976444       1.25621       1.39562       1.47781       1.49885       1.51335       1.40388       1.38698       1.31644       1.21810       1.11230      0.941663      0.884202      0.712962      0.608342      0.473253      0.402685      0.306947
  35   8 2401.3254    1.4518  1.1904 10.6768 -0.0018  0.0221   0.0212   0.0574    0.0913   0.0000   441.3213      0.660972       18.1896      0.756771      -4.08620      0.547829       1.92951     -0.270266     -0.855683    -0.0353180      0.538839      0.866179      -1.02621    -0.0876405       1.20344     -0.439378      0.774867     -0.714578      0.998384       1.35495       1.47001       1.62628       1.69652       1.58761       1.53452       1.45480       1.41839       1.28303       1.15273       1.00441      0.882106      0.758532      0.634726      0.522923      0.415307      0.320383
  35   9 2571.9049    2.0448  1.2631 11.1684 -0.0016  0.0212   0.0281   0.0572    0.0915   0.0000   438.9959       1.93470       17.1830      0.650778      -3.40481      -1.93689      -1.62837     -0.297119       1.83957      -3.06187     -0.562246      -1.89551       1.33099     -0.605559       1.03746      0.226680     -0.377261     0.0194112       1.01773       1.35513       1.50465       1.64428       1.66998       1.68201       1.64064       1.58815       1.43239       1.28261       1.13387       1.00528      0.881077      0.738373      0.610017      0.483110      0.420218      0.323866
  35  10 2740.5822    2.6289  1.1010 12.0445 -0.0065  0.0207   0.0388   0.0505    0.0838   0.0000   440.3589       4.19718       16.4179       2.10833      -2.93337       1.23227       1.11866      -3.18900      -3.87524     0.0133120     -0.117665     -0.642010      0.760868     -0.304498     -0.179693     -0.393099      0.339920      0.272651      0.970161       1.34630       1.45540       1.57885       1.62422       1.61380       1.54603       1.49215       1.40023       1.25769       1.10536      0.982018      0.850834      0.753948      0.614199      0.508291      0.414065      0.320514
  35  11 2906.9456    3.5182  1.0529 12.5826 -0.0016  0.0197   0.0520   0.0505    0.0801   0.0000   439.3068       3.53611       16.6533       4.72351      -4.18330       1.93937     -0.498439      -1.16609      0.349464      -1.87951     -0.857880      -1.00170     -0.269606      -1.11928      -1.53621    -0.0692615      0.181746     -0.141231      0.958405       1.30038       1.45100       1.56180       1.55902       1.58156       1.59763       1.45118       1.39787       1.26553       1.11551      0.995733      0.824464      0.662968      0.557777      0.450204      0.376422      0.289438
  35  12 3069.7360    3.9045  1.2618 12.5477 -0.0022  0.0216   0.0532   0.0546    0.0974   0.0000   439.2047       5.89256       18.5294       3.55750      -3.47163       2.26426     -0.305946      0.473796      -1.28999      -1.13204      0.255218      -1.26414      -2.62017     -0.971093    -0.0816364     -0.192074      0.330331     -0.624337       1.02898       1.37407       1.51572       1.66296       1.69699       1.70001       1.66456       1.58631       1.48689       1.33748       1.21529       1.07412      0.901540      0.718799      0.599559      0.512241      0.418241      0.337986
  35  13 3229.2505    3.7712  1.5543 12.6579 -0.0002  0.0238   0.0471   0.0651    0.0652   0.0000   439.3095       8.41386       14.7661      -1.47457      -1.53175      0.761810      -1.70665     0.0535593      -1.72651      0.785788       1.35207      -2.68508      -1.49190      0.296383     -0.224487       1.03527      0.570746     -0.953669       1.12784       1.53142       1.71516       1.81281       1.87707       1.85160       1.78026       1.68730       1.61557       1.46801       1.30365       1.13515      0.960694      0.824731      0.710430      0.573186      0.464431      0.373242
  35  14 3386.7673    3.2200  2.1775 12.2942  0.0002  0.0291   0.0345   0.0796    0.0511   0.0000   440.4780       8.55699       13.6095       5.00495     -0.320246      -1.90375      -1.15315      0.461073       1.24436      -3.31961      -3.23518     -0.375180      0.718624     -0.502780      0.438776      0.461744      0.158222     -0.411954       1.30043       1.69498       1.96012       2.08785       2.08772       2.11693       2.12813       2.00221       1.83232       1.75148       1.49378       1.33010       1.12661       1.00292      0.805017      0.653734      0.540827      0.422715
  35  15 3542.9543    2.6696  3.4666 11.6187 -0.0014  0.0389   0.0227   0.1042    0.0410   0.0000   439.5312       5.80808       12.3954       8.07277      -11.7203       3.99513      -2.86458       1.17336     -0.794945      0.183892      -2.76039      -2.72231       4.51218      -1.48035    -0.0680215     -0.660045     -0.100655      0.956389       1.77068       2.38029       2.62917       2.83203       2.84249       2.90582       2.72920       2.66714       2.49495       2.31603       2.09357       1.79169       1.57346       1.31726       1.12066      0.928911      0.742886      0.587135
  35  16 3697.9189    2.1738  5.0971 11.1020  0.0001  0.0514   0.0157   0.1316    0.0343   0.0000   438.8506       9.30670       16.6848       2.30520     -0.231132       1.82589      0.109721      -8.25806       4.22478      0.158408      -1.22939      -4.10830      -2.06109       2.80023      0.316827    -0.0656839      -1.20255       1.02906       2.35293       3.07258       3.36531       3.74101       3.74540       3.81202       3.71924       3.56192       3.24874       3.06181       2.69429       2.39347       2.05707       1.73050       1.47744       1.21403      0.951491      0.782025
  35  17 3852.2249    1.7451  7.0797 10.7669 -0.0004  0.0659   0.0112   0.1796    0.0287   0.0000   434.8360       6.78971       11.0276       13.1753     -0.845962       5.07913      -5.19803      -3.34626       3.89346       11.6441      -2.59014      -5.26957      -3.10417      -2.61042      0.692174      0.523171      -1.66076      0.394320       3.05607       4.02668       4.60804       4.86553       5.01682       5.04828       4.81006       4.63316       4.39778       4.03958       3.53838       3.15233       2.66571       2.27414       1.88232       1.55124       1.24302      0.995391
  35  18 4005.2548    1.4709  9.7209 10.4664  0.0002  0.0886   0.0083   0.2397    0.0260   0.0000   442.3830       9.20905       26.6275      -5.82277     -0.483207      -2.64659      -2.65976      -8.16115       3.43541       3.04847       2.77005      -5.66340       3.52767       3.60911      -1.29571      0.652874      0.242525       1.36360       4.14813       5.44698       5.91934       6.47160       6.66807       6.74028       6.45042       6.14585       5.75394       5.23135       4.76184       4.28117       3.60202       3.08237       2.56490       2.09737       1.71321       1.36297
  35  19 4157.7888    1.2451 12.7093 10.1740  0.0015  0.1134   0.0061   0.3018    0.0240   0.0000   435.8981       14.6264      -11.8651       7.83695      -4.43570      -11.3515       8.07258      -3.17240       3.72952      -7.94174       10.9223      -7.00269      -9.27480      -7.96273       5.77486     -0.879412     -0.911606     -0.830454       5.13018       6.74544       7.63320       7.99859       8.50312       8.18275       8.10708       7.62942       7.19063       6.69086       5.99135       5.33440       4.55451       3.90497       3.28118       2.59979       2.18803       1.72129
  36   3 1471.8743    0.1540  0.1169  9.2652  0.0182  0.0189   0.0074   0.0216    0.0233   0.0000   441.1713      -1.31631       20.8781       1.19447      -2.30419     -0.739462       1.05112      0.456405      -1.50157       2.22070       1.07263      -1.84158      0.419803      0.631878     -0.626052      0.304319     -0.117285   -0.00181178      0.706072       1.02603       1.18845       1.22044       1.64623       1.24339       1.52219       1.21466       1.32569       1.20902      0.788569       1.04712      0.641458      0.596341      0.555093      0.416240      0.510442      0.262246
  36   4 1681.9133    0.2814  0.3395  9.2331 -0.0028  0.0146   0.0077   0.0335    0.0318   0.0000   442.1966     -0.490603       19.2252     0.0821353      -1.83688       2.14330      0.566584      0.358743     -0.400492     -0.167896     -0.126974     -0.126440     -0.225665      0.472253    -0.0730294     -0.212301     -0.111753      0.479795      0.665402      0.848102      0.988522       1.10511       1.12307       1.08571       1.01547       1.02853      0.883721      0.848528      0.734337      0.704216      0.563583      0.496256      0.431863      0.389527      0.295330      0.230269
  36   5 1875.4528    0.4717  0.5261  9.3549 -0.0021  0.0159   0.0099   0.0356    0.0466   0.0000   440.1511      -2.29261       20.2011      0.876886      -3.60885       1.51610     0.0914238     -0.547717     0.0265831      0.540198     -0.548693     -0.234611     -0.973387      0.230138       1.19936     -0.314026     -0.196001     0.0470957      0.701077      0.913590       1.07389       1.09340       1.23382       1.14938       1.11330       1.12340       1.01768       1.01749      0.773377      0.719065      0.606455      0.519607      0.447839      0.364112      0.299577      0.245619
  36   6 2063.0907    0.6892  0.8296  9.6787 -0.0090  0.0196   0.0120   0.0467    0.0632   0.0000   441.1665      -1.37395       21.2748      -2.62855      -2.20915      -1.04441      0.671596     -0.432502       1.12402       1.98638      -1.66711      -2.58488       1.32205       1.50372     -0.515543     -0.383047      0.748972      0.330739      0.885390       1.24074       1.38026       1.51571       1.45135       1.59120       1.43072       1.44863       1.33951       1.16590       1.04494      0.943652      0.802040      0.671090      0.582535      0.446377      0.392856      0.306318
  36   7 2245.5195    1.0436  1.0214 10.3371 -0.0028  0.0205   0.0164   0.0521    0.0706   0.0000   441.8649       1.17024       19.8000       1.92954      0.157873     -0.102738       1.28333      -1.48307      -1.26849       1.10187       2.09187      0.913376     -0.205312     -0.440773       1.12188      0.142109     -0.615622     -0.804317       1.01330       1.36308       1.57146       1.69764       1.80509       1.76881       1.76873       1.59537       1.44470       1.28264       1.16109      0.994011      0.886628      0.765371      0.637393      0.515333      0.394563      0.314998
  36   8 2421.1732    1.4788  1.2260 10.7649 -0.0043  0.0217   0.0210   0.0568    0.0814   0.0000   439.1708       1.84331       20.2904       1.04746      -2.11635      0.499436      -2.02487      0.754093      -2.71796      0.765632       1.18032      -1.37510     -0.283050     -0.762849   -0.00715130      0.101868       1.00772      0.484055      0.969273       1.22996       1.40448       1.52887       1.56999       1.64592       1.57745       1.46637       1.32316       1.25525       1.14357       1.01302      0.849180      0.733395      0.606668      0.490545      0.419406      0.325356
  36   9 2592.7645    2.0614  1.2250 11.5537 -0.0039  0.0216   0.0293   0.0553    0.0752   0.0000   440.1217       2.87145       17.9721       3.31186     -0.178643      0.810747      0.572782      -2.63696      0.158258      0.224285       2.47099     -0.380666      -1.74705      0.888502      0.424282     -0.644084     -0.434565     -0.256204       1.01686       1.30577       1.43604       1.54134       1.59119       1.57516       1.60837       1.53240       1.39796       1.26202       1.16478      0.997273      0.910835      0.752628      0.630214      0.519336      0.417697      0.337233
  36  10 2762.7726    2.7234  1.1074 12.1687 -0.0009  0.0196   0.0401   0.0541    0.0760   0.0000   440.7238       4.37225       16.6456      -1.11664     -0.180129       1.54717       1.84953      0.398443       3.92858      -3.60840     -0.425523     -0.281543       1.11308     0.0727976     -0.107347     -0.371402     0.0591839      0.167891      0.892489       1.18319       1.31799       1.46406       1.48791       1.46587       1.44325       1.37716       1.28763       1.18949       1.04036      0.905862      0.798672      0.694812      0.608479      0.477502      0.379541      0.303881
  36  11 2930.3507    3.6004  0.9900 12.4641 -0.0017  0.0180   0.0527   0.0464    0.0856   0.0000   440.5878       4.89577       18.3410       2.79918      -5.12306       2.10561     -0.855529     -0.629550       2.19753      -1.14730       1.60765      0.690387      0.566443     -0.746242     -0.140817     -0.117737      0.163179    -0.0766154      0.856752       1.12226       1.22644       1.36869       1.33104       1.34138       1.23835       1.21713       1.18866       1.08605      0.990881      0.881083      0.767390      0.657125      0.556429      0.447853      0.369531      0.302916
  36  12 3094.3599    4.0452  1.2273 12.4342 -0.0002  0.0205   0.0546   0.0537    0.1044   0.0000   441.3342       6.09336       15.9506      0.826951     -0.716779      -3.33480     -0.462708      -2.37731       1.38787      -2.35907       3.75005     -0.362136     -0.671990      0.672148       2.04991      0.531839     -0.700238      0.197482      0.912910       1.24351       1.38680       1.43217       1.47475       1.44372       1.49121       1.39159       1.31239       1.23789       1.07379      0.966587      0.805944      0.733588      0.601119      0.505820      0.394204      0.315394
  36  13 3255.2061    3.6244  1.5562 12.7243 -0.0035  0.0249   0.0456   0.0638    0.0601   0.0000   439.8492       4.03761       16.3029      -1.98908      -2.81417      -2.06187      -3.11834      0.532345    -0.0593278      -3.68587     -0.334476      -3.44195       1.32725     0.0926393       1.85527    -0.0483350      0.649812      0.923592       1.20721       1.63636       1.83685       1.85628       1.83460       1.91065       1.96448       1.88012       1.79296       1.61151       1.37797       1.19401       1.00133      0.852951      0.720946      0.600469      0.494458      0.397686
  36  14 3413.8138    3.1050  2.3752 12.1950 -0.0009  0.0311   0.0314   0.0812    0.0454   0.0000   440.8734       9.19100       16.9096       1.91272       1.53583      -2.12795      -1.54072      0.927832       1.20704      0.583847      -2.28503      0.294171    -0.0528907       1.18488     -0.245772       1.56740     -0.463035     -0.831389       1.44059       1.96663       2.21494       2.27665       2.33143       2.24060       2.13553       2.03967       1.96742       1.85407       1.74507       1.59364       1.37971       1.17592      0.942354      0.781782      0.635844      0.519529
  36  15 3570.7978    2.5106  3.6602 11.6961 -0.0014  0.0422   0.0214   0.1071    0.0368   0.0000   436.6079       8.95595       9.08066       4.85661       2.64403    -0.0822475       6.80089      -1.54016       4.27387      0.296984      -4.36976      -2.35597       1.85128      -1.66156      0.785896       2.26215      0.282496    -0.0374663       1.87218       2.54375       2.87048       3.05557       3.07571       3.08501       3.01725       2.85157       2.63882       2.47401       2.28902       2.01068       1.76529       1.50179       1.26089       1.00666      0.850061      0.678384
  36  16 3726.6737    2.0539  5.3728 11.1246  0.0001  0.0535   0.0147   0.1427    0.0315   0.0000   445.9731       9.95665       3.64822      0.359691       4.07692      -1.50022      0.948284      0.918799       2.25359      -6.97863      -3.76367       3.72993       3.41995      -1.06923     -0.677790      -2.14137     -0.971046     -0.202358       2.39117       3.22066       3.58803       3.81312       3.93059       3.95957       3.81378       3.69773       3.41386       3.16141       2.86480       2.57891       2.16951       1.92175       1.57255       1.29605       1.07450      0.857497
  36  17 3881.5129    1.6929  7.6894 10.6638 -0.0007  0.0700   0.0104   0.1921    0.0280   0.0000   437.7414       12.0107       28.0792      -1.72942      -8.93819      0.337877       4.35276       5.29894       8.89235      -11.4257       8.70065       1.03420      -4.46427     -0.208679     -0.897497      -2.52316      -2.45492      -2.20397       3.13153       4.04654       4.67859       4.90250       5.13317       5.07704       4.98031       4.79151       4.40504       4.08584       3.74662       3.30219       2.86729       2.40733       2.03709       1.66318       1.37679       1.10982
  36  18 4035.6705    1.3873 10.2448 10.4270 -0.0010  0.0915   0.0075   0.2514    0.0245   0.0000   434.8911       6.70361       25.4057       6.68223      -14.4209       16.2713       1.70670       4.53019       4.79412      -2.76824       1.09069      -3.04368      -3.76074     -0.993490       6.25821      0.149547      -1.81023      0.382589       4.17202       5.43046       6.16898       6.52827       6.74017       6.77381       6.43762       6.19860       5.69613       5.44677       4.94717       4.40351       3.78044       3.25128       2.74072       2.28154       1.84602       1.46149
  36  19 4189.0546    1.1291 12.6029 10.2077 -0.0019  0.1185   0.0058   0.3190    0.0229   0.0000   432.3951       8.18994      0.921128       13.4900       19.7643       9.35261      -2.13660      -14.5424      -5.42829       15.0766      -5.27558      -2.62749       6.76614      -1.00213       2.09813      -6.24029      -2.20863      -6.01646       5.12322       6.80306       7.69332       8.13024       8.52141       8.44318       8.22199       8.01669       7.48850       6.88850       6.20546       5.47188       4.78292       3.99255       3.43242       2.83327       2.29321       1.82321
  37   4 1697.5833    0.2830  0.3992  9.2818 -0.0061  0.0183   0.0075   0.0354    0.0330   0.0000   441.2722      0.989460       19.3851       1.23215      -1.84915     -0.181921     -0.643698     -0.335250     -0.823030      0.177656      0.142661     -0.513962      0.166125      0.420921     -0.146461     -0.339114      0.481812    -0.0790434       1.03900       1.52255       1.90856       2.16214       2.32959       2.31569       2.25913       2.12208       1.97484       1.68127       1.41332       1.22206       1.04147      0.856395      0.677674      0.522972      0.375134      0.296477
  37   5 1892.1991    0.4779  0.6317  9.3877 -0.0005  0.0173   0.0092   0.0392    0.0481   0.0000   441.3645     0.0666670       20.8784      -1.23732      -1.02965       2.06107       1.40400      -3.44197     0.0149977      0.415374      0.203751     -0.204379     -0.148163      0.668139      0.253290     -0.152957     -0.327561      0.451051      0.772818      0.949988       1.09402       1.21816       1.22880       1.22707       1.12802       1.23997       1.12144      0.968409      0.884450      0.833610      0.711632      0.575495      0.475146      0.420721      0.345559      0.292571
  37   6 2081.1414    0.7090  0.7915  9.7994 -0.0073  0.0187   0.0125   0.0437    0.0623   0.0000   440.5268      -1.50757       19.8901      0.985049      -2.26695     -0.351983     -0.264311       1.12560       1.34877      -1.88893      -1.03746       1.25148      0.232925      -1.56677      -1.30776    -0.0581669     -0.761540      0.392430      0.803611      0.983739       1.26395       1.29121       1.35859       1.38091       1.32566       1.31593       1.22345       1.08770      0.929396      0.860979      0.792796      0.649649      0.495288      0.458622      0.368558      0.295038
  37   7 2264.3714    1.0561  1.0041 10.4270 -0.0022  0.0207   0.0167   0.0517    0.0706   0.0000   441.3991     -0.392983       17.9117       3.17721      -2.64731       2.47847      0.992649      0.659307     -0.195073       1.14503      -1.50893     -0.140915      0.180464      0.440247       1.33540      -1.19651     0.0870287     -0.350531      0.945098       1.28017       1.45735       1.55726       1.55061       1.56801       1.56937       1.55798       1.39970       1.28425       1.10158      0.988676      0.814060      0.740210      0.608836      0.524148      0.432078      0.326272
  37   8 2440.7231    1.6201  1.2560 10.8423  0.0003  0.0210   0.0220   0.0554    0.0827   0.0000   442.1630       2.67021       22.0211       2.56734      -2.13139       1.66447      0.928292       1.84738     -0.761882     -0.921577      0.305380       1.36450      -1.04505      0.212041     -0.111026      0.178171      0.175825     -0.109683      0.928323       1.21480       1.39554       1.46311       1.50529       1.47824       1.46457       1.40497       1.28311       1.24224       1.13607      0.981862      0.874117      0.772833      0.632110      0.536913      0.436258      0.351697
  37   9 2613.4200    2.2226  1.2584 11.4184 -0.0042  0.0212   0.0301   0.0548    0.0876   0.0000   439.1412       3.12952       21.2872       3.26192      -2.25819       1.17479      -1.73443     -0.124472      0.596446      0.233982      0.222471       1.60699       1.30457      -1.76294      0.653425      0.950126     -0.991741    -0.0731277      0.976494       1.27356       1.37323       1.46482       1.58508       1.55305       1.55068       1.43292       1.37082       1.22845       1.13594       1.00467      0.865462      0.745874      0.656534      0.546241      0.442816      0.342401
  37  10 2784.6297    2.9488  1.1131 12.0091 -0.0046  0.0196   0.0419   0.0495    0.0909   0.0000   440.9588       3.20405       18.8107       1.58404     -0.712173       1.57115      -4.89037      -2.33090       4.38602     -0.406536      0.719465      0.262863     -0.998156    0.00186273     -0.658935     -0.333076      0.998794     0.0765690      0.917997       1.24418       1.38049       1.43526       1.42549       1.45485       1.42323       1.42633       1.30793       1.22035       1.06810      0.943047      0.841288      0.713067      0.592488      0.491059      0.418357      0.326599
  37  11 2953.4299    3.5748  1.1804 12.5843  0.0004  0.0200   0.0506   0.0550    0.0857   0.0000   443.1133       4.62124       18.8600       2.41942      -1.50108      -2.12609      -2.22560      -1.14187     -0.653816      -1.48884      0.293409      -3.09213     -0.899997       2.14904     0.0435344     -0.629090     -0.662233     -0.211743      0.878578       1.14368       1.26720       1.40183       1.41554       1.37126       1.42048       1.31299       1.26639       1.16886       1.04699      0.946977      0.801378      0.680686      0.571874      0.483463      0.417565      0.312569
  37  12 3118.6707    3.8477  1.3112 12.6862  0.0019  0.0216   0.0516   0.0561    0.0821   0.0000   440.8257       3.87821       18.1898       4.75223      -2.14925       1.90803      -3.31967      -1.60569       1.93630      -2.22351    -0.0288839      -1.26324     -0.513321      -1.09692     -0.549740     -0.804649     -0.189940      0.201891      0.959356       1.33404       1.43550       1.58389       1.56157       1.60871       1.58131       1.58295       1.45775       1.35306       1.15379      0.986162      0.851251      0.763922      0.639509      0.541892      0.446759      0.349738
  37  13 3280.7265    3.5864  1.7304 12.6965 -0.0021  0.0257   0.0419   0.0666    0.0552   0.0000   441.0558       5.16614       19.1495       2.44846       2.07587       2.55383     -0.391262      -3.82181      -2.23788      -1.60352      -1.48480     -0.264958     -0.563079       1.46814     -0.861117    -0.0275738      0.430801     -0.356685       1.13432       1.54509       1.69200       1.85392       1.90142       1.83128       1.83719       1.78726       1.67802       1.54390       1.38872       1.20862       1.04742      0.909278      0.765743      0.653291      0.521666      0.413025
  37  14 3440.5841    2.9463  2.4617 12.2192 -0.0015  0.0319   0.0298   0.0831    0.0440   0.0000   440.8006       9.37823       17.1469       4.01023       6.87978       2.07724      0.747419      -3.88567       1.59798       1.74422       2.05792     0.0864129      -1.53773     -0.835381     0.0308376      0.566460      0.868518     -0.105316       1.37579       1.85871       2.05625       2.29974       2.27857       2.30396       2.24596       2.15760       1.97125       1.87457       1.65540       1.50982       1.28474       1.15380      0.950251      0.812812      0.662703      0.532475
  37  15 3598.5969    2.4930  4.0561 11.5285 -0.0015  0.0432   0.0193   0.1108    0.0345   0.0000   442.3552       7.49330       15.6254       12.2475      -1.74220       2.35886       1.58855      -2.02641      -2.65429     -0.510888      -2.41728       3.09110     -0.517487       1.18908      0.193055      -1.38143      -2.50343     -0.852885       1.89877       2.64661       2.94144       3.18673       3.25149       3.27265       3.12775       3.06395       2.82883       2.66198       2.35402       2.11472       1.78246       1.56035       1.28782       1.06849      0.883294      0.701603
  37  16 3755.2922    2.0134  5.9941 11.0054 -0.0004  0.0559   0.0132   0.1530    0.0295   0.0000   439.9918       5.05144       12.2887       5.74810      -6.54970     -0.197128      -2.07093      -1.21610      -3.18377     -0.845489       2.53914      0.606458      -1.22839     -0.614891      -3.02478      -3.49923     -0.655287      0.502050       2.46749       3.27305       3.62830       3.91538       4.04242       4.04156       3.92002       3.80915       3.62330       3.28648       3.01824       2.62727       2.32091       1.97038       1.65255       1.40434       1.12228      0.926532
  37  17 3910.9254    1.6656  8.3811 10.6350  0.0001  0.0745   0.0095   0.1999    0.0266   0.0000   431.8610       5.69689       7.60381       9.72308       2.34446       6.10392     -0.202916      -3.18406      -9.11362       1.03361      -1.85779      -1.06019       3.16805      -1.34714       2.94880      -3.60980     0.0840324      0.284371       3.23211       4.30003       4.76314       5.20617       5.32305       5.30839       5.29386       4.95882       4.66945       4.30791       3.95161       3.54206       3.08892       2.63054       2.21227       1.84501       1.50080       1.21285
  37  18 4065.5418    1.3648 11.0629 10.3681  0.0014  0.1004   0.0070   0.2635    0.0243   0.0000   443.0149       6.69587      -9.28770       13.7813    -0.0810790      -14.8716      -1.96739       13.1359      -3.87159      -7.78378       10.5146       4.43912      -4.95949       1.88868       1.21744       6.96620      -3.56365      -5.38992       4.22547       5.64124       6.39976       6.80927       7.13661       7.12709       7.02537       6.80164       6.22107       5.86453       5.21224       4.69303       4.04310       3.49770       2.87596       2.45401       1.97927       1.61670
  37  19 4219.4413    1.1327 13.7862 10.1420  0.0018  0.1217   0.0054   0.3275    0.0222   0.0000   452.1165       4.04346       26.2699       4.08641      -25.1863       2.44335       21.0392       1.00307       1.98195      -16.3238      0.310810      -13.2526       8.87545       8.80081      0.685274       4.69316       4.64510      0.431410       5.25068       6.84659       7.81909       8.31141       8.80156       8.75360       8.62459       8.05822       7.56187       7.05580       6.43064       5.73610       4.96902       4.27828       3.64244       3.00276       2.42658       1.96849
  38   3 1501.5510    0.1620  0.3161  9.0809  0.0034  0.0179   0.0059   0.0449    0.0255   0.0000   441.1295     -0.650388       21.2693       1.06508      -3.03673     -0.842442       1.88027       1.08077      -1.01618      -1.20824     -0.301494       1.10796      0.461406     -0.959244      0.688512      0.192490    -0.0897083      0.130728      0.863169       1.08514       1.13976       1.16796       1.22190       1.31483       1.35827       1.27017       1.23762       1.02457      0.972857      0.794757      0.806085      0.772124      0.682706      0.525602      0.381831      0.275714
  38   6 2098.9747    0.7501  0.9378  9.5790 -0.0008  0.0188   0.0117   0.0476    0.0662   0.0000   441.5689     -0.772762       21.3847      0.103721     -0.837943     -0.505021     -0.754413      0.224960      -1.16121      -1.59586     -0.192105    -0.0221534      0.225891      -1.04859      0.450551     -0.362793      0.587829      0.171333      0.846117       1.07892       1.17070       1.33057       1.33300       1.36359       1.28833       1.25595       1.16790       1.08859      0.949181      0.872324      0.809264      0.705311      0.609653      0.505945      0.403623      0.326420
  38   7 2282.9241    1.1640  1.0111 10.1862 -0.0005  0.0204   0.0170   0.0469    0.0773   0.0000   441.3936       1.80388       20.2489       1.71998      -1.22970      -2.92920      0.472672      -4.72513      0.653764      -1.35198      0.319828      0.486271  -0.000140341      0.246178    -0.0213412     -0.195522     0.0100096     0.0993434      0.975193       1.29127       1.53684       1.72336       1.81185       1.75255       1.71365       1.71349       1.55164       1.35915       1.20847      0.970126      0.862532      0.720088      0.598681      0.511043      0.416162      0.312344
  38   8 2460.0376    1.6526  1.2724 10.6574 -0.0018  0.0212   0.0216   0.0561    0.0831   0.0000   441.4816       1.76753       19.7201      0.998895      -4.73111      -1.66786     -0.377379      -1.68129      0.887989       1.40149     0.0523542      -2.11561      0.505866      0.737999     -0.382400      0.483367      0.353176      0.568248      0.995366       1.32522       1.46146       1.54241       1.53247       1.43064       1.37612       1.35479       1.31219       1.28100       1.19970       1.08550      0.970504      0.831523      0.682714      0.599237      0.475731      0.375520
  38   9 2633.8041    2.2081  1.3195 11.3568 -0.0010  0.0215   0.0287   0.0562    0.0791   0.0000   439.8655       3.43798       20.9802     -0.954734      -7.10272      0.397305     0.0614740     -0.736852       1.91600      -1.51278      0.487618     -0.187472     -0.471324     -0.486601     -0.937979      0.861585     -0.313385     -0.560388      0.941434       1.26064       1.33827       1.42501       1.49349       1.49831       1.48066       1.38727       1.33278       1.26225       1.14052       1.03953      0.870063      0.820508      0.662824      0.561749      0.450322      0.381675
  38  10 2806.1717    2.9661  1.1883 11.8346 -0.0026  0.0195   0.0400   0.0537    0.0973   0.0000   440.4879       1.87312       18.1912       1.88060      -2.38927      0.589584      -2.07010      0.357786      -1.35414      -3.12810       1.11052      -1.77375     -0.843956      -1.19637     -0.409919       1.10183      0.200188     -0.430092      0.861173       1.13262       1.24613       1.32707       1.34881       1.35678       1.37239       1.27386       1.19841       1.16949       1.04382      0.943711      0.808915      0.706282      0.592466      0.485700      0.399946      0.346173
  38  11 2976.0107    3.7086  0.9642 12.8745 -0.0032  0.0179   0.0565   0.0482    0.0696   0.0000   440.1948       6.10335       18.0924       3.81535      -1.65541       1.31996       1.51262      0.266857     -0.279544     -0.917229      -1.45592       2.28356      0.355360     -0.392981     -0.606341     -0.611372      -1.33547      0.289496      0.871964       1.13664       1.25113       1.26747       1.26143       1.28459       1.35239       1.30237       1.22965       1.15258       1.01398      0.885020      0.752189      0.660205      0.578035      0.468110      0.384802      0.315601
  38  12 3142.4333    4.0217  1.2638 12.7581 -0.0017  0.0215   0.0537   0.0556    0.0754   0.0000   439.9796       7.27076       14.6896       1.80246      -4.06208       4.10402      -2.87815      -2.13357       3.02425     -0.167355      -1.20964      0.426963      -2.15451      0.334440     -0.537183      0.460997     -0.515589     -0.814044      0.998902       1.37407       1.45351       1.64766       1.70359       1.71932       1.76603       1.66981       1.54868       1.36274       1.23362       1.08035      0.906353      0.766425      0.641088      0.520574      0.435315      0.355308
  38  13 3305.8503    3.5802  1.9244 12.2202 -0.0014  0.0260   0.0380   0.0684    0.0550   0.0000   438.8834       7.24795       14.8322       3.65558      -1.59579    -0.0416494       2.71994      -2.48686     -0.290498      -7.08405     -0.920697       1.93339      -3.45417      0.178076       1.38379      -1.13004      -1.52348     0.0199095       1.09930       1.52401       1.66266       1.83562       1.86238       1.85258       1.81812       1.74016       1.59609       1.53344       1.40196       1.21195       1.10929      0.930696      0.782808      0.686916      0.551932      0.447243
  38  14 3466.8369    2.9550  2.9817 11.8304 -0.0002  0.0351   0.0258   0.0855    0.0402   0.0000   440.6704       8.39659       13.5372       5.77847       3.07918       1.29627      -4.77891      0.100535       1.92833      -1.41788     -0.179133      -2.16392      -1.07290      -2.79308      -1.16157      0.672096      -1.54433       1.20960       1.53680       1.97899       2.20914       2.42592       2.44923       2.45510       2.44812       2.32662       2.21294       1.98643       1.87409       1.68469       1.46252       1.25999       1.07196      0.898380      0.721384      0.604900
  38  15 3625.9534    2.3381  4.3403 11.3990 -0.0009  0.0451   0.0179   0.1178    0.0328   0.0000   436.9221       4.87959       13.2523       2.38318     -0.976834       9.38089       1.92134       1.83308       4.43099      -1.82868      -1.06080       2.18267      -2.37408      -4.85517     -0.162752      0.785304      -1.14404      0.367924       1.92452       2.55720       2.88606       2.99252       3.14450       3.18233       3.12763       2.96587       2.83394       2.53896       2.39610       2.11524       1.88946       1.65706       1.37711       1.16558      0.970406      0.781771
  38  16 3783.4237    1.9760  6.4410 10.8446 -0.0010  0.0592   0.0123   0.1568    0.0285   0.0000   442.3314       3.07454       16.4084       5.02060       6.84241      0.622440       8.46748       4.16327       1.34535      0.968469      -7.05882      -7.60701       2.31281      -6.89130      -3.55221     -0.249917      0.464727     -0.443438       2.47377       3.29964       3.68913       4.05823       4.18806       4.29669       4.12545       4.00142       3.81957       3.45860       3.07341       2.78197       2.35303       2.08060       1.76453       1.46973       1.19451      0.959812
  38  17 3939.8898    1.5919  8.9620 10.4810 -0.0004  0.0788   0.0087   0.2135    0.0261   0.0000   442.9566       7.22961       14.6362       16.9239      -1.56880      -2.55990     -0.767744      -6.99446      0.254492       5.48346      -1.83930      -5.28720      -5.04314       2.42278       4.13686      -3.80035      -2.16618     -0.268974       3.27894       4.39500       4.96674       5.24692       5.50299       5.57329       5.44137       5.21593       4.88883       4.51210       4.12286       3.73372       3.25104       2.76135       2.39642       1.98660       1.62307       1.31200
  38  18 4095.3993    1.2900 11.0915 10.2834 -0.0021  0.0993   0.0065   0.2684    0.0234   0.0000   435.9457       8.93635       18.5833       15.2033       16.8349      -16.4110      -29.8868      -5.91740       8.37924       16.1635      -6.57026      -4.31219       6.84890     -0.823061     -0.678999       5.43242       4.69996       1.62400       4.18255       5.42841       6.19095       6.56148       6.85696       6.85559       6.77063       6.45820       6.10886       5.63765       5.22903       4.65023       4.10293       3.48549       3.01552       2.53125       2.07645       1.69772
  38  19 4249.7899    1.0608 13.8633 10.0563 -0.0016  0.1272   0.0051   0.3386    0.0214   0.0000   428.1020       4.13837       34.0076      -2.55379       2.75054      -14.4793      -27.0798       12.9929       17.5465      -10.1781     0.0381450      0.259002      -7.60470      -2.38851       8.65197      -3.26209      -5.50717     -0.645910       5.27733       6.95806       8.02903       8.64417       8.87345       8.90638       8.83687       8.44933       7.96244       7.32594       6.62334       5.92864       5.23633       4.49586       3.81536       3.19807       2.58052       2.12361
  39   2 1275.8221    0.0856  0.1383  9.1564 -0.0785  0.0428   0.0078   0.0381    0.0234   0.0000   442.7662    -0.0594532       23.5650       5.89685      -1.13409     -0.509296       1.37548      -3.38576      -3.39587      -1.60757       1.70698       4.11065     -0.682234      -4.06435    -0.0222848       3.28404       2.25274     -0.155003       1.78147       2.33116       2.48197       2.52399       2.51811       2.63839       2.64180       3.02792       2.55025       2.27850       2.08861       1.83802       1.58938       1.39008       1.13464       1.02407      0.841207      0.634745
  39   4 1728.2428    0.3213  0.3784  9.2368 -0.0037  0.0131   0.0079   0.0331    0.0334   0.0000   440.7694       1.16611       20.5855     -0.628828      -2.78054      -2.01684      0.664343      0.722051     -0.955883      -1.41669      0.251023      0.541779    -0.0324420    -0.0853658    -0.0255774      0.156744      0.222173      0.269542      0.530756      0.676829      0.795269      0.820969      0.891689      0.845260      0.862244      0.821864      0.772715      0.759679      0.688244      0.585942      0.520968      0.467343      0.384643      0.330542      0.255957      0.221729
  39   5 1925.1838    0.5455  0.6370  9.2594 -0.0026  0.0166   0.0098   0.0366    0.0525   0.0000   441.9283      -1.01391       20.2114      -1.28253      -3.98788      0.954822       2.14425      0.516048      0.556202      -2.19892       1.08479      0.840743      -1.03921      0.117318      0.353954      0.223109    -0.0201552      0.478574      0.652892      0.935849       1.05995       1.19178       1.21154       1.25787       1.20802       1.15845       1.06431       1.02243      0.926470      0.765925      0.712890      0.583002      0.476071      0.400261      0.339791      0.251734
  39   6 2116.5775    0.7820  0.9235  9.4738 -0.0006  0.0182   0.0118   0.0460    0.0718   0.0000   441.7611       1.67637       22.3196      0.591470      -2.52077     0.0337851     -0.122412      -1.91741      0.464712      0.786058   -0.00716519      0.279157     -0.178424    0.00279447      0.296181    -0.0849273     -0.508598     -0.420250      0.744360      0.966776       1.13525       1.20124       1.29925       1.22238       1.27357       1.23932       1.10041       1.07234      0.937063      0.866607      0.711411      0.603673      0.561407      0.458875      0.361850      0.295962
  39   7 2301.2424    1.2024  1.1558 10.1902 -0.0013  0.0198   0.0166   0.0531    0.0829   0.0000   438.7351       1.86379       19.5479      0.792235      -1.70425      0.784832      0.411938      -1.76698      0.458524      -2.93447      -1.94028     -0.103733     -0.623357     -0.232566      0.646222     -0.302124      0.258010      0.358362      0.845588       1.07652       1.23021       1.38038       1.38620       1.40986       1.39740       1.32350       1.28463       1.11875       1.00614      0.911907      0.855241      0.715430      0.641862      0.544447      0.448041      0.338231
  39   8 2479.0926    1.7105  1.3299 10.7455  0.0008  0.0213   0.0217   0.0561    0.0799   0.0000   440.6256      0.599964       18.0079       2.30627     -0.316821      -1.86634     -0.837243      -2.62703     -0.501030     -0.519722      -1.21435      -1.17997     0.0267075       1.19760     -0.514147     0.0859012     -0.611281      0.221676      0.908898       1.22901       1.41738       1.53255       1.60478       1.63701       1.59049       1.50895       1.40900       1.29412       1.14821       1.00300      0.891724      0.789682      0.669172      0.549885      0.456324      0.354876
  39   9 2653.9306    2.3126  1.1960 11.6412 -0.0018  0.0198   0.0317   0.0544    0.0805   0.0000   441.0092       3.09140       17.2414       1.11189      0.943847       2.77865      -1.37543      -1.53094       3.15446     -0.176867      0.255158      -1.04826     -0.424781     -0.529438     -0.696373      0.215652      0.404471     0.0735977      0.844586       1.11678       1.20477       1.28636       1.32656       1.35159       1.37208       1.31473       1.27187       1.12048       1.04317      0.931467      0.784057      0.716384      0.599448      0.487466      0.428759      0.343920
  39  10 2827.3801    3.2426  1.1090 12.1081 -0.0026  0.0189   0.0441   0.0485    0.0875   0.0000   441.3753       4.20419       20.0400       1.27929      -2.40219      -1.60875       1.95591      -2.39783     -0.183033      -1.19304       1.55126      -1.17347      0.963437       1.40046      0.211794     -0.766421      -1.04339     -0.106047      0.846683       1.06952       1.15955       1.28703       1.31908       1.33537       1.29806       1.18312       1.13946       1.13461       1.00639      0.879490      0.798004      0.707700      0.603988      0.506074      0.428147      0.345414
  39  11 2998.2481    3.7679  1.1323 12.6131  0.0026  0.0195   0.0516   0.0502    0.0827   0.0000   442.6235       3.16564       19.4313       2.64584      -1.41335     0.0432907     0.0742885     -0.155339      0.304261      0.991620      -1.05613      -2.08332      0.984128       1.61692      0.377688     -0.142816     -0.707839      0.492084      0.874819       1.20812       1.35884       1.49759       1.55687       1.56186       1.48512       1.46060       1.35898       1.26423       1.12072      0.992667      0.840182      0.723311      0.609021      0.515021      0.428406      0.357910
  39  12 3165.8342    4.0010  1.3702 12.7428 -0.0012  0.0217   0.0500   0.0554    0.0694   0.0000   440.6753       4.43291       17.4942       4.62363      -2.27974     -0.168808      -1.42727    -0.0730825     -0.191789      0.302804      -1.39749     -0.454262      -1.25354       1.23012     -0.242345      0.393444    -0.0640594     -0.315434      0.943658       1.25060       1.42118       1.55239       1.64097       1.70166       1.64822       1.52918       1.41789       1.29510       1.19767       1.04231      0.925150      0.789218      0.639012      0.544518      0.455415      0.366607
  39  13 3330.4949    3.5022  1.9351 12.5152 -0.0005  0.0269   0.0379   0.0694    0.0507   0.0000   439.6249       10.9895       16.5837       2.93255      -1.31573       2.19985       1.78400     -0.832748     -0.100144      -1.49305      0.864248     -0.641237      -2.37320      0.871491     -0.684504     -0.856297      0.141249     -0.351338       1.14757       1.54974       1.68828       1.90429       1.92040       1.88610       1.80955       1.81052       1.70695       1.55858       1.43766       1.25879       1.14635       1.00140      0.844753      0.714234      0.598341      0.481954
  39  14 3492.8291    2.9038  3.0363 11.8204 -0.0012  0.0341   0.0248   0.0906    0.0387   0.0000   442.1611       4.21219       13.1911       1.96363      -2.89605      0.176212     -0.487867       3.84548      0.629405      -4.60953       1.79741       1.37651       1.08016      -1.42701      -2.08926     -0.541102     -0.720185      0.353491       1.35637       1.82723       2.02570       2.17635       2.27068       2.30897       2.23850       2.22842       2.06859       1.91857       1.74590       1.54073       1.36056       1.19658       1.02904      0.854150      0.704735      0.564233
  39  15 3653.0516    2.3276  4.8262 11.2279 -0.0000  0.0473   0.0162   0.1241    0.0314   0.0000   440.7681       12.3087       22.6520     -0.337764      -1.40916       1.00800     -0.878746      -3.81162      -1.01343      -2.87682      -1.37360      -2.10138      -1.22031       1.25147      -1.24622      -2.66771     -0.296994     -0.247853       1.95261       2.66342       2.86756       3.13118       3.28473       3.27762       3.22038       3.08897       2.90122       2.71605       2.50051       2.22013       1.99333       1.68437       1.46350       1.19926       1.01905      0.823799
  39  16 3811.1959    1.8711  6.9849 10.7450 -0.0008  0.0628   0.0111   0.1663    0.0278   0.0000   441.0656       16.6118       9.34003      -1.50840      -16.8055       6.49898       4.59320      -3.02745       1.61842       1.85045     -0.359860       5.32910      -5.10018      -4.03736      -1.65938       4.49873       1.80171       1.01787       2.58933       3.39251       3.84021       4.11574       4.30626       4.33836       4.26862       4.15318       3.82040       3.57994       3.26728       2.86358       2.63258       2.28385       1.96967       1.64996       1.40061       1.11944
  39  17 3968.3342    1.5496  9.3808 10.4103 -0.0002  0.0816   0.0079   0.2208    0.0252   0.0000   445.3603       5.61304       23.6345       3.86307       9.07469       13.1688       10.5393      -8.17934       8.21725      -10.6703      -4.80228     -0.698079      0.200131      -4.78818       1.56697       1.32883       3.34135       1.24788       3.30330       4.40743       4.94164       5.29058       5.57715       5.52520       5.39717       5.31240       4.91562       4.58946       4.28253       3.83370       3.33715       2.91659       2.47883       2.07381       1.72623       1.38973
  39  18 4124.3620    1.2746 12.2859 10.2197  0.0002  0.1056   0.0059   0.2874    0.0226   0.0000   436.2734       5.84526       23.9315       8.16006      -36.7457      -4.10409       26.6415      -4.84892      -1.72779      -2.98796       1.27252      -6.99397      -12.1974     -0.595020       2.22247      0.452139       1.69839      -1.19353       4.32576       5.68792       6.51856       6.88950       7.28301       7.31637       7.27543       6.86034       6.50402       5.92958       5.51262       4.95758       4.35779       3.86640       3.22265       2.74738       2.27573       1.82518
  40   4 1743.2583    0.3236  0.4217  9.4150 -0.0018  0.0148   0.0077   0.0334    0.0338   0.0000   441.5865     -0.243356       22.2288      0.415534      -2.56811       1.31474     -0.260470       1.37361    -0.0643749      0.276431     -0.520659      0.192673     -0.129367     -0.982370      0.675807     0.0447860      0.297861     -0.378417      0.564963      0.744225      0.870319      0.864710      0.977023      0.986975      0.951740      0.940339      0.849908      0.848199      0.698830      0.671985      0.565555      0.513526      0.442881      0.364058      0.297364      0.237379
  40   5 1941.4065    0.5569  0.7212  9.5016 -0.0027  0.0180   0.0097   0.0405    0.0534   0.0000   441.9088     -0.385750       22.0070     -0.324214      -2.80213      0.288541      0.546990      0.451176       1.12168     -0.801053     -0.947173      -1.30851    -0.0562389     -0.315580     -0.894020      0.348359    -0.0729615     -0.247492      0.700803      0.948496       1.02275       1.04470       1.18967       1.16049       1.15895       1.15197       1.08230      0.957689      0.855727      0.793211      0.683490      0.621000      0.501526      0.432352      0.353944      0.306633
  40   6 2133.9757    0.8539  0.7581 10.0986 -0.0024  0.0162   0.0141   0.0398    0.0597   0.0000   441.2345      -1.58432       20.5120       2.37224      -1.40388      0.269239      -1.85403       1.23923      -1.64343     -0.802859      -1.24622     -0.861195      -1.45847     -0.148090      0.255179      -1.44735      0.225376     -0.279309      0.701416      0.917952       1.02147       1.10410       1.13675       1.17575       1.18968       1.10221       1.05948      0.976448      0.869033      0.755775      0.671207      0.596477      0.512800      0.438779      0.367909      0.290812
  40   7 2319.3445    1.2575  1.1846 10.4116 -0.0041  0.0201   0.0174   0.0549    0.0885   0.0000   441.8048      -1.01384       19.3027      -1.24478      0.262273      0.599506       1.08225       2.60745       2.83933      -3.35742       1.50690       1.26990      0.522878      -1.33267     -0.746177     -0.664351    -0.0627297     -0.514805      0.859147       1.17716       1.26260       1.32944       1.39487       1.42694       1.45119       1.35274       1.30880       1.14582       1.09060      0.977467      0.872142      0.735671      0.650016      0.537523      0.435796      0.362945
  40   8 2497.9621    1.8242  1.2746 11.1867 -0.0005  0.0217   0.0235   0.0533    0.0733   0.0000   441.2576       2.06507       22.0288       2.87269      -5.92295      0.938588      0.463804     -0.905370       2.03600     -0.991804       1.95598     -0.161406     -0.817275     -0.380377      0.913612     -0.311042      0.570974      0.689246      0.950186       1.26757       1.41301       1.62642       1.74286       1.73398       1.65479       1.58624       1.48994       1.37768       1.23471       1.07508      0.936100      0.786062      0.692519      0.567668      0.492687      0.383613
  40   9 2673.8308    2.5404  1.2532 11.5331 -0.0101  0.0202   0.0315   0.0509    0.0848   0.0000   440.8085       2.92601       19.6099      -1.10703      0.124690      0.806512     -0.345617      -1.43925      0.943925      0.282432      0.142180      -2.10382     -0.570626      0.190636     -0.981170      0.135080      0.298670      0.519906      0.896442       1.18741       1.28384       1.42110       1.48623       1.44808       1.38000       1.27362       1.24457       1.16135       1.12767      0.988453      0.882826      0.797595      0.680162      0.568671      0.468659      0.385948
  40  10 2848.3474    3.3402  1.0695 12.3345 -0.0000  0.0188   0.0449   0.0464    0.0868   0.0000   440.2532       5.55998       19.3831       3.91513      -4.02551     -0.736532     0.0118819      -1.63005     -0.459594     0.0295409     0.0528089     -0.148035     -0.265618     -0.277316      0.580650     -0.460697      0.384527    -0.0850870      0.858692       1.14779       1.22693       1.33010       1.29187       1.25153       1.21644       1.20998       1.18833       1.15226       1.04779      0.972122      0.833467      0.713485      0.606558      0.503933      0.442771      0.352405
  40  11 3020.1729    3.8121  1.2489 12.9227  0.0008  0.0202   0.0506   0.0538    0.0740   0.0000   443.5139       5.41142       19.3739      0.413414      -2.22485       2.95472     0.0815543      0.177340       3.24974      -2.21186     -0.642114      -1.15253      -1.58750     -0.223611      0.354753      0.696721      0.323136     -0.195000      0.873042       1.15779       1.29224       1.41870       1.46977       1.43941       1.38480       1.34679       1.28886       1.19119       1.06421       1.01345      0.946932      0.810654      0.684214      0.563116      0.462384      0.378890
  40  12 3188.8868    3.9663  1.4651 12.9045 -0.0013  0.0221   0.0480   0.0578    0.0650   0.0000   442.0456       4.66931       18.1446       4.79539      -1.92595      0.318181      0.741967    -0.0344811     -0.145008     -0.586445      -1.23209      -1.81189      -1.09859     -0.627261      0.178072      -1.48459     -0.765564     -0.382051      0.894938       1.20899       1.33875       1.44137       1.51929       1.54922       1.48725       1.40311       1.36572       1.23277       1.16996       1.02708      0.946096      0.808893      0.687300      0.570600      0.477046      0.396963
  40  13 3354.7656    3.3283  2.0509 12.5991 -0.0035  0.0271   0.0348   0.0738    0.0458   0.0000   439.6322       4.85166       17.1137       1.90526      -1.98661       1.21851      0.159262      0.940185      0.219770     -0.335490      -1.30703       2.25884     -0.444219      -1.52820       1.83571    -0.0522489       1.08249    -0.0845708       1.06888       1.44601       1.58383       1.69813       1.76137       1.81733       1.81032       1.77950       1.66765       1.54656       1.37681       1.23237       1.06068      0.964794      0.809010      0.709897      0.571247      0.470893
  40  14 3518.3537    2.7208  3.4299 11.8784 -0.0009  0.0368   0.0218   0.0983    0.0352   0.0000   438.7054       3.95689       13.3872       5.00201     -0.188512      -7.48220       2.98762       1.62880     -0.296150      -4.43028      -1.13646      0.711455       4.18495      -1.33815      0.623282     -0.788166     -0.371461      0.571913       1.48323       1.97019       2.22525       2.47215       2.54356       2.58671       2.57419       2.43953       2.28075       2.12473       1.90404       1.72749       1.52441       1.32038       1.15074      0.951416      0.786852      0.649445
  40  15 3679.6122    2.2357  5.1693 11.4077 -0.0001  0.0499   0.0153   0.1294    0.0295   0.0000   442.6776       13.3622       15.0906      -2.37760       3.26634      -1.44053      -5.46848      -3.71993       4.86194       1.45914      -4.48126      0.336353      -3.36665      -3.26530     -0.886808       2.08615      0.991358     -0.581668       2.00186       2.62256       2.92855       3.27847       3.28709       3.38612       3.26390       3.20565       2.93917       2.80599       2.60638       2.35287       2.05892       1.79850       1.55235       1.30656       1.08025      0.897763
  40  16 3838.9766    1.8382  7.8020 10.8651 -0.0002  0.0674   0.0102   0.1813    0.0260   0.0000   444.0785       9.66614       16.0838       15.8388       7.25779     -0.713078       1.29775     -0.526652      -2.61851     -0.811503      -7.19292      -6.41281       1.78365     -0.782976       1.76916      -2.84314      -2.67148      0.696453       2.67574       3.53397       4.03566       4.31284       4.62719       4.61853       4.50501       4.44153       4.16057       3.79674       3.49581       3.09123       2.78499       2.40739       2.06732       1.75022       1.42591       1.17549
  40  17 3996.8928    1.5162 10.0960 10.5438 -0.0007  0.0847   0.0073   0.2325    0.0244   0.0000   442.4994       9.21861       16.2225       8.97485       4.34179      -13.3347      -7.65573       18.2761       5.53082      -1.58343       3.01115       4.16191       2.76692       3.66057       2.75530       2.16454      -2.14996       3.39451       3.36207       4.56432       5.07976       5.52356       5.60900       5.66785       5.56886       5.45933       5.14730       4.82032       4.46476       3.96373       3.55598       3.09181       2.63022       2.18030       1.83376       1.52241
  40  18 4153.6220    1.2286 13.1138 10.3256 -0.0008  0.1156   0.0055   0.3042    0.0218   0.0000   436.7655       19.6578       15.5998      -10.4242      -7.09240      -12.9797      -19.2437      -8.07146       4.86659      -5.54900       7.94904       2.44204      -2.87837      -6.90862       7.19879      -1.10601       1.67567     -0.571420       4.48802       6.00342       6.82316       7.24917       7.79007       7.62084       7.63633       7.37788       6.87211       6.48809       5.86528       5.41691       4.71609       4.12404       3.53847       3.00225       2.50703       1.99667
  41   5 1957.4515    0.5802  0.7419  9.7485 -0.0012  0.0172   0.0097   0.0409    0.0533   0.0000   440.8243       1.02180       20.4454       1.63908      -2.78480      -2.17000      0.486520       1.70980     -0.751059     0.0880104     -0.229463     -0.772980     -0.266739    -0.0176447      0.171701      0.146514      0.177737    -0.0985473      0.744431      0.990792       1.12233       1.18393       1.16314       1.18758       1.15637       1.07879       1.02738      0.965491      0.956863      0.886342      0.824210      0.739866      0.613763      0.498476      0.412338      0.327446
  41   6 2151.1328    0.8763  0.8241 10.2615 -0.0017  0.0168   0.0137   0.0420    0.0618   0.0000   440.6652     -0.333572       19.9530      0.336204      -1.15078      -1.61645       2.88270      -1.56177     0.0173675     -0.701606       1.58037     -0.549290      0.515396     -0.709921     -0.511898   -0.00585373      0.188081     0.0437404      0.700008      0.978575       1.08530       1.22979       1.29372       1.36755       1.27522       1.23942       1.09894       1.06428      0.939540      0.816670      0.723797      0.616971      0.533234      0.428772      0.376058      0.298538
  41   7 2337.1673    1.3540  1.1188 10.7622 -0.0026  0.0197   0.0186   0.0487    0.0792   0.0000   440.6329       1.57439       21.1536       1.05798      -3.77224       3.04456      -1.40300      0.449084      0.345362       1.31753       1.08240      0.320738      -1.27275     -0.273931      -1.24138      0.116893     -0.707069      0.881167      0.851514       1.12625       1.20869       1.25441       1.35246       1.34151       1.33227       1.17592       1.09324       1.07692       1.03378      0.941679      0.890568      0.811358      0.712003      0.615144      0.526295      0.447565
  41   8 2516.5989    1.8423  1.2244 11.5750 -0.0054  0.0202   0.0247   0.0544    0.0718   0.0000   441.3953       3.39479       21.1599       1.78962    -0.0328859       2.09076      -1.26808     -0.315015     -0.690338   -0.00118048      0.631982      -1.20565      0.674403       1.23550     0.0432193     -0.392698     0.0445682       1.44123      0.840672       1.17602       1.30223       1.49125       1.55342       1.56177       1.52767       1.42730       1.39688       1.21555       1.15383       1.00729      0.900025      0.754817      0.671247      0.553796      0.446960      0.370731
  41   9 2693.5520    2.5158  1.2195 12.1626 -0.0021  0.0202   0.0331   0.0525    0.0743   0.0000   439.7460       1.53199       22.5957       1.34440     -0.990711       1.54408      -1.19779     -0.247850      0.348291       1.21161   -0.00141255     0.0834270    -0.0823931      -1.53253     -0.744334     -0.924063      0.305266     -0.474754      0.840659       1.13620       1.23374       1.31413       1.34128       1.43803       1.43965       1.39099       1.30566       1.17008       1.08728      0.947429      0.844390      0.732885      0.639984      0.528824      0.440165      0.369198
  41  10 2869.0298    3.3271  1.0387 12.6804 -0.0019  0.0172   0.0460   0.0472    0.0781   0.0000   441.0468       3.63473       18.6111       1.77425      -2.19429       1.02836       1.60298      -2.13880      0.381080     -0.636881     -0.269086     -0.895014     -0.198032     -0.285456     -0.559557     -0.323644      -1.41573    -0.0332247      0.714027      0.953496      0.985972       1.09439       1.16206       1.18805       1.18152       1.09235       1.03836      0.982194      0.921928      0.819151      0.710837      0.651734      0.556849      0.468037      0.413085      0.333255
  41  11 3041.7802    3.9201  1.1164 13.2051 -0.0023  0.0191   0.0532   0.0490    0.0770   0.0000   440.6605       3.29265       19.0471       2.24649      -1.64095      -2.13560      -1.40222      0.409246      -1.69566      -1.26009      0.799532     -0.541045      0.625938      0.256774     -0.515316      0.441440     -0.864405    -0.0221317      0.784438       1.03716       1.15612       1.21614       1.27386       1.29252       1.27095       1.24416       1.15924       1.05900      0.964472      0.896187      0.849819      0.752467      0.664058      0.554242      0.468728      0.377658
  41  12 3211.4747    3.8502  1.4757 13.1268 -0.0014  0.0232   0.0462   0.0575    0.0610   0.0000   442.7239       3.36954       19.6770       3.05240       1.35527      0.164985       2.26536      -1.48142       1.21574      -1.72325       1.49416      -1.33825     -0.438132      0.199073      -1.28614     -0.323910      -1.09707      0.280255      0.968647       1.31509       1.50278       1.65615       1.62169       1.68568       1.63147       1.59870       1.49979       1.38268       1.25306       1.15368      0.973418      0.851763      0.729828      0.626520      0.517514      0.425789
  41  13 3378.6069    3.3248  2.4091 12.5572  0.0003  0.0296   0.0313   0.0767    0.0442   0.0000   442.9345       5.95217       15.9916       4.05571     -0.976996      -1.98231       1.26262      -4.01801     -0.300718      -3.04708       3.24531      -3.32190      0.796842      0.959385       1.31230      0.192958      0.378368      -1.36930       1.16078       1.59967       1.78600       1.96365       2.10370       2.08456       2.06741       1.95953       1.84452       1.72317       1.57285       1.42818       1.25034       1.08952      0.924614      0.780011      0.634354      0.540646
  41  14 3543.4488    2.7428  3.6257 12.1130 -0.0010  0.0375   0.0213   0.1006    0.0323   0.0000   438.1306       10.3804       15.3123       6.83420      -5.31993     -0.998524       1.26953       1.47541       2.50787     -0.806536       4.52239       1.27533       2.91364      -1.60880       1.29845     -0.632463      0.323384      0.785747       1.51247       2.03044       2.25964       2.47204       2.58372       2.52209       2.46561       2.38741       2.29861       2.13091       2.00898       1.79782       1.61205       1.44153       1.18875       1.01366      0.850115      0.690967
  41  15 3705.8731    2.1558  5.1518 11.6811 -0.0006  0.0485   0.0147   0.1355    0.0268   0.0000   442.6171       8.06344       10.5105      0.882713       1.56517       1.45106       1.94924      -2.63919      -3.05240      -1.58239       4.02721       4.70721       1.39812     -0.954357   -0.00239738       2.96889     -0.766378       1.36754       1.96256       2.56881       2.88885       3.09048       3.28304       3.24243       3.25274       3.05833       2.89712       2.72436       2.53023       2.36946       2.05716       1.83592       1.55329       1.33966       1.10646      0.905557
  41  16 3866.2392    1.7710  7.2189 11.1550 -0.0009  0.0644   0.0102   0.1714    0.0249   0.0000   439.3116       2.57649       21.3107       6.68411       5.91894      0.501013      -6.12631     -0.648482      -5.25023      -2.77983      -6.52603      0.324585       6.36651    -0.0931188      -1.70108       4.29045     -0.934696     -0.771748       2.57161       3.39785       3.86038       4.12707       4.21076       4.22982       4.31597       4.12817       3.91570       3.61747       3.37994       3.00853       2.74599       2.41628       2.01347       1.74909       1.47209       1.21281
  41  18 4182.8176    1.2032 13.4174 10.5022  0.0020  0.1138   0.0053   0.3055    0.0208   0.0000   427.5932       16.0258       30.4537      -13.2226      -10.8172      -2.88879       10.9966      -13.1873      -3.09557       9.74662      -9.66427      -6.03592       3.45987       8.74693      -2.85822       3.87013      0.203561       1.13976       4.34346       5.85543       6.65072       7.17134       7.43622       7.57933       7.46619       7.22632       6.82176       6.33617       5.81649       5.35993       4.69862       4.13113       3.52607       3.02497       2.53354       2.09034
  42   2 1314.2561    0.0918  0.0467  9.4085  0.0206  0.0202   0.0064   0.0124    0.0200   0.0000   441.3572      -1.01134       20.2304     -0.816279      -3.76994      -2.87988       1.44063       1.58272      -2.05212     -0.473267      0.877118     -0.637864     -0.599814      0.747679     -0.147759      0.235573     -0.152432      0.396511      0.708797      0.860330       1.01071       1.16170       1.17799       1.06631       1.04278       1.16828       1.04745      0.859847      0.923551      0.737895      0.763182      0.623102      0.520410      0.516328      0.389336      0.318933
  42   3 1558.1997    0.1902  0.2240  9.4020 -0.0109  0.0151   0.0065   0.0292    0.0239   0.0000   442.3465     -0.891278       20.7894      -1.13162      -3.19380     0.0899523      -1.79721    -0.0487873      -1.56178      -1.30246     -0.256481     -0.919670      0.106178      0.631466    -0.0470288     -0.213291     -0.117581     -0.340140      0.525000      0.872209      0.768526       1.02969      0.880001       1.01963      0.928201      0.939367      0.824095      0.803667      0.793467      0.661237      0.636467      0.513119      0.477831      0.357559      0.324638      0.267245
  42   5 1973.3272    0.5947  0.6992  9.7079 -0.0042  0.0164   0.0100   0.0386    0.0513   0.0000   441.9738      -1.23245       20.1172     -0.591784      -3.00843       1.10499     0.0540464     -0.473795       1.00979       1.86021      0.460305     -0.184574     -0.325516     -0.778409     0.0335406     -0.136492      0.625743     -0.363595      0.642180      0.890448      0.944072       1.04693       1.03302       1.01791       1.02903       1.03509      0.967472      0.924947      0.855052      0.785270      0.677607      0.593992      0.496932      0.416762      0.376842      0.305330
  42   6 2168.1282    0.9060  0.9483 10.1468 -0.0006  0.0186   0.0131   0.0454    0.0654   0.0000   442.1951      0.681477       18.5367       2.33421      -2.47077      -3.25663     -0.468644      -1.94191     -0.606983      0.466387      0.323127     -0.673261      0.499390      0.999089     -0.210216     -0.105265     -0.264077     0.0394159      0.767672       1.07687       1.24126       1.33954       1.38748       1.32819       1.34204       1.19584       1.17454       1.07359       1.03533      0.945001      0.881139      0.770323      0.681341      0.553230      0.472559      0.380778
  42   7 2354.8462    1.3388  1.2733 10.7318 -0.0004  0.0213   0.0174   0.0554    0.0738   0.0000   441.4393       2.00146       21.2089       1.37309      -2.51188       1.54773      -1.94935      0.617717       1.74667      0.151020       1.12877       1.32948     0.0683502     -0.747753     -0.159481      0.440080      0.350101    -0.0594781      0.797648       1.07250       1.20543       1.30014       1.42532       1.35228       1.41013       1.33742       1.24715       1.19899       1.05720      0.946767      0.879974      0.746922      0.652855      0.556968      0.452399      0.382917
  42   8 2535.1084    1.9696  1.2844 11.3995  0.0006  0.0204   0.0249   0.0536    0.0738   0.0000   439.4840       2.83249       22.9859       1.88467      -3.45201       1.51442       1.71671     -0.636562      0.196814      -1.60802      0.276136     -0.282576      -1.08964     -0.786610      0.509762      0.487213     -0.330792      0.209655      0.808547       1.08709       1.17687       1.30728       1.29896       1.32339       1.30107       1.24356       1.20238       1.11718       1.06977      0.950339      0.880349      0.757944      0.670864      0.556753      0.473358      0.391520
  42   9 2713.1298    2.5949  1.1288 12.2036 -0.0001  0.0187   0.0352   0.0505    0.0747   0.0000   441.5524       3.72963       21.0487      0.995814      -1.32037      -1.85556      0.692829       1.24069     -0.445978     -0.320821      0.615709     -0.325100     -0.911138     -0.730033      0.942199     -0.145370      0.948683    0.00474648      0.723676      0.966516       1.06024       1.18453       1.19574       1.20914       1.21591       1.18884       1.04443       1.04635      0.947835      0.901213      0.785602      0.709988      0.598696      0.510113      0.439471      0.358040
  42  10 2889.5073    3.4233  1.1848 12.3507 -0.0013  0.0184   0.0432   0.0488    0.0914   0.0000   440.6787       4.40473       19.2900       1.68587      -2.17062      -1.14429      -2.25312      -2.05446     -0.713831      0.118476     -0.143570      -1.13918     -0.438362     0.0379968    -0.0801096     -0.317049     -0.294059     -0.351628      0.719278      0.949611       1.10940       1.19492       1.27296       1.25578       1.25741       1.18981       1.14527       1.07369      0.951686      0.880104      0.801514      0.702309      0.569979      0.499607      0.408508      0.349494
  42  11 3063.1149    3.9918  1.1558 13.1052 -0.0002  0.0190   0.0530   0.0523    0.0730   0.0000   438.9373       3.89044       18.5993       2.88419      -2.91956       2.43954     -0.464226     0.0401718     -0.168604     -0.276343    -0.0861330      0.570969      0.359078     -0.853925     -0.255756      0.405188     0.0682836      0.227475      0.758820       1.03873       1.17591       1.28900       1.24282       1.25827       1.11234       1.13027       1.08820       1.07262      0.989109      0.929362      0.827545      0.772459      0.636846      0.536606      0.476042      0.376629
  42  12 3233.7803    3.8754  1.5726 12.8409 -0.0027  0.0230   0.0436   0.0574    0.0590   0.0000   437.5731       6.12190       21.0340       2.17411      -3.45998     -0.772345       1.08168      -1.88573     -0.932115      -1.04019      -1.85374      -1.59165      -1.34468     0.0451215      0.668631      0.131366      0.297676     -0.939459      0.901153       1.20919       1.31951       1.39035       1.47516       1.50355       1.52396       1.45103       1.38158       1.32554       1.21159       1.11323      0.943044      0.816347      0.719496      0.627182      0.529543      0.416496
  42  13 3402.1822    3.2453  2.2082 12.6229 -0.0001  0.0289   0.0319   0.0723    0.0421   0.0000   438.9994       4.97605       20.7928       3.61412      -2.29841       1.52823     -0.559795      -1.50816      -1.26812       2.10338       1.15495     -0.818279      -1.29432     -0.529738      0.504053     -0.160808      0.249935     -0.970565       1.06174       1.50295       1.61429       1.84423       1.82075       1.90445       1.89929       1.81372       1.73157       1.58828       1.47530       1.32400       1.17040       1.03587      0.878700      0.760356      0.642884      0.520608
  42  14 3568.2308    2.6355  3.9658 11.7668 -0.0006  0.0398   0.0193   0.1055    0.0332   0.0000   439.5818       9.04251       16.8697       3.18739       1.04892       2.21993       2.84181      -2.59835      -3.43166      -5.31373      -2.97391       3.47412       1.10362      -1.68165      -1.04489      0.292155     -0.147305      0.402627       1.49510       2.02858       2.28368       2.49441       2.60362       2.60946       2.58700       2.48760       2.39731       2.24315       2.05661       1.87892       1.62390       1.42181       1.24798       1.06502      0.912270      0.736513
  42  15 3731.7595    2.1133  6.2072 11.3374 -0.0002  0.0548   0.0128   0.1489    0.0255   0.0000   442.7833       12.3806       15.4223     -0.640329     -0.806410      -4.45383      -10.3817      -3.16911       3.66498       1.46477       1.14925       2.75965      -1.48661      0.635795      -1.23467     -0.114376      -2.00836      0.933056       2.13738       2.80217       3.18163       3.41363       3.62627       3.60296       3.58562       3.50831       3.31344       3.10098       2.84513       2.55936       2.28302       1.97927       1.75557       1.51217       1.26033       1.03996
  42  16 3893.0134    1.7195  8.6042 10.9238 -0.0005  0.0721   0.0090   0.1978    0.0239   0.0000   438.1296       5.38703       23.9336       2.97154      -1.02110      -7.14269      0.745327       8.72706       2.20896       3.93124      -1.42164      -6.22287      -2.40492      -1.06806      -1.18999       2.35786     -0.718949      -1.54018       2.82964       3.67675       4.24271       4.54130       4.76380       4.81072       4.68534       4.49581       4.32939       4.05311       3.75404       3.40266       3.06882       2.68889       2.32924       1.99312       1.68537       1.41175
  42  17 4052.7845    1.3761 10.8257 10.5656 -0.0004  0.0944   0.0064   0.2507    0.0232   0.0000   435.8423       19.5901       5.14383       2.77450      -5.32856      -1.97986      -2.68664       7.59147       3.96636      -1.66190       2.26283      0.214932      -8.09020       2.61920       5.93449      -1.67368      -3.06664     0.0811266       3.48701       4.78919       5.33114       5.82755       6.11487       6.00770       6.11312       5.79064       5.60621       5.28001       4.80280       4.32334       3.89155       3.41842       2.99227       2.53320       2.08622       1.75030
  42  18 4211.0614    1.1165 13.3752 10.4048 -0.0028  0.1212   0.0050   0.3178    0.0202   0.0000   430.2016       21.4388       25.6387       4.75687       8.49152       4.15798      -4.83278       1.43581      -10.1735      -7.95863      0.860002    -0.0312508       4.24639     -0.956923      -3.29773       3.65433      -3.29871       4.72291       4.54408       6.26223       6.81314       7.55118       7.67296       7.84925       7.65187       7.49410       7.07739       6.71484       6.17794       5.71065       5.02776       4.53341       3.80691       3.29927       2.76231       2.32025
  43   3 1571.7907    0.2017  0.2716  9.2128 -0.0023  0.0134   0.0063   0.0294    0.0246   0.0000   441.9814      -1.25012       21.3607     -0.683239      -2.90151      -1.40213      0.895107     -0.432359     -0.218993      0.822281      0.367970      -1.38820       1.24996      0.274662    -0.0168218      0.427711     0.0753525     -0.278841      0.520617      0.600185      0.760714      0.789585      0.872406      0.854993      0.796409      0.806121      0.802513      0.728534      0.643722      0.627243      0.552430      0.475725      0.404519      0.359146      0.309098      0.259258
  43   4 1787.0395    0.3947  0.4734  9.3103 -0.0013  0.0153   0.0081   0.0317    0.0363   0.0000   441.3164     -0.214906       20.5715      -1.27240      -2.71344      0.199744      0.352465      -1.41597      -1.63728     -0.790887      0.117230     -0.689164     -0.555205     -0.285771     -0.475269     -0.146551      0.423785     -0.236234      0.702344      0.979810       1.07507       1.09038       1.06458       1.01454      0.931911      0.829928      0.842078      0.849608      0.816586      0.784170      0.766196      0.688536      0.588664      0.482576      0.393924      0.334620
  43   5 1989.0445    0.6288  0.6833  9.5448 -0.0030  0.0161   0.0106   0.0363    0.0528   0.0000   439.7888     -0.794947       20.5490       1.95982      -1.21171     -0.407351     -0.663227      0.586324       1.45270     -0.115773      0.294192     -0.407804      0.864573     -0.839322      0.402036      0.471676      0.592759      0.453119      0.558859      0.772692      0.899822      0.980140      0.986311       1.05859       1.02907      0.949262       1.00490      0.859249      0.780575      0.749830      0.621141      0.568978      0.482846      0.427826      0.351752      0.290401
  43   6 2184.8470    0.9627  1.0628  9.8990 -0.0014  0.0191   0.0133   0.0473    0.0740   0.0000   440.4345       1.39587       18.6410      0.557939      -2.29698       1.52793     -0.979966     -0.335548      0.313246     -0.386595       1.07143      0.164086     -0.217423     -0.414578      0.112504      0.341150     -0.917902      0.403927      0.703757      0.925864       1.06060       1.15845       1.27955       1.20305       1.27056       1.19037       1.11844       1.08187      0.935988      0.877609      0.765086      0.681743      0.578706      0.491393      0.419362      0.345007
  43   7 2372.2857    1.4210  1.2491 10.6388 -0.0026  0.0201   0.0181   0.0516    0.0728   0.0000   438.8686       1.20365       19.7085       2.97207      -3.89705      0.261429      0.810549     -0.844092     -0.562528       1.84218      0.263666     -0.546934     -0.689966      -1.09723     -0.739639     -0.521551     -0.126618      0.475023      0.801658       1.03429       1.18741       1.26277       1.30457       1.29618       1.32517       1.26709       1.23128       1.13795       1.06117      0.974309      0.880041      0.765139      0.677112      0.557626      0.476642      0.395725
  43   8 2553.3814    2.0398  1.2841 11.1998 -0.0011  0.0199   0.0252   0.0515    0.0749   0.0000   441.4656       3.63422       20.6674       3.26234      -2.55084      0.467963      -3.12435      -1.25112      0.509839      -1.48600   -0.00657608     -0.177471     -0.198762     -0.577965       2.15624      0.132394      0.439913     -0.430217      0.782961       1.06359       1.16544       1.32323       1.30303       1.34860       1.34794       1.26984       1.19887       1.12554       1.03589      0.972527      0.868229      0.787815      0.667611      0.557835      0.476760      0.410496
  43   9 2732.4755    2.6919  1.1681 12.1363 -0.0032  0.0191   0.0361   0.0513    0.0745   0.0000   440.8239       4.24514       18.5975      0.753063      -3.53408     -0.131011       3.35038      -1.64465     -0.415298       3.27997     -0.774598      0.541814     -0.704872      0.978799      0.147185     0.0266665     -0.226406      0.179456      0.743600      0.985048       1.09735       1.20980       1.22376       1.27409       1.25025       1.19416       1.18141       1.08179      0.983679      0.884672      0.827490      0.708821      0.617152      0.540979      0.441176      0.375707
  43  10 2909.7582    3.5821  1.0446 12.5134 -0.0020  0.0178   0.0479   0.0459    0.0809   0.0000   440.6600       4.78768       20.1455      0.590050      -3.18756       3.18627      0.679046    -0.0632468      0.489101      -1.60122       1.23357      -2.99451     -0.419067      -1.47367     -0.457663     -0.161895    -0.0155676     -0.195068      0.717853      0.963298       1.13381       1.21858       1.19077       1.22632       1.14988       1.10351       1.05247       1.02648      0.952672      0.941819      0.811245      0.699414      0.612826      0.521103      0.415777      0.360028
  43  11 3084.0937    4.0755  1.3181 12.6921 -0.0009  0.0197   0.0494   0.0536    0.0773   0.0000   442.1142       5.40926       18.9744       3.95395      -5.03005       1.38469       1.39726    -0.0892691     -0.909517      -1.25467      0.264905     -0.744121       1.41574    -0.0512837      0.280043      0.373856      0.678910      0.624354      0.730059      0.960984       1.05160       1.14288       1.22238       1.20709       1.23933       1.17457       1.18883       1.06847      0.947788      0.903960      0.806934      0.689431      0.614646      0.519266      0.447832      0.368637
  43  12 3255.7686    3.8398  1.7301 12.5457 -0.0006  0.0231   0.0400   0.0606    0.0555   0.0000   441.3529       6.24327       21.1915       5.33531      0.152059       3.65813      -1.00372      -3.12956      0.312133     -0.687699     0.0250692      -1.74946      -2.02337    -0.0433252      0.163680     -0.737399     -0.681666     -0.300901      0.903052       1.16307       1.32006       1.42632       1.44131       1.42015       1.47413       1.41315       1.34672       1.28709       1.20310       1.09173      0.959954      0.860249      0.746513      0.626953      0.543233      0.446257
  43  13 3425.2993    3.1325  2.4677 12.3274 -0.0003  0.0298   0.0291   0.0782    0.0401   0.0000   441.1032       7.57083       18.9921       6.47133      -1.42540       2.70608       3.94858      0.752177       1.45339       1.74950     -0.242593      -1.88298      -1.85057     -0.514014     -0.270983     -0.830392      -1.75612      0.227935       1.12118       1.53461       1.72104       1.80509       1.89228       1.85422       1.88610       1.83031       1.74808       1.69647       1.53570       1.41854       1.24338       1.10525      0.955513      0.826294      0.696197      0.575625
  43  14 3592.5611    2.5966  4.2078 11.5483 -0.0008  0.0410   0.0181   0.1086    0.0318   0.0000   440.7110       5.75993       16.5115       2.35015      -1.15813     -0.876044      -2.55848      -2.49429       3.21068      0.279706      -3.89494     -0.967243      -3.46642      -4.11045      -1.96006     -0.182953      0.786073      -1.10060       1.52479       2.04386       2.28634       2.48707       2.61540       2.61397       2.63373       2.46441       2.43610       2.23969       2.14695       1.91906       1.72690       1.49860       1.27138       1.12264      0.956030      0.782717
  43  15 3757.3070    2.0492  6.3771 11.0937 -0.0004  0.0569   0.0120   0.1535    0.0258   0.0000   441.8675       5.26427       15.4163       1.82785       1.30400       1.02237       2.18083      -2.16548     -0.841949       2.97500      -1.86522      -5.14699      -5.06378      0.828018      -2.10983     -0.199946    -0.0738490     -0.996559       2.05718       2.83237       3.18626       3.44771       3.64094       3.56639       3.54708       3.38553       3.30856       3.06844       2.90344       2.65295       2.36232       2.10522       1.79426       1.55250       1.30420       1.08563
  43  16 3919.7030    1.6951  8.7201 10.6939  0.0000  0.0741   0.0085   0.1971    0.0240   0.0000   441.5622       12.5835       18.6474       8.28977      -2.08980      -4.13909      -8.24701      -3.42360       3.55620      -9.36045      -3.51074      0.838091       4.45018      -1.04629     0.0598091      -2.17376     -0.772709       1.75744       2.76328       3.57548       4.07897       4.39399       4.60330       4.66511       4.65901       4.47755       4.23929       4.01109       3.72753       3.45621       3.05148       2.69479       2.37717       2.00672       1.71793       1.40255
  43  17 4080.2510    1.3542 11.5528 10.3647  0.0001  0.0983   0.0060   0.2577    0.0223   0.0000   439.8568       18.5662       5.99979       5.40731       2.53683       7.18657       2.59500      -6.71561       1.95530       1.50574      -5.90826      -3.54399      0.908297      -3.74240       4.58566       2.59129       2.80996      -1.07535       3.60355       4.76855       5.40988       5.83621       6.10855       6.14502       6.23479       5.99951       5.73339       5.32147       4.92921       4.44871       4.12065       3.55824       3.16999       2.73810       2.24791       1.88809
  44   2 1339.0848    0.1018  0.0948  9.1926 -0.0303  0.0168   0.0068   0.0215    0.0197   0.0000   442.3203     -0.376769       20.7445     -0.844870      -2.78076      0.354449     -0.649073      0.741749      0.558459     -0.297809     -0.473719     0.0241851      0.456938     0.0135348      0.114329     -0.131814     -0.217285      0.116148      0.711540      0.815779      0.748115      0.860421       1.06276       1.06248      0.934874      0.766579      0.972797      0.979302      0.916532      0.732024      0.554272      0.510565      0.477589      0.431975      0.387216      0.317355
  44   4 1801.2155    0.4126  0.5656  9.2738 -0.0028  0.0157   0.0079   0.0353    0.0396   0.0000   442.2440      0.218324       20.9280     -0.938165      -2.98628      0.321004      0.646268     -0.444547     -0.173653      -1.68105      0.631181      -1.27658     -0.492158     -0.793161     -0.110665      0.359224     -0.146263      0.118524      0.539032      0.691924      0.836687      0.889157      0.934527      0.950279      0.951778      0.894559      0.843591      0.837944      0.752085      0.676995      0.648035      0.531984      0.479889      0.414915      0.341793      0.288831
  44   6 2201.4381    0.9778  0.9901 10.1423 -0.0032  0.0179   0.0140   0.0462    0.0659   0.0000   441.9441      0.744894       20.3550     -0.576613      -1.73909       1.34963     -0.453561       2.71424       1.14317       1.54833      0.387633       1.98042     -0.305418      -1.17141      0.106394      0.973996      -1.10428    -0.0923500      0.676390      0.892845      0.971616       1.05316       1.14632       1.09999       1.11007       1.13743       1.05989       1.01227      0.912950      0.841006      0.733435      0.651403      0.574043      0.467121      0.404033      0.346335
  44   7 2389.4638    1.4113  1.3510 10.6798 -0.0048  0.0212   0.0173   0.0534    0.0642   0.0000   441.7521      0.558073       19.8815       1.56202      -2.15702     -0.445339     -0.438920      -1.13805     -0.764056      0.946548       2.98099     -0.778711      0.665182      -1.18157      -1.11033       1.05919      0.221571     -0.170354      0.812332       1.04103       1.14565       1.28279       1.33096       1.38359       1.33319       1.27946       1.22432       1.14982       1.08872      0.981904      0.897003      0.795219      0.683689      0.597039      0.514707      0.424424
  44   8 2571.4940    2.0696  1.3241 11.1470 -0.0016  0.0202   0.0246   0.0507    0.0780   0.0000   441.5517       3.13773       22.8608       2.97039      -1.04918    -0.0234114       1.13572      0.703554      -1.39310      -2.45772     0.0284250      0.195665      -1.01979      -1.68063     0.0592143      -1.21622    -0.0678033     -0.116746      0.742838      0.999941       1.10057       1.26334       1.25867       1.29061       1.29338       1.27509       1.18981       1.06925       1.03699      0.923226      0.857343      0.765218      0.679566      0.590735      0.491891      0.404015
  44   9 2751.6581    2.7867  1.2295 11.9535 -0.0016  0.0193   0.0349   0.0511    0.0763   0.0000   441.3941       3.07521       20.3699       2.97933      0.194203       1.41125      -1.09075     -0.751713      0.678173      0.385027     0.0634470      -1.67186     -0.723488      -1.46377     0.0673274      0.579344     -0.505126     -0.148598      0.711363       1.01436       1.15286       1.31394       1.34715       1.38861       1.37854       1.31179       1.31264       1.19060       1.09748      0.974629      0.856879      0.732160      0.623526      0.524689      0.441254      0.361630
  44  10 2929.7471    3.5689  1.1934 12.4658 -0.0004  0.0188   0.0449   0.0487    0.0822   0.0000   440.6909       5.11786       21.3988       3.93082      -2.64438     -0.592106      0.293741      -1.04690       3.33514      0.643406     -0.849923     -0.739615       2.11696     -0.165418     0.0632888      0.558805     -0.843489     -0.414464      0.681206      0.929484       1.05144       1.09673       1.16825       1.15209       1.17331       1.15598       1.06468       1.01100      0.934527      0.853252      0.785607      0.701751      0.611122      0.541239      0.460867      0.381008
  44  11 3104.9440    4.0069  1.2841 12.8177 -0.0006  0.0198   0.0490   0.0505    0.0736   0.0000   440.8778       5.44833       20.0031      0.161769      -1.82195     -0.198154     -0.273937     -0.288129     -0.751530      -1.51972    -0.0146055    -0.0911910      0.519729      0.582123     -0.876872     0.0116717     -0.224461      0.262965      0.778877       1.00346       1.11271       1.21706       1.27214       1.32362       1.26224       1.25244       1.18700       1.12695       1.03026      0.931838      0.874720      0.766722      0.653644      0.561408      0.464788      0.387066
  44  12 3277.4995    3.7475  1.8059 12.5643 -0.0021  0.0247   0.0387   0.0617    0.0545   0.0000   439.4612       4.72597       19.9788       3.97354      -3.58315      0.268005      -1.17097      -4.57687      -2.16816     -0.590967     -0.900576      -1.89730       1.57357      0.328385      0.197855     -0.752594     -0.404734      0.961394      0.925417       1.28013       1.40191       1.47328       1.49677       1.56158       1.53202       1.56141       1.47908       1.41779       1.23639       1.15303      0.994529      0.923589      0.781376      0.691711      0.589420      0.494733
  44  13 3448.1052    3.1269  2.9163 12.1845 -0.0003  0.0322   0.0263   0.0844    0.0366   0.0000   442.6654       7.78287       21.8582       2.54511      0.218893       4.00770      -4.29363      0.822834      0.749594     -0.972945     -0.686747      -1.06833     -0.872712      -1.11094      -1.05438       1.28481      0.313779     -0.475126       1.20268       1.59042       1.79196       1.97260       2.00702       2.11534       2.08071       2.00347       1.91337       1.81884       1.62222       1.54074       1.32296       1.22268       1.04510      0.899023      0.741390      0.646484
  44  14 3616.4873    2.5171  4.5503 11.5805 -0.0002  0.0432   0.0170   0.1147    0.0294   0.0000   442.7371       6.62289       21.3451       6.84723      -7.28342       2.20320       1.94967       1.60722      -3.53091      -1.29231      0.565968      -2.72354       2.72525      0.877489      0.667279      0.157696    -0.0280641    -0.0365997       1.59687       2.11299       2.39333       2.56565       2.67051       2.70801       2.72060       2.63548       2.52774       2.40075       2.21586       2.00475       1.78528       1.60710       1.39059       1.21523       1.04299      0.853994
  44  15 3782.3133    2.0142  7.0796 11.0200  0.0002  0.0609   0.0110   0.1634    0.0252   0.0000   443.4827       10.2826       15.4080     -0.145881      -1.94565      -1.17509       4.28637      -4.48834      0.200633      -2.53682      -2.28869      -1.07809     -0.947515      -1.99254     -0.972676      -2.23472      -1.27816       2.44644       2.21460       2.97379       3.32344       3.63307       3.79012       3.84285       3.83198       3.73686       3.64498       3.29929       3.08451       2.77888       2.55855       2.24541       1.97368       1.67060       1.43089       1.18068
  44  16 3945.9981    1.6245  9.5930 10.6336 -0.0004  0.0792   0.0075   0.2132    0.0233   0.0000   440.6181      -4.59320       21.6243       1.57320      -12.4353       10.2918      -10.1816       1.27357      -2.64049       6.10829      -11.0224      -4.89025       1.47440       2.40134      -2.31136       2.47450       4.46305     -0.968010       2.88885       3.83090       4.38200       4.76108       4.99875       5.01653       5.13829       4.84604       4.65312       4.39348       4.12156       3.66148       3.34297       2.89147       2.53123       2.19460       1.84710       1.53915
  44  17 4107.4716    1.3373 12.4575 10.3217  0.0013  0.1025   0.0055   0.2721    0.0211   0.0000   445.1904       7.27181       24.2974       4.60146      -14.7544      -4.93836       13.6606      -2.04456      -2.13192       6.95674       1.36336      -6.64477     -0.370950       5.15995      -7.34838      -2.14980      -5.28646      -1.94474       3.75711       4.86829       5.55392       6.08255       6.33595       6.35608       6.45547       6.28131       5.92738       5.68827       5.16022       4.69481       4.23470       3.76923       3.27457       2.83677       2.38141       1.98399
  45   3 1598.4127    0.2113  0.3117  9.3246 -0.0029  0.0147   0.0063   0.0329    0.0252   0.0000   441.3232     -0.283278       21.5536      0.122679      -2.06455       1.42701       2.15162      0.100931     -0.652853      -1.13273      0.436280     -0.639427     -0.395413      0.719876      0.284016     -0.176675      0.176021    -0.0229807      0.543696      0.691591      0.855003      0.875528      0.864163      0.972127      0.966754      0.901660      0.853115      0.807916      0.785394      0.646002      0.605688      0.512390      0.435551      0.397177      0.313385      0.307981
  45   4 1815.3015    0.4159  0.5618  9.3690 -0.0023  0.0156   0.0080   0.0348    0.0397   0.0000   441.7219     -0.885072       21.1909      0.538708      -2.12236       1.83832      0.371131     -0.822905       1.12395      0.848275     -0.186909     -0.244289     -0.184716     0.0126107      0.499116     -0.128940    -0.0655205      0.467104      0.559897      0.778167      0.883815      0.974148       1.05093       1.06217       1.07961       1.00560      0.901805      0.865516      0.764957      0.749965      0.635036      0.582793      0.491090      0.445520      0.377780      0.313485
  45   5 2020.0026    0.6590  0.7930  9.6767 -0.0008  0.0164   0.0101   0.0388    0.0519   0.0000   441.5829     -0.540753       22.4786     -0.899486      -2.81810       1.79271    -0.0399938    -0.0928793      0.314999     -0.411566       1.32020      0.296319     0.0597490      0.977462    -0.0294286    -0.0635177     -0.229430      0.255215      0.627161      0.794048      0.848070      0.954625      0.980139       1.07574       1.06217       1.02691      0.930979      0.867700      0.829618      0.795890      0.669038      0.595204      0.529379      0.446971      0.374244      0.321880
  45   6 2217.7963    1.0363  1.0390 10.2140 -0.0023  0.0182   0.0140   0.0467    0.0668   0.0000   441.2471       1.64137       20.4911       1.46628      -5.03923      0.357330       1.03393      -1.36027     0.0242898       1.42970     -0.506099     -0.635418     -0.935074      0.194726      0.332599     -0.275062      0.311475     -0.619355      0.636205      0.901955      0.984005       1.08352       1.09404       1.15838       1.09157       1.11559       1.02489       1.02559      0.904396      0.854425      0.743634      0.674969      0.584831      0.515716      0.426092      0.366593
  45   7 2406.4607    1.4755  1.3101 10.9166 -0.0022  0.0206   0.0186   0.0537    0.0655   0.0000   438.5566       2.18490       19.9562     0.0842370      -2.87908       2.00159      0.125711     -0.754697      -1.43316      0.730237      0.532698      -2.49939      -1.58173     0.0981329     -0.273969     -0.327698     -0.970436    -0.0354014      0.748282       1.01299       1.13721       1.25924       1.30662       1.35045       1.31801       1.30446       1.25555       1.16076       1.06106      0.967757      0.851692      0.774657      0.664856      0.575754      0.496094      0.412059
  45   8 2589.5456    2.1750  1.2953 11.4013 -0.0021  0.0195   0.0260   0.0516    0.0751   0.0000   443.0598       3.85524       20.5874       2.07402      -3.52970      0.644927      0.824477     -0.945404     -0.644958     -0.276775     -0.187813      0.449244       1.49873    -0.0457597     -0.170348     -0.445393      0.396970     -0.519810      0.727912       1.01185       1.13761       1.21283       1.25613       1.24826       1.23602       1.16685       1.13022       1.07904       1.03981      0.960584      0.858751      0.758691      0.648873      0.568441      0.499191      0.424448
  45   9 2770.6604    2.9146  1.1533 12.2734 -0.0012  0.0182   0.0379   0.0499    0.0750   0.0000   441.9805       3.36976       17.5715       3.00303      -2.18316      0.974691     0.0492710     -0.661143       2.61888      -1.47072       1.40494      0.287437       1.10392      0.495107   -0.00469705      0.996392    -0.0394254    -0.0716122      0.695864      0.955423       1.10321       1.19663       1.23732       1.30036       1.29110       1.23342       1.18142       1.10087       1.03452      0.958882      0.836132      0.734356      0.601985      0.526031      0.427156      0.365467
  45  10 2949.5608    3.7839  1.1497 12.6275  0.0000  0.0180   0.0479   0.0460    0.0835   0.0000   441.1946       5.47623       18.0987       2.95105      -3.09599      0.938476     -0.838423      0.435411      0.226818      -1.14224      0.133085     -0.460785       1.14020     -0.872217    -0.0205358      0.147855     -0.736327     -0.109629      0.655845      0.870330      0.989085       1.08533       1.18398       1.18003       1.18714       1.13151       1.09244       1.05873      0.939305      0.866710      0.749503      0.658014      0.566968      0.503085      0.427141      0.359663
  45  11 3125.5100    4.0244  1.3475 12.8080 -0.0015  0.0197   0.0468   0.0510    0.0675   0.0000   441.8674       5.82548       19.6333       2.52517      -2.34782     -0.522738       1.81747      0.971280       1.17080     -0.993144     -0.288548      -1.41102     -0.694572      -1.00584      0.636175     -0.721452      0.138282     -0.452367      0.717749      0.942944       1.04073       1.12018       1.20031       1.25351       1.22722       1.23222       1.15196       1.04944      0.983906      0.929220      0.837991      0.729293      0.612518      0.540105      0.450739      0.392578
  45  12 3299.0374    3.7558  1.9147 12.5489 -0.0019  0.0244   0.0371   0.0629    0.0508   0.0000   441.6482       6.41365       18.1863       1.48462      -1.58632       1.29798       2.73171       1.24916       2.29967      -2.12623     -0.460244      -3.99812     -0.760904     0.0194700      -1.37074     -0.805853     -0.280109      0.451380      0.934936       1.17070       1.31715       1.39080       1.42918       1.46921       1.54805       1.50625       1.44324       1.32663       1.23066       1.10594      0.989711      0.905369      0.814630      0.686503      0.575120      0.492275
  45  13 3470.6340    3.0287  3.1338 12.0382  0.0001  0.0326   0.0237   0.0873    0.0356   0.0000   442.5778       8.60585       17.6378      -1.07976      -3.71572      -2.32795      -3.57581      -4.92889      -2.15500     -0.165820      0.347937      0.106612     -0.485871      -2.42283      0.372521       1.53814       1.15178     -0.189219       1.19076       1.56182       1.82203       1.95841       2.04774       2.10541       2.08186       2.04145       1.93761       1.81955       1.69522       1.49620       1.36335       1.24944       1.08860      0.945816      0.787622      0.661561
  45  14 3640.1596    2.4208  5.0311 11.5107  0.0002  0.0475   0.0157   0.1226    0.0291   0.0000   439.1555       6.82488       19.0693       9.26112      -1.44797       1.91408      -2.86272       1.76486      0.447308      -3.02305      -1.82799       1.13509      0.298166      -1.98140       1.10866      -1.82963      -2.17071      0.533358       1.70767       2.31342       2.59345       2.89399       3.02788       3.05774       3.10264       2.99649       2.87173       2.64193       2.49079       2.23920       1.96901       1.76975       1.52569       1.34061       1.10683      0.943047
  45  15 3807.3975    1.9588  7.4601 11.0677 -0.0000  0.0632   0.0104   0.1702    0.0246   0.0000   444.0750       11.8228       23.4500       10.3760      -4.63404       7.32255      -4.59572      -8.80711       4.82761      -1.09850       2.27435      -1.72102       3.60593      0.812399       1.14396     -0.306092       3.37373       1.49771       2.26603       2.94876       3.37972       3.68885       3.81138       3.95272       3.95660       3.76238       3.62886       3.41705       3.15680       2.92920       2.61453       2.36760       2.05504       1.74446       1.51282       1.26175
  45  16 3971.6995    1.5522  9.9570 10.7090 -0.0002  0.0837   0.0070   0.2264    0.0220   0.0000   446.4976       4.62509       10.5322       7.55652      -5.95124     -0.223201      -5.87775      0.342735     -0.492454      0.379475      -5.10270      0.537688      0.374151       1.04876      -4.69772      -3.94537     -0.163711      0.953492       2.93079       3.90480       4.52636       4.80080       5.03022       5.22345       5.06223       4.98441       4.75733       4.49961       4.17895       3.83271       3.41689       3.08661       2.69534       2.35307       1.98860       1.71076
  45  17 4134.2428    1.2788 12.7891 10.3484 -0.0023  0.1063   0.0052   0.2842    0.0205   0.0000   445.4366       11.7309       8.46740       3.12272      -6.00112       8.84891       15.4220      -12.4514      -11.3249       8.63717      -2.98489       17.3914       12.5650      -2.49191       6.68111      -2.86628      -5.17820       2.31870       3.80976       5.05194       5.80500       6.20546       6.46836       6.58242       6.50307       6.51615       6.15941       5.79750       5.38790       4.91840       4.47982       3.94145       3.45422       2.97538       2.54524       2.14571
  46   3 1611.4395    0.2290  0.3124  9.2509 -0.0081  0.0133   0.0063   0.0298    0.0258   0.0000   441.8441     -0.675715       21.1985      0.935721      -2.79755       1.94536       1.05312      -1.02351     -0.732771      -1.30244      0.501531      0.485930     -0.657622      0.450267    -0.0575740     -0.539566      0.468810    -0.0857759      0.467958      0.550160      0.676110      0.722135      0.769724      0.772401      0.735561      0.794317      0.743224      0.622301      0.659178      0.605325      0.517946      0.468214      0.419457      0.367268      0.310891      0.253735
  46   4 1829.2123    0.4347  0.4856  9.4692 -0.0078  0.0137   0.0086   0.0315    0.0378   0.0000   442.2173      0.602295       22.1426      -1.55927      -3.29713    -0.0846259      0.567054      -1.41926     -0.298964     -0.415380       1.21937      0.689748      -1.06500      0.229608      0.555667      0.150675     -0.831047     -0.227608      0.460416      0.619874      0.744780      0.780464      0.820746      0.865968      0.834859      0.814851      0.784174      0.709916      0.677190      0.654050      0.561973      0.495505      0.413810      0.378670      0.344171      0.274551
  46   5 2035.2385    0.7149  0.8475  9.5472  0.0002  0.0172   0.0104   0.0393    0.0602   0.0000   441.0383     -0.217713       21.6598       1.46974      -2.18276     -0.743532      0.490459      -1.55027     0.0579658      0.320059      0.396473     -0.209107     0.0880470     -0.559389      0.731596     -0.213199     -0.562502     0.0742037      0.583336      0.818660      0.875814       1.03590       1.03761       1.06266       1.04293       1.04062      0.984086      0.914906      0.851390      0.805774      0.672514      0.641075      0.546833      0.489281      0.411207      0.357317
  46   6 2234.0080    1.0526  1.0733 10.2484 -0.0013  0.0181   0.0142   0.0481    0.0665   0.0000   441.1470      0.928776       20.0985      0.243048      -1.77120     -0.582634      0.167853      -1.71958      0.834690      0.215353     -0.541710      0.597078      0.940617     -0.512416     -0.304924    -0.0556996      0.375984     -0.128542      0.630716      0.877749      0.974350       1.08553       1.12240       1.14233       1.15171       1.11817       1.08508      0.984362      0.937537      0.822179      0.778528      0.686693      0.609391      0.509896      0.438274      0.362224
  46   7 2423.3271    1.6163  1.3315 10.6218 -0.0020  0.0192   0.0188   0.0518    0.0703   0.0000   441.8170       2.13281       18.3561       2.26256      -1.06291      -1.11098     -0.519721      -2.14235       1.01636     -0.774439       1.17958       1.17534     0.0486557      -1.34406      -1.53803       1.03070     -0.407435     -0.478799      0.672538      0.892818       1.00554       1.13989       1.19662       1.20189       1.20785       1.15685       1.11542       1.06767      0.947736      0.895767      0.782086      0.722994      0.626735      0.548005      0.457353      0.387853
  46   8 2607.3395    2.2206  1.3935 11.1725 -0.0012  0.0200   0.0248   0.0512    0.0729   0.0000   441.4426       2.85363       19.0023       2.23494      -1.03847     -0.309511       1.04528     -0.476700     -0.745142      -1.63585      0.832665     -0.377694      -1.22345     -0.843711      -1.40491       1.26963      -1.50260     -0.411151      0.726212      0.978855       1.06344       1.13776       1.22741       1.27009       1.25456       1.18379       1.14778       1.06720       1.00280      0.940806      0.857677      0.757473      0.673589      0.555722      0.492679      0.428149
  46   9 2789.4293    3.0052  1.2443 12.0152 -0.0025  0.0185   0.0359   0.0487    0.0778   0.0000   441.8566       3.89743       21.5067       1.43564      -4.46323      0.502616     -0.535640     -0.351237      -1.73044     -0.956124      0.931479      -1.69582     -0.778147      0.376992      0.985521     0.0693288      0.575883    -0.0999326      0.678561      0.896959      0.991304       1.07497       1.09403       1.11146       1.11726       1.07575       1.03777      0.987391      0.944230      0.870349      0.808647      0.696703      0.620809      0.519884      0.457367      0.391955
  46  10 2969.1534    3.7510  1.1964 12.7439 -0.0003  0.0187   0.0469   0.0480    0.0752   0.0000   441.9613       2.90039       18.9040       5.80851      -2.26687      0.501820      0.532863      0.763156       1.27945       1.20477      -1.96833      -1.34845     0.0774967      0.242038    -0.0701397     -0.231922      0.160906      0.272151      0.655742      0.879902      0.989079       1.13648       1.13486       1.18236       1.17752       1.13874       1.09319       1.02836      0.950400      0.889066      0.770922      0.702033      0.604917      0.534724      0.435766      0.362058
  46  11 3145.8004    4.0388  1.4399 12.6517 -0.0006  0.0208   0.0453   0.0532    0.0696   0.0000   440.0210       5.67953       19.5001       4.19086      -2.50532      -2.04682      -1.42071      -1.06229      -1.82365      -2.27894      0.843086       2.52965      0.281404      0.754000     -0.525850     -0.249705      0.348742      0.104064      0.778260       1.08981       1.26136       1.37168       1.42970       1.40458       1.42914       1.34936       1.28360       1.19341       1.11242       1.04329      0.914995      0.798876      0.709737      0.598036      0.515915      0.435624
  46  12 3320.2327    3.6750  2.0717 12.4500 -0.0004  0.0252   0.0343   0.0653    0.0466   0.0000   442.7070       6.47186       18.9129       5.03201      -2.19179    -0.0189461      -1.19700      -4.04060      0.515117      0.429367     -0.711058     -0.823600       2.00950      0.464358     -0.679321      0.385363      0.149970      0.536810      0.862796       1.17966       1.28379       1.42198       1.46494       1.51918       1.50169       1.49739       1.38692       1.31376       1.24979       1.14710       1.06858      0.914946      0.802164      0.710492      0.589405      0.507014
  46  13 3492.8202    2.9663  3.3558 11.9970 -0.0008  0.0347   0.0226   0.0915    0.0338   0.0000   440.4022       5.02416       22.8468      0.112842      -1.09878     -0.211593       1.88134      0.812689      -1.50990      -1.89757       1.77529      0.434439      -2.35827      -4.38359      -1.95432      -1.38846    -0.0807624      0.758357       1.21130       1.62717       1.79033       1.96721       2.03527       2.05510       2.14719       2.01998       1.94748       1.83215       1.76120       1.58741       1.41735       1.29045       1.10952      0.972987      0.830201      0.696912
  46  14 3663.4968    2.3423  5.2848 11.3506 -0.0010  0.0480   0.0143   0.1263    0.0279   0.0000   439.9423       12.7182       22.4317       5.19501      -1.44436       3.60073     -0.312257      -4.31494       2.73832       2.66797      0.994741      -3.62321       4.83319     -0.598238      -1.64810     -0.616343      0.999670      -2.17197       1.66709       2.21896       2.52710       2.71402       2.87012       2.90185       2.87202       2.86148       2.75031       2.57751       2.41565       2.18060       1.98619       1.78054       1.55177       1.35236       1.15485      0.952783
  46  15 3831.5886    1.9538  7.9627 10.8994  0.0010  0.0667   0.0096   0.1758    0.0250   0.0000   443.1286       11.7279       19.8383       3.86865      -4.97637      -2.69436       3.08371       1.88165      -4.20353      -4.25137      0.386892     -0.862147     -0.995175      -1.14793       1.41757      0.129302     -0.546658      0.176438       2.26824       3.01861       3.36212       3.72402       3.85165       3.89163       3.96118       3.89662       3.80136       3.47480       3.24046       3.00922       2.68308       2.39604       2.14253       1.84743       1.57157       1.30434
[truncated: 686,455 more chars]
