# Supplementary material for: Global-Mode Analysis of Full-Disk Data from the Michelson Doppler Imager and the Helioseismic and Magnetic Imager
Source: Sol Phys. 2018 Jan 31;293(2):29. doi: 10.1007/s11207-017-1201-5 (PMC6566312; doi:10.1007/s11207-017-1201-5)
Supplement: Supplementary file 3 — (TAR 230.0 MB) [file 11207_2017_1201_MOESM3_ESM.tar › MDI/mdivwfdap.1238.36]

   0  15 2228.7249    0.9111  0.6818 10.3951  0.0000  0.1439   0.1747   0.7217    0.8107   0.0000     0.0000       0.00000       0.00000       0.00000       0.00000       0.00000       0.00000       0.00000       0.00000       0.00000       0.00000       0.00000       0.00000       0.00000       0.00000       0.00000       0.00000       0.00000       0.00000       0.00000       0.00000       0.00000       0.00000       0.00000       0.00000       0.00000       0.00000       0.00000       0.00000       0.00000       0.00000       0.00000       0.00000       0.00000       0.00000       0.00000       0.00000       0.00000       0.00000       0.00000       0.00000       0.00000       0.00000       0.00000       0.00000       0.00000       0.00000       0.00000       0.00000       0.00000       0.00000       0.00000       0.00000       0.00000       0.00000       0.00000       0.00000       0.00000       0.00000       0.00000       0.00000       0.00000       0.00000       0.00000       0.00000       0.00000       0.00000       0.00000       0.00000       0.00000       0.00000       0.00000
   0  22 3168.6465    4.4249  0.7353  5.8115  0.0000  0.1104   0.6762   0.3536 1000.0000   0.0000     0.0000       0.00000       0.00000       0.00000       0.00000       0.00000       0.00000       0.00000       0.00000       0.00000       0.00000       0.00000       0.00000       0.00000       0.00000       0.00000       0.00000       0.00000       0.00000       0.00000       0.00000       0.00000       0.00000       0.00000       0.00000       0.00000       0.00000       0.00000       0.00000       0.00000       0.00000       0.00000       0.00000       0.00000       0.00000       0.00000       0.00000       0.00000       0.00000       0.00000       0.00000       0.00000       0.00000       0.00000       0.00000       0.00000       0.00000       0.00000       0.00000       0.00000       0.00000       0.00000       0.00000       0.00000       0.00000       0.00000       0.00000       0.00000       0.00000       0.00000       0.00000       0.00000       0.00000       0.00000       0.00000       0.00000       0.00000       0.00000       0.00000       0.00000       0.00000       0.00000
   1  14 2156.6570    0.8699  0.7231  9.8402  0.0000  0.1100   0.0868   0.2006    0.3658   0.0000   324.7298       101.647       0.00000       0.00000       0.00000       0.00000       0.00000       0.00000       0.00000       0.00000       0.00000       0.00000       0.00000       0.00000       0.00000       0.00000       0.00000       0.00000       0.00000       0.00000       0.00000       0.00000       0.00000       0.00000       0.00000       0.00000       0.00000       0.00000       0.00000       0.00000       0.00000       0.00000       0.00000       0.00000       0.00000       0.00000       186.694       64.4560       0.00000       0.00000       0.00000       0.00000       0.00000       0.00000       0.00000       0.00000       0.00000       0.00000       0.00000       0.00000       0.00000       0.00000       0.00000       0.00000       0.00000       0.00000       0.00000       0.00000       0.00000       0.00000       0.00000       0.00000       0.00000       0.00000       0.00000       0.00000       0.00000       0.00000       0.00000       0.00000       0.00000       0.00000
   1  15 2292.0946    1.1004  0.9795  9.1547  0.0000  0.1077   0.0859   0.2243    1.2520   0.0000   678.4391       30.2447       0.00000       0.00000       0.00000       0.00000       0.00000       0.00000       0.00000       0.00000       0.00000       0.00000       0.00000       0.00000       0.00000       0.00000       0.00000       0.00000       0.00000       0.00000       0.00000       0.00000       0.00000       0.00000       0.00000       0.00000       0.00000       0.00000       0.00000       0.00000       0.00000       0.00000       0.00000       0.00000       0.00000       0.00000       138.506       73.5049       0.00000       0.00000       0.00000       0.00000       0.00000       0.00000       0.00000       0.00000       0.00000       0.00000       0.00000       0.00000       0.00000       0.00000       0.00000       0.00000       0.00000       0.00000       0.00000       0.00000       0.00000       0.00000       0.00000       0.00000       0.00000       0.00000       0.00000       0.00000       0.00000       0.00000       0.00000       0.00000       0.00000       0.00000
   1  18 2693.3808    2.7993  0.6813 -1.3170  0.0000  0.0727   0.2379   0.1610 1000.0000   0.0000   433.4580       41.3233       0.00000       0.00000       0.00000       0.00000       0.00000       0.00000       0.00000       0.00000       0.00000       0.00000       0.00000       0.00000       0.00000       0.00000       0.00000       0.00000       0.00000       0.00000       0.00000       0.00000       0.00000       0.00000       0.00000       0.00000       0.00000       0.00000       0.00000       0.00000       0.00000       0.00000       0.00000       0.00000       0.00000       0.00000       91.3976       57.0987       0.00000       0.00000       0.00000       0.00000       0.00000       0.00000       0.00000       0.00000       0.00000       0.00000       0.00000       0.00000       0.00000       0.00000       0.00000       0.00000       0.00000       0.00000       0.00000       0.00000       0.00000       0.00000       0.00000       0.00000       0.00000       0.00000       0.00000       0.00000       0.00000       0.00000       0.00000       0.00000       0.00000       0.00000
   1  22 3233.0123    4.1923  1.2922 10.3782  0.0000  0.0997   0.2875   0.3339    6.1617   0.0000   409.4927      -31.7059       0.00000       0.00000       0.00000       0.00000       0.00000       0.00000       0.00000       0.00000       0.00000       0.00000       0.00000       0.00000       0.00000       0.00000       0.00000       0.00000       0.00000       0.00000       0.00000       0.00000       0.00000       0.00000       0.00000       0.00000       0.00000       0.00000       0.00000       0.00000       0.00000       0.00000       0.00000       0.00000       0.00000       0.00000       118.917       69.9929       0.00000       0.00000       0.00000       0.00000       0.00000       0.00000       0.00000       0.00000       0.00000       0.00000       0.00000       0.00000       0.00000       0.00000       0.00000       0.00000       0.00000       0.00000       0.00000       0.00000       0.00000       0.00000       0.00000       0.00000       0.00000       0.00000       0.00000       0.00000       0.00000       0.00000       0.00000       0.00000       0.00000       0.00000
   1  26 3776.1012    2.0853  6.2813  8.2931  0.0103  0.2769   0.0612   0.7748    1.3347   0.0000   500.4078      -117.996       0.00000       0.00000       0.00000       0.00000       0.00000       0.00000       0.00000       0.00000       0.00000       0.00000       0.00000       0.00000       0.00000       0.00000       0.00000       0.00000       0.00000       0.00000       0.00000       0.00000       0.00000       0.00000       0.00000       0.00000       0.00000       0.00000       0.00000       0.00000       0.00000       0.00000       0.00000       0.00000       0.00000       0.00000       354.814       190.056       0.00000       0.00000       0.00000       0.00000       0.00000       0.00000       0.00000       0.00000       0.00000       0.00000       0.00000       0.00000       0.00000       0.00000       0.00000       0.00000       0.00000       0.00000       0.00000       0.00000       0.00000       0.00000       0.00000       0.00000       0.00000       0.00000       0.00000       0.00000       0.00000       0.00000       0.00000       0.00000       0.00000       0.00000
   2  13 2081.9655    0.7261  0.7272  8.4369  0.0000  0.0965   0.0502   0.1476    0.6920   0.0000   413.9906       13.7219      -1.12688      -9.14917       0.00000       0.00000       0.00000       0.00000       0.00000       0.00000       0.00000       0.00000       0.00000       0.00000       0.00000       0.00000       0.00000       0.00000       0.00000       0.00000       0.00000       0.00000       0.00000       0.00000       0.00000       0.00000       0.00000       0.00000       0.00000       0.00000       0.00000       0.00000       0.00000       0.00000       0.00000       0.00000       77.3707       55.2140       36.1301       10.6280       0.00000       0.00000       0.00000       0.00000       0.00000       0.00000       0.00000       0.00000       0.00000       0.00000       0.00000       0.00000       0.00000       0.00000       0.00000       0.00000       0.00000       0.00000       0.00000       0.00000       0.00000       0.00000       0.00000       0.00000       0.00000       0.00000       0.00000       0.00000       0.00000       0.00000       0.00000       0.00000
   2  14 2217.5764    1.0884  0.7891  2.1916  0.0000  0.0635   0.0730   0.1550 1000.0000   0.0000   439.7835      -1.17053       36.7290      0.702780       0.00000       0.00000       0.00000       0.00000       0.00000       0.00000       0.00000       0.00000       0.00000       0.00000       0.00000       0.00000       0.00000       0.00000       0.00000       0.00000       0.00000       0.00000       0.00000       0.00000       0.00000       0.00000       0.00000       0.00000       0.00000       0.00000       0.00000       0.00000       0.00000       0.00000       0.00000       0.00000       52.2879       39.3412       21.7051       6.82069       0.00000       0.00000       0.00000       0.00000       0.00000       0.00000       0.00000       0.00000       0.00000       0.00000       0.00000       0.00000       0.00000       0.00000       0.00000       0.00000       0.00000       0.00000       0.00000       0.00000       0.00000       0.00000       0.00000       0.00000       0.00000       0.00000       0.00000       0.00000       0.00000       0.00000       0.00000       0.00000
   2  15 2352.1177    1.2018  1.0539  3.2310  0.0000  0.0793   0.0694   0.1933  470.7763   0.0000   500.5546      -36.1407       8.47222      0.215700       0.00000       0.00000       0.00000       0.00000       0.00000       0.00000       0.00000       0.00000       0.00000       0.00000       0.00000       0.00000       0.00000       0.00000       0.00000       0.00000       0.00000       0.00000       0.00000       0.00000       0.00000       0.00000       0.00000       0.00000       0.00000       0.00000       0.00000       0.00000       0.00000       0.00000       0.00000       0.00000       56.2978       49.7703       26.2473       10.8195       0.00000       0.00000       0.00000       0.00000       0.00000       0.00000       0.00000       0.00000       0.00000       0.00000       0.00000       0.00000       0.00000       0.00000       0.00000       0.00000       0.00000       0.00000       0.00000       0.00000       0.00000       0.00000       0.00000       0.00000       0.00000       0.00000       0.00000       0.00000       0.00000       0.00000       0.00000       0.00000
   2  16 2485.8399    1.7509  1.2218 -2.0046  0.0000  0.0785   0.0957   0.2094 1000.0000   0.0000   423.9597       29.7860       13.2734      -12.4366       0.00000       0.00000       0.00000       0.00000       0.00000       0.00000       0.00000       0.00000       0.00000       0.00000       0.00000       0.00000       0.00000       0.00000       0.00000       0.00000       0.00000       0.00000       0.00000       0.00000       0.00000       0.00000       0.00000       0.00000       0.00000       0.00000       0.00000       0.00000       0.00000       0.00000       0.00000       0.00000       56.3890       50.3918       24.8559       10.8137       0.00000       0.00000       0.00000       0.00000       0.00000       0.00000       0.00000       0.00000       0.00000       0.00000       0.00000       0.00000       0.00000       0.00000       0.00000       0.00000       0.00000       0.00000       0.00000       0.00000       0.00000       0.00000       0.00000       0.00000       0.00000       0.00000       0.00000       0.00000       0.00000       0.00000       0.00000       0.00000
   2  18 2754.4673    2.8662  0.8107  2.6566 -0.0003  0.0552   0.1851   0.1667  311.1790   0.0000   448.6143      -32.7131       22.6428      -4.20471       0.00000       0.00000       0.00000       0.00000       0.00000       0.00000       0.00000       0.00000       0.00000       0.00000       0.00000       0.00000       0.00000       0.00000       0.00000       0.00000       0.00000       0.00000       0.00000       0.00000       0.00000       0.00000       0.00000       0.00000       0.00000       0.00000       0.00000       0.00000       0.00000       0.00000       0.00000       0.00000       42.7549       34.5070       20.0892       6.69908       0.00000       0.00000       0.00000       0.00000       0.00000       0.00000       0.00000       0.00000       0.00000       0.00000       0.00000       0.00000       0.00000       0.00000       0.00000       0.00000       0.00000       0.00000       0.00000       0.00000       0.00000       0.00000       0.00000       0.00000       0.00000       0.00000       0.00000       0.00000       0.00000       0.00000       0.00000       0.00000
   2  19 2889.5178    3.4258  0.9347 -1.1010  0.0000  0.0661   0.1984   0.1636 1000.0000   0.0000   303.3202       48.4465      -3.12938      -10.5694       0.00000       0.00000       0.00000       0.00000       0.00000       0.00000       0.00000       0.00000       0.00000       0.00000       0.00000       0.00000       0.00000       0.00000       0.00000       0.00000       0.00000       0.00000       0.00000       0.00000       0.00000       0.00000       0.00000       0.00000       0.00000       0.00000       0.00000       0.00000       0.00000       0.00000       0.00000       0.00000       52.0891       40.9385       23.9049       7.77253       0.00000       0.00000       0.00000       0.00000       0.00000       0.00000       0.00000       0.00000       0.00000       0.00000       0.00000       0.00000       0.00000       0.00000       0.00000       0.00000       0.00000       0.00000       0.00000       0.00000       0.00000       0.00000       0.00000       0.00000       0.00000       0.00000       0.00000       0.00000       0.00000       0.00000       0.00000       0.00000
   2  22 3295.1393    3.9339  1.4849  6.8872  0.0000  0.0893   0.1932   0.2237  136.3138   0.0000   445.5312       4.14210       7.80199       5.86816       0.00000       0.00000       0.00000       0.00000       0.00000       0.00000       0.00000       0.00000       0.00000       0.00000       0.00000       0.00000       0.00000       0.00000       0.00000       0.00000       0.00000       0.00000       0.00000       0.00000       0.00000       0.00000       0.00000       0.00000       0.00000       0.00000       0.00000       0.00000       0.00000       0.00000       0.00000       0.00000       59.0986       55.8186       29.8596       14.4079       0.00000       0.00000       0.00000       0.00000       0.00000       0.00000       0.00000       0.00000       0.00000       0.00000       0.00000       0.00000       0.00000       0.00000       0.00000       0.00000       0.00000       0.00000       0.00000       0.00000       0.00000       0.00000       0.00000       0.00000       0.00000       0.00000       0.00000       0.00000       0.00000       0.00000       0.00000       0.00000
   2  23 3430.4784    3.2487  2.2486  7.4200  0.0000  0.0998   0.1305   0.2945   30.4947   0.0000   356.8365       174.525      -34.0695       20.7325       0.00000       0.00000       0.00000       0.00000       0.00000       0.00000       0.00000       0.00000       0.00000       0.00000       0.00000       0.00000       0.00000       0.00000       0.00000       0.00000       0.00000       0.00000       0.00000       0.00000       0.00000       0.00000       0.00000       0.00000       0.00000       0.00000       0.00000       0.00000       0.00000       0.00000       0.00000       0.00000       65.2431       55.2105       38.1286       13.6636       0.00000       0.00000       0.00000       0.00000       0.00000       0.00000       0.00000       0.00000       0.00000       0.00000       0.00000       0.00000       0.00000       0.00000       0.00000       0.00000       0.00000       0.00000       0.00000       0.00000       0.00000       0.00000       0.00000       0.00000       0.00000       0.00000       0.00000       0.00000       0.00000       0.00000       0.00000       0.00000
   3  12 2001.1530    0.4700  0.6859  9.0798  0.0000  0.0495   0.0296   0.1509    0.2383   0.0000   460.9350      -8.31887       10.8286       3.52780      -6.13718      0.862463       0.00000       0.00000       0.00000       0.00000       0.00000       0.00000       0.00000       0.00000       0.00000       0.00000       0.00000       0.00000       0.00000       0.00000       0.00000       0.00000       0.00000       0.00000       0.00000       0.00000       0.00000       0.00000       0.00000       0.00000       0.00000       0.00000       0.00000       0.00000       0.00000       0.00000       23.0777       22.0525       17.7470       10.9557       5.07474       1.47330       0.00000       0.00000       0.00000       0.00000       0.00000       0.00000       0.00000       0.00000       0.00000       0.00000       0.00000       0.00000       0.00000       0.00000       0.00000       0.00000       0.00000       0.00000       0.00000       0.00000       0.00000       0.00000       0.00000       0.00000       0.00000       0.00000       0.00000       0.00000       0.00000       0.00000
   3  13 2137.6380    0.7952  0.4785  9.7542  0.0000  0.0521   0.0592   0.1004    0.2306   0.0000   421.6760       21.3100       23.3665       11.3134      -1.09567      -3.33105       0.00000       0.00000       0.00000       0.00000       0.00000       0.00000       0.00000       0.00000       0.00000       0.00000       0.00000       0.00000       0.00000       0.00000       0.00000       0.00000       0.00000       0.00000       0.00000       0.00000       0.00000       0.00000       0.00000       0.00000       0.00000       0.00000       0.00000       0.00000       0.00000       0.00000       31.2579       31.3539       18.9237       8.74770       4.04082       1.26970       0.00000       0.00000       0.00000       0.00000       0.00000       0.00000       0.00000       0.00000       0.00000       0.00000       0.00000       0.00000       0.00000       0.00000       0.00000       0.00000       0.00000       0.00000       0.00000       0.00000       0.00000       0.00000       0.00000       0.00000       0.00000       0.00000       0.00000       0.00000       0.00000       0.00000
   3  14 2273.3075    1.0498  0.7432  9.6757  0.0000  0.0673   0.0643   0.1531    0.4308   0.0000   466.7408       39.1515      -15.6199       11.0163      -1.87564      -1.97867       0.00000       0.00000       0.00000       0.00000       0.00000       0.00000       0.00000       0.00000       0.00000       0.00000       0.00000       0.00000       0.00000       0.00000       0.00000       0.00000       0.00000       0.00000       0.00000       0.00000       0.00000       0.00000       0.00000       0.00000       0.00000       0.00000       0.00000       0.00000       0.00000       0.00000       26.9735       27.9578       25.2924       11.8827       7.97212       2.16299       0.00000       0.00000       0.00000       0.00000       0.00000       0.00000       0.00000       0.00000       0.00000       0.00000       0.00000       0.00000       0.00000       0.00000       0.00000       0.00000       0.00000       0.00000       0.00000       0.00000       0.00000       0.00000       0.00000       0.00000       0.00000       0.00000       0.00000       0.00000       0.00000       0.00000
   3  20 3082.1858    3.8247  0.8525 11.8694  0.0000  0.0556   0.2104   0.1416    0.9024   0.0000   404.8236       5.88837       3.03295      -2.08353      -4.49202      -1.11580       0.00000       0.00000       0.00000       0.00000       0.00000       0.00000       0.00000       0.00000       0.00000       0.00000       0.00000       0.00000       0.00000       0.00000       0.00000       0.00000       0.00000       0.00000       0.00000       0.00000       0.00000       0.00000       0.00000       0.00000       0.00000       0.00000       0.00000       0.00000       0.00000       0.00000       30.2052       28.6219       20.6246       11.0314       5.24377       1.53231       0.00000       0.00000       0.00000       0.00000       0.00000       0.00000       0.00000       0.00000       0.00000       0.00000       0.00000       0.00000       0.00000       0.00000       0.00000       0.00000       0.00000       0.00000       0.00000       0.00000       0.00000       0.00000       0.00000       0.00000       0.00000       0.00000       0.00000       0.00000       0.00000       0.00000
   3  21 3217.7079    3.9691  1.0968  5.1893  0.0000  0.0603   0.1917   0.1572  659.5478   0.0000   411.7109       11.7418       23.1970       4.86654       2.34376      0.546937       0.00000       0.00000       0.00000       0.00000       0.00000       0.00000       0.00000       0.00000       0.00000       0.00000       0.00000       0.00000       0.00000       0.00000       0.00000       0.00000       0.00000       0.00000       0.00000       0.00000       0.00000       0.00000       0.00000       0.00000       0.00000       0.00000       0.00000       0.00000       0.00000       0.00000       29.6827       30.0278       21.7016       11.9974       5.84529       1.82163       0.00000       0.00000       0.00000       0.00000       0.00000       0.00000       0.00000       0.00000       0.00000       0.00000       0.00000       0.00000       0.00000       0.00000       0.00000       0.00000       0.00000       0.00000       0.00000       0.00000       0.00000       0.00000       0.00000       0.00000       0.00000       0.00000       0.00000       0.00000       0.00000       0.00000
   3  22 3353.4076    3.1880  1.5068 11.6302  0.0000  0.0819   0.1519   0.2132    0.7553   0.0000   420.5571       70.4832      -17.3739       18.6175       5.55177      0.233464       0.00000       0.00000       0.00000       0.00000       0.00000       0.00000       0.00000       0.00000       0.00000       0.00000       0.00000       0.00000       0.00000       0.00000       0.00000       0.00000       0.00000       0.00000       0.00000       0.00000       0.00000       0.00000       0.00000       0.00000       0.00000       0.00000       0.00000       0.00000       0.00000       0.00000       41.5612       34.6944       30.5474       19.8210       8.35711       2.19599       0.00000       0.00000       0.00000       0.00000       0.00000       0.00000       0.00000       0.00000       0.00000       0.00000       0.00000       0.00000       0.00000       0.00000       0.00000       0.00000       0.00000       0.00000       0.00000       0.00000       0.00000       0.00000       0.00000       0.00000       0.00000       0.00000       0.00000       0.00000       0.00000       0.00000
   3  23 3489.5077    2.8728  2.9758  8.4284  0.0000  0.1002   0.0901   0.2769    4.2594   0.0000   403.8721      -39.5439       20.9120     -0.510904      -8.42724      -4.39446       0.00000       0.00000       0.00000       0.00000       0.00000       0.00000       0.00000       0.00000       0.00000       0.00000       0.00000       0.00000       0.00000       0.00000       0.00000       0.00000       0.00000       0.00000       0.00000       0.00000       0.00000       0.00000       0.00000       0.00000       0.00000       0.00000       0.00000       0.00000       0.00000       0.00000       52.3368       50.9074       36.0093       20.8651       9.24464       2.83800       0.00000       0.00000       0.00000       0.00000       0.00000       0.00000       0.00000       0.00000       0.00000       0.00000       0.00000       0.00000       0.00000       0.00000       0.00000       0.00000       0.00000       0.00000       0.00000       0.00000       0.00000       0.00000       0.00000       0.00000       0.00000       0.00000       0.00000       0.00000       0.00000       0.00000
   3  24 3625.9885    2.4525  3.4788 10.3733 -0.0031  0.1141   0.0755   0.3501    0.5251   0.0000   575.8843      -73.2163      -5.90207       11.1726      -5.98137       3.74701       0.00000       0.00000       0.00000       0.00000       0.00000       0.00000       0.00000       0.00000       0.00000       0.00000       0.00000       0.00000       0.00000       0.00000       0.00000       0.00000       0.00000       0.00000       0.00000       0.00000       0.00000       0.00000       0.00000       0.00000       0.00000       0.00000       0.00000       0.00000       0.00000       0.00000       58.1105       57.7666       41.8875       22.4327       11.1919       3.33977       0.00000       0.00000       0.00000       0.00000       0.00000       0.00000       0.00000       0.00000       0.00000       0.00000       0.00000       0.00000       0.00000       0.00000       0.00000       0.00000       0.00000       0.00000       0.00000       0.00000       0.00000       0.00000       0.00000       0.00000       0.00000       0.00000       0.00000       0.00000       0.00000       0.00000
   4  12 2051.5982    0.6836  0.6574  8.9445 -0.0061  0.0521   0.0407   0.1265    0.3348   0.0000   443.6586      -2.58001      -11.7823       7.89948      -7.22114       2.28295       1.71730    -0.0798681       0.00000       0.00000       0.00000       0.00000       0.00000       0.00000       0.00000       0.00000       0.00000       0.00000       0.00000       0.00000       0.00000       0.00000       0.00000       0.00000       0.00000       0.00000       0.00000       0.00000       0.00000       0.00000       0.00000       0.00000       0.00000       0.00000       0.00000       0.00000       20.9654       23.5658       17.4910       11.3619       5.96717       2.81517       1.18194      0.311075       0.00000       0.00000       0.00000       0.00000       0.00000       0.00000       0.00000       0.00000       0.00000       0.00000       0.00000       0.00000       0.00000       0.00000       0.00000       0.00000       0.00000       0.00000       0.00000       0.00000       0.00000       0.00000       0.00000       0.00000       0.00000       0.00000       0.00000       0.00000
   4  13 2188.2704    0.7473  0.8203  9.6632 -0.0074  0.0945   0.0439   0.1557    0.2716   0.0000   474.0244       39.8108      -17.8562       13.3207       15.2150       4.22931     -0.351632      0.460056       0.00000       0.00000       0.00000       0.00000       0.00000       0.00000       0.00000       0.00000       0.00000       0.00000       0.00000       0.00000       0.00000       0.00000       0.00000       0.00000       0.00000       0.00000       0.00000       0.00000       0.00000       0.00000       0.00000       0.00000       0.00000       0.00000       0.00000       0.00000       25.2904       40.7728       28.5136       19.1665       13.6109       4.34425       2.75370      0.902028       0.00000       0.00000       0.00000       0.00000       0.00000       0.00000       0.00000       0.00000       0.00000       0.00000       0.00000       0.00000       0.00000       0.00000       0.00000       0.00000       0.00000       0.00000       0.00000       0.00000       0.00000       0.00000       0.00000       0.00000       0.00000       0.00000       0.00000       0.00000
   4  16 2592.9168    2.1128  0.9637 10.1256 -0.0064  0.0581   0.1009   0.1569    1.0860   0.0000   431.7463      -41.3294      -16.5856      -1.73642      -7.51644      -6.25271      -2.25686     -0.322633       0.00000       0.00000       0.00000       0.00000       0.00000       0.00000       0.00000       0.00000       0.00000       0.00000       0.00000       0.00000       0.00000       0.00000       0.00000       0.00000       0.00000       0.00000       0.00000       0.00000       0.00000       0.00000       0.00000       0.00000       0.00000       0.00000       0.00000       0.00000       23.8099       24.9899       19.6176       13.5673       6.94849       4.08973       1.30971      0.360371       0.00000       0.00000       0.00000       0.00000       0.00000       0.00000       0.00000       0.00000       0.00000       0.00000       0.00000       0.00000       0.00000       0.00000       0.00000       0.00000       0.00000       0.00000       0.00000       0.00000       0.00000       0.00000       0.00000       0.00000       0.00000       0.00000       0.00000       0.00000
   4  17 2728.3864    2.6152  0.9788  3.6985  0.0013  0.0551   0.1301   0.1843    7.7802   0.0000   427.9712      -13.7285       4.10697       15.7805       7.49256       4.54780       4.13223      0.639519       0.00000       0.00000       0.00000       0.00000       0.00000       0.00000       0.00000       0.00000       0.00000       0.00000       0.00000       0.00000       0.00000       0.00000       0.00000       0.00000       0.00000       0.00000       0.00000       0.00000       0.00000       0.00000       0.00000       0.00000       0.00000       0.00000       0.00000       0.00000       18.4244       19.0654       16.4396       12.0506       7.02373       3.58130       1.40073      0.352863       0.00000       0.00000       0.00000       0.00000       0.00000       0.00000       0.00000       0.00000       0.00000       0.00000       0.00000       0.00000       0.00000       0.00000       0.00000       0.00000       0.00000       0.00000       0.00000       0.00000       0.00000       0.00000       0.00000       0.00000       0.00000       0.00000       0.00000       0.00000
   4  18 2864.2052    2.9772  0.7630 11.5663 -0.0082  0.0502   0.1455   0.1225    0.6378   0.0000   407.1128       22.0301       20.7792       6.98868       1.63636    -0.0732780     0.0139009     -0.282199       0.00000       0.00000       0.00000       0.00000       0.00000       0.00000       0.00000       0.00000       0.00000       0.00000       0.00000       0.00000       0.00000       0.00000       0.00000       0.00000       0.00000       0.00000       0.00000       0.00000       0.00000       0.00000       0.00000       0.00000       0.00000       0.00000       0.00000       0.00000       16.2428       19.6698       16.2433       10.4959       7.68616       2.85496       1.51509      0.397363       0.00000       0.00000       0.00000       0.00000       0.00000       0.00000       0.00000       0.00000       0.00000       0.00000       0.00000       0.00000       0.00000       0.00000       0.00000       0.00000       0.00000       0.00000       0.00000       0.00000       0.00000       0.00000       0.00000       0.00000       0.00000       0.00000       0.00000       0.00000
   4  20 3135.9039    4.1571  1.0289  8.4280  0.0004  0.0606   0.1904   0.1493   17.5276   0.0000   436.6664      -26.0773       37.4375     -0.762337      -2.87143       4.33159     -0.245211     -0.456023       0.00000       0.00000       0.00000       0.00000       0.00000       0.00000       0.00000       0.00000       0.00000       0.00000       0.00000       0.00000       0.00000       0.00000       0.00000       0.00000       0.00000       0.00000       0.00000       0.00000       0.00000       0.00000       0.00000       0.00000       0.00000       0.00000       0.00000       0.00000       29.4288       28.6776       22.1696       15.2727       8.17325       3.59993       1.16803      0.281758       0.00000       0.00000       0.00000       0.00000       0.00000       0.00000       0.00000       0.00000       0.00000       0.00000       0.00000       0.00000       0.00000       0.00000       0.00000       0.00000       0.00000       0.00000       0.00000       0.00000       0.00000       0.00000       0.00000       0.00000       0.00000       0.00000       0.00000       0.00000
   4  21 3271.6846    3.6396  1.3291 11.3654 -0.0001  0.0626   0.1494   0.1705    0.9291   0.0000   414.8373       15.4797       18.1377      -2.53377      -13.2000      -2.94871     -0.126105      0.134920       0.00000       0.00000       0.00000       0.00000       0.00000       0.00000       0.00000       0.00000       0.00000       0.00000       0.00000       0.00000       0.00000       0.00000       0.00000       0.00000       0.00000       0.00000       0.00000       0.00000       0.00000       0.00000       0.00000       0.00000       0.00000       0.00000       0.00000       0.00000       24.2814       27.9874       21.0773       14.5264       8.20061       4.05490       1.58917      0.458065       0.00000       0.00000       0.00000       0.00000       0.00000       0.00000       0.00000       0.00000       0.00000       0.00000       0.00000       0.00000       0.00000       0.00000       0.00000       0.00000       0.00000       0.00000       0.00000       0.00000       0.00000       0.00000       0.00000       0.00000       0.00000       0.00000       0.00000       0.00000
   4  22 3407.9900    3.1457  1.9294 11.7480  0.0027  0.0770   0.1178   0.2307    0.3779   0.0000   439.8825      -16.4979       35.3104       7.59741       17.0587      -5.35005      0.776532     -0.252046       0.00000       0.00000       0.00000       0.00000       0.00000       0.00000       0.00000       0.00000       0.00000       0.00000       0.00000       0.00000       0.00000       0.00000       0.00000       0.00000       0.00000       0.00000       0.00000       0.00000       0.00000       0.00000       0.00000       0.00000       0.00000       0.00000       0.00000       0.00000       28.7060       31.3014       24.4698       18.7653       9.82175       5.37189       1.77862      0.566392       0.00000       0.00000       0.00000       0.00000       0.00000       0.00000       0.00000       0.00000       0.00000       0.00000       0.00000       0.00000       0.00000       0.00000       0.00000       0.00000       0.00000       0.00000       0.00000       0.00000       0.00000       0.00000       0.00000       0.00000       0.00000       0.00000       0.00000       0.00000
   4  23 3544.4384    2.7337  2.9101  8.3330  0.0032  0.0883   0.0771   0.2477    2.8387   0.0000   469.3949       29.9332       4.76159      -37.8696       7.28165      -6.04937      0.307058     -0.418875       0.00000       0.00000       0.00000       0.00000       0.00000       0.00000       0.00000       0.00000       0.00000       0.00000       0.00000       0.00000       0.00000       0.00000       0.00000       0.00000       0.00000       0.00000       0.00000       0.00000       0.00000       0.00000       0.00000       0.00000       0.00000       0.00000       0.00000       0.00000       35.6947       36.5014       29.7131       20.4481       12.1970       5.52914       2.16360      0.560807       0.00000       0.00000       0.00000       0.00000       0.00000       0.00000       0.00000       0.00000       0.00000       0.00000       0.00000       0.00000       0.00000       0.00000       0.00000       0.00000       0.00000       0.00000       0.00000       0.00000       0.00000       0.00000       0.00000       0.00000       0.00000       0.00000       0.00000       0.00000
   5  12 2098.3635    0.6975  0.7040  9.6208  0.0016  0.0606   0.0378   0.1017    0.1839   0.0000   430.2044      -5.85701      -7.11676       6.57057      -2.06754       4.98838       2.43540      -1.15443      0.193011     0.0837468       0.00000       0.00000       0.00000       0.00000       0.00000       0.00000       0.00000       0.00000       0.00000       0.00000       0.00000       0.00000       0.00000       0.00000       0.00000       0.00000       0.00000       0.00000       0.00000       0.00000       0.00000       0.00000       0.00000       0.00000       0.00000       0.00000       17.5757       15.4185       18.1227       14.7884       7.30206       5.01679       3.81595       1.38382      0.380929     0.0797795       0.00000       0.00000       0.00000       0.00000       0.00000       0.00000       0.00000       0.00000       0.00000       0.00000       0.00000       0.00000       0.00000       0.00000       0.00000       0.00000       0.00000       0.00000       0.00000       0.00000       0.00000       0.00000       0.00000       0.00000       0.00000       0.00000
   5  13 2235.2355    0.9416  0.6908  9.7156 -0.0122  0.0461   0.0502   0.1127    0.2753   0.0000   437.7171       33.0859       5.89439      -12.4030      -12.2066     -0.247342       2.76831       1.14007      0.393961     -0.100129       0.00000       0.00000       0.00000       0.00000       0.00000       0.00000       0.00000       0.00000       0.00000       0.00000       0.00000       0.00000       0.00000       0.00000       0.00000       0.00000       0.00000       0.00000       0.00000       0.00000       0.00000       0.00000       0.00000       0.00000       0.00000       0.00000       16.2575       17.7774       15.6837       11.0837       6.17734       3.70253       2.03931      0.890660      0.270108     0.0598860       0.00000       0.00000       0.00000       0.00000       0.00000       0.00000       0.00000       0.00000       0.00000       0.00000       0.00000       0.00000       0.00000       0.00000       0.00000       0.00000       0.00000       0.00000       0.00000       0.00000       0.00000       0.00000       0.00000       0.00000       0.00000       0.00000
   5  14 2371.0962    1.3199  0.7143  9.9386 -0.0023  0.0467   0.0624   0.1019    0.3923   0.0000   434.1642      0.349588      -8.35066      -5.75358      -6.43165     -0.442250     -0.428966    -0.0483637    -0.0501771    -0.0239587       0.00000       0.00000       0.00000       0.00000       0.00000       0.00000       0.00000       0.00000       0.00000       0.00000       0.00000       0.00000       0.00000       0.00000       0.00000       0.00000       0.00000       0.00000       0.00000       0.00000       0.00000       0.00000       0.00000       0.00000       0.00000       0.00000       12.8940       16.4713       13.6911       10.1409       6.97348       3.99320       2.00133      0.906634      0.341353     0.0868312       0.00000       0.00000       0.00000       0.00000       0.00000       0.00000       0.00000       0.00000       0.00000       0.00000       0.00000       0.00000       0.00000       0.00000       0.00000       0.00000       0.00000       0.00000       0.00000       0.00000       0.00000       0.00000       0.00000       0.00000       0.00000       0.00000
   5  15 2506.0888    1.7294  0.7900  9.9964 -0.0048  0.0416   0.0841   0.1147    0.6633   0.0000   420.0381    -0.0549685       21.8687       8.51962       1.48253      -3.36962     -0.920341      -1.03067      0.146418     0.0276250       0.00000       0.00000       0.00000       0.00000       0.00000       0.00000       0.00000       0.00000       0.00000       0.00000       0.00000       0.00000       0.00000       0.00000       0.00000       0.00000       0.00000       0.00000       0.00000       0.00000       0.00000       0.00000       0.00000       0.00000       0.00000       0.00000       13.3398       15.0570       13.2466       9.67193       6.27294       3.84853       1.77219      0.872263      0.286460     0.0654790       0.00000       0.00000       0.00000       0.00000       0.00000       0.00000       0.00000       0.00000       0.00000       0.00000       0.00000       0.00000       0.00000       0.00000       0.00000       0.00000       0.00000       0.00000       0.00000       0.00000       0.00000       0.00000       0.00000       0.00000       0.00000       0.00000
   5  16 2641.1032    2.4257  1.0035  9.6603  0.0123  0.0469   0.1083   0.1422    1.3931   0.0000   429.0075       20.9389       3.25649       1.72303      -6.19663       4.49161     -0.161944      0.896206     -0.335309     -0.156521       0.00000       0.00000       0.00000       0.00000       0.00000       0.00000       0.00000       0.00000       0.00000       0.00000       0.00000       0.00000       0.00000       0.00000       0.00000       0.00000       0.00000       0.00000       0.00000       0.00000       0.00000       0.00000       0.00000       0.00000       0.00000       0.00000       15.5635       17.6055       14.2005       11.3685       7.58912       4.06852       2.29020      0.822334      0.304579     0.0774071       0.00000       0.00000       0.00000       0.00000       0.00000       0.00000       0.00000       0.00000       0.00000       0.00000       0.00000       0.00000       0.00000       0.00000       0.00000       0.00000       0.00000       0.00000       0.00000       0.00000       0.00000       0.00000       0.00000       0.00000       0.00000       0.00000
   5  19 3049.9046    4.0801  0.9620  1.6344  0.0000  0.0502   0.2004   0.1404 1000.0000   0.0000   451.3308       4.83361       2.92268      -2.03136       1.78760       3.43115       0.00000       0.00000       0.00000       0.00000       0.00000       0.00000       0.00000       0.00000       0.00000       0.00000       0.00000       0.00000       0.00000       0.00000       0.00000       0.00000       0.00000       0.00000       0.00000       0.00000       0.00000       0.00000       0.00000       0.00000       0.00000       0.00000       0.00000       0.00000       0.00000       0.00000       14.8798       16.9435       16.3012       11.1303       7.80822       4.77886       2.22929       1.19461      0.396853     0.0793974       0.00000       0.00000       0.00000       0.00000       0.00000       0.00000       0.00000       0.00000       0.00000       0.00000       0.00000       0.00000       0.00000       0.00000       0.00000       0.00000       0.00000       0.00000       0.00000       0.00000       0.00000       0.00000       0.00000       0.00000       0.00000       0.00000
   5  22 3459.2961    2.9703  2.0135 11.2650  0.0008  0.0739   0.1018   0.2104    0.5600   0.0000   451.5799      -38.3014       13.9420       23.2851       25.5405      -7.43501      -2.24001       1.00506      0.162606     0.0876439       0.00000       0.00000       0.00000       0.00000       0.00000       0.00000       0.00000       0.00000       0.00000       0.00000       0.00000       0.00000       0.00000       0.00000       0.00000       0.00000       0.00000       0.00000       0.00000       0.00000       0.00000       0.00000       0.00000       0.00000       0.00000       0.00000       22.6043       25.5175       22.4620       17.1176       11.7491       6.69145       3.64024       1.47269      0.520998      0.116916       0.00000       0.00000       0.00000       0.00000       0.00000       0.00000       0.00000       0.00000       0.00000       0.00000       0.00000       0.00000       0.00000       0.00000       0.00000       0.00000       0.00000       0.00000       0.00000       0.00000       0.00000       0.00000       0.00000       0.00000       0.00000       0.00000
   5  23 3596.1914    2.5051  3.6371  9.3394  0.0136  0.0976   0.0654   0.2895    0.7846   0.0000   442.4784       73.1058      -9.31875       14.9623       15.6228      -12.2822      -1.65945      -2.90400     -0.118266  -0.000664991       0.00000       0.00000       0.00000       0.00000       0.00000       0.00000       0.00000       0.00000       0.00000       0.00000       0.00000       0.00000       0.00000       0.00000       0.00000       0.00000       0.00000       0.00000       0.00000       0.00000       0.00000       0.00000       0.00000       0.00000       0.00000       0.00000       29.8559       32.1762       29.7177       22.8068       15.8522       9.32370       4.77764       2.05107      0.703324      0.153275       0.00000       0.00000       0.00000       0.00000       0.00000       0.00000       0.00000       0.00000       0.00000       0.00000       0.00000       0.00000       0.00000       0.00000       0.00000       0.00000       0.00000       0.00000       0.00000       0.00000       0.00000       0.00000       0.00000       0.00000       0.00000       0.00000
   6  12 2142.4492    0.7885  0.7261  9.1571 -0.0081  0.0472   0.0374   0.1061    0.2318   0.0000   424.1601       9.81934       9.20859      -23.6375      -7.55017      -3.47032       1.70987      0.190244      0.180519    -0.0964756     0.0435485     0.0230991       0.00000       0.00000       0.00000       0.00000       0.00000       0.00000       0.00000       0.00000       0.00000       0.00000       0.00000       0.00000       0.00000       0.00000       0.00000       0.00000       0.00000       0.00000       0.00000       0.00000       0.00000       0.00000       0.00000       0.00000       11.2762       11.9679       12.8949       9.46732       6.79636       5.09400       2.83061       1.28984      0.771896      0.293404     0.0826851     0.0154402       0.00000       0.00000       0.00000       0.00000       0.00000       0.00000       0.00000       0.00000       0.00000       0.00000       0.00000       0.00000       0.00000       0.00000       0.00000       0.00000       0.00000       0.00000       0.00000       0.00000       0.00000       0.00000       0.00000       0.00000
   6  13 2279.8148    1.0346  0.8672  9.6675 -0.0116  0.0906   0.0450   0.1152    0.3035   0.0000   431.1661       11.2473       9.22996      -5.22376      -1.72108      -3.41070       3.16591     -0.313485     -0.597037      0.180145    -0.0444589    -0.0190781       0.00000       0.00000       0.00000       0.00000       0.00000       0.00000       0.00000       0.00000       0.00000       0.00000       0.00000       0.00000       0.00000       0.00000       0.00000       0.00000       0.00000       0.00000       0.00000       0.00000       0.00000       0.00000       0.00000       0.00000       24.7963       21.1091       30.5444       22.2844       14.9530       7.27063       6.02523       4.42088       1.56799      0.577788      0.201865     0.0238279       0.00000       0.00000       0.00000       0.00000       0.00000       0.00000       0.00000       0.00000       0.00000       0.00000       0.00000       0.00000       0.00000       0.00000       0.00000       0.00000       0.00000       0.00000       0.00000       0.00000       0.00000       0.00000       0.00000       0.00000
   6  14 2415.4952    1.5306  0.7822 10.3164 -0.0042  0.0489   0.0673   0.1090    0.3225   0.0000   418.5227       2.46310      -8.54538       5.21988      -1.05865       2.14292      -2.16718     -0.963922     -0.944068      0.101139     0.0322452     0.0175723       0.00000       0.00000       0.00000       0.00000       0.00000       0.00000       0.00000       0.00000       0.00000       0.00000       0.00000       0.00000       0.00000       0.00000       0.00000       0.00000       0.00000       0.00000       0.00000       0.00000       0.00000       0.00000       0.00000       0.00000       11.3575       12.9212       13.8830       9.31157       8.50385       4.69508       2.96365       1.83517      0.684818      0.306457      0.107906     0.0178141       0.00000       0.00000       0.00000       0.00000       0.00000       0.00000       0.00000       0.00000       0.00000       0.00000       0.00000       0.00000       0.00000       0.00000       0.00000       0.00000       0.00000       0.00000       0.00000       0.00000       0.00000       0.00000       0.00000       0.00000
   6  15 2551.0409    1.9047  1.0864  9.3635 -0.0057  0.0525   0.0735   0.1304    1.2513   0.0000   438.1143      -21.7307       8.56346      -1.79210       7.97108      -3.09672       1.48598      -1.76212      0.182795      0.206923     0.0723683     0.0165168       0.00000       0.00000       0.00000       0.00000       0.00000       0.00000       0.00000       0.00000       0.00000       0.00000       0.00000       0.00000       0.00000       0.00000       0.00000       0.00000       0.00000       0.00000       0.00000       0.00000       0.00000       0.00000       0.00000       0.00000       12.5654       15.0958       14.7435       9.88750       9.25565       5.43684       3.14621       1.86410      0.629647      0.318247      0.115301     0.0198522       0.00000       0.00000       0.00000       0.00000       0.00000       0.00000       0.00000       0.00000       0.00000       0.00000       0.00000       0.00000       0.00000       0.00000       0.00000       0.00000       0.00000       0.00000       0.00000       0.00000       0.00000       0.00000       0.00000       0.00000
   6  16 2687.0050    2.3704  1.0335  9.2425  0.0033  0.0490   0.0898   0.1166    1.4473   0.0000   431.9772      -5.29101       10.6916       10.3177      -2.66198       3.05133      -1.63398    0.00911003      0.620170     -0.117117   -0.00562071     0.0159840       0.00000       0.00000       0.00000       0.00000       0.00000       0.00000       0.00000       0.00000       0.00000       0.00000       0.00000       0.00000       0.00000       0.00000       0.00000       0.00000       0.00000       0.00000       0.00000       0.00000       0.00000       0.00000       0.00000       0.00000       12.9206       12.7064       12.2911       12.1876       7.86832       4.78750       3.28830       2.00929      0.800469      0.266530     0.0713834     0.0164396       0.00000       0.00000       0.00000       0.00000       0.00000       0.00000       0.00000       0.00000       0.00000       0.00000       0.00000       0.00000       0.00000       0.00000       0.00000       0.00000       0.00000       0.00000       0.00000       0.00000       0.00000       0.00000       0.00000       0.00000
   6  18 2960.6004    3.6999  0.7802 11.6995 -0.0018  0.0481   0.1639   0.1054    0.4887   0.0000   460.2795      -7.55274      -1.42622      -8.33434      -1.46297      -1.75035       2.62227      0.237462     0.0370914     -0.175780    -0.0439499   -0.00491386       0.00000       0.00000       0.00000       0.00000       0.00000       0.00000       0.00000       0.00000       0.00000       0.00000       0.00000       0.00000       0.00000       0.00000       0.00000       0.00000       0.00000       0.00000       0.00000       0.00000       0.00000       0.00000       0.00000       0.00000       11.2850       12.2340       14.4815       9.40230       7.05075       5.60456       2.77968       1.42967      0.776376      0.360208     0.0960349     0.0164535       0.00000       0.00000       0.00000       0.00000       0.00000       0.00000       0.00000       0.00000       0.00000       0.00000       0.00000       0.00000       0.00000       0.00000       0.00000       0.00000       0.00000       0.00000       0.00000       0.00000       0.00000       0.00000       0.00000       0.00000
   6  20 3233.8500    3.6357  1.2842 11.6606 -0.0097  0.0564   0.1452   0.1449    0.8172   0.0000   454.9580       6.31379       9.38685       21.8559       12.4051      -2.57611      -1.45491      -1.43675      -1.04567     0.0895044   -0.00484206     0.0229621       0.00000       0.00000       0.00000       0.00000       0.00000       0.00000       0.00000       0.00000       0.00000       0.00000       0.00000       0.00000       0.00000       0.00000       0.00000       0.00000       0.00000       0.00000       0.00000       0.00000       0.00000       0.00000       0.00000       0.00000       14.3979       16.2527       15.8571       12.3290       8.97438       6.34333       3.56499       1.76276      0.907112      0.350147      0.103013     0.0212339       0.00000       0.00000       0.00000       0.00000       0.00000       0.00000       0.00000       0.00000       0.00000       0.00000       0.00000       0.00000       0.00000       0.00000       0.00000       0.00000       0.00000       0.00000       0.00000       0.00000       0.00000       0.00000       0.00000       0.00000
   6  21 3370.7791    3.3007  2.1516  6.6312 -0.0035  0.0671   0.0931   0.1921   15.1716   0.0000   461.2844       6.61469      -3.23286      -5.41525      -8.24869      -4.71048     -0.424013       2.36776       2.20340     0.0695906     0.0326477    0.00111810       0.00000       0.00000       0.00000       0.00000       0.00000       0.00000       0.00000       0.00000       0.00000       0.00000       0.00000       0.00000       0.00000       0.00000       0.00000       0.00000       0.00000       0.00000       0.00000       0.00000       0.00000       0.00000       0.00000       0.00000       16.9507       19.4560       17.2475       15.9980       10.8547       7.31590       4.40413       2.51548       1.06910      0.401717      0.114328     0.0268055       0.00000       0.00000       0.00000       0.00000       0.00000       0.00000       0.00000       0.00000       0.00000       0.00000       0.00000       0.00000       0.00000       0.00000       0.00000       0.00000       0.00000       0.00000       0.00000       0.00000       0.00000       0.00000       0.00000       0.00000
   6  22 3508.1492    2.7982  2.9820  9.8197 -0.0027  0.0859   0.0654   0.2049    0.6750   0.0000   447.2302       4.61576       31.2326      -4.53414       2.23047       4.37690      -7.29452       3.65767       2.23742     -0.487744     -0.298510    0.00992041       0.00000       0.00000       0.00000       0.00000       0.00000       0.00000       0.00000       0.00000       0.00000       0.00000       0.00000       0.00000       0.00000       0.00000       0.00000       0.00000       0.00000       0.00000       0.00000       0.00000       0.00000       0.00000       0.00000       0.00000       21.1984       25.4948       23.5293       18.8635       14.6650       9.36509       5.61681       3.11370       1.31170      0.534068      0.171664     0.0349212       0.00000       0.00000       0.00000       0.00000       0.00000       0.00000       0.00000       0.00000       0.00000       0.00000       0.00000       0.00000       0.00000       0.00000       0.00000       0.00000       0.00000       0.00000       0.00000       0.00000       0.00000       0.00000       0.00000       0.00000
   6  23 3645.9061    2.4174  3.8547  9.3600 -0.0018  0.0924   0.0515   0.2583    0.6757   0.0000   440.9152      -17.5261      -1.04205      -5.90103       20.4486       16.0883      -6.28478       1.99979     -0.807731      0.118879     -0.202992    0.00924678       0.00000       0.00000       0.00000       0.00000       0.00000       0.00000       0.00000       0.00000       0.00000       0.00000       0.00000       0.00000       0.00000       0.00000       0.00000       0.00000       0.00000       0.00000       0.00000       0.00000       0.00000       0.00000       0.00000       0.00000       23.0749       25.8144       25.7472       20.8927       16.0545       10.1024       6.34087       3.36874       1.52617      0.578993      0.194586     0.0367928       0.00000       0.00000       0.00000       0.00000       0.00000       0.00000       0.00000       0.00000       0.00000       0.00000       0.00000       0.00000       0.00000       0.00000       0.00000       0.00000       0.00000       0.00000       0.00000       0.00000       0.00000       0.00000       0.00000       0.00000
   6  25 3921.8413    1.6356  6.9173  9.1538  0.0012  0.1466   0.0285   0.3787    0.2404   0.0000   438.0915       49.2876      -5.26536      -46.2122       6.30576       19.2141       9.99592     -0.172475     -0.798300      -1.20302      0.143333    -0.0550443       0.00000       0.00000       0.00000       0.00000       0.00000       0.00000       0.00000       0.00000       0.00000       0.00000       0.00000       0.00000       0.00000       0.00000       0.00000       0.00000       0.00000       0.00000       0.00000       0.00000       0.00000       0.00000       0.00000       0.00000       34.1623       44.2234       37.2782       34.7782       23.5535       16.4850       9.28794       5.51241       2.22670      0.959483      0.271575     0.0695636       0.00000       0.00000       0.00000       0.00000       0.00000       0.00000       0.00000       0.00000       0.00000       0.00000       0.00000       0.00000       0.00000       0.00000       0.00000       0.00000       0.00000       0.00000       0.00000       0.00000       0.00000       0.00000       0.00000       0.00000
   7  11 2045.7640    0.6856  0.5540  8.8667 -0.0119  0.0553   0.0348   0.0861    0.2161   0.0000   438.5860       7.84305       22.6767      -18.4283      -7.75700      0.686229       1.45295      0.363949      -1.09996      0.177292    -0.0901384     0.0848683     0.0189096   -0.00231070       0.00000       0.00000       0.00000       0.00000       0.00000       0.00000       0.00000       0.00000       0.00000       0.00000       0.00000       0.00000       0.00000       0.00000       0.00000       0.00000       0.00000       0.00000       0.00000       0.00000       0.00000       0.00000       13.5385       14.0194       10.5779       9.50574       10.5469       7.48848       5.05804       2.61608       1.12357      0.503082      0.179329     0.0600214     0.0221913    0.00371993       0.00000       0.00000       0.00000       0.00000       0.00000       0.00000       0.00000       0.00000       0.00000       0.00000       0.00000       0.00000       0.00000       0.00000       0.00000       0.00000       0.00000       0.00000       0.00000       0.00000       0.00000       0.00000
   7  12 2184.4840    0.8454  0.6741  9.4827 -0.0016  0.0463   0.0383   0.0977    0.1744   0.0000   427.0961       8.23879       13.8952      -16.1394       3.46162       11.0494      -3.84014      0.390357      0.406747      0.205581     -0.117333    -0.0607482    0.00755150   -0.00199577       0.00000       0.00000       0.00000       0.00000       0.00000       0.00000       0.00000       0.00000       0.00000       0.00000       0.00000       0.00000       0.00000       0.00000       0.00000       0.00000       0.00000       0.00000       0.00000       0.00000       0.00000       0.00000       9.25873       10.0052       11.3620       9.35255       5.88651       5.59239       3.70913       1.80256      0.962632      0.580610      0.261551     0.0869004     0.0205625    0.00390861       0.00000       0.00000       0.00000       0.00000       0.00000       0.00000       0.00000       0.00000       0.00000       0.00000       0.00000       0.00000       0.00000       0.00000       0.00000       0.00000       0.00000       0.00000       0.00000       0.00000       0.00000       0.00000
   7  13 2322.0898    1.1462  0.8923  9.7231  0.0018  0.0603   0.0492   0.1265    0.2808   0.0000   446.0442       15.7698       16.1826       9.95335       5.17533       1.50137      -3.06282      0.306872     -0.388765      0.226174    -0.0175905    -0.0202124     0.0125779   -0.00232117       0.00000       0.00000       0.00000       0.00000       0.00000       0.00000       0.00000       0.00000       0.00000       0.00000       0.00000       0.00000       0.00000       0.00000       0.00000       0.00000       0.00000       0.00000       0.00000       0.00000       0.00000       0.00000       10.8899       11.8176       14.1167       9.17655       9.12070       7.06703       3.61018       2.71290       1.61112      0.478510      0.273497      0.120912     0.0279857    0.00420586       0.00000       0.00000       0.00000       0.00000       0.00000       0.00000       0.00000       0.00000       0.00000       0.00000       0.00000       0.00000       0.00000       0.00000       0.00000       0.00000       0.00000       0.00000       0.00000       0.00000       0.00000       0.00000
   7  14 2458.1500    1.5720  1.0642  9.6571 -0.0114  0.0483   0.0618   0.1122    0.5519   0.0000   429.9432      -7.21364     -0.939039      -2.00924       10.3381       2.80465      -6.89400       5.86548      0.315766      0.412682     0.0192987     0.0663921     0.0184293   -0.00349481       0.00000       0.00000       0.00000       0.00000       0.00000       0.00000       0.00000       0.00000       0.00000       0.00000       0.00000       0.00000       0.00000       0.00000       0.00000       0.00000       0.00000       0.00000       0.00000       0.00000       0.00000       0.00000       11.6167       12.7213       12.7153       10.7741       8.56169       5.33649       3.66378       2.43421       1.28252      0.559944      0.221336     0.0780315     0.0227746    0.00389654       0.00000       0.00000       0.00000       0.00000       0.00000       0.00000       0.00000       0.00000       0.00000       0.00000       0.00000       0.00000       0.00000       0.00000       0.00000       0.00000       0.00000       0.00000       0.00000       0.00000       0.00000       0.00000
   7  15 2594.2956    1.8667  1.1186  9.8175 -0.0054  0.0473   0.0659   0.1204    0.6439   0.0000   438.8423       9.54146       3.22981       7.02891      -1.57638      0.198971      0.933780     -0.510048     -0.581015     -0.268260      0.226572    -0.0673988     0.0186741    0.00157773       0.00000       0.00000       0.00000       0.00000       0.00000       0.00000       0.00000       0.00000       0.00000       0.00000       0.00000       0.00000       0.00000       0.00000       0.00000       0.00000       0.00000       0.00000       0.00000       0.00000       0.00000       0.00000       10.6903       11.8577       11.9820       10.3867       7.77651       5.77772       3.86864       2.09271       1.13540      0.553692      0.247488     0.0781538     0.0216597    0.00417175       0.00000       0.00000       0.00000       0.00000       0.00000       0.00000       0.00000       0.00000       0.00000       0.00000       0.00000       0.00000       0.00000       0.00000       0.00000       0.00000       0.00000       0.00000       0.00000       0.00000       0.00000       0.00000
   7  16 2731.0977    2.5912  1.0900  3.1747  0.0000  0.0409   0.0943   0.1104  850.2730   0.0000   437.8962      -8.58478       15.6495       3.20514       1.54707      -7.89786       0.00000       0.00000       0.00000       0.00000       0.00000       0.00000       0.00000       0.00000       0.00000       0.00000       0.00000       0.00000       0.00000       0.00000       0.00000       0.00000       0.00000       0.00000       0.00000       0.00000       0.00000       0.00000       0.00000       0.00000       0.00000       0.00000       0.00000       0.00000       0.00000       0.00000       10.3382       11.0453       11.4446       9.92252       7.17680       4.49775       3.12925       1.91021       1.05124      0.511429      0.194458     0.0645488     0.0178653    0.00319076       0.00000       0.00000       0.00000       0.00000       0.00000       0.00000       0.00000       0.00000       0.00000       0.00000       0.00000       0.00000       0.00000       0.00000       0.00000       0.00000       0.00000       0.00000       0.00000       0.00000       0.00000       0.00000
   7  17 2868.2393    3.2833  0.7965 11.0733 -0.0088  0.0387   0.1320   0.0938    0.5903   0.0000   435.1377       6.12996      -2.67493      -6.04032       5.58678     -0.577134      -4.56999       2.11545      0.423415      0.145999     -0.206990     0.0866010   -0.00846977   -0.00406969       0.00000       0.00000       0.00000       0.00000       0.00000       0.00000       0.00000       0.00000       0.00000       0.00000       0.00000       0.00000       0.00000       0.00000       0.00000       0.00000       0.00000       0.00000       0.00000       0.00000       0.00000       0.00000       7.56990       9.72963       8.94686       7.42493       6.72366       4.33203       3.24497       1.70309      0.899251      0.447194      0.184741     0.0635648     0.0217959    0.00414748       0.00000       0.00000       0.00000       0.00000       0.00000       0.00000       0.00000       0.00000       0.00000       0.00000       0.00000       0.00000       0.00000       0.00000       0.00000       0.00000       0.00000       0.00000       0.00000       0.00000       0.00000       0.00000
   7  18 3005.6143    3.9946  0.7572 11.0984  0.0019  0.0405   0.1551   0.0808    0.5883   0.0000   426.5850      -7.86004       3.50686      -1.65676       8.66273       6.28052      -1.53687       1.24292      0.633441      0.136762     0.0353038     0.0727775   -0.00338333    0.00546877       0.00000       0.00000       0.00000       0.00000       0.00000       0.00000       0.00000       0.00000       0.00000       0.00000       0.00000       0.00000       0.00000       0.00000       0.00000       0.00000       0.00000       0.00000       0.00000       0.00000       0.00000       0.00000       8.35581       10.2964       9.16971       8.17092       7.14170       4.60538       3.31601       1.84168       1.07628      0.433804      0.200569     0.0621755     0.0219877    0.00418860       0.00000       0.00000       0.00000       0.00000       0.00000       0.00000       0.00000       0.00000       0.00000       0.00000       0.00000       0.00000       0.00000       0.00000       0.00000       0.00000       0.00000       0.00000       0.00000       0.00000       0.00000       0.00000
   7  19 3142.7924    3.8783  0.9832 11.8616 -0.0042  0.0431   0.1458   0.1125    0.4498   0.0000   431.6133      -8.79449      -3.88085    -0.0923972       9.39431      -3.00606      -2.28673      0.175104       1.04670     -0.133878     -0.134438    -0.0109157     0.0148387   -0.00258439       0.00000       0.00000       0.00000       0.00000       0.00000       0.00000       0.00000       0.00000       0.00000       0.00000       0.00000       0.00000       0.00000       0.00000       0.00000       0.00000       0.00000       0.00000       0.00000       0.00000       0.00000       0.00000       8.82369       10.0398       10.4731       9.20276       6.75221       5.11890       3.80261       1.79682       1.07368      0.540173      0.250203     0.0715042     0.0222056    0.00424667       0.00000       0.00000       0.00000       0.00000       0.00000       0.00000       0.00000       0.00000       0.00000       0.00000       0.00000       0.00000       0.00000       0.00000       0.00000       0.00000       0.00000       0.00000       0.00000       0.00000       0.00000       0.00000
   7  20 3279.7483    3.7275  1.3881 10.1866 -0.0014  0.0484   0.1126   0.1271    1.1427   0.0000   451.2319      -17.8320       11.0018       2.63986      -4.01130       2.50241      0.348648       1.78000       1.46304      0.749835      0.196854     -0.188163    0.00918013   -0.00361879       0.00000       0.00000       0.00000       0.00000       0.00000       0.00000       0.00000       0.00000       0.00000       0.00000       0.00000       0.00000       0.00000       0.00000       0.00000       0.00000       0.00000       0.00000       0.00000       0.00000       0.00000       0.00000       10.8566       12.5383       11.4743       10.5137       8.00276       6.19413       4.21222       2.15683       1.17988      0.562277      0.248170     0.0761821     0.0218105    0.00476136       0.00000       0.00000       0.00000       0.00000       0.00000       0.00000       0.00000       0.00000       0.00000       0.00000       0.00000       0.00000       0.00000       0.00000       0.00000       0.00000       0.00000       0.00000       0.00000       0.00000       0.00000       0.00000
   7  21 3417.3697    3.3362  1.9561  9.7762 -0.0065  0.0584   0.0858   0.1543    1.2130   0.0000   432.2633      -28.4321      -6.87928       19.6534       8.34967       4.31896     -0.349012       1.08642      -2.92043      0.637450      0.265650    -0.0971373    -0.0579350    0.00545392       0.00000       0.00000       0.00000       0.00000       0.00000       0.00000       0.00000       0.00000       0.00000       0.00000       0.00000       0.00000       0.00000       0.00000       0.00000       0.00000       0.00000       0.00000       0.00000       0.00000       0.00000       0.00000       13.6971       14.2952       13.9749       13.3386       10.3376       6.54461       4.49321       2.95928       1.58060      0.754578      0.264988     0.0908090     0.0258510    0.00492006       0.00000       0.00000       0.00000       0.00000       0.00000       0.00000       0.00000       0.00000       0.00000       0.00000       0.00000       0.00000       0.00000       0.00000       0.00000       0.00000       0.00000       0.00000       0.00000       0.00000       0.00000       0.00000
   7  22 3555.1636    2.5780  3.1636 10.0619 -0.0000  0.0769   0.0543   0.1974    0.3741   0.0000   416.1307      -2.92998       22.0042       6.21528       8.70252       2.27927      -9.99037     0.0506752       1.73127       1.49102    -0.0962146    -0.0278096    -0.0180797    0.00461201       0.00000       0.00000       0.00000       0.00000       0.00000       0.00000       0.00000       0.00000       0.00000       0.00000       0.00000       0.00000       0.00000       0.00000       0.00000       0.00000       0.00000       0.00000       0.00000       0.00000       0.00000       0.00000       17.4931       19.9512       20.2753       16.7039       13.1666       9.38738       6.07415       3.60181       1.84831      0.948685      0.376242      0.138990     0.0380743    0.00670253       0.00000       0.00000       0.00000       0.00000       0.00000       0.00000       0.00000       0.00000       0.00000       0.00000       0.00000       0.00000       0.00000       0.00000       0.00000       0.00000       0.00000       0.00000       0.00000       0.00000       0.00000       0.00000
   7  23 3693.3857    2.1815  4.1000  9.4444 -0.0006  0.0923   0.0407   0.2285    0.3978   0.0000   425.2812       14.6448      -4.52969       40.2805       19.0218       9.79981      0.394091      -1.30623       1.92073     -0.608952     -0.124932      0.123788    -0.0572646  -0.000741838       0.00000       0.00000       0.00000       0.00000       0.00000       0.00000       0.00000       0.00000       0.00000       0.00000       0.00000       0.00000       0.00000       0.00000       0.00000       0.00000       0.00000       0.00000       0.00000       0.00000       0.00000       0.00000       19.0742       23.9349       22.2370       19.4235       15.4793       11.0941       7.34536       4.18976       2.35572       1.05026      0.469937      0.160379     0.0481036    0.00949123       0.00000       0.00000       0.00000       0.00000       0.00000       0.00000       0.00000       0.00000       0.00000       0.00000       0.00000       0.00000       0.00000       0.00000       0.00000       0.00000       0.00000       0.00000       0.00000       0.00000       0.00000       0.00000
   7  24 3831.7705    1.8541  5.9134  9.3201 -0.0010  0.1149   0.0297   0.3099    0.2221   0.0000   454.7708       14.4516       36.9418      -28.2547       12.6117       19.7234       1.21269      -4.93459     -0.699124     -0.933722      0.206222    -0.0823397     -0.103816     0.0105956       0.00000       0.00000       0.00000       0.00000       0.00000       0.00000       0.00000       0.00000       0.00000       0.00000       0.00000       0.00000       0.00000       0.00000       0.00000       0.00000       0.00000       0.00000       0.00000       0.00000       0.00000       0.00000       24.3466       28.8589       29.3327       24.3994       19.7174       14.5588       9.00268       5.43941       2.95646       1.30066      0.595138      0.221331     0.0625641     0.0112120       0.00000       0.00000       0.00000       0.00000       0.00000       0.00000       0.00000       0.00000       0.00000       0.00000       0.00000       0.00000       0.00000       0.00000       0.00000       0.00000       0.00000       0.00000       0.00000       0.00000       0.00000       0.00000
   7  25 3970.3973    1.5100  7.7048  9.1065  0.0002  0.1366   0.0225   0.3847    0.1770   0.0000   456.3010       25.3902       15.8783      -29.8740       6.50904      -7.36950       4.41069       1.14383      -2.68985     -0.600304   -0.00551609      0.129691    -0.0545430    -0.0124462       0.00000       0.00000       0.00000       0.00000       0.00000       0.00000       0.00000       0.00000       0.00000       0.00000       0.00000       0.00000       0.00000       0.00000       0.00000       0.00000       0.00000       0.00000       0.00000       0.00000       0.00000       0.00000       31.6365       38.0850       35.0183       31.1503       24.5489       17.6513       11.3725       6.70045       3.52075       1.64920      0.685101      0.244193     0.0689790     0.0135016       0.00000       0.00000       0.00000       0.00000       0.00000       0.00000       0.00000       0.00000       0.00000       0.00000       0.00000       0.00000       0.00000       0.00000       0.00000       0.00000       0.00000       0.00000       0.00000       0.00000       0.00000       0.00000
   7  28 4387.4868    0.9209 13.9104  8.8811 -0.0011  0.2377   0.0134   0.6959    0.0998   0.0000   503.2058      -16.7469       23.0697       7.41725       64.9508      -1.35805      -8.70890      -18.8497      -2.50716       5.76946     -0.986976     -0.791344      0.205259    0.00380699       0.00000       0.00000       0.00000       0.00000       0.00000       0.00000       0.00000       0.00000       0.00000       0.00000       0.00000       0.00000       0.00000       0.00000       0.00000       0.00000       0.00000       0.00000       0.00000       0.00000       0.00000       0.00000       52.5808       64.0562       61.8390       53.5291       41.9311       29.7373       19.2294       11.4175       6.31132       2.83981       1.26099      0.444138      0.127800     0.0239693       0.00000       0.00000       0.00000       0.00000       0.00000       0.00000       0.00000       0.00000       0.00000       0.00000       0.00000       0.00000       0.00000       0.00000       0.00000       0.00000       0.00000       0.00000       0.00000       0.00000       0.00000       0.00000
   7  29 4527.1364    0.7302 16.5514  8.9455 -0.0081  0.3167   0.0114   0.8692    0.0836   0.0000   390.2239       6.21756       92.8404       70.2672      -56.7071       11.4038       64.8168       5.65737      -13.5783       3.93519       1.81491     -0.447743      0.135545    -0.0357475       0.00000       0.00000       0.00000       0.00000       0.00000       0.00000       0.00000       0.00000       0.00000       0.00000       0.00000       0.00000       0.00000       0.00000       0.00000       0.00000       0.00000       0.00000       0.00000       0.00000       0.00000       0.00000       68.2571       83.5930       79.1677       70.4222       56.1188       39.4355       26.4289       15.5127       8.71697       3.89033       1.72726      0.586851      0.173491     0.0328886       0.00000       0.00000       0.00000       0.00000       0.00000       0.00000       0.00000       0.00000       0.00000       0.00000       0.00000       0.00000       0.00000       0.00000       0.00000       0.00000       0.00000       0.00000       0.00000       0.00000       0.00000       0.00000
   8  11 2086.1072    0.7350  0.7499  9.0320  0.0052  0.0557   0.0325   0.0995    0.2022   0.0000   433.6314      -8.70107       5.03727      -8.64850      -1.88928       5.21615     -0.747599      0.215087       1.90314      0.636496      0.508535   -0.00296713     0.0382051     0.0140657   -0.00521671  -0.000243896       0.00000       0.00000       0.00000       0.00000       0.00000       0.00000       0.00000       0.00000       0.00000       0.00000       0.00000       0.00000       0.00000       0.00000       0.00000       0.00000       0.00000       0.00000       0.00000       0.00000       12.1395       13.0852       10.4366       14.3511       10.5346       7.05310       3.05388       3.29664       2.26662       1.37566      0.514716      0.202400     0.0508665     0.0242197    0.00366226    0.00130558       0.00000       0.00000       0.00000       0.00000       0.00000       0.00000       0.00000       0.00000       0.00000       0.00000       0.00000       0.00000       0.00000       0.00000       0.00000       0.00000       0.00000       0.00000       0.00000       0.00000
   8  12 2225.1374    0.9796  0.7439  9.1849 -0.0010  0.0360   0.0384   0.0914    0.2451   0.0000   435.8525       3.90775       12.1569       4.06325      -2.79467      -1.84855       1.70063      -1.71996    -0.0747012     -0.208036     -0.329964     0.0164438    0.00662218   -0.00243929    0.00178253  -0.000882114       0.00000       0.00000       0.00000       0.00000       0.00000       0.00000       0.00000       0.00000       0.00000       0.00000       0.00000       0.00000       0.00000       0.00000       0.00000       0.00000       0.00000       0.00000       0.00000       0.00000       7.31341       8.25257       7.69052       7.65715       6.41439       4.20372       2.93654       1.97922       1.30762      0.675088      0.331036      0.128874     0.0476402     0.0141886    0.00403344   0.000751462       0.00000       0.00000       0.00000       0.00000       0.00000       0.00000       0.00000       0.00000       0.00000       0.00000       0.00000       0.00000       0.00000       0.00000       0.00000       0.00000       0.00000       0.00000       0.00000       0.00000
   8  13 2362.8671    1.2585  0.8921  9.4758 -0.0063  0.0416   0.0483   0.0913    0.3190   0.0000   441.8632      -11.2292       29.3216       11.5315      -13.9218      -3.94812      -1.91710       2.64638      0.562018       1.10782      0.259658      0.343397     0.0184980    -0.0159579   -0.00334336   0.000291679       0.00000       0.00000       0.00000       0.00000       0.00000       0.00000       0.00000       0.00000       0.00000       0.00000       0.00000       0.00000       0.00000       0.00000       0.00000       0.00000       0.00000       0.00000       0.00000       0.00000       7.58878       8.82218       8.97982       7.97353       6.46289       4.87207       3.89004       2.29894       1.20269      0.703897      0.356257      0.173359     0.0588041     0.0190059    0.00526233   0.000895465       0.00000       0.00000       0.00000       0.00000       0.00000       0.00000       0.00000       0.00000       0.00000       0.00000       0.00000       0.00000       0.00000       0.00000       0.00000       0.00000       0.00000       0.00000       0.00000       0.00000
   8  14 2499.3709    1.6663  1.0246  9.3233 -0.0008  0.0406   0.0555   0.0924    0.5576   0.0000   442.2291      -7.24203       6.10741       10.1812       4.12523      -1.99060       6.44891      -2.27146      0.551714     -0.418371    -0.0212627    -0.0463907    -0.0769832     0.0201189   -0.00251532   0.000512491       0.00000       0.00000       0.00000       0.00000       0.00000       0.00000       0.00000       0.00000       0.00000       0.00000       0.00000       0.00000       0.00000       0.00000       0.00000       0.00000       0.00000       0.00000       0.00000       0.00000       8.34663       10.2472       10.4624       8.85503       6.97588       4.74653       3.49403       2.13785       1.18188      0.668222      0.344491      0.150725     0.0555346     0.0186072    0.00511048   0.000842602       0.00000       0.00000       0.00000       0.00000       0.00000       0.00000       0.00000       0.00000       0.00000       0.00000       0.00000       0.00000       0.00000       0.00000       0.00000       0.00000       0.00000       0.00000       0.00000       0.00000
   8  15 2636.0248    2.1461  1.2255  7.2300 -0.0045  0.0480   0.0671   0.1071    8.4646   0.0000   449.1919      -14.7376       21.6055     -0.359255      -8.89141       4.56466       6.47270     -0.718134       1.32175      0.494816     -0.266927    -0.0440838    -0.0293299    0.00284654    0.00330195  -0.000669239       0.00000       0.00000       0.00000       0.00000       0.00000       0.00000       0.00000       0.00000       0.00000       0.00000       0.00000       0.00000       0.00000       0.00000       0.00000       0.00000       0.00000       0.00000       0.00000       0.00000       9.25360       11.9401       12.0079       9.81026       8.74426       5.30342       4.15019       2.52354       1.47298      0.913480      0.378518      0.193178     0.0629479     0.0231667    0.00715403    0.00110048       0.00000       0.00000       0.00000       0.00000       0.00000       0.00000       0.00000       0.00000       0.00000       0.00000       0.00000       0.00000       0.00000       0.00000       0.00000       0.00000       0.00000       0.00000       0.00000       0.00000
   8  16 2773.6694    2.7711  0.8037 11.2090 -0.0125  0.0350   0.1102   0.0923    0.3410   0.0000   430.6251       3.52491       15.6354       5.06802      -11.2048       2.61840       1.27941       1.09702     -0.121051      0.160057   -0.00909970    -0.0257438     0.0301188    -0.0144839    0.00745060  -6.17956e-05       0.00000       0.00000       0.00000       0.00000       0.00000       0.00000       0.00000       0.00000       0.00000       0.00000       0.00000       0.00000       0.00000       0.00000       0.00000       0.00000       0.00000       0.00000       0.00000       0.00000       7.41654       8.90133       9.31232       7.92148       5.87913       4.58997       2.89568       1.77880       1.17791      0.596651      0.275465      0.131947     0.0565533     0.0169983    0.00401170   0.000707967       0.00000       0.00000       0.00000       0.00000       0.00000       0.00000       0.00000       0.00000       0.00000       0.00000       0.00000       0.00000       0.00000       0.00000       0.00000       0.00000       0.00000       0.00000       0.00000       0.00000
   8  17 2911.4803    3.3475  0.9707 10.1900 -0.0121  0.0403   0.1127   0.0920    1.6709   0.0000   438.0007      -18.5340       10.2418       9.36291       2.06640      0.469492      -1.01534      -1.90649      -2.07647     -0.287077      0.192162   -0.00268077   -0.00843492     0.0338097   -0.00376175  -8.53444e-06       0.00000       0.00000       0.00000       0.00000       0.00000       0.00000       0.00000       0.00000       0.00000       0.00000       0.00000       0.00000       0.00000       0.00000       0.00000       0.00000       0.00000       0.00000       0.00000       0.00000       8.68691       8.79404       9.32977       8.44962       6.52346       5.34809       4.00371       2.40804       1.33256      0.694154      0.377153      0.162465     0.0606866     0.0174507    0.00412852   0.000686032       0.00000       0.00000       0.00000       0.00000       0.00000       0.00000       0.00000       0.00000       0.00000       0.00000       0.00000       0.00000       0.00000       0.00000       0.00000       0.00000       0.00000       0.00000       0.00000       0.00000
   8  18 3049.1781    4.0796  0.8915 10.1571  0.0054  0.0385   0.1427   0.0895    1.0448   0.0000   429.1454       2.00384       20.4246       8.70094      -1.19420      -2.69624      -1.95230       2.35832       1.31023     -0.475955      0.417955    -0.0990119    0.00753784     0.0197252   -0.00634713   0.000958244       0.00000       0.00000       0.00000       0.00000       0.00000       0.00000       0.00000       0.00000       0.00000       0.00000       0.00000       0.00000       0.00000       0.00000       0.00000       0.00000       0.00000       0.00000       0.00000       0.00000       8.50956       10.1277       10.4487       8.97034       6.56167       5.00952       2.90676       1.93437       1.25279      0.681978      0.276735      0.139155     0.0536392     0.0178461    0.00388017   0.000779009       0.00000       0.00000       0.00000       0.00000       0.00000       0.00000       0.00000       0.00000       0.00000       0.00000       0.00000       0.00000       0.00000       0.00000       0.00000       0.00000       0.00000       0.00000       0.00000       0.00000
   8  19 3186.7323    3.7313  1.1848 11.4498  0.0052  0.0449   0.1201   0.1076    0.4515   0.0000   437.7729       9.04756       10.0307      -7.21202      -5.31407      -8.94536      -2.35587       1.86947      -1.46826     -0.557999      0.157284      0.238669    -0.0552952     0.0257132   0.000469281  -0.000322394       0.00000       0.00000       0.00000       0.00000       0.00000       0.00000       0.00000       0.00000       0.00000       0.00000       0.00000       0.00000       0.00000       0.00000       0.00000       0.00000       0.00000       0.00000       0.00000       0.00000       9.12872       9.63502       10.0209       8.75957       7.85601       5.77034       3.98759       2.64008       1.61479      0.830436      0.420922      0.163551     0.0662538     0.0212497    0.00548197   0.000853877       0.00000       0.00000       0.00000       0.00000       0.00000       0.00000       0.00000       0.00000       0.00000       0.00000       0.00000       0.00000       0.00000       0.00000       0.00000       0.00000       0.00000       0.00000       0.00000       0.00000
   8  20 3324.2945    3.5899  1.5403 10.2515 -0.0045  0.0490   0.0959   0.1172    0.8064   0.0000   429.1357       7.27155     -0.677081       5.33420       8.38350      -2.59297      -6.96847       3.45255      0.867931     -0.263916     -0.173346   -0.00949363     0.0536782    -0.0342931   -0.00390641   0.000538634       0.00000       0.00000       0.00000       0.00000       0.00000       0.00000       0.00000       0.00000       0.00000       0.00000       0.00000       0.00000       0.00000       0.00000       0.00000       0.00000       0.00000       0.00000       0.00000       0.00000       9.56628       11.4810       11.7544       10.1184       8.41413       6.09884       4.10477       2.72178       1.61376      0.912727      0.406663      0.192653     0.0692756     0.0240826    0.00642016    0.00108697       0.00000       0.00000       0.00000       0.00000       0.00000       0.00000       0.00000       0.00000       0.00000       0.00000       0.00000       0.00000       0.00000       0.00000       0.00000       0.00000       0.00000       0.00000       0.00000       0.00000
   8  21 3462.3077    2.9898  2.2705 10.5282 -0.0006  0.0582   0.0672   0.1538    0.3088   0.0000   446.9523      -16.9490      -1.96364       2.63801       5.90214      -5.56080      -4.10923      0.421942     -0.847123       1.11599     -0.224141     -0.301022     0.0198540     0.0607346   -0.00952685   -0.00266143       0.00000       0.00000       0.00000       0.00000       0.00000       0.00000       0.00000       0.00000       0.00000       0.00000       0.00000       0.00000       0.00000       0.00000       0.00000       0.00000       0.00000       0.00000       0.00000       0.00000       11.4685       13.4517       13.3452       12.1240       9.80574       7.35714       4.79137       3.29428       1.94021       1.08676      0.501328      0.221153     0.0816419     0.0285128    0.00700644    0.00131485       0.00000       0.00000       0.00000       0.00000       0.00000       0.00000       0.00000       0.00000       0.00000       0.00000       0.00000       0.00000       0.00000       0.00000       0.00000       0.00000       0.00000       0.00000       0.00000       0.00000
   8  22 3600.6968    2.5303  3.4049  9.5619 -0.0004  0.0749   0.0477   0.1855    0.3866   0.0000   445.8856      -56.1163     -0.652865      -3.44835     -0.153465       10.0365       3.25476      -3.06068      -3.50106       2.79866     -0.154204      0.321480    -0.0639630    -0.0587727     0.0182856   -0.00120743       0.00000       0.00000       0.00000       0.00000       0.00000       0.00000       0.00000       0.00000       0.00000       0.00000       0.00000       0.00000       0.00000       0.00000       0.00000       0.00000       0.00000       0.00000       0.00000       0.00000       15.5761       17.4756       17.5729       15.6850       12.3237       10.0663       6.84311       4.22124       2.55769       1.33723      0.630050      0.285760      0.113625     0.0348337    0.00840282    0.00154066       0.00000       0.00000       0.00000       0.00000       0.00000       0.00000       0.00000       0.00000       0.00000       0.00000       0.00000       0.00000       0.00000       0.00000       0.00000       0.00000       0.00000       0.00000       0.00000       0.00000
   8  23 3739.2759    2.0935  4.8204  9.3811 -0.0006  0.0931   0.0342   0.2436    0.2735   0.0000   440.8762      -13.5806      -12.9041      0.855136      -16.5834      -9.37208       5.83779       4.61004      -4.28779       1.31525      0.556094      0.332727     -0.117704    -0.0146582    0.00965405  -0.000277490       0.00000       0.00000       0.00000       0.00000       0.00000       0.00000       0.00000       0.00000       0.00000       0.00000       0.00000       0.00000       0.00000       0.00000       0.00000       0.00000       0.00000       0.00000       0.00000       0.00000       17.4834       21.9756       21.4024       19.0184       15.7866       10.9946       7.94745       5.02762       3.03840       1.66248      0.809469      0.358326      0.134631     0.0440018     0.0125266    0.00217399       0.00000       0.00000       0.00000       0.00000       0.00000       0.00000       0.00000       0.00000       0.00000       0.00000       0.00000       0.00000       0.00000       0.00000       0.00000       0.00000       0.00000       0.00000       0.00000       0.00000
   8  24 3878.0154    1.6940  6.9129  9.1427 -0.0007  0.1151   0.0230   0.3127    0.1628   0.0000   416.3469       2.90647       6.24437       10.9141       21.9055       27.5339       11.7939      -6.52228       2.93150      0.247351     -0.969722     -0.587014      0.131616    -0.0110002     0.0115397    0.00282619       0.00000       0.00000       0.00000       0.00000       0.00000       0.00000       0.00000       0.00000       0.00000       0.00000       0.00000       0.00000       0.00000       0.00000       0.00000       0.00000       0.00000       0.00000       0.00000       0.00000       22.0087       27.1319       26.9442       24.1840       19.8570       14.5908       10.1071       6.56570       4.05931       2.08405       1.10587      0.438221      0.184516     0.0590341     0.0158065    0.00274999       0.00000       0.00000       0.00000       0.00000       0.00000       0.00000       0.00000       0.00000       0.00000       0.00000       0.00000       0.00000       0.00000       0.00000       0.00000       0.00000       0.00000       0.00000       0.00000       0.00000
   8  25 4017.0590    1.5113  8.4653  8.6058 -0.0016  0.1307   0.0192   0.3627    0.1947   0.0000   443.9667       8.31582       29.4340      -2.57449       15.2021      -11.5709      -1.26578      -17.2184       1.62546       2.36593     0.0931273     -0.629476      0.100544     0.0584218     0.0161197   -0.00136072       0.00000       0.00000       0.00000       0.00000       0.00000       0.00000       0.00000       0.00000       0.00000       0.00000       0.00000       0.00000       0.00000       0.00000       0.00000       0.00000       0.00000       0.00000       0.00000       0.00000       25.4065       31.8876       31.4576       27.3684       22.7720       16.5557       11.8732       7.43680       4.36535       2.39622       1.15493      0.522646      0.199075     0.0667472     0.0184025    0.00311978       0.00000       0.00000       0.00000       0.00000       0.00000       0.00000       0.00000       0.00000       0.00000       0.00000       0.00000       0.00000       0.00000       0.00000       0.00000       0.00000       0.00000       0.00000       0.00000       0.00000
   8  26 4156.4848    1.1862 10.4306  9.0728 -0.0017  0.1703   0.0161   0.4614    0.1058   0.0000   389.8406      -11.4320       37.8969      -33.5442       30.5613      -4.31496      -18.4915       6.79183      0.883176     0.0856546      -1.17209      0.202111    -0.0443676    -0.0927056    -0.0192992    0.00657212       0.00000       0.00000       0.00000       0.00000       0.00000       0.00000       0.00000       0.00000       0.00000       0.00000       0.00000       0.00000       0.00000       0.00000       0.00000       0.00000       0.00000       0.00000       0.00000       0.00000       31.9406       38.2143       38.6243       35.4526       28.2116       22.0797       15.3283       9.94263       5.91490       3.27326       1.56979      0.724198      0.273690     0.0902195     0.0229203    0.00412824       0.00000       0.00000       0.00000       0.00000       0.00000       0.00000       0.00000       0.00000       0.00000       0.00000       0.00000       0.00000       0.00000       0.00000       0.00000       0.00000       0.00000       0.00000       0.00000       0.00000
   9  10 1984.1748    0.5829  0.5206  8.8433  0.0010  0.0397   0.0281   0.0800    0.1496   0.0000   426.1353       4.52909       15.5932      -11.9885      -3.31137      0.197235       1.41088     0.0599960       1.11440     -0.211273     -0.290233      0.225278    -0.0162314    -0.0295758   -0.00112603  -0.000891025   0.000557288   0.000245113       0.00000       0.00000       0.00000       0.00000       0.00000       0.00000       0.00000       0.00000       0.00000       0.00000       0.00000       0.00000       0.00000       0.00000       0.00000       0.00000       0.00000       0.00000       6.56566       7.24895       8.28013       5.78177       5.68934       5.63256       3.84397       2.60488       1.74547      0.845916      0.498404      0.235924     0.0955541     0.0418605     0.0195945    0.00566991    0.00118261   0.000174943       0.00000       0.00000       0.00000       0.00000       0.00000       0.00000       0.00000       0.00000       0.00000       0.00000       0.00000       0.00000       0.00000       0.00000       0.00000       0.00000       0.00000       0.00000
   9  12 2264.4146    0.9687  0.7359  9.4860 -0.0065  0.0438   0.0381   0.0858    0.1992   0.0000   437.1981       2.15843       6.79851      -6.53876      -2.39452       2.94711       1.29238       1.34613    -0.0785744     -0.961783      0.959331      0.305374    -0.0923742    -0.0781741   0.000786652  -8.97774e-05   6.82042e-05   8.62300e-05       0.00000       0.00000       0.00000       0.00000       0.00000       0.00000       0.00000       0.00000       0.00000       0.00000       0.00000       0.00000       0.00000       0.00000       0.00000       0.00000       0.00000       0.00000       6.82735       8.69070       9.54379       7.66602       6.96707       5.66179       3.18470       2.64361       1.76103      0.887646      0.552849      0.290971      0.102186     0.0468022     0.0213051    0.00693652    0.00145326   0.000226650       0.00000       0.00000       0.00000       0.00000       0.00000       0.00000       0.00000       0.00000       0.00000       0.00000       0.00000       0.00000       0.00000       0.00000       0.00000       0.00000       0.00000       0.00000
   9  13 2402.2881    1.4230  1.0103  9.8687 -0.0066  0.0426   0.0481   0.1068    0.2956   0.0000   435.0157      -2.20268       20.4222      -7.64345      -7.47589       3.22615    -0.0320739     -0.825965     -0.158204      0.232287     -0.361581    -0.0504159     0.0650082    -0.0104985    -0.0192266   -0.00109058  -0.000107469  -0.000132497       0.00000       0.00000       0.00000       0.00000       0.00000       0.00000       0.00000       0.00000       0.00000       0.00000       0.00000       0.00000       0.00000       0.00000       0.00000       0.00000       0.00000       0.00000       7.16476       8.03896       9.39223       7.67564       7.21758       5.11515       3.98406       2.80791       1.57432       1.08623      0.564947      0.252715      0.145593     0.0535994     0.0181783    0.00640713    0.00149846   0.000205864       0.00000       0.00000       0.00000       0.00000       0.00000       0.00000       0.00000       0.00000       0.00000       0.00000       0.00000       0.00000       0.00000       0.00000       0.00000       0.00000       0.00000       0.00000
   9  14 2539.5131    1.7687  0.9432 10.2222 -0.0175  0.0524   0.0653   0.1146    0.3354   0.0000   443.2572     -0.207679       16.4230      -3.96527       8.68870       9.15238      -3.73627      -5.52055      0.141728     -0.247668     -0.274163     -0.281333    -0.0444127    -0.0887947     0.0234110   -0.00816774   0.000892075   0.000638210       0.00000       0.00000       0.00000       0.00000       0.00000       0.00000       0.00000       0.00000       0.00000       0.00000       0.00000       0.00000       0.00000       0.00000       0.00000       0.00000       0.00000       0.00000       9.14492       8.59624       9.08841       10.1549       7.19791       5.00964       4.51570       3.42989       1.74643      0.921723      0.619353      0.402843      0.160951     0.0650906     0.0180303    0.00526348    0.00127984   0.000244926       0.00000       0.00000       0.00000       0.00000       0.00000       0.00000       0.00000       0.00000       0.00000       0.00000       0.00000       0.00000       0.00000       0.00000       0.00000       0.00000       0.00000       0.00000
   9  15 2677.0200    2.4913  0.8728 10.4170 -0.0085  0.0334   0.0859   0.0800    0.3896   0.0000   424.2555       12.0175       11.2334      -4.74832     -0.121646       1.31679       4.28497      -2.93769     -0.973677      -2.87610      0.794109     0.0316325     -0.113814    0.00933635    -0.0277567  -0.000795490  -0.000221919  -0.000259497       0.00000       0.00000       0.00000       0.00000       0.00000       0.00000       0.00000       0.00000       0.00000       0.00000       0.00000       0.00000       0.00000       0.00000       0.00000       0.00000       0.00000       0.00000       6.30139       7.16914       7.18767       6.85377       5.39801       4.39731       3.34425       2.29814       1.35624      0.823661      0.436153      0.226068      0.100537     0.0401682     0.0136924    0.00396628   0.000905350   0.000170672       0.00000       0.00000       0.00000       0.00000       0.00000       0.00000       0.00000       0.00000       0.00000       0.00000       0.00000       0.00000       0.00000       0.00000       0.00000       0.00000       0.00000       0.00000
   9  16 2815.1818    3.1558  0.7849 10.2829 -0.0030  0.0312   0.1119   0.0801    0.6741   0.0000   423.8324      -5.53590       11.9228       8.33818      -3.94713       4.13908     -0.233574      0.691715      0.563780      0.179104     -0.568278    -0.0194068    -0.0451196    0.00348032    0.00984223   -0.00233170    0.00196913   9.94960e-06       0.00000       0.00000       0.00000       0.00000       0.00000       0.00000       0.00000       0.00000       0.00000       0.00000       0.00000       0.00000       0.00000       0.00000       0.00000       0.00000       0.00000       0.00000       6.13499       6.82500       6.50656       5.82911       5.09485       4.54115       3.25796       2.33997       1.37491      0.694690      0.404171      0.204464     0.0853498     0.0321964     0.0126177    0.00379329   0.000835152   0.000148581       0.00000       0.00000       0.00000       0.00000       0.00000       0.00000       0.00000       0.00000       0.00000       0.00000       0.00000       0.00000       0.00000       0.00000       0.00000       0.00000       0.00000       0.00000
   9  17 2953.4317    3.7149  0.7653 10.8080 -0.0052  0.0301   0.1376   0.0789    0.5495   0.0000   434.0852      -3.22792      -1.36383       9.41679      -13.9773     0.0432642     0.0754479      -2.27119       1.19660      0.361084      0.699186     -0.209435    -0.0429338     0.0315682    0.00267259    0.00392263  -0.000958501   0.000113156       0.00000       0.00000       0.00000       0.00000       0.00000       0.00000       0.00000       0.00000       0.00000       0.00000       0.00000       0.00000       0.00000       0.00000       0.00000       0.00000       0.00000       0.00000       5.64267       6.86858       7.09124       6.32284       5.19479       3.92609       2.71626       1.88416       1.15728      0.676050      0.377415      0.179839     0.0843125     0.0341926     0.0123027    0.00387769   0.000907926   0.000147713       0.00000       0.00000       0.00000       0.00000       0.00000       0.00000       0.00000       0.00000       0.00000       0.00000       0.00000       0.00000       0.00000       0.00000       0.00000       0.00000       0.00000       0.00000
   9  18 3091.4223    4.0911  0.8840 10.7098 -0.0019  0.0358   0.1349   0.0830    0.9302   0.0000   431.6153      -19.5744       1.78071       9.97805       6.35164       9.55595      -1.58709      -3.39690      0.455845     -0.129960     -0.856512     -0.208464     0.0823967    -0.0302016  -0.000721071    0.00375405  -8.21902e-05   0.000166584       0.00000       0.00000       0.00000       0.00000       0.00000       0.00000       0.00000       0.00000       0.00000       0.00000       0.00000       0.00000       0.00000       0.00000       0.00000       0.00000       0.00000       0.00000       6.52603       7.04792       6.58362       6.81448       6.53121       4.80212       2.98629       2.36871       1.60382       1.04291      0.542364      0.244165      0.102605     0.0389825     0.0135921    0.00479436    0.00107435   0.000183733       0.00000       0.00000       0.00000       0.00000       0.00000       0.00000       0.00000       0.00000       0.00000       0.00000       0.00000       0.00000       0.00000       0.00000       0.00000       0.00000       0.00000       0.00000
   9  19 3229.4327    3.8330  1.0792 11.9512 -0.0080  0.0447   0.1259   0.1021    0.3609   0.0000   432.5120       2.79342       11.7591       4.44704      -8.11773       8.90015     -0.226664      -1.00708      0.998210      -1.27977      -1.12864    -0.0165499     0.0946390     0.0459816    -0.0359234   0.000189958  -0.000425995   0.000105062       0.00000       0.00000       0.00000       0.00000       0.00000       0.00000       0.00000       0.00000       0.00000       0.00000       0.00000       0.00000       0.00000       0.00000       0.00000       0.00000       0.00000       0.00000       6.76531       9.29665       8.40917       8.05016       7.37232       5.12826       4.21859       2.73036       1.77425       1.09538      0.540905      0.320357      0.110958     0.0579220     0.0175288    0.00587225    0.00171442   0.000287727       0.00000       0.00000       0.00000       0.00000       0.00000       0.00000       0.00000       0.00000       0.00000       0.00000       0.00000       0.00000       0.00000       0.00000       0.00000       0.00000       0.00000       0.00000
   9  20 3367.6803    3.3033  1.6799 11.0745 -0.0092  0.0492   0.0851   0.1206    0.2906   0.0000   432.4961      -16.2250       5.66191       22.4478      -7.42430       2.50299      -5.77449       4.90462     -0.731491       1.43642       1.85195     -0.205162      0.164143      0.120111    -0.0266650   -0.00515495   0.000434536   8.84689e-05       0.00000       0.00000       0.00000       0.00000       0.00000       0.00000       0.00000       0.00000       0.00000       0.00000       0.00000       0.00000       0.00000       0.00000       0.00000       0.00000       0.00000       0.00000       8.53389       10.1304       9.49612       9.05466       7.69106       6.49806       4.99654       3.36087       2.07593       1.15143      0.646599      0.312750      0.142108     0.0578568     0.0209198    0.00609912    0.00154433   0.000284205       0.00000       0.00000       0.00000       0.00000       0.00000       0.00000       0.00000       0.00000       0.00000       0.00000       0.00000       0.00000       0.00000       0.00000       0.00000       0.00000       0.00000       0.00000
   9  21 3506.0404    2.7713  2.5985 10.6473 -0.0028  0.0617   0.0584   0.1596    0.2051   0.0000   423.5100     -0.680516       15.0578       8.73088       5.70542       2.10039      -7.95416      -2.02303       2.30907      -1.71080     -0.179069     0.0796832     0.0235538   -0.00460583     0.0151050    0.00531686    0.00140057   0.000177929       0.00000       0.00000       0.00000       0.00000       0.00000       0.00000       0.00000       0.00000       0.00000       0.00000       0.00000       0.00000       0.00000       0.00000       0.00000       0.00000       0.00000       0.00000       11.2553       14.0750       14.1792       12.7454       10.5336       8.00828       5.77665       3.81024       2.43987       1.45110      0.786119      0.375913      0.179891     0.0711217     0.0258627    0.00788722    0.00201467   0.000340392       0.00000       0.00000       0.00000       0.00000       0.00000       0.00000       0.00000       0.00000       0.00000       0.00000       0.00000       0.00000       0.00000       0.00000       0.00000       0.00000       0.00000       0.00000
   9  22 3645.1599    2.3231  3.6098  9.6210 -0.0025  0.0733   0.0407   0.1845    0.2507   0.0000   468.1231      -25.7357      -32.6649       27.3957      -10.0339      -10.5786      0.590172       8.36373      -3.24452     -0.907239       3.22864     0.0627323      0.121524      0.155464    0.00750848   -0.00620460    0.00152908   6.50841e-05       0.00000       0.00000       0.00000       0.00000       0.00000       0.00000       0.00000       0.00000       0.00000       0.00000       0.00000       0.00000       0.00000       0.00000       0.00000       0.00000       0.00000       0.00000       12.2960       14.8952       15.1193       13.8018       11.7573       9.38773       6.69528       4.80408       2.93048       1.72758      0.956339      0.481288      0.214281     0.0882968     0.0315464     0.0102071    0.00239716   0.000410903       0.00000       0.00000       0.00000       0.00000       0.00000       0.00000       0.00000       0.00000       0.00000       0.00000       0.00000       0.00000       0.00000       0.00000       0.00000       0.00000       0.00000       0.00000
   9  23 3783.9231    1.8925  5.3814  9.7881 -0.0003  0.0943   0.0291   0.2673    0.1414   0.0000   484.7352       22.4421      -10.6921       5.87998      -3.77444       17.9698       5.51038       1.17066      -3.85147       2.12489      -1.28423     0.0602579      0.130876      0.166771    -0.0283856   -0.00436766   -0.00144907  -0.000266137       0.00000       0.00000       0.00000       0.00000       0.00000       0.00000       0.00000       0.00000       0.00000       0.00000       0.00000       0.00000       0.00000       0.00000       0.00000       0.00000       0.00000       0.00000       15.8074       20.4920       19.7397       18.5749       15.2769       12.2860       8.78646       6.06922       3.83636       2.20553       1.23699      0.599865      0.282485      0.111414     0.0420167     0.0129586    0.00320394   0.000578060       0.00000       0.00000       0.00000       0.00000       0.00000       0.00000       0.00000       0.00000       0.00000       0.00000       0.00000       0.00000       0.00000       0.00000       0.00000       0.00000       0.00000       0.00000
   9  24 3923.3782    1.6094  7.6164  9.1295 -0.0007  0.1185   0.0211   0.3166    0.1454   0.0000   433.1313      -57.6669       37.9994       6.66290       7.53555      -2.72182       6.66295       8.43165      -2.11156      -4.00360      -2.19906     -0.952546      0.206369    -0.0935743    -0.0563852    0.00222847   0.000661928   0.000838321       0.00000       0.00000       0.00000       0.00000       0.00000       0.00000       0.00000       0.00000       0.00000       0.00000       0.00000       0.00000       0.00000       0.00000       0.00000       0.00000       0.00000       0.00000       20.8715       25.1899       25.4378       22.9767       20.4515       15.3194       11.1762       7.95986       4.81670       2.95597       1.58347      0.796584      0.357990      0.142782     0.0497065     0.0166823    0.00409858   0.000644530       0.00000       0.00000       0.00000       0.00000       0.00000       0.00000       0.00000       0.00000       0.00000       0.00000       0.00000       0.00000       0.00000       0.00000       0.00000       0.00000       0.00000       0.00000
   9  25 4063.1396    1.3509  9.0273  9.0476 -0.0028  0.1349   0.0167   0.3826    0.1094   0.0000   426.1535      -28.7392       40.2522       55.8543       37.4064       3.78491       2.94424      -12.4859       9.66514       11.7233      -2.33643      -1.11199     -0.730624    -0.0431736    -0.0640807    -0.0296412   -0.00604793  -0.000336011       0.00000       0.00000       0.00000       0.00000       0.00000       0.00000       0.00000       0.00000       0.00000       0.00000       0.00000       0.00000       0.00000       0.00000       0.00000       0.00000       0.00000       0.00000       23.2183       29.0799       29.0457       26.3670       22.5189       17.8995       12.9265       8.82948       5.64908       3.36314       1.78461      0.907332      0.403270      0.170420     0.0612701     0.0190982    0.00469663   0.000785871       0.00000       0.00000       0.00000       0.00000       0.00000       0.00000       0.00000       0.00000       0.00000       0.00000       0.00000       0.00000       0.00000       0.00000       0.00000       0.00000       0.00000       0.00000
   9  26 4202.5910    1.1135 11.2751  9.0732 -0.0032  0.1748   0.0145   0.4752    0.0885   0.0000   461.2110      -37.6413       11.4474      -4.05917       43.2707      -6.96275       5.26625       13.9656      -12.2830       1.34304       8.77902     -0.403596      -1.55074     -0.246054      0.193391    -0.0714489   -0.00625211   0.000168139       0.00000       0.00000       0.00000       0.00000       0.00000       0.00000       0.00000       0.00000       0.00000       0.00000       0.00000       0.00000       0.00000       0.00000       0.00000       0.00000       0.00000       0.00000       30.1706       37.2659       35.9056       34.0720       29.5480       23.2398       17.0213       12.0886       7.47136       4.53222       2.46681       1.20506      0.560512      0.221343     0.0787221     0.0253822    0.00608670    0.00103633       0.00000       0.00000       0.00000       0.00000       0.00000       0.00000       0.00000       0.00000       0.00000       0.00000       0.00000       0.00000       0.00000       0.00000       0.00000       0.00000       0.00000       0.00000
  10  11 2162.8624    0.8214  0.6303  9.2257  0.0003  0.0331   0.0299   0.0663    0.1765   0.0000   428.8576       5.84662       27.4210       2.81180      -3.43091       7.71505       2.51495      0.287234      -2.33965      -2.11061     -0.234336      0.369153    -0.0467220    -0.0826504    0.00739252     0.0211132    0.00420025   -0.00188247  -0.000577491  -3.95575e-05       0.00000       0.00000       0.00000       0.00000       0.00000       0.00000       0.00000       0.00000       0.00000       0.00000       0.00000       0.00000       0.00000       0.00000       0.00000       0.00000       4.99034       5.91478       6.11515       5.81825       5.02879       4.36303       3.28965       2.40342       1.66490      0.958748      0.646693      0.316610      0.151154     0.0878070     0.0311550     0.0124088    0.00463339    0.00123606   0.000278402   4.42291e-05       0.00000       0.00000       0.00000       0.00000       0.00000       0.00000       0.00000       0.00000       0.00000       0.00000       0.00000       0.00000       0.00000       0.00000       0.00000       0.00000
  10  14 2578.5830    1.9252  0.9633 10.3742  0.0038  0.0509   0.0611   0.0858    0.2771   0.0000   430.5549      -5.34366       7.45099       4.70180      -3.29044      -4.52949      -1.25303     -0.246659      0.981671     -0.125265     -0.139660      0.436539     0.0220036    -0.0192280   -0.00535783     0.0123444    0.00308360    0.00118203  -0.000231460  -1.46141e-05       0.00000       0.00000       0.00000       0.00000       0.00000       0.00000       0.00000       0.00000       0.00000       0.00000       0.00000       0.00000       0.00000       0.00000       0.00000       0.00000       7.38050       6.90326       11.0865       8.30269       6.02568       7.63474       4.64358       2.83048       2.86264       1.52246      0.634682      0.581050      0.288484     0.0836813     0.0499396     0.0275835    0.00906651    0.00206117   0.000328362   4.54551e-05       0.00000       0.00000       0.00000       0.00000       0.00000       0.00000       0.00000       0.00000       0.00000       0.00000       0.00000       0.00000       0.00000       0.00000       0.00000       0.00000
  10  15 2716.9299    2.5827  0.8649  9.1857 -0.0034  0.0310   0.0822   0.0757    1.1100   0.0000   449.2603       13.9430       14.9936       7.56666      -1.43301       4.85701      -8.26860      -1.21458      0.498608      -1.01497     0.0656846     0.0605959      0.160400    -0.0478683    -0.0241211     0.0242923  -0.000238396  -0.000496251   0.000148962  -2.13387e-05       0.00000       0.00000       0.00000       0.00000       0.00000       0.00000       0.00000       0.00000       0.00000       0.00000       0.00000       0.00000       0.00000       0.00000       0.00000       0.00000       5.21384       6.60576       6.39546       6.32694       5.20773       4.10874       3.13664       2.16705       1.42559      0.889609      0.522262      0.285770      0.154344     0.0654437     0.0294241     0.0104273    0.00354094    0.00101880   0.000242064   4.29389e-05       0.00000       0.00000       0.00000       0.00000       0.00000       0.00000       0.00000       0.00000       0.00000       0.00000       0.00000       0.00000       0.00000       0.00000       0.00000       0.00000
  10  16 2855.6271    3.2682  0.8717 11.0767  0.0054  0.0361   0.1097   0.0879    0.3508   0.0000   437.7687       8.02969       12.7160      0.189969       1.49279       2.87652       2.51878      -2.09735      -1.75648      0.151178    -0.0446922      0.379130     0.0160969     -0.174827     0.0410520   -0.00342216    0.00491689   0.000627941  -0.000255564   1.54522e-05       0.00000       0.00000       0.00000       0.00000       0.00000       0.00000       0.00000       0.00000       0.00000       0.00000       0.00000       0.00000       0.00000       0.00000       0.00000       0.00000       5.70871       5.91271       6.76452       6.08240       5.46122       4.73328       3.30840       2.66931       1.65953       1.06186      0.689563      0.333568      0.164382     0.0890101     0.0338470     0.0120684    0.00467634    0.00134199   0.000246535   3.67802e-05       0.00000       0.00000       0.00000       0.00000       0.00000       0.00000       0.00000       0.00000       0.00000       0.00000       0.00000       0.00000       0.00000       0.00000       0.00000       0.00000
  10  17 2994.4219    3.7166  0.9653 10.8438  0.0004  0.0355   0.1137   0.0823    0.5397   0.0000   432.0770      0.658411       1.82615      0.677924       1.81373       2.27935     -0.988169       2.90617      -2.22837     0.0404356     -0.431018    -0.0781335    -0.0558046    0.00732521    -0.0185962   -0.00969206    0.00591759  -0.000116762   0.000129138  -0.000105040       0.00000       0.00000       0.00000       0.00000       0.00000       0.00000       0.00000       0.00000       0.00000       0.00000       0.00000       0.00000       0.00000       0.00000       0.00000       0.00000       5.51350       6.73509       6.96372       6.40141       5.64354       4.55072       3.53677       2.50355       1.64197       1.11350      0.579384      0.343259      0.176953     0.0723454     0.0355041     0.0137314    0.00420019    0.00131714   0.000299600   4.81365e-05       0.00000       0.00000       0.00000       0.00000       0.00000       0.00000       0.00000       0.00000       0.00000       0.00000       0.00000       0.00000       0.00000       0.00000       0.00000       0.00000
  10  18 3132.8586    3.9765  1.0207  9.4647  0.0034  0.0335   0.1145   0.0867    1.5968   0.0000   436.8637      -10.6946       9.20279       5.65403      -3.44414      -1.95038       2.50268    -0.0480041      -1.88384      0.134211     -0.136011     -0.124192    -0.0288542     0.0442994    -0.0239751   -0.00904907    0.00484847   -0.00133310   3.84657e-05   1.83491e-05       0.00000       0.00000       0.00000       0.00000       0.00000       0.00000       0.00000       0.00000       0.00000       0.00000       0.00000       0.00000       0.00000       0.00000       0.00000       0.00000       5.58041       6.57338       6.46002       6.03162       5.31462       4.49168       3.51591       2.50817       1.72902       1.00509      0.581933      0.323281      0.158624     0.0741905     0.0295683     0.0119804    0.00415222    0.00110218   0.000263032   4.29014e-05       0.00000       0.00000       0.00000       0.00000       0.00000       0.00000       0.00000       0.00000       0.00000       0.00000       0.00000       0.00000       0.00000       0.00000       0.00000       0.00000
  10  19 3271.2352    3.6127  1.4538 10.4251 -0.0066  0.0429   0.0885   0.1040    0.6324   0.0000   444.0102       7.36445       13.0829       8.70991      -4.04113       10.4317       4.76761      0.511094      -1.09704      0.146795     -0.807836      0.132344      0.241140    0.00896196   -0.00500743   -0.00573647   -0.00300385   -0.00143577  -0.000337016   9.58961e-05       0.00000       0.00000       0.00000       0.00000       0.00000       0.00000       0.00000       0.00000       0.00000       0.00000       0.00000       0.00000       0.00000       0.00000       0.00000       0.00000       7.86157       8.83872       9.20900       9.06348       7.23994       5.62969       4.43724       3.15047       1.98483       1.25307      0.738639      0.405486      0.205405      0.102987     0.0414034     0.0149865    0.00451628    0.00127342   0.000285308   4.86400e-05       0.00000       0.00000       0.00000       0.00000       0.00000       0.00000       0.00000       0.00000       0.00000       0.00000       0.00000       0.00000       0.00000       0.00000       0.00000       0.00000
  10  20 3409.9764    3.2000  2.0371 10.8070 -0.0043  0.0491   0.0691   0.1267    0.2305   0.0000   434.6406       4.38054       15.1658      -5.55448       7.78739      -3.15427      0.349241      -3.06444       1.05491      -1.00789     -0.148008     -0.114210     -0.410365      0.185037     0.0154777   -0.00731061    0.00167596   0.000640043   0.000828996  -6.18590e-05       0.00000       0.00000       0.00000       0.00000       0.00000       0.00000       0.00000       0.00000       0.00000       0.00000       0.00000       0.00000       0.00000       0.00000       0.00000       0.00000       8.18611       9.81882       10.0849       9.49873       8.12680       6.46805       4.83398       3.38550       2.29892       1.44668      0.855375      0.460192      0.236293      0.108506     0.0459456     0.0173952    0.00589329    0.00164191   0.000391931   6.34758e-05       0.00000       0.00000       0.00000       0.00000       0.00000       0.00000       0.00000       0.00000       0.00000       0.00000       0.00000       0.00000       0.00000       0.00000       0.00000       0.00000
  10  21 3549.0132    2.6400  3.1161 10.3719 -0.0028  0.0632   0.0471   0.1674    0.1646   0.0000   433.5693      -1.88341       3.24664       20.6888       11.0678      -2.57514      -11.9129     -0.423711      -1.23392      -1.24372       1.37361     0.0287551    -0.0448755     -0.106794     0.0482271    -0.0263648   -0.00257556    0.00212062  -0.000676903  -7.21760e-05       0.00000       0.00000       0.00000       0.00000       0.00000       0.00000       0.00000       0.00000       0.00000       0.00000       0.00000       0.00000       0.00000       0.00000       0.00000       0.00000       10.1391       12.6431       12.7099       12.3140       10.2678       8.16049       6.05701       4.33648       2.84148       1.86966       1.05843      0.610180      0.300582      0.142603     0.0591534     0.0233310    0.00730461    0.00223062   0.000503277   8.66104e-05       0.00000       0.00000       0.00000       0.00000       0.00000       0.00000       0.00000       0.00000       0.00000       0.00000       0.00000       0.00000       0.00000       0.00000       0.00000       0.00000
  10  22 3688.2587    2.1424  4.5720  9.9853 -0.0049  0.0794   0.0326   0.2148    0.1312   0.0000   468.4512       16.6995       17.9780       25.0849      -4.11562      -7.68210      -17.7473       12.1143       7.17202      -2.34159     -0.779962      0.557215    -0.0554609    0.00370627    -0.0428276    -0.0287997  -0.000694439    0.00436058  -0.000786097   7.96879e-05       0.00000       0.00000       0.00000       0.00000       0.00000       0.00000       0.00000       0.00000       0.00000       0.00000       0.00000       0.00000       0.00000       0.00000       0.00000       0.00000       12.2469       14.9135       14.6501       14.2764       12.1779       10.2563       8.01177       5.69620       3.86911       2.36162       1.40952      0.754437      0.391643      0.179348     0.0784536     0.0290579     0.0100616    0.00276699   0.000662260   0.000111579       0.00000       0.00000       0.00000       0.00000       0.00000       0.00000       0.00000       0.00000       0.00000       0.00000       0.00000       0.00000       0.00000       0.00000       0.00000       0.00000
  10  24 3967.4694    1.5141  7.7811  9.2086 -0.0017  0.1141   0.0186   0.3057    0.1188   0.0000   454.9590      -53.7185       13.5929       27.1096      -18.6486      0.955958      -21.6424       1.32630      0.840336      0.405888      -5.48688       1.03913      0.163503     -0.330806    -0.0352012     0.0729910    -0.0219396   -0.00219454   0.000458688  -6.40768e-05       0.00000       0.00000       0.00000       0.00000       0.00000       0.00000       0.00000       0.00000       0.00000       0.00000       0.00000       0.00000       0.00000       0.00000       0.00000       0.00000       17.9643       22.1341       22.2044       20.6797       18.4053       15.0394       11.5657       8.39529       5.57890       3.51487       2.07923       1.12451      0.565349      0.269025      0.112939     0.0434523     0.0147721    0.00433740   0.000991899   0.000156115       0.00000       0.00000       0.00000       0.00000       0.00000       0.00000       0.00000       0.00000       0.00000       0.00000       0.00000       0.00000       0.00000       0.00000       0.00000       0.00000
  10  25 4107.4898    1.2550 10.0092  9.1745 -0.0018  0.1459   0.0150   0.3976    0.0889   0.0000   425.4987       29.0599       59.2416       24.6191      -22.8951      -11.0627      -34.0276      -4.91868       4.12232      -6.74549      0.461075       1.22659      -2.17141     -0.210443      0.276050     0.0462555    0.00240946    0.00644543   0.000105776  -0.000376859       0.00000       0.00000       0.00000       0.00000       0.00000       0.00000       0.00000       0.00000       0.00000       0.00000       0.00000       0.00000       0.00000       0.00000       0.00000       0.00000       22.3215       27.9577       28.1274       26.5268       24.0811       18.9629       14.5965       10.1027       7.13375       4.56609       2.66342       1.52415      0.729805      0.355285      0.141550     0.0584437     0.0190897    0.00560001    0.00136113   0.000205203       0.00000       0.00000       0.00000       0.00000       0.00000       0.00000       0.00000       0.00000       0.00000       0.00000       0.00000       0.00000       0.00000       0.00000       0.00000       0.00000
  11  12 2339.9621    1.2723  0.9173  9.1759  0.0076  0.0467   0.0394   0.0826    0.3264   0.0000   436.8091      -2.70756       7.29711       3.08991       1.86488      0.639651      -2.49518       1.84281      0.194587      -1.12964     -0.181600      0.192602      0.124322     0.0356420     0.0448266     0.0119871  -0.000768534    0.00104665   0.000362224   0.000134407   0.000170738   1.02248e-05       0.00000       0.00000       0.00000       0.00000       0.00000       0.00000       0.00000       0.00000       0.00000       0.00000       0.00000       0.00000       0.00000       0.00000       5.30869       8.48687       6.46658       8.35352       5.91492       6.16894       4.41851       3.31765       2.46353       1.50791       1.07828      0.524040      0.378825      0.132044      0.100041     0.0260033     0.0175674    0.00436210    0.00190208   0.000428733   0.000110821   2.27312e-05       0.00000       0.00000       0.00000       0.00000       0.00000       0.00000       0.00000       0.00000       0.00000       0.00000       0.00000       0.00000       0.00000       0.00000
  11  13 2478.4682    1.6102  0.8882 10.1172  0.0017  0.0360   0.0509   0.0812    0.2644   0.0000   439.2979      -5.43667       2.03450       4.62202      -3.90315      -1.55327      -3.38858       1.98645      -1.98445      0.710553    0.00837756     -0.292334      0.196734    -0.0117842     0.0485279    -0.0206409   -0.00564763    0.00214485  -0.000396921  -7.41419e-06  -9.00904e-05  -2.03988e-05       0.00000       0.00000       0.00000       0.00000       0.00000       0.00000       0.00000       0.00000       0.00000       0.00000       0.00000       0.00000       0.00000       0.00000       4.66924       5.85938       6.11328       5.93665       5.36673       4.42365       3.52920       2.40803       1.82786       1.21469      0.810031      0.433501      0.268232      0.131179     0.0560670     0.0285256     0.0113972    0.00395205    0.00138887   0.000347680   8.37730e-05   1.22488e-05       0.00000       0.00000       0.00000       0.00000       0.00000       0.00000       0.00000       0.00000       0.00000       0.00000       0.00000       0.00000       0.00000       0.00000
  11  14 2616.8583    2.1600  0.9864 10.1100  0.0015  0.0321   0.0648   0.0925    0.3962   0.0000   436.0166      0.758736       5.91548      -1.20757      -5.65868       3.68780     -0.176142       1.29601       1.66907      0.322340      0.873321      0.390348      0.231511     0.0621077     0.0515712     0.0164107    0.00996590   -0.00299365  -0.000316368  -0.000136347  -1.61824e-05   2.16290e-05       0.00000       0.00000       0.00000       0.00000       0.00000       0.00000       0.00000       0.00000       0.00000       0.00000       0.00000       0.00000       0.00000       0.00000       4.87329       5.95843       5.68511       5.42109       4.87739       4.05764       3.58315       2.64539       1.90883       1.14760      0.702880      0.392734      0.218774      0.120015     0.0503531     0.0253833    0.00891631    0.00335242    0.00105349   0.000275711   6.97341e-05   1.02450e-05       0.00000       0.00000       0.00000       0.00000       0.00000       0.00000       0.00000       0.00000       0.00000       0.00000       0.00000       0.00000       0.00000       0.00000
  11  16 2895.3144    3.4693  0.8539 10.3855 -0.0004  0.0311   0.1113   0.0764    0.5876   0.0000   441.5771       1.82329       13.7736       8.78908      -2.32700      -4.21268       1.17712    -0.0909149      -2.51668       1.75298     -0.279189    -0.0522477      0.281322      0.156587     0.0283692     0.0169583   0.000496900   -0.00638926   0.000529943   0.000259171  -8.69596e-05  -1.79709e-06       0.00000       0.00000       0.00000       0.00000       0.00000       0.00000       0.00000       0.00000       0.00000       0.00000       0.00000       0.00000       0.00000       0.00000       4.31820       5.43718       5.53696       5.30203       4.27302       4.17812       3.00637       2.48074       1.75698       1.07230      0.639413      0.402344      0.204704      0.111647     0.0557611     0.0223623    0.00878199    0.00371089    0.00115056   0.000305707   5.99028e-05   1.14795e-05       0.00000       0.00000       0.00000       0.00000       0.00000       0.00000       0.00000       0.00000       0.00000       0.00000       0.00000       0.00000       0.00000       0.00000
  11  17 3034.4494    3.9632  0.8805 11.0462 -0.0068  0.0339   0.1209   0.0770    0.5015   0.0000   429.5248      -5.43096       12.5544       10.6181       7.56257      -7.57259      0.103840      -1.86445      -1.02607      -1.13182     -0.230676     -0.350038      0.475113   -0.00297838     0.0101759    0.00746559  -0.000117259    0.00346242   -0.00108421  -6.73877e-05   7.01844e-05  -1.58927e-05       0.00000       0.00000       0.00000       0.00000       0.00000       0.00000       0.00000       0.00000       0.00000       0.00000       0.00000       0.00000       0.00000       0.00000       4.44036       6.25948       5.92827       5.64508       5.22058       4.06618       3.63125       2.21034       1.93664       1.01782      0.754600      0.414014      0.219421      0.124741     0.0478801     0.0271239    0.00862305    0.00386837    0.00128916   0.000272019   9.00369e-05   1.27093e-05       0.00000       0.00000       0.00000       0.00000       0.00000       0.00000       0.00000       0.00000       0.00000       0.00000       0.00000       0.00000       0.00000       0.00000
  11  18 3173.3696    4.1099  1.0133 10.8264  0.0051  0.0325   0.1199   0.0861    0.5577   0.0000   439.2935       2.15580       6.48217      -3.13006      0.704058       3.81563       2.77093       1.39697       3.02472      0.813495      0.177732     -0.863620    0.00846806      0.331394    -0.0499141   -0.00958331     0.0135598   -0.00190260   -0.00105570  -0.000407754  -5.50220e-05   3.10358e-06       0.00000       0.00000       0.00000       0.00000       0.00000       0.00000       0.00000       0.00000       0.00000       0.00000       0.00000       0.00000       0.00000       0.00000       4.98335       6.10080       6.35372       6.11564       5.35872       4.25382       3.29683       2.27001       1.63706       1.08307      0.707337      0.420906      0.218899      0.116678     0.0543386     0.0245624    0.00951656    0.00357883    0.00109279   0.000291598   6.88854e-05   1.02677e-05       0.00000       0.00000       0.00000       0.00000       0.00000       0.00000       0.00000       0.00000       0.00000       0.00000       0.00000       0.00000       0.00000       0.00000
  11  19 3312.1665    3.5650  1.4335 11.5723 -0.0061  0.0457   0.0932   0.1006    0.2595   0.0000   427.2861      -4.64081       14.8632      -7.84461    -0.0277826       4.21450      -4.81039       2.53307      0.263355       1.22714      0.925764     -0.255688      0.465595     0.0405090     0.0544516     0.0447104    -0.0175965   -0.00517259   -0.00167400   0.000547783   0.000101555  -1.16654e-05       0.00000       0.00000       0.00000       0.00000       0.00000       0.00000       0.00000       0.00000       0.00000       0.00000       0.00000       0.00000       0.00000       0.00000       6.18724       7.88698       8.33500       7.58328       7.10258       5.49557       4.59479       3.29511       2.23066       1.52307       1.02044      0.571001      0.302651      0.170850     0.0730784     0.0386325     0.0134875    0.00509643    0.00163305   0.000462235   0.000106031   1.45743e-05       0.00000       0.00000       0.00000       0.00000       0.00000       0.00000       0.00000       0.00000       0.00000       0.00000       0.00000       0.00000       0.00000       0.00000
  11  20 3451.5513    3.0321  2.1865 10.3931 -0.0003  0.0495   0.0604   0.1191    0.2425   0.0000   440.3486      -17.8647       3.91127      -2.50592     -0.181483      -1.26877       3.05244       2.24998      -2.08615      -4.95467       1.64383      0.420356     -0.217474     -0.158206     -0.141249    -0.0165259    0.00903896    0.00378643  -0.000788352   0.000537272  -4.33613e-05   4.06742e-06       0.00000       0.00000       0.00000       0.00000       0.00000       0.00000       0.00000       0.00000       0.00000       0.00000       0.00000       0.00000       0.00000       0.00000       7.28415       8.79975       9.08577       8.81943       7.86802       6.46521       4.92172       3.58761       2.61164       1.71382       1.10088      0.644359      0.351003      0.182081     0.0851431     0.0371826     0.0144896    0.00536608    0.00174005   0.000458442   0.000103684   1.59107e-05       0.00000       0.00000       0.00000       0.00000       0.00000       0.00000       0.00000       0.00000       0.00000       0.00000       0.00000       0.00000       0.00000       0.00000
  11  21 3590.9247    2.4930  3.5300 10.1097 -0.0018  0.0650   0.0395   0.1649    0.1469   0.0000   425.8007      -9.73327       32.4659       1.39823       5.51810      -5.89038       7.37287       13.9304       1.09422      -1.02695      -1.73112      -1.49158    -0.0725314     -0.153647     0.0396008    -0.0198695     0.0170635    0.00990343    0.00384092   0.000327921  -0.000179292   4.06760e-06       0.00000       0.00000       0.00000       0.00000       0.00000       0.00000       0.00000       0.00000       0.00000       0.00000       0.00000       0.00000       0.00000       0.00000       9.94146       11.7669       11.9988       11.4394       10.1354       8.69711       6.94628       4.96668       3.50520       2.41296       1.43050      0.863928      0.459707      0.231425      0.106277     0.0472939     0.0196406    0.00723404    0.00213154   0.000597001   0.000131572   1.99544e-05       0.00000       0.00000       0.00000       0.00000       0.00000       0.00000       0.00000       0.00000       0.00000       0.00000       0.00000       0.00000       0.00000       0.00000
  11  22 3730.5545    2.0425  4.9885  9.8422 -0.0019  0.0834   0.0293   0.2049    0.1265   0.0000   422.1433      -6.68942      -12.2311      -2.35687       14.0169       6.78412       7.10863       6.21765      0.628454       4.28763       1.28107      0.800025      0.251600     -0.213939    -0.0126065     0.0346324     0.0298085   -0.00247619   -0.00248618   0.000114081   0.000126730   2.23032e-05       0.00000       0.00000       0.00000       0.00000       0.00000       0.00000       0.00000       0.00000       0.00000       0.00000       0.00000       0.00000       0.00000       0.00000       12.2092       15.2660       15.2105       14.8411       13.1231       10.8082       8.41908       6.47274       4.53310       2.87602       1.79088       1.04783      0.590892      0.300950      0.146644     0.0608635     0.0246798    0.00874769    0.00293058   0.000797047   0.000177422   2.79736e-05       0.00000       0.00000       0.00000       0.00000       0.00000       0.00000       0.00000       0.00000       0.00000       0.00000       0.00000       0.00000       0.00000       0.00000
  11  23 3870.5361    1.6922  6.7496  9.3670 -0.0024  0.0986   0.0214   0.2616    0.1198   0.0000   456.1261      0.294321       4.50156      -10.2043       14.9190       11.7106      -10.0069       1.39052      -10.1736     -0.171658     -0.159488       2.83717     -0.381673      0.282030     -0.239938      0.120815     0.0103933   -0.00652021   -0.00138464   -0.00104785  -0.000339872  -2.29279e-05       0.00000       0.00000       0.00000       0.00000       0.00000       0.00000       0.00000       0.00000       0.00000       0.00000       0.00000       0.00000       0.00000       0.00000       14.3186       17.7170       18.2360       17.3224       15.6248       12.6894       9.98509       7.53368       5.26227       3.46757       2.13962       1.26658      0.711589      0.363181      0.173844     0.0750434     0.0303834     0.0107995    0.00350664   0.000984716   0.000216815   3.21318e-05       0.00000       0.00000       0.00000       0.00000       0.00000       0.00000       0.00000       0.00000       0.00000       0.00000       0.00000       0.00000       0.00000       0.00000
  11  24 4010.8726    1.4359  8.6261  9.1555 -0.0026  0.1192   0.0168   0.3280    0.1038   0.0000   467.4051      -53.5304      0.592153       37.1950      -17.4825      -23.2478       6.12179       3.54420       5.11630      -5.13795       1.52893       2.74147     -0.937205     -0.447027     -0.449275      0.175343     0.0127191    0.00496096    0.00942444   -0.00154067   0.000116752   2.98270e-05       0.00000       0.00000       0.00000       0.00000       0.00000       0.00000       0.00000       0.00000       0.00000       0.00000       0.00000       0.00000       0.00000       0.00000       16.6738       21.3375       21.1116       20.7475       18.6197       15.4398       12.1907       8.95342       6.46950       4.15500       2.69610       1.58355      0.854612      0.440756      0.216569     0.0919997     0.0367627     0.0135109    0.00441927    0.00118595   0.000277777   4.25599e-05       0.00000       0.00000       0.00000       0.00000       0.00000       0.00000       0.00000       0.00000       0.00000       0.00000       0.00000       0.00000       0.00000       0.00000
  11  25 4151.0797    1.1841 10.3645  9.2085 -0.0034  0.1429   0.0142   0.4048    0.0803   0.0000   448.8789      -6.10499       24.7108       27.6840       2.68383      -5.90243      -29.7922       21.2816      -6.85422      -5.73314      -3.31002     0.0745324      -1.35343     -0.222409     -0.150351     0.0977400    -0.0141834     0.0126824    0.00982519  -0.000356072  -0.000353531  -4.73508e-05       0.00000       0.00000       0.00000       0.00000       0.00000       0.00000       0.00000       0.00000       0.00000       0.00000       0.00000       0.00000       0.00000       0.00000       20.3856       25.2232       25.5649       24.8816       21.8016       18.7690       14.8726       11.1340       7.82228       5.28383       3.19908       1.95331       1.04693      0.542599      0.265325      0.113226     0.0467825     0.0172615    0.00526044    0.00147557   0.000315358   4.90191e-05       0.00000       0.00000       0.00000       0.00000       0.00000       0.00000       0.00000       0.00000       0.00000       0.00000       0.00000       0.00000       0.00000       0.00000
  11  26 4291.8420    0.9971 12.9911  8.9802  0.0012  0.1790   0.0117   0.5065    0.0762   0.0000   438.3474       2.25923      -42.0040       33.4379       11.8931      -38.5001      -17.0832       6.24892       7.31222      -3.57883      -8.71973      -2.50572       2.18393      0.288110     -0.467008   -0.00916770     0.0657345    -0.0180430   -0.00135188  -0.000775782   0.000166086  -3.32988e-05       0.00000       0.00000       0.00000       0.00000       0.00000       0.00000       0.00000       0.00000       0.00000       0.00000       0.00000       0.00000       0.00000       0.00000       25.2140       31.6034       32.3788       31.2727       28.2451       22.8287       18.6641       13.7251       9.62691       6.55058       4.04408       2.39761       1.34142      0.696724      0.325570      0.148867     0.0594320     0.0213587    0.00663455    0.00188052   0.000421920   6.09615e-05       0.00000       0.00000       0.00000       0.00000       0.00000       0.00000       0.00000       0.00000       0.00000       0.00000       0.00000       0.00000       0.00000       0.00000
  11  27 4432.3288    0.8410 15.9856  9.0382 -0.0007  0.2350   0.0098   0.6693    0.0619   0.0000   445.0212      -38.5451       121.749       29.8525       11.8110       3.24601       55.7435     -0.970369      -4.21963       11.0987       8.68119     -0.896849      -2.58730      -1.25314      0.101856     -0.238531     0.0454958     0.0647950    -0.0111153   0.000242821   0.000965518  -0.000105058       0.00000       0.00000       0.00000       0.00000       0.00000       0.00000       0.00000       0.00000       0.00000       0.00000       0.00000       0.00000       0.00000       0.00000       32.6516       40.5652       42.0851       40.7406       36.5154       30.3563       24.1410       18.3520       13.2909       8.40491       5.52910       3.16940       1.82715      0.961775      0.447057      0.204338     0.0793948     0.0288711    0.00969386    0.00249763   0.000552686   8.07737e-05       0.00000       0.00000       0.00000       0.00000       0.00000       0.00000       0.00000       0.00000       0.00000       0.00000       0.00000       0.00000       0.00000       0.00000
  12   9 1949.9532    0.5085  0.5663  8.9303 -0.0064  0.0355   0.0217   0.0787    0.1092   0.0000   434.5794      -14.9609       22.9146       2.64732      0.768471       5.82350     -0.331568       2.30269      0.537626      -2.65770      0.161198     -0.554412    -0.0658729    -0.0908744     -0.107491   -0.00105094   -0.00379581    0.00310164   0.000251618   0.000561300  -6.69965e-05   9.79235e-06   7.95843e-06  -4.29458e-07       0.00000       0.00000       0.00000       0.00000       0.00000       0.00000       0.00000       0.00000       0.00000       0.00000       0.00000       0.00000       4.85281       6.18490       5.22048       5.54178       5.49991       4.96556       3.85225       2.66769       1.86909       1.71793      0.985656      0.743192      0.347975      0.217992     0.0881883     0.0430885     0.0200989    0.00841733    0.00285222    0.00126889   0.000256377   9.64455e-05   1.96180e-05   3.28716e-06       0.00000       0.00000       0.00000       0.00000       0.00000       0.00000       0.00000       0.00000       0.00000       0.00000       0.00000       0.00000
  12  10 2093.5914    0.7328  0.6861  8.7921  0.0023  0.0332   0.0245   0.0635    0.1534   0.0000   442.9462      -1.10263       13.0534      0.753832      -1.73206     0.0792151     -0.923464       2.74309      0.501960      0.428518      0.982360      0.417300     -0.102798    -0.0200374   -0.00704281     0.0231710   -0.00126967  -0.000101629    0.00216581   0.000638553  -0.000247544   5.82419e-05   9.15043e-06   3.59354e-06       0.00000       0.00000       0.00000       0.00000       0.00000       0.00000       0.00000       0.00000       0.00000       0.00000       0.00000       0.00000       4.34013       4.48156       5.80477       5.60056       4.41546       3.90638       3.61180       2.42302       1.62398       1.43972      0.854908      0.434986      0.318017      0.195854     0.0885718     0.0376023     0.0217204     0.0102952    0.00387027    0.00111393   0.000301701   8.03570e-05   1.53817e-05   2.05686e-06       0.00000       0.00000       0.00000       0.00000       0.00000       0.00000       0.00000       0.00000       0.00000       0.00000       0.00000       0.00000
  12  11 2235.8211    0.9325  0.7496  9.3211 -0.0074  0.0343   0.0307   0.0690    0.1781   0.0000   436.5703       3.52710       11.2599     -0.812909      -6.28048       2.87197      -2.58213      0.240654      -1.60926       1.15873     -0.514585    -0.0769152    -0.0816576     0.0139111    -0.0430338     0.0302906    -0.0144592    0.00913989  -0.000661323    0.00134488   8.06749e-05  -4.98307e-05  -3.31651e-05  -8.85931e-07       0.00000       0.00000       0.00000       0.00000       0.00000       0.00000       0.00000       0.00000       0.00000       0.00000       0.00000       0.00000       4.25413       5.35690       5.65653       5.05680       4.95763       4.18013       3.46454       2.87416       2.07225       1.41647      0.973562      0.483636      0.363677      0.187053     0.0925216     0.0531063     0.0171846     0.0105140    0.00338409    0.00107321   0.000406589   9.83749e-05   2.07534e-05   2.73664e-06       0.00000       0.00000       0.00000       0.00000       0.00000       0.00000       0.00000       0.00000       0.00000       0.00000       0.00000       0.00000
  12  12 2376.2805    1.3473  0.7966  9.7082 -0.0135  0.0506   0.0442   0.0715    0.2783   0.0000   436.3897       11.0498       5.42925       2.39607       2.08554       2.04648       7.00646      -1.01863      -1.75796     -0.353257       1.66961      0.386162     -0.670061      0.205046      0.312031     0.0408656    -0.0294738   -0.00811633    0.00702752   0.000659523  -0.000260365  -2.24857e-05  -1.74662e-06  -8.59568e-07       0.00000       0.00000       0.00000       0.00000       0.00000       0.00000       0.00000       0.00000       0.00000       0.00000       0.00000       0.00000       4.76627       8.86660       6.83466       7.95722       7.42900       5.39951       5.77105       2.89501       3.34408       1.47674       1.50105      0.722314      0.490502      0.289824      0.127415     0.0829128     0.0249913     0.0158695    0.00423786    0.00181554   0.000581320   9.61436e-05   4.33556e-05   6.07263e-06       0.00000       0.00000       0.00000       0.00000       0.00000       0.00000       0.00000       0.00000       0.00000       0.00000       0.00000       0.00000
  12  14 2654.5237    2.2974  0.9808 10.4240 -0.0007  0.0441   0.0708   0.0800    0.4141   0.0000   438.1953      0.172027       8.18181      -2.87600      -4.83801       2.71479     -0.888958      -1.20797      -1.74028       1.53217     -0.738914      0.683883      0.262601     -0.125784     0.0224107    -0.0515036     0.0281859    0.00582030   -0.00469061   -0.00132753  -0.000224691   7.95550e-05   6.06785e-06   2.40005e-06       0.00000       0.00000       0.00000       0.00000       0.00000       0.00000       0.00000       0.00000       0.00000       0.00000       0.00000       0.00000       4.86493       7.01794       7.08346       6.18796       6.62015       5.30723       3.91550       3.51242       1.81756       1.77994       1.09137      0.680037      0.445146      0.225371      0.110299     0.0658320     0.0194059     0.0126806    0.00426820    0.00134444   0.000473940   0.000151973   2.61907e-05   4.04407e-06       0.00000       0.00000       0.00000       0.00000       0.00000       0.00000       0.00000       0.00000       0.00000       0.00000       0.00000       0.00000
  12  15 2794.3969    3.0629  0.7564 11.3408 -0.0103  0.0460   0.1025   0.0708    0.2843   0.0000   437.2446       11.2329       13.5008      -6.53658       1.34435       5.90960       1.67427      -1.85841       1.27885      0.903415      0.853159     -0.406278     0.0725367      0.213071      0.110095    0.00928819     0.0164876     0.0136902    0.00255371  -0.000136087   5.48465e-05  -0.000102644  -1.59696e-05  -2.92865e-06       0.00000       0.00000       0.00000       0.00000       0.00000       0.00000       0.00000       0.00000       0.00000       0.00000       0.00000       0.00000       6.67074       6.17024       7.38737       9.08708       6.33536       4.32502       5.15257       4.54040       2.25758       1.44073       1.34169      0.859172      0.405281      0.148068      0.129454     0.0817119     0.0386097     0.0143794    0.00461481    0.00107282   0.000342023   8.71487e-05   1.72137e-05   3.06706e-06       0.00000       0.00000       0.00000       0.00000       0.00000       0.00000       0.00000       0.00000       0.00000       0.00000       0.00000       0.00000
  12  16 2934.2596    3.7052  0.7906 11.1265 -0.0064  0.0359   0.1196   0.0717    0.3980   0.0000   440.0611     0.0225657       10.1416      -1.23310      -1.34737      -2.33996       3.53034      -1.73222       2.47012      -1.73078      0.338461      0.475937     -0.702739     0.0143244    -0.0749881    -0.0411277    -0.0265524   -0.00310755    0.00191710   -0.00159959   1.39270e-05   0.000115364  -1.79581e-05  -4.53952e-07       0.00000       0.00000       0.00000       0.00000       0.00000       0.00000       0.00000       0.00000       0.00000       0.00000       0.00000       0.00000       5.23861       4.64650       6.01395       6.80417       5.14206       3.58143       3.82310       3.28257       1.82687       1.08739       1.02893      0.662609      0.300566      0.149141     0.0974809     0.0608238     0.0295409     0.0109401    0.00315112   0.000978647   0.000284176   6.60142e-05   1.27598e-05   1.78243e-06       0.00000       0.00000       0.00000       0.00000       0.00000       0.00000       0.00000       0.00000       0.00000       0.00000       0.00000       0.00000
  12  17 3073.7529    3.8016  0.8957 11.5871 -0.0083  0.0338   0.1138   0.0736    0.3035   0.0000   430.0032       6.38737       7.21872       6.95726       2.36699       2.81047       4.75680       1.14012      0.600358      0.557616       1.16555      0.921648     -0.391789      0.216851    -0.0146324    -0.0454386   -0.00551806   -0.00484501   -0.00274887   0.000139642   0.000113058  -0.000148773  -2.57030e-06   1.52182e-06       0.00000       0.00000       0.00000       0.00000       0.00000       0.00000       0.00000       0.00000       0.00000       0.00000       0.00000       0.00000       4.95863       6.23509       6.57718       6.66736       5.55711       4.67128       3.72579       2.48362       1.76991       1.26696      0.857615      0.569015      0.309321      0.173183     0.0830181     0.0450175     0.0187347    0.00868698    0.00303329    0.00110491   0.000292855   7.59019e-05   1.64755e-05   2.61612e-06       0.00000       0.00000       0.00000       0.00000       0.00000       0.00000       0.00000       0.00000       0.00000       0.00000       0.00000       0.00000
  12  18 3213.0978    3.9533  1.1166 11.3303 -0.0054  0.0393   0.1043   0.0862    0.4391   0.0000   446.8327       5.72133       17.5705       3.53941     -0.657383      -2.78969      -5.19182       4.04779       1.30290     -0.968270      0.617356      0.696633      0.343066     -0.163231     0.0494487     0.0234640    -0.0224369    -0.0123267    0.00162102   0.000316061  -0.000357851  -5.63398e-05  -1.40873e-05  -1.25465e-06       0.00000       0.00000       0.00000       0.00000       0.00000       0.00000       0.00000       0.00000       0.00000       0.00000       0.00000       0.00000       5.08565       6.23872       6.71410       6.56328       5.43196       4.71194       4.36125       3.06552       2.29478       1.59903      0.993777      0.618584      0.361396      0.191587      0.104177     0.0509085     0.0245565     0.0102861    0.00414035    0.00130102   0.000368037   9.52762e-05   2.17688e-05   3.19654e-06       0.00000       0.00000       0.00000       0.00000       0.00000       0.00000       0.00000       0.00000       0.00000       0.00000       0.00000       0.00000
  12  19 3352.5063    3.3891  1.5653 11.3582 -0.0055  0.0398   0.0784   0.1086    0.2153   0.0000   434.0648       10.5247       5.77255      -2.88813      -2.48620      -6.18286       5.42689     -0.707457     -0.939830      -1.16526       1.48707      0.600493     0.0226573      0.128065      0.159137     0.0614307    0.00322059    -0.0103832   -0.00408916    0.00106045  -0.000826966  -7.96655e-05  -5.94683e-06   3.24220e-06       0.00000       0.00000       0.00000       0.00000       0.00000       0.00000       0.00000       0.00000       0.00000       0.00000       0.00000       0.00000       5.27685       6.04107       6.64901       6.53953       5.86000       4.81923       4.09650       3.18610       2.27346       1.50388       1.05446      0.663954      0.371797      0.200739      0.109507     0.0562630     0.0254407     0.0102230    0.00375642    0.00128917   0.000395826   9.99828e-05   2.12953e-05   2.92691e-06       0.00000       0.00000       0.00000       0.00000       0.00000       0.00000       0.00000       0.00000       0.00000       0.00000       0.00000       0.00000
  12  20 3492.2389    2.8743  2.6583 10.3084  0.0070  0.0528   0.0495   0.1347    0.1808   0.0000   429.1842      -17.1620      -4.06255       15.2218      -5.04141      0.689074      -8.53253      0.438447       3.66522     -0.385612       1.32192     -0.411377      0.345538     -0.415103     0.0189438     0.0391021    0.00680516   -0.00164540   -0.00207006   0.000314545  -1.52294e-05   2.03108e-06  -5.55645e-05   1.55300e-06       0.00000       0.00000       0.00000       0.00000       0.00000       0.00000       0.00000       0.00000       0.00000       0.00000       0.00000       0.00000       7.38053       9.10255       9.43843       9.05409       8.20869       6.98372       5.51557       4.20729       3.13672       2.11122       1.33254      0.862560      0.490184      0.272183      0.140129     0.0709696     0.0289286     0.0125502    0.00469787    0.00172036   0.000503435   0.000132683   2.78388e-05   4.01472e-06       0.00000       0.00000       0.00000       0.00000       0.00000       0.00000       0.00000       0.00000       0.00000       0.00000       0.00000       0.00000
  12  21 3632.2051    2.3159  3.7570  9.8529 -0.0016  0.0632   0.0344   0.1707    0.1394   0.0000   428.0615      -9.59044       8.71074       9.66538      -2.43621      -6.66335      -8.82200      -1.85568       2.16576       4.00753      -1.30831       1.33781      0.299839    -0.0143170     0.0522998    -0.0329039    0.00471547    -0.0140837    0.00154606    0.00354876  -0.000175107   0.000239148  -2.14751e-05  -2.22872e-06       0.00000       0.00000       0.00000       0.00000       0.00000       0.00000       0.00000       0.00000       0.00000       0.00000       0.00000       0.00000       8.37484       10.4203       10.6605       10.2465       9.54777       7.94226       6.60251       4.91248       3.73099       2.54154       1.60517       1.02728      0.603852      0.320451      0.172221     0.0851306     0.0352553     0.0150758    0.00596231    0.00205475   0.000609769   0.000163141   3.64356e-05   5.03664e-06       0.00000       0.00000       0.00000       0.00000       0.00000       0.00000       0.00000       0.00000       0.00000       0.00000       0.00000       0.00000
  12  22 3772.3899    1.9520  5.4088  9.6602 -0.0023  0.0824   0.0254   0.2106    0.1146   0.0000   418.7154      0.441716       29.6723      -6.47810      -5.40256      -22.9310      -11.1154       4.73132       1.63698      -3.81958     -0.145386       1.40949     -0.396024    -0.0530780     -0.117611     0.0619363      0.157948    -0.0205553   -0.00528049  -0.000554760  -0.000369904   6.10617e-05  -0.000100032  -3.15438e-06       0.00000       0.00000       0.00000       0.00000       0.00000       0.00000       0.00000       0.00000       0.00000       0.00000       0.00000       0.00000       10.9806       14.1263       13.9262       13.5256       12.0627       10.6893       8.78512       6.73571       4.92571       3.37553       2.15412       1.34733      0.759499      0.422121      0.213587      0.106585     0.0466572     0.0200562    0.00754293    0.00271606   0.000803751   0.000214960   4.64643e-05   7.04110e-06       0.00000       0.00000       0.00000       0.00000       0.00000       0.00000       0.00000       0.00000       0.00000       0.00000       0.00000       0.00000
  12  23 3912.7302    1.6076  7.1604  9.3413 -0.0011  0.0995   0.0190   0.2647    0.1065   0.0000   427.3070      -3.80272       14.6934       12.6144       14.3229       5.30176      -1.08711      -10.7359      -6.07856       1.84688       1.42659       2.82691      -1.23862      0.604486      0.223058      0.119195    -0.0238462    0.00773562    0.00446621  -0.000440122   -0.00210571   0.000330744  -4.71482e-05  -1.48640e-05       0.00000       0.00000       0.00000       0.00000       0.00000       0.00000       0.00000       0.00000       0.00000       0.00000       0.00000       0.00000       13.1581       16.5827       17.1592       16.5976       15.4723       12.3737       10.5217       7.78243       5.76643       3.97513       2.55729       1.63342      0.932568      0.530706      0.276273      0.129986     0.0621713     0.0244781    0.00954780    0.00331031   0.000973139   0.000268373   5.94224e-05   7.90424e-06       0.00000       0.00000       0.00000       0.00000       0.00000       0.00000       0.00000       0.00000       0.00000       0.00000       0.00000       0.00000
  12  24 4053.2707    1.3451  8.5977  9.3302 -0.0017  0.1163   0.0157   0.3232    0.0853   0.0000   415.5988      -27.5465     -0.268718       6.45583       12.0508       17.5600      -2.58961       4.01300      0.492167      -3.54723       7.12873      0.677903    -0.0769760      0.277600      0.114919    -0.0711923     0.0729020    -0.0172454   -0.00428105    0.00210974  -0.000241361  -0.000103735   4.07349e-05  -1.34706e-05       0.00000       0.00000       0.00000       0.00000       0.00000       0.00000       0.00000       0.00000       0.00000       0.00000       0.00000       0.00000       15.3926       19.1186       20.1859       19.3263       17.6958       14.7197       12.2001       9.23351       6.76800       4.63968       3.07158       1.91874       1.11693      0.622606      0.323673      0.159906     0.0719228     0.0302282     0.0114461    0.00397926    0.00119461   0.000312540   6.72202e-05   9.18189e-06       0.00000       0.00000       0.00000       0.00000       0.00000       0.00000       0.00000       0.00000       0.00000       0.00000       0.00000       0.00000
  12  25 4194.0183    1.0944 10.7635  9.2730 -0.0025  0.1497   0.0130   0.4173    0.0706   0.0000   415.2553      -23.2634       42.8985      -1.20332      -23.9080      -23.8140       2.88705       13.1255      -16.1885      -7.11050       7.27630      -1.06831      0.433355     -0.618778     0.0722065     -0.151473      0.140925    0.00951175    -0.0298759    0.00146755   0.000303729  -0.000519980   0.000154684   2.74524e-06       0.00000       0.00000       0.00000       0.00000       0.00000       0.00000       0.00000       0.00000       0.00000       0.00000       0.00000       0.00000       18.7944       24.1040       24.1953       24.4985       22.0415       18.5023       15.6349       11.8955       8.91465       6.09775       3.95568       2.51820       1.47398      0.819059      0.444265      0.208828      0.100092     0.0390756     0.0157233    0.00528606    0.00157266   0.000412623   9.09939e-05   1.31511e-05       0.00000       0.00000       0.00000       0.00000       0.00000       0.00000       0.00000       0.00000       0.00000       0.00000       0.00000       0.00000
  12  27 4475.9053    0.7807 16.5982  8.9911  0.0000  0.2440   0.0084   0.6696    0.0572   0.0000   428.6553     -0.813257       87.2717       20.5789       47.7161      -1.03372      -30.4997       16.6316      -7.05166     -0.659549      0.296020       1.81166      -1.85216      0.210512       1.21723       1.09096     -0.169020    -0.0683521     0.0137287    0.00553042  -0.000977845   0.000300894   0.000427913  -2.56089e-05       0.00000       0.00000       0.00000       0.00000       0.00000       0.00000       0.00000       0.00000       0.00000       0.00000       0.00000       0.00000       31.8757       40.7564       41.1385       40.7263       36.4721       32.5708       25.5539       19.7331       14.3403       10.2394       6.79641       4.27885       2.53580       1.38404      0.729906      0.347885      0.161694     0.0663430     0.0262479    0.00891054    0.00271331   0.000698744   0.000140382   2.13083e-05       0.00000       0.00000       0.00000       0.00000       0.00000       0.00000       0.00000       0.00000       0.00000       0.00000       0.00000       0.00000
  13  10 2128.4616    0.7725  0.6615  9.2870 -0.0121  0.0325   0.0267   0.0693    0.1399   0.0000   435.7392       4.71380       8.02680      -5.05878       2.90691       3.05138     -0.345867      -3.47504     0.0185123       1.49583     -0.603396     -0.130320     0.0940990     0.0790475    -0.0362645     0.0371907    -0.0351888     0.0173516   -0.00376768   0.000770395   0.000114060   0.000568608   0.000102129  -6.09192e-06  -7.36604e-07   4.79597e-07       0.00000       0.00000       0.00000       0.00000       0.00000       0.00000       0.00000       0.00000       0.00000       0.00000       3.73780       5.05014       5.06668       4.74623       4.34901       3.67824       3.43983       2.69939       2.03268       1.34755       1.04107      0.540515      0.357964      0.210174      0.107315     0.0607414     0.0293248     0.0132804    0.00644377    0.00258990   0.000814953   0.000289124   9.66657e-05   2.11342e-05   5.05866e-06   6.79501e-07       0.00000       0.00000       0.00000       0.00000       0.00000       0.00000       0.00000       0.00000       0.00000       0.00000
  13  11 2271.0594    1.0370  0.9168  8.7694 -0.0075  0.0353   0.0302   0.0745    0.2834   0.0000   436.1665      -1.58859       8.52907       8.21979       3.98959     -0.195573       3.07107      -1.79539      -1.21661       1.69825      0.857940      0.153456     -0.101867     -0.171899    -0.0702284     -0.141742     0.0558829   -0.00574201     0.0129353   -0.00161469  -0.000928553   0.000179850  -7.79479e-05   7.23537e-06  -4.41779e-06  -3.05599e-07       0.00000       0.00000       0.00000       0.00000       0.00000       0.00000       0.00000       0.00000       0.00000       0.00000       4.36217       5.18477       5.01779       5.80125       5.04752       4.02321       3.59955       2.91477       2.17217       1.30420       1.03779      0.713968      0.449923      0.228010      0.125847     0.0796146     0.0391057     0.0188158    0.00706774    0.00277021   0.000872470   0.000293399   9.09975e-05   1.95179e-05   4.75531e-06   6.91182e-07       0.00000       0.00000       0.00000       0.00000       0.00000       0.00000       0.00000       0.00000       0.00000       0.00000
  13  12 2411.7982    1.4156  1.0358  9.7017  0.0010  0.0383   0.0387   0.0868    0.2511   0.0000   438.0518       6.49673       12.2860       2.73646       1.48095       4.25969      -3.82940      -3.95928       2.01714       1.70884      0.131642    -0.0756934      0.359408    -0.0651817     -0.114266    -0.0265859     0.0653541    -0.0202424   -0.00230433   -0.00149861   9.71460e-06  -5.01054e-05  -9.83006e-05   2.56305e-05  -6.51203e-09   6.81027e-07       0.00000       0.00000       0.00000       0.00000       0.00000       0.00000       0.00000       0.00000       0.00000       0.00000       4.25239       5.25002       5.89278       5.74699       4.96481       4.52227       3.67009       2.95791       2.03594       1.61443       1.09598      0.624475      0.408652      0.268764      0.137491     0.0742534     0.0366203     0.0156142    0.00815672    0.00326978    0.00107899   0.000363320   0.000109148   2.65191e-05   4.84419e-06   7.44749e-07       0.00000       0.00000       0.00000       0.00000       0.00000       0.00000       0.00000       0.00000       0.00000       0.00000
  13  13 2551.6451    2.0552  0.8447  9.8327 -0.0057  0.0316   0.0602   0.0675    0.4551   0.0000   439.1181       1.51619       14.7130      -2.55624      -3.50298       2.04563       4.17620      -2.17771      -1.39658       1.27301       1.95801     -0.629125     -0.268066      0.134700     0.0127182    -0.0343802     0.0243059     0.0116778    -0.0107532   -0.00237397  -0.000115839  -0.000414143   1.49356e-05   1.58706e-05   1.39244e-07   1.61368e-07       0.00000       0.00000       0.00000       0.00000       0.00000       0.00000       0.00000       0.00000       0.00000       0.00000       3.79214       4.84727       5.10372       4.79722       4.50995       3.92888       3.19894       2.61580       2.15851       1.37939      0.997269      0.539360      0.367951      0.213481      0.123900     0.0661847     0.0293693     0.0145784    0.00544827    0.00247085   0.000850145   0.000304657   9.89531e-05   2.06733e-05   4.69940e-06   6.31901e-07       0.00000       0.00000       0.00000       0.00000       0.00000       0.00000       0.00000       0.00000       0.00000       0.00000
  13  14 2691.6442    2.4408  0.8423 10.7893 -0.0001  0.0352   0.0746   0.0726    0.3230   0.0000   439.3514      -1.53773       17.0028       3.67815     -0.502132      -1.02164      0.923750       1.84953      -1.96918     -0.584205       1.04211      0.534914      0.120107     0.0208271      0.137912     0.0690908   0.000772482   0.000512114   0.000378169    0.00368259   1.94483e-06   0.000202940  -0.000110454   5.68898e-06   4.28626e-06   1.88466e-06       0.00000       0.00000       0.00000       0.00000       0.00000       0.00000       0.00000       0.00000       0.00000       0.00000       3.70975       5.45608       4.94200       5.19546       4.82427       3.87506       3.63197       2.45178       2.17284       1.33330       1.04492      0.629240      0.400919      0.233143      0.126428     0.0707017     0.0306779     0.0160549    0.00596571    0.00275407   0.000917630   0.000327165   9.96186e-05   2.20835e-05   6.24743e-06   8.17930e-07       0.00000       0.00000       0.00000       0.00000       0.00000       0.00000       0.00000       0.00000       0.00000       0.00000
  13  15 2832.0757    3.1052  0.8280 10.7736 -0.0029  0.0342   0.0926   0.0688    0.4057   0.0000   436.4985      -1.51676       21.6527       2.80752      -6.58311      -4.12546      0.708930       2.89445      -1.78624     -0.938942      0.104606      -1.17319     -0.376074     0.0210691     -0.166638     0.0418741    0.00179245    -0.0307151     0.0153284    0.00135889   0.000578569  -0.000584855  -7.45204e-05   2.92975e-06   3.51590e-06  -2.15349e-07       0.00000       0.00000       0.00000       0.00000       0.00000       0.00000       0.00000       0.00000       0.00000       0.00000       3.72484       5.61961       5.61888       5.50720       5.20788       3.87760       3.58428       2.44326       1.95291       1.34982      0.962531      0.591004      0.388981      0.214605      0.128437     0.0642425     0.0282129     0.0163616    0.00583251    0.00272954   0.000971514   0.000316028   0.000100786   2.55067e-05   5.96856e-06   7.39589e-07       0.00000       0.00000       0.00000       0.00000       0.00000       0.00000       0.00000       0.00000       0.00000       0.00000
  13  16 2972.5554    3.6306  0.8329 11.5254 -0.0031  0.0283   0.1078   0.0693    0.2849   0.0000   433.0740     -0.262781       14.2164       6.26503     -0.523065       5.90381       2.30136     -0.812143     0.0980695      -1.40023     -0.255166     0.0895623     -0.590703      0.296014    0.00356680     0.0699210    0.00100395   -0.00390454    0.00542251  -0.000470136   0.000279151   0.000129331   0.000158886   1.92972e-05   3.06147e-06  -1.04273e-06       0.00000       0.00000       0.00000       0.00000       0.00000       0.00000       0.00000       0.00000       0.00000       0.00000       3.58700       4.57808       4.59677       4.55550       4.03044       3.49254       3.06714       2.41652       1.76835       1.26695      0.872180      0.538723      0.335770      0.193602      0.104047     0.0556490     0.0265505     0.0127966    0.00550133    0.00225727   0.000773157   0.000247945   7.56965e-05   1.87971e-05   3.89286e-06   5.68401e-07       0.00000       0.00000       0.00000       0.00000       0.00000       0.00000       0.00000       0.00000       0.00000       0.00000
  13  17 3112.4547    4.0092  0.9607 11.4637 -0.0019  0.0305   0.1139   0.0798    0.3555   0.0000   438.8195       2.11560       8.59981       1.21388      -6.06883      -4.41221      -5.53900       2.68507      -1.34781     -0.764636    -0.0218522      0.426176     -0.222405    -0.0419816    -0.0951027     0.0510792    -0.0162016    0.00282821    0.00109802   -0.00197659  -2.34056e-05  -0.000129260  -0.000108726  -1.15932e-05   4.22238e-06  -3.10480e-07       0.00000       0.00000       0.00000       0.00000       0.00000       0.00000       0.00000       0.00000       0.00000       0.00000       4.27185       4.98085       4.92033       4.75073       4.35025       3.84483       3.34710       2.77314       2.14947       1.50831      0.943381      0.588078      0.356839      0.207218      0.113382     0.0631267     0.0295898     0.0128759    0.00532053    0.00218146   0.000757283   0.000249111   6.96619e-05   1.80269e-05   3.52256e-06   5.01319e-07       0.00000       0.00000       0.00000       0.00000       0.00000       0.00000       0.00000       0.00000       0.00000       0.00000
  13  18 3252.2191    3.8745  1.3516 11.0138 -0.0060  0.0407   0.0899   0.0867    0.3999   0.0000   436.5209      -5.09579       19.3206       2.35764      -9.61861       5.71040      -3.88968       1.54309       3.19701       3.65590       1.40300      0.482690     -0.250621     0.0379545    -0.0468105    -0.0152440     0.0733038    0.00944068    0.00860003   -0.00332143    0.00135342   0.000371314   3.73186e-05   1.41895e-05   1.88156e-06   4.62048e-07       0.00000       0.00000       0.00000       0.00000       0.00000       0.00000       0.00000       0.00000       0.00000       0.00000       5.07438       6.25397       6.57927       5.83323       5.36058       5.06100       4.28545       3.48230       2.85391       1.90502       1.23767      0.802041      0.451395      0.270734      0.154819     0.0778386     0.0375068     0.0195474    0.00737037    0.00304392    0.00117343   0.000425891   0.000113944   2.63728e-05   5.50013e-06   7.39301e-07       0.00000       0.00000       0.00000       0.00000       0.00000       0.00000       0.00000       0.00000       0.00000       0.00000
  13  19 3392.1981    3.1614  1.9526 10.9863 -0.0006  0.0432   0.0610   0.1131    0.1574   0.0000   440.4860      -1.20657       13.4707      -1.32718      -12.8995      -2.42238       2.27012     -0.333975       3.90006      -1.25816       1.04053     -0.339343      0.112934      0.130905    -0.0442580    0.00888322    0.00316536    -0.0358661    -0.0148239  -0.000834823   -0.00125959  -4.08909e-05  -2.33965e-05   3.28959e-05  -4.49473e-06  -1.85259e-06       0.00000       0.00000       0.00000       0.00000       0.00000       0.00000       0.00000       0.00000       0.00000       0.00000       5.28536       6.62933       6.87650       6.76743       6.24364       5.36104       4.47956       3.55262       2.67419       1.81722       1.29410      0.857505      0.527725      0.288222      0.165770     0.0863009     0.0429001     0.0212880    0.00820083    0.00333036    0.00124550   0.000402264   0.000121565   2.93265e-05   6.17881e-06   8.61989e-07       0.00000       0.00000       0.00000       0.00000       0.00000       0.00000       0.00000       0.00000       0.00000       0.00000
  13  20 3532.3261    2.7790  2.6958 10.4336 -0.0023  0.0520   0.0456   0.1294    0.1434   0.0000   437.2692      -5.92024     -0.940977      -6.98824       1.85288      -6.59255       6.86694       4.41416      -3.12259      -1.69023      -1.29029      -1.65492      0.154902     0.0959421     -0.260397     0.0411856    -0.0674269     0.0237980   -0.00215229  -5.27274e-05   0.000408917   -0.00103370   3.29756e-05  -1.74267e-05   3.22994e-07  -1.54518e-06       0.00000       0.00000       0.00000       0.00000       0.00000       0.00000       0.00000       0.00000       0.00000       0.00000       6.56482       8.06272       8.62687       8.20800       7.84211       6.60799       5.30754       4.33591       3.15893       2.35912       1.47761       1.00628      0.610965      0.357196      0.207259      0.107243     0.0512996     0.0250152    0.00966171    0.00402444    0.00150236   0.000487408   0.000139257   3.82389e-05   7.01057e-06   9.46827e-07       0.00000       0.00000       0.00000       0.00000       0.00000       0.00000       0.00000       0.00000       0.00000       0.00000
  13  21 3672.9383    2.2211  4.0672  9.8904 -0.0040  0.0658   0.0312   0.1709    0.1167   0.0000   439.8542       5.53116       20.2112      -9.05309       14.2616     -0.764990       3.12756      -2.64770      -2.26075      -2.62999      0.422731      -1.63445     -0.669249      0.354457     0.0852217      0.217579    -0.0665934     0.0420551    0.00400626   -0.00529655    0.00520676   0.000567606   5.93546e-05  -3.42348e-05   8.71700e-06   1.60126e-06       0.00000       0.00000       0.00000       0.00000       0.00000       0.00000       0.00000       0.00000       0.00000       0.00000       7.84801       10.1051       9.93234       10.1537       9.32237       8.45864       6.73899       5.15218       3.81595       2.81726       1.96501       1.32096      0.812956      0.488292      0.244070      0.143002     0.0625759     0.0316738     0.0121445    0.00565073    0.00181222   0.000654438   0.000178871   4.61131e-05   9.28009e-06   1.41883e-06       0.00000       0.00000       0.00000       0.00000       0.00000       0.00000       0.00000       0.00000       0.00000       0.00000
  13  22 3813.5068    1.8233  5.8686  9.6789 -0.0008  0.0847   0.0220   0.2169    0.0909   0.0000   455.3168      -30.5721       17.6572      -11.3810       1.48808       25.6862      -8.05524      -14.7514      -3.53326       4.30659      -1.30073      0.215865      0.601277      0.230222     -0.731208     -0.489361    -0.0206324     0.0686431    -0.0204426   0.000345728   -0.00355588  -0.000799729  -2.33104e-05   7.87447e-05   4.23525e-05   1.14840e-06       0.00000       0.00000       0.00000       0.00000       0.00000       0.00000       0.00000       0.00000       0.00000       0.00000       9.80262       12.4316       13.2884       12.9218       12.0406       10.2842       8.59255       6.85634       5.07492       3.67776       2.52433       1.61842       1.02412      0.595431      0.338474      0.178847     0.0869953     0.0420927     0.0175945    0.00719159    0.00259498   0.000842097   0.000253291   6.33841e-05   1.27125e-05   1.71601e-06       0.00000       0.00000       0.00000       0.00000       0.00000       0.00000       0.00000       0.00000       0.00000       0.00000
  13  23 3954.2215    1.5450  7.9307  9.3860 -0.0021  0.1036   0.0174   0.2755    0.0917   0.0000   404.6760       2.31776       4.90599       35.9791      -2.38531      -8.76881       4.45754       11.8778       9.51774       4.14017       3.05432      -3.46254      0.388255     -0.321294     -0.409465    -0.0286545      0.107308    -0.0737669    -0.0441041   3.58831e-05    0.00257450   -0.00167721   0.000248999  -9.21391e-05   1.13998e-06  -3.24958e-06       0.00000       0.00000       0.00000       0.00000       0.00000       0.00000       0.00000       0.00000       0.00000       0.00000       12.7188       15.6331       16.6311       16.3534       15.3403       12.9893       10.8311       8.51577       6.12996       4.65706       3.07250       2.05486       1.26541      0.747058      0.416888      0.217374      0.106387     0.0501040     0.0213890    0.00860732    0.00311890   0.000998005   0.000288705   7.76294e-05   1.48276e-05   1.99796e-06       0.00000       0.00000       0.00000       0.00000       0.00000       0.00000       0.00000       0.00000       0.00000       0.00000
  13  24 4094.7684    1.2380  9.8366  9.2550 -0.0049  0.1257   0.0138   0.3531    0.0791   0.0000   444.9981       7.29907      -29.4141       8.52047       50.7484       17.4488      -4.32119       3.17025      -8.58942       1.00121       4.41668     -0.592032     -0.519170     -0.823934      0.397506      0.114641     0.0320355     0.0264873     0.0199181     0.0162244   -0.00128156   0.000101611   9.28317e-05   0.000144208   3.13043e-05   8.12567e-07       0.00000       0.00000       0.00000       0.00000       0.00000       0.00000       0.00000       0.00000       0.00000       0.00000       15.4815       19.4333       20.3204       19.5151       17.9863       15.9810       13.3551       10.6381       8.08031       5.67338       3.97103       2.47010       1.56334      0.892362      0.507269      0.258247      0.129290     0.0596936     0.0260944     0.0103423    0.00385013    0.00124388   0.000383378   9.10872e-05   1.84569e-05   2.49377e-06       0.00000       0.00000       0.00000       0.00000       0.00000       0.00000       0.00000       0.00000       0.00000       0.00000
  13  25 4236.4741    1.0705 12.6746  9.0463 -0.0004  0.1653   0.0116   0.4411    0.0749   0.0000   439.5658      -9.90333       9.33948       13.9748       7.77873       6.41110      -4.52256      -27.7395      -11.6722      0.942104       4.39618       2.13832       2.70222     -0.993819      0.142389     -0.130546      0.237283     0.0148144    -0.0212921    0.00378330   -0.00106800  -0.000641678  -0.000792808   9.61212e-05  -3.35349e-05  -5.19489e-07       0.00000       0.00000       0.00000       0.00000       0.00000       0.00000       0.00000       0.00000       0.00000       0.00000       19.1736       24.8467       25.3616       25.6301       24.0548       19.8943       17.2485       13.4894       10.4152       7.17475       5.09697       3.22397       2.06322       1.17121      0.677803      0.356025      0.175160     0.0852137     0.0344576     0.0140990    0.00508128    0.00163352   0.000506050   0.000122715   2.65867e-05   3.50141e-06       0.00000       0.00000       0.00000       0.00000       0.00000       0.00000       0.00000       0.00000       0.00000       0.00000
  13  26 4377.5998    0.8671 13.6160  9.1169 -0.0032  0.1942   0.0099   0.5219    0.0590   0.0000   429.0033       3.88358       53.2133      -29.2587      -5.15577       6.31043       14.5999      -10.6675      -30.0908       6.29597       6.39798     -0.407033      -4.28002      -1.31601      0.385367     -0.207284      0.350160    0.00297961     0.0174812    -0.0149112    -0.0115938    0.00188945  -0.000401664  -0.000118067  -2.97298e-05   1.52051e-06       0.00000       0.00000       0.00000       0.00000       0.00000       0.00000       0.00000       0.00000       0.00000       0.00000       22.1239       29.3308       30.5724       29.8250       28.2997       23.5942       20.3312       15.8303       11.8190       8.72857       5.87161       3.82753       2.43450       1.38668      0.803941      0.410697      0.208015     0.0956754     0.0419314     0.0166008    0.00634027    0.00197111   0.000599543   0.000155568   3.13972e-05   4.12699e-06       0.00000       0.00000       0.00000       0.00000       0.00000       0.00000       0.00000       0.00000       0.00000       0.00000
  14  10 2162.4749    0.8370  0.7344  9.0553 -0.0060  0.0306   0.0270   0.0723    0.1574   0.0000   436.0199      -4.11090       16.9102       4.15797       1.98244      -1.29450      -4.41413       3.45358       2.04547     -0.712323      0.157256      0.532755     -0.372722     -0.259291     -0.183802      0.111744    -0.0117671     0.0237887    -0.0159629    0.00119366   -0.00213813  -0.000321269  -0.000149360  -3.17120e-05  -4.15017e-05  -2.20973e-06  -2.05809e-07   6.11485e-09       0.00000       0.00000       0.00000       0.00000       0.00000       0.00000       0.00000       0.00000       3.64988       3.99663       4.31330       4.36718       3.99537       3.74493       3.16717       2.65221       1.86289       1.36784       1.05490      0.729730      0.508339      0.283121      0.158599     0.0809899     0.0487703     0.0227113     0.0109096    0.00474894    0.00210294   0.000702010   0.000258969   7.42045e-05   2.36597e-05   4.83149e-06   8.61112e-07   1.19940e-07       0.00000       0.00000       0.00000       0.00000       0.00000       0.00000       0.00000       0.00000
  14  11 2305.6352    1.1522  0.7514  9.6018 -0.0105  0.0310   0.0359   0.0672    0.1800   0.0000   441.6954      -5.75110       13.9498      0.227441       5.53895      -3.81059      -3.62813     -0.306661       1.09976      0.666066      0.351434      -1.26464     -0.479694     0.0719535     0.0880857    -0.0106442   -0.00253913   -0.00910942     0.0119010    0.00620011   -0.00216873   0.000934078  -6.80023e-05  -0.000126322  -3.64598e-05  -1.58794e-06   1.22879e-06  -1.41353e-07       0.00000       0.00000       0.00000       0.00000       0.00000       0.00000       0.00000       0.00000       3.27686       3.81130       4.62280       3.98128       4.11637       3.80905       2.76794       2.38758       1.91594       1.38945      0.983700      0.673186      0.375557      0.285995      0.154907     0.0842812     0.0507575     0.0229109    0.00942408    0.00494944    0.00202760   0.000685783   0.000271604   0.000100451   2.54815e-05   5.92286e-06   9.71845e-07   1.24961e-07       0.00000       0.00000       0.00000       0.00000       0.00000       0.00000       0.00000       0.00000
  14  12 2446.6743    1.6019  0.9179  9.4212 -0.0039  0.0320   0.0427   0.0689    0.3216   0.0000   440.3743      -1.09132       10.4057       5.65721     -0.910653      -2.11131      -3.85175      0.848136      -1.16445      0.224492     -0.811000     -0.665659      0.112727      0.281183    -0.0692422      0.141813     0.0981968     0.0195910  -3.90629e-05   -0.00171543   -0.00336204   -0.00132140  -0.000239552   2.12157e-05   2.42756e-05  -1.80447e-06   7.68077e-08   6.07908e-08       0.00000       0.00000       0.00000       0.00000       0.00000       0.00000       0.00000       0.00000       3.89756       4.46678       5.02322       5.22335       4.86542       3.84170       3.35902       2.65935       2.00859       1.37367      0.960983      0.712928      0.500937      0.279886      0.144198     0.0884019     0.0515852     0.0272352     0.0119952    0.00514371    0.00204545   0.000799433   0.000254378   7.75001e-05   2.20034e-05   5.23282e-06   1.05036e-06   1.23357e-07       0.00000       0.00000       0.00000       0.00000       0.00000       0.00000       0.00000       0.00000
  14  13 2587.2386    1.9934  1.0078 10.1877 -0.0058  0.0318   0.0520   0.0819    0.3047   0.0000   436.7391      0.737672       13.4903      -7.76246       1.15964       3.58334       4.21773      -1.78906      0.871105      0.506214     -0.636396      0.333912      0.846631     -0.204053      0.163268     0.0504981    -0.0514404   -0.00368347  -0.000395829   0.000436020  -3.85046e-05  -0.000861027   3.96504e-05   9.00754e-05   1.04055e-05   5.25306e-06  -7.24241e-07  -4.44179e-08       0.00000       0.00000       0.00000       0.00000       0.00000       0.00000       0.00000       0.00000       3.67452       4.79002       4.74878       5.18428       4.43198       3.92451       3.31977       2.68303       2.01927       1.50313       1.07338      0.678919      0.432584      0.268233      0.167150     0.0884662     0.0479921     0.0217703     0.0118458    0.00475197    0.00219206   0.000727064   0.000267767   7.87569e-05   2.28462e-05   5.34829e-06   1.10241e-06   1.73786e-07       0.00000       0.00000       0.00000       0.00000       0.00000       0.00000       0.00000       0.00000
  14  14 2728.1083    2.5137  0.8575 11.0852 -0.0155  0.0292   0.0751   0.0714    0.2633   0.0000   443.2261      -1.08644       15.0642       2.91769      -2.95363       5.66597      0.980640      -7.05007      -1.50592       1.23087     -0.393502     -0.335624      0.113237     -0.194779     -0.146299     0.0575586    -0.0337243    -0.0177010     0.0164397    0.00729965   -0.00236103  -0.000353346  -0.000255207   4.00327e-05   7.80401e-06  -6.75181e-07   2.10847e-06   3.32868e-07       0.00000       0.00000       0.00000       0.00000       0.00000       0.00000       0.00000       0.00000       3.20748       4.00441       3.98329       4.34794       3.76111       3.42949       2.92410       2.46733       1.84370       1.41261      0.957289      0.651533      0.422468      0.269795      0.141211     0.0871106     0.0445983     0.0245758    0.00969835    0.00504527    0.00183685   0.000795516   0.000235230   8.10442e-05   2.08220e-05   5.41175e-06   1.00702e-06   1.60274e-07       0.00000       0.00000       0.00000       0.00000       0.00000       0.00000       0.00000       0.00000
  14  15 2869.1273    3.2406  0.8987 10.8027 -0.0109  0.0313   0.0887   0.0679    0.5597   0.0000   432.9127       6.86726       10.1294      -1.38243     -0.328390       2.10884      -1.32089      -4.35972       2.14711     -0.810515      0.183594     -0.143281     -0.692683     -0.249914      0.277064    -0.0299234     0.0209255     0.0123671    -0.0103533   0.000488309   -0.00308525   -0.00111383  -0.000499678   2.08979e-05  -3.50056e-05  -5.45144e-06  -3.93860e-07  -1.36381e-07       0.00000       0.00000       0.00000       0.00000       0.00000       0.00000       0.00000       0.00000       3.66043       4.74302       4.77430       5.18555       4.39815       4.05690       3.35007       2.57665       1.85732       1.46742       1.01020      0.678459      0.438798      0.279900      0.163650     0.0902575     0.0467420     0.0230689     0.0106329    0.00498479    0.00211230   0.000808812   0.000270104   8.01287e-05   2.12226e-05   5.37819e-06   1.06103e-06   1.69833e-07       0.00000       0.00000       0.00000       0.00000       0.00000       0.00000       0.00000       0.00000
  14  16 3010.0613    3.7148  0.9970 11.4486 -0.0141  0.0330   0.1050   0.0754    0.4498   0.0000   438.7040       6.70829       8.25330       3.70321     -0.241134       4.32385      -1.91618     -0.406494     -0.461218    -0.0703623      0.438287      0.857740      0.410208     -0.459109    -0.0336752    -0.0556267    -0.0193703    -0.0102427    0.00373751    0.00110809    0.00387831   0.000554928  -0.000166985   1.94488e-05   1.46880e-05   5.23846e-07   1.57282e-06   5.65791e-08       0.00000       0.00000       0.00000       0.00000       0.00000       0.00000       0.00000       0.00000       3.49684       4.55996       4.82670       4.77029       4.38669       3.90330       3.14339       2.75119       2.09761       1.38210       1.05751      0.750501      0.460710      0.297501      0.156276     0.0855957     0.0512165     0.0255417     0.0113652    0.00539081    0.00214536   0.000753536   0.000275189   9.89575e-05   2.66139e-05   6.03067e-06   1.20111e-06   1.70130e-07       0.00000       0.00000       0.00000       0.00000       0.00000       0.00000       0.00000       0.00000
  14  17 3150.4490    3.9772  1.0496 11.7107 -0.0078  0.0328   0.1069   0.0816    0.3684   0.0000   434.9961       3.26033       10.4631       9.17239      -4.75115       7.27079       1.20181    -0.0677664     -0.893886      -1.51780      0.119601    -0.0315240      0.377702      0.136056     -0.165023    0.00312045     0.0216316     0.0412981   -0.00981569   -0.00487043  -0.000358439  -0.000340297  -0.000389719  -3.42158e-05  -4.20657e-05   3.83111e-06  -1.65320e-06  -2.77544e-07       0.00000       0.00000       0.00000       0.00000       0.00000       0.00000       0.00000       0.00000       3.92990       4.94284       4.98004       5.44030       4.68523       4.35491       3.26041       2.91431       1.94833       1.56187       1.03957      0.754637      0.474176      0.299149      0.163142     0.0982156     0.0477834     0.0263085     0.0116933    0.00529112    0.00199224   0.000820973   0.000250305   8.63960e-05   2.29954e-05   6.24532e-06   9.44574e-07   1.78232e-07       0.00000       0.00000       0.00000       0.00000       0.00000       0.00000       0.00000       0.00000
  14  18 3290.7536    3.6420  1.5695 11.0636  0.0013  0.0394   0.0768   0.0955    0.2763   0.0000   437.9048      -13.3139       9.04242       3.51049       11.6606      -2.97495      -3.06024    -0.0284936       2.62758     -0.479012      0.497625    -0.0323659      0.672541      0.221560     0.0148005     0.0907088      0.112637     0.0291930   -0.00214988    0.00420528    0.00570367   0.000259594  -0.000293935  -9.24149e-05   1.96657e-05   5.71539e-07  -4.59109e-07  -1.41419e-07       0.00000       0.00000       0.00000       0.00000       0.00000       0.00000       0.00000       0.00000       4.44785       5.55211       5.85924       6.04709       5.62232       4.71538       4.30120       3.12473       2.34935       1.84397       1.26274      0.869855      0.572281      0.348619      0.209727      0.109084     0.0622272     0.0300450     0.0134751    0.00645937    0.00268768   0.000993813   0.000355225   9.85713e-05   2.81524e-05   7.43721e-06   1.50069e-06   1.88635e-07       0.00000       0.00000       0.00000       0.00000       0.00000       0.00000       0.00000       0.00000
  14  19 3431.2148    3.0777  2.0879 10.9397 -0.0060  0.0452   0.0568   0.1100    0.1615   0.0000   437.1119      -13.0012       1.83749       1.60838      -3.36906      -5.56628      0.888058       2.30776       2.44513      -1.84288      0.689785       3.49625     -0.540532   0.000113083     0.0781428     0.0106812    -0.0381751     0.0115088    -0.0214728   -0.00210466    0.00340582    0.00197720  -4.30985e-06   0.000153778   7.05366e-05   6.91680e-06  -3.17154e-07  -1.89268e-07       0.00000       0.00000       0.00000       0.00000       0.00000       0.00000       0.00000       0.00000       4.98468       6.66549       6.75007       6.80051       6.21620       5.52917       4.70417       3.75320       2.86276       2.16514       1.46634       1.01171      0.656171      0.390632      0.226750      0.120161     0.0700881     0.0326468     0.0156067    0.00666688    0.00298439    0.00107428   0.000402691   0.000118882   3.50064e-05   8.68413e-06   1.72945e-06   2.43129e-07       0.00000       0.00000       0.00000       0.00000       0.00000       0.00000       0.00000       0.00000
  14  20 3572.0956    2.4934  3.4411 10.2108 -0.0019  0.0578   0.0361   0.1451    0.1254   0.0000   440.4860      -1.77797       21.7957       1.43807       6.65876       7.88879     -0.828438      -5.22958       1.37393      -2.00543      -1.92185     -0.231434       1.37510      0.238180     -0.280951     0.0826232    -0.0471466    -0.0604982     0.0145202    0.00613847   -0.00223968   -0.00142684  -3.53238e-05   0.000382713  -2.44961e-05   1.39066e-05   1.43501e-06   1.96745e-07       0.00000       0.00000       0.00000       0.00000       0.00000       0.00000       0.00000       0.00000       6.80224       8.39063       8.58575       8.61214       7.99424       7.30423       5.87837       5.02164       3.72411       2.74796       1.91432       1.36489      0.845327      0.520005      0.300788      0.165322     0.0873260     0.0440179     0.0209180    0.00900336    0.00360705    0.00134500   0.000483822   0.000157903   4.26243e-05   1.05450e-05   1.87020e-06   2.81918e-07       0.00000       0.00000       0.00000       0.00000       0.00000       0.00000       0.00000       0.00000
  14  21 3712.8966    2.0867  4.7148  9.8343 -0.0001  0.0707   0.0266   0.1775    0.1074   0.0000   440.5805      -28.1407       28.8581      -3.14051      -5.42521      -21.4556       8.97441      -1.20705       2.70388       5.65966      -2.07736       1.13824     -0.979584     -0.762998     0.0315387    -0.0987896    -0.0509780    -0.0362371    0.00902172    0.00532038   -0.00140704   0.000636416   0.000192267   0.000160052   5.47532e-05   2.04451e-05   1.47546e-06   1.99996e-07       0.00000       0.00000       0.00000       0.00000       0.00000       0.00000       0.00000       0.00000       7.79092       10.2047       10.8702       10.5349       9.90607       8.44610       7.46558       5.73088       4.68015       3.29239       2.30675       1.56586      0.990642      0.602190      0.351994      0.201407      0.102815     0.0532175     0.0255519     0.0109948    0.00451415    0.00178854   0.000624788   0.000203574   5.54774e-05   1.34557e-05   2.83460e-06   3.46734e-07       0.00000       0.00000       0.00000       0.00000       0.00000       0.00000       0.00000       0.00000
  14  22 3854.1209    1.7307  6.3664  9.6227 -0.0023  0.0870   0.0199   0.2279    0.0896   0.0000   431.2286      -24.1164       34.5281       4.21888      -4.66370      -21.0264       5.02220       14.0545       5.14286       2.13196      -1.65541      -1.19267      -1.27172     0.0480975     -0.409876      0.309185    -0.0428331     -0.135770    -0.0102306     0.0144983    0.00793339    0.00116854    0.00114097   0.000240372   2.93663e-05   3.12924e-06  -1.97750e-07   3.71114e-07       0.00000       0.00000       0.00000       0.00000       0.00000       0.00000       0.00000       0.00000       9.72708       12.4399       12.7798       13.0361       11.8357       10.6514       9.07438       7.32749       5.73120       4.15047       3.01259       1.94361       1.26392      0.778658      0.461766      0.249887      0.136764     0.0667559     0.0309415     0.0143061    0.00585130    0.00218762   0.000775937   0.000244395   7.11243e-05   1.62506e-05   3.28953e-06   4.50909e-07       0.00000       0.00000       0.00000       0.00000       0.00000       0.00000       0.00000       0.00000
  14  23 3994.9415    1.4531  8.3147  9.3228 -0.0000  0.1032   0.0154   0.2838    0.0842   0.0000   436.9054       10.9899       31.1069      -8.52489      -12.6933       25.1054       3.31990      -8.67893       14.9386       2.76341       2.24747       1.68812      0.610800       1.74990      0.179128      0.196367    -0.0720516     0.0572472    -0.0481399     0.0137765    -0.0141995    0.00478050  -0.000140204   0.000213210   9.69706e-05  -5.50245e-06  -3.98106e-06  -5.58879e-08       0.00000       0.00000       0.00000       0.00000       0.00000       0.00000       0.00000       0.00000       11.5662       14.8177       15.5099       15.4169       14.4523       12.8973       10.5531       8.69808       6.74642       4.91710       3.48777       2.31207       1.49675      0.936264      0.538869      0.306960      0.162627     0.0812685     0.0376555     0.0167036    0.00689089    0.00263884   0.000913055   0.000300391   8.46475e-05   2.00549e-05   3.85900e-06   5.24423e-07       0.00000       0.00000       0.00000       0.00000       0.00000       0.00000       0.00000       0.00000
  14  24 4136.2903    1.2493 10.4068  9.1681 -0.0002  0.1268   0.0131   0.3492    0.0779   0.0000   462.5955      -21.9002      -5.98631       7.46506       29.6067       20.0215      -1.27937      -3.39642       8.41256       2.68916      -2.64619     -0.684161      -3.60799     -0.365126      0.308307     -0.247346     -0.416462      0.234910      0.102653   0.000875188   -0.00537553    0.00204427  -0.000103559  -0.000310629  -2.96224e-06  -4.21528e-05   1.70942e-06  -1.16954e-07       0.00000       0.00000       0.00000       0.00000       0.00000       0.00000       0.00000       0.00000       14.1463       18.1659       18.8418       18.5733       18.1799       15.5268       13.2971       10.4246       8.27129       6.03616       4.30993       2.89955       1.87885       1.15898      0.691788      0.383411      0.200476      0.101281     0.0462531     0.0210727    0.00834573    0.00326131    0.00114840   0.000366789   0.000104370   2.53039e-05   5.05996e-06   6.25580e-07       0.00000       0.00000       0.00000       0.00000       0.00000       0.00000       0.00000       0.00000
  14  25 4277.9949    1.0249 13.2375  9.0880 -0.0001  0.1693   0.0104   0.4589    0.0659   0.0000   404.8726       25.7687       17.5889       6.37864       28.8930       26.7630      -16.6844      -10.8657      -2.69940       5.38558       1.64544       3.58499      0.393069      -2.02395      0.276653      0.374647     -0.640641      0.208016   -0.00666854     0.0441549    -0.0124495   -0.00378841  -1.16690e-06  -0.000534652   0.000240955   7.27692e-06   3.05746e-06   2.91613e-07       0.00000       0.00000       0.00000       0.00000       0.00000       0.00000       0.00000       0.00000       18.5429       24.2019       25.5071       25.6318       24.0699       20.7164       17.3586       14.1211       10.9279       7.88431       5.66761       3.80763       2.47945       1.50848      0.922059      0.496954      0.276934      0.136211     0.0651562     0.0289465     0.0118677    0.00437758    0.00159938   0.000493628   0.000144167   3.38334e-05   6.62785e-06   8.71593e-07       0.00000       0.00000       0.00000       0.00000       0.00000       0.00000       0.00000       0.00000
  14  26 4419.2278    0.8566 15.6805  9.0574 -0.0006  0.2043   0.0085   0.5600    0.0544   0.0000   457.2085      -39.1610       30.1130      -42.4711       36.6428       4.97658       8.42985       3.04543      -10.9995       10.9137       4.48411      -6.60980       1.83701       4.72612     -0.663336     -0.563108    0.00397548      0.140321    -0.0388110    -0.0183632     0.0158695    0.00499123   -0.00139272   0.000104206   9.50813e-05  -5.06305e-05  -8.10902e-06   8.92002e-07       0.00000       0.00000       0.00000       0.00000       0.00000       0.00000       0.00000       0.00000       22.6586       28.7084       30.8813       30.0368       28.9570       24.9481       21.5924       16.7722       13.1842       9.78528       6.88403       4.77565       3.07524       1.91860       1.12830      0.633625      0.332331      0.171684     0.0775807     0.0363141     0.0143267    0.00570149    0.00197017   0.000625264   0.000169892   4.14436e-05   8.03489e-06   9.79335e-07       0.00000       0.00000       0.00000       0.00000       0.00000       0.00000       0.00000       0.00000
  15  10 2195.7825    0.9357  0.7595  9.2006 -0.0004  0.0322   0.0278   0.0685    0.1671   0.0000   436.9605       2.86378       11.5214     -0.956378       1.22098      -4.13202      0.379907     -0.206627      0.156775     -0.200209     -0.172909      0.679094    -0.0847911      0.382952    -0.0185658     0.0252214    -0.0366641   -0.00472121   -0.00851452    0.00295376  -0.000726727   0.000465311  -0.000721547   5.64667e-06   1.99754e-05   2.53183e-06   3.76459e-06  -2.17547e-07   1.07076e-07  -8.55052e-09       0.00000       0.00000       0.00000       0.00000       0.00000       0.00000       3.18468       3.78725       4.57064       4.05391       4.27024       3.58322       2.84435       2.68162       1.83156       1.47220       1.04287      0.689925      0.545320      0.307135      0.194172      0.112582     0.0593482     0.0376051     0.0179180    0.00798943    0.00418482    0.00152661   0.000630613   0.000252257   7.60360e-05   2.28879e-05   7.61229e-06   1.60932e-06   2.42908e-07   2.85037e-08       0.00000       0.00000       0.00000       0.00000       0.00000       0.00000
  15  11 2339.4005    1.1660  1.0014  9.4425 -0.0017  0.0345   0.0300   0.0805    0.2144   0.0000   437.8804      -5.50811       2.30363      -3.37333     -0.701516      -3.96459      0.446877      -1.16689      0.758365     0.0381964     0.0451068      0.258744      0.121184     -0.310940      0.481597     0.0783920    -0.0591608     0.0220819  -0.000747416   -0.00130997   -0.00144481   0.000397479  -0.000105093  -2.16503e-05   1.31067e-05   1.67774e-05  -2.59491e-06  -3.12327e-07   1.23582e-07   2.30829e-08       0.00000       0.00000       0.00000       0.00000       0.00000       0.00000       3.50480       4.55072       4.25839       4.73485       4.25854       4.12865       3.43220       2.83203       1.92740       1.69046       1.15691      0.849677      0.578128      0.391991      0.229100      0.129183     0.0722772     0.0398845     0.0184109    0.00889866    0.00385842    0.00184469   0.000682923   0.000257053   7.91250e-05   2.37776e-05   6.46753e-06   1.69448e-06   2.79569e-07   4.65835e-08       0.00000       0.00000       0.00000       0.00000       0.00000       0.00000
  15  12 2480.9959    1.7050  1.0016  9.5095 -0.0058  0.0311   0.0426   0.0759    0.3404   0.0000   440.1331       4.12678       10.3455     -0.170577      -9.52368       5.27917       1.28072       1.40999      0.908319       1.21922      -2.46543     -0.758681      0.484860     -0.304190     0.0206036     0.0640660    0.00990168    -0.0250270    0.00203097   -0.00151495   -0.00442164  -0.000581441  -0.000240769  -1.72426e-05  -0.000123018   1.50596e-05   2.99033e-06  -2.21990e-07   3.82642e-07  -1.05402e-07       0.00000       0.00000       0.00000       0.00000       0.00000       0.00000       3.17466       4.39723       4.23290       4.67504       3.97899       3.71340       3.24342       2.61478       2.10149       1.54083       1.17142      0.778559      0.515332      0.317429      0.202749      0.115073     0.0659760     0.0317875     0.0174540    0.00792933    0.00389044    0.00152950   0.000663023   0.000222429   7.95353e-05   2.27833e-05   6.49214e-06   1.46978e-06   3.12912e-07   4.51600e-08       0.00000       0.00000       0.00000       0.00000       0.00000       0.00000
  15  13 2622.2939    2.1389  0.9776 10.6663  0.0027  0.0387   0.0560   0.0745    0.2092   0.0000   438.8752      -6.35404       13.4168      0.690459      -4.71505      0.238712       2.30724      -3.56518      -4.16414       2.26317      0.590777     -0.461667     -0.473733     -0.253824      0.102502     0.0369369     -0.104714     0.0111060    0.00139419   -0.00456514    0.00166044    0.00131387   0.000238400  -0.000505528   0.000170897   1.32712e-05  -3.76528e-06  -4.60480e-07   4.09815e-08   3.35925e-08       0.00000       0.00000       0.00000       0.00000       0.00000       0.00000       3.08067       5.52281       4.25183       5.74082       4.21176       4.60110       3.44858       3.07421       2.32721       1.68452       1.35658      0.817081      0.633759      0.344826      0.255331      0.124275     0.0854066     0.0352021     0.0230675    0.00859428    0.00517177    0.00169177   0.000884134   0.000245185   0.000107941   2.59145e-05   9.24626e-06   1.77570e-06   3.98622e-07   7.20430e-08       0.00000       0.00000       0.00000       0.00000       0.00000       0.00000
  15  15 2905.7579    3.3047  0.7606 11.8166 -0.0042  0.0288   0.0961   0.0628    0.2036   0.0000   436.8193      -3.89146       16.2958       5.03786     -0.122912       4.30114      0.905956     -0.545069       2.73328      -1.57643     -0.409411      0.638483     0.0956790     0.0525719     0.0252745    -0.0302685    -0.0350303     0.0323672    -0.0160303  -0.000210173   0.000390236  -0.000491390  -0.000215182   0.000124235   0.000102395  -2.20284e-05  -5.09139e-06  -1.52089e-07  -7.82781e-08  -1.09021e-09       0.00000       0.00000       0.00000       0.00000       0.00000       0.00000       2.83408       3.97796       4.08166       4.28650       3.98747       3.24729       3.11981       2.11720       1.93034       1.17123       1.06259      0.644955      0.456241      0.293064      0.179047      0.107607     0.0571362     0.0320500     0.0151441    0.00780873    0.00350946    0.00158526   0.000586937   0.000221979   6.96545e-05   2.33788e-05   6.24500e-06   1.23969e-06   3.33415e-07   3.71242e-08       0.00000       0.00000       0.00000       0.00000       0.00000       0.00000
  15  16 3047.0239    3.7905  0.9246 11.7092 -0.0054  0.0433   0.1033   0.0697    0.3252   0.0000   439.4062      -3.05421       9.51386      -2.07794       5.62409       3.26667      -1.43617       1.67340      -2.64014       2.28625      0.160426     -0.735321      0.243607      0.140584     0.0144418     0.0764907     0.0358386    -0.0438921    -0.0250134    -0.0107822    0.00661030  -0.000224835   8.58533e-05   0.000393014   0.000141824  -3.39354e-07  -6.38757e-06   2.55406e-07  -2.59045e-07   1.68342e-08       0.00000       0.00000       0.00000       0.00000       0.00000       0.00000       4.10359       6.33362       5.43284       5.80150       4.70216       4.54349       4.52864       3.48914       3.50812       2.17553       1.86020      0.943206      0.802163      0.353363      0.279512      0.146889     0.0820110     0.0486219     0.0193690     0.0133764    0.00360347    0.00253541   0.000655311   0.000362835   0.000106604   2.95808e-05   1.06031e-05   1.34556e-06   5.26188e-07   6.74446e-08       0.00000       0.00000       0.00000       0.00000       0.00000       0.00000
  15  17 3187.9716    3.8681  1.2224 10.7812 -0.0089  0.0324   0.0922   0.0849    0.7351   0.0000   438.9130      -6.49256       8.05436       5.49280     -0.104725       1.11989       3.95380      -2.83777      0.423844       3.79799     -0.955342      0.268168      0.320594     -0.404613     -0.126873    -0.0790452     0.0212346     0.0329035   -0.00417941    0.00578168    0.00783644   -0.00138095   0.000556230  -0.000154629  -5.70509e-05   1.53610e-05   8.60641e-06  -1.98471e-06  -1.78197e-07  -8.56044e-09       0.00000       0.00000       0.00000       0.00000       0.00000       0.00000       3.41628       4.32993       4.45204       4.44581       3.98063       3.71639       3.21718       2.80784       2.18744       1.71582       1.14584      0.841080      0.544245      0.336733      0.204237      0.118740     0.0664437     0.0351560     0.0182265    0.00907568    0.00391237    0.00167607   0.000643562   0.000242815   8.34107e-05   2.43648e-05   6.40395e-06   1.58955e-06   2.71541e-07   3.99613e-08       0.00000       0.00000       0.00000       0.00000       0.00000       0.00000
  15  18 3328.7859    3.4644  1.4438 11.3217 -0.0069  0.0374   0.0769   0.0916    0.2801   0.0000   430.1814       1.56394       16.9870       8.54113      -8.32604       6.10908       6.74034       4.15271      -1.99362       1.48586     -0.318673     -0.763541      -1.75446      0.757876     -0.157082     -0.472959     0.0379059   -0.00101854    -0.0160291   -0.00503828   -0.00107457    0.00318399  -0.000690544   2.01011e-05  -2.81332e-06  -1.06153e-05   1.07437e-06  -3.27294e-07  -1.58609e-09   4.34634e-08       0.00000       0.00000       0.00000       0.00000       0.00000       0.00000       3.84229       4.94102       5.31162       5.36873       4.75987       4.26658       3.95342       3.03136       2.50503       1.86201       1.37668      0.939836      0.595484      0.411492      0.233448      0.144075     0.0760752     0.0419386     0.0206596    0.00953778    0.00481743    0.00198834   0.000814013   0.000293799   9.57173e-05   3.08111e-05   7.37941e-06   1.79759e-06   3.67985e-07   4.54032e-08       0.00000       0.00000       0.00000       0.00000       0.00000       0.00000
  15  19 3469.9135    2.8711  2.3282 10.6401 -0.0012  0.0466   0.0484   0.1166    0.1784   0.0000   434.9365      0.773996       13.0240       10.9281     -0.612721      -6.62869     -0.948779      -4.49639       1.76457      -1.28355      -1.16124      0.429272     -0.647215      0.323174     -0.356785     -0.383986     0.0353272     -0.106091     0.0250456    0.00472515    0.00345222   -0.00323598   0.000969357  -0.000154763  -3.41258e-05   2.29421e-06   3.78942e-06   2.34268e-06   2.56547e-07  -1.20116e-08       0.00000       0.00000       0.00000       0.00000       0.00000       0.00000       5.06194       6.31610       6.87160       6.92222       6.39332       5.72786       4.85648       3.78675       3.11610       2.27999       1.64748       1.16026      0.751040      0.503678      0.300023      0.175519     0.0979295     0.0549478     0.0260031     0.0125405    0.00557570    0.00246639   0.000934698   0.000359166   0.000120216   3.74910e-05   9.15598e-06   2.16289e-06   4.19523e-07   5.28909e-08       0.00000       0.00000       0.00000       0.00000       0.00000       0.00000
  15  20 3610.9611    2.3591  3.4831 10.2897 -0.0016  0.0581   0.0332   0.1424    0.1219   0.0000   429.8726      -3.36100       3.78760      0.911371       6.67517       2.53380       2.15519      -3.38701     -0.738669      -5.97791     -0.768652      -1.32713      -1.06760     -0.451514      0.266075      0.227115    0.00543286     0.0305290    -0.0337542     0.0158573   -0.00237157   0.000397644  -4.39463e-05  -0.000254905  -4.41236e-05   7.15761e-05  -1.01148e-05   1.63932e-06  -1.16928e-06  -2.19875e-09       0.00000       0.00000       0.00000       0.00000       0.00000       0.00000       6.49599       8.06539       8.38691       8.52203       8.06162       7.16361       6.16083       4.88614       3.94715       2.93126       2.12252       1.48601      0.989519      0.631918      0.387235      0.224143      0.125639     0.0660629     0.0335286     0.0155027    0.00713995    0.00291282    0.00117208   0.000422150   0.000144989   4.35500e-05   1.16101e-05   2.66934e-06   5.24349e-07   6.56358e-08       0.00000       0.00000       0.00000       0.00000       0.00000       0.00000
  15  21 3752.3787    2.0273  5.1452  9.7168 -0.0015  0.0701   0.0240   0.1859    0.1054   0.0000   439.8956      -9.24692       3.46300      -8.69405       9.23350       13.2135      -7.14134       6.49131       3.48854      -4.99484      0.370216       1.55089     -0.560445      -1.21394      0.499724     -0.427637     -0.248802    -0.0283028    -0.0197979    -0.0505065     0.0139113    0.00372824   0.000168393    0.00114496   8.48805e-05   1.46305e-05  -1.31118e-05   4.12134e-06  -7.98275e-07  -3.49244e-09       0.00000       0.00000       0.00000       0.00000       0.00000       0.00000       7.56769       9.62894       10.2974       10.2501       9.66743       8.70441       7.33130       5.98852       4.61997       3.52744       2.53294       1.77741       1.17901      0.752019      0.463200      0.268918      0.149654     0.0782861     0.0391687     0.0193130    0.00832685    0.00368158    0.00142026   0.000530872   0.000180154   5.48162e-05   1.49884e-05   3.51959e-06   6.42193e-07   8.33458e-08       0.00000       0.00000       0.00000       0.00000       0.00000       0.00000
  15  22 3893.8339    1.6942  7.1894  9.3059 -0.0001  0.0879   0.0176   0.2373    0.0972   0.0000   439.2176      -3.10230      -8.30859      0.971368      -9.39937       16.5543       8.72958       2.17879     -0.520364       8.35246       4.41815     -0.582288     -0.185494      0.346527      0.671739     -0.120591      0.161254    -0.0430893    0.00904346    -0.0115495   -0.00119042   0.000506801   0.000170705   7.25484e-05   0.000213450   3.08266e-05  -2.86724e-05  -2.43756e-06  -2.15409e-07   3.84799e-08       0.00000       0.00000       0.00000       0.00000       0.00000       0.00000       9.29180       11.8591       12.6374       12.5907       11.8159       10.7472       9.11632       7.48110       5.84476       4.41315       3.16721       2.25325       1.50169      0.976829      0.581866      0.333151      0.190879      0.101698     0.0512920     0.0245180     0.0108471    0.00475697    0.00186424   0.000683188   0.000234740   7.15245e-05   1.91054e-05   4.51129e-06   8.21976e-07   1.06789e-07       0.00000       0.00000       0.00000       0.00000       0.00000       0.00000
  15  23 4035.3552    1.3727  9.1583  9.3465  0.0001  0.1109   0.0142   0.3037    0.0733   0.0000   439.9944       14.7461       18.9300       17.0005      -3.88730      -17.9895      -4.59557      -24.8142      -6.21344       10.6978      -1.71991      -3.26669      -3.35051     -0.153184     0.0857138     -0.165700      0.388542      0.323559    -0.0207229   -0.00414883   -0.00144519  -0.000515713   0.000120175   -0.00100246  -8.20379e-05   0.000193231   2.12080e-05  -1.43507e-05  -1.08948e-06  -9.28243e-10       0.00000       0.00000       0.00000       0.00000       0.00000       0.00000       11.6931       15.0287       15.6152       16.0142       14.8430       13.3102       11.4052       9.50478       7.55336       5.72038       4.02303       2.86056       1.91585       1.18604      0.740110      0.436853      0.240854      0.129138     0.0660523     0.0318146     0.0142407    0.00586287    0.00233354   0.000882903   0.000295630   8.84333e-05   2.41036e-05   5.69098e-06   1.06144e-06   1.40333e-07       0.00000       0.00000       0.00000       0.00000       0.00000       0.00000
  15  24 4177.0836    1.1421 11.1486  9.1563 -0.0008  0.1351   0.0118   0.3821    0.0726   0.0000   456.6414      -17.4592       18.1246       34.6353       14.3350       5.05295       12.9668       22.3224       3.03057      -12.8096      -3.88563       1.48699      0.870124      0.551977     -0.346548     -0.163132      0.208996      0.319173    -0.0250836    -0.0191302    -0.0333704    -0.0191334    0.00653985    0.00333270   0.000187524  -4.94491e-05   2.38888e-05   2.19959e-06   1.44140e-06  -1.11845e-07       0.00000       0.00000       0.00000       0.00000       0.00000       0.00000       14.2021       18.1204       18.5248       18.9235       17.7985       16.3188       13.9378       11.5942       9.12392       7.00607       5.05558       3.54635       2.36218       1.50272      0.936519      0.540047      0.305554      0.158965     0.0822113     0.0377176     0.0179115    0.00720591    0.00298256    0.00106288   0.000370614   0.000109697   3.00724e-05   7.00901e-06   1.28803e-06   1.71307e-07       0.00000       0.00000       0.00000       0.00000       0.00000       0.00000
  16  11 2372.5530    1.3005  0.9171  9.7192 -0.0100  0.0325   0.0338   0.0695    0.1860   0.0000   443.8903     -0.472536       11.1956       7.68108      -1.71573      -4.13113      -5.00363     -0.149282      -1.12285     0.0873586     -0.467729       1.95039     0.0532052     -0.113234     0.0677180     0.0864918    -0.0160335    -0.0124650    0.00253558    0.00856296    0.00865044    0.00316585   0.000482035  -8.45960e-05   7.53719e-05  -1.28957e-05  -9.59273e-06  -3.73425e-06   3.74020e-06   4.04386e-07   6.72275e-08  -1.42820e-08       0.00000       0.00000       0.00000       0.00000       3.38991       3.52018       4.16366       4.40871       3.87756       3.61563       3.50767       2.72433       2.09334       1.55624       1.13685      0.961939      0.680805      0.418933      0.269536      0.172687      0.101710     0.0471119     0.0252534     0.0148948    0.00771774    0.00354631    0.00140145   0.000599243   0.000228791   8.02568e-05   2.45043e-05   5.98051e-06   1.54580e-06   3.44530e-07   6.37011e-08   7.53677e-09       0.00000       0.00000       0.00000       0.00000
  16  13 2656.8897    2.3197  1.0224  9.7100 -0.0017  0.0392   0.0581   0.0780    0.4219   0.0000   434.2474      -3.61165       9.94570       7.13928      -2.08434      -4.77506       3.42205      -1.78292     -0.586345      -1.57040       1.81086       1.43547      -1.14716     -0.138805     -0.222962     0.0557712     0.0835695     0.0129689     0.0174802   -0.00430758    0.00722853  -0.000180014   0.000497121   -0.00116642   6.02709e-05  -2.96523e-05  -5.04053e-06  -3.36935e-06  -1.73400e-06   2.29047e-07   8.88427e-08   7.63503e-09       0.00000       0.00000       0.00000       0.00000       4.69766       5.71603       4.60254       4.31594       4.93887       5.32928       4.87825       3.67102       2.45682       1.64084       1.41027       1.24349       1.00679      0.678427      0.409029      0.224189      0.109886     0.0606710     0.0289828     0.0140635    0.00650922    0.00281759    0.00124012   0.000484511   0.000182721   7.03579e-05   1.93993e-05   6.61455e-06   1.66314e-06   3.91488e-07   8.01340e-08   9.49069e-09       0.00000       0.00000       0.00000       0.00000
  16  14 2799.4478    2.8626  0.8708 11.2141 -0.0041  0.0272   0.0753   0.0695    0.1999   0.0000   437.3359      0.338060       16.5537      0.466076      -2.17801      -1.27153       2.99533      0.451168     -0.603973      -1.58709       1.46989      0.246415     0.0522617      0.540579     0.0931092     -0.131625   -0.00323953     0.0518035     0.0395324     0.0108165   2.79382e-05    0.00366677   8.25264e-05  -0.000823491   5.70784e-05  -7.36385e-06   1.66327e-05   1.70881e-06  -5.99499e-07   3.00341e-07  -6.16682e-09  -3.44961e-09       0.00000       0.00000       0.00000       0.00000       2.88795       3.35669       3.74004       4.01301       3.61690       3.11569       2.73664       2.39046       1.84951       1.26644       1.05276      0.794895      0.500085      0.314517      0.214820      0.140628     0.0784399     0.0417582     0.0217856     0.0116888    0.00627170    0.00296034    0.00125797   0.000457792   0.000163182   5.75011e-05   1.85229e-05   5.43583e-06   1.31243e-06   2.80730e-07   5.31017e-08   7.25609e-09       0.00000       0.00000       0.00000       0.00000
  16  15 2941.7181    3.6194  0.8324 11.3404 -0.0048  0.0427   0.1015   0.0675    0.2878   0.0000   437.1542      -1.66918       11.7142       6.17061      -1.74401      -3.53006      0.320558       4.41908      -3.23285     -0.905905      0.869329     -0.954684      0.142552      0.354996     0.0393902    -0.0894829    -0.0835734    -0.0503592    0.00106980     0.0134956  -0.000890459    0.00129448   0.000608651  -0.000844583  -8.91014e-05   2.85677e-05   3.17628e-05  -1.28189e-05  -1.12015e-07   1.04983e-06   5.09736e-08  -6.72961e-09       0.00000       0.00000       0.00000       0.00000       3.19071       6.03993       5.37348       5.72388       6.07604       4.12403       4.81908       2.47478       3.18819       1.63100       1.56950       1.10309      0.620298      0.561950      0.216141      0.230935     0.0830025     0.0705505     0.0329907     0.0152375     0.0102731    0.00255312    0.00225917   0.000490324   0.000312053   0.000102028   2.62269e-05   1.29669e-05   1.85448e-06   6.50557e-07   1.63521e-07   1.55966e-08       0.00000       0.00000       0.00000       0.00000
  16  16 3083.4525    3.7498  0.9181 11.7230 -0.0049  0.0359   0.1047   0.0708    0.3167   0.0000   445.3207      -4.61941       23.0336       5.38568      -4.95600      -3.42059       1.69163     -0.201330     -0.647574       2.23279     -0.959390     -0.249224     -0.640325      0.795467     -0.432160     0.0832612    -0.0566698    -0.0373280     0.0118242     0.0172101    0.00125260    0.00180977   -0.00178285   0.000164853   6.41896e-05  -0.000121644   1.96802e-05   2.25751e-06  -4.11606e-07  -3.79296e-07  -2.22133e-08   6.62366e-09       0.00000       0.00000       0.00000       0.00000       4.39158       5.38281       5.09008       4.83612       3.93036       3.58865       3.69500       3.81148       3.27379       2.52568       1.77239       1.23659      0.784446      0.465327      0.270429      0.153447     0.0895478     0.0475857     0.0275252     0.0146853    0.00735925    0.00325360    0.00133929   0.000499485   0.000185323   6.15830e-05   2.06916e-05   5.82476e-06   1.46647e-06   3.55263e-07   5.95770e-08   9.03614e-09       0.00000       0.00000       0.00000       0.00000
  16  17 3224.8403    3.9935  1.2475 10.9471 -0.0007  0.0336   0.0909   0.0828    0.5227   0.0000   440.6332    -0.0497698       12.6352       5.09615      -3.80877       9.16465       1.60681     -0.746383      0.619815     -0.603700      -1.39456     -0.946079     0.0487603     -0.104129     -0.454087    -0.0374783     0.0205456    -0.0342077     0.0528373   0.000294021   -0.00221242   0.000746889  -0.000239876   0.000283448  -0.000342069  -7.82598e-05   1.26888e-06   6.43451e-06  -1.01937e-06   3.32532e-07  -8.08173e-08  -7.41033e-09       0.00000       0.00000       0.00000       0.00000       3.70471       4.88009       5.15222       5.44271       4.72586       4.24903       3.60251       2.98441       2.41019       1.81867       1.33103      0.894636      0.620547      0.397257      0.247225      0.149988     0.0898054     0.0484881     0.0284478     0.0133898    0.00713621    0.00296039    0.00140753   0.000519758   0.000225573   7.05111e-05   2.34758e-05   6.56647e-06   1.75538e-06   3.68572e-07   7.23550e-08   1.02003e-08       0.00000       0.00000       0.00000       0.00000
  16  18 3366.2135    3.3362  1.8751 11.1536 -0.0138  0.0413   0.0647   0.1008    0.2707   0.0000   440.9093       7.87553       10.1310       7.21541      -5.59102       1.16102       2.33521       5.76977      -2.61190      -2.96580       1.50699     -0.988160     -0.129796      0.180995      0.302441     -0.326256    -0.0575663      0.106793   -0.00178383    -0.0289001   -0.00517967   -0.00229467    0.00253843   0.000617546   0.000133735   4.00257e-05  -5.82842e-07  -4.54746e-06   5.37035e-07  -6.84724e-08  -3.75576e-08   1.85945e-08       0.00000       0.00000       0.00000       0.00000       4.16186       5.06305       5.54036       5.61452       5.23465       4.63623       4.21341       3.53918       2.71000       2.20721       1.71094       1.10146      0.744355      0.519740      0.332264      0.194089      0.115047     0.0680097     0.0367090     0.0170098    0.00815273    0.00393720    0.00183134   0.000748730   0.000280144   9.07609e-05   2.94081e-05   8.70067e-06   2.35421e-06   5.08924e-07   9.06234e-08   1.12554e-08       0.00000       0.00000       0.00000       0.00000
  16  19 3507.8113    2.7592  2.7859 10.4716 -0.0040  0.0512   0.0430   0.1226    0.1867   0.0000   441.3524      -4.76913       2.54296       3.95643      -5.82458      -3.93319      -4.78887      -2.81782       6.63274       1.69038      -2.36020      -2.26120      0.877499      0.234320     -0.198834     0.0905906     -0.160481    -0.0343234     -0.139319     0.0220934   -0.00825699   -0.00459093   -0.00135016  -0.000253530   0.000192802  -1.97748e-05  -1.79354e-05  -1.49566e-05  -3.24726e-06   7.26463e-07   8.31848e-08   3.04718e-09       0.00000       0.00000       0.00000       0.00000       5.24153       6.78490       7.17181       7.28387       6.88732       6.17704       5.33707       4.49704       3.56425       2.73940       2.04712       1.44336      0.986818      0.641907      0.407661      0.245899      0.149663     0.0781656     0.0434860     0.0220230     0.0104909    0.00503014    0.00201501   0.000883637   0.000328083   0.000111976   3.82728e-05   1.11333e-05   3.01663e-06   6.73889e-07   1.21315e-07   1.52283e-08       0.00000       0.00000       0.00000       0.00000
  16  20 3649.5362    2.2962  4.1314  9.9764 -0.0008  0.0614   0.0290   0.1584    0.1200   0.0000   442.9838       4.38223       8.00313       3.87817      -3.71205       4.47114      -9.14373       5.97663       3.72839      0.530129      -3.27022      0.761676     -0.577619      0.424916      0.372649    -0.0191742    -0.0457237     -0.430171     0.0651680    -0.0126387   0.000472718   -0.00112062    0.00247928   0.000209914  -0.000417560   6.24549e-05   1.97026e-05   4.09589e-05  -2.62439e-06   6.48309e-07  -3.19620e-09  -4.26920e-09       0.00000       0.00000       0.00000       0.00000       6.19708       7.94944       8.65643       8.50852       8.16628       7.39225       6.36829       5.23400       4.20285       3.14501       2.35332       1.73426       1.13637      0.769286      0.492383      0.294312      0.173672     0.0971494     0.0516490     0.0261789     0.0124906    0.00607173    0.00253302    0.00106142   0.000389222   0.000140912   4.75951e-05   1.38698e-05   3.48960e-06   7.98121e-07   1.43065e-07   1.72642e-08       0.00000       0.00000       0.00000       0.00000
  16  21 3791.4470    1.8933  5.6701  9.6072 -0.0012  0.0756   0.0212   0.1950    0.1000   0.0000   438.2416      -12.5191       6.70474       11.9358      -3.69351      -8.49400       12.3989      -3.77653       5.66612       2.28505      0.100335     -0.624611      0.921223     -0.842141      0.985737     -0.216314     -0.123341     0.0929532    -0.0316031    -0.0116400     0.0349525    -0.0160468   -0.00134849   -0.00104810  -0.000291958   2.76145e-07  -7.48483e-05   1.15074e-05   2.87431e-06  -4.97717e-07   6.34876e-08   3.64169e-08       0.00000       0.00000       0.00000       0.00000       7.27210       9.76675       10.0065       10.2213       9.74714       8.96593       7.70444       6.41927       5.08891       3.89795       2.93646       2.10233       1.44030      0.963361      0.609597      0.368605      0.218844      0.118280     0.0643102     0.0320185     0.0158945    0.00714935    0.00316431    0.00127363   0.000498619   0.000169916   5.79661e-05   1.70971e-05   4.55552e-06   1.03074e-06   1.89206e-07   2.44545e-08       0.00000       0.00000       0.00000       0.00000
  16  22 3933.2685    1.5777  7.7709  9.2428 -0.0018  0.0919   0.0155   0.2493    0.0886   0.0000   432.1418      -6.78509     -0.153441      -14.2080      -11.2959       4.92642      -6.79433      -5.92936       4.54085       3.49351       3.68273     -0.273721       3.68775     -0.539486      0.313880     -0.589266     -0.116357    -0.0692862     0.0637426     -0.115891    0.00834466     0.0119230   -0.00246372   -0.00325910  -0.000268650  -0.000148480   2.93991e-05   1.55610e-05  -2.32180e-06   8.86346e-07   9.02479e-08   1.26854e-09       0.00000       0.00000       0.00000       0.00000       8.92890       11.6911       12.2268       12.6571       11.8541       10.7614       9.35132       7.88105       6.27257       4.87836       3.58621       2.56238       1.78242       1.16685      0.747719      0.444381      0.266434      0.147916     0.0795192     0.0414799     0.0198042    0.00916933    0.00394184    0.00164645   0.000614398   0.000218487   7.15816e-05   2.05616e-05   5.55472e-06   1.25508e-06   2.27632e-07   2.91455e-08       0.00000       0.00000       0.00000       0.00000
  16  23 4075.3094    1.3175  9.3103  9.2450 -0.0011  0.1074   0.0128   0.3061    0.0726   0.0000   454.7591      -31.4366       2.16719      -23.6337     -0.499672       25.6112       4.10821      -18.4377       1.87241       2.01324       7.51083      0.142602      -3.17060      -1.50188      0.959562     -0.542003      0.230179      0.116516    -0.0595906     0.0175112    -0.0108120    -0.0100045   -0.00331915   -0.00112617   0.000961210   0.000189103  -0.000216281  -2.44381e-05   3.81132e-06   4.88681e-07  -3.66305e-07  -3.60916e-08       0.00000       0.00000       0.00000       0.00000       10.5511       13.5289       14.1741       14.6154       14.1242       12.5839       10.9488       9.10415       7.33705       5.66396       4.19539       3.03363       2.09791       1.39067      0.880985      0.550820      0.318387      0.177818     0.0976577     0.0481219     0.0242107     0.0108394    0.00477057    0.00186078   0.000746140   0.000255463   8.41113e-05   2.49437e-05   6.48300e-06   1.47188e-06   2.65109e-07   3.25646e-08       0.00000       0.00000       0.00000       0.00000
  16  24 4217.2341    1.1178 12.7717  9.0862 -0.0018  0.1463   0.0102   0.3968    0.0668   0.0000   424.1282      -15.4855       20.4594       42.5102       8.23689      -1.40874      -2.96029       12.1255       13.0308       2.00074      0.627247       3.49470       2.32504     -0.747849      -1.04284     -0.627950      0.313468     -0.235696     0.0650548     0.0745021    -0.0404009    -0.0194978    0.00591154    0.00143065  -0.000325054  -0.000491597   9.95367e-05   1.23394e-05  -7.07482e-06  -3.02067e-06   4.25630e-09  -5.23863e-08       0.00000       0.00000       0.00000       0.00000       14.4345       18.4348       19.6664       19.7475       19.1985       17.5228       14.8409       12.3522       9.98424       7.92264       5.77841       4.17716       2.83376       1.85305       1.22655      0.744672      0.445528      0.246902      0.131223     0.0665101     0.0318972     0.0146994    0.00630122    0.00259233   0.000990176   0.000358532   0.000118922   3.38671e-05   8.99931e-06   2.03209e-06   3.53602e-07   4.37061e-08       0.00000       0.00000       0.00000       0.00000
  16  25 4359.8420    0.8947 14.8276  9.1830 -0.0025  0.1847   0.0085   0.5113    0.0521   0.0000   421.5042      -11.7220       10.6237       26.2455       31.0647      -22.5564       10.5496       30.1565      -19.1251      -4.05688      -2.94708       2.67875       2.64292      -1.10424      -1.85528      -1.25809     -0.263019      0.213736      0.149975     0.0412455     0.0117041     0.0226990     0.0127383   -0.00446134    0.00103773   0.000309204  -3.07353e-05   3.64099e-06   3.11391e-06   3.37722e-06  -1.00466e-07  -1.55952e-08       0.00000       0.00000       0.00000       0.00000       18.2420       23.4096       24.9634       24.8732       24.1855       21.4465       19.0124       15.7746       13.0384       10.0729       7.40634       5.32598       3.66078       2.43864       1.56284      0.938772      0.560850      0.319123      0.171624     0.0885033     0.0424510     0.0195541    0.00853744    0.00349782    0.00131978   0.000472106   0.000154451   4.44033e-05   1.14880e-05   2.57503e-06   4.60570e-07   5.39491e-08       0.00000       0.00000       0.00000       0.00000
  16  26 4502.1514    0.7249 16.0262  9.0660 -0.0019  0.2213   0.0069   0.5813    0.0443   0.0000   408.5723      -7.78345      -10.3501       11.1547      -4.28320      -19.8393       24.1787       3.80904      -8.07812       7.68304       5.82680       8.84269       8.58436      -5.41408     -0.955992    -0.0252333      0.475813     -0.840062      0.308668      0.252460    -0.0552494    -0.0530751     0.0121184    0.00727832    0.00229942  -0.000781659  -0.000386540   4.29366e-06  -5.48213e-06  -1.43621e-06   4.22396e-07   3.87520e-09       0.00000       0.00000       0.00000       0.00000       20.9278       27.0491       29.4379       29.3454       27.8560       25.6585       22.1275       18.9672       14.9787       11.8038       8.79017       6.22006       4.47520       2.87893       1.83126       1.15937      0.677354      0.374440      0.202320      0.106127     0.0515361     0.0241807     0.0101237    0.00428746    0.00165414   0.000583988   0.000184758   5.48703e-05   1.46051e-05   3.13227e-06   5.41761e-07   6.80096e-08       0.00000       0.00000       0.00000       0.00000
  17   9 2112.9352    0.7429  0.6614  9.1674 -0.0069  0.0314   0.0228   0.0597    0.1234   0.0000   438.0235      -3.26655       12.5023       4.05442      0.149993      -2.11547     -0.384843       1.92632     -0.750618     -0.167571      0.155192      0.699828      0.652103      0.161873      0.119428     0.0814012     0.0348953    0.00902798    0.00597667    0.00559511     0.0128028   -0.00386731   -0.00113243    0.00197982   0.000324703  -3.90740e-05   2.37736e-06   2.70041e-05   2.62490e-07  -2.62391e-06  -3.66954e-07   1.04992e-07   1.78520e-09  -3.04341e-09       0.00000       0.00000       3.12282       3.71845       3.67523       3.43450       3.41867       3.45912       3.14319       2.85028       2.04429       1.68805       1.26519      0.998281      0.701926      0.533050      0.332905      0.206443      0.106584     0.0650314     0.0355399     0.0194435    0.00840214    0.00466064    0.00199037    0.00109340   0.000367647   0.000168159   5.25097e-05   1.99148e-05   5.69176e-06   1.80392e-06   4.09583e-07   9.97998e-08   1.33620e-08   1.98450e-09       0.00000       0.00000
  17  10 2260.2635    1.0086  0.9025  9.2051 -0.0078  0.0308   0.0254   0.0655    0.1851   0.0000   437.3098    0.00952105       7.81557      0.800437      -9.60207      -2.59749     -0.369502     -0.368346      0.513710      -2.27004      0.234814      0.961572     -0.335091     -0.713610     -0.156997     0.0299857    -0.0240703     0.0622782     0.0328708   -0.00576757  -0.000691193    0.00645758   -0.00121034   0.000712284   0.000301247   0.000154117  -2.35926e-05   5.93146e-06  -3.65113e-06  -1.17816e-06  -5.08220e-07   1.58840e-07  -5.59342e-09   1.29294e-09       0.00000       0.00000       3.01535       3.67423       3.91502       3.66032       3.78652       3.52860       3.21211       2.67977       2.04353       1.58267       1.18238      0.951808      0.699369      0.465633      0.305138      0.196811      0.117484     0.0652312     0.0348660     0.0171518    0.00959034    0.00481536    0.00209530    0.00102347   0.000376455   0.000153491   5.94451e-05   1.98537e-05   6.27145e-06   1.73444e-06   4.56435e-07   9.91642e-08   1.59774e-08   1.80993e-09       0.00000       0.00000
  17  11 2404.9174    1.4271  1.0501  9.4065  0.0010  0.0393   0.0337   0.0720    0.2380   0.0000   442.0037      0.495906       10.5870      -2.64361      -4.97474      -3.13687      -2.16199      -4.67116       2.05005     -0.936183      0.104649      0.149242     -0.867079      0.170785     -0.301471      0.234444     -0.132986    0.00524721     0.0221183    -0.0133212    0.00668124  -0.000511629   -0.00367223    0.00176818   0.000300497  -0.000343522  -7.22691e-05  -4.88598e-06   6.99097e-06  -3.07951e-06  -8.94012e-07   9.92335e-08   1.54993e-08  -3.33454e-09       0.00000       0.00000       3.62218       3.54293       4.74575       5.48248       4.28524       3.62999       4.05907       3.53294       2.21573       1.78184       1.76311       1.10354      0.706384      0.513597      0.423799      0.227507      0.115562     0.0779855     0.0558706     0.0269628     0.0103907    0.00580410    0.00344142    0.00176540   0.000695874   0.000275088   8.62544e-05   2.69100e-05   7.72000e-06   2.09976e-06   5.80708e-07   9.87373e-08   1.98007e-08   2.34239e-09       0.00000       0.00000
  17  12 2548.0285    1.8995  0.9801 10.3559 -0.0058  0.0330   0.0462   0.0674    0.2173   0.0000   436.5525      -3.62854       2.58056       2.40000      -1.32814       3.37281      -3.70410       1.84405       1.33675       1.08623      0.549711     -0.260629     -0.120510     -0.185814    -0.0438854    -0.0905753     0.0106521    0.00283882    -0.0323718   -0.00241637   -0.00113538    0.00119069    0.00441948    0.00166761  -0.000150503  -0.000114332  -4.19460e-05   6.46204e-06   6.81390e-07  -9.95562e-08  -4.38482e-07   2.97721e-08   3.04508e-08   5.74408e-10       0.00000       0.00000       2.88102       3.67276       4.04291       4.25790       3.90831       3.69961       3.37406       2.58793       2.18627       1.70983       1.35852      0.877489      0.722505      0.462979      0.309984      0.182832      0.132829     0.0680431     0.0391006     0.0211860     0.0110957    0.00597634    0.00222019    0.00122826   0.000436277   0.000219471   7.25247e-05   2.36581e-05   7.80228e-06   1.95250e-06   5.66744e-07   1.03083e-07   2.18979e-08   2.53371e-09       0.00000       0.00000
  17  13 2691.0256    2.4167  0.9562 10.1931 -0.0031  0.0293   0.0573   0.0685    0.3335   0.0000   440.5018      -2.22536       8.35852      -4.28082      -7.14854      -4.39442       3.58875      -2.81607      -2.47471      -1.83342      0.298666      0.655471     -0.512440      0.157265    -0.0323969    -0.0516448     0.0576957     0.0583120     0.0140145    0.00915075  -0.000113024   -0.00177409   0.000331540    0.00102812   0.000424812   0.000163357  -0.000101113  -1.21066e-05  -6.36320e-06  -1.93680e-06  -1.51811e-07  -5.48503e-08  -4.66781e-09   1.27343e-09       0.00000       0.00000       2.66343       3.30623       3.61275       3.69178       3.43407       3.15853       2.74325       2.46861       2.07333       1.53768       1.22058      0.901253      0.609678      0.382060      0.276155      0.160437      0.103410     0.0618684     0.0318947     0.0184800    0.00919016    0.00482769    0.00219044    0.00101805   0.000409201   0.000159358   5.17528e-05   2.07259e-05   6.42554e-06   1.73290e-06   4.60699e-07   8.95070e-08   1.64261e-08   2.10928e-09       0.00000       0.00000
  17  14 2834.2505    3.0991  0.8607 10.7608 -0.0071  0.0256   0.0827   0.0661    0.3207   0.0000   438.2094      -2.02445       11.8318      -3.44753      -1.98405      -8.11097      -6.43243      -2.69291       3.50027      0.314327      -1.07093     -0.453319      0.359346      0.139053      0.315285     0.0804673     0.0387084     0.0590915     0.0639509     0.0108302   -0.00318835  -0.000610293    0.00112239   -0.00188549  -0.000147676  -0.000277014  -6.60189e-05  -5.91960e-06  -2.79109e-06   7.54831e-07   6.22117e-07   1.55791e-07   3.96895e-09  -1.62969e-09       0.00000       0.00000       2.50870       3.04014       3.41812       3.51401       3.35884       2.82862       2.78718       2.18933       1.70825       1.34088       1.06195      0.752986      0.504479      0.365947      0.246302      0.150355     0.0866629     0.0521882     0.0322999     0.0155205    0.00806131    0.00382004    0.00181549   0.000956144   0.000362451   0.000142812   5.26260e-05   1.57158e-05   5.11408e-06   1.40946e-06   3.54744e-07   8.28069e-08   1.48982e-08   1.56381e-09       0.00000       0.00000
  17  16 3119.2651    3.8931  1.0585 11.3905 -0.0077  0.0324   0.0952   0.0727    0.4078   0.0000   439.5448       2.66887       13.6403      -1.75331       1.03104       7.26858     -0.330116      -1.85152       1.04629      0.539083      0.399295     -0.301802      0.146058     0.0401182     0.0633859      0.236768     0.0207288    -0.0374487    -0.0645428     0.0201727   -0.00127320    0.00319238   -0.00334951  -0.000512856   0.000151644  -0.000200464   6.88580e-05   2.48394e-05   7.96239e-06  -1.39808e-07   5.78343e-08   2.74202e-08  -1.08997e-08  -7.01730e-11       0.00000       0.00000       3.59707       4.66952       5.36685       5.58541       5.09085       4.59426       3.81878       2.80840       2.33570       1.79269       1.32551      0.851883      0.661414      0.404221      0.277454      0.177979      0.114640     0.0628522     0.0385401     0.0201545    0.00971385    0.00499637    0.00216253   0.000994502   0.000375875   0.000178524   6.55239e-05   2.13361e-05   6.53857e-06   1.62849e-06   4.53047e-07   8.00677e-08   1.71731e-08   1.99894e-09       0.00000       0.00000
  17  17 3261.2973    3.6852  1.3113 11.6584 -0.0001  0.0355   0.0858   0.0863    0.2920   0.0000   441.0217       4.71848       12.1991       2.59081       1.72087       3.81150       1.97210      -1.51854       3.88009     -0.111031      -1.11495      0.671374      0.142199     0.0826655     0.0785149     -0.134092   -0.00792576    0.00896722   -0.00951185    -0.0408648    0.00929897    0.00587830   4.26844e-05  -0.000259057  -0.000180346   0.000121794  -9.58794e-07  -1.94286e-05  -3.10083e-06   1.16609e-06   5.44956e-08   1.29924e-07   3.58760e-09  -2.60625e-09       0.00000       0.00000       3.20698       4.32213       4.63581       4.65685       4.41030       4.06374       3.61667       2.93647       2.46577       1.79767       1.41348       1.04220      0.732496      0.511694      0.320823      0.215384      0.121122     0.0735751     0.0398610     0.0225831     0.0104885    0.00556512    0.00265642    0.00115275   0.000475402   0.000195960   7.00607e-05   2.53067e-05   7.53273e-06   2.32866e-06   5.40931e-07   1.22060e-07   2.27144e-08   2.67112e-09       0.00000       0.00000
  17  18 3403.3272    3.2133  1.9605 10.9838 -0.0068  0.0395   0.0604   0.1075    0.2425   0.0000   442.1700       4.29130       10.2472      -1.99951      -1.23187       4.73567      -2.23602       2.71401       1.98988      0.396107      -2.19978    -0.0911060      0.803291      0.177760     -0.476500    0.00861263     -0.317456      0.143479      0.109444    -0.0631302    0.00711545    0.00138579   -0.00233077   -0.00251255  -0.000638362   0.000234324   7.17486e-05   1.54825e-05   5.84426e-06   5.53972e-07  -1.99209e-07  -4.53822e-08   1.34704e-08  -2.34038e-09       0.00000       0.00000       3.77182       4.60732       4.82911       5.02194       5.08825       4.35761       3.89902       3.27521       2.73744       2.11943       1.57598       1.16787      0.841376      0.587955      0.375967      0.237307      0.144884     0.0845335     0.0482318     0.0264824     0.0134673    0.00673943    0.00291529    0.00135011   0.000518161   0.000213729   7.50295e-05   2.56728e-05   8.06195e-06   2.34266e-06   5.83337e-07   1.30825e-07   2.29474e-08   2.59680e-09       0.00000       0.00000
  17  19 3545.3326    2.6602  3.2899 10.1250 -0.0008  0.0533   0.0372   0.1353    0.1828   0.0000   435.3662       2.70819       11.0360       5.08663      -1.38946       5.63851       1.11405     -0.518742     -0.389420      -4.10569      0.312822       2.64848      0.323358     -0.828860      0.408514      0.505908     -0.137283     -0.205893    -0.0201394     0.0238083    -0.0181094    0.00697110   -0.00201609   0.000670883   0.000320465   0.000442452  -3.17087e-05  -4.32897e-05  -3.51022e-06  -1.29957e-06  -4.17870e-07   1.15130e-07   3.73845e-08  -2.87611e-11       0.00000       0.00000       5.05505       6.53616       6.84217       7.08923       6.67484       6.00681       5.54675       4.52626       3.77000       2.92420       2.22443       1.61335       1.17380      0.778462      0.496794      0.325784      0.194167      0.115539     0.0607455     0.0333933     0.0179136    0.00860100    0.00406410    0.00172579   0.000760477   0.000289969   0.000109898   3.70894e-05   1.09590e-05   3.26044e-06   8.12645e-07   1.78314e-07   3.32822e-08   3.87325e-09       0.00000       0.00000
  17  20 3687.5909    2.2035  4.7060  9.8271 -0.0028  0.0648   0.0259   0.1707    0.1150   0.0000   434.6584      -1.36697       12.1218      -1.20935       3.63506       3.96027      -7.37435       6.20629      -8.20573      -1.25395       1.62868      0.277721       1.72929       1.99903      0.124798     -0.543462     -0.304951    -0.0349638     0.0319142    -0.0412073    -0.0529911    0.00697643    0.00647534  -0.000843765   -0.00103520   0.000438036   0.000199696   6.25260e-05   9.62774e-06  -5.69710e-06  -6.15267e-07  -9.39010e-09  -1.95292e-08   2.70067e-09       0.00000       0.00000       6.13802       7.98946       8.25897       8.45454       7.92444       7.43708       6.61750       5.68001       4.53022       3.62744       2.66332       2.01605       1.41509      0.978125      0.629945      0.389723      0.239468      0.136434     0.0760043     0.0402346     0.0217757     0.0103189    0.00486725    0.00211984   0.000920989   0.000352745   0.000132781   4.41203e-05   1.42113e-05   3.92867e-06   1.00716e-06   2.29201e-07   3.83495e-08   4.95349e-09       0.00000       0.00000
  17  21 3829.7220    1.8076  6.2395  9.5255 -0.0023  0.0770   0.0189   0.2053    0.0913   0.0000   441.5029      -17.9343       21.6488      0.555059      0.319110      0.522826      -1.60850       7.55649      -8.56803       4.72806       3.72475      -1.57016      -1.36258      -1.76563     -0.571615      0.144712      0.420931     0.0481599     0.0463412    -0.0354576    -0.0126196   -0.00708512   -0.00481169   0.000621877  -0.000371459   4.56826e-05   8.39191e-05   9.81190e-06  -2.13633e-06  -7.71490e-07   3.38431e-07  -1.16315e-07  -6.64378e-08  -4.60946e-10       0.00000       0.00000       7.38394       9.28913       9.88745       9.80830       9.47299       8.92853       7.85840       6.74579       5.41536       4.34301       3.25446       2.39148       1.71221       1.15599      0.762382      0.470172      0.289411      0.166184     0.0933775     0.0483027     0.0263156     0.0122687    0.00576973    0.00254550    0.00109937   0.000416134   0.000161951   5.35074e-05   1.71920e-05   4.75358e-06   1.24387e-06   2.64618e-07   4.50019e-08   5.52928e-09       0.00000       0.00000
  17  22 3972.2223    1.5177  8.2711  9.2481 -0.0021  0.0936   0.0143   0.2587    0.0778   0.0000   438.2655      -25.1408       30.6389      -1.47288      -20.4476      -14.6763       2.74285      -9.13572       11.0755     -0.908776      -2.43386      -5.15262       4.85891      -1.39089     -0.431234     -0.479683      0.426391      0.104626     -0.172853    0.00186288     0.0338732    -0.0119222    0.00759823   -0.00500086  -4.59888e-06   3.78666e-05   0.000157613   7.00806e-05  -4.85861e-05   1.84108e-06   1.86001e-06  -2.37017e-07  -4.04697e-08   3.11412e-09       0.00000       0.00000       8.72314       11.3198       12.0794       12.3221       11.8929       10.8263       9.56605       8.05923       6.46567       5.15235       3.85506       2.84355       2.00971       1.37913      0.914932      0.565313      0.346141      0.201977      0.113681     0.0626272     0.0308174     0.0153771    0.00728395    0.00315775    0.00135125   0.000536885   0.000192226   6.73514e-05   2.09913e-05   5.90926e-06   1.53019e-06   3.37351e-07   5.80472e-08   7.01201e-09       0.00000       0.00000
  17  23 4114.7136    1.2439 10.4793  9.1728 -0.0024  0.1181   0.0115   0.3278    0.0671   0.0000   429.6536      -15.5776       55.6663       13.2873      -9.15586       16.5299       6.73749       7.02478      -8.84724       11.1776       5.30773      -5.97648      -3.44318      0.722563      -1.66048     -0.142752     -0.827794     -0.226367    -0.0637203    -0.0109242    -0.0172241    -0.0127109   -0.00261900   -0.00177060   0.000378041   0.000867931  -0.000418719  -1.42316e-05   3.26029e-05   1.24866e-05   6.26170e-07  -5.93236e-07   7.33905e-08   1.74752e-08       0.00000       0.00000       10.7981       14.1820       14.7140       15.4798       14.4626       13.6128       11.7401       10.2921       8.27227       6.53746       4.91850       3.69028       2.54874       1.77603       1.14600      0.727576      0.444140      0.256674      0.145169     0.0776227     0.0405177     0.0198230    0.00935566    0.00410126    0.00173247   0.000674415   0.000249015   8.39639e-05   2.72001e-05   7.78659e-06   1.93299e-06   4.31736e-07   7.30804e-08   9.54503e-09       0.00000       0.00000
  17  24 4257.3076    1.0458 13.4567  9.0706 -0.0020  0.1533   0.0092   0.4226    0.0596   0.0000   449.6760      -19.8082       25.0156       19.8585      -38.6946      -9.01282       41.4786      -1.25968      -5.62658      -7.63694       14.9505      -3.15578     -0.736376       1.21566       1.19081     -0.295187     -0.129354      0.106220      0.125188    -0.0906863    -0.0441190    -0.0231469  -0.000472659    0.00384959   -0.00311999   -0.00126656   1.07579e-05   0.000196331   1.11759e-05  -7.37586e-06  -6.85048e-06   7.87423e-07   2.79518e-08  -3.07801e-08       0.00000       0.00000       14.1882       18.0875       19.3030       19.6610       19.0478       17.4750       15.6338       13.1669       10.5278       8.54773       6.44539       4.77815       3.32031       2.31614       1.51323      0.965515      0.584999      0.343692      0.194045      0.103455     0.0529365     0.0260087     0.0121202    0.00550192    0.00229591   0.000911890   0.000334157   0.000113129   3.53489e-05   1.01279e-05   2.54184e-06   5.65578e-07   9.42643e-08   1.13619e-08       0.00000       0.00000
  17  25 4399.6312    0.8667 16.4240  9.0633 -0.0018  0.2006   0.0073   0.5393    0.0486   0.0000   422.9669      -6.94873       15.2324     -0.533909       3.94776       19.7255       35.5317      -11.9349       5.41136      -1.13442       22.9693      0.338034      -7.62684       6.43037      -1.71920      -1.37041    -0.0961891      0.882016     -0.533484     -0.154608      0.115982    0.00306709    -0.0356018    0.00469441    0.00852829   -0.00236656  -0.000915334  -0.000174082   0.000106001  -3.55162e-05  -2.12007e-06   2.48421e-07  -3.63717e-07  -2.90896e-09       0.00000       0.00000       18.1834       23.6789       25.3963       25.7974       25.0299       22.3445       20.6448       16.8096       14.0870       11.0957       8.43287       6.20140       4.41953       3.00265       1.98517       1.26100      0.780543      0.441327      0.262336      0.134567     0.0716747     0.0346519     0.0165419    0.00730960    0.00307899    0.00120868   0.000467206   0.000150872   4.91775e-05   1.34183e-05   3.42512e-06   7.43978e-07   1.31750e-07   1.47901e-08       0.00000       0.00000
  17  26 4542.5515    0.7243 18.4746  9.0243 -0.0001  0.2396   0.0065   0.6254    0.0407   0.0000   437.6636      -53.4946       20.0222       39.4246       23.3680       3.47545       4.48292       8.20195      -1.80046      -8.79897      -1.11405       7.39287      -13.8557       3.54597       4.44230      0.384609    -0.0756810      0.469691     -0.196459     -0.420002     0.0923976    -0.0175566     0.0407213   0.000397209   -0.00368891   0.000984968   0.000605136   0.000138588  -8.51492e-06  -8.49822e-06  -5.33490e-06   1.24874e-06   2.28125e-07  -2.88319e-08       0.00000       0.00000       21.9626       28.1034       30.9518       30.8699       30.1529       27.4779       23.9520       20.4164       16.8630       13.3824       10.0461       7.45771       5.26384       3.56395       2.38052       1.50900      0.928641      0.548074      0.309555      0.168806     0.0861648     0.0430684     0.0198914    0.00895066    0.00367846    0.00147957   0.000541599   0.000189178   5.90403e-05   1.65382e-05   4.15221e-06   8.82599e-07   1.47796e-07   1.73004e-08       0.00000       0.00000
  18   8 1992.7849    0.5816  0.5972  8.8796 -0.0081  0.0281   0.0193   0.0553    0.1002   0.0000   436.4884       1.56515       14.4099     -0.508871       1.48126      -2.22438      -2.07325      -2.48184       1.24772       2.16499       1.39488      -1.24792    -0.0982226      0.270406     -0.399086    -0.0948626     0.0336907    0.00630104    -0.0371815    -0.0241527    0.00210314    0.00191124  -0.000723640   -0.00228384   -0.00198175  -6.23412e-05   3.65544e-05  -9.15638e-05  -1.08758e-05   3.10385e-06   7.53701e-07  -8.95154e-07  -5.94595e-08   2.12458e-08  -2.96272e-09  -2.57287e-10       2.42896       2.69423       3.03161       3.68033       3.05206       2.76201       2.59125       2.43978       1.79479       1.42099       1.14535      0.887332      0.644264      0.430738      0.306494      0.190469      0.129774     0.0744312     0.0445182     0.0224059     0.0138214    0.00697119    0.00390978    0.00182004   0.000869702   0.000356889   0.000149104   5.03035e-05   1.80756e-05   5.03709e-06   1.68786e-06   3.96550e-07   1.08599e-07   2.10628e-08   3.55224e-09   5.10184e-10
  18   9 2143.6485    0.8332  0.7254  9.0766 -0.0029  0.0293   0.0229   0.0573    0.1342   0.0000   436.0291      0.978689       17.1093     -0.474556      -3.64442      0.254482       2.03311      -1.85899     0.0745479       1.29868      0.818562      0.467529     -0.156495     -0.518675      0.161151      0.225425   -0.00893270  -0.000388329   -0.00396395    -0.0127291   -0.00420868   -0.00603469   -0.00471499  -0.000547678   0.000225588   0.000406795   4.87709e-05   2.83751e-05   2.96524e-06  -1.99434e-06   2.29884e-06   5.29812e-07  -8.24143e-08  -2.14824e-09  -3.85928e-09   5.71882e-10       2.30498       2.89942       3.35975       3.37756       3.32757       2.95507       2.83546       2.08694       1.88797       1.65619       1.05868      0.830531      0.657657      0.440557      0.314650      0.192822      0.130775     0.0668931     0.0437184     0.0295173     0.0130156    0.00766766    0.00361568    0.00177919   0.000781049   0.000292633   0.000133434   6.12367e-05   1.86052e-05   6.84150e-06   1.86022e-06   4.37372e-07   1.27453e-07   2.75715e-08   4.68427e-09   4.75500e-10
  18  10 2291.6103    1.0824  0.9299  9.3171 -0.0057  0.0307   0.0279   0.0710    0.1827   0.0000   440.9968      -4.27861       15.4226       1.90895      0.706380      -1.68390       3.20298       2.84252     -0.475891      -3.15099       1.67719      -1.29734      0.117907    0.00926791      0.481095     0.0892970     0.0176847    -0.0738689    -0.0317378    0.00851259   -0.00150689    0.00246953   0.000163510   -0.00103052   0.000437590   0.000151333  -8.19466e-05  -9.58588e-05  -2.78672e-05   8.92102e-06   7.99223e-07   3.63667e-07  -1.05859e-07   1.89671e-08  -5.73526e-09  -1.75139e-10       2.81708       3.38243       3.84036       4.39399       3.76792       3.41579       3.18510       2.71468       1.92141       1.64908       1.28569       1.03912      0.610579      0.454428      0.332889      0.226192      0.122863     0.0794637     0.0496483     0.0297895     0.0142755    0.00709663    0.00344379    0.00192573   0.000914731   0.000409248   0.000148117   5.64033e-05   1.83536e-05   6.15691e-06   1.63994e-06   4.66385e-07   1.02363e-07   2.53977e-08   3.68963e-09   5.45875e-10
  18  11 2436.7968    1.5021  1.0849  9.1061 -0.0036  0.0325   0.0352   0.0723    0.3592   0.0000   434.7438     -0.766587       9.46276     -0.504833      -1.55268      -2.77271       1.87414       1.02579      0.857551      0.473988      0.706601      0.452706     -0.277737      -1.12835    -0.0809516     0.0516170    -0.0473306     0.0204521     0.0977249    -0.0196052     0.0183011  -0.000923576  -5.49008e-05   -0.00134247  -0.000948228   5.36169e-05  -0.000288317   5.71698e-05   1.03351e-05   2.71002e-06  -1.46105e-07   4.78498e-07  -3.22872e-07  -1.17312e-08   1.11543e-09  -7.13860e-10       3.02680       3.61628       3.71604       4.15968       4.13506       3.59181       3.19109       2.79301       2.31164       1.65876       1.29102       1.04861      0.788626      0.533724      0.336012      0.240016      0.154809     0.0971986     0.0514988     0.0289412     0.0150372    0.00864834    0.00448695    0.00194853   0.000961893   0.000328161   0.000147895   5.00377e-05   1.78861e-05   6.17188e-06   1.72983e-06   5.36163e-07   1.20917e-07   2.61811e-08   4.62097e-09   5.34567e-10
  18  12 2580.8113    1.9919  0.9227 10.6125 -0.0059  0.0314   0.0521   0.0678    0.1773   0.0000   434.9147      0.605441       16.1082     -0.429309       3.69624      -5.54047      0.561326      -1.78155       3.36410       1.68413      0.328630      0.510925     -0.207854     -0.392425     -0.120375     -0.182450     0.0280810     0.0428095     0.0403063   -0.00346242     0.0138129   -0.00869749   -0.00488790    0.00116263  -0.000163330   0.000107120  -0.000127459   9.84075e-06   1.97071e-05  -1.86066e-05  -3.64181e-06   5.42926e-07   9.74706e-08  -1.85518e-08   3.30127e-09   3.79463e-10       2.56684       3.28604       3.25164       3.96575       3.58879       3.22591       2.84901       2.69563       2.02961       1.77687       1.24551       1.00553      0.728536      0.497031      0.349056      0.213489      0.152287     0.0897347     0.0526612     0.0280455     0.0173111    0.00826114    0.00495760    0.00182578    0.00107061   0.000345607   0.000183189   5.25598e-05   2.24987e-05   6.61287e-06   2.10701e-06   5.07143e-07   1.46509e-07   3.04126e-08   4.75425e-09   6.78718e-10
  18  13 2724.6567    2.5239  0.9470 10.6405 -0.0040  0.0278   0.0583   0.0611    0.2476   0.0000   436.4645      -3.21276       8.35219      -1.71945       5.19592       3.07583       3.24316      -1.40826     -0.662935       2.13997     -0.186426      0.125862     -0.121383     -0.152517      0.470928    -0.0995016      0.203171    0.00521863     0.0750274   0.000794968   -0.00144326     0.0111755  -0.000590895    0.00189614   -0.00109716  -3.34326e-05   0.000210045   6.74320e-05  -6.52286e-06  -1.70121e-06  -1.42963e-06  -8.76786e-07  -1.31588e-07  -8.21743e-09  -3.77879e-09   3.54481e-10       2.37648       3.09522       3.14354       3.22247       3.17046       2.82674       2.78824       2.32643       1.95827       1.46843       1.21062      0.908557      0.652989      0.470809      0.313742      0.210734      0.122623     0.0763594     0.0422964     0.0257257     0.0123000    0.00685143    0.00327595    0.00160519   0.000775496   0.000308633   0.000127571   4.85144e-05   1.57237e-05   5.72127e-06   1.59742e-06   5.00252e-07   1.12408e-07   2.52238e-08   4.64209e-09   4.90518e-10
  18  14 2868.6140    3.4707  0.7776  9.9620 -0.0042  0.0259   0.0871   0.0548    0.6415   0.0000   438.2869      -1.03358       11.0469      -2.17738       4.00936      -3.00343       1.12430      0.366020      -1.13326      0.329107      0.539170      -1.16216    0.00603082     -0.296839     0.0581380      0.197954    -0.0174412     0.0191106    -0.0208594    -0.0259743   -0.00222418  -0.000425930   2.15384e-05   3.69965e-05   6.53799e-05   0.000476644  -8.08901e-05   2.70820e-05   1.64142e-05   1.56722e-06  -9.34658e-07  -5.58432e-07  -2.39336e-09  -6.13473e-09   5.23579e-09   2.08783e-10       2.39826       3.18756       3.39400       3.39699       3.32665       3.21784       2.75560       2.07236       1.88080       1.33552       1.14913      0.826476      0.576652      0.404391      0.261026      0.191202      0.110775     0.0757587     0.0397123     0.0232943     0.0112997    0.00620769    0.00289031    0.00125765   0.000661384   0.000246078   0.000109327   4.08640e-05   1.48316e-05   5.47254e-06   1.48973e-06   4.79104e-07   9.37762e-08   1.97760e-08   4.08724e-09   4.35912e-10
  18  15 3012.0803    3.8427  0.9073 11.4006  0.0003  0.0254   0.0930   0.0676    0.2691   0.0000   438.4653       4.22986       13.8780       4.85946     -0.529630     -0.349538      -2.52589       1.85946     0.0991541     -0.551378      0.865506   -0.00873649     -0.456118      0.706689      0.229433     -0.122116    -0.0691701    -0.0347485     0.0614569  -0.000668764    0.00574159   -0.00138861    0.00315675  -0.000633046    0.00111542  -0.000172139  -2.17469e-05  -1.41632e-05   9.33932e-06  -6.18578e-06  -3.59262e-07   3.35159e-07   6.74894e-08  -1.84112e-08  -1.56835e-09  -1.09855e-10       2.23918       2.69450       3.12254       3.14019       2.94524       2.84386       2.47737       2.05383       1.83545       1.41038       1.02559      0.814334      0.590250      0.404506      0.299164      0.173240      0.110656     0.0671838     0.0409349     0.0213593     0.0126002    0.00678852    0.00311444    0.00146044   0.000688990   0.000298705   0.000111316   4.41115e-05   1.67032e-05   5.70682e-06   1.72530e-06   4.09708e-07   1.04742e-07   2.09410e-08   3.62961e-09   4.22176e-10
  18  16 3154.7953    3.8551  1.2673 11.2920 -0.0110  0.0362   0.0810   0.0772    0.3055   0.0000   436.0870      -1.57475       15.8292       5.30450      -4.57884      -7.43248       2.47964   -0.00729226      -1.55141      0.911441       1.47227       1.12756      0.271976    -0.0596007      0.673247      0.253874    -0.0684309    0.00603240     0.0773558     0.0307539  -3.71259e-05   -0.00765217   -0.00137694    0.00309224  -0.000819742   0.000305547   0.000110024  -7.81866e-05  -3.48045e-05  -1.00727e-06   1.58861e-07  -1.27604e-06   3.84250e-08   3.32573e-08   4.81647e-09  -5.61455e-10       2.89639       4.30176       4.41148       4.59801       4.55500       3.81283       3.87473       2.69111       2.63164       1.89124       1.45758       1.16783      0.745127      0.601911      0.338113      0.259835      0.152530     0.0916710     0.0567935     0.0293651     0.0172351    0.00862691    0.00430160    0.00226888   0.000874837   0.000438192   0.000154237   6.56093e-05   2.37550e-05   7.10079e-06   2.38512e-06   6.77215e-07   1.29362e-07   3.75249e-08   6.98206e-09   6.74332e-10
  18  17 3297.2847    3.5247  1.4303 11.4067 -0.0086  0.0369   0.0755   0.0856    0.2634   0.0000   438.6472      -1.01373       16.1546      -4.52974      -2.31108      0.570249       5.89432       2.83514       2.09057       2.56536       2.03647      0.374872      0.448621     -0.804129     -0.404775    -0.0823080     -0.120525    -0.0522131    -0.0441748     0.0287086    0.00422079    0.00749056    0.00315586  -0.000958249    0.00129570   -0.00124883  -0.000159778   0.000111802   9.04485e-06  -1.73188e-05   9.47083e-07  -2.50348e-07  -1.02798e-07  -1.40742e-08  -8.99752e-10   3.66677e-10       3.12938       4.15613       4.25343       4.57783       4.26685       3.95568       3.58556       2.89005       2.62573       1.93586       1.62914       1.12611      0.824232      0.584817      0.393732      0.264871      0.150261     0.0996659     0.0573261     0.0341286     0.0175697    0.00962774    0.00447112    0.00208856    0.00103651   0.000420719   0.000169643   6.43869e-05   2.23193e-05   7.81556e-06   2.16595e-06   6.65136e-07   1.43789e-07   2.92974e-08   6.01662e-09   6.86099e-10
  18  18 3439.8500    3.0165  2.2199 10.6649 -0.0026  0.0417   0.0492   0.1066    0.2213   0.0000   434.2665       1.94426      -3.20010       6.42406       3.35800     -0.212900     -0.923338       2.68518     -0.511997       2.06622      -1.65118     0.0610210     -0.624704     -0.671405      0.512455     -0.318899      0.276381     0.0875453    -0.0864207   -0.00188875     0.0325420    -0.0134872    0.00380726    0.00210590  -0.000862062  -0.000617452  -3.56219e-05  -2.58986e-05   3.06197e-05  -3.72600e-06  -2.53653e-07   2.08497e-07   8.04040e-08  -7.48124e-08   3.88560e-09  -4.42406e-10       3.66454       4.66336       5.11122       5.15122       4.96975       4.71113       4.17730       3.47920       2.89602       2.18147       1.73064       1.32684      0.967150      0.663443      0.480410      0.301740      0.188156      0.111099     0.0669932     0.0363510     0.0195787     0.0100507    0.00502124    0.00232302    0.00115251   0.000458254   0.000187892   7.00702e-05   2.61139e-05   8.65991e-06   2.71860e-06   7.10574e-07   1.76095e-07   3.53733e-08   6.30282e-09   7.22232e-10
  18  19 3582.4942    2.5133  3.5011 10.1573 -0.0003  0.0534   0.0324   0.1362    0.1427   0.0000   441.2918      -3.27121       9.16056       1.79217      -3.09275      -5.99599       3.66790       7.85544       1.28358      -2.24452      0.995591      -1.73148     -0.168095     -0.405670      0.583723      0.802681      0.295766    -0.0645984    -0.0786508    0.00364770     0.0136693   -0.00406136   -0.00145718   0.000625837    0.00124273    0.00102553  -0.000103009   0.000141149  -4.15475e-05   1.57406e-06   2.23447e-06   1.61472e-06   1.26890e-07  -7.70171e-08   1.10925e-08   1.70289e-09       4.56120       6.07199       6.10898       6.61678       6.13770       6.05900       5.07419       4.43550       3.73438       3.06422       2.31464       1.78194       1.21666      0.893105      0.576012      0.396406      0.238902      0.152520     0.0853021     0.0513235     0.0262968     0.0137089    0.00666203    0.00323500    0.00137410   0.000611379   0.000242626   9.55920e-05   3.29119e-05   1.17155e-05   3.39602e-06   9.97667e-07   2.19182e-07   5.00331e-08   8.20786e-09   1.10106e-09
  18  20 3725.0594    2.0764  4.7966  9.8529 -0.0026  0.0662   0.0234   0.1642    0.1025   0.0000   439.1144       5.79769       23.0859      -2.79793       1.49835      -5.57488       10.0122       4.75914       8.85575      -1.97490      0.900991       4.12976      0.718090      0.529163      0.429253      0.205634    -0.0153110    -0.0600444    0.00272699    -0.0295596     0.0380935    -0.0107127   -0.00912178    0.00463985  -8.68117e-05   0.000925036  -7.68319e-05  -8.53495e-05   1.76164e-05  -9.83084e-06   3.59866e-06   8.52524e-09  -2.30822e-07  -4.73355e-08  -5.83614e-09  -1.42412e-09       5.80859       7.69165       7.87548       8.64634       8.26026       7.52305       6.61320       5.56096       4.63202       3.64704       2.82882       2.07977       1.52644       1.06983      0.707795      0.483205      0.293317      0.183264      0.107604     0.0606569     0.0331689     0.0170701    0.00846562    0.00404724    0.00177763   0.000769600   0.000303258   0.000116194   4.17905e-05   1.34105e-05   3.98954e-06   1.16224e-06   2.75967e-07   5.95093e-08   1.06262e-08   1.28191e-09
  18  21 3867.9594    1.7449  6.9895  9.3061  0.0002  0.0810   0.0165   0.2144    0.0890   0.0000   429.8287       11.5351       6.99072     -0.440930      -3.12318      -6.85558       5.29660     0.0182536       4.10739       3.42877     -0.306937       2.09233      -1.66989      0.342112      0.737497      0.365332    -0.0453114     0.0802064    -0.0516213    -0.0329829    -0.0901177    -0.0155513     0.0130998    0.00789413  -0.000252663  -0.000493638   0.000175945   0.000236943  -6.31419e-05  -1.20258e-05   7.60559e-06  -5.99910e-07   4.95135e-08   4.81565e-08  -1.44741e-08  -1.51728e-10       7.35620       9.50462       9.93255       10.4895       10.0857       9.48813       8.21186       6.97709       5.72935       4.68025       3.53930       2.64372       1.90609       1.35599      0.908391      0.592861      0.372944      0.225660      0.132994     0.0751443     0.0404068     0.0208673     0.0101420    0.00478977    0.00210375   0.000914412   0.000367042   0.000143072   5.04847e-05   1.67096e-05   5.07830e-06   1.39642e-06   3.43304e-07   7.39357e-08   1.22853e-08   1.51046e-09
  18  22 4010.6855    1.4322  8.9395  9.1102 -0.0002  0.0985   0.0127   0.2648    0.0752   0.0000   465.6170      -2.10331       3.78758       10.7778       5.57226      -3.10599       5.53215       3.33129       5.92778      -1.66538      -3.86035       2.59301      0.197416      -1.87379      0.885305      0.292999      0.790908     -0.191309      0.129455      0.125766    0.00753654   -0.00979015    0.00680529    -0.0142006    0.00232101   -0.00118900  -0.000156821   9.11160e-05   0.000113958  -4.09171e-05  -8.58708e-07  -1.97346e-06   2.20938e-07   2.90427e-08  -6.45396e-09  -2.26984e-09       8.75796       11.2412       12.1462       12.6044       12.2740       11.1874       9.99503       8.42924       6.82269       5.67019       4.31551       3.22309       2.26829       1.62330       1.11128      0.708158      0.449679      0.272489      0.160744     0.0920426     0.0491870     0.0248834     0.0122461    0.00584568    0.00259887    0.00115023   0.000467089   0.000176762   6.19900e-05   2.07484e-05   6.32347e-06   1.72280e-06   4.32056e-07   9.37996e-08   1.53409e-08   1.76842e-09
  18  23 4153.5507    1.2059 11.3601  9.0712 -0.0017  0.1236   0.0104   0.3426    0.0662   0.0000   452.8582      -26.4866       27.3435      -23.6378     -0.109624       7.89979       14.4163      -12.2478       2.82775       10.8059      -1.40585      -1.55469      0.113511       1.14881       1.09431      0.317099      -1.08363      0.105514      0.184041      0.104684    0.00519180    -0.0603371     0.0209671   -0.00414694   -0.00583260   -0.00199448   0.000341838   4.88249e-05   7.23364e-06   3.56221e-06  -1.01645e-05   3.50968e-06  -4.41615e-07   9.43960e-08  -3.50771e-08  -7.15620e-10       10.8323       14.1168       15.2526       15.3734       15.0413       13.7547       12.6045       10.5681       8.81629       6.93090       5.34448       4.09815       2.94646       2.05690       1.39874      0.922254      0.566327      0.344621      0.203472      0.110887     0.0610519     0.0313644     0.0155629    0.00749244    0.00338845    0.00147253   0.000577758   0.000222147   8.18955e-05   2.66915e-05   8.17356e-06   2.25351e-06   5.47715e-07   1.17576e-07   1.99944e-08   2.19759e-09
  18  24 4296.7071    1.0154 13.5295  9.0565  0.0017  0.1528   0.0087   0.4161    0.0567   0.0000   418.0301       4.85332      0.180711       2.81487       8.88408       28.9687     -0.419029      -27.4918       19.5781       7.09085      -3.49423      -3.85164     -0.897298      0.647497      0.632773     0.0955313     -0.534788      0.451925    0.00891696     -0.164555    -0.0431826    -0.0309451   -0.00510802    0.00143310    0.00739989   -0.00293484   0.000360329  -0.000208849   9.44226e-05   1.86008e-05   1.98574e-06   5.81753e-07   4.86854e-07   1.19568e-07  -4.31885e-08   2.72147e-11       13.2399       17.0512       18.4956       18.8644       18.2581       17.0162       15.0762       13.0899       10.6800       8.62832       6.70689       5.06476       3.60921       2.54831       1.71228       1.14384      0.711067      0.433012      0.258347      0.142438     0.0787458     0.0396557     0.0198833    0.00978353    0.00421792    0.00192117   0.000743196   0.000286606   0.000104278   3.34356e-05   1.03577e-05   2.86661e-06   6.88288e-07   1.45341e-07   2.37407e-08   2.78312e-09
  18  25 4439.4288    0.8270 16.7480  9.0978  0.0003  0.2048   0.0069   0.5395    0.0437   0.0000   434.7164      -2.83500      -13.6093      -42.8469       41.9458       11.8022      -37.1725       30.6254       33.9036      -6.08227       5.58382       8.33710       3.74139      -5.33591      -2.30827     -0.448111      0.276156      0.673578     -0.388137     -0.353163     0.0327080      0.103286    0.00758627    -0.0130853   -0.00561841    0.00455057   -0.00119753   1.65122e-05   0.000164690   0.000100832  -3.12042e-05  -3.94278e-07   7.47521e-07  -3.23060e-07   6.35476e-08  -6.53318e-09       17.6050       23.0388       24.9505       25.6150       25.1224       22.8168       20.5965       17.2061       14.2526       11.6683       8.97716       6.73639       4.81414       3.41675       2.31759       1.51305      0.972273      0.598417      0.350220      0.197359      0.107863     0.0556747     0.0276045     0.0131084    0.00588301    0.00258637    0.00105287   0.000400750   0.000142732   4.70548e-05   1.42778e-05   3.86758e-06   9.43866e-07   1.99873e-07   3.30337e-08   3.71425e-09
  19   8 2021.7191    0.6096  0.5874  9.1165 -0.0075  0.0287   0.0195   0.0510    0.0930   0.0000   434.8171      -1.37483       19.0139      -2.49247      -1.60347       4.30194       2.23688      0.419176      -3.27251      0.405043      0.365825     -0.362986      0.702348     -0.295146     -0.233024     0.0526979      0.117754     -0.152519     0.0233668    -0.0101694     0.0161165   -0.00909376   0.000400556    0.00313830  -0.000576111  -0.000921047   1.27671e-05   7.77593e-05   5.68773e-05   6.11494e-06  -2.39572e-06   1.52467e-07  -1.10508e-07   1.71003e-07  -3.23567e-08  -4.04112e-09       2.16215       3.06859       3.13053       3.42490       3.18556       2.99656       2.70249       2.24021       2.08032       1.41533       1.33077      0.880549      0.763103      0.410429      0.368421      0.217007      0.148281     0.0971062     0.0536946     0.0354063     0.0172090     0.0108234    0.00462924    0.00287024    0.00123679   0.000618079   0.000258543   0.000107455   3.95619e-05   1.46923e-05   5.27692e-06   1.76106e-06   4.76682e-07   1.22672e-07   3.24057e-08   5.70521e-09
  19  10 2322.2634    1.2178  0.8657  9.5746 -0.0063  0.0275   0.0297   0.0586    0.1666   0.0000   442.5506       2.01652       12.1383       1.44577      -6.49899     -0.931416       1.26347      0.678828     -0.156286      0.221971      0.232867      0.244655      0.797625     -0.902593    -0.0972384    -0.0864395      0.282767     0.0257554     0.0254817    0.00608735     0.0263246    -0.0156705    0.00118955   0.000362708   0.000604903  -0.000692952   0.000174747  -0.000139596   2.88183e-05  -4.65674e-07   1.07241e-05  -1.09691e-06  -2.47818e-07  -2.70429e-07  -1.09074e-08  -1.08677e-09       2.38197       3.06824       3.30920       3.48548       3.29252       2.93537       2.67122       2.31528       2.04607       1.63921       1.31171      0.944324      0.677374      0.490909      0.336823      0.217533      0.134929     0.0831898     0.0496013     0.0309729     0.0188783    0.00981966    0.00476430    0.00264397    0.00123075   0.000523216   0.000247457   0.000103647   3.87640e-05   1.37674e-05   5.01293e-06   1.52699e-06   4.59986e-07   1.26847e-07   2.77856e-08   6.07856e-09
  19  11 2468.0607    1.6685  1.1048  9.1300 -0.0071  0.0437   0.0369   0.0782    0.4683   0.0000   439.0677       5.40941       8.49767      0.445214      -2.37694       1.02982      -2.31945      -2.94607      -2.23617      -2.35967      0.265091     0.0491810      0.473725      0.783288      0.304312      0.240773      0.134680     0.0786951     0.0108131   -0.00222655     0.0176871    0.00131013    0.00670070    0.00116892   2.30087e-05  -0.000153815  -0.000443018   0.000107079   1.22561e-06  -3.82355e-06  -5.25465e-07   1.49253e-06  -1.21021e-07  -3.28128e-08   3.86913e-08  -1.00097e-08       3.82097       2.89196       5.40456       5.80508       3.37289       4.49557       4.91957       2.84644       2.57540       3.04225       1.82726       1.06691       1.24543      0.899786      0.347874      0.340080      0.285961      0.131849     0.0593716     0.0606909     0.0355428     0.0121156    0.00660919    0.00535643    0.00259947   0.000790148   0.000276181   0.000193500   9.83372e-05   3.77891e-05   1.11477e-05   2.85411e-06   6.39282e-07   1.46657e-07   2.90473e-08   6.51688e-09
  19  12 2613.0479    2.1464  0.9927 10.1525 -0.0058  0.0308   0.0478   0.0633    0.3197   0.0000   441.3954      0.831033       12.5834     -0.812899       1.19465      0.183623       1.71183      -2.00085      -2.07734    0.00995438     -0.454857      -1.20337     -0.526323      0.634326   -0.00203688     -0.341101     0.0215050    -0.0308109    -0.0790711  -0.000200508     0.0126453    0.00288183   -0.00296253    0.00116038   7.61818e-05   0.000793740  -0.000148059   0.000117369   1.91251e-05  -4.18587e-06   9.86699e-06   1.96798e-06  -1.63774e-07  -1.16011e-08  -9.55398e-09  -9.02389e-09       2.82114       3.52156       3.70598       3.48778       3.39738       3.25036       3.19740       2.81542       2.22245       1.93193       1.37435       1.06464      0.847753      0.608088      0.437688      0.280314      0.175847      0.103782     0.0547973     0.0362438     0.0205546    0.00971232    0.00532015    0.00268810    0.00131426   0.000592831   0.000230019   0.000111126   4.48382e-05   1.51837e-05   5.53634e-06   1.68265e-06   4.40690e-07   1.23163e-07   3.33448e-08   6.70140e-09
  19  13 2757.8896    2.7224  0.9672 10.7406 -0.0033  0.0271   0.0612   0.0632    0.2425   0.0000   435.0897      -1.15960       10.8735       3.57024      -4.24311       2.40724     -0.554015      -1.67844      -1.67789      0.411140      0.668254       1.30632      0.944669      0.378473     -0.332581     -0.205284     -0.195842     0.0324510   -0.00503637     0.0213600     0.0197916   -0.00360422   -0.00812343   0.000913081    0.00202690   0.000232598   8.39590e-05  -1.32054e-05   8.29627e-07   1.15083e-05  -4.38931e-06   1.38223e-06  -1.55365e-07   8.23363e-08   3.93184e-08  -3.32538e-10       2.25642       2.84213       3.07800       3.30133       3.16126       2.98301       2.52037       2.20133       1.91999       1.53064       1.18474      0.882689      0.664367      0.477376      0.316638      0.214226      0.149876     0.0801813     0.0547720     0.0324702     0.0185389    0.00993552    0.00521054    0.00261857    0.00126848   0.000578701   0.000228862   9.59973e-05   3.90972e-05   1.52618e-05   4.78176e-06   1.55630e-06   4.91843e-07   1.21173e-07   2.90906e-08   5.66676e-09
  19  15 3046.4477    3.9393  0.9555 11.3546 -0.0059  0.0246   0.0923   0.0687    0.3104   0.0000   437.2376       1.15869       5.19963       4.88211      -3.10234       2.39926      0.119580      -1.20685      -1.43908      -2.31349      0.699443      0.724509     -0.652736      0.382774      0.170055    -0.0557820    -0.0474646      0.166797    -0.0580878    0.00837749    -0.0277586   -0.00626959   -0.00476936    0.00189501    0.00100519   3.82609e-05  -4.38573e-06   4.58464e-06  -1.78499e-05   8.81815e-06  -2.98117e-06  -2.58418e-06   2.96016e-07  -5.93014e-08   1.72887e-08   1.19618e-09       2.24683       2.82342       3.06813       3.15297       3.07929       2.72210       2.40659       2.22247       1.82020       1.51503       1.15070      0.850162      0.638179      0.440991      0.317041      0.204593      0.125018     0.0782737     0.0472822     0.0279048     0.0162178    0.00878312    0.00459439    0.00225648    0.00108318   0.000500089   0.000212935   8.69641e-05   3.23263e-05   1.19531e-05   4.11855e-06   1.30657e-06   3.77314e-07   1.05344e-07   2.72161e-08   5.27450e-09
  19  16 3189.7432    3.7788  1.1904 11.4713 -0.0113  0.0353   0.0819   0.0755    0.2863   0.0000   437.3752      -3.81297       10.8531      -5.11361      -1.19790      -1.24255     -0.609024      -1.26866      0.600730      0.751905      -2.65435       1.83139     -0.761772      -1.14501     -0.435378     0.0725531    0.00798394    -0.0155618    -0.0729905     0.0436434   -0.00193009     0.0122199   -0.00275273  -0.000447187   0.000773276    0.00146342  -9.86787e-05   0.000156758   1.53675e-05  -1.34861e-05  -1.14283e-06  -2.46346e-06   2.24340e-07   5.63389e-08  -1.59499e-08   1.28785e-08       3.80611       5.34944       6.10648       6.50668       6.10524       5.43070       4.49320       3.69722       2.82963       2.09118       1.44067       1.13154      0.793405      0.584933      0.361661      0.263385      0.160136      0.104378     0.0591440     0.0360859     0.0180712     0.0113149    0.00558014    0.00313242    0.00135883   0.000693661   0.000251865   0.000116958   3.91007e-05   1.71291e-05   5.09178e-06   1.83220e-06   4.85569e-07   1.43720e-07   2.96245e-08   7.12775e-09
  19  17 3332.8156    3.4320  1.6265 11.0773 -0.0015  0.0361   0.0605   0.0809    0.2122   0.0000   438.9740      -2.31022       17.5765      -1.30850       2.46638      -2.10149       4.76441       1.58960      -1.95561      0.517062     -0.261292       1.46082     -0.468117    0.00990866     -0.108190     0.0409139     0.0107316     0.0318289     0.0391201    -0.0195283    -0.0108422    -0.0172086    0.00666193    0.00107828   0.000780700  -0.000156527   0.000278125  -9.80697e-05  -1.38147e-05   1.24982e-05   6.66079e-06   1.32818e-06   8.90492e-07   2.44251e-07  -5.83756e-08   1.99032e-08       3.03284       3.94458       4.19524       4.34336       4.09068       3.92186       3.42383       3.11086       2.55332       2.07992       1.71871       1.21061      0.915853      0.661678      0.461436      0.302472      0.192050      0.117090     0.0739748     0.0421647     0.0238811     0.0136484    0.00651371    0.00349151    0.00148968   0.000763156   0.000312590   0.000143800   4.97660e-05   2.06844e-05   6.36598e-06   2.13468e-06   6.41631e-07   1.80639e-07   4.37493e-08   7.76636e-09
  19  18 3476.0024    2.9125  2.2756 11.0485 -0.0041  0.0424   0.0469   0.1058    0.1418   0.0000   437.2295       1.62190       6.44869      -1.76408     -0.442255     -0.633572       4.10595     -0.599959     -0.167027     0.0873776       2.39674       1.49302     -0.996718     -0.410162     -0.590683      0.342314    -0.0603979     -0.316148     -0.150347     0.0414998     0.0453754    -0.0463365    -0.0107676   -0.00584034    0.00115530    0.00145312   0.000201304  -2.11480e-05   9.85125e-06  -1.40713e-05  -3.72390e-06   1.46865e-06  -5.56642e-08   8.17080e-08  -7.25008e-09   3.11513e-10       3.52862       4.51938       4.84287       5.08646       4.76256       4.44549       4.17961       3.48276       2.93580       2.48409       1.93879       1.44483       1.06055      0.798653      0.497765      0.363730      0.221405      0.144943     0.0840805     0.0500204     0.0284416     0.0150543    0.00788436    0.00395807    0.00186721   0.000855446   0.000362948   0.000161250   6.36933e-05   2.38087e-05   8.13973e-06   2.41634e-06   7.18656e-07   2.03684e-07   4.43828e-08   9.92718e-09
  19  19 3619.1271    2.3801  3.7387 10.0710 -0.0024  0.0552   0.0291   0.1388    0.1327   0.0000   443.4012      -3.83482       10.9817      -2.83208     -0.765460       2.39969      -6.33605       1.76688      -2.97559       2.63055    -0.0731206      -1.62027      -1.14175     -0.473372     -0.992649      0.467928     -0.140634    -0.0852862     0.0427527     0.0265654    -0.0225761    0.00921406     0.0101829   -0.00747324   -0.00388218   0.000203141   0.000145921  -0.000337320  -3.71218e-05   2.74160e-05   1.33536e-06  -7.01927e-07  -5.93873e-08   2.20871e-07   5.01035e-08  -1.25128e-08       4.71055       5.65060       6.36676       6.63738       6.46373       5.93665       5.46784       4.58520       3.77609       3.21013       2.48707       1.87415       1.37635      0.985155      0.696452      0.459941      0.294206      0.191899      0.115520     0.0671709     0.0387632     0.0207175     0.0109387    0.00531559    0.00250889    0.00116165   0.000513276   0.000219067   8.48023e-05   3.07082e-05   1.07939e-05   3.33591e-06   9.58286e-07   2.55001e-07   6.19417e-08   1.27475e-08
  19  20 3762.3372    1.9831  5.6368  9.5740 -0.0018  0.0679   0.0201   0.1819    0.0977   0.0000   436.4662       4.92508       5.86168       3.83712      -16.1934       4.04299      -7.04166       1.03312      -2.72420       3.10540       4.85747      0.880576      -3.28853       1.56102       1.51241     -0.752602     -0.634914    -0.0223340      0.201691    -0.0907156    -0.0384657    0.00919639    -0.0128471    0.00219554  -0.000183581   0.000510800  -0.000196064  -8.10135e-05  -7.38296e-05   7.69025e-05   7.43322e-07   3.92354e-06  -2.94040e-06   6.16615e-08   7.84353e-08   2.68877e-09       5.74195       7.43500       7.90612       8.13365       7.94183       7.48745       6.63413       5.92252       4.86121       3.89354       3.06761       2.34989       1.73973       1.25556      0.866954      0.583228      0.371640      0.232654      0.139161     0.0812229     0.0451988     0.0247776     0.0128597    0.00647225    0.00309170    0.00143105   0.000620194   0.000255883   9.90447e-05   3.66974e-05   1.26169e-05   4.10569e-06   1.22240e-06   3.35081e-07   7.84741e-08   1.58940e-08
  19  21 3905.6469    1.6721  7.1931  9.2360 -0.0016  0.0830   0.0153   0.2093    0.0869   0.0000   436.4013      -13.0339       1.16140       7.03601      -3.08261      -1.90505      0.188173      -3.53169      -7.99154      -3.12412       6.43465      -4.88805       1.83113      -1.46660       1.11601     0.0867343     -0.348826      0.390132      0.144274      0.199413      0.103151   -0.00312166     0.0171574   -0.00915412   -0.00576347    0.00294934  -0.000106069  -0.000154048  -0.000217172  -1.65809e-05   2.07092e-05  -1.26218e-06   1.29415e-06   1.48583e-07  -3.56409e-08   7.40294e-09       6.94799       9.11333       9.66965       10.2383       9.70333       9.17614       8.10833       7.15095       5.87218       4.87738       3.77841       2.87347       2.12827       1.49055       1.04683      0.691870      0.453656      0.276246      0.174011     0.0988591     0.0568189     0.0304772     0.0160390    0.00794211    0.00380631    0.00178453   0.000762750   0.000319875   0.000123729   4.64537e-05   1.60611e-05   5.02605e-06   1.51733e-06   3.95442e-07   9.77471e-08   1.94194e-08
  19  22 4048.8758    1.3610  9.5162  9.0535 -0.0020  0.1020   0.0116   0.2767    0.0730   0.0000   436.8580      -14.1714       14.0289       5.75866      -36.0248       2.29860       10.2445       15.2345       1.86821       8.67015      -6.18359      -2.11563     -0.195799       2.33722       1.01187      0.107067      0.587156      0.109982     -0.158482     0.0949999    -0.0956865    -0.0545209    -0.0111339   -0.00582349  -0.000365403  -3.38656e-05   0.000349781   0.000570600   3.23571e-05   3.61909e-05  -2.38654e-05   1.38282e-05  -5.36192e-07   3.77018e-07   8.41966e-08  -7.29318e-08       8.49251       11.0404       11.9338       12.1029       12.1550       11.0514       10.1214       8.58140       7.21922       5.92241       4.70482       3.51981       2.61654       1.84081       1.28220      0.870548      0.545630      0.360428      0.212981      0.126189     0.0689906     0.0384915     0.0198885    0.00969740    0.00460733    0.00215590   0.000944842   0.000389248   0.000153233   5.69202e-05   1.98021e-05   6.49529e-06   1.82386e-06   5.20615e-07   1.22410e-07   2.51284e-08
  19  23 4192.1797    1.1618 11.8917  9.0968 -0.0011  0.1263   0.0097   0.3500    0.0602   0.0000   442.8097      -35.9132       16.0493       5.84655       11.9142       5.74562       8.69877      -6.51630      -2.22803      -3.97983      -3.80010       4.38456      -3.18036      -2.72278       1.05437     -0.137617      0.893382      0.246420     -0.247967      0.210992    -0.0210773     0.0378089   -0.00426436    0.00157123    0.00713447   0.000926734  -0.000670813  -9.36604e-05   2.36266e-05   5.01705e-05  -2.60543e-05   3.29634e-06  -3.42259e-06  -6.41648e-07  -8.07184e-08  -2.65426e-08       10.7626       13.6996       14.8040       15.4518       15.0834       13.8207       12.4514       10.9134       9.12220       7.39101       5.79946       4.40228       3.25477       2.32302       1.62844       1.09873      0.692032      0.432017      0.262640      0.155778     0.0893864     0.0474709     0.0248614     0.0124776    0.00596888    0.00280510    0.00118219   0.000501290   0.000191393   7.06325e-05   2.47478e-05   7.79503e-06   2.30900e-06   6.26647e-07   1.48036e-07   3.02384e-08
  19  24 4335.2191    0.9325 14.2182  9.0947 -0.0024  0.1622   0.0077   0.4448    0.0505   0.0000   434.5882       10.2209      -38.8636      -4.72705       23.4975       3.89471       11.1077       32.9126      -13.0038      -2.82306       14.0391      -1.37607       2.00311      -2.23418      -3.66420     0.0723384       1.33342      0.857083      0.155867    -0.0143380     0.0407964    0.00268874     0.0596488    0.00153778   0.000844361    0.00401765  -0.000263897  -0.000903680  -5.73255e-05   6.94768e-05  -4.14780e-05   6.95677e-06  -6.29411e-06   1.15678e-06   4.32813e-08   6.17456e-08       13.3052       17.6122       18.8899       19.7738       19.1921       17.9147       16.0660       13.7924       11.5323       9.31716       7.33750       5.63149       4.12637       2.98875       2.05761       1.37995      0.907505      0.577290      0.340201      0.205021      0.113041     0.0619379     0.0322790     0.0163733    0.00771751    0.00364029    0.00152320   0.000662303   0.000256755   9.49359e-05   3.22831e-05   1.07594e-05   3.09756e-06   8.34424e-07   1.94771e-07   4.00863e-08
  19  25 4478.8277    0.7502 17.0896  9.1338 -0.0055  0.2138   0.0062   0.5662    0.0392   0.0000   383.2640       3.11474       78.3993       13.3893      -20.7757       10.6031       17.4069       14.1869      -11.3059       2.71874      -11.5179       3.99444      -11.7181       6.61626       1.64204       1.78183      -1.68929      0.935836      0.108868     -0.488595      0.116890     0.0581811    -0.0281411   -0.00452852   -0.00181646     0.0101340    0.00318509   -0.00226857  -0.000825551   0.000267576  -8.99497e-05  -1.12721e-05   6.44176e-06   3.51597e-06  -4.55029e-07  -8.37298e-08       17.7370       22.7189       24.5144       25.3315       24.4662       22.8396       20.7805       18.0894       15.4240       12.5205       9.97570       7.55489       5.69828       4.00012       2.75940       1.88332       1.23231      0.773587      0.474742      0.277819      0.157919     0.0859092     0.0452256     0.0230002     0.0110683    0.00512931    0.00220928   0.000921545   0.000360767   0.000134160   4.61251e-05   1.44393e-05   4.22757e-06   1.12486e-06   2.59707e-07   5.14967e-08
  20   9 2203.0637    0.9431  0.8083  9.2066  0.0117  0.0278   0.0247   0.0654    0.1461   0.0000   436.2597      -1.43368       14.4177      -1.24685      -7.44556       4.08130       1.59365      0.325011      -1.80822      0.258015      0.332891     -0.784794     -0.840768      0.232774     -0.320875     -0.269450    -0.0802967    -0.0549410     0.0248914     0.0263348    -0.0262117    -0.0222213   -0.00164822    0.00671986    0.00118273   0.000514153  -0.000445292  -7.03050e-05  -1.27349e-05   2.16667e-05  -3.81159e-06   4.31398e-06  -2.94530e-07   5.04739e-07   8.67984e-08  -7.15517e-08       2.14884       2.85508       2.83710       3.14030       2.96184       3.19782       2.41167       2.28426       1.78088       1.55318       1.15991       1.01302      0.719832      0.522663      0.316834      0.250296      0.157196      0.117902     0.0710380     0.0444721     0.0227904     0.0141778    0.00693313    0.00386765    0.00195141   0.000926356   0.000413577   0.000184054   7.52480e-05   2.73810e-05   1.11608e-05   4.04559e-06   1.35146e-06   4.27764e-07   1.19624e-07   3.31686e-08
  20  10 2352.3865    1.3055  0.9955  8.8700 -0.0001  0.0286   0.0284   0.0645    0.2689   0.0000   436.4096     -0.878663       14.4182       2.57093      -2.61003      0.832167       1.04979       3.27005      0.542517      -2.65929      0.457027     -0.653092     -0.100041    -0.0712474      0.174667     -0.116078     -0.115717      0.148175    -0.0214004    -0.0593934    -0.0150579     0.0204696   -0.00222201   -0.00187324   -0.00420505  -0.000637756   0.000391159   0.000242443  -6.51866e-05  -3.78937e-05  -5.06020e-06  -9.35887e-06   1.81920e-06   7.09772e-07   8.80734e-09  -2.58756e-09       2.23228       2.63595       2.98262       3.31166       2.90320       2.61261       2.74887       2.39027       1.75582       1.63924       1.36620      0.996564      0.703664      0.549833      0.407115      0.252488      0.162389      0.116507     0.0717097     0.0426177     0.0229927     0.0140000    0.00785023    0.00403804    0.00201073   0.000886560   0.000448824   0.000215323   0.000101185   3.88277e-05   1.45489e-05   4.71837e-06   1.49668e-06   4.69587e-07   1.15635e-07   3.37693e-08
  20  11 2498.8863    1.7474  1.0691  9.6613 -0.0075  0.0306   0.0398   0.0717    0.3233   0.0000   442.6755     0.0928114       16.2414      -1.88761       3.73031       5.72643      -2.54051      0.977403      0.700578      0.526753      0.264816     -0.687398       1.46678     -0.603461      0.303881     -0.576908      0.269905     -0.163340     0.0513359   -0.00233884   -0.00817602   -0.00870085   0.000791096    0.00737876  -0.000639653  -0.000531816   -0.00124254   0.000248466   8.01188e-05  -1.49786e-05  -1.08679e-05  -5.07903e-06  -2.19545e-06   2.45056e-07   4.52730e-08  -1.27328e-08       2.43506       2.94196       3.54407       3.28252       3.18768       3.41751       2.83168       2.48317       2.33438       1.49012       1.37270       1.07309      0.775994      0.605095      0.444610      0.273037      0.202218      0.134555     0.0701986     0.0497899     0.0270381     0.0133981    0.00845515    0.00448007    0.00194230    0.00109471   0.000530719   0.000193649   8.71409e-05   3.97216e-05   1.38860e-05   4.38973e-06   1.73807e-06   6.47149e-07   1.73496e-07   4.09421e-08
  20  12 2644.7985    2.2541  0.9182 10.5372 -0.0043  0.0297   0.0505   0.0606    0.2157   0.0000   440.2715      -2.73239       16.8051      -2.30082      -8.29900       2.07511       1.80439       2.82875      0.247030     -0.631623      0.483789    -0.0332572     -0.236330     -0.115725      0.501055    -0.0185192     -0.195099    0.00887536    0.00686828     0.0141482   -0.00574458   -0.00964184   -0.00243646   -0.00564723  -0.000480436   0.000109583   0.000240167  -2.49836e-05  -1.14948e-05   2.07268e-05  -5.56340e-06   2.28666e-06   8.47348e-07  -4.82835e-07   8.20865e-08  -2.28140e-08       2.14964       2.93010       2.80348       3.45051       2.96653       2.91946       2.57525       2.42223       1.79055       1.54896       1.31402       1.01458      0.665013      0.566897      0.373679      0.275259      0.153424      0.125015     0.0723695     0.0483010     0.0221657     0.0152613    0.00832291    0.00436475    0.00203193   0.000907896   0.000482500   0.000220862   0.000100588   3.72492e-05   1.43911e-05   4.90709e-06   1.44979e-06   5.60746e-07   1.23183e-07   4.34034e-08
  20  13 2790.6166    2.9074  0.9461 11.0382 -0.0026  0.0273   0.0667   0.0639    0.2047   0.0000   435.8843      -7.27348       19.1056       4.45572      -3.90578      0.960571     -0.386600      -1.59192       1.41136      0.778260     -0.443449       1.59687      0.104852      0.272644     0.0583168      0.399752     0.0424536    -0.0484865    -0.0789912    -0.0278998     0.0207136   -0.00265923    -0.0116490   -0.00509202   0.000798777   0.000708573  -0.000649186  -0.000133455   8.25631e-05  -3.28603e-05  -2.43143e-05   5.51178e-06   8.46047e-07  -5.18741e-09  -3.61071e-08   2.12416e-08       2.55290       3.39495       3.52728       3.27076       2.92541       2.54562       2.57512       2.45894       2.34667       2.04246       1.65347       1.25478      0.902617      0.615506      0.410434      0.271502      0.163513      0.100246     0.0614069     0.0365716     0.0214505     0.0115937    0.00708860    0.00325640    0.00175201   0.000829266   0.000373404   0.000184772   6.86986e-05   2.89457e-05   1.15954e-05   3.82959e-06   1.37655e-06   3.99090e-07   1.15053e-07   3.02715e-08
  20  16 3224.3690    3.7932  1.3043 11.3603 -0.0042  0.0290   0.0745   0.0778    0.2094   0.0000   433.7459       4.58720       11.7257     -0.538776     -0.325353      0.571623       5.15195     -0.640267       3.22275      0.228794      0.427510     -0.949751      0.563102       1.00115      0.161887      0.172916    -0.0315026     0.0829331    -0.0183256     0.0221302     0.0304756     0.0167454   -0.00666334   0.000645235   -0.00168112   7.71802e-05  -9.58473e-05   0.000505716   5.33214e-05  -7.13364e-06  -2.53516e-05  -3.26457e-06   1.52815e-07   4.50783e-07  -4.72398e-08   8.21239e-08       2.28234       2.85224       3.02256       3.16765       3.14926       2.94009       2.78721       2.36782       1.97156       1.71455       1.28421       1.02581      0.781770      0.574225      0.408459      0.276250      0.189289      0.119028     0.0738207     0.0452754     0.0261094     0.0145662    0.00800759    0.00409722    0.00210060   0.000999225   0.000463590   0.000206801   8.42217e-05   3.49616e-05   1.37312e-05   4.72568e-06   1.61094e-06   4.98568e-07   1.34414e-07   3.55992e-08
  20  17 3367.9809    3.2907  1.8377 11.0099 -0.0025  0.0368   0.0538   0.0870    0.1482   0.0000   437.3055     -0.861452       8.89148       3.70599      -1.07717      -5.11163     0.0537150     -0.623101      -1.13055      -2.38198       1.35025       1.24861     -0.430819      0.881398       1.20663     0.0221658     -0.232774     -0.181239     0.0941029    0.00197948     0.0295397   -0.00561207     0.0103391   -0.00404568    0.00165220   -0.00177373  -0.000214192   0.000322635  -1.95999e-05  -2.23613e-05   3.78567e-06  -1.19468e-05  -8.66966e-07  -9.83834e-08  -2.08073e-07   4.72157e-10       3.05711       3.82106       4.03732       4.26703       4.27930       3.97256       3.52592       3.06122       2.69699       2.16100       1.79373       1.32760      0.968527      0.742046      0.505132      0.369993      0.227314      0.147474     0.0881114     0.0560932     0.0342941     0.0193108     0.0102278    0.00510506    0.00270082    0.00125678   0.000569368   0.000256793   0.000105662   4.20826e-05   1.60511e-05   5.62958e-06   1.92568e-06   5.83487e-07   1.81304e-07   4.75899e-08
  20  18 3511.6539    2.7989  2.8470 10.1988 -0.0046  0.0442   0.0372   0.1164    0.1546   0.0000   433.7659      -3.73756       16.6597       3.98593      -1.73456     -0.908682       4.73420      0.211527       2.95153      0.696397    0.00147213      0.477072       1.66912      0.700090     -0.211392      -1.12013      0.406310     0.0806926     0.0126646     0.0289562      0.158754    -0.0263291    -0.0188580   -0.00670851    0.00127906   -0.00220045   0.000424402   0.000143598   2.35370e-05   6.75083e-05   1.12954e-05   1.83842e-05   6.79624e-07  -8.47065e-07   4.00103e-08   2.62327e-08       3.53456       4.55487       4.79317       5.04018       4.96439       4.58405       4.16296       3.70762       3.12707       2.55722       2.11582       1.58189       1.24270      0.845790      0.596453      0.429082      0.277818      0.179572      0.113236     0.0662643     0.0422055     0.0219958     0.0119759    0.00609931    0.00324494    0.00153000   0.000730465   0.000306780   0.000134570   5.18269e-05   2.01519e-05   7.17933e-06   2.54122e-06   7.03645e-07   2.13068e-07   5.85894e-08
  20  19 3655.4325    2.2892  4.2781 10.0680 -0.0029  0.0580   0.0262   0.1473    0.1053   0.0000   439.8269       2.67046       30.4899      -5.45408      -5.04759      -3.03734       2.63033       2.06975      -5.61031      0.303176       1.48834       3.18530      -1.73473       1.24407      0.135896      0.141997     0.0137163    -0.0356876    -0.0209725     -0.161754   -0.00652151     0.0194691     0.0141341   -0.00491696    0.00469064   -0.00214754  -0.000600151  -0.000484160  -9.38320e-05  -1.97907e-05   9.86384e-06  -1.28960e-05  -1.08353e-06   1.86567e-07   1.33048e-07  -1.13824e-07       4.65366       6.01613       6.52563       6.72228       6.68803       6.21019       5.68707       4.75399       4.21834       3.38999       2.76999       2.01328       1.64255       1.12617      0.798654      0.546175      0.365742      0.239852      0.144464     0.0913254     0.0512615     0.0289157     0.0159746    0.00841101    0.00411610    0.00207079   0.000910880   0.000414521   0.000161260   7.13306e-05   2.69649e-05   9.75275e-06   3.27560e-06   1.02897e-06   2.78616e-07   7.75884e-08
  20  20 3799.0398    1.9094  5.8481  9.4124 -0.0019  0.0686   0.0181   0.1800    0.0945   0.0000   438.8576       1.27484       14.5695       12.2234      0.956400      -6.09112       14.6404      -8.31513       8.08805       8.21033      0.669748      -2.16802       2.21430       1.28741     -0.623477      0.449583      0.476136     -0.629396     -0.302691    -0.0160159     0.0393461    -0.0359498    0.00231267   -0.00933299    0.00815598    0.00196937   0.000107163  -0.000382985  -0.000151302  -9.13653e-05   1.40903e-05   1.69777e-05  -8.54871e-06  -2.75242e-06   3.83531e-07  -6.48177e-08       5.43137       7.03470       7.55515       8.05889       7.90565       7.12330       6.67345       5.77992       4.94351       4.00980       3.26448       2.48044       1.82264       1.37454      0.968073      0.661392      0.435494      0.277282      0.176482      0.103691     0.0625727     0.0350638     0.0193910     0.0100442    0.00507021    0.00248170    0.00109916   0.000529035   0.000212099   8.85396e-05   3.22936e-05   1.15606e-05   3.86678e-06   1.18521e-06   3.51237e-07   8.93712e-08
  20  21 3942.9011    1.5519  7.8256  9.3423 -0.0025  0.0855   0.0138   0.2370    0.0685   0.0000   440.5162      0.641346       23.8607      -12.8182      -1.44582      -16.3503      -4.17145       10.4009      -2.31693       3.64022     -0.721349       1.45237       1.75091       1.79098      0.362067     -0.553951     -0.526539      0.520001     0.0710097      0.165569      0.116453     0.0365008    -0.0661650    -0.0136311   -0.00689947   -0.00323098   -0.00393164    0.00128500  -0.000347267   5.16670e-05   4.18861e-05  -1.24963e-05   1.49479e-06  -7.09021e-07   6.09458e-07   1.16074e-07       6.83994       9.01785       9.54971       10.1881       9.50269       9.24724       8.39948       7.39132       6.18398       5.06569       4.03639       3.11269       2.36714       1.72515       1.22656      0.831834      0.561363      0.351210      0.222038      0.131242     0.0764074     0.0426279     0.0232714     0.0121175    0.00611816    0.00294677    0.00140281   0.000608143   0.000263376   0.000104528   4.05507e-05   1.44581e-05   4.81016e-06   1.50922e-06   4.30801e-07   1.10632e-07
  20  22 4086.4790    1.3408 10.1503  9.0168 -0.0012  0.1030   0.0108   0.2888    0.0680   0.0000   426.5547      -11.2629       4.88883     -0.486354      -9.66838      -12.6585       7.98618       5.13770      -2.42873      -7.47734       1.35496       2.36617      -1.10777      -2.51660     -0.413246     -0.152183    -0.0730871     -0.360249    -0.0903034      0.123682      0.261993     0.0300399    -0.0132131    -0.0155892    0.00567067   2.77877e-05  -0.000317407  -0.000943412  -0.000240699  -0.000120627   5.12645e-05  -2.66272e-05   1.34612e-06   1.38391e-06  -2.06167e-08   2.72293e-07       8.29810       10.6498       11.6485       11.8806       11.6023       10.7287       10.0863       8.72145       7.56345       6.26621       4.91830       3.86061       2.92695       2.09643       1.46356      0.996427      0.675786      0.427156      0.266901      0.160806     0.0926043     0.0525438     0.0279030     0.0150859    0.00757497    0.00370039    0.00173672   0.000742252   0.000321677   0.000128502   4.95320e-05   1.81696e-05   5.92919e-06   1.87885e-06   5.23226e-07   1.35659e-07
  20  23 4230.2103    1.0634 12.6525  9.0807 -0.0028  0.1351   0.0085   0.3713    0.0538   0.0000   441.7588      -13.5387       19.6928      -5.62904       26.8805      -8.05353      -8.74928       12.1614      0.669222       7.12014       2.72086       6.57512       4.84427       2.42692      0.697552       1.28821      -1.01185     0.0486832     -0.103404     -0.264625      0.285899     0.0768670     0.0104438    -0.0188688    0.00598117    0.00535416   0.000422301  -0.000919026  -0.000244346  -4.31847e-05   0.000133313   1.53531e-05   2.39176e-05  -2.98189e-06  -1.62046e-07  -5.47942e-08       10.5167       13.8233       14.9359       15.3892       15.1556       14.2778       13.0390       11.4150       9.48176       8.01434       6.24590       4.89406       3.68598       2.69965       1.92348       1.31015      0.879974      0.569787      0.351599      0.216690      0.123614     0.0713070     0.0383474     0.0204369     0.0102616    0.00501091    0.00231790    0.00103958   0.000439286   0.000179086   6.80161e-05   2.45273e-05   8.06612e-06   2.57815e-06   6.99999e-07   1.87642e-07
  20  24 4373.9432    0.9110 15.4209  8.9948 -0.0009  0.1707   0.0069   0.4545    0.0474   0.0000   451.7105       1.55845       19.9565       6.91918       8.53511      -40.7264      -2.93555      -24.5059      -5.64215      -20.2429       5.23899       18.4553      -4.58088      0.406943       4.39361      0.603251      -1.23984     -0.841850     -0.507453     -0.108737      0.142773   -0.00953392    -0.0371901    -0.0108889  -0.000632448    -0.0123200  -0.000568275    0.00134697  -0.000570603  -0.000294819   2.89743e-05   2.46732e-05   6.44838e-06  -1.89857e-06  -2.18627e-06   2.23475e-07       13.1928       17.4742       18.8052       19.5499       19.1216       18.2138       16.4953       14.4600       12.1562       9.93222       7.79505       6.16435       4.59282       3.47480       2.43086       1.70047       1.13303      0.718950      0.456172      0.272398      0.160225     0.0890914     0.0501780     0.0256442     0.0131501    0.00640104    0.00294833    0.00134756   0.000551549   0.000226505   8.75885e-05   3.09186e-05   1.05606e-05   3.23834e-06   9.41751e-07   2.39566e-07
  20  25 4517.6554    0.7389 18.4418  9.0567  0.0000  0.2210   0.0059   0.5948    0.0365   0.0000   389.2656       20.2930       4.05494      -7.55105      -14.1990       28.7588       17.6926      -47.0483      -18.7164     -0.641175       12.6862      0.738048       4.62609       3.45411     -0.220487      -1.89181      0.318436    -0.0929089     -0.269544     -0.414685     0.0477806      0.188702    -0.0528998    -0.0257988    0.00198615  -0.000639617   -0.00922158   0.000484153   0.000927719   0.000102229   1.22654e-05  -7.25340e-05  -4.90898e-06   1.47342e-06  -1.77080e-07  -4.38645e-07       16.7240       21.9259       24.0428       24.5644       24.3750       22.6088       21.0699       18.3637       15.5609       13.1487       10.1755       8.16156       6.17855       4.42069       3.18538       2.19782       1.46767      0.945462      0.606121      0.363263      0.209156      0.120731     0.0653241     0.0349339     0.0173848    0.00852006    0.00402254    0.00178336   0.000754652   0.000301241   0.000115016   4.27072e-05   1.41775e-05   4.39413e-06   1.20722e-06   3.17165e-07
  21   7 1919.7852    0.4804  0.5200  8.9285 -0.0075  0.0261   0.0156   0.0542    0.0743   0.0000   436.6864      -1.05018       11.4371      -5.49166      -1.55002      -3.73281       1.53023      -1.41152     -0.781523      -1.17041      0.570495     -0.722998      0.864161     -0.260693      0.100395      0.227018     0.0622769     0.0833460     0.0454766    -0.0860086     0.0254293  -0.000572408   -0.00371162   -0.00626298   -0.00106809  -0.000166988   0.000339087  -0.000232420  -0.000180835   1.16522e-05   2.46965e-06   3.38524e-07  -1.60804e-07   1.30513e-07  -4.87739e-07   4.55331e-08       2.38784       3.25671       3.77170       3.88876       3.83382       3.54515       3.19079       2.57915       2.04669       1.60330       1.17275      0.863290      0.659976      0.510096      0.359318      0.257170      0.174420      0.111330     0.0692065     0.0435465     0.0258800     0.0145233    0.00836406    0.00439330    0.00251759    0.00110138   0.000611243   0.000283534   0.000111087   5.27535e-05   2.26486e-05   8.47652e-06   3.41097e-06   1.08066e-06   3.76874e-07   1.04792e-07
  21   8 2077.7361    0.7381  0.5642  9.0382 -0.0010  0.0310   0.0244   0.0485    0.1027   0.0000   441.2262      -3.95635       15.4984       5.65880      -3.52711      -1.55329      0.338123      -2.54748      0.617390       2.86324      0.459542     -0.230822     -0.666186     0.0750743     -0.124365      0.144063      0.281679     0.0128917      0.155190     0.0478482    -0.0338305   -0.00287797   -0.00708191   0.000950751    0.00238269    0.00105833  -0.000298265   0.000385539   6.36517e-05  -2.72974e-05  -5.24522e-05  -1.67569e-05  -6.39129e-07  -6.44159e-07  -7.21995e-07   1.09724e-07       2.29424       2.36273       3.06683       3.23756       2.88098       2.59574       3.25615       2.00651       1.82229       1.92498       1.42191       1.01460      0.880975      0.698009      0.340077      0.317875      0.226789      0.134117     0.0879041     0.0632009     0.0371531     0.0178759     0.0116213    0.00732145    0.00304273    0.00154105   0.000886248   0.000459157   0.000173523   5.93478e-05   3.51373e-05   1.45909e-05   6.01556e-06   2.08111e-06   5.00535e-07   1.31197e-07
  21   9 2231.8347    0.9883  0.8503  9.0331 -0.0059  0.0247   0.0234   0.0599    0.1684   0.0000   439.8305       4.01250       14.2093      -1.16471      -4.61164     -0.432821       3.10653       3.25178       2.14626       1.12151      0.537816      0.434541      0.450430      0.406629      0.583495   -0.00990372     0.0167192      0.208366     -0.182608     0.0394350   -0.00659818    -0.0109533    0.00535776    -0.0134866   -0.00192781   -0.00138254  -2.05945e-06   0.000235061  -0.000225753   6.01459e-05  -2.23468e-05   3.76668e-06   4.71293e-06  -5.68386e-07  -7.76818e-07   5.83464e-08       1.95669       2.42828       2.71050       2.58740       2.59350       2.35753       2.14494       2.07078       1.74727       1.55649       1.28196      0.995871      0.792625      0.518105      0.371058      0.262809      0.164485      0.114154     0.0743699     0.0422152     0.0281307     0.0161504    0.00858304    0.00470681    0.00239467    0.00129659   0.000625099   0.000287519   0.000129627   6.04073e-05   2.22637e-05   8.77237e-06   3.21337e-06   1.21519e-06   3.83857e-07   1.08370e-07
  21  10 2381.8713    1.3786  1.0282  9.1461 -0.0062  0.0249   0.0297   0.0648    0.2545   0.0000   435.9339      -1.04786       15.1077       3.27290      -3.01011     -0.349836     -0.702110       1.46448     -0.191145     -0.102514      -3.72572       1.50438       1.23198       1.31072     -0.371187     -0.192785    -0.0646648     -0.169988    -0.0507526   -0.00367245    -0.0612520     0.0122246   -0.00300413   -0.00464414    0.00194710   -0.00280795   0.000284206  -0.000211945   1.04432e-05  -1.96999e-05  -1.01593e-05  -2.11972e-05  -5.37349e-06  -2.62666e-06   1.22924e-07   1.65389e-07       2.00980       2.42852       2.69447       2.82290       2.86113       2.62920       2.39832       2.07813       1.75005       1.47321       1.26057      0.926762      0.684881      0.504027      0.389801      0.274564      0.176820      0.114600     0.0734669     0.0466384     0.0297849     0.0164695     0.0101200    0.00546667    0.00270747    0.00130309   0.000634659   0.000303287   0.000142837   5.83083e-05   2.49296e-05   9.70541e-06   3.30265e-06   1.17496e-06   3.98742e-07   1.13091e-07
  21  12 2676.1284    2.4310  0.9453 10.1872 -0.0080  0.0277   0.0540   0.0595    0.3168   0.0000   440.5770      -3.63728       11.7095       5.14648      -3.61983      0.398052     0.0581586      0.727345     -0.733653    0.00593864      0.592416     -0.552840      0.484718      0.377830    -0.0809437      0.186481      0.123916     -0.149728     0.0155494     0.0342251    -0.0595035     0.0122209    0.00931679   -0.00129394    0.00254431   -0.00127699  -0.000713677  -0.000146411  -0.000123799  -3.62547e-05   3.26869e-05  -4.35471e-06   7.23923e-06  -6.80962e-08  -7.65216e-07  -1.41734e-08       2.05287       2.81697       2.84840       2.96098       3.15604       2.57091       2.67482       2.09738       2.00284       1.62088       1.36296       1.13952      0.771592      0.612539      0.384540      0.303471      0.199029      0.122584     0.0886785     0.0463091     0.0354054     0.0180963     0.0108654    0.00547599    0.00262545    0.00157213   0.000660366   0.000348775   0.000149124   6.25258e-05   2.64671e-05   9.57024e-06   3.66459e-06   1.29662e-06   4.01485e-07   1.18898e-07
  21  13 2822.8742    3.0174  0.9474 10.9255 -0.0112  0.0250   0.0683   0.0606    0.2813   0.0000   437.1988      -1.25974       13.4402      -3.55322      -2.84007      -1.08406      -1.18149      -1.33320       3.81626     -0.304019      0.299052      -1.73772     -0.141408     0.0263869     -0.125256     -0.372259     -0.359708     -0.290850   -0.00484450     0.0330300    -0.0296277    -0.0324123     0.0136529    0.00492685  -0.000971805   -0.00268383   0.000579864  -0.000267715   0.000108579   3.43468e-05   2.58692e-05   3.80480e-06  -3.99740e-06   4.85320e-07  -5.91179e-07  -5.20380e-08       1.93929       2.55498       2.66350       2.88018       2.77622       2.68275       2.42724       2.03606       1.81471       1.50918       1.14630      0.902455      0.688402      0.521752      0.382177      0.269196      0.180819      0.117427     0.0760064     0.0437738     0.0285313     0.0161810    0.00925157    0.00507322    0.00268107    0.00132529   0.000648483   0.000290163   0.000125981   5.57798e-05   2.35095e-05   8.83555e-06   3.36584e-06   1.22436e-06   3.96561e-07   1.13160e-07
  21  14 2968.8492    3.7687  0.8487 11.2044 -0.0008  0.0230   0.0875   0.0536    0.2391   0.0000   439.1589     -0.286506       16.1984      -1.52982      -4.48015     -0.431475      -3.95586       3.33723     -0.614833     -0.203656      -1.04477      0.499800      0.729249     0.0640700     -0.650041    -0.0355517     -0.135210      0.188488     0.0131987   -0.00774711    -0.0111225    0.00404607    -0.0301230   -0.00110241   0.000829954  -0.000116890  -0.000310740   0.000342914   0.000127544   3.73697e-05  -2.10639e-05  -4.65687e-06   2.67190e-06   2.22514e-06  -2.30028e-07  -1.32807e-07       1.81777       2.30772       2.53836       2.68281       2.59532       2.40466       2.11580       1.97759       1.67309       1.40685       1.12475      0.858161      0.683253      0.469711      0.364995      0.239802      0.153999      0.105384     0.0703409     0.0437559     0.0239429     0.0138768    0.00881517    0.00490205    0.00254013    0.00126527   0.000593566   0.000294944   0.000134952   5.68932e-05   2.22267e-05   8.56414e-06   3.13180e-06   1.14660e-06   3.66285e-07   1.06642e-07
  21  16 3258.4139    3.6468  1.3572 11.3545 -0.0036  0.0300   0.0691   0.0743    0.2162   0.0000   439.3834       3.80818       10.4821       8.76107      0.351101       2.05070      -5.22838      0.461046     -0.991064       1.58616     -0.956176       1.29896      0.365327     -0.125353     -0.681322    -0.0408140      0.356061    -0.0287294    -0.0664481    0.00235407    -0.0412400    -0.0115097   -0.00664234   -0.00290866    0.00243985   0.000118875   1.39383e-05   4.99457e-06  -0.000209545  -4.94675e-05  -1.47458e-05  -4.60774e-06  -5.87655e-06   7.83456e-07   2.34531e-07  -2.29306e-08       2.23931       2.92675       3.13103       3.20329       3.23990       2.88836       2.84581       2.42906       2.15213       1.79374       1.39130       1.16653      0.835462      0.644664      0.463898      0.322369      0.219117      0.144110     0.0896240     0.0551996     0.0338306     0.0201604     0.0108913    0.00589100    0.00312256    0.00166187   0.000782925   0.000373900   0.000164898   7.32682e-05   2.91893e-05   1.15346e-05   4.06563e-06   1.47399e-06   4.77646e-07   1.49372e-07
  21  17 3402.8248    3.1420  1.9933 11.2383 -0.0077  0.0370   0.0494   0.0913    0.1145   0.0000   442.0072       1.46192       15.2190       3.28658       9.27234       5.04233       4.31733     -0.338201       1.02170       3.42734      -1.31043       1.78491      -1.10367     -0.206409     -0.867112     -0.538236      0.258822     -0.155723      0.269860     0.0785283     0.0479770    -0.0311208    -0.0138050   -0.00751010   -0.00321141  -0.000404429   0.000549206   0.000595932  -0.000377831   8.97775e-05   7.94826e-05  -2.01993e-05  -9.72768e-06   5.68806e-06   1.99472e-07  -1.73101e-07       3.02107       3.88662       4.24748       4.46944       4.50063       4.17643       3.68501       3.23489       2.73547       2.25555       1.76862       1.37762       1.03792      0.776652      0.568884      0.404591      0.272809      0.171450      0.113978     0.0689623     0.0421598     0.0251586     0.0140865    0.00777225    0.00401041    0.00202945   0.000979372   0.000459830   0.000206980   8.76404e-05   3.54737e-05   1.37411e-05   5.09154e-06   1.85550e-06   5.62927e-07   1.78048e-07
  21  18 3546.9814    2.6281  3.2298 10.2615 -0.0007  0.0458   0.0317   0.1196    0.1120   0.0000   445.5163     -0.843675       8.81386       2.83073       1.35009      0.541914    -0.0690036       2.25136     -0.128242       2.56477      -3.56904      -1.79583    -0.0551879      0.922984      0.354270     -0.298481      0.106294     -0.136804     0.0735473      0.108502     0.0406243     0.0295137    -0.0175805   0.000541526   -0.00443978  -0.000414717  -0.000820683   0.000235357   0.000130173   4.89149e-05   4.57407e-05   1.18361e-05  -8.22381e-06   1.12989e-06   1.26754e-08   3.42738e-08       3.44084       4.61911       4.85500       5.09455       4.94012       4.63298       4.16518       3.86933       3.31027       2.80982       2.27606       1.77120       1.36293      0.976098      0.716087      0.493402      0.333646      0.214279      0.137208     0.0853834     0.0517460     0.0298468     0.0172496    0.00929463    0.00493828    0.00245740    0.00122512   0.000581589   0.000258323   0.000111732   4.51350e-05   1.75533e-05   6.54326e-06   2.26723e-06   7.34167e-07   2.24758e-07
  21  19 3691.3894    2.1806  4.5734  9.8918 -0.0013  0.0579   0.0231   0.1494    0.0958   0.0000   441.4746      -14.3680       8.49798    -0.0456669       6.62586       10.1242       1.24788      -12.7441      -1.19460    -0.0604753      -1.21754      -2.00847      0.572620     -0.633711     0.0585264      -1.07344     -0.263470     -0.190409      0.165149    -0.0183917    -0.0381097     0.0217561     0.0307071    0.00560759   0.000235542    0.00118393    0.00209277  -0.000286429  -0.000457861  -0.000109527   2.91496e-05  -2.37502e-05  -6.74087e-06  -9.74852e-07   1.29237e-06   2.08370e-07       4.45909       5.75471       6.22620       6.66968       6.53849       6.09103       5.37967       4.92311       4.18694       3.48132       2.78784       2.24001       1.64401       1.23916      0.884832      0.619144      0.420590      0.270671      0.179290      0.110964     0.0660028     0.0388230     0.0219782     0.0125638    0.00630790    0.00327510    0.00159880   0.000733460   0.000352704   0.000138860   5.95512e-05   2.22768e-05   8.15726e-06   2.95473e-06   9.13536e-07   2.92089e-07
  21  20 3835.3991    1.8147  6.4598  9.4422 -0.0011  0.0714   0.0164   0.1868    0.0778   0.0000   428.4628      -7.12206       15.7585      -8.54187      -5.86552       6.00700     0.0105403      -1.00341       1.25147     -0.515535       1.84492       4.40599      -4.52122      0.711270       1.95290     -0.280559     0.0848653      0.306194      0.207419     0.0623576     0.0661775     0.0123194     0.0185292    0.00448701    0.00579438    0.00296404   -0.00250398  -0.000252934  -0.000655830   0.000333917  -6.11556e-06   1.01901e-05   7.11717e-06  -9.18519e-08  -1.13563e-06   6.05348e-07       5.59506       6.93319       7.66928       7.92718       7.78695       7.40473       6.74198       6.12984       5.16431       4.26868       3.45523       2.76180       2.12605       1.52913       1.11731      0.787253      0.535275      0.353727      0.221360      0.139852     0.0831474     0.0496968     0.0274538     0.0143073    0.00782271    0.00400673    0.00197810   0.000924851   0.000423075   0.000182631   7.24470e-05   2.80229e-05   1.06998e-05   3.60240e-06   1.19913e-06   3.65244e-07
  21  21 3979.6519    1.5101  8.5464  9.2687 -0.0019  0.0881   0.0124   0.2410    0.0636   0.0000   428.5616      -3.38816       40.0860       11.6589      -4.34257       6.85583      -1.43169       3.10033       1.47337       5.71159     -0.352503      -1.55621       4.16163       1.23468     -0.715418     0.0461812      0.397230     0.0617065    -0.0628922      0.323267     0.0392045     0.0152560     0.0578072    0.00116913   -0.00846886   -0.00653412   -0.00140422   0.000631116   0.000569285   1.51324e-05   3.61919e-05   2.45186e-06  -8.45189e-06  -5.02165e-06  -1.34785e-06   3.13955e-07       6.85865       8.95174       9.88931       10.0508       9.96231       9.40003       8.56929       7.48532       6.44627       5.40021       4.35884       3.44733       2.57562       1.88961       1.38613      0.940906      0.643727      0.427765      0.270481      0.168191      0.101861     0.0599620     0.0334309     0.0180852    0.00940985    0.00493832    0.00232022    0.00108959   0.000502696   0.000216090   8.95932e-05   3.55108e-05   1.26183e-05   4.57372e-06   1.48975e-06   4.61170e-07
  21  22 4123.7887    1.2644 10.4734  9.1610 -0.0018  0.1071   0.0100   0.2937    0.0563   0.0000   438.3171       35.8095       9.37885      -13.7586      -1.26065       9.20168       1.12373       10.4728       12.0933       3.45789      -6.86014      -2.99580       2.62016      -1.82403      -2.11249      0.518534      0.424643     -0.814181      0.386908      0.169196      0.235002    -0.0389803     0.0230921     0.0330355     0.0258932    0.00432457    0.00305824   2.10717e-05  -0.000679341   7.37387e-05   0.000241520  -2.23904e-06  -5.14991e-05   9.90520e-08   3.88654e-07   1.13462e-06       8.09494       10.4420       11.2909       11.8472       11.7489       11.0122       10.0685       8.93657       7.78206       6.35175       5.12734       4.07163       3.09618       2.33810       1.67136       1.15069      0.795389      0.534410      0.340015      0.211233      0.126637     0.0736533     0.0414491     0.0230558     0.0121457    0.00627714    0.00304311    0.00142084   0.000637025   0.000273418   0.000113409   4.42889e-05   1.60691e-05   5.66079e-06   1.82951e-06   5.69133e-07
  21  23 4267.7400    1.0557 13.6220  9.0717 -0.0001  0.1426   0.0078   0.3847    0.0496   0.0000   443.9709      -1.62523      -17.7696      -7.44227      -3.52784       4.48179       15.5009      -5.58899      -5.29283       2.20736       12.7887      -2.97461      -2.94913      -4.39150     -0.995192      -1.53857       2.80832      0.372933      0.331249     -0.675493     -0.168778      0.145482     0.0203636   -0.00146732   -0.00833914   -0.00111365  -0.000597301   -0.00257712  -0.000117110   0.000458673   0.000124807   6.88240e-06  -3.76884e-05   2.52873e-08  -4.34576e-06  -1.34710e-06       10.5752       13.8588       14.9443       15.7604       15.1332       14.8085       13.1947       11.8310       10.2770       8.50537       6.93584       5.45525       4.14639       3.08530       2.23976       1.56480       1.08581      0.693321      0.454059      0.278781      0.171676     0.0996826     0.0567523     0.0307118     0.0160635    0.00831953    0.00403059    0.00189102   0.000873510   0.000365345   0.000152072   5.96944e-05   2.20158e-05   7.79258e-06   2.48840e-06   7.72034e-07
  22   9 2259.9770    1.0639  0.7808  9.4383 -0.0030  0.0232   0.0256   0.0540    0.1310   0.0000   437.2108      -6.94170       17.6293       2.77932      -1.92127      0.859505      -1.02787      0.983348    -0.0988406      -2.35069     -0.956192     0.0974113       1.05062     -0.599664      0.181947    -0.0504152      0.225738     -0.289803     0.0733914     0.0331800     0.0511140    -0.0377057     0.0171690   -0.00608108  -0.000884002    0.00318917  -4.97461e-05   -0.00119342  -0.000625323   0.000153885   4.04386e-05  -5.62873e-06  -1.98279e-06  -5.86939e-06  -1.65057e-07   2.61446e-07       1.76297       2.20903       2.26894       2.41452       2.33576       2.45656       2.20849       1.96364       1.63571       1.32161       1.08830      0.887268      0.679766      0.507232      0.395364      0.286482      0.197876      0.133619     0.0896829     0.0562066     0.0342737     0.0208077     0.0117997    0.00654553    0.00367958    0.00178141   0.000909947   0.000444410   0.000215081   9.72717e-05   4.23232e-05   1.81969e-05   7.04736e-06   2.51184e-06   9.87504e-07   3.22536e-07
  22  10 2410.7734    1.4873  1.0353  9.6780 -0.0112  0.0267   0.0321   0.0645    0.2230   0.0000   440.4660     0.0467973       11.6195      -3.97611      -2.77605       1.40081      -2.13160       1.37060    -0.0383928      -2.33730      -1.94442      0.750881     -0.991959     -0.139644    -0.0583747     -0.108876    -0.0234786    -0.0269776      0.113615    -0.0246764   -0.00888739     0.0202638   -0.00499263     0.0101548    0.00376357   -0.00458467  -0.000187159  -0.000635271   0.000323306  -7.12476e-05  -6.13606e-05   2.37657e-05   8.28890e-06   2.27567e-06  -8.68757e-07  -9.99558e-09       1.90470       2.71777       2.69611       2.97046       2.88567       2.85866       2.52761       2.24521       1.90672       1.55445       1.37560      0.992669      0.849001      0.563272      0.455693      0.309827      0.220200      0.144037     0.0962413     0.0602291     0.0385718     0.0224733     0.0133195    0.00784093    0.00394793    0.00220478    0.00107817   0.000523240   0.000241561   0.000124449   4.67379e-05   2.15825e-05   8.33258e-06   3.25711e-06   1.09208e-06   4.14596e-07
  22  12 2707.0635    2.5190  0.9328 10.8782 -0.0076  0.0252   0.0546   0.0569    0.2028   0.0000   436.0069      -4.61892       14.7907      -1.00454      -4.29825     -0.748423      0.719112      -2.48415       1.82040      0.726978      -1.20007      0.854642      0.327035     -0.862128     -0.424802    -0.0794894     0.0300288     0.0961087     -0.115717    -0.0638046    0.00304319     0.0340979  -0.000751537   -0.00366928    0.00297860    0.00291207   -0.00132167   0.000105955   0.000250424  -0.000117669   1.25684e-05  -2.71211e-05   4.48725e-06  -1.86499e-06  -4.79151e-07   3.37828e-07       2.00921       2.50522       2.90050       3.03822       2.87351       2.77545       2.51484       2.21842       1.86003       1.57267       1.21563      0.979490      0.753678      0.590106      0.398644      0.292873      0.208836      0.142199     0.0845352     0.0563991     0.0368828     0.0208007     0.0120761    0.00693229    0.00374598    0.00194787   0.000975614   0.000538043   0.000253011   0.000109807   4.47690e-05   1.99084e-05   8.28290e-06   3.29607e-06   1.08944e-06   3.78704e-07
  22  13 2854.6368    3.2487  0.9341 10.4404 -0.0023  0.0248   0.0675   0.0564    0.3958   0.0000   438.5859      -3.52340       13.7256      -1.03560       4.23261       4.92005      0.907012      -1.05284      -3.05924       1.35992     -0.861827     -0.730103     -0.978153      0.806766      0.136167     -0.409957     -0.222650   -0.00523306    -0.0486820    -0.0376313     0.0641733    0.00971408    -0.0178864   0.000434360  -0.000392101  -0.000662591   0.000807182   0.000541208   4.59467e-05  -3.72523e-05   7.97001e-06   3.28124e-05  -1.72289e-06  -2.66052e-06  -1.07295e-06  -2.32298e-07       2.11865       2.72137       2.76598       2.76050       2.61421       2.37341       2.18281       2.13066       2.04406       1.79847       1.50581       1.19519      0.914589      0.670978      0.469159      0.330277      0.213869      0.145054     0.0883279     0.0581503     0.0341278     0.0211196     0.0123178    0.00677386    0.00384975    0.00189513    0.00104864   0.000461363   0.000230850   0.000101620   4.45204e-05   1.76357e-05   7.51065e-06   2.52711e-06   1.01151e-06   3.17890e-07
  22  14 3001.3039    3.7181  0.9226 11.6660 -0.0047  0.0284   0.0820   0.0582    0.1929   0.0000   439.5270     -0.837215       18.2646      -1.28137      -4.00730      0.117070       1.59099      -4.38570     -0.776038       2.25538      -1.71200      -2.06005      0.450030      0.871419     -0.481729     0.0757605    -0.0644400    0.00614236   -0.00723465     0.0765778     0.0126664   -0.00163501     0.0162292    -0.0137608   0.000430210    0.00302217   -0.00225016  -0.000478647   2.38200e-05   0.000161866  -7.74695e-05   1.29591e-05   2.74111e-06  -4.07139e-06   1.34146e-06   4.20618e-07       2.43656       2.55911       2.51326       3.27054       3.63504       3.05969       2.30946       2.26306       2.25589       1.90622       1.32139      0.928193      0.888686      0.734606      0.514977      0.290313      0.196567      0.162498      0.119581     0.0754107     0.0420817     0.0215884     0.0132550    0.00888473    0.00555938    0.00315581    0.00161823   0.000731800   0.000316021   0.000125888   5.02558e-05   1.96362e-05   7.67663e-06   2.82975e-06   9.69199e-07   3.24445e-07
  22  15 3146.9124    3.9867  1.2151 11.3377 -0.0061  0.0266   0.0768   0.0698    0.2857   0.0000   439.9894      -5.50128       13.8910       4.24877      0.894308     -0.145576       1.37584       1.40572      -1.74715     -0.458620      -2.35177       2.43145     -0.872167     -0.753254     -0.222977     0.0838094     -0.178017     -0.115382    -0.0173239    -0.0308007    -0.0245589     0.0153339   -0.00110048    -0.0133936   -0.00150803   -0.00287915   -0.00126763  -0.000105439   0.000276046  -7.66922e-06  -7.03403e-05  -1.78142e-06   6.97241e-07   1.80129e-06  -1.78048e-06   2.08133e-07       2.01241       2.49342       2.72714       2.88471       2.76639       2.67935       2.40647       2.12943       1.87872       1.66416       1.37567       1.07419      0.799115      0.606154      0.445733      0.315446      0.223689      0.137430     0.0913598     0.0597543     0.0366856     0.0224962     0.0135833    0.00780905    0.00421893    0.00217989    0.00110259   0.000514956   0.000252462   0.000118435   4.92456e-05   2.08686e-05   8.49203e-06   3.26480e-06   1.19260e-06   3.79724e-07
  22  16 3292.1090    3.6505  1.3535 11.5073 -0.0086  0.0301   0.0683   0.0696    0.1959   0.0000   436.9385      -7.25737       9.50608       3.11402      -3.60312      -2.16259       6.53005      -1.24248      -3.89920      -2.37961       1.94095       1.06262      0.907181      0.800746    -0.0749252     -0.212319      0.201231      0.146735     0.0390676     0.0416733   -0.00191448    0.00856369     0.0243548     0.0104930   -0.00572292    0.00202295    0.00287402   0.000188958   0.000107692   0.000118346   3.96852e-05  -1.57890e-06  -1.93962e-06  -1.27385e-06   1.28500e-06   3.45932e-08       2.16540       2.87447       3.05774       3.20007       3.01083       3.00042       2.65700       2.61002       2.11106       1.87049       1.48706       1.18103      0.925000      0.695684      0.508570      0.358631      0.248968      0.164293      0.108767     0.0692979     0.0415766     0.0244429     0.0148467    0.00790946    0.00464398    0.00243419    0.00119859   0.000631796   0.000295267   0.000127409   6.20367e-05   2.44224e-05   9.40993e-06   3.89481e-06   1.35021e-06   4.34752e-07
  22  17 3437.0867    3.0429  2.1283 10.9681  0.0002  0.0370   0.0429   0.0899    0.1027   0.0000   438.3360      -2.11009       11.7966       5.95659      -1.52820     -0.527071      -2.80904       3.55324      -1.28844      0.586366       2.07025       1.77615      0.223310      0.997193      -1.21072     -0.251751     -0.467921     -0.154433      0.147524    -0.0981565     0.0357269    0.00913332   -0.00495987    -0.0209068    0.00275620    0.00590349  -0.000544843   0.000575582   0.000123125   7.27631e-05   1.90620e-05  -1.18041e-05  -1.41952e-05  -1.32502e-06   1.69521e-06  -1.70426e-07       2.70871       3.56111       3.86067       3.97460       3.84106       3.64869       3.46396       3.00484       2.67487       2.26132       1.89175       1.52886       1.16726      0.859804      0.624015      0.430767      0.310555      0.199052      0.138041     0.0850384     0.0538567     0.0323375     0.0188015     0.0104245    0.00555420    0.00301022    0.00149848   0.000752063   0.000350864   0.000163937   7.18421e-05   3.01076e-05   1.18634e-05   4.67197e-06   1.65939e-06   5.70416e-07
  22  18 3581.9877    2.4803  3.5165 10.2627 -0.0030  0.0471   0.0280   0.1212    0.0894   0.0000   439.8708      -3.72001       9.23056      -4.18825       1.07068       2.68203       3.59366       4.53737      -1.14621      -3.43563      -1.61289     -0.924514    -0.0369755      0.866176     -0.465598     -0.664897      0.423968      0.117002    -0.0450810    -0.0203144    0.00688093     0.0680161     0.0235835    0.00790741   -0.00100296    0.00163816    0.00239852  -0.000268459   2.18925e-05   0.000310574   6.23180e-05  -1.15712e-05  -1.07135e-05   1.73719e-06  -6.16807e-07  -1.54030e-06       3.46804       4.50123       4.82631       5.10988       4.96780       4.78093       4.37687       4.02018       3.35627       2.86420       2.26523       1.87989       1.40068       1.08188      0.793111      0.579888      0.390509      0.269437      0.172575      0.111440     0.0670443     0.0414969     0.0236803     0.0135225    0.00719047    0.00390043    0.00198119   0.000961632   0.000462811   0.000212244   9.46343e-05   3.87120e-05   1.54903e-05   5.75216e-06   2.06632e-06   7.07962e-07
  22  19 3726.6868    2.0798  4.8404 10.0204 -0.0019  0.0590   0.0214   0.1536    0.0783   0.0000   433.8017      0.697903       15.6221       4.10566       2.23828      0.609049       2.25756       5.03802      -2.33778      -3.43752      -1.74392       1.64392      -1.21148     -0.101473       1.05636     -0.122723      0.599086     -0.435903    0.00675169    -0.0722467     -0.112492    -0.0108092     0.0559259     0.0434206    -0.0130235    0.00348191    0.00478528   0.000205446  -0.000560639   7.06287e-05  -0.000245886  -2.66358e-05  -1.76401e-05  -4.07732e-06  -3.43583e-06   5.23799e-07       4.45354       5.64221       6.27818       6.49688       6.57535       6.29427       5.68121       4.98816       4.23388       3.57591       2.95351       2.26973       1.78899       1.34149      0.982131      0.705375      0.488899      0.334034      0.217152      0.139363     0.0870034     0.0526077     0.0302903     0.0173528    0.00940408    0.00492948    0.00247650    0.00124054   0.000572594   0.000263561   0.000112849   4.93477e-05   1.92184e-05   7.53457e-06   2.65006e-06   9.08716e-07
  22  20 3871.4483    1.7192  6.5697  9.4661 -0.0001  0.0713   0.0152   0.1913    0.0730   0.0000   437.5264      -14.2676       20.3831       18.7111      -10.9997     -0.911390       5.53318       5.67749       7.99305      -4.11950      -3.44404      0.400713      0.648511      -2.53107      -1.87199       1.32268     -0.229823     -0.270790     -0.281751      0.125758     0.0186093    -0.0891237    0.00210680     0.0343063    -0.0205853   -0.00663017   -0.00235202  -0.000360209   0.000559086   0.000240111   2.42466e-05   5.08294e-06  -4.77548e-05  -6.08353e-06  -4.10941e-06  -1.63736e-06       5.27841       6.81409       7.26590       7.50516       7.49229       7.26614       6.77021       5.98141       5.17946       4.28982       3.54414       2.83216       2.19557       1.68654       1.21820      0.877195      0.607587      0.410445      0.275978      0.175323      0.107378     0.0626320     0.0371355     0.0204297     0.0114300    0.00589497    0.00304434    0.00145426   0.000708925   0.000317671   0.000142723   5.80470e-05   2.36797e-05   8.95572e-06   3.25222e-06   1.07858e-06
  22  21 4016.2698    1.4210  9.1987  9.2130 -0.0014  0.0926   0.0111   0.2527    0.0603   0.0000   442.9008      -20.7613       11.8523       9.17047       2.76087       13.5151      -1.13139      0.115406      -1.83886       12.0022      -1.52428      -5.81818      -1.99341      -2.28831     -0.113230     -0.166826     -0.808958      -1.19750      0.124854   -0.00495722     0.0164348     0.0334576    -0.0256635   -0.00191933   -0.00604632    -0.0162552   -0.00669479    0.00125992    0.00108904  -0.000207279  -0.000279107  -8.34008e-05   1.90202e-05   5.81706e-06  -1.55671e-06  -1.15834e-06       6.67792       8.65945       9.46555       9.71726       9.87283       9.22115       8.68664       7.61884       6.71189       5.63539       4.55270       3.64220       2.84359       2.12096       1.59524       1.10879      0.790615      0.522530      0.346930      0.222345      0.134037     0.0826719     0.0472786     0.0268500     0.0148729    0.00789663    0.00393926    0.00201145   0.000935565   0.000422852   0.000189066   7.88365e-05   3.07944e-05   1.20201e-05   4.27731e-06   1.44718e-06
  22  22 4160.6817    1.1902 11.7603  9.1397 -0.0011  0.1202   0.0089   0.3193    0.0521   0.0000   439.9959       3.25021       9.29223      -13.7823      -17.1279       9.18307       7.67359      -19.1609      -6.57029       12.2048      -1.13218      -6.00425       4.49362      0.114863      -2.17104     -0.384426       1.93050     -0.463260     -0.304565     -0.112613    -0.0269160     -0.100077      0.108761     0.0305533    0.00689685   -0.00207738    0.00116777   0.000546942    0.00134570   0.000887251   0.000118667  -0.000140176   9.23710e-05   1.54768e-05   5.05840e-06  -7.17829e-07       8.60830       11.1722       12.3850       12.6243       12.7819       11.9069       11.2062       10.1330       8.50541       7.29883       5.84878       4.67896       3.58956       2.77939       2.06121       1.45315       1.02298      0.691057      0.446169      0.287424      0.175914      0.105621     0.0620275     0.0347945     0.0193390     0.0101432    0.00526322    0.00255508    0.00124482   0.000550348   0.000252400   0.000102523   4.28577e-05   1.58903e-05   5.60416e-06   1.86851e-06
  22  23 4305.5849    0.9742 13.9814  9.0954 -0.0019  0.1474   0.0072   0.3949    0.0468   0.0000   435.3872     -0.978320     -0.131354      -4.64336       27.7647       26.3018       12.7383      -6.24150       12.5530       3.97383       1.92532       6.63769      -7.66933      -4.75606      0.669074     0.0278286      -2.46344      -1.09253     -0.280936      0.172645     -0.143841     0.0253305    -0.0213671    -0.0309602   -0.00574752   -0.00924974    0.00597505   0.000431741   0.000671248  -0.000674968   0.000308028   0.000159291   8.71515e-05   1.97519e-06  -1.07164e-06   1.92255e-07       10.5051       13.6560       15.0367       15.6647       15.4430       14.4809       13.4880       12.1930       10.5006       8.96794       7.39661       5.91021       4.58916       3.42822       2.46101       1.80803       1.23731      0.836292      0.544872      0.352425      0.220243      0.131115     0.0776201     0.0436629     0.0240501     0.0125186    0.00651416    0.00319523    0.00156772   0.000705609   0.000312991   0.000127644   5.23876e-05   1.96226e-05   7.07347e-06   2.36900e-06
  23   7 1969.5916    0.5698  0.5564  8.8276 -0.0097  0.0205   0.0171   0.0469    0.0887   0.0000   439.1348      -3.67329       14.6338      -2.53573      -2.94423      -1.16622     -0.270728     -0.217233      0.704429     -0.385074      -1.17736    -0.0195387     -0.804264     -0.936325      0.311521      0.252185      0.427480    -0.0741838    -0.0294358    0.00151871     0.0139291    -0.0219645     0.0156175   -0.00865011   -0.00332950   0.000871369   0.000472953   -0.00119972  -6.64619e-05  -0.000161018  -8.00151e-05  -4.68137e-05  -1.58907e-06  -5.01780e-06   2.84735e-06   5.83829e-08       1.45120       1.86746       1.99863       2.26341       2.12143       1.93169       1.81430       1.73312       1.49715       1.20015       1.01983      0.860355      0.640848      0.498447      0.357109      0.271323      0.196521      0.122635     0.0839629     0.0546898     0.0352491     0.0213872     0.0129574    0.00732238    0.00453702    0.00248847    0.00109711   0.000676089   0.000325270   0.000173952   7.76839e-05   3.49565e-05   1.60030e-05   5.54826e-06   2.18277e-06   9.01626e-07
  23   8 2131.0624    0.7896  0.8457  9.1023 -0.0056  0.0246   0.0184   0.0596    0.1160   0.0000   434.8278       1.33997       19.6359       2.64909      -2.01051     -0.215342       1.24661       1.78977      -2.12781     -0.211856      0.922368     -0.169539     -0.431030     -0.299055    -0.0748641      0.629363      0.181713     0.0651378    -0.0593490    -0.0240913     0.0398103     0.0534630    -0.0157142    -0.0129403    0.00249558   0.000679429   -0.00154817  -0.000510536  -0.000103004   0.000224090   0.000184967  -4.03291e-05   1.12743e-05   1.34004e-06   3.07421e-07   1.71057e-06       1.67027       2.08382       2.30892       2.44533       2.33305       2.38810       2.18915       1.82296       1.72022       1.44061       1.10626      0.991460      0.757360      0.550946      0.412851      0.315547      0.203410      0.146118      0.104362     0.0642402     0.0420019     0.0263055     0.0154362    0.00901880    0.00495368    0.00287336    0.00141038   0.000783068   0.000363239   0.000181331   8.28907e-05   3.65380e-05   1.60768e-05   6.23212e-06   2.33157e-06   9.27342e-07
  23   9 2287.4133    1.1619  0.9337  9.3422 -0.0086  0.0251   0.0250   0.0587    0.1668   0.0000   436.3342      -2.80291       12.5011       3.47697      -3.01400       1.93675      -1.07637       2.16261       2.79818      0.912881    -0.0540311      -1.70455      -1.16170     -0.700221     -0.347839      0.111226     0.0326456    -0.0101303    -0.0734947     0.0814697     0.0138169    -0.0275914     0.0183322    0.00418431   -0.00402430    0.00364083   0.000727452   0.000189481  -0.000643514   0.000304202   4.80617e-05   3.36183e-05  -2.54962e-05   2.54374e-06   7.18694e-07   1.22184e-06       1.93404       2.29278       2.61272       2.83553       2.68214       2.56578       2.42790       2.20562       1.85014       1.54411       1.21986      0.997765      0.782812      0.585194      0.444958      0.343193      0.239934      0.152195      0.104641     0.0736552     0.0450018     0.0251932     0.0148505    0.00938057    0.00543518    0.00295970    0.00151750   0.000733926   0.000374389   0.000193436   9.34218e-05   4.06740e-05   1.59877e-05   6.40145e-06   2.54591e-06   9.49399e-07
  23  10 2439.1557    1.5340  1.0640  9.8288 -0.0066  0.0265   0.0318   0.0641    0.2091   0.0000   439.2322    -0.0333871       12.8914       4.19567      -2.66336      -3.53270      -5.73091      -1.39844       1.13124       1.33795       1.12420      0.281987     -0.901270     -0.235391     0.0609091     -0.301730     -0.256492     0.0154044    -0.0317912     0.0552079     0.0336131    -0.0153168   -0.00746456  -0.000867497   -0.00915530   -0.00275369   -0.00195109  -0.000525429  -0.000437190  -0.000261834  -2.40976e-05  -5.35082e-06   6.97507e-06  -2.01079e-06  -3.13805e-06  -9.35091e-07       2.04668       2.34247       2.46854       2.72415       2.78107       2.62287       2.48551       2.25996       1.90971       1.54528       1.36300       1.04844      0.856231      0.660323      0.507657      0.342779      0.229829      0.170519      0.124892     0.0831227     0.0514478     0.0301193     0.0174306     0.0103482    0.00583191    0.00340484    0.00179410   0.000928010   0.000425729   0.000205560   9.31910e-05   4.34530e-05   1.78967e-05   7.37791e-06   2.76351e-06   9.71661e-07
  23  11 2588.6106    2.1933  0.9950  9.3662 -0.0047  0.0230   0.0453   0.0600    0.4494   0.0000   436.8248      -4.35270       8.69797      -1.47196      -3.26944      -1.54232      -2.01157     -0.147416      0.613436      -1.15106      -1.54092      -1.96937       1.51500      0.935862    -0.0197635     -0.190981     0.0981746    0.00549439     0.0311169     -0.108548     0.0313699    0.00483587  -0.000226531    -0.0157676    0.00784077  -0.000698886    0.00151379   0.000171878   7.90051e-05   0.000314568  -8.02653e-05   1.76923e-05   3.66793e-06   4.59218e-06  -1.72477e-06  -1.75831e-06       1.68463       2.09178       2.41151       2.45010       2.46039       2.35583       2.15449       1.90630       1.63762       1.39493       1.15749      0.973314      0.736304      0.558253      0.399111      0.288556      0.189113      0.144224     0.0963204     0.0593007     0.0407530     0.0247552     0.0148889    0.00878866    0.00453038    0.00259399    0.00136986   0.000725516   0.000346793   0.000160418   7.90511e-05   3.31532e-05   1.50295e-05   6.05636e-06   2.40643e-06   8.30060e-07
  23  13 2885.9563    3.4134  0.9361 10.9322 -0.0031  0.0246   0.0704   0.0557    0.2998   0.0000   439.7271       3.27006       12.6828       1.10433      -3.97631      -1.97779     -0.675409      0.133942     -0.766154     -0.124042      -1.45493      0.537082      0.154850     -0.659508     0.0207948      0.592853    -0.0211146    -0.0133425     -0.167085    -0.0581811     0.0428688    -0.0180452    0.00136856    -0.0181588   -0.00726431   -0.00144851    0.00324990   0.000156129  -0.000205076  -9.28137e-06   7.96502e-06  -4.09277e-06   5.63779e-07   4.30291e-07   2.39954e-06  -7.60249e-07       1.69182       2.39142       2.56278       2.68918       2.59789       2.40187       2.39174       1.95549       1.81045       1.47626       1.26386      0.973037      0.792196      0.575021      0.442651      0.305681      0.218842      0.148229      0.102068     0.0648553     0.0407181     0.0257150     0.0144076    0.00895116    0.00478258    0.00272784    0.00139498   0.000711404   0.000370859   0.000170615   7.80030e-05   3.67772e-05   1.52055e-05   6.53048e-06   2.44483e-06   9.13347e-07
  23  14 3033.3620    3.9722  0.8769 11.5677 -0.0066  0.0252   0.0854   0.0522    0.2651   0.0000   440.4678      -2.01302       11.5830       3.15849       4.40488       2.08443      0.615926      -2.78373     -0.443883     -0.471317      -2.27314      0.717055      0.230702      0.148626     -0.320384     -0.664414    0.00198174     0.0392314    -0.0258174     0.0821861   -0.00458294     0.0106731   -0.00939477    0.00878380   -0.00783051   -0.00127819  -0.000214246  -0.000746276   7.90768e-05  -2.15937e-05  -7.42201e-05   2.24401e-05   2.55395e-05  -3.73935e-06  -3.06314e-06   2.38439e-06       1.64749       2.37047       2.49423       2.74532       2.56228       2.51024       2.37423       1.95110       1.88273       1.40965       1.26637      0.973290      0.801728      0.573105      0.439268      0.321462      0.213177      0.160505     0.0990165     0.0711875     0.0408499     0.0280752     0.0160780    0.00886206    0.00540392    0.00267113    0.00155186   0.000711903   0.000412685   0.000169789   8.78849e-05   3.55398e-05   1.69896e-05   6.17835e-06   2.44678e-06   9.34837e-07
  23  15 3179.6245    3.6371  1.1438 12.0685 -0.0027  0.0285   0.0730   0.0680    0.1513   0.0000   439.5524      -2.60316       11.2197       4.04153     -0.825938      0.927590      -3.44340      -7.60472      -1.92525      0.740672       1.25800       1.03347      -1.18453     -0.605415      0.821572      0.437714     -0.447055      0.167956     0.0344553    -0.0130575     -0.113619    -0.0365857    0.00869413   0.000787013   -0.00184625   -0.00488727    0.00200312   6.90118e-05  -0.000119423  -0.000250071   6.53466e-05   4.27817e-05   2.21298e-05  -3.59728e-06   2.18567e-06   1.02511e-06       1.83291       2.62916       2.69013       3.02844       2.88212       2.87296       2.60184       2.31561       2.00217       1.56765       1.37689       1.05361      0.875158      0.636781      0.479134      0.336840      0.235207      0.169358      0.114680     0.0775566     0.0499581     0.0296922     0.0180562    0.00974427    0.00605197    0.00312588    0.00172345   0.000807945   0.000467550   0.000194879   9.93146e-05   4.11553e-05   1.92234e-05   7.01569e-06   2.90223e-06   1.03120e-06
  23  16 3325.4243    3.4230  1.6556 11.5051 -0.0055  0.0319   0.0559   0.0796    0.1156   0.0000   439.7872     -0.718677       11.8224       9.63976      -5.18627     -0.914693       4.69856      0.104959      -1.29798      -1.35846       1.44040      -1.72099       2.23843     -0.392108     0.0648149      0.326237     -0.424611     0.0440758    -0.0284022   -0.00152626      0.214581    -0.0103601    -0.0547692     0.0219897    0.00350977   -0.00481181    0.00151545  -0.000195337   0.000540270   0.000297871  -8.78234e-05   4.46864e-06  -2.73057e-06   3.49493e-06  -1.73340e-06   3.90162e-07       2.23717       2.79538       3.13805       3.21749       3.13157       3.06846       2.81801       2.49033       2.27360       1.95392       1.62160       1.30293       1.02367      0.748129      0.581248      0.424876      0.303061      0.199513      0.130577     0.0875526     0.0528087     0.0346876     0.0210132     0.0120501    0.00695378    0.00378055    0.00196334    0.00100022   0.000503290   0.000235912   0.000110341   4.93422e-05   2.15170e-05   8.25113e-06   3.31760e-06   1.25470e-06
  23  17 3471.1074    2.9389  2.4781 10.7159 -0.0016  0.0376   0.0380   0.0989    0.0955   0.0000   434.8958      -2.60177       17.2912       2.81123       2.35950       3.76511      -3.74254     -0.410599       2.40375      0.489893     -0.590474     -0.155402    -0.0935670       1.04668      0.246284      0.231685     -0.794484      0.343612      0.289506    -0.0125882     0.0446252     0.0768438     0.0502811   -0.00217049     0.0115939    -0.0113384   0.000965674   0.000491809   0.000309016  -0.000349407  -4.80452e-05  -1.04588e-05   2.30797e-06   9.64251e-07  -2.65797e-06   1.88641e-06       2.60901       3.34919       3.59430       3.81641       3.87807       3.63297       3.43048       3.02198       2.68148       2.20207       1.84999       1.49743       1.19642      0.886923      0.670891      0.483668      0.337603      0.240128      0.158831      0.106748     0.0667775     0.0412985     0.0246006     0.0141855    0.00806188    0.00443442    0.00231498    0.00121333   0.000589901   0.000288389   0.000133477   5.88508e-05   2.48304e-05   1.01458e-05   3.75673e-06   1.42530e-06
  23  18 3616.4922    2.4239  3.8345 10.2539 -0.0012  0.0486   0.0260   0.1268    0.0775   0.0000   440.2542       2.42009       22.1967       2.14033       1.61324      -4.00229     -0.930419      0.547458       3.79764      -4.27296      -2.93210      -1.20284      0.486565      0.842902      -1.21909      0.584680     -0.157647      0.414852    -0.0321136      0.275684     0.0802294    -0.0484088    -0.0138180    -0.0121185    0.00795825  -0.000413207    0.00251417   -0.00267222    0.00104899   0.000631855  -5.13394e-07  -1.62248e-05   2.85300e-05  -4.80870e-06  -6.46656e-06  -9.85473e-07       3.42964       4.35489       4.89877       4.98045       4.95033       4.69278       4.48472       3.96734       3.46847       2.94167       2.47568       2.01640       1.53146       1.19374      0.895738      0.626487      0.440049      0.311164      0.208676      0.134452     0.0839671     0.0541185     0.0316036     0.0181886     0.0102596    0.00556839    0.00304762    0.00153685   0.000780989   0.000356220   0.000167945   7.59026e-05   3.35824e-05   1.36461e-05   5.24994e-06   1.87660e-06
  23  19 3761.8353    2.0093  5.2526  9.8010 -0.0022  0.0611   0.0192   0.1566    0.0769   0.0000   441.5148     -0.449568       13.1340       4.49953       2.82293       4.74962      0.623478      -1.64237      -2.48876     -0.733762       3.55840      -3.09833     -0.283297     0.0384560       1.13832      -1.68878     -0.313578     -0.206067     -0.158659    -0.0979621     0.0313954    -0.0700152    0.00885256     0.0341184    -0.0110104   -0.00217097   -0.00473227  -0.000999205    0.00275950   0.000287558   0.000220637  -7.67433e-05   5.96052e-05  -3.01180e-05  -1.96388e-06   3.88267e-06       4.25801       5.73542       6.08800       6.61665       6.49209       6.27258       5.72824       5.05707       4.50823       3.64186       3.06693       2.46961       1.91630       1.47490       1.09625      0.784800      0.572451      0.387791      0.262273      0.170420      0.109710     0.0668493     0.0403632     0.0240132     0.0127688    0.00736287    0.00379538    0.00200232   0.000967585   0.000474681   0.000214015   9.67778e-05   3.93922e-05   1.63805e-05   6.26631e-06   2.31588e-06
  23  20 3907.2043    1.6435  7.4811  9.4278 -0.0009  0.0774   0.0136   0.2051    0.0659   0.0000   438.1053      -1.50911       7.63136      -3.15771      -6.45182      0.868306      0.234883      -1.53110       5.66485       5.44374       7.74358       1.60775       3.13227      -4.13427      0.558482     -0.155153      0.225236     0.0937132     -0.100452      0.423165     0.0973633    0.00702714     0.0343680   -0.00416453    0.00747774   -0.00749898    0.00499323   0.000592693  -0.000902845  -0.000298335   5.66593e-05   0.000145051  -5.39674e-05   1.76555e-05   1.53113e-05   1.94801e-06       5.38657       7.02607       7.65868       8.06571       7.99505       7.62077       7.17060       6.41558       5.57355       4.77065       3.89438       3.04803       2.43426       1.91713       1.41779       1.01318      0.732343      0.500883      0.332482      0.220285      0.138200     0.0836825     0.0499670     0.0290595     0.0167681    0.00926342    0.00484564    0.00252911    0.00125171   0.000595533   0.000273776   0.000118358   5.18369e-05   2.09911e-05   8.39120e-06   3.12816e-06
  23  21 4052.3337    1.3603 10.0245  9.2310 -0.0010  0.0992   0.0103   0.2661    0.0565   0.0000   445.6883      -9.82464      -4.86038       13.1817      -13.5081      -13.6956       10.1965      -12.9077      -14.6821       8.64141      -10.3560       7.85055       3.89064      0.676511      -1.16668     -0.265769      0.707633     -0.955149     -0.504555   -0.00539598     -0.135954     -0.157998    -0.0192690    -0.0105325    -0.0311444    0.00132425   -0.00572378    0.00313964    0.00119260   0.000927005  -0.000256460  -0.000158981  -9.55593e-06  -5.98240e-06  -1.61448e-05   2.72358e-06       6.96136       8.93859       9.86299       10.1850       10.3263       9.62994       9.18426       8.07370       7.26440       6.07925       5.01328       4.07421       3.15295       2.45910       1.82179       1.31662      0.928400      0.641019      0.432333      0.280697      0.178127      0.109429     0.0649354     0.0386353     0.0214442     0.0119721    0.00642688    0.00325816    0.00164320   0.000764877   0.000366216   0.000156977   6.84936e-05   2.73917e-05   1.08200e-05   3.88078e-06
  23  22 4197.4190    1.1376 11.4010  9.1627 -0.0029  0.1151   0.0086   0.3167    0.0512   0.0000   434.0238      -22.3796       17.8984     -0.289324      0.345716       1.85734       10.6517       4.97861      -6.46526      -5.49884       1.81500      -7.61213       6.29741      -1.35512     -0.260822       1.51174       1.12301      -1.55329      0.289258      0.653319      0.276260    -0.0433313     0.0224728    0.00355017    -0.0352742     0.0111728    0.00620181   -0.00803255   -0.00262382  -0.000646465   0.000264349   0.000101159  -7.65325e-06   4.17435e-05  -4.96305e-07  -6.98253e-06       7.92732       10.3297       11.4025       11.8339       11.9050       11.2827       10.3846       9.45830       8.26516       7.02424       5.87359       4.65357       3.69142       2.79658       2.12583       1.52123       1.07508      0.736807      0.500834      0.325952      0.206544      0.126793     0.0764728     0.0450073     0.0252853     0.0142005    0.00748601    0.00384933    0.00190623   0.000911669   0.000419841   0.000190280   8.00619e-05   3.27808e-05   1.24742e-05   4.61245e-06
  23  24 4487.5907    0.7632 17.0613  9.0694 -0.0011  0.1935   0.0056   0.5062    0.0377   0.0000   443.8822       37.2809       57.5518      -26.0641       20.5009      -44.5029       22.6494       29.5796       10.6244      -22.6358      -17.6569       8.10262       8.98516       2.61502      -3.91378       1.03664       1.62069       2.54076      -2.46947     -0.420732      0.869908     -0.191992    -0.0265155     0.0704307    -0.0945007    -0.0285862    0.00293190    0.00519039   -0.00267303  -0.000310843  -0.000956559  -1.95084e-05   0.000185750  -9.39790e-05   2.85150e-05  -7.35958e-08       13.0644       16.9230       19.0139       19.5864       19.8523       18.7647       17.5372       15.7369       13.5947       11.6173       9.76239       7.70638       6.16038       4.65226       3.54612       2.54450       1.79942       1.27344      0.844208      0.559254      0.355743      0.223235      0.133074     0.0783865     0.0447933     0.0246838     0.0131094    0.00678769    0.00341505    0.00161274   0.000763126   0.000330156   0.000146910   5.90218e-05   2.25527e-05   8.24702e-06
  24   7 1993.4702    0.6156  0.6820  8.7920 -0.0022  0.0231   0.0156   0.0513    0.0956   0.0000   436.6335     -0.393459       16.7017    -0.0865580     -0.415640      0.678243      -1.26540      0.937342     -0.494185      0.173346     -0.747040      0.859373      0.137642     -0.721580     -0.501107      0.283128     -0.394908     -0.245320     0.0377180     0.0779765    -0.0339323    -0.0275912     0.0258423   -0.00759439   -0.00442047   0.000753735   0.000157228  -0.000456945  -1.54963e-05  -0.000399659  -0.000374687  -0.000135442   2.71009e-05   7.77681e-06  -3.38866e-06   2.34002e-07       1.52023       1.93964       2.18267       2.16639       2.35935       2.28446       2.04936       1.92497       1.51482       1.30395       1.10878      0.866594      0.751946      0.543521      0.408676      0.320624      0.218375      0.160179      0.111890     0.0747727     0.0500108     0.0314681     0.0198651     0.0114601    0.00638973    0.00405430    0.00191196    0.00106536   0.000543335   0.000289424   0.000135693   6.09640e-05   2.88050e-05   1.22586e-05   5.14736e-06   1.73532e-06
  24   8 2156.7155    0.8693  0.8933  9.0096 -0.0028  0.0252   0.0190   0.0570    0.1308   0.0000   438.3362      -3.75260       13.4425     -0.629770     0.0745158     -0.164328      -2.59643      -1.18171     0.0372290      -1.68199     -0.219756       1.01174       1.08206      0.849669    -0.0507714      0.122466     0.0914677    -0.0882662    -0.0217259    -0.0990728     0.0256394     0.0125149   -0.00935026    0.00968009    -0.0117591    0.00442443    0.00302206   0.000592639   0.000110157   0.000673823   0.000230747  -1.57801e-05   2.24740e-05  -4.70297e-06  -2.63342e-06   1.39602e-06       1.65573       2.31332       2.50224       2.69888       2.67872       2.45796       2.40691       2.07392       1.87872       1.43159       1.30752      0.959871      0.770891      0.608530      0.461603      0.343953      0.237914      0.170595      0.120329     0.0760883     0.0474666     0.0314306     0.0181786     0.0118059    0.00622581    0.00375132    0.00201455    0.00115904   0.000578500   0.000278113   0.000143109   6.14613e-05   2.97084e-05   1.26440e-05   5.66555e-06   2.13129e-06
  24   9 2314.2187    1.1833  0.9659  9.6014 -0.0054  0.0273   0.0254   0.0575    0.1485   0.0000   442.6074      -1.99250       12.9931       4.41479       1.41055      -1.56953      -4.11054    -0.0139611       1.82051      0.288269      0.793353      0.557326     -0.217934      -1.07004    -0.0599149      0.427152     -0.647715      0.405721      0.105594     0.0863540    -0.0221340    -0.0581310    -0.0249588     0.0202759    0.00136381    0.00185555    0.00105507   0.000305509   0.000744185   0.000607923   6.45666e-05   2.36192e-05  -9.42656e-06  -1.90125e-05  -2.86124e-06   4.80714e-06       1.62844       2.39829       2.54600       2.74104       2.78324       2.55888       2.55354       2.13173       1.98684       1.67546       1.36534       1.16409      0.829796      0.718626      0.504775      0.369460      0.283929      0.179863      0.133871     0.0797981     0.0579153     0.0331702     0.0213520     0.0131970    0.00720493    0.00445286    0.00229912    0.00128881   0.000674318   0.000319582   0.000168256   7.01531e-05   3.69260e-05   1.36026e-05   6.10494e-06   2.39591e-06
  24  10 2466.9504    1.7196  1.1344  8.7265 -0.0007  0.0275   0.0320   0.0606    0.5374   0.0000   438.9312      -4.86287       11.2167       5.78247      -1.45326     -0.410043       1.51712       1.11493      -2.05519      -1.39327   -0.00861941      0.707095      0.386719      0.204191     -0.474628      0.146211     -0.406550     -0.202532     0.0415247     0.0101395    -0.0532695   -0.00967619    -0.0249556     0.0146909   -0.00326667    0.00380710    0.00105659  -0.000346780  -0.000279145  -0.000438746  -7.90499e-05   1.98853e-05  -3.90033e-05  -1.64233e-07  -5.88999e-06  -2.13874e-06       1.98586       2.51885       2.73230       2.92138       3.00522       2.84354       2.47088       2.31471       2.11772       1.80170       1.41723       1.03482      0.860075      0.703957      0.557455      0.407045      0.277659      0.192691      0.136275     0.0941275     0.0584522     0.0356824     0.0197354     0.0120791    0.00750221    0.00465013    0.00255197    0.00143371   0.000708358   0.000337628   0.000168610   7.35971e-05   3.08120e-05   1.38976e-05   5.66230e-06   2.15049e-06
  24  11 2617.6046    2.2100  1.0671  9.8878 -0.0032  0.0247   0.0431   0.0607    0.3348   0.0000   437.3592     -0.440130       14.8170      -2.06484      -3.05467     -0.293809     -0.733915      0.173544     -0.912411       2.08655       2.13167      -1.47880     -0.799108      0.111080      0.607947      0.240021     -0.374033     0.0476496      0.197651    0.00975062    -0.0108340   -0.00257837    0.00546015   -0.00297351   -0.00580397   -0.00424588    0.00207645  -0.000510503    0.00121059  -7.12518e-05  -0.000150799   0.000126877   1.89699e-05   4.25663e-06  -2.66362e-06  -5.25433e-08       1.69208       2.21345       2.47153       2.62559       2.61494       2.56887       2.31019       2.01082       1.90172       1.44266       1.22966      0.988812      0.790066      0.617183      0.453140      0.329225      0.239846      0.178961      0.114967     0.0786117     0.0489502     0.0324798     0.0200860     0.0117903    0.00669901    0.00373353    0.00204689    0.00110028   0.000605489   0.000293606   0.000145760   6.55940e-05   2.81277e-05   1.25445e-05   5.04820e-06   1.96624e-06
  24  12 2767.6081    2.7768  0.9665 10.8009  0.0000  0.0240   0.0575   0.0549    0.2130   0.0000   439.3813      -4.55197       10.3564      -1.03249      -3.88082       2.19552     -0.274219      -2.70592       3.80183       1.09741      0.790968     -0.101426     -0.355841      0.914930      0.565815      0.421671      0.155528   -0.00580817      0.131669     0.0433055    -0.0489241   -0.00835127     0.0448089   -0.00616443    0.00307971   -0.00160950   -0.00254185  -0.000820879   0.000417886   0.000517288  -7.79162e-06   6.82136e-05  -1.89052e-05   1.52942e-05  -7.04099e-06  -1.64664e-06       1.81723       2.38135       2.64437       2.74535       2.64532       2.54582       2.29656       2.15853       1.93320       1.60893       1.31248       1.02988      0.844332      0.654288      0.489875      0.352412      0.257308      0.176497      0.118171     0.0797703     0.0491172     0.0302497     0.0190389     0.0112740    0.00606092    0.00358163    0.00204518    0.00102787   0.000585688   0.000282954   0.000134334   6.21052e-05   2.84174e-05   1.20175e-05   4.68390e-06   1.94274e-06
  24  13 2916.8644    3.5112  0.8542 11.3264 -0.0067  0.0206   0.0737   0.0526    0.2113   0.0000   435.9277      0.706469       14.1264       2.39938      -2.20638      -3.03615     -0.281459      0.598588     -0.924843      -1.23740    -0.0752991      0.484077      0.304569     -0.428809     -0.139094     -0.296005     -0.138149     -0.122567     -0.139537     0.0561962   -0.00209820    -0.0561276    0.00172789   -0.00162945    0.00241832   -0.00443325   -0.00220107  -0.000290313  -0.000662001   0.000127722   2.80175e-05   2.57125e-05  -5.36546e-06   3.05736e-06   1.05044e-05  -2.83072e-06       1.46573       1.92102       2.05888       2.12698       2.11322       2.08583       1.90434       1.81270       1.56324       1.27287       1.02392      0.836723      0.662268      0.524752      0.395006      0.308807      0.217603      0.151174      0.104298     0.0687209     0.0438923     0.0272094     0.0160286    0.00952307    0.00560346    0.00311767    0.00172971   0.000912205   0.000470947   0.000233315   0.000117169   5.53240e-05   2.43731e-05   1.04738e-05   4.22781e-06   1.62698e-06
  24  14 3064.9582    3.9251  0.9711 11.6136 -0.0023  0.0236   0.0807   0.0594    0.2202   0.0000   436.9666       2.71710       11.6993       3.16585      -4.28244      0.536122     -0.336432      -3.90016       3.36084       3.80181      -1.06974      -1.23181     -0.661025     -0.833221     -0.132823     -0.246869     0.0459360    -0.0826366    -0.0668912    -0.0480174     0.0486733    -0.0305043    -0.0397138    0.00153291     0.0103937   -0.00101092   0.000780930   0.000646819  -0.000138323  -2.50200e-05  -0.000146302   1.12329e-05  -5.22384e-06   1.86713e-06  -1.93959e-07   2.24747e-06       1.71616       2.29625       2.50915       2.47273       2.36460       2.19046       2.08090       1.94931       1.76936       1.59125       1.41130       1.17283      0.902798      0.684205      0.493502      0.355886      0.243537      0.163783      0.115206     0.0709491     0.0483593     0.0288086     0.0194907     0.0111840    0.00646502    0.00352050    0.00196467    0.00104227   0.000518739   0.000271074   0.000121276   5.97665e-05   2.84626e-05   1.17268e-05   4.87146e-06   1.96605e-06
  24  15 3211.8496    3.8341  1.2876 11.0165 -0.0038  0.0270   0.0674   0.0657    0.3137   0.0000   438.3290      0.774022       12.6401      -2.51570      -3.73680       1.78268     0.0166848      -2.27141     -0.426610       2.37218     -0.151809       1.57991      0.673134     -0.819676     -0.673670    -0.0446873    -0.0226416     0.0959005     0.0586847     -0.150810   -0.00163420    -0.0227386     0.0452441    -0.0248228   -0.00306675    0.00337244   0.000817499    0.00171771   0.000107109   0.000155465  -3.22627e-05  -0.000149010   1.19281e-05  -9.15237e-06   2.25850e-06   2.92475e-06       1.93555       2.43226       2.77933       2.93200       2.84475       2.76090       2.66053       2.29480       1.92361       1.69064       1.45690       1.15878      0.884581      0.721710      0.533262      0.372277      0.276142      0.200601      0.133406     0.0863682     0.0590514     0.0390528     0.0235235     0.0130638    0.00819881    0.00490389    0.00240332    0.00118653   0.000674865   0.000358547   0.000162057   6.97766e-05   3.18364e-05   1.54357e-05   6.70256e-06   2.66801e-06
  24  16 3358.3967    3.4352  1.7635 11.0080  0.0003  0.0308   0.0511   0.0787    0.1314   0.0000   439.7021      -2.01897       14.2195       3.85619     -0.721325     0.0737161      -5.45663      0.763372       1.10375      -1.00374      0.823320     -0.827832      0.938841     0.0915618     -0.602191     -0.377740      0.181299     -0.252594     0.0828461      0.102407    -0.0265930     0.0508232     0.0108316    -0.0111317    -0.0162569    0.00258927   -0.00426248    0.00124077  -9.45692e-05   0.000207491   0.000272677  -5.37756e-05   1.95953e-05   2.13892e-06  -1.08760e-05   5.26309e-06       2.02440       2.64241       2.84690       3.01979       3.05463       2.83422       2.74410       2.48301       2.17387       1.86253       1.51182       1.27668      0.967533      0.755916      0.582077      0.448764      0.324931      0.220971      0.150880     0.0998230     0.0621539     0.0400346     0.0252215     0.0150321    0.00874323    0.00507510    0.00265791    0.00147384   0.000735642   0.000375409   0.000181074   8.69613e-05   3.89844e-05   1.74086e-05   6.80423e-06   2.62667e-06
  24  17 3504.7068    2.7621  2.7610 10.6484 -0.0017  0.0401   0.0331   0.0996    0.0809   0.0000   440.7002      0.698767       6.70244       8.11012      -7.60710       4.96440       3.59492      -5.13477      -1.20467       1.07138     -0.811568      -3.36826      0.984243       1.09452     -0.781344     -0.137760      0.369980     -0.422700      0.240893      0.308052     0.0315798    -0.0104267     0.0102854    0.00101861     0.0193785     0.0106868  -0.000330632   0.000335045  -0.000433392  -0.000104596  -0.000272974  -2.28660e-05  -1.55018e-05  -1.41738e-05  -1.53423e-06  -3.22630e-06       2.78921       3.60524       3.89558       4.02758       4.10071       3.80323       3.56860       3.31313       2.96530       2.53226       2.06781       1.77787       1.36268       1.06701      0.787297      0.589398      0.424438      0.293686      0.197014      0.131935     0.0858983     0.0537779     0.0328112     0.0195398     0.0116345    0.00646154    0.00356067    0.00187032   0.000967205   0.000497367   0.000240774   0.000113452   4.96801e-05   2.12049e-05   8.51870e-06   3.38124e-06
  24  18 3650.8439    2.2869  4.1377 10.1251 -0.0023  0.0508   0.0231   0.1312    0.0724   0.0000   434.8809   -0.00172764       16.6007       10.9522      -2.34299      -1.04702       3.83742      -1.42031      -6.43856       7.05751       1.84021       4.14944     -0.749178      0.244461      0.388184     -0.482886     0.0166430      0.529782     -0.145510    -0.0101673   -0.00368588    -0.0163519    -0.0296309    -0.0574955    -0.0142930   -0.00488052    0.00701183   9.87999e-05   -0.00210026   0.000482389   0.000127070   0.000275718   9.42904e-05   2.86243e-06  -4.64406e-06   7.44225e-06       3.36944       4.46617       4.82257       5.16614       5.08440       5.05477       4.46010       4.14172       3.58642       3.11778       2.60568       2.13148       1.66523       1.28437      0.970142      0.713499      0.516408      0.356976      0.240643      0.165246      0.106489     0.0665121     0.0422700     0.0244103     0.0150148    0.00822319    0.00452873    0.00243278    0.00123590   0.000595757   0.000299960   0.000140108   6.17389e-05   2.66278e-05   1.09826e-05   4.30011e-06
  24  19 3796.6092    1.9045  6.0564  9.6451 -0.0025  0.0638   0.0165   0.1705    0.0702   0.0000   439.2873       5.15543       9.14129       4.99324      -3.00606     -0.263364       5.02966      -1.65464      -3.34706      -4.78491       2.75908       2.76727      0.845468      0.230028       1.74221      -1.02968     -0.310754      0.176688      0.290472     -0.443077    -0.0838245     0.0918822    -0.0842017     0.0680472     0.0202998   -0.00288273    0.00402923    0.00144901    0.00116702   0.000509905  -0.000253436   0.000207587   6.65925e-07  -5.64028e-05  -5.29208e-06   2.87610e-06       4.33412       5.55303       6.07018       6.44613       6.36055       6.14325       5.68715       5.14325       4.67267       3.96989       3.30155       2.65794       2.11116       1.66552       1.25748      0.934594      0.657043      0.470823      0.315542      0.212524      0.137274     0.0853598     0.0523176     0.0312336     0.0182644     0.0105541    0.00589962    0.00300739    0.00163979   0.000797648   0.000386659   0.000175526   8.05437e-05   3.48526e-05   1.38952e-05   5.62956e-06
  24  20 3942.4130    1.5595  8.0147  9.4336 -0.0009  0.0799   0.0125   0.2197    0.0600   0.0000   441.4647       3.06873       25.0576      -7.39959      -15.6062      0.236343       8.79876      -3.46207      -8.73876       8.18849      -3.98216       2.82627      -2.89757      -2.67213     -0.624403      0.712045     -0.246336     0.0954711     -0.277407      0.104229    -0.0954195      0.202272     0.0664461    -0.0103095    -0.0114052     0.0159341   0.000369740    0.00199393    0.00322005   0.000110825   0.000631313  -0.000288941  -4.51566e-05   4.61791e-05   2.03917e-05   1.08132e-06       5.32543       6.82616       7.51888       7.85584       7.81890       7.56484       7.08662       6.40012       5.64104       4.89334       4.14988       3.30021       2.69382       2.07971       1.55082       1.14659      0.811696      0.582059      0.391076      0.267314      0.170265      0.109078     0.0672924     0.0403069     0.0231209     0.0133760    0.00722402    0.00394394    0.00200565    0.00102765   0.000479749   0.000227982   0.000101150   4.46555e-05   1.79812e-05   7.35499e-06
  24  21 4088.1848    1.3083 10.3292  9.2252 -0.0012  0.0997   0.0097   0.2745    0.0537   0.0000   437.4490      -9.75533       12.4245       9.33104       1.28246     -0.957099       6.43970       4.67776       12.7020       10.4808      -3.71763       2.21147      -3.14769      -4.12605       1.77844     -0.851788      -1.20119      -1.69951      0.246558      0.100937     -0.234153    -0.0776966    -0.0911804  -4.11789e-05     0.0455289    -0.0116322   -0.00304014    0.00191075   -0.00384841  -0.000349043   0.000324668  -0.000259738   0.000419919   5.62140e-06  -2.86656e-05   9.75067e-06       6.80246       8.67224       9.65657       10.0827       9.98409       9.35270       8.87111       8.03295       7.18964       6.29692       5.26657       4.35016       3.41315       2.63856       1.96481       1.46586       1.03812      0.726264      0.487650      0.325669      0.212503      0.134925     0.0820912     0.0493684     0.0293393     0.0167603    0.00907683    0.00480752    0.00247823    0.00127108   0.000606320   0.000290143   0.000125458   5.67748e-05   2.25102e-05   9.19612e-06
  24  22 4233.5266    1.0762 13.6223  9.1026 -0.0026  0.1339   0.0072   0.3649    0.0477   0.0000   447.7692       12.5700       16.7883       29.9953      -20.7283      -8.48373       19.5205      -4.80536       4.10457       5.64623       7.21610       1.15711     -0.973007      -3.54794       2.12341      0.351521      -3.57392      0.469660      0.145542     -0.721638      0.283092    -0.0563012      0.299671    -0.0483233   -0.00889306     0.0231193     0.0128722    0.00707112   -0.00132222   -0.00161780   0.000636395   0.000187765   0.000112754  -4.56267e-05   7.91979e-06  -6.43797e-06       8.71321       11.4579       12.6810       13.0937       13.2111       12.7005       11.7946       10.8055       9.54313       8.17132       6.83921       5.54770       4.44123       3.46614       2.62337       1.92853       1.37467      0.978910      0.667273      0.447989      0.291882      0.183783      0.112396     0.0674511     0.0391685     0.0225299     0.0124267    0.00656606    0.00344226    0.00173074   0.000834873   0.000381870   0.000177872   7.45199e-05   3.10705e-05   1.22606e-05
  24  23 4379.2273    0.8906 14.9458  9.0625 -0.0017  0.1569   0.0061   0.4233    0.0421   0.0000   463.1949      -8.70988       8.81283      -2.34221      -8.82305      -11.3740       21.2650      -15.2728      -18.9194      -7.87004      -2.79532       1.92016       4.55186      0.910970       2.11623     -0.851499     -0.882900      0.992788    -0.0124476       1.08549      0.344266     -0.401694     0.0564098    -0.0522868     0.0651817     0.0396666   -0.00161959    -0.0120181     0.0109836    0.00164811  -1.31116e-05   0.000157564  -0.000150101   2.92882e-05  -3.60227e-05   7.91411e-06       10.2158       13.3729       14.7384       15.6293       15.6735       14.7692       14.1454       12.7168       11.0432       9.51371       7.96402       6.45728       5.08381       3.98707       3.06806       2.23657       1.60547       1.14510      0.786284      0.527383      0.337933      0.218898      0.134244     0.0798200     0.0473724     0.0269191     0.0146637    0.00811751    0.00411698    0.00206331    0.00101142   0.000467464   0.000208803   9.20896e-05   3.87207e-05   1.48676e-05
  25   6 1847.8582    0.4495  0.3977  8.9028 -0.0113  0.0228   0.0167   0.0377    0.0582   0.0000   439.3354      -2.33700       19.0362       4.18808      -4.13262      -2.85572     -0.819325     -0.275295      0.582734       1.45065     -0.462847      0.599322      0.649110     -0.336454      0.261341      0.173839      0.147425     0.0193920   -0.00393881     0.0344100     0.0725757   -0.00142112    -0.0339274   0.000362459    -0.0111674    0.00241339    0.00346668  -6.96073e-05    0.00128779   5.73092e-05  -2.48755e-05  -3.42140e-05   4.28794e-05   1.37920e-05  -2.43194e-06  -1.51893e-06       1.79198       1.68600       1.59824       2.27227       2.81689       2.27503       1.49809       1.75502       2.02715       1.52822      0.949174      0.798425      0.874241      0.761978      0.483606      0.240083      0.250277      0.227664      0.158526     0.0852424     0.0435635     0.0353845     0.0309048     0.0190818     0.0103470    0.00445174    0.00216988    0.00161374    0.00122653   0.000685029   0.000333580   0.000153918   6.70465e-05   2.32848e-05   8.96915e-06   3.28529e-06
  25   8 2181.7071    0.9123  0.7416  9.2843 -0.0054  0.0336   0.0215   0.0502    0.1130   0.0000   437.7553       1.63426       18.7578      -1.85268       1.39819       3.46980      -2.02595    -0.0329421      -1.25425     -0.195887       2.38419      -1.31626     -0.462266      0.681241     0.0680052     -0.376050      0.430380    -0.0762962     -0.145743     -0.119616   -0.00371978     0.0239355    -0.0309037    -0.0172708     0.0126641     0.0187422   -0.00103541  -0.000519129  -0.000527988   0.000385050  -0.000295197   7.46304e-05  -2.94562e-06  -1.33692e-05   3.75935e-06   3.95768e-06       2.08547       1.90847       2.31003       3.50972       2.82821       2.00839       2.38988       2.62767       1.99939       1.40695       1.54954       1.41091      0.955455      0.604828      0.677131      0.547489      0.308606      0.175819      0.174569      0.161230     0.0828931     0.0333607     0.0376705     0.0264381     0.0117375    0.00469455    0.00363532    0.00258006    0.00144116   0.000550265   0.000218866   0.000107748   7.73845e-05   4.43564e-05   2.41359e-05   9.07623e-06
  25   9 2340.4109    1.2941  0.9393  9.6531 -0.0075  0.0232   0.0271   0.0551    0.1541   0.0000   439.7580      -3.74523       16.3543      -4.54723      -5.03955      -3.70828       3.52426     -0.647396      -3.18877    -0.0143925     -0.784349     -0.126218      -1.31794     0.0230547      0.194837     -0.968270    -0.0122244     -0.105924     -0.125867    -0.0477038   -0.00289436    -0.0150415   -0.00493906    0.00802242   -0.00467862   -0.00302891   0.000438145   -0.00151105    0.00133412  -0.000927920  -0.000219683   6.92456e-05  -6.38587e-05   4.13257e-06  -5.55447e-06   3.30243e-06       1.63188       2.00685       2.16178       2.34058       2.33474       2.31935       2.16811       1.94476       1.70532       1.41263       1.22739       1.02428      0.806638      0.634403      0.455768      0.363371      0.270912      0.190979      0.132677     0.0871112     0.0601196     0.0368056     0.0259950     0.0151944    0.00953476    0.00506791    0.00299150    0.00151809   0.000834327   0.000429002   0.000216952   0.000107007   5.00905e-05   2.36447e-05   9.67031e-06   4.22806e-06
  25  10 2494.2890    1.7775  1.1078  9.4217 -0.0031  0.0243   0.0331   0.0607    0.3194   0.0000   441.9730      -1.39575       16.1667      -1.64820     -0.645709       1.86017      0.289975      -1.92233      -1.76756       1.16831     -0.585817      0.995821      0.654603      -1.05276      0.463595      0.186147      0.108029      0.117677    0.00756967     0.0664390    -0.0446971     0.0348468    -0.0252603    0.00847707   -0.00181319    0.00255135   -0.00275876    0.00267274   0.000316827  -0.000645540  -5.41186e-05  -1.77593e-05   8.60561e-05   4.93907e-07  -6.00884e-06  -4.10513e-06       1.61789       2.02464       2.21136       2.46373       2.36748       2.23621       2.12061       1.94543       1.73003       1.52378       1.28765       1.03997      0.853700      0.657924      0.504125      0.379238      0.282594      0.191367      0.134479     0.0932874     0.0653999     0.0375118     0.0239882     0.0159748    0.00971666    0.00519325    0.00285810    0.00183761   0.000986685   0.000475286   0.000211215   0.000117622   5.90933e-05   2.59947e-05   1.11408e-05   4.29958e-06
  25  11 2646.1768    2.2501  1.0576 10.6038 -0.0055  0.0245   0.0455   0.0595    0.2133   0.0000   439.7556      -2.09083       12.0772       1.52643      -5.10908      -1.96997       1.85184      -3.06873       1.37833     -0.802262     -0.283410       2.05117      0.761242    -0.0574465      0.266439    -0.0827565     -0.388878     -0.258071     0.0472767     0.0325072     0.0445773     0.0226916     0.0172413    0.00597393   -0.00273564     0.0103360    0.00232644   5.89776e-05  -0.000779962   -0.00108932  -6.20940e-05   5.95108e-05   6.38954e-05  -1.41448e-05  -1.10275e-05   5.96097e-06       1.63970       2.12292       2.26715       2.38689       2.35944       2.33695       2.19717       1.98384       1.79092       1.53444       1.27242       1.03318      0.834170      0.644991      0.503516      0.383916      0.288776      0.203594      0.139214     0.0937207     0.0599834     0.0394202     0.0248251     0.0150784    0.00912082    0.00535787    0.00295475    0.00161937   0.000872204   0.000434574   0.000233936   0.000104903   5.18034e-05   2.35365e-05   9.65423e-06   4.31790e-06
  25  12 2797.3032    3.0169  0.8819 11.3699 -0.0026  0.0223   0.0631   0.0547    0.1621   0.0000   438.6015     -0.125055       15.8705       2.23605      -3.42535      0.830343      -2.62177     -0.105135     -0.585783     0.0737945       2.58560      0.664835     -0.631125     -0.158145      0.800213     -0.322657    0.00844600    -0.0498419     0.0712834    0.00505495    -0.0118485    0.00992725    -0.0113898    -0.0150409   -0.00582624   -0.00138129   -0.00344885   -0.00175331  -0.000798824   0.000308967  -6.44919e-05   4.40876e-06   2.11036e-06   4.41373e-06  -6.80177e-06  -1.43233e-06       1.51717       1.93108       2.09186       2.27426       2.29574       2.16704       2.11473       1.85762       1.61174       1.37477       1.12386      0.980011      0.733182      0.576576      0.424391      0.338151      0.259960      0.182949      0.126665     0.0756940     0.0564435     0.0352228     0.0219111     0.0145231    0.00820256    0.00512775    0.00259733    0.00149820   0.000732395   0.000382597   0.000209750   0.000101570   5.13865e-05   2.06486e-05   9.81744e-06   3.73803e-06
  25  13 2947.3679    3.5736  0.9254 11.4116 -0.0075  0.0217   0.0741   0.0550    0.2044   0.0000   439.2136      0.245907       11.3754       3.26508      -1.94894      -1.13616       2.76183     -0.951534       2.28330     -0.851847     0.0243271      -1.28500       1.01483     -0.105333      0.476398      0.328482   -0.00657587     0.0829808      0.211058    -0.0599237    0.00583647    -0.0489293   -0.00730917   -0.00819357    0.00767131   -0.00194538    0.00117538   -0.00272357   0.000151915  -0.000385138  -0.000234661  -0.000130264   7.94375e-05  -6.67115e-06   1.08089e-05  -6.61680e-06       1.46751       1.69504       1.97247       2.15693       2.01744       2.02056       1.91058       1.66020       1.54317       1.33299       1.07847      0.926204      0.763255      0.566997      0.424175      0.337490      0.243634      0.162081      0.117351     0.0802126     0.0548639     0.0345164     0.0222587     0.0130834    0.00778065    0.00486750    0.00280998    0.00146884   0.000724831   0.000411299   0.000208960   0.000102856   4.83373e-05   2.24126e-05   9.46201e-06   3.84834e-06
  25  14 3096.0862    4.0863  1.1035 10.5603 -0.0037  0.0234   0.0754   0.0586    0.5922   0.0000   441.3407     -0.430483       11.5375     -0.714566      -1.10979      -2.38417      -1.62450      -3.07556      0.584087       1.83819     -0.201237     -0.348519     0.0656851      0.663807     -0.131203      0.524407    -0.0193364     -0.184790    -0.0733313     0.0482986    -0.0162655   -0.00342517    0.00834618     0.0171056   -0.00144731    0.00195892    0.00234865   0.000234258  -0.000104862   0.000351567   1.06999e-05  -4.09086e-05  -8.11337e-06  -1.45156e-05  -1.87337e-05  -6.08323e-06       1.60206       2.05784       2.16574       2.39655       2.32873       2.19271       2.05505       1.89854       1.69791       1.49189       1.29958       1.04799      0.861085      0.661835      0.495142      0.367992      0.270640      0.183284      0.130621     0.0843403     0.0603458     0.0366578     0.0237974     0.0143303    0.00877559    0.00502615    0.00292902    0.00158050   0.000825980   0.000429421   0.000223678   0.000105405   5.10105e-05   2.35523e-05   9.56433e-06   4.10500e-06
  25  15 3243.7945    3.7296  1.4235 11.3856 -0.0010  0.0289   0.0623   0.0698    0.1864   0.0000   439.1785      0.594606       13.1084       1.99869     -0.998604       3.96392     -0.401294      -3.02323       1.53111       2.59573      0.761923    -0.0550083      0.251119      0.236459      0.786651      0.599813     -0.402338    -0.0340273      0.321280     -0.128099    -0.0999140     0.0125770     0.0216883   -0.00505937     0.0168147    0.00670662   -0.00204671  -0.000600752  -8.45267e-05  -0.000467880   0.000407145   0.000201137   6.96312e-05   1.72233e-05   7.20633e-06  -3.41772e-06       1.93031       2.45983       2.74100       3.01593       2.93646       2.88819       2.66547       2.36820       2.10890       1.74429       1.50396       1.22609      0.927223      0.718648      0.578392      0.434595      0.321107      0.225279      0.158493      0.106550     0.0691409     0.0437970     0.0283002     0.0181150     0.0105684    0.00628047    0.00339483    0.00197978    0.00104393   0.000535667   0.000252241   0.000125738   6.06159e-05   2.79774e-05   1.30864e-05   5.28786e-06
  25  16 3390.9440    3.1838  2.0144 11.0852 -0.0007  0.0346   0.0443   0.0819    0.1146   0.0000   437.9818      -5.63980       13.5272       3.43268      -7.10148      -1.00891       4.29765      -3.74472       3.35590       2.07146     -0.148019      0.890364     -0.699727      -1.14901       1.00315     -0.286013     -0.744596     -0.150208     -0.189728      0.212207    -0.0724327    -0.0987926    -0.0510021    -0.0351086    0.00120817    0.00815449   0.000281398  -0.000676406    0.00204764  -2.47578e-06  -0.000563648   1.14346e-05  -5.95775e-05   2.20387e-05  -4.44209e-06  -5.47679e-07       2.36042       2.99122       3.23355       3.50609       3.37237       3.02408       2.98048       2.78840       2.52160       2.16970       1.89047       1.58837       1.26700      0.990092      0.732608      0.549120      0.389938      0.280220      0.188272      0.129103     0.0843174     0.0538556     0.0351754     0.0208609     0.0127157    0.00721613    0.00420494    0.00221306    0.00123186   0.000638566   0.000335183   0.000157938   7.54681e-05   3.57999e-05   1.53746e-05   6.43753e-06
  25  17 3537.9177    2.7003  3.0455 10.6177 -0.0020  0.0413   0.0308   0.1045    0.0742   0.0000   438.6456      -2.54850       19.2983       6.91694      -2.19494       3.00736       14.2651     -0.643012       2.08003       2.85942      0.240111      -3.62806       1.87605      0.845080      0.506058     -0.774603     -0.518777    -0.0366764    -0.0134581     -0.393268     -0.132344     0.0171680    0.00553029    -0.0674350     0.0226577   0.000740709    -0.0125325   0.000386050    0.00136099  -0.000916630  -1.91060e-05   0.000155642  -7.75672e-05  -4.52277e-05  -1.51752e-05  -1.11063e-06       2.70545       3.49677       3.87495       4.05137       4.10752       4.00933       3.59267       3.33972       2.97954       2.53387       2.14361       1.79035       1.42475       1.12929      0.839187      0.624824      0.463144      0.329627      0.229393      0.155635     0.0997495     0.0665933     0.0420946     0.0269037     0.0153470    0.00911121    0.00498528    0.00281633    0.00149721   0.000807647   0.000386643   0.000198395   8.81909e-05   4.09239e-05   1.76326e-05   7.27871e-06
  25  18 3684.6246    2.1760  4.5790  9.9656 -0.0014  0.0526   0.0204   0.1354    0.0676   0.0000   433.0597       4.21814       14.5721      -3.80046      -8.51901       4.66946      -2.19564      0.289263      -5.25488       2.50478      -1.41613       1.91038       1.17889     -0.987755     -0.504142       1.15737      0.971436    -0.0906821     -0.368361     -0.430251     -0.125437      0.124066    -0.0352914   -0.00513710    -0.0168335    0.00403955   -0.00438633   -0.00712607   -0.00124834   0.000963394   6.26782e-05  -0.000125776  -4.20178e-05  -3.47278e-05   3.28142e-06  -3.31029e-06       3.33568       4.47024       4.78512       5.16598       5.24107       4.96896       4.70747       4.21340       3.74132       3.20643       2.67441       2.23033       1.77003       1.39727       1.05883      0.799450      0.573542      0.410982      0.289717      0.198207      0.129730     0.0862226     0.0529893     0.0328659     0.0197848     0.0113345    0.00649152    0.00360232    0.00189489    0.00100266   0.000492989   0.000242291   0.000113353   5.09809e-05   2.23350e-05   9.31975e-06
  25  19 3831.1087    1.7872  6.5159  9.6906 -0.0004  0.0671   0.0150   0.1814    0.0601   0.0000   437.2003       6.62345       15.2143      -2.66198       3.95458      -2.93348       7.84239      -1.27015     -0.836762     -0.425609       1.60414      -2.82013       1.87180      -1.52057       1.19446      0.378155      -1.30134      -1.06007     -0.116017     -0.203849     0.0130486    -0.0533653   -0.00232537     0.0347391    0.00338181    0.00108799    0.00104068  -0.000769916   -0.00118430   0.000811237  -0.000102898  -0.000112010   7.05980e-05   7.65294e-05   2.88575e-05   1.21091e-06       4.29915       5.58006       6.06815       6.49409       6.73915       6.26192       5.94215       5.34069       4.76605       4.12466       3.40249       2.85446       2.30142       1.78194       1.37337       1.00272      0.751583      0.524302      0.369332      0.250359      0.168911      0.110569     0.0683029     0.0417368     0.0251288     0.0148964    0.00852147    0.00457120    0.00245032    0.00127436   0.000666529   0.000313000   0.000148569   6.71889e-05   2.87347e-05   1.21009e-05
  25  20 3977.3105    1.5157  8.7682  9.2006  0.0005  0.0825   0.0112   0.2286    0.0616   0.0000   435.0372      -5.00496       19.8951       1.39263      -9.26411       16.2614       6.09198      -4.16767      -8.24663       6.06120       6.14475     -0.586501      -3.20047       3.40620     -0.774088      -1.01409      0.251402      0.886931   -0.00172676     -0.137358      0.106465    -0.0224414    -0.0527933     0.0139250     0.0245316     0.0230656   -0.00554532   -0.00435954  -0.000301056  -0.000574308   0.000350519  -0.000359088  -0.000212052  -3.75790e-05   2.72802e-06  -1.40906e-05       5.29056       6.82226       7.51737       7.96307       8.10160       7.79216       7.20116       6.59978       5.83588       5.05673       4.23877       3.51842       2.80638       2.18408       1.71786       1.26140      0.912770      0.648931      0.451998      0.318160      0.210341      0.133489     0.0851765     0.0516467     0.0308093     0.0182314     0.0103994    0.00575843    0.00306714    0.00159169   0.000791425   0.000383492   0.000179770   8.34145e-05   3.60296e-05   1.51477e-05
  25  21 4123.5046    1.2296 11.6682  9.2427 -0.0010  0.1111   0.0087   0.3103    0.0489   0.0000   443.9549       5.35230       11.0188       4.31900      -4.25804       4.69107       1.69743       7.00078      -2.21092       8.07511       11.9147       8.83315       1.03623      -1.09596      -1.97543       1.35853       2.06447      0.765619     0.0336542      0.405182      0.155236     -0.322495     -0.196661     0.0868780    -0.0570968    0.00929755    -0.0211033    0.00172556    0.00142291  -0.000723888   2.70895e-05  -8.59294e-05  -3.96610e-05   0.000126690  -3.25508e-05  -3.55210e-05       7.16662       9.32605       10.3044       10.9334       10.6699       10.3498       9.87320       8.86466       7.93623       6.90980       5.87729       4.81176       3.85950       3.07697       2.30111       1.73349       1.25973      0.898781      0.615296      0.427690      0.283085      0.183371      0.112656     0.0712228     0.0419098     0.0245342     0.0139475    0.00773105    0.00411547    0.00213249    0.00106850   0.000524639   0.000250912   0.000112196   4.89330e-05   2.03016e-05
  25  22 4269.4547    1.0437 14.3797  9.0734 -0.0015  0.1377   0.0067   0.3854    0.0448   0.0000   439.9577       5.77171       32.9470      -8.76678      -5.73327      -9.14312       13.4426       12.4942      -2.47659      -3.30050      -6.89937       1.76733       3.92894     -0.975688      -1.80847       3.03603      0.505287      -1.15324      -1.07645     -0.854447      0.114880      0.151844    -0.0228302     0.0575738    -0.0643877   -0.00494204     0.0214250     0.0104525   -0.00209822   -0.00390462    0.00115897  -0.000326912   5.83865e-07  -4.85930e-05   8.62859e-05   7.54724e-06       8.66251       11.2440       12.4239       12.9160       13.2980       12.7771       12.0953       10.8544       9.75519       8.31151       7.07200       5.82241       4.63240       3.69481       2.83155       2.11998       1.54328       1.11915      0.782452      0.528043      0.353597      0.227791      0.144995     0.0893916     0.0531719     0.0310064     0.0175595    0.00970602    0.00520287    0.00271519    0.00136042   0.000663825   0.000308116   0.000142026   6.05212e-05   2.59288e-05
  26   7 2039.7082    0.7101  0.6715  8.7809 -0.0051  0.0207   0.0167   0.0459    0.1019   0.0000   442.9658      -1.65615       17.3036      0.523445      -3.13085      0.152673      -1.55923     -0.815576     -0.953317     -0.658237       1.18134      0.430899      0.739970     -0.726337      0.367211     -0.341994     0.0165088      0.305322    -0.0744762     -0.104376     0.0419905    -0.0180456    -0.0298107   -0.00993943    0.00228122   -0.00361336   -0.00206116  -6.97956e-05  -2.80209e-05  -6.16832e-05  -0.000334570   5.18139e-05  -0.000116072  -1.27238e-05   1.92285e-05   6.42093e-06       1.37371       1.88080       2.11080       2.30648       2.31620       2.19765       2.07813       1.91559       1.53471       1.28774       1.06563      0.868102      0.692108      0.533750      0.437561      0.308738      0.218324      0.159817      0.115729     0.0860180     0.0556443     0.0381192     0.0245187     0.0149654    0.00869421    0.00512618    0.00308500    0.00172129   0.000920191   0.000516865   0.000262115   0.000136913   6.51265e-05   2.96404e-05   1.46138e-05   6.73477e-06
  26   9 2365.9887    1.3784  1.0386  9.3571 -0.0020  0.0233   0.0262   0.0586    0.1862   0.0000   438.6593      -2.39641       18.4612       3.77355      -5.57961     -0.791507       1.90707      -1.52249       4.20309      0.925563      -1.22972      -1.25916      0.107024    -0.0475795    -0.0891534     0.0877224    -0.0304015     0.0974292    -0.0332316     0.0124392    0.00762148    -0.0508237     0.0522004     0.0312932   -0.00441986    0.00488973    0.00621800  -0.000322578  -0.000381086   0.000808592   0.000680133   3.93298e-06  -2.69466e-05   3.36588e-05  -7.67596e-06  -6.77733e-06       1.60946       2.08954       2.30526       2.28404       2.20978       2.22722       2.16312       2.08322       1.87715       1.57057       1.22120      0.968982      0.793576      0.623509      0.513398      0.417712      0.314629      0.237803      0.163101      0.110040     0.0699249     0.0458249     0.0278789     0.0170993     0.0106764    0.00604014    0.00338380    0.00199512    0.00108337   0.000577202   0.000306813   0.000157023   7.66611e-05   3.73008e-05   1.66343e-05   7.30108e-06
  26  10 2521.1737    1.7983  1.0987  9.8807  0.0017  0.0242   0.0333   0.0604    0.1942   0.0000   436.7522      -1.07470       14.3429       3.87226      -1.65963      0.572893       1.90743      -2.25222      -4.06766      0.740923     -0.300644     -0.125507      0.694824       1.06302     -0.218442     -0.295145     -0.333609     0.0997011    -0.0509078     0.0387856     -0.146466    -0.0309155     0.0536774    -0.0119844   -0.00495041   -0.00213293    0.00385861   0.000285991    0.00105686  -0.000564135  -7.23858e-05  -2.50922e-05   5.83931e-05   2.85500e-06  -2.04307e-05   7.68056e-06       1.62675       1.92626       2.12251       2.30991       2.24972       2.24809       2.02354       1.98816       1.83135       1.53074       1.22882       1.00766      0.821257      0.673242      0.505040      0.417259      0.312503      0.225363      0.160830      0.110873     0.0709019     0.0459862     0.0300568     0.0188235     0.0115297    0.00663773    0.00391130    0.00225500    0.00119090   0.000676826   0.000373785   0.000185765   8.16356e-05   4.19692e-05   2.01745e-05   8.43312e-06
  26  11 2674.2982    2.4459  0.8977 10.9875 -0.0076  0.0226   0.0511   0.0531    0.1764   0.0000   439.1907       1.02180       12.2521      -1.49790       1.83510      -1.43842       1.38317      -3.22683      -2.24121      -1.02225       2.10357      0.303079     -0.774319     -0.718161  -0.000672545      0.252941     -0.353086     0.0188445     -0.108604   -0.00692105     -0.180260     0.0405815    0.00740255    0.00204246    0.00694916     0.0135013    0.00677557   0.000150501   0.000339831  -0.000249201  -0.000274787  -0.000137679   0.000124329   2.41194e-05  -7.68572e-06   1.41811e-06       1.48996       1.94336       2.03603       2.22718       2.17475       2.14851       2.00278       1.80045       1.69942       1.39732       1.22383       1.01854      0.797297      0.619298      0.481092      0.374654      0.278072      0.210394      0.140352     0.0956733     0.0629209     0.0427953     0.0261695     0.0175137     0.0104341    0.00665024    0.00360626    0.00210958    0.00113655   0.000587183   0.000313662   0.000150976   8.14321e-05   3.65288e-05   1.65662e-05   7.19928e-06
  26  12 2826.4908    3.1436  0.9353 10.8898 -0.0012  0.0223   0.0637   0.0553    0.2345   0.0000   438.2076       1.53544       15.8523       1.61256       1.67894       1.07097      -1.25059       1.84731       1.08523      0.566953      -1.22774      0.460218      0.364591     -0.283914      -1.23766     -0.355454      0.443055     -0.259841     0.0986856      0.121190    -0.0901434   -0.00865404   -0.00873092    -0.0119684     0.0207130   0.000543507    0.00333604   0.000506095   -0.00128058  -6.70139e-05   0.000601428   0.000260171  -3.73879e-05   5.70748e-06   2.10805e-06  -7.11010e-06       1.49561       1.82033       1.94649       2.14434       2.20224       1.96836       1.84780       1.78029       1.63464       1.40723       1.19608      0.978571      0.786639      0.662781      0.504550      0.344963      0.265848      0.194391      0.145112     0.0950482     0.0573545     0.0395949     0.0272874     0.0170604     0.0104856    0.00610512    0.00331410    0.00182378    0.00108816   0.000633335   0.000344042   0.000175681   8.28837e-05   3.54900e-05   1.56946e-05   7.27066e-06
  26  13 2977.3643    3.9267  0.9708 10.5051 -0.0024  0.0209   0.0731   0.0520    0.4454   0.0000   439.1383      0.598292       11.9435       2.46384       1.55373      -1.63722      0.708201      0.517969      0.309428      -1.48106    -0.0958679     -0.650856      0.196303   -0.00295946      0.596138     -0.275504     -0.382613     -0.126939    -0.0122333      0.109226    0.00201628     0.0364743    -0.0410505    -0.0237346    0.00380155    0.00496326   -0.00592174   -0.00114094    0.00138993   0.000453504   6.71695e-05  -0.000199945   7.82302e-06   2.05364e-05  -2.42449e-06   1.54797e-06       1.34988       1.65620       1.80228       2.02627       2.01003       1.91599       1.88713       1.72057       1.46532       1.24138       1.08468      0.891696      0.731760      0.574828      0.452833      0.336292      0.243001      0.176620      0.129778     0.0867821     0.0635449     0.0411372     0.0266677     0.0162250    0.00953827    0.00589391    0.00361039    0.00189100    0.00105285   0.000582558   0.000286306   0.000156811   7.26362e-05   3.53684e-05   1.59849e-05   7.54550e-06
  26  14 3126.7905    4.1079  1.0217 11.6559 -0.0060  0.0238   0.0793   0.0550    0.2294   0.0000   439.3409       1.18194       17.5549       2.79164      -3.92807      -1.32799      0.124670       1.10790     -0.765746       1.17176     -0.361836      -1.42789     -0.733266  -0.000424536      0.662597     -0.166528    -0.0733154     0.0319171    -0.0627378     0.0480461   -0.00190413     0.0379335     0.0298535   -0.00347284   -0.00339207   -0.00558697  -0.000797571   -0.00277905    0.00171487   0.000724618  -0.000745099   2.03407e-06  -6.54156e-06   3.52778e-05   1.34698e-05  -7.75525e-06       1.48138       1.81648       2.08570       2.11890       2.18202       2.19428       1.98398       1.90554       1.60392       1.38731       1.17658       1.04788      0.800485      0.649728      0.496505      0.364518      0.282813      0.199950      0.140233      0.101420     0.0663163     0.0461985     0.0293335     0.0182491     0.0111857    0.00669737    0.00390450    0.00229435    0.00115446   0.000623722   0.000337120   0.000171494   8.04667e-05   3.93868e-05   1.91584e-05   7.78981e-06
  26  15 3275.3080    3.7392  1.5273 11.3587 -0.0005  0.0283   0.0588   0.0703    0.1626   0.0000   437.6388    -0.0907367       13.7589       2.73499      -3.53235      0.486930      0.836841       3.46589     0.0863639      0.113412    -0.0417870      0.789916      -1.05992     -0.120613     0.0339829     -0.233865     -0.354662     0.0465136     -0.112051      0.169853    -0.0335498     -0.108140    -0.0145707     0.0345755    -0.0161941   -0.00432966  -0.000133622   -0.00144436   -0.00320770  -0.000723319   0.000888714   0.000147150   3.01532e-05   4.10389e-06   7.07599e-06  -2.72823e-07       1.85779       2.39779       2.58844       2.70827       2.75323       2.70996       2.54735       2.36850       2.02274       1.74625       1.47276       1.27182       1.02015      0.816653      0.625803      0.456480      0.335245      0.242948      0.173290      0.128499     0.0804155     0.0556377     0.0363999     0.0225835     0.0135200    0.00791021    0.00452466    0.00256192    0.00138809   0.000764139   0.000396965   0.000203942   9.37898e-05   4.50465e-05   2.13120e-05   9.63193e-06
  26  16 3423.1317    3.0515  2.1820 11.3319 -0.0039  0.0362   0.0418   0.0877    0.0886   0.0000   437.6368     -0.671621       14.8522     -0.157873      -5.20087       1.02368       2.87243       5.99655      -1.13358       2.16026       1.82545      0.971556       1.84534      -1.62691      0.168512      -1.18620     -0.361340     -0.202496    -0.0953024      0.168388     -0.199513    -0.0421842     -0.104380    0.00792667    -0.0384689     0.0126200    0.00387886    0.00611672   -0.00199535  -0.000138210  -0.000341753   0.000319391  -0.000138946   1.44520e-05   8.43303e-06   2.16364e-05       2.22681       2.78938       2.96734       3.31261       3.34708       3.14613       2.87672       2.75828       2.57792       2.18608       1.79065       1.55387       1.25781       1.01063      0.762520      0.588914      0.441617      0.317987      0.220817      0.154724      0.104771     0.0712032     0.0433338     0.0278748     0.0164742     0.0101946    0.00597721    0.00338326    0.00186152   0.000983652   0.000542764   0.000270573   0.000133321   6.40344e-05   2.93057e-05   1.28281e-05
  26  17 3570.8150    2.5014  3.4079 10.5443 -0.0008  0.0442   0.0268   0.1103    0.0706   0.0000   438.2669       1.71030       13.0996     -0.407932       3.44879      -1.53104       1.83161       1.62813      0.340506      -4.34181       4.29726     -0.203546     -0.510306      0.517308     -0.297961     -0.149982    -0.0110300     -0.225313      0.198274      0.148626     0.0506744     -0.194126    -0.0122084    -0.0252151   -0.00848178    -0.0245385     0.0122404   0.000317438   -0.00174823  -0.000394285   0.000859085  -0.000862189  -8.32440e-05   8.18313e-05   1.08420e-05   1.94357e-06       2.66692       3.49079       3.76089       4.07383       4.02293       4.01794       3.61824       3.41087       3.03017       2.66990       2.29169       1.94087       1.52824       1.23107      0.947005      0.724874      0.528187      0.383627      0.266366      0.188141      0.126808     0.0855395     0.0539857     0.0335926     0.0204664     0.0127644    0.00738003    0.00418671    0.00230541    0.00122893   0.000621480   0.000328916   0.000156642   7.51475e-05   3.37319e-05   1.50413e-05
  26  18 3718.1491    2.0874  4.9449 10.0338 -0.0021  0.0552   0.0189   0.1399    0.0595   0.0000   432.3223      -5.40834       16.0002       1.25611      -1.23776       2.02061      -2.37151       5.53470       3.97252     -0.170081     0.0436260       1.67293       4.18543       3.47554      -1.15752     -0.146180      0.868407      0.312703     0.0115099     0.0692171     0.0441855     -0.174331    -0.0767570     0.0676090    -0.0314835    -0.0399939   -0.00110207    0.00768326    0.00476128   -0.00127580   0.000625335  -9.47623e-05  -7.20398e-06  -1.57390e-05  -4.43718e-05   2.26059e-05       3.39269       4.41703       4.85672       5.19023       5.17470       5.09033       4.74828       4.40357       3.90778       3.39040       2.82351       2.38566       1.88478       1.52920       1.19210      0.895059      0.678229      0.486614      0.340660      0.242525      0.161340      0.106607     0.0674995     0.0433686     0.0258254     0.0154569    0.00919205    0.00520356    0.00280808    0.00154247   0.000799486   0.000402908   0.000196304   9.28397e-05   4.33332e-05   1.92871e-05
[truncated: 1,491,257 more chars]
