# Supplementary material for: Global-Mode Analysis of Full-Disk Data from the Michelson Doppler Imager and the Helioseismic and Magnetic Imager
Source: Sol Phys. 2018 Jan 31;293(2):29. doi: 10.1007/s11207-017-1201-5 (PMC6566312; doi:10.1007/s11207-017-1201-5)
Supplement: Supplementary file 3 — (TAR 230.0 MB) [file 11207_2017_1201_MOESM3_ESM.tar › MDI/mdivwcomm.2703.36]

   1  17 2559.2665    2.5972  3.3155 12.8005  0.0378  0.3224   0.0908   0.3784    0.1390   0.0000   272.7534      -34.9382       0.00000       0.00000       0.00000       0.00000       0.00000       0.00000       0.00000       0.00000       0.00000       0.00000       0.00000       0.00000       0.00000       0.00000       0.00000       0.00000       0.00000       0.00000       0.00000       0.00000       0.00000       0.00000       0.00000       0.00000       0.00000       0.00000       0.00000       0.00000       0.00000       0.00000       0.00000       0.00000       0.00000       0.00000       455.131       177.050       0.00000       0.00000       0.00000       0.00000       0.00000       0.00000       0.00000       0.00000       0.00000       0.00000       0.00000       0.00000       0.00000       0.00000       0.00000       0.00000       0.00000       0.00000       0.00000       0.00000       0.00000       0.00000       0.00000       0.00000       0.00000       0.00000       0.00000       0.00000       0.00000       0.00000       0.00000       0.00000       0.00000       0.00000
   1  18 2693.4695    2.5325  1.2714 13.0320  0.0000  0.1534   0.1367   0.2284    0.2540   0.0000   395.5461       155.842       0.00000       0.00000       0.00000       0.00000       0.00000       0.00000       0.00000       0.00000       0.00000       0.00000       0.00000       0.00000       0.00000       0.00000       0.00000       0.00000       0.00000       0.00000       0.00000       0.00000       0.00000       0.00000       0.00000       0.00000       0.00000       0.00000       0.00000       0.00000       0.00000       0.00000       0.00000       0.00000       0.00000       0.00000       222.076       87.1414       0.00000       0.00000       0.00000       0.00000       0.00000       0.00000       0.00000       0.00000       0.00000       0.00000       0.00000       0.00000       0.00000       0.00000       0.00000       0.00000       0.00000       0.00000       0.00000       0.00000       0.00000       0.00000       0.00000       0.00000       0.00000       0.00000       0.00000       0.00000       0.00000       0.00000       0.00000       0.00000       0.00000       0.00000
   1  19 2828.1389    3.0514  1.5774 12.7512  0.0017  0.1075   0.1420   0.2791    0.3113   0.0000   552.9670      -2.59953       0.00000       0.00000       0.00000       0.00000       0.00000       0.00000       0.00000       0.00000       0.00000       0.00000       0.00000       0.00000       0.00000       0.00000       0.00000       0.00000       0.00000       0.00000       0.00000       0.00000       0.00000       0.00000       0.00000       0.00000       0.00000       0.00000       0.00000       0.00000       0.00000       0.00000       0.00000       0.00000       0.00000       0.00000       142.698       72.5022       0.00000       0.00000       0.00000       0.00000       0.00000       0.00000       0.00000       0.00000       0.00000       0.00000       0.00000       0.00000       0.00000       0.00000       0.00000       0.00000       0.00000       0.00000       0.00000       0.00000       0.00000       0.00000       0.00000       0.00000       0.00000       0.00000       0.00000       0.00000       0.00000       0.00000       0.00000       0.00000       0.00000       0.00000
   1  21 3098.3682    3.6799  1.1738 12.9783 -0.0223  0.1105   0.1851   0.2374    0.9732   0.0000   421.4885       40.9266       0.00000       0.00000       0.00000       0.00000       0.00000       0.00000       0.00000       0.00000       0.00000       0.00000       0.00000       0.00000       0.00000       0.00000       0.00000       0.00000       0.00000       0.00000       0.00000       0.00000       0.00000       0.00000       0.00000       0.00000       0.00000       0.00000       0.00000       0.00000       0.00000       0.00000       0.00000       0.00000       0.00000       0.00000       137.580       73.5017       0.00000       0.00000       0.00000       0.00000       0.00000       0.00000       0.00000       0.00000       0.00000       0.00000       0.00000       0.00000       0.00000       0.00000       0.00000       0.00000       0.00000       0.00000       0.00000       0.00000       0.00000       0.00000       0.00000       0.00000       0.00000       0.00000       0.00000       0.00000       0.00000       0.00000       0.00000       0.00000       0.00000       0.00000
   1  22 3233.5891    4.4140  1.3471  5.3642  0.0000  0.1020   0.2077   0.2337  966.8013   0.0000   258.5387       295.393       0.00000       0.00000       0.00000       0.00000       0.00000       0.00000       0.00000       0.00000       0.00000       0.00000       0.00000       0.00000       0.00000       0.00000       0.00000       0.00000       0.00000       0.00000       0.00000       0.00000       0.00000       0.00000       0.00000       0.00000       0.00000       0.00000       0.00000       0.00000       0.00000       0.00000       0.00000       0.00000       0.00000       0.00000       130.279       68.4535       0.00000       0.00000       0.00000       0.00000       0.00000       0.00000       0.00000       0.00000       0.00000       0.00000       0.00000       0.00000       0.00000       0.00000       0.00000       0.00000       0.00000       0.00000       0.00000       0.00000       0.00000       0.00000       0.00000       0.00000       0.00000       0.00000       0.00000       0.00000       0.00000       0.00000       0.00000       0.00000       0.00000       0.00000
   1  23 3368.7690    4.1179  3.1865 11.1453  0.0006  0.1860   0.1243   0.3999    0.8421   0.0000   266.6048       59.9369       0.00000       0.00000       0.00000       0.00000       0.00000       0.00000       0.00000       0.00000       0.00000       0.00000       0.00000       0.00000       0.00000       0.00000       0.00000       0.00000       0.00000       0.00000       0.00000       0.00000       0.00000       0.00000       0.00000       0.00000       0.00000       0.00000       0.00000       0.00000       0.00000       0.00000       0.00000       0.00000       0.00000       0.00000       256.885       115.717       0.00000       0.00000       0.00000       0.00000       0.00000       0.00000       0.00000       0.00000       0.00000       0.00000       0.00000       0.00000       0.00000       0.00000       0.00000       0.00000       0.00000       0.00000       0.00000       0.00000       0.00000       0.00000       0.00000       0.00000       0.00000       0.00000       0.00000       0.00000       0.00000       0.00000       0.00000       0.00000       0.00000       0.00000
   1  24 3504.2152    3.3738  4.1378 12.3613  0.0000  0.2119   0.0923   0.5421    0.2158   0.0000   437.6833       16.3985       0.00000       0.00000       0.00000       0.00000       0.00000       0.00000       0.00000       0.00000       0.00000       0.00000       0.00000       0.00000       0.00000       0.00000       0.00000       0.00000       0.00000       0.00000       0.00000       0.00000       0.00000       0.00000       0.00000       0.00000       0.00000       0.00000       0.00000       0.00000       0.00000       0.00000       0.00000       0.00000       0.00000       0.00000       265.894       145.446       0.00000       0.00000       0.00000       0.00000       0.00000       0.00000       0.00000       0.00000       0.00000       0.00000       0.00000       0.00000       0.00000       0.00000       0.00000       0.00000       0.00000       0.00000       0.00000       0.00000       0.00000       0.00000       0.00000       0.00000       0.00000       0.00000       0.00000       0.00000       0.00000       0.00000       0.00000       0.00000       0.00000       0.00000
   1  25 3640.5697    2.7305  4.4853 12.3846  0.0000  0.2506   0.0725   0.6443    0.1631   0.0000  1149.8665       402.359       0.00000       0.00000       0.00000       0.00000       0.00000       0.00000       0.00000       0.00000       0.00000       0.00000       0.00000       0.00000       0.00000       0.00000       0.00000       0.00000       0.00000       0.00000       0.00000       0.00000       0.00000       0.00000       0.00000       0.00000       0.00000       0.00000       0.00000       0.00000       0.00000       0.00000       0.00000       0.00000       0.00000       0.00000       325.741       166.768       0.00000       0.00000       0.00000       0.00000       0.00000       0.00000       0.00000       0.00000       0.00000       0.00000       0.00000       0.00000       0.00000       0.00000       0.00000       0.00000       0.00000       0.00000       0.00000       0.00000       0.00000       0.00000       0.00000       0.00000       0.00000       0.00000       0.00000       0.00000       0.00000       0.00000       0.00000       0.00000       0.00000       0.00000
   2  15 2352.3012    1.3800  1.2150 12.6737  0.0000  0.1009   0.0620   0.1608    0.1563   0.0000   423.0315      -44.5718      -11.9176      -11.8984       0.00000       0.00000       0.00000       0.00000       0.00000       0.00000       0.00000       0.00000       0.00000       0.00000       0.00000       0.00000       0.00000       0.00000       0.00000       0.00000       0.00000       0.00000       0.00000       0.00000       0.00000       0.00000       0.00000       0.00000       0.00000       0.00000       0.00000       0.00000       0.00000       0.00000       0.00000       0.00000       80.2049       64.4046       32.6797       9.74239       0.00000       0.00000       0.00000       0.00000       0.00000       0.00000       0.00000       0.00000       0.00000       0.00000       0.00000       0.00000       0.00000       0.00000       0.00000       0.00000       0.00000       0.00000       0.00000       0.00000       0.00000       0.00000       0.00000       0.00000       0.00000       0.00000       0.00000       0.00000       0.00000       0.00000       0.00000       0.00000
   2  16 2485.8983    1.9428  1.2941 12.4349  0.0000  0.0855   0.0787   0.1631    0.1984   0.0000   371.7405       5.77492      -58.6362       25.2586       0.00000       0.00000       0.00000       0.00000       0.00000       0.00000       0.00000       0.00000       0.00000       0.00000       0.00000       0.00000       0.00000       0.00000       0.00000       0.00000       0.00000       0.00000       0.00000       0.00000       0.00000       0.00000       0.00000       0.00000       0.00000       0.00000       0.00000       0.00000       0.00000       0.00000       0.00000       0.00000       78.3492       54.9286       28.6591       8.71883       0.00000       0.00000       0.00000       0.00000       0.00000       0.00000       0.00000       0.00000       0.00000       0.00000       0.00000       0.00000       0.00000       0.00000       0.00000       0.00000       0.00000       0.00000       0.00000       0.00000       0.00000       0.00000       0.00000       0.00000       0.00000       0.00000       0.00000       0.00000       0.00000       0.00000       0.00000       0.00000
   2  17 2619.6578    2.3739  1.2173 12.2553  0.0000  0.0764   0.1008   0.1730    0.2845   0.0000   355.7163      -5.78434      -35.9182       2.34396       0.00000       0.00000       0.00000       0.00000       0.00000       0.00000       0.00000       0.00000       0.00000       0.00000       0.00000       0.00000       0.00000       0.00000       0.00000       0.00000       0.00000       0.00000       0.00000       0.00000       0.00000       0.00000       0.00000       0.00000       0.00000       0.00000       0.00000       0.00000       0.00000       0.00000       0.00000       0.00000       64.3935       48.9756       24.9907       7.56712       0.00000       0.00000       0.00000       0.00000       0.00000       0.00000       0.00000       0.00000       0.00000       0.00000       0.00000       0.00000       0.00000       0.00000       0.00000       0.00000       0.00000       0.00000       0.00000       0.00000       0.00000       0.00000       0.00000       0.00000       0.00000       0.00000       0.00000       0.00000       0.00000       0.00000       0.00000       0.00000
   2  18 2754.5220    2.9574  1.2351 11.7714  0.0000  0.0760   0.1207   0.1584    0.5107   0.0000   499.8431       12.5004       49.1201      -1.59396       0.00000       0.00000       0.00000       0.00000       0.00000       0.00000       0.00000       0.00000       0.00000       0.00000       0.00000       0.00000       0.00000       0.00000       0.00000       0.00000       0.00000       0.00000       0.00000       0.00000       0.00000       0.00000       0.00000       0.00000       0.00000       0.00000       0.00000       0.00000       0.00000       0.00000       0.00000       0.00000       60.6183       48.5315       24.2748       8.01791       0.00000       0.00000       0.00000       0.00000       0.00000       0.00000       0.00000       0.00000       0.00000       0.00000       0.00000       0.00000       0.00000       0.00000       0.00000       0.00000       0.00000       0.00000       0.00000       0.00000       0.00000       0.00000       0.00000       0.00000       0.00000       0.00000       0.00000       0.00000       0.00000       0.00000       0.00000       0.00000
   2  19 2889.7197    3.6255  1.3257 12.0640  0.0000  0.0809   0.1427   0.1683    0.5225   0.0000   439.2194       62.5888      -1.97858      -11.1460       0.00000       0.00000       0.00000       0.00000       0.00000       0.00000       0.00000       0.00000       0.00000       0.00000       0.00000       0.00000       0.00000       0.00000       0.00000       0.00000       0.00000       0.00000       0.00000       0.00000       0.00000       0.00000       0.00000       0.00000       0.00000       0.00000       0.00000       0.00000       0.00000       0.00000       0.00000       0.00000       67.8121       54.1377       24.2979       8.74874       0.00000       0.00000       0.00000       0.00000       0.00000       0.00000       0.00000       0.00000       0.00000       0.00000       0.00000       0.00000       0.00000       0.00000       0.00000       0.00000       0.00000       0.00000       0.00000       0.00000       0.00000       0.00000       0.00000       0.00000       0.00000       0.00000       0.00000       0.00000       0.00000       0.00000       0.00000       0.00000
   2  21 3160.1155    4.3213  1.5158 10.9841  0.0000  0.0793   0.1569   0.1849    1.5486   0.0000   364.7566       6.21262      -12.1365       18.2315       0.00000       0.00000       0.00000       0.00000       0.00000       0.00000       0.00000       0.00000       0.00000       0.00000       0.00000       0.00000       0.00000       0.00000       0.00000       0.00000       0.00000       0.00000       0.00000       0.00000       0.00000       0.00000       0.00000       0.00000       0.00000       0.00000       0.00000       0.00000       0.00000       0.00000       0.00000       0.00000       67.1559       51.5228       25.4416       8.14182       0.00000       0.00000       0.00000       0.00000       0.00000       0.00000       0.00000       0.00000       0.00000       0.00000       0.00000       0.00000       0.00000       0.00000       0.00000       0.00000       0.00000       0.00000       0.00000       0.00000       0.00000       0.00000       0.00000       0.00000       0.00000       0.00000       0.00000       0.00000       0.00000       0.00000       0.00000       0.00000
   2  22 3295.2893    4.2442  2.4387 11.4480  0.0000  0.0950   0.1201   0.2522    0.6091   0.0000   353.3129       117.604      -14.3506       7.25831       0.00000       0.00000       0.00000       0.00000       0.00000       0.00000       0.00000       0.00000       0.00000       0.00000       0.00000       0.00000       0.00000       0.00000       0.00000       0.00000       0.00000       0.00000       0.00000       0.00000       0.00000       0.00000       0.00000       0.00000       0.00000       0.00000       0.00000       0.00000       0.00000       0.00000       0.00000       0.00000       73.9648       58.3570       32.5602       11.0722       0.00000       0.00000       0.00000       0.00000       0.00000       0.00000       0.00000       0.00000       0.00000       0.00000       0.00000       0.00000       0.00000       0.00000       0.00000       0.00000       0.00000       0.00000       0.00000       0.00000       0.00000       0.00000       0.00000       0.00000       0.00000       0.00000       0.00000       0.00000       0.00000       0.00000       0.00000       0.00000
   2  23 3431.0563    3.4620  3.3122 12.0081  0.0000  0.1410   0.0814   0.2874    0.2543   0.0000   320.0170       72.3576      -33.2735       15.4524       0.00000       0.00000       0.00000       0.00000       0.00000       0.00000       0.00000       0.00000       0.00000       0.00000       0.00000       0.00000       0.00000       0.00000       0.00000       0.00000       0.00000       0.00000       0.00000       0.00000       0.00000       0.00000       0.00000       0.00000       0.00000       0.00000       0.00000       0.00000       0.00000       0.00000       0.00000       0.00000       114.600       90.3966       46.6643       15.3823       0.00000       0.00000       0.00000       0.00000       0.00000       0.00000       0.00000       0.00000       0.00000       0.00000       0.00000       0.00000       0.00000       0.00000       0.00000       0.00000       0.00000       0.00000       0.00000       0.00000       0.00000       0.00000       0.00000       0.00000       0.00000       0.00000       0.00000       0.00000       0.00000       0.00000       0.00000       0.00000
   3  13 2137.7096    0.7575  1.3792 11.2769  0.0032  0.1213   0.0415   0.2403    0.1873   0.0000   429.2990       25.6749      -68.0360      -3.82189       17.5530       3.12978       0.00000       0.00000       0.00000       0.00000       0.00000       0.00000       0.00000       0.00000       0.00000       0.00000       0.00000       0.00000       0.00000       0.00000       0.00000       0.00000       0.00000       0.00000       0.00000       0.00000       0.00000       0.00000       0.00000       0.00000       0.00000       0.00000       0.00000       0.00000       0.00000       0.00000       77.6646       72.6452       45.5190       20.9454       8.67262       2.07159       0.00000       0.00000       0.00000       0.00000       0.00000       0.00000       0.00000       0.00000       0.00000       0.00000       0.00000       0.00000       0.00000       0.00000       0.00000       0.00000       0.00000       0.00000       0.00000       0.00000       0.00000       0.00000       0.00000       0.00000       0.00000       0.00000       0.00000       0.00000       0.00000       0.00000
   3  14 2273.4259    1.0754  0.9897 11.3435  0.0000  0.0844   0.0559   0.1559    0.2601   0.0000   455.0627       80.1855      -27.8419      -11.8805       4.67153      0.553889       0.00000       0.00000       0.00000       0.00000       0.00000       0.00000       0.00000       0.00000       0.00000       0.00000       0.00000       0.00000       0.00000       0.00000       0.00000       0.00000       0.00000       0.00000       0.00000       0.00000       0.00000       0.00000       0.00000       0.00000       0.00000       0.00000       0.00000       0.00000       0.00000       0.00000       51.2176       42.3676       34.2173       19.3362       7.60846       1.50799       0.00000       0.00000       0.00000       0.00000       0.00000       0.00000       0.00000       0.00000       0.00000       0.00000       0.00000       0.00000       0.00000       0.00000       0.00000       0.00000       0.00000       0.00000       0.00000       0.00000       0.00000       0.00000       0.00000       0.00000       0.00000       0.00000       0.00000       0.00000       0.00000       0.00000
   3  15 2407.7027    1.4269  0.9481 11.6953  0.0000  0.0840   0.0729   0.1507    0.3097   0.0000   369.7224       35.9789      -13.1189      -1.12959       1.68276      -1.90414       0.00000       0.00000       0.00000       0.00000       0.00000       0.00000       0.00000       0.00000       0.00000       0.00000       0.00000       0.00000       0.00000       0.00000       0.00000       0.00000       0.00000       0.00000       0.00000       0.00000       0.00000       0.00000       0.00000       0.00000       0.00000       0.00000       0.00000       0.00000       0.00000       0.00000       48.6818       38.8563       31.1804       19.1638       7.14199       1.51919       0.00000       0.00000       0.00000       0.00000       0.00000       0.00000       0.00000       0.00000       0.00000       0.00000       0.00000       0.00000       0.00000       0.00000       0.00000       0.00000       0.00000       0.00000       0.00000       0.00000       0.00000       0.00000       0.00000       0.00000       0.00000       0.00000       0.00000       0.00000       0.00000       0.00000
   3  16 2541.7808    1.7667  1.0382 11.3713  0.0000  0.0586   0.0790   0.1519    0.4905   0.0000   416.3481      -45.2348       3.72787      -3.38960       9.07973     -0.481434       0.00000       0.00000       0.00000       0.00000       0.00000       0.00000       0.00000       0.00000       0.00000       0.00000       0.00000       0.00000       0.00000       0.00000       0.00000       0.00000       0.00000       0.00000       0.00000       0.00000       0.00000       0.00000       0.00000       0.00000       0.00000       0.00000       0.00000       0.00000       0.00000       0.00000       27.9112       27.7384       21.2701       11.7118       5.79332       1.74316       0.00000       0.00000       0.00000       0.00000       0.00000       0.00000       0.00000       0.00000       0.00000       0.00000       0.00000       0.00000       0.00000       0.00000       0.00000       0.00000       0.00000       0.00000       0.00000       0.00000       0.00000       0.00000       0.00000       0.00000       0.00000       0.00000       0.00000       0.00000       0.00000       0.00000
   3  17 2676.2809    2.5529  0.9307 11.7735  0.0000  0.0614   0.1105   0.1411    0.5914   0.0000   407.1707       26.6189      -16.6949      -7.23533      -6.30657      -2.61413       0.00000       0.00000       0.00000       0.00000       0.00000       0.00000       0.00000       0.00000       0.00000       0.00000       0.00000       0.00000       0.00000       0.00000       0.00000       0.00000       0.00000       0.00000       0.00000       0.00000       0.00000       0.00000       0.00000       0.00000       0.00000       0.00000       0.00000       0.00000       0.00000       0.00000       33.7328       33.7344       22.6029       11.3340       5.51515       1.61907       0.00000       0.00000       0.00000       0.00000       0.00000       0.00000       0.00000       0.00000       0.00000       0.00000       0.00000       0.00000       0.00000       0.00000       0.00000       0.00000       0.00000       0.00000       0.00000       0.00000       0.00000       0.00000       0.00000       0.00000       0.00000       0.00000       0.00000       0.00000       0.00000       0.00000
   3  18 2811.4830    3.1899  0.9283 10.1895  0.0000  0.0497   0.1268   0.1215    3.0107   0.0000   410.7127       30.5096       9.27915      -13.7629       4.38973     -0.350981       0.00000       0.00000       0.00000       0.00000       0.00000       0.00000       0.00000       0.00000       0.00000       0.00000       0.00000       0.00000       0.00000       0.00000       0.00000       0.00000       0.00000       0.00000       0.00000       0.00000       0.00000       0.00000       0.00000       0.00000       0.00000       0.00000       0.00000       0.00000       0.00000       0.00000       26.3800       25.1436       18.1342       10.5718       4.57626       1.32530       0.00000       0.00000       0.00000       0.00000       0.00000       0.00000       0.00000       0.00000       0.00000       0.00000       0.00000       0.00000       0.00000       0.00000       0.00000       0.00000       0.00000       0.00000       0.00000       0.00000       0.00000       0.00000       0.00000       0.00000       0.00000       0.00000       0.00000       0.00000       0.00000       0.00000
   3  21 3218.0416    4.0495  1.6846 12.4748  0.0002  0.0706   0.1396   0.1939    0.5402   0.0000   457.5534       45.3661       16.5373     0.0605305      0.934887      -1.28386       0.00000       0.00000       0.00000       0.00000       0.00000       0.00000       0.00000       0.00000       0.00000       0.00000       0.00000       0.00000       0.00000       0.00000       0.00000       0.00000       0.00000       0.00000       0.00000       0.00000       0.00000       0.00000       0.00000       0.00000       0.00000       0.00000       0.00000       0.00000       0.00000       0.00000       40.6248       37.2970       26.2163       14.3555       6.00655       1.66857       0.00000       0.00000       0.00000       0.00000       0.00000       0.00000       0.00000       0.00000       0.00000       0.00000       0.00000       0.00000       0.00000       0.00000       0.00000       0.00000       0.00000       0.00000       0.00000       0.00000       0.00000       0.00000       0.00000       0.00000       0.00000       0.00000       0.00000       0.00000       0.00000       0.00000
   3  22 3353.7786    3.6571  1.9664 12.7330 -0.0085  0.0975   0.1323   0.2137    0.3964   0.0000   458.9268       62.4989      -14.3610       5.56581       6.54669     -0.643979       0.00000       0.00000       0.00000       0.00000       0.00000       0.00000       0.00000       0.00000       0.00000       0.00000       0.00000       0.00000       0.00000       0.00000       0.00000       0.00000       0.00000       0.00000       0.00000       0.00000       0.00000       0.00000       0.00000       0.00000       0.00000       0.00000       0.00000       0.00000       0.00000       0.00000       61.1778       56.7872       36.8112       17.4300       7.12635       1.93085       0.00000       0.00000       0.00000       0.00000       0.00000       0.00000       0.00000       0.00000       0.00000       0.00000       0.00000       0.00000       0.00000       0.00000       0.00000       0.00000       0.00000       0.00000       0.00000       0.00000       0.00000       0.00000       0.00000       0.00000       0.00000       0.00000       0.00000       0.00000       0.00000       0.00000
   3  23 3489.8380    3.1279  3.0262 11.9694  0.0035  0.1068   0.0894   0.2823    0.3327   0.0000   443.1853       115.914       10.7668      -9.87046      -6.42921       2.72268       0.00000       0.00000       0.00000       0.00000       0.00000       0.00000       0.00000       0.00000       0.00000       0.00000       0.00000       0.00000       0.00000       0.00000       0.00000       0.00000       0.00000       0.00000       0.00000       0.00000       0.00000       0.00000       0.00000       0.00000       0.00000       0.00000       0.00000       0.00000       0.00000       0.00000       61.6014       56.6870       38.8523       22.4321       8.69149       2.62408       0.00000       0.00000       0.00000       0.00000       0.00000       0.00000       0.00000       0.00000       0.00000       0.00000       0.00000       0.00000       0.00000       0.00000       0.00000       0.00000       0.00000       0.00000       0.00000       0.00000       0.00000       0.00000       0.00000       0.00000       0.00000       0.00000       0.00000       0.00000       0.00000       0.00000
   3  24 3626.4986    2.9438  4.1387 11.3592  0.0000  0.1254   0.0730   0.3242    0.4104   0.0000   401.4336       70.7609      -38.9384      0.915151       3.75270       2.51209       0.00000       0.00000       0.00000       0.00000       0.00000       0.00000       0.00000       0.00000       0.00000       0.00000       0.00000       0.00000       0.00000       0.00000       0.00000       0.00000       0.00000       0.00000       0.00000       0.00000       0.00000       0.00000       0.00000       0.00000       0.00000       0.00000       0.00000       0.00000       0.00000       0.00000       66.0856       62.8607       45.6975       24.8111       11.5780       3.39037       0.00000       0.00000       0.00000       0.00000       0.00000       0.00000       0.00000       0.00000       0.00000       0.00000       0.00000       0.00000       0.00000       0.00000       0.00000       0.00000       0.00000       0.00000       0.00000       0.00000       0.00000       0.00000       0.00000       0.00000       0.00000       0.00000       0.00000       0.00000       0.00000       0.00000
   4  11 1914.7253    0.3861  0.5730 10.3805  0.0024  0.0731   0.0257   0.1186    0.0896   0.0000   423.9611      -7.05883      -2.25414      -5.49996      -6.30606     -0.503325      0.129731     0.0454671       0.00000       0.00000       0.00000       0.00000       0.00000       0.00000       0.00000       0.00000       0.00000       0.00000       0.00000       0.00000       0.00000       0.00000       0.00000       0.00000       0.00000       0.00000       0.00000       0.00000       0.00000       0.00000       0.00000       0.00000       0.00000       0.00000       0.00000       0.00000       34.6880       39.1477       28.1048       16.2468       7.98916       2.91190       1.33902      0.358161       0.00000       0.00000       0.00000       0.00000       0.00000       0.00000       0.00000       0.00000       0.00000       0.00000       0.00000       0.00000       0.00000       0.00000       0.00000       0.00000       0.00000       0.00000       0.00000       0.00000       0.00000       0.00000       0.00000       0.00000       0.00000       0.00000       0.00000       0.00000
   4  13 2188.4178    0.8601  0.6160 10.6311 -0.0048  0.0638   0.0423   0.1181    0.1845   0.0000   433.2964       1.63251      -4.32073     -0.447491       4.76992      -4.39869      0.111349      0.305903       0.00000       0.00000       0.00000       0.00000       0.00000       0.00000       0.00000       0.00000       0.00000       0.00000       0.00000       0.00000       0.00000       0.00000       0.00000       0.00000       0.00000       0.00000       0.00000       0.00000       0.00000       0.00000       0.00000       0.00000       0.00000       0.00000       0.00000       0.00000       36.4317       32.2194       24.0033       16.7819       8.23413       3.64215      0.918145      0.233729       0.00000       0.00000       0.00000       0.00000       0.00000       0.00000       0.00000       0.00000       0.00000       0.00000       0.00000       0.00000       0.00000       0.00000       0.00000       0.00000       0.00000       0.00000       0.00000       0.00000       0.00000       0.00000       0.00000       0.00000       0.00000       0.00000       0.00000       0.00000
   4  14 2324.2442    1.3324  0.5317 10.9826 -0.0001  0.0377   0.0631   0.0961    0.2368   0.0000   440.5389       31.6470       28.5674      -6.46219       1.18878      0.995574     -0.530951      0.139417       0.00000       0.00000       0.00000       0.00000       0.00000       0.00000       0.00000       0.00000       0.00000       0.00000       0.00000       0.00000       0.00000       0.00000       0.00000       0.00000       0.00000       0.00000       0.00000       0.00000       0.00000       0.00000       0.00000       0.00000       0.00000       0.00000       0.00000       0.00000       12.6654       13.7224       12.0617       8.60588       5.25985       2.77488       1.05497      0.276092       0.00000       0.00000       0.00000       0.00000       0.00000       0.00000       0.00000       0.00000       0.00000       0.00000       0.00000       0.00000       0.00000       0.00000       0.00000       0.00000       0.00000       0.00000       0.00000       0.00000       0.00000       0.00000       0.00000       0.00000       0.00000       0.00000       0.00000       0.00000
   4  16 2593.1614    2.1642  0.9388 10.8993  0.0004  0.0687   0.0768   0.1351    0.7922   0.0000   434.1266      -8.69275      -8.08548      0.755217      -3.28688      -2.69125     -0.384503     -0.211560       0.00000       0.00000       0.00000       0.00000       0.00000       0.00000       0.00000       0.00000       0.00000       0.00000       0.00000       0.00000       0.00000       0.00000       0.00000       0.00000       0.00000       0.00000       0.00000       0.00000       0.00000       0.00000       0.00000       0.00000       0.00000       0.00000       0.00000       0.00000       22.5143       28.0481       21.7560       19.5061       9.61991       6.59710       1.94804      0.618984       0.00000       0.00000       0.00000       0.00000       0.00000       0.00000       0.00000       0.00000       0.00000       0.00000       0.00000       0.00000       0.00000       0.00000       0.00000       0.00000       0.00000       0.00000       0.00000       0.00000       0.00000       0.00000       0.00000       0.00000       0.00000       0.00000       0.00000       0.00000
   4  17 2728.5109    2.4912  1.1278 11.9386  0.0015  0.0619   0.0928   0.1628    0.4269   0.0000   441.4781       89.9627       27.5279      -6.44468      -2.34687       2.59583     -0.650088     -0.841166       0.00000       0.00000       0.00000       0.00000       0.00000       0.00000       0.00000       0.00000       0.00000       0.00000       0.00000       0.00000       0.00000       0.00000       0.00000       0.00000       0.00000       0.00000       0.00000       0.00000       0.00000       0.00000       0.00000       0.00000       0.00000       0.00000       0.00000       0.00000       18.8036       25.1998       17.7857       13.6039       7.92183       3.97179       1.53238      0.520969       0.00000       0.00000       0.00000       0.00000       0.00000       0.00000       0.00000       0.00000       0.00000       0.00000       0.00000       0.00000       0.00000       0.00000       0.00000       0.00000       0.00000       0.00000       0.00000       0.00000       0.00000       0.00000       0.00000       0.00000       0.00000       0.00000       0.00000       0.00000
   4  18 2864.3731    3.3495  0.7405 12.5001  0.0004  0.0432   0.1460   0.1057    0.3959   0.0000   442.6202       6.54527      -10.9885      -10.6013       1.85236      -1.62510     -0.552814     0.0317645       0.00000       0.00000       0.00000       0.00000       0.00000       0.00000       0.00000       0.00000       0.00000       0.00000       0.00000       0.00000       0.00000       0.00000       0.00000       0.00000       0.00000       0.00000       0.00000       0.00000       0.00000       0.00000       0.00000       0.00000       0.00000       0.00000       0.00000       0.00000       19.2731       19.3778       15.3083       10.2284       6.03323       2.72748       1.04546      0.264694       0.00000       0.00000       0.00000       0.00000       0.00000       0.00000       0.00000       0.00000       0.00000       0.00000       0.00000       0.00000       0.00000       0.00000       0.00000       0.00000       0.00000       0.00000       0.00000       0.00000       0.00000       0.00000       0.00000       0.00000       0.00000       0.00000       0.00000       0.00000
   4  19 3000.3019    3.6867  0.9574 12.8255 -0.0011  0.0494   0.1575   0.1147    0.3960   0.0000   451.7730       25.0942      -8.27156      -8.92393       2.26419      -5.23459      0.381617    -0.0717193       0.00000       0.00000       0.00000       0.00000       0.00000       0.00000       0.00000       0.00000       0.00000       0.00000       0.00000       0.00000       0.00000       0.00000       0.00000       0.00000       0.00000       0.00000       0.00000       0.00000       0.00000       0.00000       0.00000       0.00000       0.00000       0.00000       0.00000       0.00000       17.9897       18.9205       16.3870       11.3349       6.64362       3.47784       1.32480      0.338868       0.00000       0.00000       0.00000       0.00000       0.00000       0.00000       0.00000       0.00000       0.00000       0.00000       0.00000       0.00000       0.00000       0.00000       0.00000       0.00000       0.00000       0.00000       0.00000       0.00000       0.00000       0.00000       0.00000       0.00000       0.00000       0.00000       0.00000       0.00000
   4  20 3136.1920    4.0286  1.2832 11.0399  0.0016  0.0558   0.1490   0.1517    1.8526   0.0000   443.3689       25.2860       22.6945       4.61870       3.15380       2.28496      -1.30288     -0.767948       0.00000       0.00000       0.00000       0.00000       0.00000       0.00000       0.00000       0.00000       0.00000       0.00000       0.00000       0.00000       0.00000       0.00000       0.00000       0.00000       0.00000       0.00000       0.00000       0.00000       0.00000       0.00000       0.00000       0.00000       0.00000       0.00000       0.00000       0.00000       21.0520       20.7330       20.2106       11.8873       7.03272       4.08254       1.64368      0.356346       0.00000       0.00000       0.00000       0.00000       0.00000       0.00000       0.00000       0.00000       0.00000       0.00000       0.00000       0.00000       0.00000       0.00000       0.00000       0.00000       0.00000       0.00000       0.00000       0.00000       0.00000       0.00000       0.00000       0.00000       0.00000       0.00000       0.00000       0.00000
   4  22 3408.3952    3.5503  1.9956 12.4657  0.0044  0.0775   0.1162   0.2019    0.3159   0.0000   429.7292       46.6028       7.71456       30.8356      -8.47901      -14.8233       1.56388     -0.490527       0.00000       0.00000       0.00000       0.00000       0.00000       0.00000       0.00000       0.00000       0.00000       0.00000       0.00000       0.00000       0.00000       0.00000       0.00000       0.00000       0.00000       0.00000       0.00000       0.00000       0.00000       0.00000       0.00000       0.00000       0.00000       0.00000       0.00000       0.00000       27.1532       30.7889       26.2641       17.2691       10.9293       5.40269       2.28109      0.572032       0.00000       0.00000       0.00000       0.00000       0.00000       0.00000       0.00000       0.00000       0.00000       0.00000       0.00000       0.00000       0.00000       0.00000       0.00000       0.00000       0.00000       0.00000       0.00000       0.00000       0.00000       0.00000       0.00000       0.00000       0.00000       0.00000       0.00000       0.00000
   4  23 3544.9166    2.7942  3.6496 11.6111  0.0001  0.1142   0.0656   0.3012    0.2425   0.0000   376.6727       79.8868      -45.6057      -13.4660       16.2010       1.71249      -1.20782     -0.394522       0.00000       0.00000       0.00000       0.00000       0.00000       0.00000       0.00000       0.00000       0.00000       0.00000       0.00000       0.00000       0.00000       0.00000       0.00000       0.00000       0.00000       0.00000       0.00000       0.00000       0.00000       0.00000       0.00000       0.00000       0.00000       0.00000       0.00000       0.00000       38.5608       46.8083       36.9084       24.6431       17.0715       6.61443       3.35615      0.900418       0.00000       0.00000       0.00000       0.00000       0.00000       0.00000       0.00000       0.00000       0.00000       0.00000       0.00000       0.00000       0.00000       0.00000       0.00000       0.00000       0.00000       0.00000       0.00000       0.00000       0.00000       0.00000       0.00000       0.00000       0.00000       0.00000       0.00000       0.00000
   4  25 3819.3620    2.0010  5.7148 11.0221 -0.0003  0.1564   0.0398   0.3973    0.1796   0.0000   453.9774       118.270       58.8384      -57.2362      -27.3082      -10.5256      -1.99399      -1.04818       0.00000       0.00000       0.00000       0.00000       0.00000       0.00000       0.00000       0.00000       0.00000       0.00000       0.00000       0.00000       0.00000       0.00000       0.00000       0.00000       0.00000       0.00000       0.00000       0.00000       0.00000       0.00000       0.00000       0.00000       0.00000       0.00000       0.00000       0.00000       59.9551       68.0682       53.8302       35.5654       20.1658       10.3838       4.10757       1.13054       0.00000       0.00000       0.00000       0.00000       0.00000       0.00000       0.00000       0.00000       0.00000       0.00000       0.00000       0.00000       0.00000       0.00000       0.00000       0.00000       0.00000       0.00000       0.00000       0.00000       0.00000       0.00000       0.00000       0.00000       0.00000       0.00000       0.00000       0.00000
   5  11 1960.5645    0.4416  0.5303 10.5519 -0.0083  0.0507   0.0238   0.0971    0.0853   0.0000   443.8285       4.16989       5.23844      -1.64516      0.174826      -1.13172      0.956482      0.393452      0.227570     0.0208860       0.00000       0.00000       0.00000       0.00000       0.00000       0.00000       0.00000       0.00000       0.00000       0.00000       0.00000       0.00000       0.00000       0.00000       0.00000       0.00000       0.00000       0.00000       0.00000       0.00000       0.00000       0.00000       0.00000       0.00000       0.00000       0.00000       13.9828       16.2070       15.1972       13.2715       6.43542       4.47295       3.05134       1.16946      0.345635     0.0866067       0.00000       0.00000       0.00000       0.00000       0.00000       0.00000       0.00000       0.00000       0.00000       0.00000       0.00000       0.00000       0.00000       0.00000       0.00000       0.00000       0.00000       0.00000       0.00000       0.00000       0.00000       0.00000       0.00000       0.00000       0.00000       0.00000
   5  13 2235.4121    0.8777  0.6236 11.2292 -0.0058  0.0431   0.0409   0.0874    0.1100   0.0000   430.9360      -6.81039       24.6921      -5.05293       7.58969       4.58523      -1.66606     -0.666145    -0.0687597      0.107156       0.00000       0.00000       0.00000       0.00000       0.00000       0.00000       0.00000       0.00000       0.00000       0.00000       0.00000       0.00000       0.00000       0.00000       0.00000       0.00000       0.00000       0.00000       0.00000       0.00000       0.00000       0.00000       0.00000       0.00000       0.00000       0.00000       14.3337       17.6821       14.5133       10.3432       5.70660       3.48706       1.77897      0.817324      0.261358     0.0712750       0.00000       0.00000       0.00000       0.00000       0.00000       0.00000       0.00000       0.00000       0.00000       0.00000       0.00000       0.00000       0.00000       0.00000       0.00000       0.00000       0.00000       0.00000       0.00000       0.00000       0.00000       0.00000       0.00000       0.00000       0.00000       0.00000
   5  14 2371.1130    1.2779  0.9796 11.1047 -0.0039  0.0523   0.0482   0.1249    0.1985   0.0000   400.4124      -1.32669       13.2185      -12.1499      -9.54595      -12.5766     -0.459479      0.236490      0.458405     0.0227979       0.00000       0.00000       0.00000       0.00000       0.00000       0.00000       0.00000       0.00000       0.00000       0.00000       0.00000       0.00000       0.00000       0.00000       0.00000       0.00000       0.00000       0.00000       0.00000       0.00000       0.00000       0.00000       0.00000       0.00000       0.00000       0.00000       13.3444       16.7164       15.4158       11.4660       8.18025       4.65614       2.56875       1.06417      0.419530     0.0999237       0.00000       0.00000       0.00000       0.00000       0.00000       0.00000       0.00000       0.00000       0.00000       0.00000       0.00000       0.00000       0.00000       0.00000       0.00000       0.00000       0.00000       0.00000       0.00000       0.00000       0.00000       0.00000       0.00000       0.00000       0.00000       0.00000
   5  15 2506.2105    1.6552  1.0140 11.6231 -0.0048  0.0478   0.0619   0.1172    0.2372   0.0000   402.8342       45.1300      -13.5719       7.04425       1.09551       1.55317      -1.41953   0.000942049      0.147082    -0.0627798       0.00000       0.00000       0.00000       0.00000       0.00000       0.00000       0.00000       0.00000       0.00000       0.00000       0.00000       0.00000       0.00000       0.00000       0.00000       0.00000       0.00000       0.00000       0.00000       0.00000       0.00000       0.00000       0.00000       0.00000       0.00000       0.00000       16.0211       18.5859       16.4596       11.0373       7.43095       4.30790       2.00301      0.949242      0.340409     0.0736761       0.00000       0.00000       0.00000       0.00000       0.00000       0.00000       0.00000       0.00000       0.00000       0.00000       0.00000       0.00000       0.00000       0.00000       0.00000       0.00000       0.00000       0.00000       0.00000       0.00000       0.00000       0.00000       0.00000       0.00000       0.00000       0.00000
   5  16 2641.3863    2.1289  0.8979 12.0589 -0.0005  0.0471   0.0802   0.1036    0.2578   0.0000   441.1742       29.4674       12.7082      -2.54946    -0.0835641       3.63562      -1.87587     -0.138370      0.280369    -0.0556332       0.00000       0.00000       0.00000       0.00000       0.00000       0.00000       0.00000       0.00000       0.00000       0.00000       0.00000       0.00000       0.00000       0.00000       0.00000       0.00000       0.00000       0.00000       0.00000       0.00000       0.00000       0.00000       0.00000       0.00000       0.00000       0.00000       17.7406       19.6610       17.2951       11.6799       7.10671       3.79317       1.95634      0.790882      0.273523     0.0611950       0.00000       0.00000       0.00000       0.00000       0.00000       0.00000       0.00000       0.00000       0.00000       0.00000       0.00000       0.00000       0.00000       0.00000       0.00000       0.00000       0.00000       0.00000       0.00000       0.00000       0.00000       0.00000       0.00000       0.00000       0.00000       0.00000
   5  17 2777.4715    2.9393  1.0231  5.3834  0.0000  0.0422   0.0988   0.1232  231.4562   0.0000   425.6824       16.3765      -8.31243      -15.3357       1.02150      -6.63510       0.00000       0.00000       0.00000       0.00000       0.00000       0.00000       0.00000       0.00000       0.00000       0.00000       0.00000       0.00000       0.00000       0.00000       0.00000       0.00000       0.00000       0.00000       0.00000       0.00000       0.00000       0.00000       0.00000       0.00000       0.00000       0.00000       0.00000       0.00000       0.00000       0.00000       13.5162       15.1629       13.1706       10.5026       6.46728       3.94843       2.04000      0.894562      0.273688     0.0685256       0.00000       0.00000       0.00000       0.00000       0.00000       0.00000       0.00000       0.00000       0.00000       0.00000       0.00000       0.00000       0.00000       0.00000       0.00000       0.00000       0.00000       0.00000       0.00000       0.00000       0.00000       0.00000       0.00000       0.00000       0.00000       0.00000
   5  18 2913.8608    3.5093  1.0632 11.4143 -0.0031  0.0559   0.1122   0.1241    1.2741   0.0000   449.3225       33.0439       12.2478      -13.0740      -9.70694      -1.92028      -3.61633      -2.26900      0.211579     -0.127525       0.00000       0.00000       0.00000       0.00000       0.00000       0.00000       0.00000       0.00000       0.00000       0.00000       0.00000       0.00000       0.00000       0.00000       0.00000       0.00000       0.00000       0.00000       0.00000       0.00000       0.00000       0.00000       0.00000       0.00000       0.00000       0.00000       15.4264       15.6911       14.7267       13.0846       8.39169       5.69181       2.89775       1.27991      0.351402     0.0928363       0.00000       0.00000       0.00000       0.00000       0.00000       0.00000       0.00000       0.00000       0.00000       0.00000       0.00000       0.00000       0.00000       0.00000       0.00000       0.00000       0.00000       0.00000       0.00000       0.00000       0.00000       0.00000       0.00000       0.00000       0.00000       0.00000
   5  19 3050.0848    4.1110  1.0252 11.5762  0.0009  0.0542   0.1300   0.1322    1.2791   0.0000   434.7826       54.9212       10.0800      -7.54866      -10.0582       3.09100      -2.77987    -0.0993457      0.597645      0.130478       0.00000       0.00000       0.00000       0.00000       0.00000       0.00000       0.00000       0.00000       0.00000       0.00000       0.00000       0.00000       0.00000       0.00000       0.00000       0.00000       0.00000       0.00000       0.00000       0.00000       0.00000       0.00000       0.00000       0.00000       0.00000       0.00000       15.1377       17.3030       16.1598       12.3078       9.32165       4.71188       3.17926       1.06487      0.457693     0.0947178       0.00000       0.00000       0.00000       0.00000       0.00000       0.00000       0.00000       0.00000       0.00000       0.00000       0.00000       0.00000       0.00000       0.00000       0.00000       0.00000       0.00000       0.00000       0.00000       0.00000       0.00000       0.00000       0.00000       0.00000       0.00000       0.00000
   5  20 3186.4947    4.5071  0.9904 12.5767  0.0016  0.0507   0.1423   0.1406    0.6347   0.0000   455.5438       6.77701       15.6287       18.6302       10.9833      -13.0598      -1.81412      -1.59172     0.0506070     -0.226840       0.00000       0.00000       0.00000       0.00000       0.00000       0.00000       0.00000       0.00000       0.00000       0.00000       0.00000       0.00000       0.00000       0.00000       0.00000       0.00000       0.00000       0.00000       0.00000       0.00000       0.00000       0.00000       0.00000       0.00000       0.00000       0.00000       16.1294       17.2873       15.5197       12.0422       8.10082       5.13555       2.26047       1.12119      0.354452     0.0807017       0.00000       0.00000       0.00000       0.00000       0.00000       0.00000       0.00000       0.00000       0.00000       0.00000       0.00000       0.00000       0.00000       0.00000       0.00000       0.00000       0.00000       0.00000       0.00000       0.00000       0.00000       0.00000       0.00000       0.00000       0.00000       0.00000
   5  24 3734.2132    2.3652  4.8773 10.6876 -0.0012  0.1230   0.0362   0.3260    0.2477   0.0000   442.6707       79.7673      -42.8306      -25.1340       18.8091       8.88221      -7.54181      -1.94028     -0.219454     -0.153675       0.00000       0.00000       0.00000       0.00000       0.00000       0.00000       0.00000       0.00000       0.00000       0.00000       0.00000       0.00000       0.00000       0.00000       0.00000       0.00000       0.00000       0.00000       0.00000       0.00000       0.00000       0.00000       0.00000       0.00000       0.00000       0.00000       37.4626       42.3415       37.5628       29.4633       22.1279       12.4282       6.29050       2.68788      0.981081      0.211843       0.00000       0.00000       0.00000       0.00000       0.00000       0.00000       0.00000       0.00000       0.00000       0.00000       0.00000       0.00000       0.00000       0.00000       0.00000       0.00000       0.00000       0.00000       0.00000       0.00000       0.00000       0.00000       0.00000       0.00000       0.00000       0.00000
   5  26 4009.8477    1.6667  7.8263 10.4006  0.0007  0.1734   0.0219   0.4618    0.1394   0.0000   410.1814       21.8713       33.4853       4.95186      -1.23163      -26.6390      -4.32291      0.295365       3.66112     -0.472082       0.00000       0.00000       0.00000       0.00000       0.00000       0.00000       0.00000       0.00000       0.00000       0.00000       0.00000       0.00000       0.00000       0.00000       0.00000       0.00000       0.00000       0.00000       0.00000       0.00000       0.00000       0.00000       0.00000       0.00000       0.00000       0.00000       49.8179       60.1061       54.4417       41.6632       28.4008       17.8234       8.65762       4.13584       1.40966      0.323352       0.00000       0.00000       0.00000       0.00000       0.00000       0.00000       0.00000       0.00000       0.00000       0.00000       0.00000       0.00000       0.00000       0.00000       0.00000       0.00000       0.00000       0.00000       0.00000       0.00000       0.00000       0.00000       0.00000       0.00000       0.00000       0.00000
   6  11 2004.0654    0.5666  0.4530 10.0380 -0.0081  0.0273   0.0278   0.0676    0.0932   0.0000   436.1959       11.8250     -0.277641       2.80480       5.57517      -12.3713      -1.39325       1.15918     -0.488472     0.0816214    -0.0242823   -0.00896296       0.00000       0.00000       0.00000       0.00000       0.00000       0.00000       0.00000       0.00000       0.00000       0.00000       0.00000       0.00000       0.00000       0.00000       0.00000       0.00000       0.00000       0.00000       0.00000       0.00000       0.00000       0.00000       0.00000       0.00000       6.88879       7.61806       7.21046       5.95341       4.60598       3.24215       1.87424      0.925286      0.456101      0.170239     0.0493560     0.0104981       0.00000       0.00000       0.00000       0.00000       0.00000       0.00000       0.00000       0.00000       0.00000       0.00000       0.00000       0.00000       0.00000       0.00000       0.00000       0.00000       0.00000       0.00000       0.00000       0.00000       0.00000       0.00000       0.00000       0.00000
   6  12 2142.4694    0.7825  0.6511 10.2914  0.0004  0.0388   0.0315   0.0857    0.1258   0.0000   437.2700      -11.0184       1.76783      -11.6002       1.24901       2.11851    -0.0458949      -1.17850     0.0351932    -0.0324379   -0.00884640    0.00276404       0.00000       0.00000       0.00000       0.00000       0.00000       0.00000       0.00000       0.00000       0.00000       0.00000       0.00000       0.00000       0.00000       0.00000       0.00000       0.00000       0.00000       0.00000       0.00000       0.00000       0.00000       0.00000       0.00000       0.00000       12.3740       13.4577       12.6678       10.3264       6.35878       3.59934       2.36910       1.34002      0.591387      0.190219     0.0503488     0.0106639       0.00000       0.00000       0.00000       0.00000       0.00000       0.00000       0.00000       0.00000       0.00000       0.00000       0.00000       0.00000       0.00000       0.00000       0.00000       0.00000       0.00000       0.00000       0.00000       0.00000       0.00000       0.00000       0.00000       0.00000
   6  13 2279.8238    0.9950  0.7392 10.7728 -0.0120  0.0364   0.0394   0.0891    0.1347   0.0000   443.6270      0.107921       23.5027       3.31780      -3.23733       1.76995      -3.35995      -1.95622      0.331286     -0.122610      0.128514     0.0183835       0.00000       0.00000       0.00000       0.00000       0.00000       0.00000       0.00000       0.00000       0.00000       0.00000       0.00000       0.00000       0.00000       0.00000       0.00000       0.00000       0.00000       0.00000       0.00000       0.00000       0.00000       0.00000       0.00000       0.00000       9.47339       10.8103       10.4520       8.14574       6.03725       4.05203       2.48003       1.19532      0.620863      0.223524     0.0691093     0.0134856       0.00000       0.00000       0.00000       0.00000       0.00000       0.00000       0.00000       0.00000       0.00000       0.00000       0.00000       0.00000       0.00000       0.00000       0.00000       0.00000       0.00000       0.00000       0.00000       0.00000       0.00000       0.00000       0.00000       0.00000
   6  14 2415.5980    1.3786  0.7431 11.5941 -0.0106  0.0391   0.0554   0.0891    0.1258   0.0000   421.4111      0.560829       16.7672      -3.76554      -9.37719     -0.154459       2.05700      -3.54169     -0.319673     -0.183056     0.0234458     0.0187479       0.00000       0.00000       0.00000       0.00000       0.00000       0.00000       0.00000       0.00000       0.00000       0.00000       0.00000       0.00000       0.00000       0.00000       0.00000       0.00000       0.00000       0.00000       0.00000       0.00000       0.00000       0.00000       0.00000       0.00000       8.88060       10.9540       9.40947       8.38049       6.36744       4.14460       2.53457       1.36272      0.596783      0.223660     0.0751140     0.0168502       0.00000       0.00000       0.00000       0.00000       0.00000       0.00000       0.00000       0.00000       0.00000       0.00000       0.00000       0.00000       0.00000       0.00000       0.00000       0.00000       0.00000       0.00000       0.00000       0.00000       0.00000       0.00000       0.00000       0.00000
   6  15 2551.2318    1.8951  0.7672 12.0848 -0.0021  0.0427   0.0703   0.0877    0.1319   0.0000   442.2174       12.8639      0.734764      -6.70215      -3.90957      -4.97445      -2.16536     -0.817855      0.498877     -0.360817    -0.0148918     0.0204707       0.00000       0.00000       0.00000       0.00000       0.00000       0.00000       0.00000       0.00000       0.00000       0.00000       0.00000       0.00000       0.00000       0.00000       0.00000       0.00000       0.00000       0.00000       0.00000       0.00000       0.00000       0.00000       0.00000       0.00000       11.0699       13.3163       13.1386       8.72197       7.23131       3.93337       2.36140       1.47432      0.534987      0.260885     0.0891509     0.0151475       0.00000       0.00000       0.00000       0.00000       0.00000       0.00000       0.00000       0.00000       0.00000       0.00000       0.00000       0.00000       0.00000       0.00000       0.00000       0.00000       0.00000       0.00000       0.00000       0.00000       0.00000       0.00000       0.00000       0.00000
   6  16 2687.2374    2.3891  0.8908 12.6324 -0.0074  0.0417   0.0862   0.1009    0.1381   0.0000   435.0466       25.8361       27.5431       20.8209      -2.76597      -3.08781      -1.45998     -0.999967     -0.450149     -0.223023    -0.0683372   -0.00224423       0.00000       0.00000       0.00000       0.00000       0.00000       0.00000       0.00000       0.00000       0.00000       0.00000       0.00000       0.00000       0.00000       0.00000       0.00000       0.00000       0.00000       0.00000       0.00000       0.00000       0.00000       0.00000       0.00000       0.00000       10.0284       12.0762       10.9596       8.89155       7.19035       4.13752       2.84036       1.46834      0.696096      0.230530     0.0856028     0.0172499       0.00000       0.00000       0.00000       0.00000       0.00000       0.00000       0.00000       0.00000       0.00000       0.00000       0.00000       0.00000       0.00000       0.00000       0.00000       0.00000       0.00000       0.00000       0.00000       0.00000       0.00000       0.00000       0.00000       0.00000
   6  17 2823.9032    2.9330  0.8478 12.9560 -0.0186  0.0390   0.1133   0.0920    0.1674   0.0000   425.0205       15.0125       34.6507      -13.5358      -7.19763      -1.52146       1.03924      0.841216      0.395107      0.123574     -0.109188     0.0131864       0.00000       0.00000       0.00000       0.00000       0.00000       0.00000       0.00000       0.00000       0.00000       0.00000       0.00000       0.00000       0.00000       0.00000       0.00000       0.00000       0.00000       0.00000       0.00000       0.00000       0.00000       0.00000       0.00000       0.00000       9.49101       11.5422       9.88069       9.36125       6.21264       3.88843       2.67371       1.33139      0.667320      0.212829     0.0697712     0.0172496       0.00000       0.00000       0.00000       0.00000       0.00000       0.00000       0.00000       0.00000       0.00000       0.00000       0.00000       0.00000       0.00000       0.00000       0.00000       0.00000       0.00000       0.00000       0.00000       0.00000       0.00000       0.00000       0.00000       0.00000
   6  18 2960.8304    3.5149  0.8991 13.0900  0.0002  0.0408   0.1335   0.0964    0.2045   0.0000   432.3934       16.4103       32.8103      -7.98990      -1.25781      -12.6491      0.898042      -4.34630      0.737780     -0.372372    -0.0502995   -0.00732402       0.00000       0.00000       0.00000       0.00000       0.00000       0.00000       0.00000       0.00000       0.00000       0.00000       0.00000       0.00000       0.00000       0.00000       0.00000       0.00000       0.00000       0.00000       0.00000       0.00000       0.00000       0.00000       0.00000       0.00000       12.0133       13.8345       12.6615       9.68762       7.27210       4.46449       2.58281       1.35386      0.596796      0.223604     0.0769201     0.0148162       0.00000       0.00000       0.00000       0.00000       0.00000       0.00000       0.00000       0.00000       0.00000       0.00000       0.00000       0.00000       0.00000       0.00000       0.00000       0.00000       0.00000       0.00000       0.00000       0.00000       0.00000       0.00000       0.00000       0.00000
   6  19 3097.5826    3.9012  1.1492 12.6504 -0.0064  0.0435   0.1334   0.1054    0.3816   0.0000   436.9426       33.6030      -2.79374       2.50530      -1.02905      -7.75384      -3.14200      -2.70768      -1.37691     -0.165908     0.0681701   -0.00824302       0.00000       0.00000       0.00000       0.00000       0.00000       0.00000       0.00000       0.00000       0.00000       0.00000       0.00000       0.00000       0.00000       0.00000       0.00000       0.00000       0.00000       0.00000       0.00000       0.00000       0.00000       0.00000       0.00000       0.00000       10.4209       12.8797       11.4044       9.67128       7.15535       4.63559       2.75543       1.52454      0.665923      0.263021     0.0833614     0.0186882       0.00000       0.00000       0.00000       0.00000       0.00000       0.00000       0.00000       0.00000       0.00000       0.00000       0.00000       0.00000       0.00000       0.00000       0.00000       0.00000       0.00000       0.00000       0.00000       0.00000       0.00000       0.00000       0.00000       0.00000
   6  20 3234.3169    3.5855  1.2086 13.5528 -0.0056  0.0502   0.1325   0.1329    0.2198   0.0000   442.4298       51.6765       9.92734      -15.3305       1.58225      -2.44425      -4.07686    -0.0980781      0.971089     -0.490120     -0.154454    -0.0225631       0.00000       0.00000       0.00000       0.00000       0.00000       0.00000       0.00000       0.00000       0.00000       0.00000       0.00000       0.00000       0.00000       0.00000       0.00000       0.00000       0.00000       0.00000       0.00000       0.00000       0.00000       0.00000       0.00000       0.00000       11.6690       14.3081       12.4846       10.8114       8.88254       5.52187       3.71820       1.70130      0.885472      0.293308      0.107152     0.0223071       0.00000       0.00000       0.00000       0.00000       0.00000       0.00000       0.00000       0.00000       0.00000       0.00000       0.00000       0.00000       0.00000       0.00000       0.00000       0.00000       0.00000       0.00000       0.00000       0.00000       0.00000       0.00000       0.00000       0.00000
   6  21 3371.3047    3.3273  1.8230 12.2642  0.0007  0.0668   0.0894   0.1692    0.3708   0.0000   433.2396       44.0401      -2.72566       3.15568       7.34179      -3.57330       5.90491      -5.64440      0.766899      0.389191     0.0119328    0.00324954       0.00000       0.00000       0.00000       0.00000       0.00000       0.00000       0.00000       0.00000       0.00000       0.00000       0.00000       0.00000       0.00000       0.00000       0.00000       0.00000       0.00000       0.00000       0.00000       0.00000       0.00000       0.00000       0.00000       0.00000       17.2932       19.1649       18.2767       14.6192       12.4190       8.15385       4.76265       2.70975       1.10041      0.446491      0.138304     0.0246096       0.00000       0.00000       0.00000       0.00000       0.00000       0.00000       0.00000       0.00000       0.00000       0.00000       0.00000       0.00000       0.00000       0.00000       0.00000       0.00000       0.00000       0.00000       0.00000       0.00000       0.00000       0.00000       0.00000       0.00000
   6  22 3508.5580    3.0771  2.5160 11.8616  0.0031  0.0837   0.0721   0.2163    0.3199   0.0000   437.9584       16.2821       65.8297       9.08599      0.334033       4.04434      -6.17080       1.61525     -0.608360      0.126626     0.0745806    0.00386872       0.00000       0.00000       0.00000       0.00000       0.00000       0.00000       0.00000       0.00000       0.00000       0.00000       0.00000       0.00000       0.00000       0.00000       0.00000       0.00000       0.00000       0.00000       0.00000       0.00000       0.00000       0.00000       0.00000       0.00000       22.1481       27.0189       24.6189       19.5503       14.9915       10.6576       5.74794       3.49070       1.35245      0.614592      0.169909     0.0344983       0.00000       0.00000       0.00000       0.00000       0.00000       0.00000       0.00000       0.00000       0.00000       0.00000       0.00000       0.00000       0.00000       0.00000       0.00000       0.00000       0.00000       0.00000       0.00000       0.00000       0.00000       0.00000       0.00000       0.00000
   6  24 3784.4088    2.0695  4.9332 11.1019 -0.0012  0.1242   0.0407   0.3468    0.1950   0.0000   408.9725       25.6308      -41.8282       8.19370      -2.83555      -1.59863      -13.6886      -6.05298      0.567672       1.05824     -0.146686    -0.0180328       0.00000       0.00000       0.00000       0.00000       0.00000       0.00000       0.00000       0.00000       0.00000       0.00000       0.00000       0.00000       0.00000       0.00000       0.00000       0.00000       0.00000       0.00000       0.00000       0.00000       0.00000       0.00000       0.00000       0.00000       29.6530       37.9946       35.2943       29.5598       22.3446       14.9582       9.26479       4.79145       2.37386      0.886718      0.279695     0.0572434       0.00000       0.00000       0.00000       0.00000       0.00000       0.00000       0.00000       0.00000       0.00000       0.00000       0.00000       0.00000       0.00000       0.00000       0.00000       0.00000       0.00000       0.00000       0.00000       0.00000       0.00000       0.00000       0.00000       0.00000
   7   9 1767.6893    0.3040  0.2798  9.6423 -0.0187  0.0295   0.0181   0.0528    0.0589   0.0000   439.5961      -9.71108       8.20379       6.71213      0.952511     -0.133195     -0.180294       1.94452     -0.748059      0.223191      0.136468     0.0132944   -0.00548054   0.000311281       0.00000       0.00000       0.00000       0.00000       0.00000       0.00000       0.00000       0.00000       0.00000       0.00000       0.00000       0.00000       0.00000       0.00000       0.00000       0.00000       0.00000       0.00000       0.00000       0.00000       0.00000       0.00000       5.75914       8.10948       6.99178       5.95685       4.90447       3.26218       2.34006       1.23760      0.692770      0.291234      0.139779     0.0429470     0.0160050    0.00340295       0.00000       0.00000       0.00000       0.00000       0.00000       0.00000       0.00000       0.00000       0.00000       0.00000       0.00000       0.00000       0.00000       0.00000       0.00000       0.00000       0.00000       0.00000       0.00000       0.00000       0.00000       0.00000
   7  10 1906.7562    0.4415  0.3858  9.9001 -0.0111  0.0289   0.0233   0.0625    0.0722   0.0000   439.1333       11.6280       10.3917      -8.68989       7.04475       1.60247      0.909516       1.16901     -0.720670     0.0114062     -0.244290    0.00298541     0.0414230   -0.00191175       0.00000       0.00000       0.00000       0.00000       0.00000       0.00000       0.00000       0.00000       0.00000       0.00000       0.00000       0.00000       0.00000       0.00000       0.00000       0.00000       0.00000       0.00000       0.00000       0.00000       0.00000       0.00000       6.75086       7.62774       6.81791       5.84530       5.13585       3.75159       2.39478       1.39013      0.678460      0.317436      0.126526     0.0445721     0.0134259    0.00240199       0.00000       0.00000       0.00000       0.00000       0.00000       0.00000       0.00000       0.00000       0.00000       0.00000       0.00000       0.00000       0.00000       0.00000       0.00000       0.00000       0.00000       0.00000       0.00000       0.00000       0.00000       0.00000
   7  11 2045.8381    0.6057  0.5240 10.2481 -0.0063  0.0460   0.0271   0.0694    0.0822   0.0000   434.6286      -6.61446       6.29746     -0.112952       4.94436      0.153841     -0.904714      -1.97802      0.285351      0.181749      0.162563    -0.0796587    -0.0226360   0.000574847       0.00000       0.00000       0.00000       0.00000       0.00000       0.00000       0.00000       0.00000       0.00000       0.00000       0.00000       0.00000       0.00000       0.00000       0.00000       0.00000       0.00000       0.00000       0.00000       0.00000       0.00000       0.00000       11.2966       8.94393       9.29187       11.6107       8.87146       3.93684       3.23929       2.71745       1.61108      0.664623      0.210115     0.0540044     0.0168397    0.00295179       0.00000       0.00000       0.00000       0.00000       0.00000       0.00000       0.00000       0.00000       0.00000       0.00000       0.00000       0.00000       0.00000       0.00000       0.00000       0.00000       0.00000       0.00000       0.00000       0.00000       0.00000       0.00000
   7  13 2322.1950    1.1560  0.7359 10.8870  0.0046  0.0383   0.0415   0.0741    0.1254   0.0000   441.6838      -15.2059       17.9756       8.29875       2.20464      -3.41471      0.454149      -1.76870      0.256095    -0.0223914     -0.109688     0.0466434     0.0126157   -0.00227247       0.00000       0.00000       0.00000       0.00000       0.00000       0.00000       0.00000       0.00000       0.00000       0.00000       0.00000       0.00000       0.00000       0.00000       0.00000       0.00000       0.00000       0.00000       0.00000       0.00000       0.00000       0.00000       8.89929       8.87595       8.20245       8.14973       7.18475       4.51354       3.33281       2.03384       1.06502      0.493273      0.176675     0.0556716     0.0178266    0.00310332       0.00000       0.00000       0.00000       0.00000       0.00000       0.00000       0.00000       0.00000       0.00000       0.00000       0.00000       0.00000       0.00000       0.00000       0.00000       0.00000       0.00000       0.00000       0.00000       0.00000       0.00000       0.00000
   7  14 2458.2386    1.6053  1.0740 10.9134 -0.0022  0.0423   0.0488   0.0969    0.1957   0.0000   434.5139       12.2452      -8.40143       4.15742       2.80776      -5.22961      -7.53102      0.102997      -1.03409     -0.251318     -0.171160    -0.0652781   -0.00376626   -0.00185703       0.00000       0.00000       0.00000       0.00000       0.00000       0.00000       0.00000       0.00000       0.00000       0.00000       0.00000       0.00000       0.00000       0.00000       0.00000       0.00000       0.00000       0.00000       0.00000       0.00000       0.00000       0.00000       8.32701       10.8614       9.97498       9.00806       6.72725       4.90993       3.20555       1.97637       1.03295      0.522366      0.206417     0.0765708     0.0211158    0.00460405       0.00000       0.00000       0.00000       0.00000       0.00000       0.00000       0.00000       0.00000       0.00000       0.00000       0.00000       0.00000       0.00000       0.00000       0.00000       0.00000       0.00000       0.00000       0.00000       0.00000       0.00000       0.00000
   7  15 2594.3278    2.0051  0.9124 11.8701 -0.0080  0.0381   0.0681   0.0975    0.1477   0.0000   434.8114       5.82997      -1.33759       9.08877      -2.77388      -9.45536      0.734870      -2.07591      0.378580     -0.133763      0.410978     0.0255274    0.00660230  -0.000478557       0.00000       0.00000       0.00000       0.00000       0.00000       0.00000       0.00000       0.00000       0.00000       0.00000       0.00000       0.00000       0.00000       0.00000       0.00000       0.00000       0.00000       0.00000       0.00000       0.00000       0.00000       0.00000       9.03714       11.1379       9.98454       8.97692       6.53628       4.47085       2.67597       1.76634      0.902630      0.425168      0.169874     0.0615492     0.0159833    0.00367346       0.00000       0.00000       0.00000       0.00000       0.00000       0.00000       0.00000       0.00000       0.00000       0.00000       0.00000       0.00000       0.00000       0.00000       0.00000       0.00000       0.00000       0.00000       0.00000       0.00000       0.00000       0.00000
   7  16 2731.2498    2.3284  0.9068 12.4917 -0.0130  0.0383   0.0822   0.1026    0.1309   0.0000   444.3002       17.4568       10.4525      -5.41435      -7.94025      -1.13043     -0.214725      -3.40021      0.134608     -0.920759     -0.113977    -0.0761837    -0.0271891    0.00157062       0.00000       0.00000       0.00000       0.00000       0.00000       0.00000       0.00000       0.00000       0.00000       0.00000       0.00000       0.00000       0.00000       0.00000       0.00000       0.00000       0.00000       0.00000       0.00000       0.00000       0.00000       0.00000       9.23713       10.4425       9.78204       8.85483       6.90477       4.54777       2.97019       1.90638       1.04005      0.449331      0.183594     0.0606278     0.0171832    0.00331294       0.00000       0.00000       0.00000       0.00000       0.00000       0.00000       0.00000       0.00000       0.00000       0.00000       0.00000       0.00000       0.00000       0.00000       0.00000       0.00000       0.00000       0.00000       0.00000       0.00000       0.00000       0.00000
   7  17 2868.4934    3.0678  0.7723 12.9522 -0.0035  0.0353   0.1063   0.0802    0.1201   0.0000   438.5184       24.9476       3.66072       11.7055      -4.70822      -14.2629     -0.596816     -0.451523    -0.0968120     -0.885213     -0.134322    -0.0705962    0.00103204    0.00130905       0.00000       0.00000       0.00000       0.00000       0.00000       0.00000       0.00000       0.00000       0.00000       0.00000       0.00000       0.00000       0.00000       0.00000       0.00000       0.00000       0.00000       0.00000       0.00000       0.00000       0.00000       0.00000       7.14836       9.59592       8.33320       7.95415       5.59886       4.53489       2.65333       1.64554      0.896890      0.407633      0.183671     0.0673682     0.0162025    0.00404856       0.00000       0.00000       0.00000       0.00000       0.00000       0.00000       0.00000       0.00000       0.00000       0.00000       0.00000       0.00000       0.00000       0.00000       0.00000       0.00000       0.00000       0.00000       0.00000       0.00000       0.00000       0.00000
   7  18 3005.9447    3.4535  0.8027 13.2535 -0.0187  0.0416   0.1361   0.0902    0.1297   0.0000   435.0959       30.5653      -2.10153      -11.1903       1.18511      -4.21340      -1.01493      -2.09175       2.49732   -0.00684654     -0.500701     -0.114196   -0.00759283   -0.00182993       0.00000       0.00000       0.00000       0.00000       0.00000       0.00000       0.00000       0.00000       0.00000       0.00000       0.00000       0.00000       0.00000       0.00000       0.00000       0.00000       0.00000       0.00000       0.00000       0.00000       0.00000       0.00000       8.08618       10.8191       9.53296       8.69211       6.32735       4.26920       3.01988       1.57516       1.08726      0.401146      0.226035     0.0621084     0.0205963    0.00428098       0.00000       0.00000       0.00000       0.00000       0.00000       0.00000       0.00000       0.00000       0.00000       0.00000       0.00000       0.00000       0.00000       0.00000       0.00000       0.00000       0.00000       0.00000       0.00000       0.00000       0.00000       0.00000
   7  19 3142.9995    3.9930  1.0543 12.9787  0.0063  0.0399   0.1262   0.0990    0.1828   0.0000   451.8994       20.6084       7.01236       7.21602      -13.8435      -16.4474      -1.43817      -4.40825      -1.47840     -0.762938     -0.205504     0.0543425  -0.000270759   -0.00620825       0.00000       0.00000       0.00000       0.00000       0.00000       0.00000       0.00000       0.00000       0.00000       0.00000       0.00000       0.00000       0.00000       0.00000       0.00000       0.00000       0.00000       0.00000       0.00000       0.00000       0.00000       0.00000       9.09891       10.2475       10.1588       8.45077       6.91989       4.73028       3.37412       1.83558      0.916445      0.511493      0.194955     0.0652597     0.0199898    0.00349486       0.00000       0.00000       0.00000       0.00000       0.00000       0.00000       0.00000       0.00000       0.00000       0.00000       0.00000       0.00000       0.00000       0.00000       0.00000       0.00000       0.00000       0.00000       0.00000       0.00000       0.00000       0.00000
   7  20 3280.1737    3.6211  1.4077 12.9345 -0.0053  0.0499   0.1038   0.1219    0.1582   0.0000   425.6959       14.2503      -11.7361       2.45743       10.7922      -3.87329     -0.854415      -2.65237      0.403978     -0.266010     -0.167465     -0.194183    -0.0321914    0.00399346       0.00000       0.00000       0.00000       0.00000       0.00000       0.00000       0.00000       0.00000       0.00000       0.00000       0.00000       0.00000       0.00000       0.00000       0.00000       0.00000       0.00000       0.00000       0.00000       0.00000       0.00000       0.00000       9.91396       13.5889       11.4167       10.8053       8.47699       6.11268       4.11551       2.31749       1.36355      0.550977      0.272753     0.0874779     0.0271759    0.00583444       0.00000       0.00000       0.00000       0.00000       0.00000       0.00000       0.00000       0.00000       0.00000       0.00000       0.00000       0.00000       0.00000       0.00000       0.00000       0.00000       0.00000       0.00000       0.00000       0.00000       0.00000       0.00000
   7  21 3417.7419    3.1135  1.9358 12.6373 -0.0018  0.0575   0.0820   0.1580    0.1440   0.0000   458.8531       49.4655      -1.65315      -16.0328       27.3206      -7.83155      -2.70058      -1.53574      -1.52719       1.09510    0.00223082    -0.0865576    -0.0199221    0.00428948       0.00000       0.00000       0.00000       0.00000       0.00000       0.00000       0.00000       0.00000       0.00000       0.00000       0.00000       0.00000       0.00000       0.00000       0.00000       0.00000       0.00000       0.00000       0.00000       0.00000       0.00000       0.00000       12.4181       15.2419       13.9820       12.2789       10.1557       7.09470       5.01970       2.66217       1.50622      0.684017      0.307999     0.0974721     0.0315721    0.00593857       0.00000       0.00000       0.00000       0.00000       0.00000       0.00000       0.00000       0.00000       0.00000       0.00000       0.00000       0.00000       0.00000       0.00000       0.00000       0.00000       0.00000       0.00000       0.00000       0.00000       0.00000       0.00000
   7  22 3555.6390    2.6616  2.6600 12.1756 -0.0106  0.0746   0.0609   0.1977    0.1445   0.0000   475.0456       65.3985       18.8964      -23.0634       2.77701      -25.1911       5.76624      -4.33509     -0.707479      -1.67728    -0.0153812    -0.0827639    -0.0138783     0.0119544       0.00000       0.00000       0.00000       0.00000       0.00000       0.00000       0.00000       0.00000       0.00000       0.00000       0.00000       0.00000       0.00000       0.00000       0.00000       0.00000       0.00000       0.00000       0.00000       0.00000       0.00000       0.00000       15.9248       20.0288       18.9095       16.5368       12.6046       9.66501       5.71224       3.76392       1.88451      0.948640      0.376600      0.148268     0.0374782    0.00791839       0.00000       0.00000       0.00000       0.00000       0.00000       0.00000       0.00000       0.00000       0.00000       0.00000       0.00000       0.00000       0.00000       0.00000       0.00000       0.00000       0.00000       0.00000       0.00000       0.00000       0.00000       0.00000
   7  23 3693.8732    2.2761  3.9750 11.4665 -0.0018  0.0955   0.0410   0.2452    0.1323   0.0000   468.3094       68.1025       4.76354       3.97309       8.77400       24.2056      -5.28443      -2.54737      0.352370       1.35804     -0.186908    -0.0568093    0.00231747    -0.0152751       0.00000       0.00000       0.00000       0.00000       0.00000       0.00000       0.00000       0.00000       0.00000       0.00000       0.00000       0.00000       0.00000       0.00000       0.00000       0.00000       0.00000       0.00000       0.00000       0.00000       0.00000       0.00000       20.9318       25.4103       23.7661       21.9753       16.9603       12.4655       8.09795       4.94339       2.73516       1.22053      0.544250      0.184323     0.0500619    0.00997496       0.00000       0.00000       0.00000       0.00000       0.00000       0.00000       0.00000       0.00000       0.00000       0.00000       0.00000       0.00000       0.00000       0.00000       0.00000       0.00000       0.00000       0.00000       0.00000       0.00000       0.00000       0.00000
   7  25 3971.0619    1.5671  6.7160 10.7912  0.0024  0.1390   0.0253   0.4210    0.0940   0.0000   416.7230       91.9084       76.0557       35.1359      -25.3300       13.5510       10.3830      -14.7911      -2.99872       3.19944      0.211202     -0.138689     -0.130268    -0.0182107       0.00000       0.00000       0.00000       0.00000       0.00000       0.00000       0.00000       0.00000       0.00000       0.00000       0.00000       0.00000       0.00000       0.00000       0.00000       0.00000       0.00000       0.00000       0.00000       0.00000       0.00000       0.00000       30.2951       36.2609       35.3823       31.7060       25.3615       17.4291       12.0906       7.48606       4.04800       2.02629      0.797445      0.280509     0.0783105     0.0140141       0.00000       0.00000       0.00000       0.00000       0.00000       0.00000       0.00000       0.00000       0.00000       0.00000       0.00000       0.00000       0.00000       0.00000       0.00000       0.00000       0.00000       0.00000       0.00000       0.00000       0.00000       0.00000
   8  11 2086.1792    0.7004  0.4841 10.3027 -0.0041  0.0307   0.0305   0.0563    0.0830   0.0000   431.1181       6.40794       16.3539       1.73979       7.13518      -1.43413      -5.49682       1.73988       1.48184      0.187868     -0.453660    -0.0201373    -0.0717034     0.0115769    0.00105948  -0.000645300       0.00000       0.00000       0.00000       0.00000       0.00000       0.00000       0.00000       0.00000       0.00000       0.00000       0.00000       0.00000       0.00000       0.00000       0.00000       0.00000       0.00000       0.00000       0.00000       0.00000       5.18568       6.44633       7.02324       5.68725       4.52392       3.86109       2.72087       1.57548      0.988003      0.531106      0.259118      0.124011     0.0515567     0.0160943    0.00403387   0.000707031       0.00000       0.00000       0.00000       0.00000       0.00000       0.00000       0.00000       0.00000       0.00000       0.00000       0.00000       0.00000       0.00000       0.00000       0.00000       0.00000       0.00000       0.00000       0.00000       0.00000
   8  12 2225.2255    0.9302  0.6324 10.7037 -0.0155  0.0335   0.0351   0.0709    0.0944   0.0000   441.9450      -7.61037       7.75777       10.6523      -5.51270      -2.00009      -3.59218      0.619414     -0.727081     -0.642985      0.236501     -0.113252    -0.0126821    -0.0176658  -0.000655464   -0.00191922       0.00000       0.00000       0.00000       0.00000       0.00000       0.00000       0.00000       0.00000       0.00000       0.00000       0.00000       0.00000       0.00000       0.00000       0.00000       0.00000       0.00000       0.00000       0.00000       0.00000       5.68094       7.74276       6.48666       6.44256       5.49003       4.19376       2.91913       1.84060       1.16803      0.615535      0.278247      0.125061     0.0492988     0.0163213    0.00459784   0.000959156       0.00000       0.00000       0.00000       0.00000       0.00000       0.00000       0.00000       0.00000       0.00000       0.00000       0.00000       0.00000       0.00000       0.00000       0.00000       0.00000       0.00000       0.00000       0.00000       0.00000
   8  13 2362.9096    1.1935  0.9460 10.9077 -0.0104  0.0427   0.0383   0.0915    0.1295   0.0000   430.1988       4.11222       5.89151      -14.9411      -2.37165      -4.51754       1.89951      -2.29703     -0.752413     -0.695943    -0.0488865    -0.0664813    -0.0875588     0.0337326    0.00215174   0.000544596       0.00000       0.00000       0.00000       0.00000       0.00000       0.00000       0.00000       0.00000       0.00000       0.00000       0.00000       0.00000       0.00000       0.00000       0.00000       0.00000       0.00000       0.00000       0.00000       0.00000       7.61823       9.56318       9.36018       8.41218       6.61657       5.44670       3.55278       2.14214       1.54469      0.751941      0.330093      0.153363     0.0693500     0.0212794    0.00533589    0.00102847       0.00000       0.00000       0.00000       0.00000       0.00000       0.00000       0.00000       0.00000       0.00000       0.00000       0.00000       0.00000       0.00000       0.00000       0.00000       0.00000       0.00000       0.00000       0.00000       0.00000
   8  14 2499.4793    1.6452  0.9570 11.3681 -0.0125  0.0383   0.0511   0.0867    0.1423   0.0000   428.3741       28.1361       19.9963      -3.75137      -3.81050      -5.24285      0.182607      -3.00925      0.873117      0.530087     -0.273520    -0.0134134    -0.0485510    0.00315263    0.00527383    0.00151799       0.00000       0.00000       0.00000       0.00000       0.00000       0.00000       0.00000       0.00000       0.00000       0.00000       0.00000       0.00000       0.00000       0.00000       0.00000       0.00000       0.00000       0.00000       0.00000       0.00000       7.22448       9.95988       8.92357       8.54117       6.32282       4.90849       3.00698       2.16593       1.18946      0.665217      0.332058      0.137325     0.0538168     0.0193391    0.00467086    0.00105634       0.00000       0.00000       0.00000       0.00000       0.00000       0.00000       0.00000       0.00000       0.00000       0.00000       0.00000       0.00000       0.00000       0.00000       0.00000       0.00000       0.00000       0.00000       0.00000       0.00000
   8  15 2636.2439    2.1404  1.0139 11.9194 -0.0004  0.0441   0.0637   0.0965    0.1341   0.0000   432.3275       11.0134       9.98368      -10.4770       15.0719      -4.22154     -0.126944      0.189014     -0.213165     -0.992778      0.368938    -0.0779589    -0.0146936     0.0431344   -0.00590162   0.000764210       0.00000       0.00000       0.00000       0.00000       0.00000       0.00000       0.00000       0.00000       0.00000       0.00000       0.00000       0.00000       0.00000       0.00000       0.00000       0.00000       0.00000       0.00000       0.00000       0.00000       7.40994       9.85809       10.5413       7.62561       7.45611       5.54336       3.14941       2.67891       1.28014      0.712483      0.423930      0.139313     0.0613367     0.0269760    0.00643318    0.00102476       0.00000       0.00000       0.00000       0.00000       0.00000       0.00000       0.00000       0.00000       0.00000       0.00000       0.00000       0.00000       0.00000       0.00000       0.00000       0.00000       0.00000       0.00000       0.00000       0.00000
   8  16 2773.8858    2.5956  0.9425 12.6396 -0.0016  0.0398   0.0806   0.0942    0.1266   0.0000   446.1864       25.3555       8.21920      -2.58920       3.45017      -9.55404       4.11025      -2.56057     -0.701753      0.523017     -0.635804      0.146186      0.106644    -0.0434403   -0.00400343   0.000772995       0.00000       0.00000       0.00000       0.00000       0.00000       0.00000       0.00000       0.00000       0.00000       0.00000       0.00000       0.00000       0.00000       0.00000       0.00000       0.00000       0.00000       0.00000       0.00000       0.00000       8.73230       9.80151       8.61971       7.47913       6.76062       5.84982       4.23008       2.44385       1.36037      0.668188      0.290863      0.141775     0.0548230     0.0164562    0.00420635   0.000787903       0.00000       0.00000       0.00000       0.00000       0.00000       0.00000       0.00000       0.00000       0.00000       0.00000       0.00000       0.00000       0.00000       0.00000       0.00000       0.00000       0.00000       0.00000       0.00000       0.00000
   8  17 2911.7079    3.2304  0.8497 13.0813 -0.0112  0.0356   0.1060   0.0852    0.1243   0.0000   417.2180       16.1941      0.231638       7.69865      0.654434      -9.18966       7.00044      -3.60891      -1.01987      0.489644      0.844040     0.0868972    -0.0114592    0.00476710    0.00400620   0.000529563       0.00000       0.00000       0.00000       0.00000       0.00000       0.00000       0.00000       0.00000       0.00000       0.00000       0.00000       0.00000       0.00000       0.00000       0.00000       0.00000       0.00000       0.00000       0.00000       0.00000       7.32370       8.11951       7.16275       6.58899       6.23067       4.91474       3.78033       2.20106       1.32727      0.661725      0.317635      0.130426     0.0518979     0.0152894    0.00448342   0.000752131       0.00000       0.00000       0.00000       0.00000       0.00000       0.00000       0.00000       0.00000       0.00000       0.00000       0.00000       0.00000       0.00000       0.00000       0.00000       0.00000       0.00000       0.00000       0.00000       0.00000
   8  19 3186.9257    3.8154  0.8818 13.8179 -0.0130  0.0398   0.1287   0.0975    0.1112   0.0000   436.1687       27.7507       15.8928      -4.08719      -7.95429      -9.20731      -4.72042      -5.27595      -1.91930      -1.43116      0.225758    -0.0702431    -0.0994668     0.0133906  -0.000445219   0.000366412       0.00000       0.00000       0.00000       0.00000       0.00000       0.00000       0.00000       0.00000       0.00000       0.00000       0.00000       0.00000       0.00000       0.00000       0.00000       0.00000       0.00000       0.00000       0.00000       0.00000       7.52717       8.97969       8.38948       8.32189       6.71956       4.71752       3.67184       2.41314       1.26882      0.782646      0.351936      0.173971     0.0537701     0.0182957    0.00522665   0.000955305       0.00000       0.00000       0.00000       0.00000       0.00000       0.00000       0.00000       0.00000       0.00000       0.00000       0.00000       0.00000       0.00000       0.00000       0.00000       0.00000       0.00000       0.00000       0.00000       0.00000
   8  20 3324.7108    3.3582  1.3241 13.3842 -0.0083  0.0466   0.0976   0.1271    0.1124   0.0000   450.4373       36.2065       24.1018      -9.76606       6.19034       5.15796      -4.75776      -9.54762    -0.0442970     0.0836760      0.599434     0.0889325     -0.129440    -0.0134634    0.00880664   0.000633624       0.00000       0.00000       0.00000       0.00000       0.00000       0.00000       0.00000       0.00000       0.00000       0.00000       0.00000       0.00000       0.00000       0.00000       0.00000       0.00000       0.00000       0.00000       0.00000       0.00000       9.38738       11.1917       10.5655       9.55447       7.93306       6.17026       4.37654       2.79056       1.58472      0.842255      0.404574      0.177282     0.0686360     0.0219920    0.00586315    0.00106191       0.00000       0.00000       0.00000       0.00000       0.00000       0.00000       0.00000       0.00000       0.00000       0.00000       0.00000       0.00000       0.00000       0.00000       0.00000       0.00000       0.00000       0.00000       0.00000       0.00000
   8  21 3462.8628    2.9892  2.1512 12.6672 -0.0086  0.0604   0.0671   0.1584    0.0979   0.0000   456.4842       29.3663      -11.4239      -8.56440     -0.465322      -3.81108      -1.46668      -6.62160       2.72994      -1.95291     -0.228694     -0.277526     0.0804942     0.0116707    -0.0106222    0.00207373       0.00000       0.00000       0.00000       0.00000       0.00000       0.00000       0.00000       0.00000       0.00000       0.00000       0.00000       0.00000       0.00000       0.00000       0.00000       0.00000       0.00000       0.00000       0.00000       0.00000       12.4437       15.2023       14.5693       13.2061       10.3129       7.83683       5.70579       3.53453       2.01245       1.09723      0.566532      0.241720     0.0917670     0.0281398    0.00741176    0.00136998       0.00000       0.00000       0.00000       0.00000       0.00000       0.00000       0.00000       0.00000       0.00000       0.00000       0.00000       0.00000       0.00000       0.00000       0.00000       0.00000       0.00000       0.00000       0.00000       0.00000
   8  22 3601.3052    2.5185  3.0256 12.2683  0.0055  0.0742   0.0507   0.2047    0.0882   0.0000   428.8039       49.0836      -38.4273      -6.65878       6.36499       8.31256      -3.63222      -7.44840       1.34474     -0.529616     -0.666776     -0.531495      0.125447     0.0588076    -0.0236081  -0.000207601       0.00000       0.00000       0.00000       0.00000       0.00000       0.00000       0.00000       0.00000       0.00000       0.00000       0.00000       0.00000       0.00000       0.00000       0.00000       0.00000       0.00000       0.00000       0.00000       0.00000       14.3483       17.5798       16.6725       15.9639       12.6453       9.92140       6.75461       4.41987       2.66794       1.43061      0.698204      0.303867      0.119038     0.0383925    0.00975663    0.00185559       0.00000       0.00000       0.00000       0.00000       0.00000       0.00000       0.00000       0.00000       0.00000       0.00000       0.00000       0.00000       0.00000       0.00000       0.00000       0.00000       0.00000       0.00000       0.00000       0.00000
   8  24 3878.5618    1.7426  5.6225 11.1160 -0.0014  0.1176   0.0264   0.3099    0.0826   0.0000   458.2463       65.4932       5.00996      -12.5174       15.9302      -13.1804     -0.491187       7.83356       4.95543      -3.33964     -0.272846     -0.332713      0.226590     0.0372766    0.00944950   0.000940911       0.00000       0.00000       0.00000       0.00000       0.00000       0.00000       0.00000       0.00000       0.00000       0.00000       0.00000       0.00000       0.00000       0.00000       0.00000       0.00000       0.00000       0.00000       0.00000       0.00000       22.1160       27.6983       27.0648       25.0331       20.4461       15.2497       10.7181       7.14685       4.24499       2.45675       1.12152      0.541456      0.193503     0.0654028     0.0165140    0.00293603       0.00000       0.00000       0.00000       0.00000       0.00000       0.00000       0.00000       0.00000       0.00000       0.00000       0.00000       0.00000       0.00000       0.00000       0.00000       0.00000       0.00000       0.00000       0.00000       0.00000
   8  25 4017.9852    1.5132  7.0400 10.7550 -0.0020  0.1394   0.0208   0.3857    0.0712   0.0000   413.1313       37.6755       63.7121      -48.5718       10.9980       12.5768      -11.4284      -11.9272       7.54428      -2.53852      -1.94251       1.04239      0.116978    -0.0395482    0.00713217     0.0150183       0.00000       0.00000       0.00000       0.00000       0.00000       0.00000       0.00000       0.00000       0.00000       0.00000       0.00000       0.00000       0.00000       0.00000       0.00000       0.00000       0.00000       0.00000       0.00000       0.00000       24.3925       31.3900       31.2725       28.3028       23.9457       18.2675       12.9946       8.23205       5.29729       2.68024       1.45025      0.586661      0.253456     0.0791342     0.0213870    0.00364863       0.00000       0.00000       0.00000       0.00000       0.00000       0.00000       0.00000       0.00000       0.00000       0.00000       0.00000       0.00000       0.00000       0.00000       0.00000       0.00000       0.00000       0.00000       0.00000       0.00000
   8  26 4157.5296    1.2759  9.0515 10.5000 -0.0041  0.1627   0.0170   0.4656    0.0635   0.0000   416.8579       80.2730       26.1328       4.06560       12.1511       22.0281       33.0277       5.70889      -2.28573      -1.72878     -0.876571      0.102488     -0.496583    -0.0891277     0.0423824    0.00734055       0.00000       0.00000       0.00000       0.00000       0.00000       0.00000       0.00000       0.00000       0.00000       0.00000       0.00000       0.00000       0.00000       0.00000       0.00000       0.00000       0.00000       0.00000       0.00000       0.00000       31.0249       37.7953       38.6127       33.9950       28.9234       22.0865       15.7645       10.1064       6.21230       3.41967       1.63589      0.755755      0.292367     0.0946326     0.0240251    0.00386581       0.00000       0.00000       0.00000       0.00000       0.00000       0.00000       0.00000       0.00000       0.00000       0.00000       0.00000       0.00000       0.00000       0.00000       0.00000       0.00000       0.00000       0.00000       0.00000       0.00000
   9  10 1984.1790    0.5319  0.4140  9.9974  0.0021  0.0293   0.0254   0.0575    0.0866   0.0000   439.6391     -0.737100       12.9109       2.32682      -1.17609       3.53244       6.93253      -1.03464      -2.42146      0.765200     -0.106468    0.00397346     0.0247020     0.0516688    -0.0205343   -0.00563449   -0.00167076  -4.18355e-05       0.00000       0.00000       0.00000       0.00000       0.00000       0.00000       0.00000       0.00000       0.00000       0.00000       0.00000       0.00000       0.00000       0.00000       0.00000       0.00000       0.00000       0.00000       5.07107       6.83051       5.47523       6.00409       5.05023       3.84378       2.47212       1.68654       1.24162      0.793844      0.393081      0.182032     0.0759016     0.0300070     0.0104358    0.00331501   0.000867103   0.000187999       0.00000       0.00000       0.00000       0.00000       0.00000       0.00000       0.00000       0.00000       0.00000       0.00000       0.00000       0.00000       0.00000       0.00000       0.00000       0.00000       0.00000       0.00000
   9  12 2264.6241    1.0321  0.8047 10.5894 -0.0114  0.0326   0.0341   0.0792    0.1114   0.0000   430.4296     -0.760936       11.2865      0.558797       5.03652      -2.64445      -1.43967     -0.490332      0.442945     -0.799793     -0.975286   -0.00527699     -0.155525    -0.0331861     0.0220465   0.000632662   -0.00165226  -0.000287327       0.00000       0.00000       0.00000       0.00000       0.00000       0.00000       0.00000       0.00000       0.00000       0.00000       0.00000       0.00000       0.00000       0.00000       0.00000       0.00000       0.00000       0.00000       5.66359       7.01491       7.12910       6.38488       5.17980       4.03876       2.80918       1.98817       1.20379      0.728405      0.395483      0.207583     0.0888708     0.0386737     0.0132532    0.00412341   0.000932563   0.000168119       0.00000       0.00000       0.00000       0.00000       0.00000       0.00000       0.00000       0.00000       0.00000       0.00000       0.00000       0.00000       0.00000       0.00000       0.00000       0.00000       0.00000       0.00000
   9  13 2402.3714    1.3333  0.8087 11.3249 -0.0137  0.0343   0.0441   0.0833    0.0960   0.0000   426.7259       16.5018       22.9163      0.965871       8.32599      -4.11322       6.56385      -3.86088      -2.22780      0.523601     -0.285355    -0.0190514     -0.173032     0.0434137     0.0161982    0.00244228   -0.00153806  -1.51560e-05       0.00000       0.00000       0.00000       0.00000       0.00000       0.00000       0.00000       0.00000       0.00000       0.00000       0.00000       0.00000       0.00000       0.00000       0.00000       0.00000       0.00000       0.00000       6.38743       8.23053       8.61610       7.50116       5.96472       4.45176       3.07515       2.07100       1.35549      0.706552      0.425563      0.226920     0.0950918     0.0407640     0.0156504    0.00456824    0.00109766   0.000178944       0.00000       0.00000       0.00000       0.00000       0.00000       0.00000       0.00000       0.00000       0.00000       0.00000       0.00000       0.00000       0.00000       0.00000       0.00000       0.00000       0.00000       0.00000
   9  14 2539.6453    1.8253  0.8926 11.3226 -0.0073  0.0341   0.0524   0.0727    0.1335   0.0000   433.5065       25.9839       9.99551      -14.1763       4.28003     -0.360842      -1.29068      -1.57457       4.28401      0.154805     -0.309968     0.0229274    -0.0858707    -0.0148345    -0.0205447    0.00409763    0.00104444  -0.000275448       0.00000       0.00000       0.00000       0.00000       0.00000       0.00000       0.00000       0.00000       0.00000       0.00000       0.00000       0.00000       0.00000       0.00000       0.00000       0.00000       0.00000       0.00000       6.07943       6.86763       6.85770       6.62213       5.82159       4.29097       3.01996       2.12997       1.49784      0.902381      0.483875      0.237060      0.102435     0.0409439     0.0139860    0.00440323    0.00107700   0.000177791       0.00000       0.00000       0.00000       0.00000       0.00000       0.00000       0.00000       0.00000       0.00000       0.00000       0.00000       0.00000       0.00000       0.00000       0.00000       0.00000       0.00000       0.00000
   9  15 2677.1125    2.3749  0.9205 12.0367 -0.0026  0.0337   0.0697   0.0863    0.1283   0.0000   434.3442       31.7832       2.90842      -2.37532      0.338357      -2.39077      -2.31647     -0.119859      -1.89840      0.946895      0.509904    -0.0451510    -0.0145128    -0.0205628     0.0108179   1.60757e-06  -0.000414463   0.000279196       0.00000       0.00000       0.00000       0.00000       0.00000       0.00000       0.00000       0.00000       0.00000       0.00000       0.00000       0.00000       0.00000       0.00000       0.00000       0.00000       0.00000       0.00000       5.45919       7.31240       6.70543       6.34089       5.46877       4.33146       3.24213       2.00005       1.46690      0.766444      0.439715      0.215710     0.0901032     0.0388994     0.0154181    0.00415923    0.00118542   0.000215288       0.00000       0.00000       0.00000       0.00000       0.00000       0.00000       0.00000       0.00000       0.00000       0.00000       0.00000       0.00000       0.00000       0.00000       0.00000       0.00000       0.00000       0.00000
   9  16 2815.3837    2.9455  0.8252 12.4771 -0.0007  0.0311   0.0869   0.0750    0.1235   0.0000   433.3354       19.7566       10.1355       6.38649       7.14969      0.315287      -1.40258       1.53860      -1.77836      -1.54148     -0.555923    -0.0255181     0.0677650     0.0478376     0.0114662   -0.00201800   -0.00129147  -0.000198504       0.00000       0.00000       0.00000       0.00000       0.00000       0.00000       0.00000       0.00000       0.00000       0.00000       0.00000       0.00000       0.00000       0.00000       0.00000       0.00000       0.00000       0.00000       6.10406       7.24879       7.01241       6.68659       5.61122       4.15253       2.99590       2.16218       1.30605      0.772790      0.426989      0.211037     0.0966788     0.0357403     0.0121860    0.00390195   0.000915369   0.000161591       0.00000       0.00000       0.00000       0.00000       0.00000       0.00000       0.00000       0.00000       0.00000       0.00000       0.00000       0.00000       0.00000       0.00000       0.00000       0.00000       0.00000       0.00000
   9  17 2953.7109    3.4650  0.9265 12.8925 -0.0002  0.0333   0.1021   0.0795    0.1272   0.0000   424.4436       17.9462       12.3740      -2.23679       2.50386       3.74762       7.05841      -1.57730       3.40400     0.0939314      0.134076      0.192556    -0.0600640    -0.0199192    -0.0126157    0.00450812  -0.000221423   0.000185845       0.00000       0.00000       0.00000       0.00000       0.00000       0.00000       0.00000       0.00000       0.00000       0.00000       0.00000       0.00000       0.00000       0.00000       0.00000       0.00000       0.00000       0.00000       6.10892       7.47929       7.49866       6.78671       5.43834       4.43032       3.40060       2.04967       1.33789      0.821187      0.397190      0.202943     0.0938899     0.0427964     0.0140406    0.00416575    0.00102140   0.000180430       0.00000       0.00000       0.00000       0.00000       0.00000       0.00000       0.00000       0.00000       0.00000       0.00000       0.00000       0.00000       0.00000       0.00000       0.00000       0.00000       0.00000       0.00000
   9  18 3091.7272    3.5985  0.8910 13.2267 -0.0050  0.0343   0.1092   0.0857    0.1211   0.0000   437.0586       29.5864       15.0226       8.71671       13.9621      -6.14737      -4.55055      -2.33787     0.0808154     -0.511337     -0.179125      0.147366      0.140722     -0.100774     0.0223635   -0.00122619    0.00134557   0.000126498       0.00000       0.00000       0.00000       0.00000       0.00000       0.00000       0.00000       0.00000       0.00000       0.00000       0.00000       0.00000       0.00000       0.00000       0.00000       0.00000       0.00000       0.00000       6.14811       7.87206       7.07338       7.02000       5.55076       4.50783       3.24641       2.19093       1.36037      0.822241      0.426078      0.217054     0.0953222     0.0410067     0.0135621    0.00407463    0.00101530   0.000212238       0.00000       0.00000       0.00000       0.00000       0.00000       0.00000       0.00000       0.00000       0.00000       0.00000       0.00000       0.00000       0.00000       0.00000       0.00000       0.00000       0.00000       0.00000
   9  19 3229.7530    3.5996  1.2971 13.3222 -0.0105  0.0425   0.0981   0.1113    0.1078   0.0000   440.0604       43.0755       5.49598      -6.71929       5.56804      -4.76968      -5.82449      -3.40488       1.62702     -0.864955      0.658167     -0.406726    -0.0886804     0.0375973    -0.0260259   0.000865115  -5.16591e-05  -7.53242e-05       0.00000       0.00000       0.00000       0.00000       0.00000       0.00000       0.00000       0.00000       0.00000       0.00000       0.00000       0.00000       0.00000       0.00000       0.00000       0.00000       0.00000       0.00000       6.80003       8.86705       8.53831       8.05996       6.77418       5.51040       4.26702       2.75836       1.83393       1.01056      0.594992      0.267814      0.140295     0.0521306     0.0211903    0.00588456    0.00155108   0.000269657       0.00000       0.00000       0.00000       0.00000       0.00000       0.00000       0.00000       0.00000       0.00000       0.00000       0.00000       0.00000       0.00000       0.00000       0.00000       0.00000       0.00000       0.00000
   9  20 3368.0655    3.2602  1.5146 13.3137  0.0018  0.0509   0.0846   0.1251    0.0902   0.0000   443.1785       25.8953       21.4764      -22.2556       8.54632      -5.72325      -3.87903      -1.11936       1.19868     -0.443772    -0.0611955     -0.275389     -0.239634    0.00267928    0.00221950    0.00448472   0.000270574  -0.000610319       0.00000       0.00000       0.00000       0.00000       0.00000       0.00000       0.00000       0.00000       0.00000       0.00000       0.00000       0.00000       0.00000       0.00000       0.00000       0.00000       0.00000       0.00000       8.72245       11.1358       10.5735       9.60148       8.32853       6.80812       4.91497       3.50037       2.15413       1.33255      0.665708      0.379840      0.143632     0.0698179     0.0222683    0.00741366    0.00171839   0.000304685       0.00000       0.00000       0.00000       0.00000       0.00000       0.00000       0.00000       0.00000       0.00000       0.00000       0.00000       0.00000       0.00000       0.00000       0.00000       0.00000       0.00000       0.00000
   9  21 3506.7188    2.6273  2.3171 12.8118 -0.0060  0.0647   0.0585   0.1793    0.0652   0.0000   442.0153       24.4396       15.6169      -6.07649       30.5368      -9.78859      -13.3137      -1.36020       4.05017      -4.56856     -0.722971    0.00326565      0.185862     0.0706471     0.0390052   -0.00298964    0.00157023   0.000134362       0.00000       0.00000       0.00000       0.00000       0.00000       0.00000       0.00000       0.00000       0.00000       0.00000       0.00000       0.00000       0.00000       0.00000       0.00000       0.00000       0.00000       0.00000       10.7015       13.6740       13.5236       12.7183       10.2699       8.37223       6.37966       4.13124       2.74389       1.64735      0.925402      0.420240      0.226939     0.0864089     0.0322155    0.00899030    0.00224881   0.000392385       0.00000       0.00000       0.00000       0.00000       0.00000       0.00000       0.00000       0.00000       0.00000       0.00000       0.00000       0.00000       0.00000       0.00000       0.00000       0.00000       0.00000       0.00000
   9  22 3645.4060    2.3021  3.3027 12.1699 -0.0044  0.0773   0.0437   0.2071    0.0647   0.0000   418.7147       74.8056       41.5761      -35.9787      -29.0373      -4.85243       10.8924      -14.2935    0.00690092      0.654730       1.10550     -0.570625     -0.125421    -0.0145670   -0.00453120     0.0144257   -0.00251617  -0.000674703       0.00000       0.00000       0.00000       0.00000       0.00000       0.00000       0.00000       0.00000       0.00000       0.00000       0.00000       0.00000       0.00000       0.00000       0.00000       0.00000       0.00000       0.00000       13.4979       17.0355       16.2947       15.2337       13.3623       10.5226       7.75250       5.38937       3.46072       2.13746       1.12952      0.567576      0.256427      0.107031     0.0370772     0.0115714    0.00276995   0.000463064       0.00000       0.00000       0.00000       0.00000       0.00000       0.00000       0.00000       0.00000       0.00000       0.00000       0.00000       0.00000       0.00000       0.00000       0.00000       0.00000       0.00000       0.00000
   9  24 3923.7827    1.5406  5.6476 11.3266 -0.0024  0.1184   0.0254   0.3182    0.0572   0.0000   463.3420       45.9589       2.82264      -16.9162       29.6668      -15.8597      -6.30768      -5.11527       2.35570       1.50369     0.0728850     -0.848295     0.0634280     0.0511829    -0.0494495     0.0287641    -0.0127993  -0.000352307       0.00000       0.00000       0.00000       0.00000       0.00000       0.00000       0.00000       0.00000       0.00000       0.00000       0.00000       0.00000       0.00000       0.00000       0.00000       0.00000       0.00000       0.00000       19.1237       24.6058       24.9948       22.7321       19.9955       15.5741       11.9143       7.90584       5.45922       3.21785       1.86632      0.847385      0.445110      0.167408     0.0642898     0.0182180    0.00462386   0.000714163       0.00000       0.00000       0.00000       0.00000       0.00000       0.00000       0.00000       0.00000       0.00000       0.00000       0.00000       0.00000       0.00000       0.00000       0.00000       0.00000       0.00000       0.00000
   9  28 4484.0139    0.7876 11.4149 10.2400  0.0002  0.2265   0.0139   0.6612    0.0461   0.0000   572.8047       1.43487       86.9999      0.916170       15.7403       15.4124       2.42280      -1.57070      -17.1067      -15.1579      -2.66546      0.802270      0.656753     -0.277355      0.184567     0.0680358   -0.00864875    0.00347950       0.00000       0.00000       0.00000       0.00000       0.00000       0.00000       0.00000       0.00000       0.00000       0.00000       0.00000       0.00000       0.00000       0.00000       0.00000       0.00000       0.00000       0.00000       37.8423       46.5906       48.1794       44.7339       37.7943       31.4149       23.4687       16.1512       11.0798       6.70318       3.85547       1.89336      0.913500      0.362497      0.132332     0.0367180    0.00832915    0.00133225       0.00000       0.00000       0.00000       0.00000       0.00000       0.00000       0.00000       0.00000       0.00000       0.00000       0.00000       0.00000       0.00000       0.00000       0.00000       0.00000       0.00000       0.00000
  10  11 2162.9203    0.8085  0.6559  9.9557  0.0031  0.0303   0.0292   0.0677    0.1393   0.0000   437.0440       11.8282       8.81845       11.2075      -6.25686      -1.57878       3.71122       2.68933     -0.672612      0.415151      0.121689     -0.317194     0.0628411     -0.153907     0.0192133   0.000878096    0.00548250  -0.000399697  -0.000627577   2.93743e-05       0.00000       0.00000       0.00000       0.00000       0.00000       0.00000       0.00000       0.00000       0.00000       0.00000       0.00000       0.00000       0.00000       0.00000       0.00000       0.00000       4.75826       4.98448       5.73192       5.29764       4.36948       3.92776       3.11561       2.06659       1.36942      0.965432      0.579129      0.285002      0.131416     0.0818778     0.0314386     0.0123723    0.00400567    0.00106214   0.000220273   3.37250e-05       0.00000       0.00000       0.00000       0.00000       0.00000       0.00000       0.00000       0.00000       0.00000       0.00000       0.00000       0.00000       0.00000       0.00000       0.00000       0.00000
  10  12 2302.8035    1.1190  0.8336 10.3243 -0.0017  0.0368   0.0333   0.0726    0.1899   0.0000   438.5712       5.88434       13.7628      -3.02914       5.61777      -3.98571       1.27130      -1.62560      0.348297      -1.26148      0.269716     -0.382800     -0.101464     0.0629191   -0.00863928    -0.0140071    0.00296754   0.000792354   0.000459969  -1.68301e-05       0.00000       0.00000       0.00000       0.00000       0.00000       0.00000       0.00000       0.00000       0.00000       0.00000       0.00000       0.00000       0.00000       0.00000       0.00000       0.00000       5.10036       6.38046       7.12006       5.61669       5.77418       4.21115       3.41714       2.48572       1.42322       1.18282      0.603237      0.327132      0.171962     0.0710046     0.0381067     0.0136973    0.00421217    0.00156836   0.000336993   4.20086e-05       0.00000       0.00000       0.00000       0.00000       0.00000       0.00000       0.00000       0.00000       0.00000       0.00000       0.00000       0.00000       0.00000       0.00000       0.00000       0.00000
  10  13 2440.8988    1.5124  0.9104 11.2718 -0.0081  0.0325   0.0446   0.0826    0.1207   0.0000   439.5029       7.98797      0.694489     -0.677610       2.61864      -2.13961      -2.42078      -3.03887       1.86316      -1.37103      0.380047     -0.558715      0.174112     0.0556625    0.00643394    -0.0134058    0.00571623   0.000518520   0.000250154  -1.25040e-05       0.00000       0.00000       0.00000       0.00000       0.00000       0.00000       0.00000       0.00000       0.00000       0.00000       0.00000       0.00000       0.00000       0.00000       0.00000       0.00000       5.13280       6.20779       6.14087       5.36130       5.27599       4.17312       3.22572       2.41974       1.53323       1.03023      0.574982      0.318985      0.156533     0.0717530     0.0308350     0.0114605    0.00376653    0.00121920   0.000273945   4.02671e-05       0.00000       0.00000       0.00000       0.00000       0.00000       0.00000       0.00000       0.00000       0.00000       0.00000       0.00000       0.00000       0.00000       0.00000       0.00000       0.00000
  10  14 2578.7262    1.9442  0.9441 11.5117 -0.0027  0.0314   0.0531   0.0763    0.1278   0.0000   441.1744       11.4595       7.23517       3.00133       6.27503      0.359495       1.55067     -0.451159       1.33067     -0.820607      0.294638    -0.0638062      0.127800    -0.0167745   -0.00823827    0.00771632   -0.00361924    0.00191418  -0.000209123  -1.39340e-05       0.00000       0.00000       0.00000       0.00000       0.00000       0.00000       0.00000       0.00000       0.00000       0.00000       0.00000       0.00000       0.00000       0.00000       0.00000       0.00000       4.95257       6.19110       5.75041       5.55919       4.72597       4.14510       3.22301       2.35520       1.58998      0.906287      0.548825      0.294220      0.161158     0.0667118     0.0307342     0.0107028    0.00399548    0.00105708   0.000253320   4.50533e-05       0.00000       0.00000       0.00000       0.00000       0.00000       0.00000       0.00000       0.00000       0.00000       0.00000       0.00000       0.00000       0.00000       0.00000       0.00000       0.00000
  10  15 2717.1640    2.5723  0.8542 11.9873 -0.0018  0.0321   0.0723   0.0694    0.1219   0.0000   438.3791       7.69282       19.7286     -0.420907       6.15789     -0.357078      0.659306      -3.99193       1.62969     -0.562303    -0.0497771   -0.00567493     0.0653380    -0.0136083     0.0120585    0.00398272   -0.00251292    0.00116724  -0.000443839   5.09300e-05       0.00000       0.00000       0.00000       0.00000       0.00000       0.00000       0.00000       0.00000       0.00000       0.00000       0.00000       0.00000       0.00000       0.00000       0.00000       0.00000       5.13756       5.84633       6.11983       6.33525       4.28677       4.27556       3.46300       2.34866       1.40989       1.04232      0.559084      0.304930      0.137623     0.0845603     0.0343084     0.0140410    0.00377932    0.00109561   0.000206642   4.48859e-05       0.00000       0.00000       0.00000       0.00000       0.00000       0.00000       0.00000       0.00000       0.00000       0.00000       0.00000       0.00000       0.00000       0.00000       0.00000       0.00000
  10  16 2855.8373    3.1238  0.8748 12.4297  0.0005  0.0298   0.0846   0.0675    0.1220   0.0000   438.9083       21.6801       13.9748      -7.46853      -2.01013       1.90401      -9.09377      -2.17357     -0.396809      -1.69138      0.542089      0.363018     -0.392382    -0.0273631     0.0367043     0.0135891  -0.000960400   0.000943438  -4.30422e-05   4.45172e-06       0.00000       0.00000       0.00000       0.00000       0.00000       0.00000       0.00000       0.00000       0.00000       0.00000       0.00000       0.00000       0.00000       0.00000       0.00000       0.00000       4.63647       5.33948       5.61848       5.11489       4.70455       3.77751       3.13150       2.26012       1.49120      0.918637      0.540347      0.300966      0.158672     0.0723567     0.0311531     0.0114458    0.00393237    0.00113900   0.000256638   3.70063e-05       0.00000       0.00000       0.00000       0.00000       0.00000       0.00000       0.00000       0.00000       0.00000       0.00000       0.00000       0.00000       0.00000       0.00000       0.00000       0.00000
  10  17 2994.7161    3.6920  0.9288 12.6110  0.0004  0.0316   0.0989   0.0729    0.1358   0.0000   433.8717       21.1703       13.9278      -7.19496      -4.89694      -6.34660       4.46591      -5.34363      -2.35101     -0.809446      0.391669     -0.259533    -0.0289539    -0.0650987     0.0153709     0.0145085    0.00903586    0.00100575  -0.000499998  -1.21677e-05       0.00000       0.00000       0.00000       0.00000       0.00000       0.00000       0.00000       0.00000       0.00000       0.00000       0.00000       0.00000       0.00000       0.00000       0.00000       0.00000       4.74988       5.73322       5.36394       5.91756       4.79560       3.87706       3.00229       2.27824       1.59569      0.878382      0.537316      0.328481      0.170036     0.0767897     0.0301884     0.0117086    0.00399707    0.00102533   0.000255586   4.69019e-05       0.00000       0.00000       0.00000       0.00000       0.00000       0.00000       0.00000       0.00000       0.00000       0.00000       0.00000       0.00000       0.00000       0.00000       0.00000       0.00000
  10  18 3133.1724    3.7844  1.0154 13.1029 -0.0100  0.0340   0.1004   0.0796    0.1220   0.0000   438.7852       26.3591       12.1739      -3.73396      -1.14309      -2.23270       2.75815      -4.97416       2.28219      -1.55215    -0.0461482     -0.280946    -0.0520266    -0.0250344     0.0246738    0.00113046   -0.00561515   -0.00117805  -0.000311524   7.49115e-05       0.00000       0.00000       0.00000       0.00000       0.00000       0.00000       0.00000       0.00000       0.00000       0.00000       0.00000       0.00000       0.00000       0.00000       0.00000       0.00000       5.29698       6.99107       6.87765       6.38593       5.59922       4.40030       3.24325       2.29735       1.50309       1.03715      0.585957      0.321044      0.161919     0.0718357     0.0331442     0.0124910    0.00407384    0.00126358   0.000295452   4.91365e-05       0.00000       0.00000       0.00000       0.00000       0.00000       0.00000       0.00000       0.00000       0.00000       0.00000       0.00000       0.00000       0.00000       0.00000       0.00000       0.00000
  10  19 3271.5707    3.6287  1.4657 12.8905 -0.0084  0.0411   0.0847   0.1096    0.1020   0.0000   449.0785       12.5701       14.1056       6.85044       7.93377      -8.48465       3.59961      -5.52130     -0.304005      -2.37894      0.648669      0.159559      0.159633    -0.0441591     0.0421137    0.00134551   -0.00704709    0.00431332  -0.000288333  -3.32017e-05       0.00000       0.00000       0.00000       0.00000       0.00000       0.00000       0.00000       0.00000       0.00000       0.00000       0.00000       0.00000       0.00000       0.00000       0.00000       0.00000       5.91116       8.01660       7.77854       7.04230       6.65142       5.07697       4.30841       2.96103       2.03229       1.26784      0.740394      0.405959      0.204081     0.0979664     0.0409871     0.0162405    0.00549171    0.00165489   0.000421887   6.24631e-05       0.00000       0.00000       0.00000       0.00000       0.00000       0.00000       0.00000       0.00000       0.00000       0.00000       0.00000       0.00000       0.00000       0.00000       0.00000       0.00000
  10  20 3410.3768    3.0244  2.0702 12.7370 -0.0044  0.0550   0.0636   0.1354    0.0751   0.0000   437.3521       41.3858       9.62066       5.32924       14.4142      -27.4635      -2.75562      -1.02266       1.64177      -1.84945      -1.48541     -0.191600      0.651945     -0.186005   -0.00320903    0.00153722   -0.00421396   -0.00236204   4.60425e-06  -2.24182e-06       0.00000       0.00000       0.00000       0.00000       0.00000       0.00000       0.00000       0.00000       0.00000       0.00000       0.00000       0.00000       0.00000       0.00000       0.00000       0.00000       8.33555       10.0814       10.4267       9.44298       9.04541       7.04309       5.47467       4.11947       2.69955       1.77240       1.00843      0.577042      0.296272      0.133248     0.0580781     0.0222639    0.00740456    0.00226210   0.000499621   7.17681e-05       0.00000       0.00000       0.00000       0.00000       0.00000       0.00000       0.00000       0.00000       0.00000       0.00000       0.00000       0.00000       0.00000       0.00000       0.00000       0.00000
  10  21 3549.4871    2.5668  2.6034 12.3927 -0.0022  0.0633   0.0482   0.1580    0.0659   0.0000   444.2848       46.7908       15.6663      -1.05720       20.3638       6.51921      -6.51284      -5.48265      0.102393     -0.891181      0.171495     -0.872929     -0.391713      0.184291     0.0780156     0.0349675     0.0232959   -0.00264446  -0.000575195   1.53785e-05       0.00000       0.00000       0.00000       0.00000       0.00000       0.00000       0.00000       0.00000       0.00000       0.00000       0.00000       0.00000       0.00000       0.00000       0.00000       0.00000       10.3539       12.3650       12.5971       12.3357       10.3417       8.53940       6.36679       4.51706       3.16444       2.02030       1.19689      0.661758      0.355723      0.146781     0.0692722     0.0254345    0.00864860    0.00229368   0.000513796   8.47210e-05       0.00000       0.00000       0.00000       0.00000       0.00000       0.00000       0.00000       0.00000       0.00000       0.00000       0.00000       0.00000       0.00000       0.00000       0.00000       0.00000
  10  22 3688.8378    2.0687  3.4521 12.0192 -0.0065  0.0783   0.0374   0.1986    0.0558   0.0000   438.2024       41.9269      -19.7766       9.85887       10.5697      -14.7715     -0.344458      -7.96417      -11.6149      -2.68359      0.594320      -1.84813    -0.0788168     0.0295539      0.121055    -0.0380617    0.00960792   0.000647346   0.000588062  -0.000284249       0.00000       0.00000       0.00000       0.00000       0.00000       0.00000       0.00000       0.00000       0.00000       0.00000       0.00000       0.00000       0.00000       0.00000       0.00000       0.00000       11.7588       14.3292       14.5753       13.7385       12.7651       10.2275       7.77651       5.36976       4.01171       2.57890       1.59499      0.878562      0.427995      0.211689     0.0847821     0.0337729     0.0113455    0.00305480   0.000726673   0.000107477       0.00000       0.00000       0.00000       0.00000       0.00000       0.00000       0.00000       0.00000       0.00000       0.00000       0.00000       0.00000       0.00000       0.00000       0.00000       0.00000
  10  23 3828.2425    1.7481  4.9388 11.5470 -0.0079  0.0997   0.0281   0.2541    0.0536   0.0000   456.4420       63.7459       32.0040       29.5298      -22.6669      -18.1535       25.6483      -7.21947      -1.66797      -10.6314       4.56460       1.05544     -0.798705      -1.05420   0.000551090     0.0644820   -0.00880012  -0.000132790   -0.00123204  -0.000266951       0.00000       0.00000       0.00000       0.00000       0.00000       0.00000       0.00000       0.00000       0.00000       0.00000       0.00000       0.00000       0.00000       0.00000       0.00000       0.00000       15.0156       18.3560       19.3878       17.5487       16.4364       13.0144       10.1358       7.33449       5.06383       3.28371       1.93579       1.09724      0.560175      0.258284      0.111338     0.0430474     0.0145670    0.00419902   0.000947120   0.000133520       0.00000       0.00000       0.00000       0.00000       0.00000       0.00000       0.00000       0.00000       0.00000       0.00000       0.00000       0.00000       0.00000       0.00000       0.00000       0.00000
  10  26 4248.4481    1.0299  9.1137 10.4700 -0.0035  0.1627   0.0155   0.4653    0.0497   0.0000   391.8678      -3.89165       74.7906      -3.81829      -59.6623       16.5093      -7.27827      -36.3355       16.2990       1.66922       2.65917      -2.41470      0.364035       1.05461     -0.271824     -0.148016    0.00158449     0.0103469    0.00137401   0.000329446       0.00000       0.00000       0.00000       0.00000       0.00000       0.00000       0.00000       0.00000       0.00000       0.00000       0.00000       0.00000       0.00000       0.00000       0.00000       0.00000       23.4156       29.0288       32.3178       28.3959       26.2519       21.5454       16.4846       12.3071       8.35313       5.58442       3.27393       1.90804      0.962287      0.471746      0.198197     0.0794530     0.0259531    0.00751147    0.00157495   0.000222769       0.00000       0.00000       0.00000       0.00000       0.00000       0.00000       0.00000       0.00000       0.00000       0.00000       0.00000       0.00000       0.00000       0.00000       0.00000       0.00000
  10  27 4388.6742    0.8561 11.2514 10.3554 -0.0041  0.2039   0.0144   0.5993    0.0449   0.0000   459.6893       49.8624       46.8401      -52.7922       53.8656       1.33566      -12.3230      -17.0547      -5.58013      -8.68650      -4.41050      -1.66343     -0.168845    -0.0252694    -0.0886625     0.0106177     0.0738991     0.0222915  -0.000596828   9.03974e-05       0.00000       0.00000       0.00000       0.00000       0.00000       0.00000       0.00000       0.00000       0.00000       0.00000       0.00000       0.00000       0.00000       0.00000       0.00000       0.00000       30.8150       39.2238       39.1951       38.3894       34.0728       27.7991       21.2255       15.5246       10.9650       7.17864       4.48265       2.46055       1.30539      0.605288      0.263446     0.0964419     0.0326733    0.00890961    0.00195684   0.000301952       0.00000       0.00000       0.00000       0.00000       0.00000       0.00000       0.00000       0.00000       0.00000       0.00000       0.00000       0.00000       0.00000       0.00000       0.00000       0.00000
  11  10 2057.9306    0.5861  0.6990  9.8992 -0.0013  0.0363   0.0188   0.0728    0.0779   0.0000   442.5638       8.42277       21.5197      -6.29034      -1.04011       7.18435       2.54338      -7.19988     0.0393489       1.92700     -0.733532     -0.819106      0.421261      0.156174     -0.149769     0.0212128     0.0194525   -0.00605841   -0.00297012    0.00105437   0.000100874  -2.06191e-05       0.00000       0.00000       0.00000       0.00000       0.00000       0.00000       0.00000       0.00000       0.00000       0.00000       0.00000       0.00000       0.00000       0.00000       5.09407       6.30224       6.26468       6.97142       5.89426       4.25663       3.78222       2.53574       2.18678       1.19489      0.766481      0.484609      0.290284      0.155148     0.0725237     0.0307928     0.0115680    0.00434939    0.00135912   0.000297600   8.94952e-05   1.29727e-05       0.00000       0.00000       0.00000       0.00000       0.00000       0.00000       0.00000       0.00000       0.00000       0.00000       0.00000       0.00000       0.00000       0.00000
  11  11 2199.8268    0.8017  0.6090 10.4885 -0.0158  0.0285   0.0268   0.0593    0.0963   0.0000   443.5982      -4.23753       19.0515     -0.781266       9.15099    0.00940505      -2.56621      -1.20449     -0.138542      0.146900      -1.00583      0.471636      0.102914     0.0533315     0.0245457    0.00609362    -0.0146695  -0.000810134   -0.00135486   5.37968e-05   0.000108625  -1.31718e-05       0.00000       0.00000       0.00000       0.00000       0.00000       0.00000       0.00000       0.00000       0.00000       0.00000       0.00000       0.00000       0.00000       0.00000       3.93070       5.38489       5.33371       5.01546       4.53242       3.47538       3.15281       1.99079       1.64943      0.890977      0.670112      0.365493      0.192854      0.108106     0.0472325     0.0242147    0.00835188    0.00336127    0.00113355   0.000250310   7.64799e-05   1.02681e-05       0.00000       0.00000       0.00000       0.00000       0.00000       0.00000       0.00000       0.00000       0.00000       0.00000       0.00000       0.00000       0.00000       0.00000
  11  12 2340.0320    1.2458  0.9117 10.1784  0.0011  0.0317   0.0384   0.0761    0.2814   0.0000   434.2725       10.9266       7.71426     -0.811526      -6.10304      -8.01906       5.49516      0.272668      -3.58749     -0.500235     0.0275585    -0.0574608     -0.504355    -0.0281303     0.0900532    -0.0318152   -0.00286799  -0.000803584  -0.000800134  -5.88544e-05  -0.000113942   1.31457e-06       0.00000       0.00000       0.00000       0.00000       0.00000       0.00000       0.00000       0.00000       0.00000       0.00000       0.00000       0.00000       0.00000       0.00000       4.47584       6.13932       5.43895       5.51933       4.82114       4.19246       3.16910       2.32120       1.68530       1.08176      0.738453      0.386955      0.243570      0.102869     0.0574548     0.0214582     0.0102482    0.00299005    0.00115491   0.000282779   6.57302e-05   1.18616e-05       0.00000       0.00000       0.00000       0.00000       0.00000       0.00000       0.00000       0.00000       0.00000       0.00000       0.00000       0.00000       0.00000       0.00000
  11  13 2478.6239    1.5798  1.0494 11.0599  0.0028  0.0350   0.0448   0.0879    0.2141   0.0000   433.7295      -3.36615       17.0004      -2.89484      -1.05757       7.79289       6.02005       1.66887      -1.57611      0.144995       1.01700     -0.295606     -0.228587     -0.166289     0.0431864     0.0398726    0.00236716    0.00353390   0.000853366   0.000122997   1.71514e-06   1.38503e-06       0.00000       0.00000       0.00000       0.00000       0.00000       0.00000       0.00000       0.00000       0.00000       0.00000       0.00000       0.00000       0.00000       0.00000       5.29213       6.67401       6.89752       6.30842       5.45226       4.76888       3.50998       2.74647       1.78453       1.19790      0.749315      0.443437      0.218598      0.121037     0.0552978     0.0264239    0.00946866    0.00376929    0.00120148   0.000347593   6.52040e-05   1.09739e-05       0.00000       0.00000       0.00000       0.00000       0.00000       0.00000       0.00000       0.00000       0.00000       0.00000       0.00000       0.00000       0.00000       0.00000
  11  14 2617.0457    2.0456  0.8576 11.8681 -0.0230  0.0298   0.0581   0.0725    0.1400   0.0000   451.2295       8.56419       5.42899       7.08420      -2.14631       2.54160      0.356222      -6.33620     -0.259099      0.459200      -1.62748     -0.875500     0.0774444     0.0395448    -0.0459291    0.00175763     0.0212035    0.00639198   -0.00107052   3.31076e-05   9.10674e-05   1.93208e-05       0.00000       0.00000       0.00000       0.00000       0.00000       0.00000       0.00000       0.00000       0.00000       0.00000       0.00000       0.00000       0.00000       0.00000       4.38115       5.14174       5.38006       5.29072       4.64533       3.81149       3.25786       2.23594       1.66506       1.03632      0.715536      0.402463      0.213962      0.115828     0.0540295     0.0260167    0.00961968    0.00357498    0.00111406   0.000261196   6.79727e-05   9.19301e-06       0.00000       0.00000       0.00000       0.00000       0.00000       0.00000       0.00000       0.00000       0.00000       0.00000       0.00000       0.00000       0.00000       0.00000
  11  15 2756.2745    2.5537  0.8043 12.4431 -0.0114  0.0316   0.0723   0.0637    0.1013   0.0000   437.6880       12.6164       11.6516       6.80659     -0.672491     -0.596893       2.46835      -2.03410      -1.17299      -1.03514      0.194051      0.137836      0.255172     -0.248519     -0.102431    -0.0329809   -0.00387928  -0.000979114    0.00151950   8.68732e-05   3.66943e-06   1.27671e-05       0.00000       0.00000       0.00000       0.00000       0.00000       0.00000       0.00000       0.00000       0.00000       0.00000       0.00000       0.00000       0.00000       0.00000       4.86893       6.39837       6.54823       6.36144       5.41283       4.02010       3.30327       2.28533       1.49479       1.02388      0.678883      0.381689      0.204953      0.114381     0.0521795     0.0262790    0.00916947    0.00324484    0.00100648   0.000282980   6.78870e-05   1.04746e-05       0.00000       0.00000       0.00000       0.00000       0.00000       0.00000       0.00000       0.00000       0.00000       0.00000       0.00000       0.00000       0.00000       0.00000
  11  16 2895.5641    3.1893  0.8540 12.6816 -0.0037  0.0298   0.0840   0.0668    0.1173   0.0000   439.3583       14.2517       11.1103       6.70762       2.56802      -4.47363     -0.568095     -0.687173      0.105850      -1.71903      0.337800    -0.0853188      0.279357     0.0313626    -0.0638905    -0.0165880    0.00728513   0.000851575   -0.00114275   0.000356734   6.51074e-05   1.26740e-06       0.00000       0.00000       0.00000       0.00000       0.00000       0.00000       0.00000       0.00000       0.00000       0.00000       0.00000       0.00000       0.00000       0.00000       4.35886       5.17304       5.50519       5.54332       4.47256       3.53490       3.11868       2.26923       1.49190      0.984425      0.669262      0.385765      0.186407      0.109715     0.0562127     0.0262717    0.00929248    0.00339330   0.000999473   0.000260901   6.00206e-05   9.27249e-06       0.00000       0.00000       0.00000       0.00000       0.00000       0.00000       0.00000       0.00000       0.00000       0.00000       0.00000       0.00000       0.00000       0.00000
  11  18 3173.7887    3.8105  1.0367 13.2932 -0.0050  0.0337   0.0997   0.0847    0.1125   0.0000   446.4779       27.3091       8.71430       12.2736      -5.16937      -4.90398      -3.38631      -3.45399      -1.12034     -0.303334     -0.155577     -0.445552     -0.260548     -0.156717    -0.0140439     0.0139274     0.0100613    0.00495129    0.00184221   0.000251293   1.30274e-05   1.10080e-05       0.00000       0.00000       0.00000       0.00000       0.00000       0.00000       0.00000       0.00000       0.00000       0.00000       0.00000       0.00000       0.00000       0.00000       5.35490       6.55763       6.68784       5.99254       5.97149       4.59421       3.53560       2.41146       1.75183       1.23501      0.781484      0.463833      0.241238      0.119328     0.0551480     0.0233208    0.00944146    0.00351415    0.00109435   0.000311712   7.18943e-05   9.27359e-06       0.00000       0.00000       0.00000       0.00000       0.00000       0.00000       0.00000       0.00000       0.00000       0.00000       0.00000       0.00000       0.00000       0.00000
  11  19 3312.6846    3.5732  1.4140 12.9311 -0.0034  0.0404   0.0814   0.0944    0.1033   0.0000   436.3030       22.2102       9.59219       5.55742       6.15190      -4.12210      -4.34110     -0.497015      -4.08342      -2.49165      0.738216      0.148235    0.00561196     0.0424779    0.00605442     0.0248094    0.00983856   0.000177559  -0.000848775   0.000190735  -0.000159085   6.23205e-06       0.00000       0.00000       0.00000       0.00000       0.00000       0.00000       0.00000       0.00000       0.00000       0.00000       0.00000       0.00000       0.00000       0.00000       5.47166       6.91421       7.49316       6.93696       6.05733       5.00114       4.16124       2.90795       2.09564       1.47089      0.839307      0.505006      0.301940      0.156254     0.0680673     0.0336812     0.0141639    0.00507576    0.00150768   0.000420118   9.34490e-05   1.34492e-05       0.00000       0.00000       0.00000       0.00000       0.00000       0.00000       0.00000       0.00000       0.00000       0.00000       0.00000       0.00000       0.00000       0.00000
  11  20 3451.9478    2.9267  2.2761 12.4095 -0.0089  0.0519   0.0532   0.1297    0.0708   0.0000   436.1470       30.8239       13.8724       7.47612      -13.1453      -14.7525       9.53462     -0.893705      -2.07576      0.695740       1.21997     -0.598836      0.810747     0.0587003     -0.276428    -0.0297215     0.0296752  -0.000830189    0.00379990  -0.000186270  -0.000275834   1.92034e-06       0.00000       0.00000       0.00000       0.00000       0.00000       0.00000       0.00000       0.00000       0.00000       0.00000       0.00000       0.00000       0.00000       0.00000       6.97787       9.17353       9.40458       8.94607       8.40121       6.53294       5.39541       4.00019       2.85277       1.90089       1.18147      0.706127      0.399604      0.210596     0.0955003     0.0443733     0.0172548    0.00649228    0.00208344   0.000589092   0.000132441   1.82063e-05       0.00000       0.00000       0.00000       0.00000       0.00000       0.00000       0.00000       0.00000       0.00000       0.00000       0.00000       0.00000       0.00000       0.00000
  11  21 3591.5427    2.4584  3.2272 12.1662 -0.0050  0.0649   0.0403   0.1727    0.0546   0.0000   428.6805       14.9423      -9.77082      -5.80018      -10.5390      -17.0407      -11.1236      -4.57702       5.35015      -2.44156    -0.0167325     -0.151984      0.417586      0.198218      0.108263    -0.0484518   -0.00466631    -0.0158435    0.00157504   0.000883266   0.000172776  -7.93489e-06       0.00000       0.00000       0.00000       0.00000       0.00000       0.00000       0.00000       0.00000       0.00000       0.00000       0.00000       0.00000       0.00000       0.00000       9.26227       12.0917       12.0634       11.2494       10.1832       8.53149       7.12448       5.15776       3.65779       2.48249       1.52528      0.911137      0.497788      0.255830      0.126641     0.0553262     0.0229723    0.00829978    0.00254458   0.000708423   0.000157234   2.25740e-05       0.00000       0.00000       0.00000       0.00000       0.00000       0.00000       0.00000       0.00000       0.00000       0.00000       0.00000       0.00000       0.00000       0.00000
  11  22 3731.2476    1.9588  3.9790 11.8207 -0.0046  0.0769   0.0312   0.2134    0.0507   0.0000   422.6349       33.0001       6.47526       2.06514      -7.37543      -9.78468      -14.0152       2.41401      -4.84206      -6.11362       3.77543       2.34535       1.36872      0.145280    -0.0778777    -0.0824079     0.0505207   -0.00591440    0.00114920  -7.34088e-05  -0.000165159   6.09245e-05       0.00000       0.00000       0.00000       0.00000       0.00000       0.00000       0.00000       0.00000       0.00000       0.00000       0.00000       0.00000       0.00000       0.00000       10.9031       14.1863       14.7015       13.7606       12.4242       10.4603       7.79450       6.12996       4.10944       2.91085       1.84281       1.08700      0.615543      0.312538      0.153757     0.0676325     0.0275857    0.00971006    0.00320446   0.000893342   0.000175292   2.68997e-05       0.00000       0.00000       0.00000       0.00000       0.00000       0.00000       0.00000       0.00000       0.00000       0.00000       0.00000       0.00000       0.00000       0.00000
  11  26 4292.7041    0.9928 10.2827 10.4166 -0.0056  0.1733   0.0142   0.4865    0.0462   0.0000   443.0833      -51.1848      -9.71670       33.3309       28.5096      -40.4873       5.91378       24.3704       17.0053      -18.2532      -8.95891       2.82399       1.35198      -1.23114    -0.0152475    -0.0935401     0.0472945    -0.0301855  -0.000479995    0.00236054   0.000320217  -4.52910e-07       0.00000       0.00000       0.00000       0.00000       0.00000       0.00000       0.00000       0.00000       0.00000       0.00000       0.00000       0.00000       0.00000       0.00000       22.6059       30.4762       31.4777       29.6333       27.0670       22.9399       18.1821       13.5701       9.91135       6.66062       4.35841       2.52809       1.50755      0.724258      0.393933      0.155950     0.0706620     0.0237694    0.00798686    0.00205198   0.000444301   6.39928e-05       0.00000       0.00000       0.00000       0.00000       0.00000       0.00000       0.00000       0.00000       0.00000       0.00000       0.00000       0.00000       0.00000       0.00000
  12  11 2235.9441    0.9216  0.7003 10.4575 -0.0059  0.0319   0.0276   0.0619    0.0880   0.0000   432.9308      -4.06817       11.2618      -1.57232       7.78477      -1.19159      -6.54209      0.597816      -1.68110      0.324643       1.07818      0.133720     -0.372942     -0.220427   -0.00266187     0.0248598    0.00746722    0.00532047    0.00217277  -0.000515948  -3.43839e-05   6.74154e-06   7.26514e-06  -2.89242e-06       0.00000       0.00000       0.00000       0.00000       0.00000       0.00000       0.00000       0.00000       0.00000       0.00000       0.00000       0.00000       3.62853       5.17188       4.85205       5.21548       4.30066       4.00261       3.22106       2.37994       1.64843       1.41374      0.726608      0.543366      0.274749      0.190250     0.0797873     0.0417661     0.0178184    0.00889481    0.00309934    0.00127300   0.000274258   9.65079e-05   1.83542e-05   3.25706e-06       0.00000       0.00000       0.00000       0.00000       0.00000       0.00000       0.00000       0.00000       0.00000       0.00000       0.00000       0.00000
  12  12 2376.4241    1.2254  0.7665 11.1001 -0.0215  0.0314   0.0370   0.0669    0.1155   0.0000   435.6685      0.562145       12.3243      -6.05123     -0.887595      0.654112      -2.53667      0.222074      0.219216      -1.02521      0.328093      0.486167      0.353538     0.0683483     -0.159833     0.0852884    0.00607284  -0.000842176   -0.00136154   -0.00138728  -0.000151150  -0.000165658   3.24670e-07   2.57808e-06       0.00000       0.00000       0.00000       0.00000       0.00000       0.00000       0.00000       0.00000       0.00000       0.00000       0.00000       0.00000       3.97555       5.19671       4.66158       4.83026       4.78448       3.88902       3.33008       2.17128       1.72706       1.18122      0.865995      0.552209      0.314527      0.164291     0.0875249     0.0387862     0.0187299    0.00696045    0.00283108   0.000977771   0.000289913   7.31798e-05   1.95160e-05   2.69509e-06       0.00000       0.00000       0.00000       0.00000       0.00000       0.00000       0.00000       0.00000       0.00000       0.00000       0.00000       0.00000
  12  14 2654.6815    2.2095  0.9654 11.6974 -0.0170  0.0312   0.0607   0.0742    0.2228   0.0000   450.1263       21.8351       4.27161      -6.16489     -0.343554      -5.36493      -6.79723      -4.41339      -1.24551      -1.90477      0.975849      0.127536      0.131714      0.244577     0.0140925     -0.110106  -0.000771122    0.00424813    0.00421864  -0.000497280   7.94743e-05   7.12112e-05  -2.39155e-06  -1.02956e-06       0.00000       0.00000       0.00000       0.00000       0.00000       0.00000       0.00000       0.00000       0.00000       0.00000       0.00000       0.00000       3.88688       4.85632       5.17298       4.86789       4.67269       3.86300       3.04544       2.45505       1.61307       1.22167      0.820913      0.514178      0.315440      0.161169     0.0880171     0.0435697     0.0190779    0.00791831    0.00317436   0.000997318   0.000330948   9.02602e-05   1.72765e-05   2.46113e-06       0.00000       0.00000       0.00000       0.00000       0.00000       0.00000       0.00000       0.00000       0.00000       0.00000       0.00000       0.00000
  12  15 2794.6681    2.5615  0.8002 12.5022 -0.0233  0.0282   0.0737   0.0631    0.1229   0.0000   436.3972       12.8204       17.6833      0.672041       1.66320      -8.82339       3.02880      -5.05711      -3.14006      -1.86807     0.0951042     -0.574252     -0.269617     -0.116915    -0.0480107   0.000704535   0.000261204     0.0104125   -0.00489017  -0.000592037   0.000364708   8.12864e-05  -5.21100e-06   2.91846e-06       0.00000       0.00000       0.00000       0.00000       0.00000       0.00000       0.00000       0.00000       0.00000       0.00000       0.00000       0.00000       3.79372       4.90240       4.59877       4.83962       4.43577       3.68086       2.83483       2.20623       1.67348       1.13799      0.722474      0.447516      0.272175      0.158154     0.0783231     0.0370103     0.0156840    0.00673048    0.00242791   0.000871948   0.000268999   7.04643e-05   1.54744e-05   2.47976e-06       0.00000       0.00000       0.00000       0.00000       0.00000       0.00000       0.00000       0.00000       0.00000       0.00000       0.00000       0.00000
  12  16 2934.4914    3.4259  0.8501 12.7742 -0.0036  0.0308   0.0938   0.0633    0.1152   0.0000   440.8283       13.8258       1.18419       1.22848     -0.254824      0.280227      -2.66686      -4.09427       3.96610      -2.00285     -0.301163     0.0297543     -0.127138     -0.168807      0.108075    -0.0571493     0.0153923    0.00414134    0.00333916  -0.000349749  -4.77322e-05   4.56766e-05   1.82797e-05   1.60660e-06       0.00000       0.00000       0.00000       0.00000       0.00000       0.00000       0.00000       0.00000       0.00000       0.00000       0.00000       0.00000       3.84480       5.28697       5.03247       5.31321       4.52915       3.75318       3.13611       2.42705       1.90146       1.09430      0.843246      0.457773      0.299733      0.154263     0.0908276     0.0432666     0.0207921    0.00778036    0.00312625   0.000971645   0.000347613   7.25033e-05   1.90834e-05   2.90690e-06       0.00000       0.00000       0.00000       0.00000       0.00000       0.00000       0.00000       0.00000       0.00000       0.00000       0.00000       0.00000
  12  17 3074.0712    3.7056  0.9649 13.0842 -0.0048  0.0305   0.0962   0.0737    0.1098   0.0000   442.9706       26.0963       11.8249      -1.54521      0.359442      0.538643     -0.837710      -1.95911      0.758638      -2.39677      0.167908     -0.579332      0.630740     -0.250561    -0.0105635     0.0472949   0.000340369    0.00316546   -0.00323334   9.51092e-05   0.000453245   3.20482e-05   6.08998e-06  -2.94676e-06       0.00000       0.00000       0.00000       0.00000       0.00000       0.00000       0.00000       0.00000       0.00000       0.00000       0.00000       0.00000       4.34913       5.27428       5.34619       4.89511       4.40955       3.91424       3.40643       2.76244       1.96683       1.39041      0.817674      0.477080      0.299381      0.161496     0.0869338     0.0380328     0.0188886    0.00753248    0.00311893   0.000967847   0.000300536   7.96910e-05   1.60123e-05   2.27600e-06       0.00000       0.00000       0.00000       0.00000       0.00000       0.00000       0.00000       0.00000       0.00000       0.00000       0.00000       0.00000
  12  18 3213.5044    3.7622  1.1934 13.0176 -0.0082  0.0342   0.0892   0.0832    0.1076   0.0000   430.3285       20.1387       18.4786      -10.5000      -3.27000      -2.66783       3.93671      -7.33040     -0.332066      -1.79637    -0.0746479     -0.285128     -0.469817     0.0282091    -0.0544215     0.0598101     0.0206805   -0.00657218    0.00397969    0.00247058   9.79111e-05  -0.000121993   5.32937e-06   3.71006e-06       0.00000       0.00000       0.00000       0.00000       0.00000       0.00000       0.00000       0.00000       0.00000       0.00000       0.00000       0.00000       4.25222       5.39983       5.65972       5.41195       4.88166       4.35308       3.47196       2.67453       2.01015       1.34473      0.910917      0.579394      0.334592      0.179346     0.0987055     0.0449745     0.0225121    0.00843225    0.00362182    0.00126956   0.000387212   9.53169e-05   1.94313e-05   2.86846e-06       0.00000       0.00000       0.00000       0.00000       0.00000       0.00000       0.00000       0.00000       0.00000       0.00000       0.00000       0.00000
  12  19 3352.9255    3.3824  1.6198 12.8069 -0.0084  0.0404   0.0688   0.1040    0.0835   0.0000   437.4545       26.5118       11.3127       4.86926      -4.72961      -10.1166       2.67064      -3.63514      -1.62965      -3.28739      0.469434     -0.871970     0.0643252     -0.100374     0.0120017     0.0284483    0.00819033     0.0198963   -0.00320142    0.00113237   0.000281856  -0.000115276   1.71838e-05  -7.38356e-07       0.00000       0.00000       0.00000       0.00000       0.00000       0.00000       0.00000       0.00000       0.00000       0.00000       0.00000       0.00000       5.13701       6.76714       7.13402       6.57984       6.44224       5.00927       4.17736       3.15164       2.31816       1.60685       1.05696      0.703852      0.401938      0.223371      0.118943     0.0606853     0.0263037     0.0110914    0.00421851    0.00148770   0.000445575   0.000119759   2.51353e-05   3.17804e-06       0.00000       0.00000       0.00000       0.00000       0.00000       0.00000       0.00000       0.00000       0.00000       0.00000       0.00000       0.00000
  12  20 3492.7126    2.7779  2.3980 12.3885 -0.0060  0.0503   0.0485   0.1371    0.0604   0.0000   450.9665       26.8395       11.0499       20.1456      -10.0547      -11.7276      -4.08560      -12.4441       6.53761      -2.35943      -2.10166      -1.92900       1.24663     -0.111980     -0.272196     0.0217716    0.00416288   -0.00566221   -0.00196254    0.00563281    0.00115863  -1.65956e-05  -1.26899e-05  -5.98935e-07       0.00000       0.00000       0.00000       0.00000       0.00000       0.00000       0.00000       0.00000       0.00000       0.00000       0.00000       0.00000       6.66810       8.23889       8.30041       7.96297       7.41403       6.38388       5.53431       4.24397       3.09078       2.14811       1.44138      0.887155      0.521618      0.290204      0.146402     0.0752179     0.0325154     0.0146555    0.00527946    0.00183578   0.000543738   0.000138143   2.98143e-05   4.05762e-06       0.00000       0.00000       0.00000       0.00000       0.00000       0.00000       0.00000       0.00000       0.00000       0.00000       0.00000       0.00000
  12  21 3632.8437    2.3646  3.4004 11.8741 -0.0075  0.0628   0.0353   0.1664    0.0534   0.0000   430.4942       38.5645       21.8959      -8.52254       9.21550       2.14084       1.60064      -2.91591       5.97620      -3.67991      -4.15272     -0.564038       2.37356     -0.761283     0.0946771      0.194312     0.0316712    -0.0374806   -0.00236338    0.00128345   -0.00103827   6.06389e-06   2.26871e-05  -6.03318e-06       0.00000       0.00000       0.00000       0.00000       0.00000       0.00000       0.00000       0.00000       0.00000       0.00000       0.00000       0.00000       7.79009       10.1522       10.1709       10.1620       8.87319       7.97203       6.51045       5.11180       3.81239       2.65974       1.73052       1.08340      0.668190      0.370526      0.202211     0.0966382     0.0453297     0.0184472    0.00733934    0.00241368   0.000717830   0.000179293   3.69614e-05   5.65281e-06       0.00000       0.00000       0.00000       0.00000       0.00000       0.00000       0.00000       0.00000       0.00000       0.00000       0.00000       0.00000
  12  22 3773.0363    1.8220  4.4816 11.6510 -0.0052  0.0791   0.0275   0.2203    0.0462   0.0000   454.4900       57.1825       6.26852       16.6654      -20.3401      -23.7769       9.88400      0.728107      -4.02680     -0.674034       2.01100      -1.15541       1.73846       1.03816     0.0339277     -0.307803     0.0450493     0.0872546   -0.00711570   -0.00223360   0.000249605  -6.74276e-06  -0.000166644   1.35792e-05       0.00000       0.00000       0.00000       0.00000       0.00000       0.00000       0.00000       0.00000       0.00000       0.00000       0.00000       0.00000       10.0356       12.8342       13.2879       13.1089       11.9513       10.3019       8.14636       6.46551       4.70774       3.35751       2.22087       1.41837      0.849099      0.481234      0.249530      0.126504     0.0551752     0.0240796    0.00888206    0.00313349   0.000935037   0.000238235   4.70581e-05   6.86339e-06       0.00000       0.00000       0.00000       0.00000       0.00000       0.00000       0.00000       0.00000       0.00000       0.00000       0.00000       0.00000
  12  23 3913.3276    1.5428  6.3232 11.1591  0.0010  0.1009   0.0212   0.2762    0.0472   0.0000   432.0743       33.1762       13.4754       4.30741      -12.5618      -16.7374       21.3124      -19.6361      -1.05513      -1.00016      0.727080      0.973475    -0.0362669      0.333097    -0.0303809     -0.496686     -0.156346     0.0347790     0.0286693   -0.00595025  -0.000130705  -0.000318176   1.01121e-05   8.33271e-06       0.00000       0.00000       0.00000       0.00000       0.00000       0.00000       0.00000       0.00000       0.00000       0.00000       0.00000       0.00000       12.7497       16.4076       16.8881       15.9366       15.2728       12.9137       10.8189       8.25889       6.14201       4.36352       2.90775       1.85754       1.10631      0.617761      0.325082      0.162867     0.0726777     0.0310076     0.0117825    0.00405685    0.00119833   0.000306835   6.29577e-05   8.41408e-06       0.00000       0.00000       0.00000       0.00000       0.00000       0.00000       0.00000       0.00000       0.00000       0.00000       0.00000       0.00000
  12  24 4053.8989    1.3146  7.5468 10.8690 -0.0039  0.1155   0.0178   0.3286    0.0465   0.0000   468.3055       39.2577      -41.0777     -0.452431       7.92902      -21.6480       5.21885       10.7940      -21.3007     -0.224697       2.11210      -1.26580     0.0360452      0.320450    -0.0232358    -0.0446541      0.128768     0.0438292    -0.0304263  -0.000957907   0.000668500  -0.000493380  -0.000137827  -1.23041e-05       0.00000       0.00000       0.00000       0.00000       0.00000       0.00000       0.00000       0.00000       0.00000       0.00000       0.00000       0.00000       14.4396       18.6451       19.1448       19.0529       17.0448       15.4024       12.0241       9.56943       6.87412       5.00004       3.37572       2.10012       1.28725      0.707916      0.374018      0.181546     0.0841752     0.0354392     0.0138467    0.00460688    0.00140938   0.000355700   6.83474e-05   1.03660e-05       0.00000       0.00000       0.00000       0.00000       0.00000       0.00000       0.00000       0.00000       0.00000       0.00000       0.00000       0.00000
  12  26 4335.3219    0.8818  9.5302 10.4914 -0.0121  0.1646   0.0142   0.4680    0.0423   0.0000   437.9102       39.7301       90.6589       4.05947      -31.7362      -16.7120       15.7507       11.2483     0.0196081      -3.67599       1.27797       2.49533       1.47211       2.42487      0.893923     -0.712096     0.0989467     0.0194268    0.00619332   -0.00430302   -0.00278057  -0.000485306   0.000258500   4.73839e-05       0.00000       0.00000       0.00000       0.00000       0.00000       0.00000       0.00000       0.00000       0.00000       0.00000       0.00000       0.00000       20.6359       27.2516       28.5375       27.6400       25.4906       21.2829       17.5616       13.5477       10.0628       7.05642       4.72457       3.05797       1.75720       1.06925      0.540610      0.268878      0.126722     0.0532185     0.0191959    0.00695809    0.00199577   0.000516812   0.000105503   1.44098e-05       0.00000       0.00000       0.00000       0.00000       0.00000       0.00000       0.00000       0.00000       0.00000       0.00000       0.00000       0.00000
  13  10 2128.5403    0.7309  0.5546 10.0757 -0.0044  0.0246   0.0232   0.0497    0.0697   0.0000   437.0457       2.71088       12.9588      -5.62913      -2.39554     -0.649400      -1.57746      -2.63658       1.88720     -0.662341      -1.30278     -0.170558      0.276613     0.0546565     -0.145942    -0.0249619     0.0167896     0.0208391   -0.00503723   0.000958380  -0.000541714   0.000169595  -7.94616e-07   4.32702e-06   2.46207e-06  -3.86875e-07       0.00000       0.00000       0.00000       0.00000       0.00000       0.00000       0.00000       0.00000       0.00000       0.00000       3.15306       3.34800       3.94027       4.10048       3.54208       2.85797       2.62463       2.04985       1.36652       1.02530      0.765505      0.476861      0.292797      0.172717     0.0965557     0.0494286     0.0255264     0.0129641    0.00558306    0.00213752   0.000711855   0.000213798   5.99701e-05   1.50913e-05   2.92175e-06   3.79424e-07       0.00000       0.00000       0.00000       0.00000       0.00000       0.00000       0.00000       0.00000       0.00000       0.00000
  13  11 2271.1789    1.0503  0.7958 10.4449 -0.0077  0.0407   0.0304   0.0650    0.0849   0.0000   438.3697       3.46893       16.6459      -6.48724      -3.78852       6.86887       1.01503      -6.18613      -2.27773     0.0133532      0.746439      0.341655    -0.0438082    -0.0732492     0.0270288    -0.0258241     0.0267010   -0.00620598    -0.0127492    0.00386758    0.00101015   3.64234e-05  -1.62084e-05   1.43178e-05   1.23585e-05   1.52449e-06       0.00000       0.00000       0.00000       0.00000       0.00000       0.00000       0.00000       0.00000       0.00000       0.00000       3.55225       7.06319       4.67167       6.93319       4.45284       5.13280       4.02591       3.65881       2.48636       1.65577       1.36837      0.664769      0.577173      0.214853      0.203971     0.0581608     0.0555095     0.0125112     0.0118609    0.00236896    0.00171179   0.000292244   0.000156406   2.88262e-05   7.50891e-06   1.35058e-06       0.00000       0.00000       0.00000       0.00000       0.00000       0.00000       0.00000       0.00000       0.00000       0.00000
  13  13 2551.8166    1.7322  0.9666 11.3937 -0.0016  0.0298   0.0437   0.0755    0.1412   0.0000   442.2943       5.44996       14.0858      -1.44576      -6.39246      -7.66696      0.579063       1.07615     -0.710898      -1.46364     -0.788484      0.104169      0.180537     -0.185473      0.170415    0.00642589    -0.0762236    0.00720393    0.00476772  -0.000370672   7.51107e-05   0.000417158   6.43266e-05  -2.87120e-05  -1.31726e-06  -5.88799e-07       0.00000       0.00000       0.00000       0.00000       0.00000       0.00000       0.00000       0.00000       0.00000       0.00000       3.45582       4.36786       4.31381       4.34106       4.16148       3.69864       2.97612       2.19491       1.66812       1.18285      0.878740      0.603483      0.375736      0.212696      0.113119     0.0618657     0.0300179     0.0138476    0.00573944    0.00235203   0.000831648   0.000282066   7.96427e-05   1.96770e-05   4.23796e-06   6.14612e-07       0.00000       0.00000       0.00000       0.00000       0.00000       0.00000       0.00000       0.00000       0.00000       0.00000
  13  14 2691.7646    2.3541  1.0801 11.4044  0.0071  0.0356   0.0624   0.0806    0.2659   0.0000   439.0172       14.4339       2.78286      -5.65481       3.69626      -3.31699      0.147288       1.86457       1.92740      -1.82346     -0.168248      0.364146     -0.105391     0.0694842     0.0372018    -0.0409684   -0.00589480    0.00377795    0.00106348   -0.00126087  -0.000270709   0.000120500  -0.000248980   5.71357e-05   1.86485e-06   5.45345e-07       0.00000       0.00000       0.00000       0.00000       0.00000       0.00000       0.00000       0.00000       0.00000       0.00000       3.47231       5.50773       4.91433       5.69476       4.64627       4.29135       3.53098       2.58753       2.20821       1.33312       1.13563      0.602811      0.449562      0.228569      0.148526     0.0687003     0.0350433     0.0172886    0.00722411    0.00287247    0.00112659   0.000333838   0.000123614   2.35212e-05   6.21480e-06   9.57168e-07       0.00000       0.00000       0.00000       0.00000       0.00000       0.00000       0.00000       0.00000       0.00000       0.00000
  13  16 2972.7564    3.4781  0.8570 12.9310  0.0013  0.0336   0.0893   0.0650    0.1213   0.0000   432.0594       23.2180       9.68367      -3.38482       3.03480      -2.13430      0.821294      -6.26639      -1.94754     -0.410131      0.897460      0.239186     -0.193102    -0.0400488   -0.00303713    -0.0139441     0.0569793     0.0142464   -0.00353268   -0.00226633    0.00117709   0.000364251  -7.29891e-05  -2.83361e-05  -3.12443e-06  -1.25073e-07       0.00000       0.00000       0.00000       0.00000       0.00000       0.00000       0.00000       0.00000       0.00000       0.00000       2.99923       5.34830       3.93379       5.25761       3.96490       4.23125       2.88076       2.62934       1.63818       1.47223      0.811044      0.672639      0.339849      0.247674      0.117232     0.0691249     0.0312793     0.0150173    0.00628016    0.00268477   0.000898415   0.000357555   7.72950e-05   2.78514e-05   4.67895e-06   1.02057e-06       0.00000       0.00000       0.00000       0.00000       0.00000       0.00000       0.00000       0.00000       0.00000       0.00000
  13  17 3112.7090    3.6753  0.9353 13.1225 -0.0021  0.0296   0.0946   0.0687    0.1079   0.0000   441.2877       23.4865       14.4982       2.24209       8.52628      -6.13132      -1.37053      -5.13874       2.02843      -2.38613      0.910785     -0.258899     -0.367942      0.301515      0.149578    -0.0286445     0.0127590    -0.0360000    0.00383344    0.00555419   0.000581498   0.000119790   3.58582e-05   3.69332e-05   4.03866e-07  -2.33765e-07       0.00000       0.00000       0.00000       0.00000       0.00000       0.00000       0.00000       0.00000       0.00000       0.00000       3.59274       4.62415       4.73003       4.85106       4.49895       3.67568       3.00319       2.38281       1.79797       1.25664      0.888969      0.556389      0.369693      0.207776      0.126676     0.0613162     0.0335183     0.0142414    0.00661166    0.00232493   0.000932833   0.000271246   8.77373e-05   2.07039e-05   4.39376e-06   6.11024e-07       0.00000       0.00000       0.00000       0.00000       0.00000       0.00000       0.00000       0.00000       0.00000       0.00000
  13  18 3252.7008    3.4487  1.2907 12.9320 -0.0097  0.0338   0.0759   0.0905    0.0969   0.0000   439.1675       19.8568       14.5824      -6.56070       3.97073      -5.92579      0.947966      -3.65989       1.03712      -1.75729      0.214758     -0.553203      0.860143      0.154338     -0.226601    -0.0860529    -0.0146984     0.0376245    0.00356827    0.00370323  -0.000381767   0.000523562   0.000108705   2.64325e-05   3.11544e-06  -2.30451e-07       0.00000       0.00000       0.00000       0.00000       0.00000       0.00000       0.00000       0.00000       0.00000       0.00000       4.16180       5.21307       5.24859       4.94559       4.74783       4.12912       3.62257       2.84911       2.13306       1.49349       1.04240      0.690957      0.432763      0.228111      0.130574     0.0677559     0.0349417     0.0161844    0.00679056    0.00267413    0.00101688   0.000313162   9.49038e-05   2.32333e-05   4.85630e-06   6.45286e-07       0.00000       0.00000       0.00000       0.00000       0.00000       0.00000       0.00000       0.00000       0.00000       0.00000
  13  19 3392.6663    3.1283  1.8111 12.5465 -0.0056  0.0432   0.0589   0.1027    0.0745   0.0000   432.0571       25.3263       5.87407      -5.26164      -2.05276      -8.17391      -3.90559      -4.38635      -3.07602      -2.88984       2.53405      -1.76154      -1.08501    -0.0140795      0.157817    -0.0885063     0.0263626    -0.0200805     0.0117883    0.00813521  -0.000555701   7.72601e-05  -0.000168710   1.19352e-05   6.06684e-06  -3.24440e-08       0.00000       0.00000       0.00000       0.00000       0.00000       0.00000       0.00000       0.00000       0.00000       0.00000       4.64913       6.58166       6.49503       6.66676       6.02375       5.29225       4.36942       3.59873       2.70043       1.94034       1.40274      0.829511      0.580070      0.318350      0.188801      0.100585     0.0459282     0.0248026    0.00906426    0.00431172    0.00146153   0.000459213   0.000149812   3.44738e-05   7.03900e-06   1.02688e-06       0.00000       0.00000       0.00000       0.00000       0.00000       0.00000       0.00000       0.00000       0.00000       0.00000
  13  20 3532.9462    2.5775  2.6307 12.1815 -0.0078  0.0541   0.0423   0.1362    0.0590   0.0000   431.5240       23.4964      -2.50210      -3.67815       11.0593      -12.2066       6.97427      -1.42575      -8.50383      0.520431       5.86025     -0.500632      0.432288      0.488092     -0.195335    -0.0922924      0.137477     0.0539827    -0.0208033    0.00300912    0.00232545   0.000234533  -0.000157002  -3.04903e-05   1.10535e-05  -3.36144e-07       0.00000       0.00000       0.00000       0.00000       0.00000       0.00000       0.00000       0.00000       0.00000       0.00000       6.15975       8.25741       8.97994       8.36198       8.06254       6.72451       5.57788       4.64609       3.28172       2.48197       1.66908       1.08750      0.702639      0.397627      0.234351      0.118672     0.0659338     0.0268531     0.0135258    0.00486381    0.00195898   0.000593138   0.000181321   4.65714e-05   8.53909e-06   1.11324e-06       0.00000       0.00000       0.00000       0.00000       0.00000       0.00000       0.00000       0.00000       0.00000       0.00000
  13  21 3673.4457    2.1688  4.1153 11.5102 -0.0008  0.0700   0.0289   0.1742    0.0531   0.0000   442.4924       19.6546       20.3806      -8.34631      -20.1891      -16.8777       11.3998      -2.88458      -6.67242      -10.5843       1.70640      0.396209      0.555684     -0.270198     0.0136613      0.229386    -0.0319513    -0.0314744    0.00796887    0.00243657   -0.00388836  -0.000664289  -6.84865e-06  -3.67459e-05  -2.24232e-06  -9.68064e-07       0.00000       0.00000       0.00000       0.00000       0.00000       0.00000       0.00000       0.00000       0.00000       0.00000       7.70192       9.81674       10.7478       9.78388       10.1904       8.36208       7.25203       5.82230       4.31330       3.24850       2.24094       1.47691      0.944854      0.551010      0.316997      0.171512     0.0791254     0.0423233     0.0160061    0.00711150    0.00246415   0.000800371   0.000242591   6.11384e-05   1.17017e-05   1.38813e-06       0.00000       0.00000       0.00000       0.00000       0.00000       0.00000       0.00000       0.00000       0.00000       0.00000
  13  22 3814.1409    1.8054  5.1842 11.2791 -0.0001  0.0787   0.0236   0.2124    0.0483   0.0000   449.4517       40.9185       18.2444       4.42852      -5.90029      -16.2188       4.26008      -1.44875      -4.05937      -6.08041      -3.08973      -3.75705      0.259350      0.360114     -0.233600    0.00236840    -0.0240608     0.0595167     0.0300060    0.00221596   -0.00330590   0.000296501   0.000692137  -3.45179e-05  -1.74115e-06  -3.89890e-06       0.00000       0.00000       0.00000       0.00000       0.00000       0.00000       0.00000       0.00000       0.00000       0.00000       9.52901       12.0113       12.9569       12.6088       11.2621       10.2772       8.21776       6.71947       4.88804       3.63168       2.52132       1.65177       1.06422      0.632233      0.348560      0.195512     0.0977807     0.0457312     0.0199490    0.00817595    0.00284541   0.000913693   0.000260894   6.11340e-05   1.09693e-05   1.60062e-06       0.00000       0.00000       0.00000       0.00000       0.00000       0.00000       0.00000       0.00000       0.00000       0.00000
  13  23 3954.9302    1.4528  6.5679 11.0167 -0.0108  0.0982   0.0194   0.2735    0.0473   0.0000   449.8567       39.5245       29.6288       12.2800       6.68449      -23.3952       3.52874      -8.87417       7.17885      -5.74274      -3.01262       1.14324       2.32062     -0.777980     -0.973494     0.0150470      0.550528    -0.0761575    0.00642146   0.000381088   -0.00605263   -0.00130061    0.00112405   0.000146783  -6.14478e-06  -2.18140e-06       0.00000       0.00000       0.00000       0.00000       0.00000       0.00000       0.00000       0.00000       0.00000       0.00000       11.7056       14.7283       15.4247       15.3421       14.5109       12.4605       10.5269       8.17483       6.11775       4.58748       3.19854       2.18824       1.36733      0.820283      0.455375      0.247886      0.124752     0.0579233     0.0250364     0.0100276    0.00354614    0.00116023   0.000318999   7.89117e-05   1.51930e-05   1.99428e-06       0.00000       0.00000       0.00000       0.00000       0.00000       0.00000       0.00000       0.00000       0.00000       0.00000
  14  12 2446.7707    1.4563  0.8037 11.0376 -0.0016  0.0296   0.0376   0.0582    0.0940   0.0000   442.7580       8.76692       7.63314     0.0440619       3.63366      -4.78345      -6.10966      -2.00489     -0.936668     -0.387039      -2.21534     0.0118811     -0.203679     0.0336753      0.154998     0.0674020    -0.0156881     0.0176555   -0.00402395   -0.00905078   0.000913102  -0.000351661  -0.000156618  -0.000145438  -1.08786e-06  -9.01504e-07   1.15719e-06  -1.08486e-07       0.00000       0.00000       0.00000       0.00000       0.00000       0.00000       0.00000       0.00000       2.79940       3.87253       4.30306       3.88433       4.00489       3.28077       2.79646       2.39215       1.63230       1.32260      0.936016      0.598082      0.423725      0.236882      0.148987     0.0825598     0.0422757     0.0223269     0.0105594    0.00482365    0.00191584   0.000795617   0.000267836   8.11479e-05   2.65026e-05   6.48930e-06   1.17751e-06   1.50721e-07       0.00000       0.00000       0.00000       0.00000       0.00000       0.00000       0.00000       0.00000
  14  13 2587.4039    1.8704  0.8741 11.6209 -0.0072  0.0284   0.0466   0.0638    0.0995   0.0000   436.0580       11.1633       16.9981       5.74545       7.35360      -3.44142       3.32145      -6.62456       2.48367      -2.01086      0.822013      0.639417     0.0520172      0.275159    -0.0637792     0.0208993    0.00115355   -0.00822247    0.00602673    0.00557990    0.00116850  -0.000527097   2.12962e-05   3.89273e-05  -4.27053e-05   4.78161e-06   1.80351e-06   2.32169e-07       0.00000       0.00000       0.00000       0.00000       0.00000       0.00000       0.00000       0.00000       3.33260       4.12292       4.10017       3.81319       3.89812       3.50399       3.00420       2.44134       1.74829       1.40632      0.955088      0.664589      0.423554      0.262107      0.153416     0.0770545     0.0443969     0.0204079    0.00884567    0.00440764    0.00176434   0.000634742   0.000238553   6.87210e-05   2.03575e-05   5.34392e-06   9.75785e-07   1.30082e-07       0.00000       0.00000       0.00000       0.00000       0.00000       0.00000       0.00000       0.00000
  14  14 2728.3514    2.4167  0.9640 11.8377  0.0000  0.0292   0.0569   0.0696    0.1616   0.0000   439.3232       13.3386       16.9934    -0.0672982      -4.37501      -3.62795      -1.34089      -1.93330       2.10300      -1.42247      0.306692      0.130492     -0.197272    0.00277493    -0.0290132    -0.0193784    0.00689844     0.0230203    -0.0161666   -0.00306252   -0.00138431    0.00104674  -1.60602e-05   0.000106556  -1.43363e-06  -1.35755e-07   2.99274e-09  -2.92896e-07       0.00000       0.00000       0.00000       0.00000       0.00000       0.00000       0.00000       0.00000       3.24791       3.83969       4.54738       4.42105       3.67461       3.69129       2.91500       2.20312       1.83755       1.35482      0.953262      0.574911      0.410801      0.259162      0.147904     0.0823109     0.0498554     0.0224146     0.0100898    0.00466146    0.00216920   0.000819586   0.000295119   8.79470e-05   2.36635e-05   4.70445e-06   9.32863e-07   1.35883e-07       0.00000       0.00000       0.00000       0.00000       0.00000       0.00000       0.00000       0.00000
  14  16 3010.3908    3.6102  1.0273 12.7451 -0.0047  0.0466   0.0914   0.0738    0.1974   0.0000   438.6396       18.5965       4.30081      -6.31622      -9.74315      -5.40788      0.619114      -5.62933      -2.64596     -0.453496      0.414751     -0.433660     -0.500678      0.341184     0.0604644     0.0710647    -0.0562183     0.0342014    0.00957868    0.00371153   0.000509432   0.000101238   0.000145055  -4.23915e-05   3.84413e-05   2.28415e-07   3.85773e-08   8.95333e-08       0.00000       0.00000       0.00000       0.00000       0.00000       0.00000       0.00000       0.00000       3.23880       7.01568       4.76006       6.99272       4.81130       5.27340       3.65196       3.43004       2.44751       1.82983       1.39847      0.825495      0.696909      0.298658      0.276064     0.0915179     0.0886250     0.0231606     0.0221498    0.00457803    0.00417694   0.000756148   0.000548695   9.71399e-05   4.33085e-05   8.01949e-06   1.91647e-06   3.76468e-07       0.00000       0.00000       0.00000       0.00000       0.00000       0.00000       0.00000       0.00000
  14  17 3150.7987    3.5457  1.1478 13.0879 -0.0116  0.0325   0.0847   0.0805    0.1425   0.0000   435.0728       15.6693       13.5361      -7.77637      -6.94417       2.78391     0.0375208      -3.17277      -2.00583      0.955251      0.692270     -0.565563     0.0433190      0.488179    -0.0886780     0.0190486     0.0685307     0.0103485   -0.00145347   0.000299094   -0.00515559   0.000421590  -1.83545e-05  -0.000133138   1.86949e-05   2.59365e-06  -9.04837e-07  -1.20122e-07       0.00000       0.00000       0.00000       0.00000       0.00000       0.00000       0.00000       0.00000       3.91728       5.11672       4.92650       4.93494       4.19138       4.04871       3.44775       3.07658       2.40084       1.73935       1.16378      0.793369      0.476643      0.297582      0.167750     0.0935939     0.0534866     0.0262644     0.0126883    0.00534247    0.00232871   0.000810158   0.000300894   9.60620e-05   2.46088e-05   5.96235e-06   1.08476e-06   1.74215e-07       0.00000       0.00000       0.00000       0.00000       0.00000       0.00000       0.00000       0.00000
  14  18 3291.1414    3.3611  1.3662 13.0681 -0.0139  0.0392   0.0727   0.0902    0.0939   0.0000   442.5071       20.0573       4.64550       2.53715      -4.80810      -12.5662      -4.46622       3.63673       1.13921      0.564312       1.12765      -1.46166     -0.958674     -0.778211      0.367052     -0.233454     0.0650591     0.0922896    -0.0149459   -0.00158464   -0.00289417   -0.00262334  -0.000104040   1.02640e-05   1.04286e-05   8.04102e-06  -1.01131e-06  -4.65872e-08       0.00000       0.00000       0.00000       0.00000       0.00000       0.00000       0.00000       0.00000       3.82455       5.30418       5.35908       5.23993       5.07822       4.38038       3.94098       3.12651       2.43461       1.85339       1.26920      0.892261      0.584347      0.334567      0.217960      0.111511     0.0607033     0.0319756     0.0136062    0.00704981    0.00251534    0.00106382   0.000392611   0.000112220   3.32852e-05   8.23857e-06   1.64469e-06   2.16996e-07       0.00000       0.00000       0.00000       0.00000       0.00000       0.00000       0.00000       0.00000
  14  19 3431.8702    2.8903  2.2145 12.4612 -0.0032  0.0467   0.0492   0.1199    0.0686   0.0000   431.1382       20.9389       7.36954      -3.41116       6.38164      -13.0722      -9.69406       1.42459     0.0968959      -2.49783     -0.777464      0.741212     -0.386572   -0.00197592     -0.435063      0.103590     0.0437169    0.00662677    0.00400175     0.0120657   0.000920388   0.000976080   3.03120e-05  -0.000155548  -2.78046e-05   7.41136e-06   2.58371e-06  -3.05627e-07       0.00000       0.00000       0.00000       0.00000       0.00000       0.00000       0.00000       0.00000       5.00958       6.45979       6.38673       6.70065       6.43773       5.62861       4.70493       3.75624       2.94492       2.12582       1.62802       1.06941      0.719230      0.444027      0.273941      0.150128     0.0804881     0.0396007     0.0195210    0.00828161    0.00348707    0.00127689   0.000451945   0.000138611   4.02196e-05   8.98628e-06   1.83833e-06   2.46373e-07       0.00000       0.00000       0.00000       0.00000       0.00000       0.00000       0.00000       0.00000
  14  20 3572.5684    2.4440  3.0368 12.1045 -0.0099  0.0562   0.0376   0.1449    0.0556   0.0000   452.7201       19.8965       28.0159      -2.72631      -6.79248       5.36435       2.47356      -10.8607      -7.42208      -1.13098     -0.887503      -1.51289     -0.109152    -0.0110353      0.310133     -0.233685    -0.0263902      0.119636     0.0229061    -0.0216421   -0.00275666    0.00251410    0.00109786   0.000110990  -6.31217e-05  -4.28886e-05   6.29051e-07   1.08079e-06       0.00000       0.00000       0.00000       0.00000       0.00000       0.00000       0.00000       0.00000       6.18283       7.86030       8.23422       8.14457       7.90899       7.00978       5.81892       4.73408       3.72027       2.70086       1.98493       1.37095      0.895899      0.551670      0.340276      0.184241      0.101364     0.0508988     0.0238693     0.0108171    0.00437684    0.00164857   0.000600776   0.000181606   5.05020e-05   1.15599e-05   2.18491e-06   2.82070e-07       0.00000       0.00000       0.00000       0.00000       0.00000       0.00000       0.00000       0.00000
  14  21 3713.3890    2.0732  4.1821 11.4801 -0.0000  0.0667   0.0281   0.1734    0.0551   0.0000   451.7985       37.1044       18.5796       7.76852       18.3881      -16.8459      -6.12509      -14.3282       3.13089    -0.0243324       2.07350       1.10247      -1.99939      0.573423   -0.00623231    0.00230967      0.137950    -0.0791599   -0.00361512     0.0130143    0.00468458    0.00194816    0.00116783  -3.57995e-05  -0.000171737   1.20794e-05   3.59033e-06  -6.97846e-07       0.00000       0.00000       0.00000       0.00000       0.00000       0.00000       0.00000       0.00000       7.47437       9.44810       9.95773       9.97253       9.44031       8.31182       7.05572       5.71648       4.40176       3.27994       2.29013       1.63426       1.04931      0.659643      0.376728      0.209804      0.118600     0.0570667     0.0279442     0.0117412    0.00513393    0.00187208   0.000681870   0.000211761   5.70985e-05   1.37628e-05   2.53544e-06   3.31992e-07       0.00000       0.00000       0.00000       0.00000       0.00000       0.00000       0.00000       0.00000
  14  22 3854.7211    1.7471  5.5551 11.1663 -0.0036  0.0794   0.0218   0.2228    0.0487   0.0000   450.3030       28.3666       9.70066       11.8999     -0.619230      -32.1641      -16.7759       4.00646       5.92023      -3.68434       3.10692      -5.82321     -0.406502     0.0163365      0.254093     0.0150638     -0.158689      0.102418    -0.0100952    -0.0108434   -0.00648351   -0.00337656   0.000385965   0.000345135   9.93054e-05   9.58617e-06  -2.29370e-06  -2.77364e-08       0.00000       0.00000       0.00000       0.00000       0.00000       0.00000       0.00000       0.00000       8.57930       10.8173       11.9020       11.3915       11.1827       9.59315       8.38602       6.75614       5.24542       3.98602       2.81129       1.93426       1.27937      0.790206      0.478653      0.272369      0.145601     0.0733108     0.0359285     0.0153860    0.00658663    0.00249892   0.000870041   0.000266221   7.29441e-05   1.71074e-05   3.17271e-06   3.77700e-07       0.00000       0.00000       0.00000       0.00000       0.00000       0.00000       0.00000       0.00000
  14  24 4137.3592    1.1498  8.2697 10.7602 -0.0035  0.1186   0.0160   0.3503    0.0423   0.0000   408.5048       55.4234       34.1427       6.80414      -9.41322      -34.7908       1.70658      -3.26604      -3.00923       2.13906     -0.112591     -0.252138       1.93870      0.116531     -0.899535      0.236918      0.650982      0.165098     -0.168752    -0.0268493    0.00915504    0.00557583   -0.00138621  -0.000317208  -8.35903e-05   2.78793e-05   5.89578e-06  -4.22207e-07       0.00000       0.00000       0.00000       0.00000       0.00000       0.00000       0.00000       0.00000       12.9190       16.3794       17.1176       17.6785       16.1145       14.6824       12.5066       9.91372       8.02994       5.92675       4.29032       2.92884       1.92836       1.21238      0.741237      0.422348      0.222076      0.118152     0.0525473     0.0255319    0.00970210    0.00391730    0.00132183   0.000409772   0.000108614   2.42178e-05   4.69301e-06   6.20180e-07       0.00000       0.00000       0.00000       0.00000       0.00000       0.00000       0.00000       0.00000
  14  25 4278.8153    0.9965 10.6943 10.3855 -0.0096  0.1483   0.0138   0.4295    0.0440   0.0000   436.9233       36.4175       15.8957       34.7050      -8.27189      -37.6985       9.66286      -32.7387       2.11368       6.36366      -8.87498      -14.4733       3.36737       1.96876      -1.94306     -0.791855     0.0798860    -0.0173018    -0.0319080    -0.0428744     0.0235227    0.00892782  -0.000857514  -0.000815861   0.000109229   9.62359e-06  -2.55097e-06  -1.45208e-07       0.00000       0.00000       0.00000       0.00000       0.00000       0.00000       0.00000       0.00000       16.1577       20.4084       22.6399       21.9447       20.9713       18.3973       15.4525       12.8154       9.87348       7.39628       5.36784       3.59522       2.41276       1.50208      0.907221      0.525445      0.276990      0.143392     0.0683410     0.0306574     0.0125364    0.00490360    0.00164430   0.000515020   0.000142541   3.19267e-05   5.78358e-06   7.21029e-07       0.00000       0.00000       0.00000       0.00000       0.00000       0.00000       0.00000       0.00000
  14  27 4562.6883    0.7007 14.4938 10.1196 -0.0074  0.2381   0.0107   0.6497    0.0350   0.0000   424.2639       34.4475       48.9379       57.4984      -16.8584      -46.8253       42.3669       13.0428      -42.4791      -2.08549       18.1897     -0.206387      -2.49345      -2.80252      0.204588     0.0440081     -0.117147     0.0793322    -0.0463899     -0.175093     0.0335442     0.0147477   -0.00534103    0.00175985  -0.000156048  -7.75128e-05   1.36811e-05  -1.32379e-06       0.00000       0.00000       0.00000       0.00000       0.00000       0.00000       0.00000       0.00000       25.0644       32.2346       34.3178       34.6500       32.1033       28.9689       24.8933       20.2236       16.0323       12.1916       8.66198       5.96126       4.00771       2.55107       1.50029      0.884617      0.486365      0.248682      0.119775     0.0527320     0.0221939    0.00833700    0.00280256   0.000858468   0.000226026   5.19364e-05   9.59462e-06   1.26037e-06       0.00000       0.00000       0.00000       0.00000       0.00000       0.00000       0.00000       0.00000
  15  12 2481.0971    1.5638  1.0154 11.0412 -0.0079  0.0296   0.0346   0.0704    0.1001   0.0000   444.6066       10.2079       15.1546      -4.30588     -0.482098      -1.69214      0.458128      -7.00640       3.12700     0.0996157      0.678005     -0.952943      0.165991    -0.0142438      0.106568     0.0140218     0.0110700    -0.0269441   -0.00148452    -0.0110692   -0.00436813    0.00381802   0.000149517  -0.000219026  -7.55489e-05   9.97287e-06  -9.26103e-06  -1.69488e-06  -1.07232e-07   1.84272e-08       0.00000       0.00000       0.00000       0.00000       0.00000       0.00000       3.07528       3.79910       3.99158       3.85294       3.88895       3.66495       2.94118       2.48321       1.95137       1.49034       1.06294      0.796913      0.511349      0.342830      0.205242      0.123738     0.0682316     0.0351404     0.0176620    0.00897758    0.00345307    0.00168334   0.000618916   0.000239140   8.28340e-05   2.59947e-05   6.43410e-06   1.54575e-06   2.62617e-07   3.51694e-08       0.00000       0.00000       0.00000       0.00000       0.00000       0.00000
  15  13 2622.4854    2.0829  0.8918 11.7720 -0.0019  0.0279   0.0485   0.0623    0.0913   0.0000   441.5014       12.6849       11.5725     -0.436875       3.57997      -4.40232       3.54742      0.245062      -4.27344      -1.88828      -1.72438     -0.103322     -0.715717     -0.179327     -0.114790   -0.00369929    -0.0120129    -0.0406043    0.00565074    0.00193180   -0.00146519  -0.000202691  -7.50115e-05   5.25418e-05  -0.000102550  -4.15852e-06  -1.44179e-06  -1.25256e-07  -1.20605e-07  -8.47607e-09       0.00000       0.00000       0.00000       0.00000       0.00000       0.00000       3.06087       3.67325       3.99295       3.74785       3.13583       3.39825       2.82788       2.44657       2.08496       1.56354       1.05077      0.747969      0.492485      0.297214      0.174151      0.105813     0.0593703     0.0281316     0.0166368    0.00763547    0.00329623    0.00132087   0.000620931   0.000223010   8.08376e-05   2.28305e-05   5.60821e-06   1.25775e-06   2.06134e-07   3.26548e-08       0.00000       0.00000       0.00000       0.00000       0.00000       0.00000
  15  14 2764.2543    2.5013  0.9850 12.2040 -0.0097  0.0338   0.0582   0.0677    0.1099   0.0000   431.3515       15.5916       13.8033      -7.51895      -3.58753      -11.0868       2.82968      -3.06766      -2.98967      -3.18765      0.682822       1.82233     -0.856789      0.186145     -0.149376    -0.0972857      0.146596    -0.0257404    -0.0260519    0.00951209    0.00831733  -0.000463531  -0.000806121  -0.000361835   5.38916e-05   4.52992e-05  -6.97929e-06  -2.50933e-06  -2.87699e-07  -2.97013e-08       0.00000       0.00000       0.00000       0.00000       0.00000       0.00000       2.84643       4.46384       4.10450       4.56718       4.11997       3.41171       3.35612       2.44453       2.20811       1.42575       1.20200      0.777605      0.521921      0.335680      0.205563      0.128735     0.0693246     0.0372565     0.0205147    0.00912235    0.00484363    0.00177305   0.000778657   0.000264636   8.69035e-05   2.79861e-05   7.24582e-06   1.61640e-06   4.00282e-07   5.07153e-08       0.00000       0.00000       0.00000       0.00000       0.00000       0.00000
  15  15 2905.9955    3.2677  0.8504 12.2922 -0.0143  0.0264   0.0777   0.0606    0.1994   0.0000   440.5835       13.9535       6.02902      -1.03405       3.70365      -7.21495      -2.44073     -0.793743     0.0736569      -4.01020      0.772715     -0.480350      0.792093     -0.191149      0.213105     0.0699966    -0.0442808     0.0316134    -0.0423850   -0.00616810  -0.000409443  -0.000562783  -0.000320569  -0.000305580   0.000104948   3.90909e-06   2.95922e-06   3.66257e-06  -6.53756e-08  -2.61810e-08       0.00000       0.00000       0.00000       0.00000       0.00000       0.00000       2.94314       3.11254       3.73088       3.97941       3.25110       2.83449       2.86935       2.31294       1.63663       1.36749       1.02890      0.669350      0.438675      0.277618      0.185183      0.101630     0.0571229     0.0311518     0.0155371    0.00746971    0.00392982    0.00165485   0.000633879   0.000215169   6.68390e-05   1.76342e-05   4.86461e-06   1.08160e-06   2.00847e-07   2.55648e-08       0.00000       0.00000       0.00000       0.00000       0.00000       0.00000
  15  16 3047.3159    3.7919  0.9460 12.6968 -0.0104  0.0319   0.1005   0.0651    0.2282   0.0000   438.2616       15.5513       12.6600      -4.37265     -0.569993      -6.48410      0.282756      -5.95876      -2.45704      0.374683      0.284663      0.616925     -0.219843    -0.0726677     -0.336915   -0.00942088     0.0976240     0.0348712    -0.0138280    -0.0243890    0.00319255   0.000977248  -0.000848794  -5.33019e-05  -8.05008e-06   5.12873e-05   6.21432e-06  -5.36980e-07  -7.79126e-08   3.01110e-08       0.00000       0.00000       0.00000       0.00000       0.00000       0.00000       3.93617       4.68223       4.31071       4.13092       4.32226       4.40573       3.97634       2.77089       2.14369       1.40181       1.24598      0.990405      0.705513      0.432238      0.258452      0.137875     0.0700772     0.0372348     0.0165101    0.00889582    0.00339150    0.00167349   0.000549306   0.000244442   7.86519e-05   2.40414e-05   6.41238e-06   1.21027e-06   2.83524e-07   3.27733e-08       0.00000       0.00000       0.00000       0.00000       0.00000       0.00000
  15  17 3188.2626    3.7566  1.0840 13.2190 -0.0149  0.0314   0.0930   0.0784    0.1538   0.0000   444.0292       18.7254      0.494172       5.15418     -0.421547      -5.68999     -0.662335      0.579406      -1.59165      -2.45078       2.26259      0.489043     -0.199247      0.278945      0.180875    -0.0358161     0.0127983     0.0302109     0.0283620   -0.00177299    0.00799375   -0.00128125   0.000139807   0.000314454  -0.000107543  -1.35155e-06   1.98078e-05  -3.69881e-06   5.70079e-07  -2.05632e-08       0.00000       0.00000       0.00000       0.00000       0.00000       0.00000       3.23367       4.20933       4.53268       4.45430       3.99445       4.03512       3.08262       2.65962       2.06711       1.53551       1.09654      0.823219      0.517340      0.349802      0.197262      0.130643     0.0640270     0.0372226     0.0178631    0.00938045    0.00389189    0.00173010   0.000646016   0.000268710   8.23397e-05   2.88554e-05   6.84017e-06   1.60187e-06   2.57502e-07   4.07951e-08       0.00000       0.00000       0.00000       0.00000       0.00000       0.00000
  15  18 3329.1253    3.2486  1.6246 13.0564 -0.0059  0.0402   0.0692   0.1016    0.0934   0.0000   437.5639       18.1321       16.9140       1.28409       1.85092      -2.06961       4.43563      -2.35710      -1.79436      -1.85984       2.60252      -1.18181      0.355244      0.409067      0.363790      0.309972     -0.110740    -0.0172566    -0.0235119     0.0120143  -0.000614501  -0.000545388  -0.000500336  -0.000502265   6.13921e-05   2.85574e-05   2.88242e-06   1.25192e-06  -4.14173e-07  -8.78030e-08       0.00000       0.00000       0.00000       0.00000       0.00000       0.00000       4.21032       4.96104       5.47259       5.93889       5.23257       4.45195       4.11349       3.50634       2.45343       2.01944       1.46791       1.05234      0.659648      0.431734      0.280680      0.164970     0.0911448     0.0494317     0.0247053     0.0128169    0.00594511    0.00258399   0.000944350   0.000340497   0.000106655   3.03639e-05   8.15888e-06   2.04489e-06   3.41312e-07   4.77817e-08       0.00000       0.00000       0.00000       0.00000       0.00000       0.00000
  15  19 3470.2643    2.6962  2.2750 12.4948 -0.0075  0.0475   0.0469   0.1200    0.0710   0.0000   435.3290       18.4208       24.5023      0.635069      -6.89476      -10.6142      -5.08371      0.476567       2.04623     -0.666552     -0.934568      -1.60173      0.405444    -0.0584551      0.198137     -0.255566    -0.0968715     0.0219760    -0.0194520   2.60878e-05    0.00729970    0.00121769  -0.000102647  -0.000645637  -7.47362e-05  -5.78353e-05  -5.34125e-06  -1.39907e-06   4.66018e-07  -1.79932e-09       0.00000       0.00000       0.00000       0.00000       0.00000       0.00000       4.72302       6.32000       6.43500       6.69150       6.34347       5.49973       4.89944       3.77907       3.22223       2.31002       1.78774       1.17076      0.833356      0.533853      0.331005      0.195076      0.109136     0.0621661     0.0301984     0.0140177    0.00667520    0.00277870    0.00109922   0.000414155   0.000132969   4.09753e-05   1.11428e-05   2.38282e-06   5.07882e-07   6.16438e-08       0.00000       0.00000       0.00000       0.00000       0.00000       0.00000
  15  20 3611.6472    2.3682  3.1495 11.9977 -0.0024  0.0554   0.0352   0.1427    0.0607   0.0000   440.6005       14.2945       29.0279      -1.03578      -18.6087       7.62890       9.30432      -6.25313      0.109054      0.730450      0.708987     -0.988189      0.111380     -0.594992      0.364663      0.212601      0.162285    -0.0915030  -0.000968927    0.00159110    0.00217281    0.00162147  -0.000674074   0.000135782  -8.15310e-05  -7.75662e-05  -4.59383e-06   1.06351e-06  -1.82187e-07  -5.05567e-09       0.00000       0.00000       0.00000       0.00000       0.00000       0.00000       5.80869       7.41479       7.70498       7.72194       7.23312       6.78976       5.98380       4.70060       3.74174       2.82995       2.07554       1.51391       1.00546      0.667773      0.404778      0.229162      0.133888     0.0698369     0.0367244     0.0163561    0.00813187    0.00329812    0.00136757   0.000478618   0.000168146   4.87104e-05   1.24738e-05   2.88202e-06   5.38996e-07   6.90000e-08       0.00000       0.00000       0.00000       0.00000       0.00000       0.00000
  15  21 3752.8735    1.9034  4.8075 11.3922 -0.0033  0.0713   0.0250   0.1927    0.0539   0.0000   436.7886       26.7971       11.3643      -8.34529       14.8859      -8.27807     -0.534994      -13.4203     -0.441477      0.617233      0.313118      0.180300      -1.27111      0.192778     -0.194953      0.157155      0.551069     0.0908595    -0.0719798    0.00128571    0.00246498    0.00164055    0.00196761    0.00119116  -0.000238498  -0.000119987   4.03948e-06  -1.36759e-06   2.59468e-07  -1.31031e-07       0.00000       0.00000       0.00000       0.00000       0.00000       0.00000       7.33582       9.48988       9.95839       10.0982       9.54553       8.51872       7.37199       6.01175       5.04272       3.72142       2.67577       1.91274       1.29399      0.834738      0.509355      0.310055      0.178664     0.0929390     0.0510844     0.0230324     0.0110634    0.00422060    0.00185567   0.000642184   0.000222892   6.61884e-05   1.68191e-05   3.81050e-06   7.22059e-07   8.96123e-08       0.00000       0.00000       0.00000       0.00000       0.00000       0.00000
  15  22 3894.5846    1.6259  6.2781 10.9669 -0.0049  0.0850   0.0194   0.2337    0.0505   0.0000   467.6243       31.1188       2.39881       41.9309       8.39524      -22.2002       19.5681       5.03917      -11.8745       2.43314      -2.13059      0.585079      -3.99606       1.65827      0.436014    -0.0865129      0.543825   -0.00624171     -0.198987    0.00412295     0.0311496  -5.56961e-07   -0.00267331    0.00102624  -9.46426e-05  -0.000119237   7.11651e-06   6.46886e-07  -1.98659e-07   2.66657e-08       0.00000       0.00000       0.00000       0.00000       0.00000       0.00000       8.58474       10.8447       11.6760       11.9060       11.0531       10.0299       8.84391       7.21774       5.77988       4.40258       3.27041       2.28171       1.57957      0.991676      0.636950      0.377130      0.219652      0.111457     0.0610178     0.0293905     0.0133337    0.00560131    0.00230816   0.000808865   0.000274161   7.83347e-05   2.11457e-05   4.56720e-06   8.44692e-07   1.06002e-07       0.00000       0.00000       0.00000       0.00000       0.00000       0.00000
  15  25 4319.6695    0.8889 10.2510 10.4631 -0.0095  0.1527   0.0132   0.4382    0.0400   0.0000   390.0435       4.32051       38.2586      -12.9107      -9.22884      -17.5676       19.5821      -17.4478       8.57838      -8.55699       7.30754      0.449994       1.57255      -3.31431      0.757817       1.54213     -0.461326     -0.565538      0.342384      0.130879    -0.0331932    -0.0120204   -0.00585938   0.000452634  -2.80022e-05  -9.41308e-05   6.46747e-05   2.03905e-06  -1.71563e-06  -1.08588e-07       0.00000       0.00000       0.00000       0.00000       0.00000       0.00000       14.7311       19.6054       20.9480       20.7369       19.8484       18.4531       15.4179       12.9491       10.5223       7.83794       6.06673       4.12585       2.89772       1.88563       1.18715      0.721572      0.409468      0.228892      0.112792     0.0588743     0.0245202     0.0115349    0.00423962    0.00160847   0.000518323   0.000157716   4.11566e-05   8.61808e-06   1.59057e-06   2.00958e-07       0.00000       0.00000       0.00000       0.00000       0.00000       0.00000
  15  26 4461.3625    0.7502 11.7818 10.2780 -0.0103  0.1883   0.0123   0.5219    0.0392   0.0000   402.2136       72.8584      -36.5442       35.8468       23.4426      -22.4075      -10.8079       17.6541       9.78595      -15.1725      -13.0500       4.45690      -2.40734      -1.64644      -1.04013      -1.39341     -0.685637      0.833298      0.218296     -0.108440     0.0181859   -0.00864084   -0.00624772  -0.000805859    0.00103014  -1.20712e-05  -8.45087e-05  -2.33794e-05   1.14895e-06  -1.27055e-07       0.00000       0.00000       0.00000       0.00000       0.00000       0.00000       18.3718       24.2275       25.8646       25.7982       24.7094       22.3899       19.8273       15.6254       13.1267       9.76539       7.44320       5.10984       3.57391       2.33509       1.44908      0.875292      0.499395      0.274910      0.140852     0.0681192     0.0312942     0.0134420    0.00534785    0.00194942   0.000637965   0.000189922   4.89462e-05   1.05070e-05   2.02858e-06   2.40829e-07       0.00000       0.00000       0.00000       0.00000       0.00000       0.00000
  15  27 4604.3834    0.6028 13.6062 10.1270 -0.0053  0.2539   0.0104   0.6609    0.0352   0.0000   395.3389       104.254      -29.6806      0.996857       37.7917      0.438645       34.7004     0.0725685      -21.8801      -10.2830      -24.6909     -0.344260       5.71943       1.21423      0.850393      -3.89545      -1.55107     -0.626598      0.218967      0.139227   -0.00391941    -0.0162603    -0.0151450   0.000385732    0.00132125  -0.000218133   7.84391e-05  -6.30953e-06   9.16405e-07   7.94528e-08       0.00000       0.00000       0.00000       0.00000       0.00000       0.00000       25.1301       32.6250       35.7926       35.1697       33.0465       30.9583       26.3469       21.4148       17.6448       13.4315       9.89502       7.05576       4.89878       3.16149       2.01138       1.22720      0.699144      0.388074      0.199389      0.100904     0.0442375     0.0194324    0.00744242    0.00276857   0.000894990   0.000259246   6.61489e-05   1.42005e-05   2.56438e-06   3.20227e-07       0.00000       0.00000       0.00000       0.00000       0.00000       0.00000
  15  28 4745.9433    0.5022 16.3617  9.9861 -0.0015  0.3354   0.0084   0.8335    0.0294   0.0000   498.8204       135.945       167.516       79.7460       55.9026      -12.5850       51.0039     0.0856545       6.74440      -11.2302       2.21932       4.19993      -5.73037       2.98660      -3.74792    -0.0814539      0.261927      0.116251     -0.201154    0.00238215      0.105041     0.0544742   -0.00160881   -0.00760678   0.000665535   0.000263422  -0.000100379   5.56060e-06   5.94348e-06   1.27603e-06       0.00000       0.00000       0.00000       0.00000       0.00000       0.00000       33.0228       42.2560       46.2530       47.4390       43.5101       40.0145       35.1268       28.7120       22.4763       17.5418       13.0913       9.37332       6.33033       4.27587       2.67349       1.60070      0.944721      0.506687      0.267146      0.130763     0.0597529     0.0259349     0.0102712    0.00356490    0.00117424   0.000337825   8.52204e-05   1.90304e-05   3.38234e-06   4.31884e-07       0.00000       0.00000       0.00000       0.00000       0.00000       0.00000
  16  10 2228.3534    0.8621  0.7837 10.3918 -0.0017  0.0273   0.0217   0.0651    0.0806   0.0000   436.6053       3.37045       12.0418      -4.69952      -1.26460      -1.34033     -0.360874      0.208917      -2.63377       4.07342       1.07146      -1.15575     -0.636460      0.296650      0.255825    -0.0426490     0.0437368    -0.0893490     0.0547852   -0.00787714   -0.00604161   0.000729362    0.00279976  -0.000622648  -0.000445532  -5.98029e-05   2.50589e-05  -1.64969e-05  -1.66782e-06   1.37358e-07   3.32728e-08   1.01599e-08       0.00000       0.00000       0.00000       0.00000       2.81123       3.41260       3.22948       3.60726       3.81877       3.52152       2.70607       1.93737       1.73586       1.57934       1.18919      0.735869      0.455198      0.314501      0.228974      0.164637     0.0969150     0.0568953     0.0274213     0.0128902    0.00633153    0.00234753    0.00128700   0.000445952   0.000187546   6.38688e-05   1.92219e-05   6.03500e-06   1.50065e-06   3.34895e-07   6.26362e-08   7.79177e-09       0.00000       0.00000       0.00000       0.00000
  16  11 2372.7053    1.2439  0.7894 11.1303 -0.0028  0.0267   0.0299   0.0596    0.0678   0.0000   440.9739       2.51051       12.0925     -0.183368      -5.95980       1.40740       1.67662     -0.524438      0.736062      0.561153       1.15663     -0.596888     -0.178128     -0.103515    -0.0602746     -0.206977    -0.0249126    -0.0377735     0.0304306   0.000762233   -0.00614556   -0.00128054   0.000613562  -7.03057e-05  -0.000208931   1.90769e-05  -2.30158e-05   3.05855e-06  -3.28037e-07  -1.38413e-07   1.23476e-07   1.95649e-08       0.00000       0.00000       0.00000       0.00000       2.46101       3.26040       3.63961       3.32957       3.30940       3.02496       2.51285       2.23020       1.68918       1.38066      0.972869      0.686547      0.518117      0.314129      0.195004      0.131858     0.0678366     0.0405196     0.0233279     0.0106543    0.00568228    0.00258821    0.00111493   0.000410621   0.000191777   6.54509e-05   1.95456e-05   6.20871e-06   1.66372e-06   3.63201e-07   5.84885e-08   7.52536e-09       0.00000       0.00000       0.00000       0.00000
  16  12 2514.8995    1.6574  0.9994 11.4845 -0.0007  0.0285   0.0362   0.0673    0.0828   0.0000   436.6125      -4.97840       10.6869       5.94936      -7.47406       3.42901     -0.376908      -3.29049     -0.468463     -0.342559     -0.871218     -0.636516     -0.327550      0.379039     -0.276926    -0.0758403      0.115865     0.0129916    -0.0144252   -0.00629630    0.00838055   0.000220341   -0.00129170  -0.000102160   3.09777e-05  -3.46277e-05  -3.73494e-06  -6.59998e-06   1.50333e-06   2.42574e-07  -8.20724e-10  -2.51268e-09       0.00000       0.00000       0.00000       0.00000       2.90285       3.68883       3.74465       3.77437       3.86565       3.36331       2.84525       2.38423       1.97312       1.48106       1.17065      0.780164      0.546865      0.355613      0.235360      0.144545     0.0878278     0.0490858     0.0246813     0.0134473    0.00605069    0.00287228    0.00115664   0.000512583   0.000172175   6.49942e-05   2.06154e-05   6.30167e-06   1.71227e-06   3.52708e-07   6.88755e-08   8.09219e-09       0.00000       0.00000       0.00000       0.00000
  16  14 2799.6964    2.7620  0.7867 12.5074 -0.0119  0.0254   0.0668   0.0543    0.0871   0.0000   435.0664       10.1708       3.72078      -8.04986      -2.08274      -7.20401     -0.652038     -0.907193       1.07049     -0.392481      0.489114     -0.985808      0.345650     -0.647804     -0.294040      0.176374     0.0804368    -0.0151282     0.0278371    0.00917494    0.00423418   -0.00107376    0.00180681   0.000321336  -0.000271387  -4.65944e-05  -2.31606e-06  -6.21401e-06   1.65335e-06  -3.14804e-07  -1.04401e-07  -1.56272e-09       0.00000       0.00000       0.00000       0.00000       2.67511       3.24476       3.11458       3.43092       3.56263       3.10001       2.53225       1.97371       1.67182       1.40234       1.05662      0.705032      0.454441      0.293787      0.210285      0.138913     0.0847496     0.0470193     0.0238052     0.0114804    0.00547100    0.00231504    0.00104874   0.000397744   0.000156958   5.42784e-05   1.67289e-05   4.80667e-06   1.33032e-06   2.94710e-07   5.69747e-08   7.21136e-09       0.00000       0.00000       0.00000       0.00000
  16  15 2942.0122    3.2131  0.8937 12.7243 -0.0129  0.0243   0.0731   0.0606    0.1076   0.0000   439.0772       9.11868       14.9277      -4.55073       3.62326      -3.34812       5.33123      -2.51354     -0.478209      -3.57182     -0.440404     -0.580439       1.12333    -0.0783957     -0.244035    -0.0417736    -0.0241112    0.00176068    -0.0330347     0.0121668   -0.00380852  -0.000718645   0.000296767   0.000437319  -0.000107108   8.18567e-05   2.38088e-05  -2.04380e-06   1.91370e-06   4.34532e-07   3.06978e-08   2.66964e-09       0.00000       0.00000       0.00000       0.00000       2.34656       3.08069       3.19569       3.21004       3.16234       2.80863       2.51641       1.99064       1.59210       1.19512      0.892278      0.667039      0.451469      0.327627      0.197837      0.114866     0.0719711     0.0375600     0.0219066     0.0107688    0.00526190    0.00243726    0.00103205   0.000444062   0.000166977   5.28051e-05   1.96518e-05   5.51283e-06   1.34769e-06   3.20783e-07   5.96327e-08   7.25795e-09       0.00000       0.00000       0.00000       0.00000
  16  16 3083.7174    3.8355  1.0220 12.8719 -0.0075  0.0262   0.0864   0.0649    0.1776   0.0000   440.1186       13.8971       7.42574       2.44755      -2.05834      -4.01418       2.29225     -0.265357      -1.75851     -0.889685      -1.06576      0.738461     -0.248052      0.361292    -0.0770250     0.0759628     0.0303666     0.0476114    0.00172444   0.000312060    0.00265801   -0.00240215   0.000430256   0.000480688  -4.08352e-05   1.30241e-05   2.04297e-05  -2.22468e-06  -4.08254e-06   9.18912e-08   5.62904e-09   9.73138e-10       0.00000       0.00000       0.00000       0.00000       2.51760       3.25037       3.36364       3.50431       3.24779       3.11580       2.67172       2.13922       1.72918       1.35011       1.00883      0.706145      0.535798      0.329809      0.221724      0.133189     0.0788244     0.0434038     0.0232111     0.0121954    0.00550416    0.00279854    0.00105594   0.000497744   0.000182893   6.81442e-05   2.10996e-05   5.73398e-06   1.64318e-06   3.26416e-07   6.17125e-08   8.24011e-09       0.00000       0.00000       0.00000       0.00000
  16  17 3225.2497    3.7112  1.2753 12.9907 -0.0097  0.0332   0.0850   0.0835    0.1599   0.0000   439.9848       15.8137       17.2042       2.60795      -6.67627      -4.87793       3.70883      -5.50451     -0.773654      -2.60040     -0.671487      -1.36354      -1.29630      0.452220     -0.228599    -0.0942062     0.0310472    -0.0157593    -0.0421498    -0.0201113   -0.00797168    0.00537511  -0.000822423   0.000668038   9.02473e-06  -9.82394e-05  -1.47667e-05  -2.54004e-06   7.12615e-07  -3.57365e-07  -2.43524e-08  -8.88558e-09       0.00000       0.00000       0.00000       0.00000       3.29836       4.28529       4.29446       4.39421       3.99492       3.52377       3.43602       2.87043       2.34921       1.83971       1.40024      0.967547      0.628433      0.421989      0.267250      0.161255     0.0942390     0.0546399     0.0289864     0.0147256    0.00705318    0.00348590    0.00149545   0.000629981   0.000226680   7.86661e-05   2.43622e-05   7.05756e-06   1.79250e-06   4.20952e-07   8.16582e-08   1.00479e-08       0.00000       0.00000       0.00000       0.00000
  16  18 3366.6669    3.2135  1.6648 12.7940 -0.0087  0.0387   0.0652   0.0988    0.1146   0.0000   437.6530       11.1398       4.71572     -0.631053     -0.846768      -4.59176      0.755916      -1.89688      -2.64577      -4.07913     -0.351792      -2.81960      0.912043      0.848410    -0.0875457     -0.172812      0.262095     0.0689286    -0.0525139     0.0275826    0.00244622   -0.00462989   -0.00255435   0.000799252   0.000121899  -5.79519e-05  -6.43311e-06  -1.82343e-07   4.76529e-07  -4.46926e-08   1.30537e-07  -2.51976e-08       0.00000       0.00000       0.00000       0.00000       3.86391       4.82466       4.98607       4.71881       4.87549       4.43656       4.05936       3.31957       2.62163       2.05830       1.50014       1.14752      0.807316      0.548220      0.342545      0.204059      0.119721     0.0660072     0.0365180     0.0182947    0.00893086    0.00419456    0.00178404   0.000737929   0.000285242   9.71230e-05   3.16867e-05   8.89373e-06   2.29422e-06   5.28763e-07   9.17026e-08   1.06384e-08       0.00000       0.00000       0.00000       0.00000
  16  19 3508.2577    2.6805  2.5937 12.3709 -0.0097  0.0498   0.0449   0.1274    0.0771   0.0000   441.0031       5.35021       5.44272       10.4816      -5.83404      -12.2765       10.1928      -2.88540      -5.85793      -1.94260      -2.16222      -1.16333   -0.00161472      0.575843      -1.46034     -0.359209      0.308284     -0.152939    -0.0568785   -0.00569055    0.00779730    0.00184755  -0.000812335  -0.000395608   0.000114131  -0.000157372  -2.52241e-07   1.24738e-05   5.74002e-06   5.24457e-07   8.98959e-08   1.52016e-08       0.00000       0.00000       0.00000       0.00000       5.00679       6.40447       6.68593       6.72220       6.50030       5.80381       5.34748       4.33455       3.49869       2.56129       2.05745       1.43984       1.05886      0.684903      0.441123      0.267602      0.158358     0.0860650     0.0455877     0.0243225     0.0123487    0.00528282    0.00246390   0.000974480   0.000376863   0.000129293   4.10627e-05   1.19173e-05   3.16360e-06   6.47338e-07   1.25411e-07   1.43673e-08       0.00000       0.00000       0.00000       0.00000
  16  20 3650.2862    2.1751  3.8899 11.7813 -0.0036  0.0624   0.0302   0.1646    0.0583   0.0000   419.2151       22.1079       23.7347     -0.447109      -5.26341      -5.42764       2.30353      -14.2146       1.78631      -3.60473     -0.827535      -1.65273      0.372856      -1.60682     -0.355246     0.0662645      0.380377    -0.0626455     0.0330290     0.0538167   -0.00182674   -0.00383455    0.00455565   0.000760291   0.000475706  -0.000149037   3.78173e-06   2.34732e-05  -2.09779e-06   2.57732e-08  -2.74772e-07   3.36115e-09       0.00000       0.00000       0.00000       0.00000       5.76523       7.48480       8.31913       8.04427       8.04738       6.91727       6.38508       5.25809       4.33487       3.30433       2.51304       1.81829       1.25330      0.836397      0.544038      0.332458      0.197678      0.110282     0.0616953     0.0313773     0.0149998    0.00764369    0.00304625    0.00131663   0.000489944   0.000173859   5.69375e-05   1.63138e-05   4.20356e-06   9.28035e-07   1.66261e-07   1.77660e-08       0.00000       0.00000       0.00000       0.00000
  16  21 3792.0255    1.8588  5.6227 11.1836 -0.0063  0.0743   0.0215   0.2062    0.0522   0.0000   444.8340       45.7518       1.62031      -7.19118       3.11138      -6.84475      -12.5774      -7.25316       5.20136      -5.62620      -1.02368       4.24224      -1.28771     -0.568341       1.18209     -0.292654     0.0246806    -0.0599944     -0.168566     0.0262249     0.0221513    0.00451074   -0.00540919  -0.000368067    0.00135774   0.000296414  -0.000115185  -1.83311e-05   2.60584e-06   1.77767e-07  -8.96324e-08   1.25984e-08       0.00000       0.00000       0.00000       0.00000       7.07014       9.10404       9.97263       9.99588       9.42454       8.57519       7.63642       6.51133       5.14696       4.02694       3.05973       2.15543       1.54460       1.00227      0.656619      0.406332      0.237586      0.137039     0.0712778     0.0390434     0.0183867    0.00897365    0.00374742    0.00161916   0.000586737   0.000217883   6.68835e-05   1.95540e-05   5.07832e-06   1.05743e-06   1.87144e-07   2.26776e-08       0.00000       0.00000       0.00000       0.00000
  16  22 3933.9673    1.5911  6.7914 10.8758 -0.0033  0.0848   0.0179   0.2367    0.0497   0.0000   427.3393       30.5822       15.9150      -18.5605       22.7722      -9.41813      -2.73792      -5.01071      0.865369     -0.813334      0.891724      -1.32327      0.486638       2.43590   -0.00499448    -0.0298233     -0.459261    -0.0553387     0.0686687     0.0667067    -0.0426032    0.00498966   -0.00147227   -0.00199469  -0.000334918  -0.000200868   5.58517e-05  -1.72398e-06  -1.19994e-05  -7.20017e-07  -1.88602e-07   3.56936e-10       0.00000       0.00000       0.00000       0.00000       8.41843       10.6424       11.6493       11.3780       11.1401       9.77413       8.80877       7.34376       6.14854       4.75366       3.54687       2.53530       1.71795       1.17217      0.739311      0.452647      0.272632      0.155310     0.0823292     0.0445526     0.0209710     0.0100117    0.00420673    0.00182029   0.000651066   0.000235259   7.57620e-05   2.20606e-05   5.49695e-06   1.21023e-06   2.13015e-07   2.35666e-08       0.00000       0.00000       0.00000       0.00000
  16  23 4075.6762    1.2765  8.5630 10.6577 -0.0054  0.1068   0.0151   0.3038    0.0452   0.0000   448.9748       34.7829       43.3918      -56.2414      -9.60680      -6.20405       12.2502      -27.0684      -10.7649       2.98290       8.54073      -6.34829      -3.99069       1.96747    -0.0680232     -0.893827     -0.656336      0.788857     0.0384137     -0.201726   -0.00483394     0.0211523    0.00160865   -0.00221337   0.000293429  -3.47208e-05  -0.000315111  -5.56947e-05   2.55116e-07  -9.56380e-07   2.00267e-07  -3.17353e-08       0.00000       0.00000       0.00000       0.00000       10.0602       13.1310       14.1843       14.3849       13.4470       12.4407       10.9951       9.13702       7.45942       5.79653       4.30121       3.23037       2.21671       1.47139      0.961874      0.604327      0.357046      0.201423      0.109577     0.0578171     0.0285149     0.0135824    0.00579177    0.00236442   0.000895222   0.000319739   0.000102247   2.87932e-05   7.12139e-06   1.56847e-06   2.73279e-07   3.36188e-08       0.00000       0.00000       0.00000       0.00000
  16  24 4218.2445    1.0483 10.6255 10.5202 -0.0090  0.1361   0.0136   0.4052    0.0422   0.0000   425.8858       24.9667       42.5382      -29.1748       4.31813       14.8161       12.1203    -0.0336323       20.9155      -12.2054      -9.03653       3.79324     -0.783048      -6.08780     -0.341869       1.35181      0.543169    -0.0370746    -0.0403981    -0.0163332    -0.0105891    -0.0115433    -0.0127480   -0.00244805  -3.77001e-05  -0.000204247   0.000137182  -1.42710e-05  -2.48234e-05   3.48498e-06   2.63706e-07  -1.00239e-07       0.00000       0.00000       0.00000       0.00000       12.4814       16.2604       17.6315       17.7835       17.1993       15.7260       13.6339       11.5331       9.49121       7.34435       5.54622       4.04523       2.86843       1.92717       1.26985      0.788774      0.471499      0.277679      0.150543     0.0801596     0.0390117     0.0185728    0.00799445    0.00330457    0.00121899   0.000434876   0.000135742   3.84246e-05   9.58306e-06   2.02313e-06   3.52743e-07   4.26446e-08       0.00000       0.00000       0.00000       0.00000
  16  25 4360.7138    0.8743 12.0294 10.4192 -0.0085  0.1692   0.0131   0.4941    0.0394   0.0000   437.7087       71.1843      -9.35952      -18.0410       1.59972      -18.6727     0.0851050       4.32865      -3.07642       8.48036      -10.2034      -2.44137     -0.137660       5.73187       2.49060      -1.54746     -0.244275       1.02263     -0.300790     0.0418765     0.0191449    -0.0470357     0.0141088    0.00531351   -0.00364342   8.24439e-05   9.62154e-05   6.95297e-05   9.99845e-06   6.36909e-08  -6.94478e-07   1.08900e-07       0.00000       0.00000       0.00000       0.00000       15.6716       21.2054       22.0821       22.6721       21.2211       19.5793       17.4045       14.5615       11.9470       9.24736       7.14078       5.03460       3.57222       2.39478       1.55999      0.973939      0.578357      0.335884      0.184913     0.0956042     0.0470032     0.0224374    0.00968121    0.00398381    0.00149612   0.000520362   0.000163123   4.66515e-05   1.17851e-05   2.48249e-06   4.53331e-07   5.58490e-08       0.00000       0.00000       0.00000       0.00000
  16  26 4502.9315    0.7251 14.7965 10.2542 -0.0070  0.2237   0.0101   0.6086    0.0334   0.0000   390.2895       71.5668       99.6774      -10.8237      -14.5420       8.38436       13.1044      -20.9762      -5.03710       9.25398      -14.9501       9.85840     -0.818247       2.61242      -1.58609      -1.46248       2.09070     -0.229084     -0.761967     0.0453950     0.0460029    -0.0105898    0.00387251  -0.000929570   -0.00315639   3.99185e-05  -0.000235952   0.000206425   1.00885e-05  -1.12725e-06   1.47310e-07  -1.21632e-07       0.00000       0.00000       0.00000       0.00000       21.4631       26.4776       29.8817       29.8527       28.6901       26.0487       23.0845       19.1554       15.6467       12.0738       9.24345       6.75328       4.71284       3.22238       2.09557       1.31563      0.795451      0.454450      0.257522      0.130265     0.0680646     0.0303466     0.0140814    0.00538568    0.00211112   0.000697884   0.000223127   6.20499e-05   1.51434e-05   3.20700e-06   5.54594e-07   6.38946e-08       0.00000       0.00000       0.00000       0.00000
  16  27 4644.7822    0.5922 16.0686 10.0907  0.0008  0.2795   0.0084   0.7025    0.0292   0.0000   465.3320      -14.7907       31.0296       37.3015       45.2761      -18.7321      -44.6080      -17.4209       10.7933      -34.5809      -2.57882      -4.10683       12.5404       8.64739      -8.08328     -0.994715       2.60603       1.07425    0.00481747     -0.373510    0.00583486  -0.000861994     0.0100232  -0.000252727   -0.00826909   0.000144219   0.000621872   8.88617e-05  -6.15690e-06  -3.05818e-06   7.70650e-07   9.51276e-08       0.00000       0.00000       0.00000       0.00000       26.3193       33.6992       37.3488       37.2365       34.8825       32.9225       28.7667       24.1372       19.8258       15.2962       11.6840       8.51564       5.88444       4.09641       2.63189       1.62745      0.992873      0.574294      0.311129      0.167988     0.0803713     0.0388278     0.0165280    0.00704653    0.00253328   0.000890876   0.000280178   7.91784e-05   1.91416e-05   4.07396e-06   7.06100e-07   8.56008e-08       0.00000       0.00000       0.00000       0.00000
  17   8 1963.2911    0.4994  0.4575  9.7246 -0.0138  0.0294   0.0166   0.0439    0.0523   0.0000   440.3978      0.687612       13.2516       2.10084      -3.77790       5.04806       2.43739      -1.82307      -1.00330       1.57007      0.892938     -0.421883      0.110579     -0.286506    -0.0819419    -0.0161794    -0.0416967   -0.00944167   -0.00905253    -0.0308560    0.00302694   -0.00616209  -0.000978107  -0.000363220  -0.000278873   9.27781e-05  -4.26488e-05  -2.09587e-05   4.04671e-06  -1.34877e-07  -3.54277e-07  -3.26447e-08   4.48859e-09   7.17014e-10       0.00000       0.00000       1.99938       3.40241       3.40714       3.11756       3.74724       2.30423       3.23650       1.93441       2.03685       1.60055      0.938969       1.02821      0.415744      0.467017      0.241926      0.151502      0.115974     0.0445915     0.0395230     0.0147630    0.00987783    0.00514115    0.00156021    0.00121408   0.000319251   0.000180491   6.55939e-05   1.57637e-05   8.73816e-06   1.92090e-06   3.52831e-07   1.47916e-07   2.49738e-08   2.16786e-09       0.00000       0.00000
  17   9 2112.9668    0.6912  0.6038 10.0927 -0.0110  0.0227   0.0189   0.0483    0.0581   0.0000   438.9469       1.51066       11.5596      -2.34882      -2.29528       1.58223       2.39339      -4.69762     -0.283323       1.88023      -1.18520      -1.39005       1.01700     -0.693532      0.338241  -0.000215705      0.136258     -0.102428    -0.0461826   -0.00665898     0.0162152   -0.00869270   0.000345579   0.000798163  -0.000376767   1.17222e-05   1.26551e-05   2.23015e-05  -1.66360e-05  -1.41187e-06   6.62721e-07   8.39209e-08   1.78017e-09   3.56085e-09       0.00000       0.00000       2.06901       2.69988       2.65132       2.91508       2.67382       2.60646       2.34565       1.88448       1.49814       1.13646      0.905739      0.654044      0.507227      0.341777      0.225676      0.141300     0.0862651     0.0493972     0.0266271     0.0143819    0.00755091    0.00360901    0.00172647   0.000735534   0.000329493   0.000126072   4.68927e-05   1.53195e-05   4.78489e-06   1.35941e-06   3.41054e-07   7.08813e-08   1.39873e-08   1.83263e-09       0.00000       0.00000
  17  10 2260.4000    1.0288  0.6579 10.6143 -0.0056  0.0236   0.0280   0.0539    0.0753   0.0000   436.4109      0.558759       17.9297      -2.81292      -3.41528      -2.49400      -1.86187     -0.816161      0.563133      0.906355     -0.554815      0.400022      0.657861    -0.0533734     -0.553605      0.123768     0.0558867     0.0155889   -0.00929104   -0.00301010    0.00620017   0.000330881  -0.000721529   0.000731102  -0.000782783   6.29791e-05   4.93120e-05  -9.72677e-06  -5.48836e-06   1.47342e-07  -4.86127e-07  -8.76178e-08   1.22514e-08  -1.38643e-10       0.00000       0.00000       2.12788       2.90335       2.72383       2.95724       2.67703       2.45784       2.21803       1.96431       1.70795       1.36183      0.957842      0.698068      0.516985      0.342470      0.237995      0.125785     0.0801985     0.0475299     0.0275022     0.0157303    0.00838017    0.00381132    0.00191718   0.000705459   0.000356518   0.000121922   4.67852e-05   1.62652e-05   5.13711e-06   1.24635e-06   3.59719e-07   7.56331e-08   1.43440e-08   1.97758e-09       0.00000       0.00000
  17  14 2834.4927    2.8262  0.8344 12.6056 -0.0031  0.0314   0.0673   0.0586    0.0807   0.0000   437.9601       3.99662       14.3595      -3.56541      -6.80532      -4.98261      -1.80221      -4.44655     -0.606477     0.0134510     -0.387519      0.341685     -0.558689   -0.00542341    -0.0471006      0.375246    -0.0342980     0.0705008    -0.0255335    -0.0109354   -0.00488885    0.00258458   1.57237e-05   -0.00119650  -0.000289479   0.000239952   0.000111671  -2.45281e-05  -9.23302e-06   2.29645e-06   7.00899e-08   1.04088e-07   9.35563e-09  -1.17425e-09       0.00000       0.00000       2.43882       3.35593       3.96705       3.12320       4.41001       2.97452       3.07958       2.92381       1.71058       2.08102      0.999294      0.992902      0.718048      0.385709      0.361036      0.154628      0.119225     0.0685913     0.0324554     0.0237524    0.00956734    0.00509534    0.00262143   0.000843606   0.000488713   0.000182397   5.35198e-05   2.83536e-05   7.97407e-06   1.53235e-06   7.10209e-07   1.72337e-07   2.07633e-08   1.85620e-09       0.00000       0.00000
  17  15 2977.4017    3.4152  0.9154 12.8856 -0.0071  0.0284   0.0739   0.0576    0.0896   0.0000   443.0594       11.4145       10.0721       1.39617       1.29138       3.33127      -3.92515      -1.97326      -1.50442      -1.87688     -0.763576      -1.50668    -0.0361242      0.495723    -0.0177202    -0.0813161     -0.289850    0.00637031     0.0305891     0.0230158    0.00115712  -0.000340381    0.00363262   0.000216491  -0.000596285  -0.000178797   2.31535e-05   1.72722e-05  -6.92477e-07  -2.04257e-06   3.33030e-08  -3.84893e-08  -3.48984e-09  -3.76081e-09       0.00000       0.00000       2.71630       3.42381       3.12000       3.50728       3.69243       3.20217       2.80286       2.16631       1.95123       1.64996       1.25251      0.921014      0.549738      0.415200      0.268469      0.178980      0.120567     0.0660166     0.0425432     0.0200292     0.0106371    0.00478489    0.00223729   0.000995028   0.000397798   0.000152118   6.09971e-05   1.63786e-05   6.56488e-06   1.63691e-06   3.88939e-07   1.00051e-07   1.77267e-08   2.11341e-09       0.00000       0.00000
  17  17 3261.7216    3.4587  1.6034 12.5382 -0.0093  0.0375   0.0652   0.0906    0.1432   0.0000   439.7955       22.6858       15.9426     -0.695118      -6.76154      -6.97859      -5.26911      -2.55698       1.69240     0.0785735      -3.45831      -1.38341      0.113202    -0.0506403     -0.496710     -0.169701      0.222103     0.0649395   -0.00971821   -0.00815775  -6.88130e-05    0.00165309    0.00283283   2.61369e-05  -0.000380036  -0.000160384   0.000125774   3.90439e-05  -4.68661e-07  -9.72896e-07   9.00925e-07  -1.80769e-07  -1.58833e-08   5.80392e-09       0.00000       0.00000       2.84772       4.49078       4.33199       4.76000       4.29790       4.22423       3.48800       3.07178       2.42737       1.88010       1.50927       1.07225      0.781078      0.517044      0.369045      0.225510      0.138181     0.0831357     0.0470934     0.0253813     0.0129464    0.00648627    0.00304091    0.00142004   0.000581005   0.000230802   8.42909e-05   2.97561e-05   9.42167e-06   2.63359e-06   6.96213e-07   1.42455e-07   2.62208e-08   3.63438e-09       0.00000       0.00000
  17  18 3403.7434    3.1884  2.2450 12.1439 -0.0035  0.0420   0.0531   0.1152    0.1360   0.0000   439.8425       21.9748       4.30255      -5.50005       1.58146      0.306379       1.33393      -4.35577      0.730837      -4.01377       3.10170       1.53935      -1.65913    -0.0815253     -0.504039      0.140038     -0.147830      0.187062      0.102196    -0.0255506   -0.00895846   -0.00207277   -0.00128567  -0.000302672   0.000107229   0.000101509  -0.000105838  -1.31416e-05  -2.42483e-06  -2.66691e-06  -8.39939e-07  -6.86763e-08  -3.11441e-08   2.04100e-09       0.00000       0.00000       3.71949       5.01462       5.20484       5.18355       5.22083       4.66398       3.98978       3.66735       2.89637       2.37262       1.77153       1.30573      0.923636      0.619774      0.414367      0.264972      0.159954     0.0945762     0.0551053     0.0287575     0.0150748    0.00742572    0.00342536    0.00157556   0.000627185   0.000249224   9.37746e-05   3.18186e-05   1.01230e-05   2.90982e-06   7.52606e-07   1.60814e-07   2.61718e-08   3.30524e-09       0.00000       0.00000
  17  19 3545.8010    2.5869  2.9449 11.9855 -0.0146  0.0507   0.0391   0.1330    0.0847   0.0000   434.2011       17.0910       18.6709       3.16600      -9.65774      -16.8264       8.41105      0.551100      -7.99311      -8.55138       5.32375      -1.83467     0.0996126     -0.875989    -0.0376741     -0.323002      0.195509      0.158322     -0.121578     0.0483144   -0.00448198   -0.00321805    0.00847851   -0.00118434  -0.000626799  -0.000144618   0.000131022  -1.95267e-05  -2.98955e-05  -6.65610e-07   4.63046e-07   1.27559e-08   2.82955e-09   1.69938e-09       0.00000       0.00000       4.90100       6.06370       6.81851       6.67150       6.17929       5.74887       5.14627       4.47416       3.78414       2.96298       2.29213       1.65856       1.12176      0.778985      0.510233      0.314338      0.195761      0.115083     0.0648725     0.0360770     0.0181744    0.00897696    0.00438769    0.00186966   0.000837437   0.000320130   0.000114710   3.97137e-05   1.26447e-05   3.48132e-06   8.39208e-07   1.71503e-07   2.87861e-08   3.38154e-09       0.00000       0.00000
  17  20 3688.1196    2.1250  4.2148 11.5302 -0.0042  0.0618   0.0267   0.1630    0.0599   0.0000   432.6144       32.4935       20.3522      -10.5948       2.68009      -6.18402     0.0868716       3.76729      -4.18430      -6.12699       4.83052       2.54498      -1.05801      -1.61852      0.425084      0.366058      0.157963      0.463239     -0.132771    -0.0647204     0.0310624   -0.00128206    0.00332074   8.45348e-05   -0.00257935  -0.000704151   0.000417259   3.22262e-05  -5.07480e-06   3.72346e-06   2.27928e-07  -4.69416e-08  -2.24392e-08   2.30370e-09       0.00000       0.00000       5.46710       7.24773       7.74474       7.83917       7.58792       6.88695       6.17262       5.27770       4.45210       3.44485       2.64254       1.94829       1.41567      0.962076      0.642152      0.407072      0.247154      0.147594     0.0841828     0.0465395     0.0234507     0.0126718    0.00520872    0.00275794   0.000970580   0.000437186   0.000148639   5.28747e-05   1.61909e-05   4.54392e-06   1.12459e-06   2.34857e-07   4.10248e-08   4.74981e-09       0.00000       0.00000
  17  21 3830.7054    1.7699  5.6839 11.1246 -0.0083  0.0748   0.0208   0.2050    0.0531   0.0000   437.4344       22.1907      -2.82538      -9.22160       10.8474       5.27184    -0.0801564      -8.17424       12.6734       1.19515       1.83632      0.120094     -0.723206     -0.679673      0.373016     0.0500815     -0.421971     -0.201025     0.0841487     0.0975807    -0.0173423    -0.0119937    0.00391458    0.00194842   0.000812115   -0.00105656  -0.000287142   0.000212388  -6.78758e-06   1.81159e-07   2.53197e-06   1.45695e-07   1.33960e-08  -6.94254e-09       0.00000       0.00000       6.84087       8.73964       9.34303       9.67095       9.44693       8.63523       7.41526       6.34529       5.40444       4.10653       3.23437       2.29612       1.69757       1.16083      0.775569      0.488345      0.303415      0.181614      0.102245     0.0574817     0.0290467     0.0149020    0.00659224    0.00310125    0.00122067   0.000508762   0.000177703   6.30517e-05   1.91989e-05   5.42397e-06   1.33476e-06   2.63786e-07   4.77486e-08   5.59842e-09       0.00000       0.00000
  17  22 3972.7572    1.4733  7.4519 10.6800 -0.0031  0.0904   0.0162   0.2508    0.0498   0.0000   434.7803       23.0755      -3.03439      -37.8052       25.2031       4.72663       7.03626      -22.3803       10.2552      -10.6955     -0.224015      -2.98703     -0.225461      -1.59327     -0.234943      0.735982     -0.228881     0.0738398      0.104210    -0.0181710    0.00327228    -0.0190727    0.00521813    0.00311892  -0.000520979  -0.000471078  -0.000248371  -0.000199467   4.29460e-05   5.48641e-06  -4.03908e-06   4.28397e-07   1.17114e-07  -5.68404e-09       0.00000       0.00000       8.08686       10.1182       11.2021       11.3310       11.0959       10.1433       9.02869       7.50545       6.46751       4.98600       3.81087       2.77186       2.07820       1.42191      0.948310      0.599122      0.366117      0.221810      0.126064     0.0702755     0.0366589     0.0180027    0.00848439    0.00369155    0.00157275   0.000618147   0.000228347   7.83778e-05   2.38129e-05   6.59258e-06   1.61891e-06   3.28372e-07   5.88906e-08   6.51685e-09       0.00000       0.00000
  17  23 4115.5945    1.2428  9.2703 10.5475 -0.0044  0.1118   0.0144   0.3179    0.0444   0.0000   447.0869       11.7033       23.4425       35.5338       4.24542       6.62649      -3.11157      -10.6673       4.93593      -3.40914      -9.75438       1.33967      -4.25347      -2.72357      -1.79892      0.557312     -0.984087     -0.204964      0.240278    -0.0198878    -0.0161742     0.0199998     0.0177217    0.00605734   -0.00331313   -0.00151337  -0.000177579   9.88627e-06   1.77519e-05   2.15996e-05   4.40031e-06   4.50972e-07  -7.15442e-08   4.39311e-09       0.00000       0.00000       10.0158       13.0867       14.3747       13.9477       13.8776       12.6024       11.3846       9.55653       8.12736       6.25132       4.98272       3.60770       2.51972       1.75799       1.15062      0.745556      0.460385      0.274261      0.152809     0.0830882     0.0429768     0.0217258    0.00973273    0.00464585    0.00187221   0.000770123   0.000274787   9.54271e-05   3.00118e-05   8.53253e-06   2.03342e-06   4.25828e-07   7.48219e-08   8.13703e-09       0.00000       0.00000
  17  24 4258.5940    0.9966 10.6419 10.4580 -0.0038  0.1408   0.0130   0.3965    0.0397   0.0000   436.3867       23.7641       13.1297      0.994957       37.4323      -14.3687      -12.9771      -8.31170       17.3628       12.3286       4.34347      -13.9795     -0.966549    -0.0778727       1.85377       2.78828    -0.0192678     -0.597609      0.194968     0.0442675     0.0296952    -0.0680174    -0.0195745    0.00768114   0.000521625   -0.00130528   8.11085e-05   0.000144030  -6.68322e-05   7.76615e-07   5.40132e-07   1.55795e-07  -8.24214e-08   1.97181e-08       0.00000       0.00000       12.3065       16.2165       17.8831       17.8916       17.6968       16.0530       13.9463       12.0220       9.69306       7.84777       5.90814       4.45522       3.13548       2.21726       1.49131      0.945590      0.595762      0.357049      0.205264      0.114632     0.0596824     0.0302779     0.0141043    0.00646785    0.00266855    0.00105745   0.000374343   0.000127335   3.93049e-05   1.07438e-05   2.62604e-06   5.56126e-07   8.97379e-08   1.06728e-08       0.00000       0.00000
  17  25 4400.8737    0.7775 11.6909 10.4209 -0.0154  0.1788   0.0123   0.5038    0.0365   0.0000   415.4601       42.0590       50.9257      -26.2994       7.03172       5.05209      -3.83223     -0.628818       26.0701      -4.30451       1.66808       9.76175      -2.46193      -10.9172      -2.44017      -2.84810       1.15694      0.930988     -0.225127    -0.0181141     0.0825215     0.0435131   0.000545838   -0.00646210    0.00120325  -0.000881491   0.000209342   0.000160767  -6.64945e-05   1.35891e-05  -8.56476e-07  -4.76485e-07   2.84913e-07   4.97551e-09       0.00000       0.00000       15.8100       20.2060       22.8487       22.3463       21.9927       20.1871       17.9779       15.2675       12.7190       10.1222       7.63687       5.74192       4.20444       2.80978       1.89903       1.24886      0.758350      0.452362      0.263017      0.143707     0.0752651     0.0382458     0.0182894    0.00817506    0.00335077    0.00132876   0.000494112   0.000165270   4.99314e-05   1.37193e-05   3.36071e-06   6.89792e-07   1.14772e-07   1.29105e-08       0.00000       0.00000
  17  26 4543.6439    0.6748 14.5791 10.2222 -0.0183  0.2363   0.0093   0.6023    0.0311   0.0000   432.8776      -51.8682      -1.80930       49.1841       48.8899      -20.3248       17.6400       12.7137       30.5700      -35.7876      -9.23324       3.74058      -4.71152       8.12024       7.68927      0.491844     -0.712671     -0.400220     -0.287160      0.146036    -0.0331597    -0.0121117     0.0649195     0.0316135   -0.00751755   6.72746e-05   0.000557450   0.000267694  -6.34434e-05  -8.53486e-07  -4.68869e-06   1.43797e-06   5.72562e-07  -6.84909e-09       0.00000       0.00000       20.6796       26.7102       29.6208       29.2148       29.0947       26.6281       23.8052       19.7832       16.9483       12.8904       10.3992       7.54037       5.48429       3.81967       2.56983       1.68166       1.04258      0.641826      0.362622      0.205202      0.107580     0.0542568     0.0260378     0.0115227    0.00489636    0.00189648   0.000677912   0.000228668   6.77829e-05   1.88358e-05   4.42727e-06   8.91112e-07   1.58353e-07   1.72464e-08       0.00000       0.00000
  18   9 2143.7432    0.7471  0.6080 10.1227 -0.0045  0.0237   0.0189   0.0462    0.0591   0.0000   440.8081     0.0290468       14.1129      0.617501     -0.744170       4.65537      0.392904       1.31880      0.218480      -1.44945      -1.53567      -1.00000      0.181421     -0.453807      0.118978     -0.151512     0.0179715    -0.0142629    -0.0193640    -0.0106176    0.00751905   -0.00556896   -0.00180956    0.00169367   0.000775036  -0.000583020  -3.70128e-05   2.59864e-05  -1.75744e-05   1.24216e-06  -1.17039e-06  -2.85960e-07   3.65715e-08   4.73070e-09   7.23251e-09   6.35859e-11       1.80166       2.63051       2.68426       2.78282       2.66784       2.60348       2.15100       1.86853       1.54229       1.16405       1.00044      0.658091      0.553281      0.322855      0.265639      0.145182      0.111989     0.0581068     0.0379549     0.0207599     0.0109785    0.00598341    0.00265686    0.00154522   0.000528346   0.000302765   9.56791e-05   4.55460e-05   1.44404e-05   5.06482e-06   1.65901e-06   3.83142e-07   1.18416e-07   1.85541e-08   4.01126e-09   4.96295e-10
  18  10 2291.6606    1.0391  0.7037 10.9078 -0.0283  0.0236   0.0262   0.0543    0.0697   0.0000   436.0338       10.7729       14.1268      -6.03668      -3.31476      0.148963       5.51691      -3.41090       4.35862      -1.23139     -0.317695     -0.981556      0.596307     -0.851112     0.0714393      0.197197    -0.0304482    -0.0545687     0.0322995    0.00694581    -0.0240762    -0.0171692    0.00377604   -0.00146739  -0.000147762  -3.69511e-06   2.37229e-05  -0.000125390  -1.78109e-05   1.01591e-05  -2.07393e-07  -9.52875e-08   1.31718e-07   3.04160e-08  -1.83779e-09   1.09982e-09       2.11283       2.64601       2.64092       2.82257       2.70313       2.56024       2.35863       1.88350       1.69537       1.37149       1.09786      0.762337      0.575072      0.388478      0.255927      0.164519      0.118537     0.0677257     0.0399035     0.0225382     0.0121888    0.00630250    0.00308990    0.00151244   0.000576695   0.000278307   0.000111299   4.54297e-05   1.49230e-05   4.79851e-06   1.46702e-06   3.69185e-07   9.50135e-08   1.81229e-08   3.65164e-09   4.28290e-10
  18  12 2580.9181    1.8772  0.8717 11.8363 -0.0054  0.0267   0.0404   0.0555    0.0749   0.0000   443.8990       5.32133       12.3912      -2.89626     -0.510673     -0.273486    -0.0277294      -3.17001      -1.81931      -2.75069     -0.593967      0.855049      0.147963     -0.380004   -0.00577105     -0.119566     0.0215824    -0.0442595    -0.0540559     0.0233972     0.0305798   -0.00270138    -0.0110847   0.000345683   0.000675794  -0.000203322   0.000231100   6.27225e-05  -1.35643e-05   5.30945e-06   2.44968e-06   1.30147e-07  -1.34782e-07  -3.34789e-08   1.24243e-08  -1.56152e-10       2.24626       3.08781       3.11232       3.13548       2.94204       2.71652       2.71054       2.12571       1.94289       1.54124       1.19908      0.865302      0.639373      0.449082      0.280469      0.203247      0.112662     0.0722968     0.0419251     0.0241573     0.0128389    0.00665857    0.00344328    0.00151661   0.000776682   0.000291255   0.000131237   4.90203e-05   1.84552e-05   5.70845e-06   1.58199e-06   4.87687e-07   1.04899e-07   2.41716e-08   4.66474e-09   5.03386e-10
  18  15 3012.3194    3.5426  0.9550 12.9233 -0.0123  0.0261   0.0746   0.0580    0.0916   0.0000   438.7649       14.9077       9.05469      -2.80570     -0.182286       2.60259       1.74819      -8.31719      -1.41981      -1.53091      -2.44861      0.857677      0.427884     -0.561419     0.0901106      0.483880    -0.0708443    -0.0941003    -0.0155552     0.0532498    -0.0151667    -0.0154197   -0.00173122   0.000763055   0.000306321  -0.000223290   3.45769e-05   6.17119e-05   1.12397e-05  -2.41172e-06   1.40446e-06  -2.49424e-07  -1.80683e-07   4.56275e-08   7.04292e-09  -4.29432e-11       2.26078       2.91094       3.03547       3.16654       3.06821       2.81081       2.69612       2.10561       1.71526       1.41912       1.10040      0.801209      0.584007      0.424789      0.284290      0.184035      0.118795     0.0727028     0.0425596     0.0226335     0.0127117    0.00677673    0.00308410    0.00146542   0.000641887   0.000308261   0.000119463   4.73976e-05   1.63808e-05   5.22685e-06   1.58021e-06   4.05248e-07   1.00459e-07   2.28099e-08   4.16655e-09   4.59426e-10
  18  16 3155.1483    3.5883  1.0775 13.1089 -0.0167  0.0299   0.0745   0.0645    0.0989   0.0000   441.0374       3.43766       14.2948      0.971644     -0.939388     -0.141361       4.25071      -4.22375     -0.446105     0.0816293     -0.994958      -1.61522      0.946739      0.106155     -0.113979    -0.0936602      0.279387     0.0124251    -0.0457203   -0.00367686    -0.0154031  -0.000954148    0.00101703  -0.000286859   -0.00243917  -0.000194649   0.000350874   1.36434e-05  -2.75965e-05   2.31288e-06  -6.75969e-07   4.97600e-08   2.55327e-07  -3.01932e-08  -8.31475e-09  -1.28383e-09       2.63977       3.54836       3.58606       3.75129       3.66358       3.41460       3.13465       2.53967       2.05332       1.62537       1.23287      0.922734      0.723641      0.501308      0.359158      0.222839      0.145440     0.0835471     0.0513768     0.0270511     0.0157251    0.00778203    0.00397811    0.00182877   0.000810371   0.000361311   0.000144174   5.44246e-05   2.04313e-05   6.19353e-06   1.96262e-06   4.81891e-07   1.34706e-07   2.73794e-08   4.92852e-09   5.76725e-10
  18  17 3297.6871    3.3594  1.4606 12.8991 -0.0071  0.0341   0.0631   0.0822    0.0945   0.0000   436.1763       12.4301       15.8493       1.44373      -1.90323      -8.18383      -10.4641      -5.17319       5.56594     -0.492536      0.436950      0.771291       1.40933     -0.173472     -0.281675      0.267225     -0.213364     0.0858132     0.0450846   -0.00744682   -0.00421020   0.000860459    0.00129947  -0.000986463   0.000909725   0.000325722  -9.52757e-05   2.85084e-05   2.12434e-05   9.66792e-06   2.80884e-06  -3.25739e-07  -1.83381e-07   4.83723e-08  -9.47490e-10   6.36842e-10       3.18711       3.82395       3.88879       3.97581       4.17451       3.99667       3.52130       2.77068       2.23053       2.00381       1.58490       1.20653      0.833536      0.523596      0.367841      0.267965      0.178543      0.110427     0.0636167     0.0368413     0.0175795    0.00896540    0.00437573    0.00217241   0.000953179   0.000401125   0.000161417   6.57242e-05   2.20378e-05   7.54490e-06   2.07552e-06   5.74391e-07   1.43182e-07   3.03022e-08   4.78588e-09   5.62798e-10
  18  18 3440.3168    2.8612  2.1481 12.3375 -0.0104  0.0423   0.0477   0.1050    0.1003   0.0000   441.8757       15.3541       1.94991       11.3601      -2.48032      -10.0947       2.04781      -2.35617       2.84198      -6.16999      -1.20249      -1.91224     -0.169511    -0.0166550     -0.605096      0.803630      0.139717     -0.205823     -0.102795      0.106101    -0.0152677   -0.00770514   0.000353752    0.00164331   0.000691111  -0.000140885   0.000447198  -4.38014e-05  -2.33871e-05   1.24395e-06  -6.40731e-06  -1.18286e-07   3.15847e-07   2.50429e-08   4.57129e-09   2.13904e-10       3.71250       4.85836       4.81749       4.80982       4.92738       4.79110       4.41733       3.65548       2.98797       2.28290       1.80753       1.42029       1.05753      0.782175      0.532373      0.352629      0.213334      0.132812     0.0717555     0.0437697     0.0218226     0.0113775    0.00563860    0.00272290    0.00119710   0.000518350   0.000216177   8.14333e-05   2.79208e-05   1.01453e-05   2.87640e-06   8.32423e-07   1.90915e-07   4.05238e-08   6.93952e-09   7.81384e-10
  18  19 3583.0697    2.4762  3.2163 11.7880  0.0030  0.0511   0.0351   0.1361    0.0866   0.0000   438.7931       27.1761       11.7858      -1.77450      0.526109     -0.922165      -3.09336     -0.199114      -2.59249      -1.97449       2.08294     0.0972715      0.194382      0.469581     -0.274732      0.268237     0.0827023     0.0560816    -0.0540287    -0.0161901   -0.00521672   -0.00332134    0.00154551   -0.00147323   0.000465477   0.000165390   7.29387e-05  -0.000145002   3.29538e-05   1.14954e-05  -2.70205e-06   1.38201e-06   2.35818e-07  -4.76831e-08   1.24719e-09   4.84456e-11       4.50516       5.92473       6.14556       6.36688       6.31258       5.66671       5.11134       4.25952       3.69882       3.05786       2.30523       1.77763       1.23783      0.852527      0.571635      0.381695      0.251405      0.149723     0.0911554     0.0500225     0.0271795     0.0141304    0.00702370    0.00331432    0.00149646   0.000629992   0.000251628   9.92275e-05   3.55419e-05   1.14963e-05   3.57817e-06   9.31461e-07   2.28257e-07   5.03575e-08   8.28776e-09   9.31507e-10
  18  20 3725.6548    2.0851  5.2051 11.2131 -0.0020  0.0652   0.0225   0.1820    0.0579   0.0000   446.4440       29.8410       20.6030       1.47458      -1.26319      -16.8101       1.43255      -12.8933       5.45156      -2.43736      -5.32889      -3.80318       1.49712      0.760074      0.795061     -0.388824     -0.234666    -0.0713191    -0.0264736    -0.0371854   -0.00987277    0.00581851    0.00461388   -0.00142791   -0.00190155   0.000116757   0.000209342  -0.000170065  -1.78454e-05  -1.90367e-06  -3.36030e-06  -7.51604e-07  -5.05587e-07   4.00863e-08   3.72394e-09  -1.05570e-10       5.56233       7.25704       8.12536       8.13754       7.94512       7.42981       6.52048       5.52801       4.62583       3.62168       2.88528       2.14774       1.56434       1.10605      0.744920      0.493092      0.321066      0.198481      0.115380     0.0638889     0.0357783     0.0186690    0.00946103    0.00440997    0.00203788   0.000869701   0.000361460   0.000134231   4.85653e-05   1.59238e-05   4.90566e-06   1.31996e-06   3.08645e-07   6.23161e-08   1.04892e-08   1.16382e-09
  18  21 3868.6964    1.7286  6.5523 10.8565 -0.0013  0.0764   0.0178   0.2163    0.0518   0.0000   440.2345       20.9589       21.2726      -3.74678      -10.6478      -18.7861      -5.97369       2.48875       1.59677      -9.15331      -1.99308       1.20056      -2.83644     -0.457653      0.751315     -0.764193    -0.0162121      0.483167      0.425613     0.0499826   -0.00899141    -0.0346360     0.0108170    0.00777981    0.00305636  -0.000149130  -0.000578597  -8.14400e-05   4.75715e-05   6.71735e-05   6.57439e-08  -4.70651e-06  -2.61218e-07   3.00094e-08  -1.24282e-08   1.67824e-09       6.57160       8.66077       9.13477       9.44621       9.00539       8.56498       7.62620       6.60284       5.47869       4.35132       3.48292       2.62434       1.89667       1.30422      0.913660      0.591768      0.387555      0.234541      0.137707     0.0779332     0.0417634     0.0216882     0.0110149    0.00523002    0.00241806    0.00102009   0.000422813   0.000157309   5.58331e-05   1.88069e-05   5.66855e-06   1.49755e-06   3.66459e-07   7.26666e-08   1.24572e-08   1.46546e-09
  18  22 4011.2697    1.4099  8.0069 10.6558  0.0007  0.0905   0.0150   0.2671    0.0458   0.0000   446.8927       46.4887       14.9282       9.40669       28.7443      -12.4129      -3.52240      -14.2201       8.57101       5.50108      -7.05893      -11.5026       4.55159      -1.28512     -0.383150     -0.601073     -0.510612      0.593989     -0.117527    -0.0182024   -0.00354533     0.0182371     0.0400400    -0.0113333   -0.00280961   -0.00130700   2.14523e-05  -0.000304166   3.64369e-05   2.85937e-05  -1.43817e-05   3.53454e-07   5.64653e-07  -1.07509e-07   6.02275e-09   4.19207e-10       7.98528       9.98703       11.0305       11.3749       10.8241       10.2047       9.03909       7.81589       6.52152       5.13951       4.08180       3.06974       2.23935       1.56781       1.07527      0.706048      0.457360      0.278140      0.163961     0.0933467     0.0505086     0.0269081     0.0133450    0.00653742    0.00290216    0.00127121   0.000506053   0.000195250   6.74566e-05   2.24536e-05   6.71047e-06   1.78301e-06   4.19935e-07   8.25961e-08   1.38852e-08   1.59682e-09
  18  23 4154.4608    1.1215  9.5769 10.6141 -0.0044  0.1208   0.0135   0.3417    0.0393   0.0000   435.7503       18.8185       24.1770      -3.76710       23.3957      -39.4281      -12.8703      -3.57604      -7.30391      -13.3754      -3.83107      -7.74210       1.18023       3.20672     -0.889660     -0.299952      0.940041      0.874220     -0.279044    -0.0110250     0.0991364     0.0115860    -0.0416778   -0.00602448     0.0135702    0.00245473   -0.00182444  -0.000355736   0.000241809   7.23455e-05   1.92322e-05  -4.07817e-06   9.90247e-07  -2.12685e-09  -3.02279e-08  -7.35879e-09       9.80558       13.4831       13.9905       14.9879       13.9352       13.6072       11.5484       10.2751       8.45065       6.88379       5.33999       4.02270       2.92821       2.10473       1.43867      0.951943      0.605470      0.379536      0.226158      0.128361     0.0729207     0.0368913     0.0192958    0.00882371    0.00416166    0.00174147   0.000739209   0.000266314   9.84602e-05   3.14681e-05   9.49716e-06   2.53767e-06   5.95755e-07   1.20789e-07   1.98339e-08   2.54058e-09
  18  24 4297.3225    0.9138 10.8961 10.4939 -0.0029  0.1482   0.0126   0.4231    0.0379   0.0000   450.3600       44.0682       26.6302      -39.1415       6.67985       3.98859       7.13347      -23.0886      -18.0183      -22.2762      -2.42345       7.50052       2.00145      -3.10278     -0.484493       2.27707     0.0224209     -0.398414     -0.173129      0.402958     0.0926026     -0.199940     0.0259667     0.0107823   -0.00750900   -0.00367967   0.000447161   0.000352806  -0.000304640  -4.03078e-05   9.11508e-06  -4.07548e-06   1.08711e-06  -4.62207e-08  -2.98845e-08   1.12407e-09       12.3584       15.8980       17.9903       17.6602       17.7652       16.2433       14.7446       12.4275       10.4364       8.36122       6.50510       4.94096       3.61835       2.62931       1.77514       1.18543      0.759335      0.470099      0.279060      0.160044     0.0880370     0.0477644     0.0236222     0.0115968    0.00519976    0.00230302   0.000901707   0.000350206   0.000120341   3.91371e-05   1.16565e-05   3.12104e-06   7.21545e-07   1.48495e-07   2.41349e-08   2.55523e-09
  19   8 2021.7855    0.5789  0.5628  9.6711 -0.0090  0.0200   0.0154   0.0468    0.0590   0.0000   438.4108     -0.560912       17.6043      -1.59900      -4.16360      -1.72428      0.330294     -0.563124     -0.192834     -0.127426      0.585595       1.55188      0.239176     -0.221914    -0.0520631     -0.263344      0.125481     0.0187290     0.0872302   -0.00859717    -0.0210220     0.0213452    0.00409214   -0.00148159  -0.000389356  -0.000526451   6.66102e-05   7.93781e-07  -5.65408e-06  -1.68209e-05   1.68222e-06   1.74572e-07   2.72404e-07   1.00201e-07  -2.18153e-08  -5.30307e-09       1.76323       2.14314       2.30930       2.35585       2.16690       2.12706       2.05706       1.81960       1.34366       1.09715      0.878918      0.694100      0.504468      0.374748      0.270872      0.179183      0.112239     0.0701487     0.0424646     0.0237315     0.0130865    0.00717562    0.00355977    0.00184139   0.000832546   0.000455000   0.000184669   8.50035e-05   2.95328e-05   1.13543e-05   3.60435e-06   1.14885e-06   3.24068e-07   8.63581e-08   2.09420e-08   4.25165e-09
  19   9 2173.8042    0.8118  0.5434 10.3623 -0.0115  0.0214   0.0222   0.0410    0.0580   0.0000   438.5980       1.49879       10.5788     -0.913293      -5.15174      -1.49171       2.31203       2.00637       1.20727     -0.620606     0.0513889     -0.291485     -0.127171      0.126090    -0.0713855     -0.101695    -0.0593726    -0.0298206    -0.0880826    -0.0206442    0.00133986    0.00836949    0.00318729   -0.00561556  -0.000867833  -0.000149551   0.000189695   2.89204e-06  -3.40496e-05  -3.84168e-07  -1.79355e-06  -1.71088e-07  -3.51465e-07   1.28736e-07  -4.09736e-08   2.90932e-09       1.85414       2.36820       2.35395       2.49423       2.43721       2.25366       1.97938       1.73434       1.50551       1.28488       1.05524      0.759415      0.533512      0.367780      0.268033      0.160603      0.112891     0.0677890     0.0441963     0.0258722     0.0145629    0.00788788    0.00418120    0.00196802   0.000899505   0.000424967   0.000181842   7.70879e-05   2.98539e-05   1.06167e-05   3.44798e-06   1.19753e-06   3.62599e-07   8.81108e-08   2.49022e-08   4.22703e-09
  19  10 2322.3823    1.0817  0.8632 10.7516 -0.0004  0.0271   0.0245   0.0624    0.0680   0.0000   437.6377     -0.999477       9.87442      -1.22204     -0.165259      -2.51823      -2.94113      0.451175      0.323665      -2.15610      0.439021      0.522298     -0.428689     -0.659006     -0.465883     0.0754571     0.0837500    -0.0331283   -0.00208407     0.0329772    0.00792409    0.00185682   -0.00319153   -0.00719698    0.00302019   0.000292167  -0.000265820   0.000168886   2.39829e-05   4.69245e-06  -4.07329e-06  -1.16825e-06   2.15526e-07  -1.93890e-07  -1.29665e-08   4.73512e-09       2.25675       2.95333       3.07795       3.15821       3.24849       2.84039       2.68015       2.10392       1.94197       1.56540       1.12912      0.956907      0.606398      0.520581      0.335513      0.240666      0.138697     0.0826615     0.0546786     0.0305263     0.0193765    0.00968872    0.00515710    0.00262583    0.00112105   0.000605914   0.000216695   0.000103399   3.58016e-05   1.36062e-05   5.17093e-06   1.45175e-06   4.85053e-07   1.26458e-07   2.56615e-08   7.11887e-09
  19  11 2468.2305    1.4752  0.9223 11.3241 -0.0081  0.0296   0.0329   0.0624    0.0903   0.0000   438.1582       7.50261       8.62162     -0.658141       1.93589      -3.49018    -0.0722390      0.943556      -2.67222      -3.51604       1.65722     -0.778057     -0.414960      0.701846      0.242059     -0.522363      0.169507     0.0874611    -0.0935102    -0.0976096     0.0183052    0.00815333   -0.00845505   0.000158965  -0.000295853   0.000337854   8.64147e-05  -0.000185283  -6.74362e-06   1.35861e-05  -4.89309e-06   9.34556e-07   9.84812e-07  -2.56769e-07   2.13264e-08  -8.43469e-09       2.66784       3.15873       3.78198       3.52915       3.40429       3.15363       2.99407       2.79329       2.05897       1.75878       1.52231       1.01064      0.767335      0.606394      0.407324      0.268416      0.161535      0.108977     0.0676452     0.0341199     0.0194702     0.0124102    0.00595962    0.00295394    0.00140022   0.000575823   0.000349776   0.000131249   5.06705e-05   1.89451e-05   5.72367e-06   1.73691e-06   5.62082e-07   1.65176e-07   3.66656e-08   6.39808e-09
  19  12 2613.2310    1.9763  0.8514 12.0376 -0.0121  0.0343   0.0466   0.0622    0.0813   0.0000   436.8896       7.76951       11.6532       3.89271      -6.15301      -5.06051      -2.01425       1.49171     -0.259628       2.11851      -1.13766      -1.25539      0.164982      0.928476     0.0826714     -0.224754     0.0181696    -0.0139917     0.0949132     0.0226610     0.0119611    -0.0102059    0.00176598   -0.00270976    0.00281871    0.00104953  -0.000486845  -0.000303618   4.50220e-05   7.08692e-06  -1.86165e-06  -2.76223e-06  -7.14372e-07  -5.55858e-08   1.96707e-08   8.98246e-09       2.25501       3.24666       4.09997       2.87519       4.60691       3.10124       3.45076       3.21048       1.88326       2.75010       1.06277       1.62644      0.873923      0.706877      0.600856      0.229007      0.291971     0.0964609     0.0999963     0.0539630     0.0219806     0.0189358    0.00526225    0.00401351    0.00179927   0.000572477   0.000446317   0.000119764   5.91253e-05   3.06173e-05   5.53298e-06   3.21420e-06   9.13930e-07   1.23494e-07   6.54669e-08   1.69477e-08
  19  13 2758.0599    2.5512  0.8160 12.3723 -0.0050  0.0227   0.0553   0.0542    0.0729   0.0000   437.0429       7.44219       14.6587      -4.88920      -1.58078      -2.79438       2.45645      -2.67361      0.422938       1.05616       1.45816     -0.352320     -0.834498     -0.406172     -0.286625     -0.223310    -0.0547165    -0.0444310     0.0139000    -0.0221623    -0.0147773   -0.00818262    0.00544046   -0.00100902   -0.00181588  -0.000332968   9.04663e-05   7.87417e-05   6.35419e-05  -7.81191e-06  -3.88240e-07  -5.52552e-08  -5.49743e-08   3.56178e-09   1.83944e-08  -3.38911e-09       1.83121       2.47085       2.34265       2.75368       2.56157       2.45060       2.08829       1.86073       1.60159       1.25989      0.974383      0.738082      0.614982      0.393238      0.280081      0.183013      0.130198     0.0785155     0.0505834     0.0269334     0.0162325    0.00832826    0.00504020    0.00223086    0.00125717   0.000475404   0.000238364   7.67165e-05   3.76969e-05   1.18466e-05   4.69203e-06   1.31284e-06   4.00143e-07   9.93867e-08   2.43303e-08   4.74954e-09
  19  15 3046.7700    3.6147  1.0559 13.0123 -0.0101  0.0271   0.0709   0.0628    0.0865   0.0000   436.3173       12.3180       13.6690      -6.58046       3.55712      -3.55333       4.28600      -5.97007      -4.01089     -0.969512      0.402573     -0.131294      0.864146     -0.276111      0.206964      0.212712     0.0814213     -0.223773     0.0532117     0.0286871    -0.0112608    0.00268034    0.00913200    0.00136375   -0.00313954  -0.000796417   4.60696e-05  -0.000110076  -5.95530e-05   1.16766e-05   5.88038e-06   1.28290e-06   4.33469e-07   5.98009e-08  -5.74628e-08   1.66082e-09       2.28949       3.01315       3.26396       3.18440       3.00546       2.86163       2.70916       2.30631       1.97662       1.64392       1.32635      0.975369      0.721844      0.497260      0.334407      0.232762      0.145154     0.0976838     0.0527920     0.0356836     0.0182177     0.0101351    0.00519132    0.00257919    0.00132225   0.000574566   0.000264650   0.000106098   4.61765e-05   1.62684e-05   5.48954e-06   1.89452e-06   4.76970e-07   1.41648e-07   3.23525e-08   6.15153e-09
  19  16 3190.0942    3.5235  1.2435 13.1005 -0.0075  0.0301   0.0659   0.0726    0.0736   0.0000   444.2304       19.6588       18.9822       1.22660      -3.35621      -2.41874       3.82964      -4.87435      -4.59254      -3.62371       3.10929      0.242946      -1.12804      0.118043     -0.547743     -0.251370      0.141948      0.153450    -0.0741507    0.00910304     0.0141705    0.00688142    0.00541003   -0.00582739    0.00152132  -0.000735506  -0.000135763   3.23115e-05  -4.49057e-05  -5.12448e-06  -1.55759e-06  -2.59336e-06   7.75255e-07   3.81479e-07  -3.64200e-08  -3.44454e-09       2.55800       3.32043       3.51161       3.55773       3.46611       3.01561       2.96575       2.62013       2.24327       1.84365       1.43903       1.10469      0.831254      0.547545      0.412498      0.262194      0.168091      0.105719     0.0615480     0.0380884     0.0210921     0.0112940    0.00600897    0.00297480    0.00148567   0.000692125   0.000296244   0.000122092   4.77685e-05   1.68447e-05   6.08516e-06   1.96313e-06   5.38337e-07   1.41929e-07   3.73668e-08   7.27778e-09
  19  17 3333.2171    3.1230  1.7526 12.8417 -0.0024  0.0376   0.0525   0.0893    0.0673   0.0000   438.9558       21.2074       11.9191       1.13477       5.45738      -3.41422       5.60340      -6.37599      -5.12599      -2.69202       2.40050     0.0886736     -0.924935    -0.0738666     -0.249533    0.00344160     -0.342946      0.205819     0.0961290    -0.0360504    -0.0526349     0.0168880    0.00803690    0.00262251    0.00236654  -0.000907528  -0.000314503   9.08317e-05   6.24240e-05   4.31242e-06  -7.13567e-06   4.93819e-06   2.28334e-07  -1.76640e-07   4.49718e-08   8.32437e-09       2.90111       3.84657       4.31651       4.05382       4.29874       3.82577       3.50204       3.15442       2.67884       2.15354       1.77052       1.25203       1.01722      0.707133      0.483292      0.347025      0.210772      0.134284     0.0894817     0.0450505     0.0290409     0.0159658    0.00771648    0.00435944    0.00195122   0.000883312   0.000415685   0.000169233   5.90290e-05   2.55028e-05   8.71984e-06   2.44446e-06   7.94609e-07   2.19714e-07   5.18549e-08   9.69204e-09
  19  18 3476.4537    2.6761  2.5768 12.1494 -0.0053  0.0451   0.0384   0.1117    0.0754   0.0000   443.2134       23.2363       15.6164      -2.27977       3.70331      -10.9500       4.69258       1.92064       2.45231      -3.10999      -1.80650      0.509785     -0.479348    -0.0508508     -0.388305     -0.355328      0.186424    0.00993145    -0.0525460     0.0221492    -0.0415645    -0.0110834     0.0130986    0.00491412   -0.00265665   -0.00101905  -0.000342994   0.000243650   2.96797e-05   2.71860e-05   1.07858e-05   5.63697e-06  -1.46353e-07  -5.97258e-07  -1.08452e-07   2.28274e-08       3.62128       4.99494       5.40222       5.22149       5.34864       4.80764       4.53802       3.71548       3.26113       2.54178       2.11077       1.60025       1.14327      0.831423      0.573748      0.381761      0.252119      0.162641     0.0966279     0.0577976     0.0323173     0.0172092    0.00954988    0.00446536    0.00222846    0.00103763   0.000449139   0.000189250   7.68969e-05   2.66481e-05   9.49959e-06   3.08500e-06   9.06406e-07   2.35804e-07   5.61937e-08   1.11259e-08
  19  19 3619.7019    2.3122  3.8064 11.5554 -0.0022  0.0525   0.0286   0.1446    0.0718   0.0000   436.4464       24.3559       21.4949      -6.89867       3.01110      -5.46624     -0.439748      -6.19508      -1.96292      -2.88906       6.18750      -2.47093      0.884695      0.154826     -0.669508     -0.905137      0.245997      0.335070     -0.130542    -0.0942585    -0.0175216    0.00625913    0.00939279   -0.00800146   -0.00165899    0.00211105  -0.000374999  -0.000408032   9.11866e-06  -2.09840e-05  -2.06110e-07   5.55334e-06  -2.36596e-06  -1.40530e-07   5.74684e-08   1.38691e-08       4.33779       5.63002       5.95314       6.25980       6.06429       5.79203       4.92759       4.49824       3.82213       3.05739       2.42732       1.86893       1.38383      0.982026      0.683057      0.461295      0.298810      0.194237      0.114857     0.0684233     0.0394454     0.0214143     0.0109673    0.00585438    0.00271591    0.00124807   0.000535692   0.000230376   8.48056e-05   3.22664e-05   1.11505e-05   3.64343e-06   1.05029e-06   2.80806e-07   6.35153e-08   1.24893e-08
  19  20 3762.8432    1.9475  5.9143 11.0800 -0.0033  0.0707   0.0199   0.1945    0.0526   0.0000   428.1430       13.7733       23.2078      -12.7485      -3.34420       4.98426       2.35077      -4.07664      -3.74456      -2.90546      -4.35478       3.08627      0.474122     -0.429514     -0.137661     -0.181564      0.468866      0.217930  -0.000944138     -0.192814     0.0351022     0.0728878   -0.00230820   -0.00481750  -0.000848219    0.00244365  -0.000515494   0.000309872  -0.000212386  -5.26187e-05   2.12264e-05   3.31817e-06  -2.28409e-06  -6.62236e-07  -1.28385e-07   9.63787e-09       5.71070       7.48646       8.02939       8.11905       8.19512       7.46046       6.97272       6.01075       5.07019       4.09474       3.23040       2.52467       1.84457       1.36299      0.939904      0.640321      0.413794      0.264771      0.161019     0.0939812     0.0540308     0.0289283     0.0159373    0.00754566    0.00385213    0.00169161   0.000785260   0.000307645   0.000128840   4.43948e-05   1.61868e-05   5.00832e-06   1.47914e-06   3.89702e-07   8.90396e-08   1.83522e-08
  19  21 3906.1324    1.5899  6.9608 10.8861 -0.0023  0.0832   0.0167   0.2271    0.0459   0.0000   438.2622       10.8420       28.8263      -2.17263      -16.0600      -9.52633       13.1101       4.69486      0.140482      -5.12570       4.75534       1.12164      -7.79323      -1.91546      0.611827     0.0813803     -0.720287     0.0870399      0.428916     -0.172639     -0.109442    -0.0279826   -0.00395825     0.0171153   -0.00261635  -9.72250e-05   -0.00184432   0.000578469   0.000357220   7.84799e-05  -2.77289e-05  -1.75501e-05   2.70533e-06  -4.74329e-07   5.04418e-08  -1.14601e-08       6.69510       8.79906       9.42267       9.54143       9.65535       8.80947       8.22421       6.99444       5.98166       4.82601       3.76615       2.97058       2.19616       1.60907       1.09785      0.757508      0.494937      0.314985      0.193227      0.110718     0.0640308     0.0348134     0.0184879    0.00937151    0.00451148    0.00206704   0.000909867   0.000377122   0.000147936   5.46797e-05   1.90740e-05   5.95695e-06   1.76066e-06   4.58966e-07   1.05123e-07   2.20375e-08
  19  22 4049.3615    1.3579  8.7401 10.5643 -0.0034  0.0985   0.0135   0.2801    0.0421   0.0000   443.5326       35.7114       3.77657      -21.5740       6.52161       7.67666      -15.3205      -12.2312       16.2632      -13.4561       3.30680       3.69705      -4.64159     -0.577347       2.83860      -2.23086      0.785313      0.164266     -0.434387     -0.138096      0.138029    -0.0231491    -0.0331072     0.0220651   -0.00182216   -0.00589893    0.00181283    0.00122825  -0.000402725   3.41599e-05   8.69667e-06  -3.16083e-06   5.22785e-07   7.49569e-07  -3.61103e-08   3.33986e-08       7.54715       10.3623       11.2617       11.2313       11.3562       10.1763       9.57011       8.10603       7.05441       5.66978       4.50708       3.47742       2.52677       1.85336       1.28577      0.872600      0.572262      0.362381      0.221853      0.134342     0.0760736     0.0421018     0.0220440     0.0113031    0.00541114    0.00256516    0.00109728   0.000471296   0.000181533   6.77138e-05   2.29875e-05   7.40496e-06   2.15136e-06   5.59295e-07   1.28581e-07   2.67407e-08
  19  23 4192.7184    1.1111 10.8326 10.5168 -0.0065  0.1231   0.0123   0.3620    0.0375   0.0000   432.8854       51.6910       22.1796      -7.57217      -17.0518       14.0132       12.0151       5.37673      -5.19048      -3.98115       6.39685       7.52310       6.49532      -4.08593      0.427721     -0.407691       1.43938      0.485887      0.510596     -0.163565     0.0428355     0.0264016    -0.0129943    -0.0137430     0.0171098   0.000231566   -0.00411993  -0.000401438   0.000730048   7.21507e-05  -2.79146e-05   1.02498e-05   1.61077e-06  -7.60623e-07  -7.83597e-08  -1.59027e-08       9.97861       13.0663       14.4014       14.6237       14.4176       13.5236       12.1343       10.3602       8.86676       7.21668       5.70220       4.41298       3.26690       2.33970       1.62877       1.12356      0.734858      0.469596      0.290782      0.171258     0.0977201     0.0544033     0.0281472     0.0147013    0.00705413    0.00327893    0.00144072   0.000600089   0.000229620   8.71029e-05   2.93852e-05   9.35352e-06   2.67810e-06   6.96636e-07   1.57503e-07   3.14673e-08
  19  25 4479.9655    0.7500 14.6403 10.2840 -0.0011  0.2048   0.0092   0.5484    0.0300   0.0000   436.2980       27.3308       51.5612      -6.00000       1.29959      -4.03364       3.99324       5.39663      -31.3126       25.5032       17.3757     -0.657882       6.44174       5.00309       1.30267      -6.19475      0.830070       1.02103      0.519139     -0.683952      0.347781   0.000873764   0.000323930    -0.0333169    0.00218776    -0.0121109  -0.000615378   0.000752471  -0.000144906   0.000133018  -9.57955e-05  -8.20447e-06  -3.65178e-06   5.55556e-07   2.80549e-07  -1.14092e-08       15.7647       20.6884       22.6563       23.7972       23.0197       21.6636       19.2746       17.1557       14.2499       12.0380       9.31222       7.23443       5.41992       3.91981       2.75950       1.90146       1.24387      0.799739      0.501406      0.301370      0.171086     0.0973083     0.0524363     0.0261454     0.0125936    0.00614072    0.00255805    0.00108953   0.000420230   0.000155108   5.20372e-05   1.62056e-05   4.58988e-06   1.19087e-06   2.71900e-07   5.35254e-08
  19  27 4765.7709    0.4952 18.0520  9.9778 -0.0015  0.3390   0.0067   0.7835    0.0239   0.0000   406.9705       66.8523       17.5303      -49.2699       49.3843       36.4710      -60.9142      -48.3742       72.1595      -45.4171      -34.7096       4.35348       24.1725       8.49893      -6.72785      -13.3109       1.19741       4.20115     -0.811393     -0.977550      0.333279      0.383088     0.0898024     -0.107466    -0.0327304    -0.0159395   6.57573e-05    0.00119190    0.00107580   0.000275194  -3.65662e-05  -5.12835e-05  -5.16770e-06   9.34255e-06   4.77974e-07  -2.62126e-08       26.6149       35.4098       39.6097       40.3941       39.4655       37.3770       33.0563       28.6847       24.3205       19.6664       15.7152       12.1714       9.06172       6.49566       4.62177       3.18380       2.11171       1.35288      0.852460      0.516025      0.293968      0.166103     0.0890562     0.0455727     0.0217510     0.0108112    0.00442055    0.00192593   0.000722920   0.000269609   8.95212e-05   2.81703e-05   7.93264e-06   2.03089e-06   4.53709e-07   8.86642e-08
  20   8 2050.0821    0.6188  0.5433  9.8566 -0.0106  0.0195   0.0163   0.0427    0.0545   0.0000   437.2332      0.491533       14.2892     -0.386282      -3.03369       1.18493      0.344071      -1.96739      -2.29851      -2.13712       1.84481      0.771431      0.521109      0.192868     0.0826148     -0.236587    -0.0534895      0.134429     0.0544283    -0.0462299    -0.0226656   -0.00801282   -0.00107573    0.00520913    0.00226585   -0.00159444  -0.000619863  -4.56675e-05   1.44924e-05  -5.33065e-05  -3.21365e-09   9.65785e-07   4.34975e-07   1.40834e-07   1.90837e-07  -1.87636e-08       1.44799       1.91390       2.05411       2.11606       2.06910       1.86403       1.84031       1.49354       1.35441       1.13184      0.944148      0.657260      0.536017      0.360964      0.265016      0.178560      0.119134     0.0746352     0.0467537     0.0290919     0.0168431     0.0100709    0.00487247    0.00293974    0.00132438   0.000692225   0.000312354   0.000135654   6.04854e-05   2.48821e-05   9.01888e-06   3.59932e-06   1.07353e-06   3.33107e-07   9.00942e-08   2.44212e-08
  20  10 2352.4656    1.2281  0.8897 10.7113 -0.0053  0.0232   0.0247   0.0540    0.0725   0.0000   436.2457       3.18749       11.2612       2.48698      -3.89279      -4.01256     -0.807389      -1.08871       1.65712      -1.27084      -2.24917     -0.285067      0.561492    -0.0613862     -0.376708    -0.0216792     0.0244001     0.0487646    -0.0180787     0.0147589    -0.0218525   -0.00663022    -0.0157101   -0.00301097   1.37740e-05    0.00152546   0.000204597   5.41851e-05   7.38839e-05   2.81371e-05   2.59303e-06  -4.47351e-06  -4.36328e-07   7.85466e-07  -3.89804e-08   8.88030e-08       1.89953       2.37810       2.40705       2.68241       2.66695       2.45792       2.12362       1.95983       1.67926       1.35309       1.01186      0.805440      0.637847      0.462993      0.328341      0.210272      0.150179     0.0980653     0.0625354     0.0349253     0.0203755     0.0116606    0.00665282    0.00360148    0.00184684   0.000893939   0.000379509   0.000175333   6.80124e-05   2.83969e-05   1.00431e-05   3.73199e-06   1.21832e-06   3.90600e-07   1.09134e-07   2.74022e-08
  20  11 2499.0845    1.5752  1.0516 11.2921 -0.0058  0.0288   0.0317   0.0648    0.0913   0.0000   436.3280       2.71784       15.7274      -1.71382       1.40899       2.07788     -0.899969      -4.97543      -1.07913     -0.630610       1.68641    -0.0674548     -0.712530      0.350812      0.243105     -0.172709      0.172389    -0.0796055     0.0479166    -0.0132330    -0.0206897   -0.00284134   -0.00276240   -0.00296210   -0.00398300  -0.000339454   0.000180838   9.43667e-05  -4.41211e-05   2.11555e-05   6.96031e-06   9.72084e-06  -1.52398e-06  -4.36792e-07  -1.11436e-07   7.80908e-09       2.06543       2.89683       3.11724       3.03871       3.14964       2.70527       2.79273       2.19947       2.09486       1.65743       1.33397       1.05950      0.759588      0.557523      0.368742      0.272636      0.167181      0.110367     0.0739889     0.0394498     0.0266821     0.0137642    0.00798757    0.00398741    0.00213187    0.00105217   0.000452452   0.000224965   9.42251e-05   3.43206e-05   1.45829e-05   4.90833e-06   1.82168e-06   5.02202e-07   1.44343e-07   3.97088e-08
  20  13 2790.8956    2.7092  0.8672 12.2948 -0.0017  0.0220   0.0537   0.0515    0.0774   0.0000   439.4761       9.28499       10.0144      -4.38347      -3.54881      -5.69396       1.17065      -1.63130       1.48344     -0.207312       2.79128     -0.597880      0.147126      0.714670     -0.507814     -0.173422    -0.0416018     0.0752535   -0.00411341    -0.0127498     0.0134780    -0.0113673   -0.00151495   0.000288140    0.00184909  -1.01292e-05  -0.000905707   0.000213295  -5.47146e-05   2.73534e-05  -1.20094e-05   3.29867e-06  -4.71269e-07   5.07927e-07  -7.80744e-08  -5.44171e-08       1.74566       2.31281       2.47181       2.47294       2.53068       2.29799       2.17206       1.80220       1.58953       1.21583       1.07501      0.803199      0.602725      0.426849      0.300545      0.209604      0.138921     0.0910320     0.0580630     0.0351090     0.0202209     0.0112808    0.00631513    0.00312814    0.00163375   0.000765990   0.000377241   0.000164911   7.07281e-05   2.66049e-05   1.08677e-05   3.59595e-06   1.27343e-06   3.90687e-07   1.14154e-07   2.90384e-08
  20  14 2936.1781    3.2167  0.9746 12.7698 -0.0042  0.0284   0.0635   0.0601    0.0784   0.0000   439.6723       13.2153       6.48159      -5.46290      -2.62100      -2.14691     -0.879753      0.492737      0.661906     -0.436319       1.35745     0.0812159      0.879065      0.114408    -0.0133856    -0.0965532    -0.0662105      0.111617     0.0470449     0.0113375     0.0118439    0.00698229   -0.00161699   -0.00795555   0.000673356   0.000448518  -0.000462204   3.47045e-05  -8.73137e-05   5.11684e-06   4.72312e-06   1.97677e-06   2.69564e-06   5.75922e-07  -7.60143e-08   4.34307e-08       2.71223       2.87840       2.61164       2.97241       3.59358       3.40190       2.53536       2.16242       2.11993       1.90050       1.42967      0.990583      0.729007      0.615179      0.456768      0.320881      0.198264      0.116739     0.0762183     0.0498725     0.0317354     0.0187201     0.0102313    0.00513546    0.00233489    0.00103825   0.000437327   0.000177518   6.95021e-05   2.76888e-05   1.06228e-05   3.95102e-06   1.28847e-06   3.93776e-07   1.24188e-07   3.08754e-08
  20  15 3080.7512    3.6051  0.9614 13.1025 -0.0064  0.0263   0.0712   0.0596    0.0783   0.0000   441.6916       7.09421       11.2573       7.66693      0.961095      -6.66218       2.11294      -2.45491       4.61628      -2.64553      0.976234      -1.63035      0.637162      0.211659     -0.327163      0.134912     -0.319870      0.153053    -0.0251505    -0.0108656     0.0402111     0.0329325     0.0107016   -0.00409216  -0.000992720   0.000147439   0.000192094   0.000133193  -0.000183050   2.08626e-05   5.44817e-06   3.82420e-06   9.38531e-07   5.28532e-07   6.31175e-08   1.04584e-08       2.03316       2.52718       2.80468       3.04081       2.74470       2.84592       2.47827       2.08561       1.66801       1.55945       1.24047      0.820013      0.704205      0.494729      0.359734      0.228102      0.178443      0.101180     0.0667332     0.0389897     0.0268804     0.0140403    0.00767430    0.00376159    0.00220945   0.000938037   0.000454997   0.000174550   8.91951e-05   3.48695e-05   1.47376e-05   4.86576e-06   1.53297e-06   4.39448e-07   1.28688e-07   3.16743e-08
  20  17 3368.3554    3.0855  1.9076 12.6415 -0.0090  0.0355   0.0472   0.0920    0.0614   0.0000   442.4400       30.1272       15.2744       1.35428      -5.88927      -9.52599       2.75427       1.88930      0.275869      -6.34313      -3.61555       2.97747      0.692149      -2.03476      -1.01737     -0.355065    -0.0383360    -0.0733469    -0.0214059     0.0256227     0.0529449     0.0272120    -0.0122092   -0.00696263   -0.00146634    0.00150529   0.000490107   0.000880970   0.000113099  -5.30363e-05   1.26821e-06   1.35891e-05  -2.13580e-06  -9.71758e-08   2.30795e-07  -1.01853e-10       2.79409       3.63733       4.12396       4.14770       4.10825       3.84171       3.42110       3.03062       2.53560       2.07048       1.70522       1.26720      0.938514      0.717054      0.512096      0.344331      0.226522      0.155275     0.0907819     0.0593859     0.0338474     0.0198189     0.0106502    0.00603461    0.00273488    0.00145408   0.000650406   0.000300078   0.000123018   5.46373e-05   1.85865e-05   7.06906e-06   2.25088e-06   7.43884e-07   1.99436e-07   5.29848e-08
  20  18 3512.2183    2.5956  3.1504 12.1182 -0.0045  0.0490   0.0336   0.1256    0.0559   0.0000   437.3278       19.1863       10.9314       1.89783       4.48149      -5.42562     -0.859174      -1.66012      -2.11182      -4.80326       2.27472      -1.67542     0.0885107      -1.30982      0.134882     -0.306784     -0.667605      0.180331    -0.0241061      0.192375   -0.00401791    -0.0277697     0.0126678    0.00609550    0.00119039    0.00366514   0.000574414  -0.000844134   0.000300191   0.000148038   9.02718e-06  -1.47144e-05   3.53384e-06   3.29393e-07   1.81449e-07  -8.47656e-08       3.66272       4.91443       5.23376       5.30114       5.35281       4.93286       4.51364       4.05959       3.30125       2.97523       2.32215       1.81773       1.36238      0.969453      0.696252      0.476437      0.320238      0.213867      0.130017     0.0859181     0.0460354     0.0282044     0.0148630    0.00799622    0.00389585    0.00198811   0.000879031   0.000421066   0.000167318   6.99240e-05   2.66342e-05   9.76463e-06   3.02351e-06   1.03681e-06   2.59632e-07   7.36902e-08
  20  19 3656.0352    2.1848  4.5573 11.4859 -0.0043  0.0572   0.0239   0.1576    0.0532   0.0000   437.0055       24.4149      -1.14251       8.33703       12.0822      -11.6885       3.34610      -1.50815       8.07509      -2.88745      0.773646      -1.26626       4.13637      0.188024      -1.19100    -0.0239710      0.587718     0.0248858     -0.398504   -0.00625861    -0.0614839    -0.0721418    -0.0132994    0.00884441  -0.000440942   -0.00216805   0.000593925  -5.89420e-05   0.000189015  -7.20939e-05   2.97821e-06   9.76206e-06  -1.26622e-06   4.09463e-07   4.86011e-07   4.84416e-09       4.42033       5.70449       6.29795       6.34566       6.37432       5.93402       5.45032       4.88107       4.03440       3.35647       2.69296       2.11294       1.60576       1.16292      0.838218      0.581746      0.391476      0.250018      0.158168     0.0970806     0.0572018     0.0324374     0.0176972    0.00925998    0.00474051    0.00236789    0.00106887   0.000503464   0.000201169   8.45013e-05   3.15409e-05   1.13643e-05   3.76648e-06   1.16502e-06   3.26905e-07   8.46396e-08
  20  20 3799.7921    1.7952  5.8092 11.1118 -0.0046  0.0694   0.0189   0.1934    0.0486   0.0000   438.2254       41.1743       11.5960      -15.2242      0.551435      -6.77236      -9.04461      -11.3256       5.67327      -3.87092      0.944354     -0.889838      0.691228     -0.998242      -1.19758      0.315674     0.0834297      0.125642     -0.126199     0.0500470     0.0633209     0.0494624    -0.0287925    0.00210788  -0.000493986    0.00589545    0.00111528   -0.00146334  -0.000538665  -5.39902e-05   3.72629e-06   2.12568e-05  -3.58781e-06  -2.22685e-06  -9.40002e-08  -1.51637e-07       5.42734       6.75865       7.52935       7.70477       7.65545       7.28022       6.53415       5.86029       4.95364       4.06000       3.30082       2.55157       1.91883       1.45162       1.00926      0.718239      0.471781      0.311276      0.192810      0.118759     0.0696812     0.0403666     0.0214778     0.0117047    0.00586695    0.00289211    0.00135594   0.000592974   0.000258353   0.000102534   3.86123e-05   1.40222e-05   4.54753e-06   1.42854e-06   4.01905e-07   1.04544e-07
  20  21 3943.3977    1.5492  7.9227 10.7165 -0.0021  0.0877   0.0148   0.2416    0.0427   0.0000   431.7424       13.4317       13.0272      -7.84259       13.0427      -3.56497      -10.0473      -14.4214       10.4364      -9.25555      -8.32304       2.25320      0.503851      -1.88008    -0.0365711      0.964440      0.755878     -0.492392     -0.190845     -0.239619    -0.0133687   -0.00404820     0.0148907    -0.0165149   -0.00818740    0.00191729    0.00256092  -0.000904649  -0.000615636  -5.93094e-05   7.60970e-05  -9.91218e-06   8.03409e-06  -8.06866e-07  -7.64573e-07   2.92886e-07       6.61713       8.64704       9.55243       9.81527       9.52891       9.13085       8.20189       7.54149       6.13068       5.13933       4.07243       3.24004       2.39761       1.81638       1.29176      0.891227      0.597712      0.395461      0.243988      0.151553     0.0889743     0.0498792     0.0283351     0.0152336    0.00738428    0.00386249    0.00172904   0.000817158   0.000324496   0.000142518   5.03399e-05   1.83217e-05   6.07549e-06   1.88879e-06   5.24877e-07   1.32992e-07
  20  23 4230.7104    1.0430 10.8524 10.5091 -0.0068  0.1277   0.0116   0.3718    0.0345   0.0000   427.6705       42.9742       21.4005      -24.7797     0.0773997      -9.73581       14.9483      -1.10124      -1.68349      -8.95841       15.2695       3.36757      -3.00638      0.975305     -0.561287       2.52375      -1.11022      -1.00877     -0.109752      0.441594     0.0103388    -0.0396835    -0.0844535     0.0788653     0.0141234    -0.0147055   -0.00237038    0.00308572  -0.000358610   7.25321e-05   5.10279e-05  -2.33483e-05   2.89546e-06   7.54677e-06   4.35203e-07  -5.35660e-07       9.55147       12.6095       13.9503       14.5499       13.8245       13.3083       12.0588       10.5556       9.09698       7.62435       6.05443       4.73842       3.59254       2.61810       1.86284       1.29933      0.875774      0.572052      0.360770      0.222185      0.133513     0.0765133     0.0417900     0.0223866     0.0115621    0.00575056    0.00261716    0.00121414   0.000502040   0.000206943   7.71253e-05   2.77444e-05   9.10860e-06   2.79399e-06   7.53678e-07   1.91432e-07
  21   7 1919.8567    0.4601  0.4362  9.7085 -0.0078  0.0276   0.0144   0.0386    0.0423   0.0000   437.2471      -1.29448       10.6044      -1.88337      0.345554      0.921999      0.941425       1.28341    -0.0699836      0.709226     -0.168005     -0.732825     -0.737858     -0.600901     -0.545070     -0.200234    -0.0102174     0.0955662     0.0132881    0.00186189     0.0287689    0.00909553  -0.000839149   -0.00326663   0.000943106   0.000230881  -8.41838e-05  -0.000163895   1.29898e-05   3.00214e-06   9.13936e-06  -4.84238e-06  -1.67420e-06   4.42780e-07   1.71993e-07  -9.00389e-08       2.18206       2.68837       2.48288       2.35981       2.90744       3.06613       2.82905       2.24064       1.85864       1.26626       1.50026       1.25434       1.01082      0.746488      0.391896      0.240854      0.223406      0.174961      0.128592     0.0783798     0.0426057     0.0221894     0.0103767    0.00510245    0.00272997    0.00140163   0.000722449   0.000273965   0.000158280   7.27391e-05   2.15982e-05   1.28251e-05   4.61690e-06   1.01053e-06   5.05880e-07   1.45222e-07
  21   8 2077.7374    0.7129  0.5687  9.8722 -0.0011  0.0180   0.0164   0.0380    0.0547   0.0000   437.9191     -0.398317       10.0669      -1.32710      -1.42452     -0.634548       1.08090       3.79125     -0.478718       1.90422       1.71004      0.677504      0.306884     0.0846317      0.218135      0.240333      0.121623     -0.123613     0.0207818   -0.00436594    0.00713774     0.0128723   -0.00377072   0.000444896  -0.000230351    0.00179825   2.53751e-05  -0.000101753   2.93045e-05   3.31312e-05   1.73343e-05  -1.69288e-06  -4.62245e-07  -1.27245e-06  -2.22956e-07   1.84052e-07       1.37491       1.86931       2.05040       2.12177       2.07120       1.88733       1.73149       1.56578       1.28129       1.10655      0.868006      0.683534      0.527321      0.369489      0.268422      0.176001      0.123587     0.0860918     0.0511751     0.0333009     0.0201528     0.0114585    0.00653677    0.00347999    0.00192678   0.000984928   0.000497237   0.000226463   0.000104403   4.28279e-05   1.91781e-05   7.29646e-06   2.63911e-06   9.00854e-07   3.06277e-07   8.93706e-08
  21   9 2231.9250    0.9919  0.7072 10.3260 -0.0025  0.0218   0.0219   0.0471    0.0714   0.0000   438.2337     -0.374473       8.57910       3.40180      -2.74185       2.12145      0.608304    -0.0698017      -1.34282      -2.31529      0.488108      0.171461      0.209349     -0.332357     -0.273035    -0.0674673      0.217672      0.110662    -0.0874187    -0.0283209    -0.0108223     0.0207611   0.000231122   -0.00632499    0.00247954    0.00170210  -0.000169316   0.000103685   4.69264e-05   2.64930e-06   1.80819e-05   2.19365e-06   8.91483e-07  -1.73374e-07  -8.69782e-08  -6.25070e-08       1.66434       2.08635       2.03032       2.34368       2.31220       2.10212       2.04105       1.70781       1.48699       1.20440       1.12893      0.860023      0.621638      0.432172      0.340247      0.238015      0.148119      0.105064     0.0683151     0.0453308     0.0261236     0.0156754    0.00924601    0.00483080    0.00254346    0.00114769   0.000567756   0.000292454   0.000129342   6.18789e-05   2.26065e-05   8.66600e-06   3.03961e-06   9.80422e-07   3.34533e-07   9.42803e-08
  21  10 2381.9680    1.2753  0.8743 10.9301 -0.0070  0.0217   0.0258   0.0556    0.0686   0.0000   438.2793       3.11808       10.5138      -4.50369       1.03037      -1.82196      -1.60140       2.19725      -1.33239      -3.44898     -0.301526    -0.0853321      -1.26730     -0.686861     -0.280105     0.0271855     0.0848098     0.0991019     0.0771030    -0.0766639    -0.0435074   -0.00252698   -0.00597351    0.00625988    0.00129419   -0.00118514  -0.000552680  -0.000119934  -0.000223481   1.18324e-05   2.45377e-05  -2.66318e-06  -6.72182e-06  -1.05447e-06  -1.81528e-07  -3.44294e-11       1.61215       2.06690       2.29362       2.38101       2.46078       2.19705       2.08532       1.85109       1.49858       1.32103       1.00045      0.824003      0.616916      0.449552      0.337403      0.243688      0.164172      0.107220     0.0669324     0.0434578     0.0262712     0.0161622    0.00851239    0.00481842    0.00241892    0.00126865   0.000625723   0.000299127   0.000134915   5.85825e-05   2.43180e-05   9.12808e-06   3.49132e-06   1.25765e-06   3.79426e-07   1.20275e-07
  21  11 2529.4035    1.7479  0.9634 11.4015  0.0012  0.0232   0.0333   0.0581    0.0748   0.0000   440.0392       2.98837       13.6220       3.15407      -3.03118      -5.09941      -1.71696       2.13777      0.755623     -0.334852       1.44536     -0.357612      -1.28774      0.721231      0.323385      0.389122    -0.0737267     0.0341029    -0.0164577     -0.106728    0.00321715     0.0123586    -0.0110002  -0.000419648  -0.000701718   0.000609463   0.000180453  -0.000183133   0.000144334  -4.23275e-05  -5.05289e-05   2.41562e-06  -2.23516e-06   1.15607e-06  -3.62678e-07   1.44475e-07       1.76299       2.33547       2.52562       2.62160       2.49367       2.37300       2.13016       1.95131       1.69253       1.41273       1.17838      0.858072      0.711856      0.484084      0.376932      0.251679      0.174226      0.110774     0.0708193     0.0431398     0.0270042     0.0153428    0.00861969    0.00509456    0.00246600    0.00129510   0.000649175   0.000296347   0.000139146   5.56594e-05   2.50231e-05   9.36150e-06   3.48419e-06   1.21241e-06   3.96658e-07   1.16131e-07
  21  12 2676.2852    2.1388  1.0055 11.8211 -0.0056  0.0339   0.0430   0.0601    0.1091   0.0000   438.1485       6.41322       15.7529     -0.340722      -3.99604      -4.02700       3.55024      -2.47614     -0.894498      -3.92798      0.922257       1.34294      0.554169      0.695589      0.362212     -0.207766     -0.226083     0.0491177     0.0137492    -0.0596206    -0.0213462    -0.0107688   -0.00646682   0.000201138    0.00400997   0.000253964    0.00159642  -1.82395e-05  -3.56134e-05  -5.65287e-06   4.24706e-05  -1.29102e-06   2.25076e-06   8.22831e-08  -9.81521e-08   9.24657e-08       2.79980       2.52151       3.11196       4.07037       3.71370       2.64872       2.91481       3.00405       2.24797       1.65084       1.62023       1.30278      0.817754      0.652356      0.548786      0.358241      0.197833      0.141978      0.117539     0.0707045     0.0317153     0.0176119     0.0136162    0.00833578    0.00409602    0.00182277   0.000889370   0.000497369   0.000258232   0.000112356   4.26943e-05   1.43445e-05   4.51013e-06   1.34138e-06   4.21128e-07   1.30090e-07
  21  14 2969.0972    3.2119  0.9355 12.9045 -0.0074  0.0296   0.0657   0.0585    0.0701   0.0000   439.8757       9.07312       13.1945      -2.49116      -3.09371      -5.49349      -3.76410      -4.20693       1.68348      -2.84846      -1.07577      -3.60507    0.00998770      0.253091    -0.0225014     0.0536441      0.206957     -0.124831      0.111527    -0.0938482   -0.00658594     0.0278428    -0.0146926   -0.00461767   -0.00169402   -0.00193414  -0.000767475  -0.000226815   0.000141440   2.49355e-05  -3.48733e-06   2.78450e-06   1.73062e-06   1.62991e-07   1.28923e-08  -5.90716e-09       2.64259       3.74895       3.58181       3.64700       2.87077       2.62399       2.41746       2.59431       2.59483       2.43159       2.00719       1.58456       1.12981      0.762456      0.524850      0.335291      0.214204      0.126598     0.0770552     0.0473370     0.0303527     0.0187142     0.0101845    0.00557479    0.00279298    0.00150540   0.000710597   0.000331368   0.000149135   6.23461e-05   2.49599e-05   9.98707e-06   3.49965e-06   1.26281e-06   3.94983e-07   1.14749e-07
  21  15 3114.2093    3.6176  1.1093 13.0727 -0.0071  0.0273   0.0684   0.0640    0.0808   0.0000   439.7688       11.3439       12.8359       2.28899      0.559205      -4.05281      -1.38289      -8.24306      -1.17584      0.537804      0.270554      -2.54808     -0.654175     0.0506439     -0.420875      0.294867     0.0751852      0.236212     0.0786377    -0.0471202     0.0468840     0.0335313    0.00703544   -0.00154595     0.0102953    0.00199246   -0.00148707  -0.000262739   0.000199851   5.14917e-05  -1.90887e-05   6.04715e-06   4.04122e-06   7.95649e-07  -7.63848e-07  -6.08793e-08       1.92806       2.64153       2.70749       2.83680       2.94555       2.60953       2.51975       2.31616       1.85407       1.58465       1.23490      0.980862      0.775804      0.566397      0.418637      0.300357      0.207187      0.134240     0.0844405     0.0522054     0.0338171     0.0176987     0.0112377    0.00566973    0.00311721    0.00162587   0.000780554   0.000387159   0.000170255   7.12833e-05   2.88851e-05   1.17897e-05   4.16675e-06   1.42734e-06   4.38558e-07   1.29408e-07
  21  16 3258.8436    3.3540  1.3225 13.1230 -0.0009  0.0306   0.0586   0.0733    0.0640   0.0000   437.3546       13.4876       18.1384      -2.58283      -8.11659      -4.24811       2.22237      -7.73623     -0.952576      -2.29673      0.797577      -1.18253       1.33309      -1.07736     -0.472930      0.764544     -0.262786     -0.174305      0.120455     0.0318537    -0.0500115    -0.0414921     0.0303049    0.00532935    0.00209544   -0.00499682   0.000510527    0.00128156   0.000140050  -0.000175239  -2.25788e-06   5.30140e-06   3.72788e-08   5.75374e-07  -2.83031e-07   7.21593e-08       2.27750       2.99860       3.41626       3.32457       3.27913       3.16134       2.74307       2.67250       2.13413       1.86419       1.52680       1.15396      0.877772      0.675596      0.462864      0.327275      0.227899      0.145706     0.0945486     0.0585941     0.0363514     0.0213662     0.0125730    0.00635340    0.00363472    0.00190713   0.000884421   0.000449418   0.000190180   8.84059e-05   3.43039e-05   1.48061e-05   5.19227e-06   1.72989e-06   5.74224e-07   1.66707e-07
  21  17 3403.1986    2.9740  2.0202 12.5551 -0.0035  0.0363   0.0423   0.0938    0.0542   0.0000   437.2533       10.6959       13.2631     -0.874366      -5.75384       2.68633       2.02297      -9.53788      -1.96724       2.74079       2.42707      -1.49347      0.514804     -0.804163      0.286972      0.244284     -0.474603     -0.123651     0.0829963     0.0583310     0.0294483     0.0452770     0.0257748   -0.00636189   -0.00447281   -0.00273268   0.000367662  -0.000294074  -0.000207064   7.33751e-05   2.40680e-05  -1.76050e-05  -5.39117e-06   2.05240e-06   8.15584e-07  -3.95699e-07       2.95022       3.72032       3.97182       4.26575       4.17619       3.92270       3.51049       3.31507       2.69981       2.11279       1.71756       1.38790       1.08523      0.774867      0.560091      0.417176      0.292231      0.184702      0.111162     0.0728069     0.0458193     0.0267745     0.0147417    0.00762043    0.00410771    0.00216113    0.00113539   0.000521291   0.000240707   9.40688e-05   4.02219e-05   1.49857e-05   5.66444e-06   1.88485e-06   6.02609e-07   1.83235e-07
  21  18 3547.5689    2.4153  2.9866 12.1755  0.0001  0.0460   0.0313   0.1214    0.0484   0.0000   443.2102       17.6571       2.83958       8.06672      -3.85512      -11.1303      -2.49364      -3.08367       1.17853       3.83087      0.575952      -2.20039      0.812283      0.360552       1.11033      0.219173    -0.0431557      0.201065     0.0396600     0.0123412     0.0141826     0.0195682     0.0110838     0.0205450   -0.00415402    0.00133931    0.00137050  -0.000601544   0.000252565   9.58881e-05  -1.71148e-05   1.98448e-05  -3.22187e-06  -2.80671e-06  -1.18927e-06   3.40289e-07       3.35911       4.34218       4.71253       4.94292       4.81830       4.79599       4.22328       3.71617       3.27859       2.71231       2.17596       1.75434       1.35190      0.991693      0.713987      0.506452      0.348197      0.232137      0.153567     0.0960755     0.0581712     0.0333756     0.0197515     0.0104050    0.00583052    0.00277146    0.00143391   0.000675177   0.000294811   0.000131930   5.24099e-05   2.03990e-05   8.03472e-06   2.68650e-06   9.03829e-07   2.64941e-07
  21  19 3691.9661    2.0616  4.3292 11.5701 -0.0026  0.0564   0.0234   0.1539    0.0479   0.0000   438.5521       16.1681       4.73109      0.131953      0.853121      -7.33194      -1.63709       2.21828       5.43288      -7.05982      0.128996      0.732803      -3.79411       2.33200      0.535548     -0.643533     -0.352321      0.274428      0.320521    -0.0673149    -0.0459825     0.0356100   -0.00704164     0.0189987   -0.00468766   -0.00576661  -0.000729386  -0.000811569   0.000421507  -0.000106218   0.000135678  -2.84443e-05  -2.04756e-05  -1.40085e-06   1.48702e-06   6.38824e-08       4.12080       5.43114       5.96905       5.93621       6.00012       5.73061       5.27944       4.68055       4.05109       3.34370       2.72331       2.14963       1.65819       1.25133      0.891117      0.643561      0.434808      0.289350      0.185455      0.117746     0.0705663     0.0407531     0.0238939     0.0128371    0.00690444    0.00346092    0.00174096   0.000795987   0.000383230   0.000153014   6.72680e-05   2.55630e-05   9.85441e-06   3.29362e-06   1.08093e-06   3.22088e-07
  21  20 3836.1787    1.7542  6.1769 11.0270 -0.0039  0.0709   0.0172   0.1984    0.0442   0.0000   443.4935       23.5129       15.9714       10.7487       18.2026      -17.8991      -11.5980      -3.42860       10.0780     -0.626769      0.970467      -1.02340      0.575383     -0.499466      0.659681      0.865137      0.214303     -0.977933      0.104540      0.497338    -0.0670190    -0.0194459     0.0176538    -0.0300882    -0.0151599   0.000426645   6.58585e-05  -0.000170328  -0.000320922   3.36008e-05   0.000209598   6.59737e-06   1.48857e-05   6.00913e-06   3.37707e-07   7.78381e-07       5.05332       6.89804       7.42696       7.80707       7.73051       7.25974       6.72620       5.72027       5.14353       4.15509       3.38707       2.69698       2.04186       1.54292       1.08826      0.791079      0.536470      0.358744      0.231983      0.144554     0.0904797     0.0519168     0.0294116     0.0168568    0.00852880    0.00452495    0.00218900    0.00109292   0.000461992   0.000209116   8.37901e-05   3.38371e-05   1.19632e-05   4.41310e-06   1.34269e-06   4.13630e-07
  21  21 3980.4173    1.4569  7.7214 10.7001 -0.0006  0.0856   0.0139   0.2354    0.0401   0.0000   436.0389       21.5577       8.27087       4.35908       1.35679      -8.93974      -21.5775      -5.13314       5.07076      -2.01853       4.68151       2.25028      -3.56560     -0.195674    -0.0211593       1.41826     -0.805881     -0.697159     -0.430034      0.273371     -0.242951     -0.128354     0.0137343     0.0253143   -0.00570591    0.00387487   0.000167123   -0.00151827   0.000106215  -0.000243345   0.000155979   4.82568e-05  -4.22689e-05   7.80295e-07  -1.41621e-06   8.28092e-07       6.15303       8.11567       9.26683       9.26213       9.15975       8.85708       8.03872       7.05076       6.18427       4.97295       4.10215       3.23602       2.42489       1.87737       1.36546      0.959678      0.665048      0.437138      0.283307      0.176859      0.109126     0.0631214     0.0367926     0.0201657     0.0107405    0.00553039    0.00269413    0.00132359   0.000572921   0.000261484   0.000103664   4.18462e-05   1.51346e-05   5.28279e-06   1.71424e-06   5.23273e-07
  21  22 4124.5495    1.1813  9.8876 10.5915 -0.0050  0.1106   0.0122   0.3132    0.0345   0.0000   439.2769       38.3230       4.64763       5.57015      -12.6483      -14.4557     -0.513569      -10.3008      -1.56632      -14.5005      0.906478      0.271475       1.38352       2.20452      0.580897     -0.755710      0.655879      0.537427     -0.379116    -0.0216262     -0.251033    -0.0308856      0.140127   -0.00585022    -0.0103782    -0.0121554   -0.00425721    0.00323391    0.00193306  -0.000835095  -0.000350638   0.000131876  -1.29618e-06  -6.74883e-06   3.49276e-06   1.85757e-06       8.09187       10.3948       11.5034       12.0512       11.7770       11.2913       10.2357       9.09690       8.00986       6.67448       5.28139       4.24368       3.29758       2.42002       1.78130       1.26909      0.874921      0.574817      0.370566      0.236910      0.144062     0.0857087     0.0491506     0.0270617     0.0148038    0.00725022    0.00381714    0.00175631   0.000804572   0.000337120   0.000143322   5.34551e-05   2.07884e-05   6.99884e-06   2.25642e-06   6.69230e-07
  21  24 4413.1169    0.7802 13.8155 10.3536 -0.0025  0.1895   0.0094   0.4961    0.0296   0.0000   442.3759       44.8710       25.4222      -7.97655       4.09685      -37.4896       30.4557       2.41838       3.84912      -8.74990       3.95241       10.4166      -13.9027      -13.2376       4.05494       4.87022     -0.219197     -0.630590      0.792769     -0.176803     -0.166008      0.203901      0.135198    -0.0414090     0.0476763    0.00751578   0.000968931    0.00232310  -6.07210e-05   0.000884469   8.26333e-05  -0.000183883  -1.85622e-05   1.34916e-05  -6.90528e-06  -1.37951e-06       13.1705       17.7891       19.5642       20.5318       20.0087       19.0831       17.5109       15.6333       13.2395       11.4080       9.02307       7.19873       5.62498       4.19340       3.05707       2.14793       1.51590       1.00031      0.662449      0.415093      0.257461      0.152054     0.0875505     0.0495589     0.0264992     0.0137273    0.00691786    0.00329612    0.00149291   0.000642758   0.000267544   0.000103575   3.76183e-05   1.30343e-05   3.90980e-06   1.16338e-06
  21  25 4556.9028    0.6540 15.4635 10.2353 -0.0026  0.2339   0.0079   0.5824    0.0253   0.0000   407.3363       22.6710       10.4650      -28.6977       14.4143      -7.53876       22.5405       20.6547      -34.3122      -13.5885       4.04337       13.9630      -8.21209      -1.02344       1.81948      -6.00004     -0.343758      0.621376     -0.493993     -0.911961     -0.254990      0.214996     -0.167170    -0.0359785     0.0732024    0.00968383    0.00872224   0.000895496    0.00122618   0.000405811   3.27774e-05  -0.000252367   5.81424e-05   1.91506e-05  -5.92899e-07  -1.39986e-06       16.1558       21.8556       23.9966       25.0359       24.6499       23.1886       21.6422       19.1081       16.5772       13.7534       11.1237       8.88402       6.82516       5.17343       3.78333       2.69028       1.86996       1.24730      0.813100      0.519255      0.314625      0.191689      0.110406     0.0610604     0.0337660     0.0173556    0.00875149    0.00417085    0.00190338   0.000831148   0.000337889   0.000130493   4.80558e-05   1.60463e-05   4.94006e-06   1.47320e-06
  22   8 2104.7851    0.7221  0.6549 10.0428 -0.0025  0.0200   0.0163   0.0458    0.0539   0.0000   437.4370       1.18503       14.7913      0.168922      -5.25466       2.81541     -0.410063     0.0490295     -0.294152      0.849795     -0.557740      -1.03479     0.0807197      0.286607     -0.217723     0.0712274     -0.113911     -0.106334    -0.0240860     0.0677698     0.0172098   -0.00140735   -0.00332542   3.86762e-05    0.00126578    0.00181885   0.000989734  -0.000679774  -3.50508e-05  -2.81177e-05   6.28472e-05   2.86514e-05  -1.07796e-06  -6.70998e-07   7.14878e-07  -2.21784e-07       1.36838       2.02960       2.08657       2.28448       2.14187       2.07164       1.85014       1.66327       1.36924       1.22891      0.941779      0.763783      0.571113      0.430351      0.321463      0.216085      0.160369     0.0992158     0.0695254     0.0413049     0.0286357     0.0149168     0.0103828    0.00510706    0.00326444    0.00146356   0.000875638   0.000371581   0.000202604   8.52586e-05   3.95696e-05   1.59905e-05   6.55853e-06   2.52780e-06   8.70510e-07   2.82037e-07
  22   9 2260.0453    0.9797  0.8498 10.5063 -0.0049  0.0228   0.0194   0.0545    0.0652   0.0000   442.4077       5.67129       14.5151      -2.29783      -2.78233      -1.13111     -0.398411      -2.50984       1.37818     -0.134583     -0.634679       1.67800     -0.680439     -0.280289      0.159702     0.0875788     -0.339863     0.0692651     -0.161451   -0.00603107     0.0592305   -0.00113286    0.00387822   2.64691e-05   -0.00152131   -0.00141264   0.000322236   4.62548e-05  -1.22245e-05  -3.48761e-06  -9.09020e-05   3.79075e-05   3.19725e-06  -2.39396e-06  -2.64539e-07   6.43327e-08       1.71776       2.08895       2.42203       2.60994       2.46686       2.25374       2.10918       1.95107       1.56552       1.33907       1.14904      0.931809      0.666474      0.476530      0.373869      0.273185      0.171421      0.119888     0.0784801     0.0517130     0.0328527     0.0186442     0.0111506    0.00663147    0.00377306    0.00179573   0.000905507   0.000459923   0.000236730   0.000110990   4.97198e-05   2.12396e-05   8.35827e-06   2.82773e-06   1.01669e-06   3.47223e-07
  22  11 2559.3501    1.7774  0.8890 11.6831 -0.0117  0.0234   0.0345   0.0538    0.0684   0.0000   436.5674       10.4137       10.7184      -1.84148      0.576287      -1.89150      0.345998      -5.98422      -1.64376      -1.01411      0.132349     -0.633278      0.415078      0.740153      0.212562     -0.349431     0.0586152      0.113434    -0.0586193     -0.129334    -0.0577512   -0.00373287   -0.00228821    -0.0124599    0.00547743    0.00254276   -0.00179857  -0.000307165   6.67977e-05   5.40034e-05   4.10112e-05  -3.28737e-06  -5.02712e-06  -9.26708e-07   7.32611e-07   4.46697e-08       1.63906       2.14105       2.43277       2.38513       2.21400       2.18405       1.99488       1.73132       1.66107       1.49643       1.17843      0.967012      0.759315      0.522270      0.392352      0.274510      0.198563      0.117577     0.0908611     0.0525608     0.0327271     0.0211844     0.0121974    0.00734168    0.00333674    0.00227402    0.00102581   0.000512389   0.000234474   0.000113848   5.47805e-05   1.94249e-05   8.27115e-06   3.29769e-06   1.21969e-06   4.78891e-07
  22  12 2707.2695    2.2758  0.9363 12.0819 -0.0018  0.0226   0.0444   0.0542    0.0818   0.0000   440.2319       4.91851       17.4981      -3.20239      -1.30272      -6.60025      0.473661      -2.60792       1.52012      -2.21922      0.514649     -0.572484      0.287178      0.231709      0.406891     -0.428873    -0.0355269      0.171433    -0.0677986    -0.0130572    -0.0294984     0.0169790    0.00547182    0.00566224   -0.00814643    0.00163505  -0.000933376  -0.000253058   2.10989e-05  -6.32134e-05   7.67144e-05   9.01668e-06  -1.06230e-05   5.02239e-06   2.57076e-08  -1.69170e-07       1.62368       2.05732       2.11146       2.35349       2.33960       2.23166       1.99378       1.81580       1.59394       1.34604       1.03529      0.837906      0.675198      0.504139      0.364917      0.273314      0.192220      0.131286     0.0818937     0.0508047     0.0344982     0.0206237     0.0118068    0.00693790    0.00361895    0.00201935   0.000988065   0.000540261   0.000247004   0.000106074   4.66176e-05   1.88281e-05   7.69795e-06   2.90642e-06   9.96242e-07   3.68254e-07
  22  14 3001.5869    3.4473  0.9157 12.9690 -0.0058  0.0217   0.0680   0.0527    0.0795   0.0000   437.3590       11.8386       17.9582       1.32013     -0.443595      -1.91955     -0.384371      -6.52941     -0.441806      -2.36697       2.82862      -2.41062      0.225330     0.0638809      0.291006     -0.154481    -0.0924177     0.0809352    -0.0581405    -0.0284385     0.0169373     0.0112182    -0.0183380   -0.00827721  -0.000284658   -0.00259628   -0.00235099   0.000115472  -0.000287267   4.42599e-05  -6.29539e-05  -9.50169e-07   1.12578e-05   4.45225e-06   1.12502e-06   4.37907e-08       1.51973       2.02601       2.23742       2.32424       2.22529       2.19151       1.94578       1.77061       1.51672       1.30155       1.04828      0.867286      0.650767      0.472590      0.360411      0.242419      0.171591      0.119063     0.0757331     0.0507672     0.0299616     0.0193438     0.0108310    0.00623840    0.00346192    0.00177250   0.000983647   0.000449974   0.000227800   0.000101328   4.57609e-05   1.89233e-05   8.03094e-06   2.69883e-06   1.08611e-06   3.46703e-07
  22  15 3147.2559    3.5062  1.0799 13.4390 -0.0085  0.0269   0.0673   0.0652    0.0675   0.0000   434.3115       8.24549       15.3375      -3.48209      -5.54565      -9.06647       3.10951      -6.81893     -0.729752     -0.643091      -1.83721     -0.350607    -0.0279330    -0.0276868      0.594963    -0.0153444    -0.0103969      0.360375      0.104953    -0.0908675    -0.0161131    0.00109168     0.0132095  -0.000787724   -0.00664031    0.00303923  -9.08784e-05  -0.000204807  -0.000175622   5.24657e-05   5.29613e-05   8.47461e-06  -5.85785e-06   3.46618e-06   2.10761e-06   1.51950e-07       2.00401       2.57162       2.88522       2.77255       2.75153       2.59016       2.61444       2.36715       1.96435       1.59205       1.33268       1.02156      0.804685      0.637051      0.465406      0.347285      0.238926      0.154045      0.103697     0.0652881     0.0380317     0.0233120     0.0127706    0.00755629    0.00440752    0.00213902    0.00108446   0.000566420   0.000283737   0.000117315   5.95515e-05   2.29044e-05   9.55075e-06   3.47815e-06   1.34370e-06   4.20968e-07
  22  16 3292.5621    3.2242  1.4568 13.0411 -0.0090  0.0306   0.0544   0.0752    0.0594   0.0000   437.8690       18.0632       12.5176      -5.92884     -0.189294     -0.928475      -4.81212      -8.78816       2.06619      -5.63439    -0.0550469      0.278826      0.526663      0.120675     -0.830588    -0.0191933     0.0559526      0.324339     -0.170850  -0.000913855     0.0896800     0.0332472    -0.0306881    0.00720347   0.000920698   0.000322678   0.000246946  -0.000196002   0.000209485  -5.55661e-05  -7.13493e-05  -3.46469e-05  -6.80948e-06   3.38384e-06   9.41576e-07   1.03545e-07       2.18625       2.86747       3.28604       3.40034       3.37635       3.14925       2.95768       2.57671       2.17896       1.82833       1.48595       1.16718      0.913832      0.706591      0.487226      0.335006      0.257225      0.171947      0.109353     0.0756286     0.0456247     0.0281052     0.0158047    0.00929360    0.00524789    0.00261970    0.00145648   0.000711856   0.000359205   0.000155025   6.79555e-05   2.89375e-05   1.18876e-05   4.54740e-06   1.59368e-06   4.85889e-07
  22  17 3437.5722    2.8526  2.1596 12.4603 -0.0026  0.0372   0.0387   0.0957    0.0501   0.0000   442.8610       18.5282       12.0057     -0.842933      -3.08007      -4.85681       2.56622      -8.17529      -5.82439      -2.37885       3.01304      -2.91473     -0.513525     -0.612925     -0.700111      0.789994     -0.213162     -0.156583      0.104242      0.145929     0.0790617    -0.0505625    -0.0217118    -0.0135353   0.000999374   -0.00256809   0.000492625    0.00124267   0.000269187  -0.000206266  -3.51874e-05   6.51542e-05   2.82829e-06   7.65964e-06  -2.12800e-07  -8.05755e-07       2.50179       3.32036       3.64150       3.89861       3.79685       3.46784       3.35752       2.93390       2.63946       2.13234       1.78140       1.43837       1.09169      0.840703      0.610819      0.443895      0.313700      0.205205      0.135516     0.0901811     0.0559344     0.0319314     0.0199684     0.0111761    0.00639239    0.00322021    0.00170886   0.000836791   0.000419229   0.000194168   8.29288e-05   3.42459e-05   1.40971e-05   5.32115e-06   1.81019e-06   6.01738e-07
  22  18 3582.5751    2.3523  3.4842 11.9148 -0.0040  0.0476   0.0268   0.1250    0.0449   0.0000   434.6252       19.5580       6.84134      -1.15405       1.28875      0.338182      -6.31345      -5.71870      -1.64740      -3.34874       1.78510      -2.43139     -0.907633      0.178622      -1.85406   -0.00999908     -0.129734    -0.0181340     -0.171007    -0.0905932     0.0329198    -0.0917564    -0.0595632    0.00385197  -6.53172e-05   -0.00874340   3.59483e-05    0.00135241  -0.000474665  -0.000179691  -2.66495e-05  -3.35277e-05   2.39150e-05   7.83862e-06  -5.28228e-06   5.00309e-07       3.46934       4.41263       4.86722       4.89868       5.06564       4.67095       4.44137       3.96171       3.42414       2.89114       2.35471       1.90495       1.44448       1.08831      0.843537      0.596718      0.423244      0.282254      0.178820      0.117493     0.0713842     0.0454687     0.0267410     0.0146000    0.00830876    0.00434111    0.00217372    0.00113158   0.000533191   0.000233754   0.000111390   4.45475e-05   1.76675e-05   6.79950e-06   2.31591e-06   7.80740e-07
  22  19 3727.3973    1.8981  4.9832 11.4569 -0.0049  0.0622   0.0206   0.1677    0.0434   0.0000   444.0607       21.7882       19.9257       3.03017      -1.41736      -3.27534     -0.762123      -9.39971      -4.05782      -1.23255     -0.821134      -1.55743       2.30728      -1.37440       1.11166       2.24126     -0.606979      0.229673     0.0872338      0.113308    -0.0329280     -0.134134     0.0157439     0.0374672     0.0212384    -0.0106950   -0.00296800   -0.00131580  -0.000145776  -3.36774e-05   7.22419e-05  -5.06636e-05   1.96406e-06   1.49164e-06   4.05278e-07   1.76392e-06       4.43695       5.64689       6.39239       6.24737       6.49375       6.35595       5.58553       5.14785       4.47207       3.70510       3.03535       2.40818       1.87207       1.45269       1.06114      0.777871      0.551692      0.366726      0.238706      0.152259     0.0968550     0.0583188     0.0350388     0.0194298     0.0107018    0.00575805    0.00292371    0.00146392   0.000707038   0.000305432   0.000143026   5.57876e-05   2.35074e-05   8.98102e-06   3.08847e-06   1.08692e-06
  22  20 3872.2161    1.6470  6.4981 11.0348 -0.0034  0.0721   0.0160   0.1999    0.0403   0.0000   433.7535       12.2333       25.9624      -2.72521      -10.0070      -1.92099       4.52080      -1.26699      -7.50102     -0.784595      -3.07399      -10.7520     -0.795472      0.295629       1.21029      0.372620     -0.399929      0.892579     -0.111559      0.223739      0.127052     0.0674522     0.0165381    -0.0137926   -0.00535115   -0.00760827   -0.00419713   0.000680249    0.00200228   0.000559125  -0.000177935   3.47046e-05   2.06671e-05   9.64731e-06   1.01873e-06  -1.90710e-06       4.96035       6.56149       7.12186       7.52027       7.28947       7.16425       6.59199       5.89025       5.08739       4.30194       3.50075       2.84216       2.20549       1.68735       1.24252      0.877237      0.624490      0.427778      0.282609      0.185754      0.113921     0.0676282     0.0407162     0.0226915     0.0127659    0.00679003    0.00349864    0.00174770   0.000818022   0.000391661   0.000163848   7.19796e-05   2.77700e-05   1.10938e-05   3.70636e-06   1.26786e-06
  22  21 4016.9618    1.3803  8.8362 10.7095 -0.0026  0.0930   0.0128   0.2626    0.0353   0.0000   433.1351       30.9674       28.1910      -3.30835      -13.5456      -22.7724      0.809516      -1.48005      -2.59447      -2.79506      -2.61852      -6.17833       1.59806      -1.71992      -1.85758      -3.05788     -0.504627     -0.283326      0.294952      0.231609     0.0145002    -0.0750862      0.136264    -0.0199124    -0.0129447   -0.00599503   5.64164e-07   -0.00291561   0.000399376   0.000644034   0.000465673  -7.42981e-05   1.39463e-05   3.11798e-06  -5.39631e-06  -3.03945e-07       6.34897       8.22141       9.32417       9.46642       9.47151       9.10434       8.33620       7.67829       6.54916       5.47535       4.51379       3.60249       2.82282       2.14964       1.61254       1.15444      0.813115      0.553823      0.365543      0.236602      0.146968     0.0893417     0.0528530     0.0305179     0.0166458    0.00901712    0.00470883    0.00229959    0.00111471   0.000520953   0.000226200   9.53668e-05   3.85373e-05   1.44589e-05   5.00853e-06   1.69486e-06
  22  22 4161.7054    1.0926 10.8258 10.6078 -0.0020  0.1212   0.0114   0.3483    0.0324   0.0000   448.4251       9.97115       34.4690      -7.92837       18.0170      -27.7240      -5.32790       4.14948       7.74650     -0.916935       3.19331       4.54630      -6.08978      -4.07461       2.24298       2.50191     -0.490464      0.175294     -0.169955     -0.219719      0.446609     0.0451395    -0.0690257    -0.0454272    -0.0113640     0.0177355    0.00158598    0.00115200   -0.00195420  -0.000211796   0.000370345  -5.39889e-05  -7.01741e-05  -9.87935e-06   1.39200e-06   2.54336e-06       8.32043       11.1170       12.0866       12.7163       12.4180       12.2890       11.2139       9.88383       8.51909       7.30471       5.96343       4.79474       3.74911       2.85197       2.09175       1.49841       1.07082      0.721993      0.490667      0.317908      0.199171      0.121102     0.0717974     0.0411184     0.0226270     0.0123346    0.00622272    0.00315278    0.00150099   0.000689364   0.000307030   0.000127836   5.08865e-05   1.98578e-05   6.67055e-06   2.27956e-06
  22  23 4306.4515    0.9310 12.3005 10.4755 -0.0062  0.1492   0.0102   0.4068    0.0306   0.0000   452.6552       33.6143       33.3428      -20.9417      0.987456      -2.35493       8.96427      -31.5075      -6.03820      -12.2789       1.35304      -1.25045      -7.86869       5.00403      -3.26650      -4.63730      0.190834       1.09975     -0.687966      0.348331      0.353285     -0.249835    -0.0561175     0.0820725     0.0350817     0.0252434   -0.00717933   -0.00110822  -0.000414802    0.00155293   0.000629053  -0.000209149  -8.84264e-05   3.02464e-06   2.02696e-05  -1.51449e-06       10.0076       13.0969       15.1124       15.1631       15.2711       14.5630       13.5725       12.1054       10.4775       8.77742       7.29909       5.81275       4.54693       3.49562       2.53369       1.87789       1.30304      0.897229      0.593852      0.390027      0.243286      0.149121     0.0871758     0.0513381     0.0283546     0.0150665    0.00800618    0.00392781    0.00194283   0.000900092   0.000392080   0.000165293   6.70972e-05   2.48759e-05   8.60705e-06   2.89288e-06
  22  24 4450.9997    0.7305 14.3280 10.3250 -0.0053  0.1930   0.0082   0.5136    0.0275   0.0000   415.3425       46.7666      -6.41693      -21.1742       44.9782       12.6186      -23.0757      -42.7089       34.7791       21.3040     -0.976570      -16.0693       7.11146       7.44725       2.29052     -0.978855     -0.189090      -3.12149     0.0595990    0.00508981     -0.295652     -0.118726   -0.00106387     0.0535457    -0.0387465     0.0121619    -0.0154301   -0.00671875   -0.00413391  -0.000122155  -0.000424446  -0.000588678   0.000118519   4.17931e-05   2.48867e-06  -3.78240e-06       13.1140       17.2587       18.6847       19.7485       19.6978       18.9063       17.5778       15.6138       13.4800       11.6158       9.41207       7.63622       5.96872       4.54476       3.35537       2.45624       1.71407       1.19159      0.784592      0.512408      0.324540      0.198700      0.119035     0.0677729     0.0384348     0.0203553     0.0107957    0.00534526    0.00261797    0.00118464   0.000530734   0.000219206   8.75531e-05   3.27194e-05   1.10327e-05   3.69712e-06
  23   6 1804.2250    0.3312  0.3053  9.5587 -0.0056  0.0158   0.0112   0.0324    0.0328   0.0000   439.2565       1.30224       18.5428     -0.315384      -2.74495      0.475521     0.0840914       2.27832       1.67668      0.176705     -0.265103      0.116128     0.0309845     -0.166395     0.0640898     -0.191852     -0.122407    -0.0887961    -0.0164166    -0.0358944  -0.000796031     0.0119314    0.00819174  -0.000114884    0.00165863    0.00249446  -0.000230826  -8.14084e-05   0.000172640   2.37941e-05  -2.28459e-05   4.00558e-05   6.35191e-06   3.72139e-07   1.01664e-06  -5.49496e-07       1.17879       1.33430       1.34756       1.61129       1.64795       1.61415       1.38076       1.18977       1.08241      0.912695      0.720198      0.606262      0.511080      0.371064      0.270951      0.181694      0.130096     0.0890422     0.0706705     0.0476026     0.0291094     0.0174984     0.0103559    0.00592051    0.00335862    0.00203104    0.00103579   0.000537242   0.000252618   0.000117211   5.33248e-05   2.28692e-05   9.49198e-06   3.35195e-06   1.37049e-06   5.56527e-07
  23   7 1969.6265    0.5200  0.5013  9.7494 -0.0087  0.0189   0.0133   0.0406    0.0448   0.0000   439.6040      -1.32396       18.3497      -1.56912      -3.43197      0.430082     0.0178399      -1.40297      0.345570     -0.960183      0.619792      0.946728     -0.740399     -0.160791      0.169084    0.00595882     -0.113408    -0.0772454     -0.130459     0.0229753   -0.00958238    -0.0196708    -0.0198124    0.00990264   -0.00249408   0.000290116   0.000312751   -0.00100027   0.000177040   0.000134463  -1.04647e-05   1.54526e-05   1.85507e-05   1.94814e-06  -2.11587e-06  -1.11016e-07       1.42569       1.65475       1.82376       1.87477       1.90449       2.02586       1.63938       1.51082       1.36639       1.14653      0.962637      0.730967      0.573567      0.506290      0.347427      0.224248      0.162239      0.116618     0.0836317     0.0597346     0.0368243     0.0196463     0.0121355    0.00686966    0.00420883    0.00238852    0.00128565   0.000618654   0.000307392   0.000134010   5.90388e-05   2.44764e-05   1.13589e-05   4.42826e-06   1.95266e-06   6.76838e-07
  23  10 2439.2293    1.4653  0.9989 11.1377 -0.0045  0.0261   0.0273   0.0576    0.0784   0.0000   435.9561       3.17126       14.6673      -3.86776      -4.36421      -1.13923      -1.96037     -0.856064      -1.13300      -1.91702     -0.922660      -2.00868     -0.563636       1.47354    -0.0482787     0.0725684     -0.220009     -0.244855     -0.116735      0.128112     0.0384298    0.00414603    0.00384210     0.0101108    0.00180229   -0.00439691  -0.000391202   0.000521766   0.000933933  -0.000103636  -0.000165537   1.81543e-05   7.54413e-06  -7.77579e-06  -9.05605e-07   5.62486e-07       1.86194       2.48416       2.40457       2.42790       2.44566       2.54652       2.46614       2.27208       1.86102       1.50478       1.25298       1.03209      0.838056      0.663901      0.496135      0.358350      0.266576      0.183930      0.129012     0.0827347     0.0518172     0.0331044     0.0177154     0.0110972    0.00553902    0.00327010    0.00163171   0.000847041   0.000458024   0.000199823   0.000100443   4.04869e-05   1.89537e-05   7.10785e-06   2.79902e-06   9.71084e-07
  23  11 2588.7383    1.9712  1.0193 11.6822 -0.0005  0.0251   0.0355   0.0558    0.0724   0.0000   437.4026       5.23283       11.9478     -0.751225      0.115943      -6.60386      -1.08930      -3.09190     -0.618150       3.81553       1.30132      -1.55399    -0.0962362      0.930032     -0.334180      0.400467     -0.183151     -0.177617     0.0321689     0.0411054    0.00394608    0.00314676    0.00725470   -0.00696198  -0.000941343    0.00300282   -0.00253315   0.000554527  -4.25543e-06  -0.000122731   2.70098e-05  -2.80585e-05  -8.83694e-06   1.02142e-05   1.62892e-06  -3.62601e-07       1.59708       2.12437       2.44342       2.28584       2.58504       2.23499       2.09404       2.03365       1.67661       1.55051       1.16760       1.02250      0.826683      0.562816      0.474123      0.301718      0.232573      0.165900      0.100919     0.0677702     0.0455441     0.0254629     0.0179497    0.00975889    0.00494065    0.00307438    0.00160767   0.000796260   0.000453083   0.000191677   9.30214e-05   4.25738e-05   1.67715e-05   6.78336e-06   2.78101e-06   9.11711e-07
  23  12 2737.7448    2.5423  0.9692 12.0827 -0.0013  0.0214   0.0457   0.0554    0.0794   0.0000   439.8773       6.34699       12.6930      0.476259      -4.12010      -3.56668      -3.57183      -3.74550      0.383507      -2.48854      0.805083     0.0618387     -0.156629      0.429658      0.173846      0.516917      0.374006     -0.102543    0.00411584  -6.09017e-05   0.000858412     0.0249037     0.0130606   -0.00402695   -0.00663717   -0.00360168   -0.00103015   0.000714167  -0.000106204  -0.000300934  -8.44926e-05   3.72567e-05  -5.93344e-06   1.56236e-05  -2.08522e-07  -3.02764e-07       1.38955       1.82996       2.02409       2.03334       2.10974       1.98449       1.88646       1.65759       1.44897       1.23152       1.00009      0.827823      0.650536      0.490236      0.357201      0.284117      0.189260      0.132173     0.0920051     0.0579090     0.0385906     0.0230584     0.0143195    0.00805144    0.00481469    0.00258332    0.00132470   0.000711352   0.000343611   0.000173655   8.26497e-05   3.35262e-05   1.65474e-05   5.93442e-06   2.30030e-06   8.92272e-07
  23  13 2886.2648    3.1986  0.9244 12.4428  0.0033  0.0240   0.0590   0.0530    0.1003   0.0000   438.8815       4.45871       13.2567     -0.613097      0.665418     0.0507758      -3.14680      -2.13516      0.515164      -3.00813     -0.193814      0.312315     -0.887350   0.000926340     -0.747913     -0.168337      0.201979     0.0785415    -0.0220915    -0.0139954    0.00938397    0.00570766     0.0160359    0.00946219   -0.00106884   -0.00310514    0.00130112  -0.000243004  -0.000291147   8.63292e-05   0.000109393  -1.80649e-05  -5.48588e-06   1.19706e-06  -9.32002e-07   2.91769e-07       2.02908       2.40166       2.36544       2.31926       2.39127       2.55748       2.48000       2.06931       1.65357       1.41679       1.30530       1.17896      0.970316      0.662613      0.454524      0.293752      0.199830      0.157263      0.120291     0.0840512     0.0541605     0.0319632     0.0183977    0.00973735    0.00514818    0.00274851    0.00134114   0.000682254   0.000340955   0.000163573   7.55622e-05   3.46462e-05   1.47339e-05   5.83710e-06   2.13517e-06   7.96423e-07
  23  14 3033.6556    3.5099  1.0275 12.9289 -0.0111  0.0252   0.0657   0.0580    0.0960   0.0000   437.5559       8.82109       13.0339       1.98887      -1.67082      -7.55192       1.30597      -2.61658      0.694924      -1.79362      -1.85572     0.0993581      0.124967       1.31519     -0.905250      0.758398    -0.0522633     -0.125395    -0.0177160     0.0248197   -0.00749782    0.00371762    -0.0150767  -0.000129876  -0.000393670   0.000521789   -0.00214727   0.000799232   0.000232098  -5.41215e-05   4.99451e-05   3.08924e-05   1.66763e-05   9.97543e-06  -4.70076e-06  -2.22621e-07       1.84776       2.36979       2.49077       2.77375       2.52441       2.30635       2.10300       2.13879       1.81549       1.60001       1.35820       1.17306      0.891038      0.636315      0.459542      0.346363      0.226529      0.146988     0.0995256     0.0726883     0.0436409     0.0259162     0.0151310    0.00947915    0.00531309    0.00310432    0.00151049   0.000776304   0.000390270   0.000209409   9.81305e-05   4.55605e-05   1.70657e-05   6.71965e-06   2.54552e-06   9.72044e-07
  23  16 3325.7909    3.2285  1.5144 13.0085 -0.0029  0.0303   0.0518   0.0742    0.0555   0.0000   440.6815       11.7343       15.2519     -0.444182      -7.38353      -4.25329       2.87216      -8.45263      -2.31570      -3.27506       1.85165       2.33157      0.176076      -1.60116       1.20874      0.975521     -0.109089    -0.0401213    -0.0745095    -0.0452451     0.0800987     0.0462555     0.0129847    0.00273497     0.0100231    0.00103023   0.000191268   3.26988e-05  -0.000550393   5.99275e-06   0.000216614  -1.85549e-05   3.61624e-05   8.31259e-08   5.56490e-06  -2.01819e-06       2.15013       2.65739       2.85213       3.07658       3.06509       2.78001       2.69333       2.41444       2.20696       1.85002       1.49502       1.24753      0.993626      0.762642      0.535239      0.394388      0.295901      0.198054      0.131758     0.0819379     0.0563602     0.0341928     0.0214242     0.0123433    0.00671416    0.00382047    0.00200387    0.00110236   0.000561311   0.000265123   0.000124467   5.12505e-05   2.21887e-05   8.64684e-06   3.46939e-06   1.27830e-06
  23  17 3471.5533    2.8229  2.5549 12.2179 -0.0039  0.0374   0.0332   0.1011    0.0478   0.0000   435.6144       22.6310       6.43763      -4.88861       5.09975      -8.86175      0.183009      -6.50630       1.54821      -1.05182      -1.56719      -1.73683       1.32329     -0.520480      0.755206      0.189724      0.139523    -0.0114411      0.168854     0.0282790    -0.0984783     0.0658050    -0.0111839    -0.0160279    0.00486414  -4.71294e-05    0.00119938  -0.000753227  -0.000801608   0.000512246  -1.39589e-05  -4.03052e-05   1.95477e-08   1.47302e-05  -2.05107e-06  -6.22859e-07       2.64423       3.30124       3.69924       3.82549       3.79930       3.57035       3.29737       3.06764       2.71261       2.28428       1.87768       1.49886       1.20816      0.940826      0.676107      0.498571      0.354618      0.250445      0.167758      0.102565     0.0681069     0.0427300     0.0264307     0.0149598    0.00820379    0.00474337    0.00254745    0.00134791   0.000701435   0.000328672   0.000140811   6.98702e-05   2.71602e-05   1.15031e-05   4.35259e-06   1.56628e-06
  23  18 3617.1507    2.2051  3.7490 11.8111 -0.0080  0.0494   0.0237   0.1318    0.0393   0.0000   434.8659       13.0331       19.7089      -5.90531       4.30868       3.09322      -2.39998      -10.5383       7.42573       1.50218      -4.40275       2.34128      -1.61180       2.16839      0.524110      0.656874     -0.442884     0.0505341      0.132162      0.115503    -0.0322923     0.0304216    -0.0497461    -0.0322945     0.0214035    0.00379022   -0.00315268   -0.00419317   0.000482432  -0.000356923  -0.000405125   0.000117958   6.28854e-05   3.75073e-07  -1.20725e-05  -1.42507e-06       3.27788       4.31566       4.90760       5.04594       4.97929       4.82102       4.56001       4.01163       3.52546       2.87820       2.44587       1.93660       1.56615       1.20204      0.884461      0.643257      0.461037      0.320136      0.220031      0.143527     0.0912000     0.0580196     0.0338275     0.0202990     0.0112403    0.00629280    0.00343786    0.00173187   0.000918320   0.000424393   0.000199843   9.04253e-05   3.82065e-05   1.56323e-05   6.05249e-06   2.21756e-06
  23  19 3762.4271    1.8683  5.1240 11.4254 -0.0041  0.0603   0.0193   0.1678    0.0391   0.0000   444.0096       20.2687       13.9964       1.25159       8.10930      -1.57012      -12.2691      -5.16996       16.6425      -6.16965      0.350078      0.276871       2.09027     -0.951868       1.12118     -0.904840      0.173006     -0.289971      0.431196      0.181822     0.0473025    -0.0188685     0.0655844    0.00334474   -0.00933141  -0.000914792    0.00884554   -0.00339860  -0.000724323   0.000166221   9.13687e-05  -9.44289e-05  -2.53746e-05   3.33205e-05   9.43738e-06   9.54843e-07       4.05234       5.34633       5.99037       6.10659       6.15356       5.97843       5.51136       4.90753       4.38394       3.60080       2.97340       2.42510       1.91944       1.45198       1.09895      0.813089      0.570333      0.397231      0.267687      0.178782      0.111836     0.0704838     0.0423218     0.0248198     0.0141034    0.00778668    0.00418173    0.00212554    0.00107784   0.000516715   0.000240708   0.000108225   4.56034e-05   1.86487e-05   6.89394e-06   2.60185e-06
  23  20 3907.9813    1.5606  6.9691 10.9647 -0.0043  0.0753   0.0150   0.2109    0.0376   0.0000   437.4687       20.8838       19.7093       12.2592       2.12471      -25.2075      0.403969      -14.2745      -6.13379      -6.54989       6.89593      -2.83684     -0.384052      -4.20296       1.82313       2.19852      0.417779      -1.56113     -0.478340      0.207644     0.0191318      0.208878    -0.0244116    0.00428667   -0.00153044    0.00614731    0.00111919    0.00130199    0.00122588   0.000127522   4.64298e-05   8.65064e-05  -4.78364e-05   2.54699e-05  -8.69954e-06   7.13985e-06       4.98167       6.55577       7.13140       7.71458       7.33254       7.36548       6.62360       6.12888       5.27214       4.54887       3.71886       3.08887       2.41976       1.84256       1.38640       1.00611      0.715099      0.502897      0.337121      0.222503      0.144336     0.0887978     0.0540618     0.0316532     0.0180966    0.00989363    0.00541205    0.00272259    0.00140533   0.000673726   0.000306408   0.000142717   5.76846e-05   2.44789e-05   9.11969e-06   3.35972e-06
  23  21 4053.0065    1.2836  8.5428 10.7438 -0.0039  0.0940   0.0127   0.2590    0.0336   0.0000   431.8524       35.6518       31.1713      -11.6572      -6.30862       12.0287       10.3325      -2.12152      -7.62852      -14.2344      0.600976       2.73218       2.82168      -9.11474       1.89473       3.04545       2.15704      0.157446      0.168804    -0.0846967      0.185240      0.111391    -0.0249907    0.00517243    -0.0301472   0.000828533     0.0203702    0.00212468  -0.000220349    0.00112824  -0.000202607   0.000212235   3.30273e-05   2.78336e-05   9.19859e-06  -3.35957e-06       6.23159       8.05501       9.13421       9.58440       9.30073       9.09497       8.48322       7.40071       6.69359       5.67782       4.72722       3.81201       2.97611       2.32699       1.72659       1.25897      0.900610      0.631985      0.415604      0.280427      0.179029      0.111978     0.0683649     0.0409113     0.0231283     0.0130393    0.00692803    0.00366219    0.00178989   0.000879844   0.000408731   0.000179062   7.79409e-05   3.18180e-05   1.22043e-05   4.53748e-06
  23  22 4197.7593    1.0577 11.5104 10.5455 -0.0028  0.1277   0.0109   0.3641    0.0316   0.0000   425.8452       20.8749      -1.63284       26.7023      -4.74934      -12.1045      -11.9611      -14.2431      -9.46318      -4.52711      -5.66245     -0.736913       8.13079      -4.13337       2.11290       1.53832      0.249741     -0.309948     -0.890237      0.118784      0.149127     -0.369143     -0.108112     0.0771285     0.0552679  -0.000884125    -0.0175124    0.00903888    0.00486450   -0.00459679  -0.000396432   2.99859e-05   3.31037e-05   3.76400e-05  -3.74825e-05  -7.60471e-06       8.38677       10.9951       12.4542       12.6701       12.6672       12.2113       11.3722       10.3223       9.06808       7.58912       6.41926       5.18650       4.06630       3.17140       2.33505       1.75119       1.24088      0.853891      0.582969      0.386752      0.247196      0.153798     0.0939483     0.0553971     0.0318891     0.0177609    0.00951879    0.00495428    0.00252247    0.00121822   0.000581962   0.000255748   0.000111556   4.41986e-05   1.65532e-05   6.11309e-06
  24   7 1993.5689    0.5473  0.5267  9.7755 -0.0078  0.0177   0.0135   0.0388    0.0453   0.0000   439.8751      -2.10113       16.1673       1.08440     -0.703890     0.0576933       2.03500      -4.89592      -1.11879      -1.12819       1.38651     0.0154528      -1.13347      0.585625     -0.438383     -0.271927      0.197361     -0.121209     0.0869044     0.0964143   -0.00120601     0.0330522   0.000186975    0.00703531   -0.00581538    0.00334403   -0.00173954  -0.000516348  -0.000397788  -0.000106281   0.000296039  -1.46657e-05   2.88144e-06   1.06976e-05   5.53100e-06   3.21526e-06       1.19492       1.45409       1.56042       1.70611       1.83446       1.63973       1.52418       1.37608       1.27332       1.12948      0.899438      0.670320      0.568939      0.470253      0.334103      0.257507      0.174202      0.124842     0.0857904     0.0599254     0.0398681     0.0229502     0.0143968    0.00893909    0.00504958    0.00315460    0.00179088   0.000925898   0.000522247   0.000224965   0.000116416   5.18810e-05   2.26192e-05   9.76735e-06   3.60059e-06   1.53762e-06
  24   8 2156.8375    0.8203  0.6532 10.1383 -0.0061  0.0194   0.0174   0.0408    0.0574   0.0000   438.2601     -0.132894       13.4582       3.61813      -1.67678       1.18799       1.48872      -1.33080     -0.552225      -1.65548     -0.695503     -0.658894     -0.142597    -0.0614412    -0.0892445     0.0740962      0.145996    -0.0462448      0.133763    -0.0240454    -0.0206585     0.0104415   -0.00361370    -0.0231377    -0.0108327  -0.000125434   0.000299837   0.000532827   7.10056e-05  -0.000400957  -1.78620e-05  -1.44199e-05  -2.29044e-05  -3.83014e-06  -2.46408e-07   2.19031e-06       1.31032       1.64149       1.82128       1.97266       2.00326       1.79897       1.75522       1.59430       1.38134       1.06377      0.924622      0.786379      0.643231      0.450676      0.346021      0.259355      0.195799      0.133043     0.0840231     0.0627755     0.0421887     0.0261336     0.0148629    0.00931358    0.00553936    0.00328022    0.00168285   0.000814154   0.000430200   0.000248144   0.000120750   5.77113e-05   2.64078e-05   1.04133e-05   4.31966e-06   1.72258e-06
  24   9 2314.3903    1.1134  0.8841 10.7411 -0.0020  0.0221   0.0211   0.0510    0.0607   0.0000   437.7527       1.18447       14.5763       5.88444      -3.44891      -2.85774      -1.81268      -1.75071      0.666876      -1.38385     -0.803051       1.88223      0.564089      0.560332     0.0627205     -0.224112      0.195972    0.00911560    -0.0673637     0.0542699     0.0236410    -0.0198182     0.0239578    0.00652316   -0.00324828  -8.73623e-05   -0.00113948   -0.00100172  -0.000572711   0.000385125  -8.90774e-05  -6.74194e-05   6.31364e-06  -1.93680e-05  -5.42693e-06  -2.79631e-06       1.37432       1.80421       1.98346       2.05696       2.07863       2.01349       1.84881       1.76588       1.44673       1.24855       1.09600      0.865010      0.711517      0.546344      0.404996      0.299846      0.214026      0.145041      0.106485     0.0725679     0.0467625     0.0293761     0.0180148     0.0110258    0.00620451    0.00358623    0.00199880    0.00108542   0.000560056   0.000273757   0.000133593   6.64757e-05   2.87578e-05   1.31667e-05   5.03150e-06   2.08819e-06
  24  11 2617.7713    2.0746  0.9832 11.7437 -0.0052  0.0225   0.0380   0.0527    0.0808   0.0000   440.1846       8.60137       16.5779      -3.95423      -2.79767       3.59443     -0.515463      -4.41632    -0.0333951      -2.76412      0.897967     -0.422357    -0.0989584     -0.212873      0.478323   -0.00480516     -0.328109    -0.0576279      0.149164     0.0944902    -0.0692544     0.0223784    0.00138764   -0.00795080    -0.0158448   -0.00411891    0.00453766  -6.34044e-05  -0.000275980   0.000643124  -8.02297e-05   2.69046e-05   8.49723e-05   1.33860e-05  -8.10394e-06  -3.18479e-06       1.49554       1.86474       2.09012       2.29266       2.20292       2.11918       2.00399       1.73149       1.55447       1.38784       1.13304      0.958904      0.708877      0.571780      0.422355      0.315450      0.225901      0.156332      0.108963     0.0688224     0.0483102     0.0294275     0.0188722     0.0113166    0.00678311    0.00396394    0.00219675    0.00109928   0.000602827   0.000302846   0.000145452   6.57076e-05   3.05808e-05   1.34952e-05   5.34833e-06   2.23868e-06
  24  12 2767.8159    2.6606  0.9538 12.0842 -0.0003  0.0223   0.0468   0.0534    0.0777   0.0000   437.3189       4.21843       11.9211      -2.15414      0.956567      -3.26175     -0.228645     -0.925571       1.22778     -0.279738     0.0772509     -0.156030     -0.699481     -0.946667     -0.908161      0.341489     0.0166668     -0.314987     0.0328504    0.00775665     0.0264427    -0.0176076    0.00791245   -0.00621570    0.00565648    0.00329059  -0.000521170   -0.00148201   0.000389422   0.000264606  -0.000232330  -7.18888e-05   5.47425e-05   6.54976e-06  -2.77526e-06  -7.49695e-07       1.59283       1.96545       2.07470       2.03324       2.03134       1.99012       1.95552       1.93601       1.62814       1.38014       1.10356      0.808198      0.685081      0.553433      0.455862      0.353370      0.257224      0.182695      0.121314     0.0733139     0.0498351     0.0298369     0.0170218     0.0106299    0.00618044    0.00368034    0.00194021    0.00101838   0.000547736   0.000272891   0.000135507   6.32917e-05   2.73389e-05   1.13680e-05   5.55488e-06   2.17250e-06
  24  13 2917.1880    3.1772  0.9872 12.6784 -0.0049  0.0229   0.0570   0.0556    0.0803   0.0000   440.3313       9.64160       11.6372     -0.297683       1.01875      -5.18300       1.88801      -3.88110      0.525043     -0.822105      -1.24251      -1.38931      0.722007     0.0558085     -0.246407    -0.0853602      0.164036      0.148816     0.0376780     0.0364879     -0.111751     0.0253789     0.0266331     0.0234692   -0.00661789  -0.000997358   -0.00130137    0.00142690   0.000269650  -0.000252842  -3.82596e-05   2.93539e-05   2.06379e-05   1.07282e-05  -3.67767e-06  -2.31747e-07       1.50375       2.12759       2.17364       2.29290       2.31792       1.96199       2.12962       1.73963       1.73530       1.37301       1.20320       1.00740      0.752882      0.610468      0.429675      0.340539      0.230609      0.159391      0.112240     0.0707809     0.0494852     0.0279694     0.0186499     0.0108880    0.00607542    0.00372683    0.00187008    0.00109180   0.000544047   0.000264704   0.000137755   6.51387e-05   2.83379e-05   1.31694e-05   4.71618e-06   1.93581e-06
  24  14 3065.2311    3.6725  1.0596 12.7508 -0.0032  0.0234   0.0653   0.0568    0.1106   0.0000   438.7815       11.3561       12.3678      -4.38201       3.01930      -3.74948      -1.15370      -1.03674       1.50659      -5.67307     -0.863580     0.0458933      -2.47827     -0.250200     -0.164779     0.0186082    -0.0237490      0.184091    -0.0965448    0.00297407    -0.0357887    -0.0697751    0.00754549   0.000729892   -0.00381835   0.000488993    0.00267375  -7.79578e-06   8.35665e-05   0.000304868  -0.000124686  -0.000157487  -8.58773e-06  -1.07303e-05  -3.36283e-06   4.05776e-06       1.49793       1.96917       2.14412       2.09600       2.19920       2.14766       1.94363       1.93257       1.55735       1.37015       1.16371      0.934130      0.753285      0.602441      0.433810      0.330779      0.228417      0.170894      0.113280     0.0794025     0.0495944     0.0326363     0.0193300     0.0119906    0.00649703    0.00382306    0.00208674    0.00111997   0.000583558   0.000295160   0.000141248   6.51924e-05   3.11161e-05   1.25828e-05   5.34079e-06   2.14547e-06
  24  15 3212.2599    3.4625  1.3559 13.0722 -0.0074  0.0271   0.0579   0.0696    0.0711   0.0000   438.8922       14.4115       12.0892      -4.10966      -2.99476      -6.55179      0.789034      -6.71715      0.120998      -2.22419      0.450164      -1.31689      0.955073      0.189492      -1.45455     -0.381176     -0.166842   -0.00844190     -0.132273    -0.0519019     0.0219945   -0.00305353    0.00540151     0.0203377    0.00730972   -0.00107121   -0.00214472   -0.00146436  -0.000633711  -0.000510374   0.000188933   1.64747e-05   2.77208e-05  -3.54810e-05   1.33241e-05   3.97745e-06       1.82460       2.36629       2.53057       2.56808       2.52202       2.59225       2.36652       2.24652       1.93949       1.65778       1.38336       1.07620      0.886135      0.688177      0.531643      0.411965      0.299014      0.204720      0.144678     0.0906278     0.0578609     0.0373743     0.0238149     0.0138966    0.00817862    0.00454261    0.00258148    0.00131450   0.000727468   0.000351242   0.000170884   7.71718e-05   3.59398e-05   1.59865e-05   6.07823e-06   2.39768e-06
  24  16 3358.7717    3.1727  1.8271 12.6595 -0.0027  0.0313   0.0441   0.0820    0.0543   0.0000   438.7256       16.0912       9.76459     -0.718257       3.10411      -12.2022       3.84086      -1.32607      -1.15158      -2.11794      -2.52882     -0.976173      -1.75618       1.33325     -0.506313     -0.212089      0.649176      0.141920     -0.169742     0.0761245     0.0417830    -0.0350884    -0.0420418    0.00389292    0.00768459   -0.00252601   -0.00589428    0.00207197  -0.000149668  -0.000352087  -8.49209e-05   1.60466e-05  -9.63206e-06  -2.31140e-05   1.23908e-05   4.19269e-06       2.02091       2.70977       2.91570       2.95958       3.04439       2.80475       2.67458       2.45635       2.13946       1.97166       1.66969       1.33017       1.09354      0.820958      0.635403      0.450108      0.324482      0.223739      0.155079      0.104693     0.0684415     0.0415695     0.0271966     0.0163179    0.00920874    0.00545762    0.00297172    0.00165784   0.000816395   0.000426587   0.000191097   9.57164e-05   4.28510e-05   1.85607e-05   7.24688e-06   3.03743e-06
  24  17 3505.2285    2.5722  2.8783 12.2277 -0.0035  0.0411   0.0297   0.1110    0.0396   0.0000   440.6022       13.8733       8.58056       4.77281      0.561048      -15.5219      -1.48102      -8.55835     0.0988305      -4.38953      -2.66631      -3.90982       2.86755    -0.0613743    -0.0813678      0.146596    0.00944559      0.525532      0.431726     -0.269891     -0.294047    -0.0483207     0.0999540    -0.0348629    -0.0268353   -0.00356579   0.000140600   -0.00158111  -0.000814851   0.000468906   0.000124677  -0.000124898   1.85992e-05  -4.41297e-05   1.06851e-05   4.97409e-06       2.64331       3.43119       3.74175       3.89724       3.89201       3.91230       3.49208       3.36984       2.86560       2.44096       2.06081       1.62672       1.28331       1.02983      0.812173      0.576671      0.450566      0.310205      0.207579      0.137733     0.0899221     0.0566882     0.0352688     0.0211577     0.0124978    0.00707365    0.00391965    0.00208221    0.00108742   0.000553347   0.000264773   0.000123101   5.54610e-05   2.35519e-05   9.92934e-06   4.05691e-06
  24  18 3651.4017    2.1376  4.0263 11.7222 -0.0038  0.0509   0.0222   0.1360    0.0374   0.0000   447.6757       16.9831       7.74743      -2.15289      -1.78359      -9.66056      0.219018      -2.94938      -7.54547      -4.17187      -6.56256     -0.897665     -0.676516      0.752268       1.28375      0.259752      0.240556     -0.380016      0.218729    -0.0411983      0.254815     0.0300053     0.0270449     0.0125507    -0.0127787   -0.00953024   0.000377221  -0.000631943   -0.00109306   0.000797761   0.000104101   0.000187051   7.21294e-06  -5.80483e-05  -2.15245e-05   4.88704e-08       3.17912       4.24711       4.77067       4.68775       4.94299       4.58123       4.46123       3.97835       3.53047       3.08141       2.55403       2.06329       1.65569       1.28010      0.999746      0.722119      0.534516      0.367728      0.258564      0.168338      0.111445     0.0699494     0.0429643     0.0264446     0.0152030    0.00871397    0.00484470    0.00258973    0.00137222   0.000660355   0.000333062   0.000155837   6.83266e-05   3.11357e-05   1.21273e-05   4.94959e-06
  24  19 3797.2020    1.7412  5.9280 11.2092 -0.0037  0.0660   0.0169   0.1823    0.0372   0.0000   436.0704       25.1564       28.6053     -0.693558      -6.26684      -15.2208       9.24876      -12.2394      -4.93060      -5.12795       10.0431      -2.73011      -1.60154       1.26858      0.778109      0.575313     -0.310592     -0.297276     0.0399929     0.0511564    -0.0108807    -0.0546416     -0.107925    -0.0534614     0.0471971   -0.00465333   -0.00624206    0.00702383   -0.00190475   -0.00160807  -0.000672551   0.000192765   0.000132418  -0.000100324  -3.30652e-06  -8.71162e-06       4.09052       5.40435       6.13787       6.22032       6.41429       6.15304       5.70883       5.20562       4.58730       3.91908       3.28286       2.67744       2.07447       1.68532       1.26172      0.954841      0.675134      0.483494      0.332328      0.227439      0.144896     0.0937544     0.0577462     0.0351353     0.0205399     0.0117595    0.00666570    0.00354831    0.00182816   0.000952450   0.000441581   0.000210102   9.88660e-05   4.13968e-05   1.65376e-05   6.66998e-06
  24  21 4089.0332    1.2300  9.4000 10.6837 -0.0034  0.0994   0.0120   0.2817    0.0318   0.0000   429.8870       7.63162       10.7266       2.46175       15.7174      -12.8333       7.51566      -11.6383       8.00834      -9.80140       2.22951       1.62044    -0.0466607      -2.86157     -0.863004       2.13722      0.930445     -0.738806      0.184843     -0.227506   -0.00272025      0.196422      0.159554    -0.0925120    -0.0143308    -0.0421760   0.000989842    0.00811550   -0.00151422   -0.00110551    0.00115079  -0.000403155  -5.60406e-05   3.14659e-05  -1.26843e-05  -9.02046e-06       6.31783       8.21620       9.20341       9.39676       9.67573       9.15068       8.64875       7.98408       7.07180       6.00733       5.01918       4.07809       3.27358       2.57109       1.93970       1.47933       1.07393      0.763551      0.510049      0.347250      0.224184      0.142159     0.0908600     0.0534757     0.0321632     0.0182176     0.0100029    0.00547784    0.00285291    0.00142926   0.000711110   0.000334727   0.000147658   6.55386e-05   2.52092e-05   1.01220e-05
  24  22 4234.4837    1.0111 11.8666 10.5036 -0.0044  0.1310   0.0102   0.3666    0.0299   0.0000   421.9258       26.7930       18.7790       33.3259      -12.2121       2.42485       23.1127      -13.9303      -10.8268      -4.63831      -1.90640      -3.28849     -0.194898      -4.61579       1.16812       2.28321      -1.72788      -1.34559   -0.00536737     -0.325962     -0.129116    0.00683437    -0.0752761    0.00699283      0.100854   -0.00894332    -0.0124623   -0.00276840   -0.00213061    0.00156798    0.00175466   0.000745288  -0.000201032  -8.92073e-05  -7.02175e-06   2.05259e-06       8.20343       11.0848       11.9668       12.6496       12.5532       12.3914       11.4702       10.3514       9.33636       7.84572       6.71990       5.45905       4.35939       3.41719       2.59316       1.94757       1.39164      0.994160      0.682218      0.467026      0.301632      0.194143      0.121388     0.0727406     0.0429883     0.0250212     0.0137235    0.00741404    0.00390999    0.00194819   0.000955065   0.000453137   0.000200586   8.97623e-05   3.36055e-05   1.34865e-05
  25   6 1847.8668    0.4225  0.4199  9.5245 -0.0033  0.0165   0.0116   0.0352    0.0379   0.0000   439.6049      0.116697       19.7699      0.368650      -1.79441     -0.994233   -0.00451828      0.571199       1.01952     -0.101065      -2.36901     -0.247070     -0.313047      0.522876      0.353729      0.285104     -0.376493     0.0439199    -0.0749466     0.0750356    -0.0215001    -0.0245911    -0.0276030    -0.0211348    0.00767488    0.00125514   6.17952e-06    0.00272933   0.000180544  -0.000428573   0.000122195   6.58366e-05  -1.20327e-05   5.53848e-06   8.28825e-06   2.35930e-06       1.05904       1.36806       1.43782       1.50582       1.44832       1.53304       1.32046       1.28745       1.10931       1.01787      0.873888      0.754223      0.549253      0.412478      0.348012      0.267327      0.185793      0.137108     0.0865557     0.0593064     0.0384756     0.0238783     0.0160329    0.00989226    0.00621003    0.00343026    0.00198843    0.00110252   0.000579583   0.000270060   0.000139328   6.42523e-05   3.16183e-05   1.48824e-05   6.62010e-06   2.78606e-06
  25   8 2181.7962    0.8522  0.7445 10.3128 -0.0080  0.0214   0.0170   0.0468    0.0546   0.0000   438.2846      0.776926       17.9342      -1.97376      -1.47560      -1.58662       1.28084       2.40236    0.00252511      0.752846      -1.12595      0.690608     -0.211248     -0.394959     -0.408578      0.432374      0.188288    -0.0345375    -0.0229898    0.00378266    -0.0311915    -0.0194473    -0.0132777   -0.00684444    0.00298127   -0.00606349   -0.00290741    0.00151145  -0.000841541  -0.000445661   0.000321796   1.78366e-05  -0.000105210   2.54098e-05   1.27807e-05  -3.28163e-06       1.31376       1.70157       1.73442       2.00358       1.79860       1.81538       1.73299       1.81369       1.37749       1.26316      0.987210      0.881862      0.619719      0.520471      0.409357      0.355275      0.232081      0.170597      0.116333     0.0863598     0.0493843     0.0326907     0.0201710     0.0146144    0.00762190    0.00442520    0.00228199    0.00156590   0.000767440   0.000424337   0.000170783   9.19403e-05   4.44485e-05   2.29238e-05   1.08688e-05   4.25029e-06
  25   9 2340.5757    1.2144  0.9064 10.7461 -0.0055  0.0207   0.0220   0.0523    0.0660   0.0000   439.5762       3.66667       13.9940     -0.220560     -0.441161      -1.50458      -2.32887     0.0232407      -1.55801      -1.70089       1.29079       1.28552      0.119182       1.18054    0.00535696      0.483796      0.169692     -0.197680     -0.262600    -0.0378547     0.0797957     0.0239179     0.0432497    0.00182737   -0.00232595    0.00713325   0.000890673  -0.000823090  -0.000247807   0.000293855  -0.000404438  -5.88241e-05   2.09611e-05   7.59263e-06  -7.86271e-06  -2.44769e-06       1.28075       1.57556       1.75411       1.96177       1.93060       1.84459       1.65944       1.63293       1.41362       1.21235       1.02830      0.843118      0.722468      0.533833      0.412159      0.294408      0.232189      0.166083      0.111327     0.0734916     0.0519272     0.0339296     0.0215943     0.0128699    0.00772470    0.00498138    0.00268758    0.00143092   0.000751954   0.000415899   0.000228090   0.000109010   5.00503e-05   2.37448e-05   9.78901e-06   4.21131e-06
  25  10 2494.4501    1.6648  0.9233 11.4206 -0.0022  0.0224   0.0300   0.0506    0.0678   0.0000   439.5396       6.68015       17.7629      -3.59813      -4.82600      -3.76227       2.14462      -3.77054       1.52905      -1.39495       2.28125      -1.12673     -0.710963     -0.998145       1.26802     -0.615140     0.0809697     0.0958154     -0.130386    0.00101350     0.0293608    -0.0393817    0.00204076    0.00743605     0.0130194   -0.00346855   -0.00243050   0.000860873   0.000881435   0.000112480  -0.000296787  -1.10850e-05   9.51000e-05   8.69715e-06  -1.81615e-05  -1.87629e-06       1.44560       1.75686       1.84744       2.24749       2.14757       1.89649       1.81798       1.71410       1.55799       1.33098       1.14379      0.939493      0.712354      0.634600      0.459868      0.338041      0.220671      0.185401      0.130689     0.0800081     0.0523929     0.0360356     0.0239569     0.0140816    0.00825354    0.00514166    0.00280655    0.00153962   0.000905805   0.000493439   0.000258530   0.000115436   5.19337e-05   2.33257e-05   1.06067e-05   5.42535e-06
  25  11 2646.3368    2.1157  0.9255 12.0156 -0.0050  0.0242   0.0387   0.0526    0.0713   0.0000   439.2568       3.28819       13.1797     -0.329185      -3.78976      0.124463      -1.47206      -2.70414      0.767763      -1.03111       2.59642      -1.30464      0.181686     -0.718541      0.375047     -0.494242     0.0213874      0.128279     0.0102325     -0.135008     0.0292262   -0.00509724   -0.00652201   0.000320140    -0.0197091     0.0103729    0.00213336   -0.00190537  -0.000919929   0.000434539   0.000232258  -1.96655e-05  -8.10382e-06   5.17721e-05   6.34764e-06   9.70069e-07       1.44546       1.94160       2.06822       2.12164       2.26941       2.03540       2.06367       1.81803       1.62166       1.39762       1.21551      0.930885      0.730080      0.612732      0.472967      0.331358      0.266523      0.192076      0.131183     0.0848694     0.0586100     0.0376988     0.0242677     0.0140335    0.00896794    0.00540288    0.00305757    0.00151282   0.000934250   0.000451507   0.000231623   0.000113097   5.38760e-05   2.15522e-05   1.06217e-05   4.39144e-06
  25  12 2797.5228    2.7339  0.9103 12.4553 -0.0047  0.0214   0.0496   0.0494    0.0697   0.0000   439.8028       7.95670       16.8006       3.23975      -3.56453      -3.68011      0.747379      -1.48210      -1.06138      -1.65078      0.113713      0.851893      -1.14131    -0.0359543      0.424347      0.186613     0.0883568      0.368438    -0.0281845     0.0295996     0.0849918     0.0452112    -0.0174616    -0.0140466    0.00569939    0.00379582    0.00345926  -0.000495188  -0.000138642   0.000601568   3.48304e-05   0.000144734  -2.03992e-05  -8.96095e-06   1.88366e-05  -1.29031e-06       1.39515       1.94935       2.00802       2.16295       2.02252       1.89094       1.81876       1.70399       1.47917       1.39824       1.21131      0.999191      0.803449      0.623586      0.463722      0.338854      0.238020      0.167442      0.113874     0.0782337     0.0537485     0.0322232     0.0214793     0.0130420    0.00787866    0.00449910    0.00258331    0.00147748   0.000776984   0.000398428   0.000199218   9.57518e-05   4.68852e-05   2.14461e-05   9.11878e-06   3.83681e-06
  25  13 2947.6102    3.3622  0.9052 12.7318 -0.0034  0.0197   0.0596   0.0483    0.0725   0.0000   439.3551       6.59086       11.1704      0.861224      -3.79033       1.98066      -1.25667      -2.56866     -0.290033     -0.776570      0.143206     -0.992465      0.141204     -0.239413     -0.646579     -0.182360     -0.115673      0.185301      0.103125    -0.0396067    -0.0685300     0.0638500     0.0399338   -0.00549823   -0.00733004    0.00501104    0.00383068  -0.000415631    0.00182287  -0.000912983  -0.000176615   6.14313e-05   1.13349e-05  -4.66011e-06   1.01853e-05  -3.15325e-06       1.34051       1.66794       1.80402       1.80201       1.79247       1.83164       1.73739       1.58822       1.36539       1.18202       1.02498      0.859573      0.722175      0.564237      0.424238      0.296435      0.210394      0.155668      0.110864     0.0782981     0.0521920     0.0342298     0.0215899     0.0131952    0.00738639    0.00420772    0.00241879    0.00129787   0.000690399   0.000378058   0.000185956   8.87793e-05   4.00945e-05   1.96404e-05   8.05672e-06   3.65613e-06
  25  14 3096.4197    3.6878  1.1596 13.0546 -0.0078  0.0253   0.0646   0.0619    0.0937   0.0000   439.0975       8.48623       12.8701       4.42890      -5.19293      -5.30095      -3.26490      -4.15014       3.53587      -4.32928      0.919509     -0.190027      -1.56087     -0.243832     -0.250477     0.0492050      0.147986      0.228508     0.0528036     -0.173994     0.0885828    -0.0881675    -0.0251599   -0.00190280   8.30210e-05    0.00582508   -0.00750843   -0.00106879    0.00107460   0.000301320  -0.000194935  -0.000243141   2.40270e-05  -1.34586e-05   5.26537e-06   5.19695e-07       1.69233       2.23757       2.38062       2.52588       2.59416       2.39915       2.13164       2.04697       1.80961       1.64119       1.33056       1.14312      0.949779      0.722169      0.537008      0.374649      0.270621      0.202541      0.141146     0.0939576     0.0594426     0.0410378     0.0264516     0.0169944    0.00964904    0.00541039    0.00310928    0.00170826   0.000971314   0.000528685   0.000250575   0.000129355   5.49386e-05   2.48820e-05   1.10282e-05   4.33119e-06
  25  15 3244.1832    3.5613  1.2145 13.1590 -0.0105  0.0290   0.0636   0.0643    0.0885   0.0000   436.5511       14.0932       10.1472     0.0595260       1.00810      -5.06630      -2.26123      -2.95094      0.937249      -4.62779       1.33709     -0.758974      -1.31225      -1.21572     0.0188179      0.324455     -0.383315      0.207198      0.180987     0.0324793     -0.141779    -0.0348421     0.0421236   -0.00373866    -0.0234323   -0.00541211   0.000734984   -0.00334686  -0.000480904   2.81349e-05  -0.000207242  -0.000144954   7.70425e-05   1.05549e-07   5.86554e-07   8.04070e-06       1.94295       2.29450       2.28659       2.68107       2.92615       2.61009       2.22477       2.21749       2.21648       1.84339       1.29188       1.07644      0.969691      0.826697      0.581049      0.393782      0.322071      0.249297      0.180775      0.109921     0.0679925     0.0460944     0.0327417     0.0203747     0.0115464    0.00589068    0.00337800    0.00201839    0.00125308   0.000680822   0.000346055   0.000164626   7.08735e-05   2.98178e-05   1.21312e-05   4.94868e-06
  25  16 3391.4403    3.0221  1.8280 12.7755 -0.0061  0.0315   0.0432   0.0827    0.0530   0.0000   441.3924       9.03451       6.31656      -2.42123       3.75954      -8.81948      0.966178      -4.88935      -3.35587      -2.36559       2.77438      -1.82775       1.11700      -2.12239    -0.0720458       1.38436      0.127773     -0.378263      0.458254      0.225966     -0.130016     0.0810430    0.00445787   -0.00392325   -0.00782971    0.00782067   -0.00487875   -0.00413434   -0.00167114    0.00123991   0.000497843  -0.000131368  -0.000199464   3.34839e-06  -1.99281e-05   4.44923e-06       1.99343       2.55718       2.82636       2.98506       2.92759       2.98884       2.66513       2.45181       2.18007       1.91440       1.63150       1.35089       1.04335      0.842197      0.650045      0.491763      0.346350      0.258178      0.174756      0.122883     0.0801609     0.0531805     0.0329405     0.0208662     0.0123497    0.00755760    0.00421444    0.00237689    0.00127846   0.000659333   0.000331614   0.000164206   7.65361e-05   3.45898e-05   1.50567e-05   6.47248e-06
  25  17 3538.4284    2.4510  2.8315 12.2136 -0.0034  0.0400   0.0283   0.1073    0.0415   0.0000   444.8333       19.6004       12.2190      -6.62254      -3.56664      -9.03885      -2.74546     -0.452199       7.49861      -1.04914      0.732418      -1.43008      -2.32778      0.839588      0.374277      -1.01301      0.586524      0.705247    -0.0131891     0.0388980    -0.0499918    -0.0282526     0.0636194     0.0130418    0.00961250  -0.000927424   -0.00671799   -0.00402558   -0.00159941   0.000277870   0.000266854   2.34153e-05  -0.000147118  -1.71952e-05   2.49477e-07   4.54403e-07       2.54340       3.29978       3.62391       3.82884       3.80576       3.75878       3.47971       3.20991       2.92910       2.36665       2.02907       1.67284       1.35696       1.04635      0.833468      0.612393      0.462516      0.330651      0.230490      0.155336      0.104008     0.0677120     0.0424609     0.0256817     0.0158809    0.00916619    0.00500217    0.00294493    0.00152254   0.000788303   0.000424321   0.000199436   9.66020e-05   4.45901e-05   1.79012e-05   8.16757e-06
  25  18 3685.2338    2.0053  4.3341 11.7119 -0.0036  0.0533   0.0207   0.1421    0.0357   0.0000   433.8037       16.6873       19.7452      -6.43367       6.22046      -16.1376     -0.983400       3.17009      -1.77966      -6.87043      -1.35078      -3.23771       1.12815      0.123641       1.10115     -0.501869     -0.238908     0.0617195    -0.0305543      0.129302   -0.00783098     0.0157809    0.00178603    -0.0117513     0.0181378   0.000158577    0.00863709  -1.58806e-05  -0.000714965   -0.00283447  -0.000882884   0.000226203   7.51420e-05  -0.000155469  -2.48091e-05   1.73314e-05       3.39184       4.40027       5.01779       5.03316       5.20021       5.09799       4.66948       4.38268       3.80209       3.18013       2.75355       2.19759       1.81391       1.40475       1.09938      0.806996      0.606890      0.430936      0.301176      0.208827      0.135836     0.0891842     0.0568271     0.0344568     0.0206905     0.0120558    0.00683289    0.00374372    0.00202301    0.00106061   0.000537434   0.000262438   0.000124391   5.54309e-05   2.48438e-05   1.00585e-05
  25  19 3831.7707    1.7194  6.3771 11.1503 -0.0030  0.0656   0.0158   0.1841    0.0362   0.0000   439.8037       20.8084       11.4432      -1.58117       8.28131      -22.1001      -7.34652     -0.600506       1.63000      -2.46827       1.62575       3.11943       3.97768     -0.350127     -0.529074       1.59006      -1.44595     -0.512196      0.496605      0.169395     -0.161486     -0.200213    -0.0752806     -0.109267    -0.0311527    0.00468510   -0.00566781   0.000745608    0.00283691  -0.000761670   -0.00113367  -0.000347672  -6.92219e-05  -3.13919e-06   1.07640e-05   1.23003e-05       4.04784       5.28537       5.98621       6.14278       6.12785       6.00579       5.61678       5.23316       4.54880       4.01191       3.32852       2.81053       2.23622       1.76830       1.35530       1.00766      0.756679      0.529448      0.370925      0.257278      0.170027      0.109571     0.0696885     0.0437117     0.0258282     0.0150926    0.00868891    0.00476114    0.00258322    0.00135539   0.000670381   0.000338486   0.000158441   7.34582e-05   3.07831e-05   1.29990e-05
  25  20 3978.0112    1.3880  8.4122 10.9243 -0.0046  0.0866   0.0131   0.2459    0.0320   0.0000   439.3433       18.8192       12.5975     -0.582947      -4.93340      0.489866      -7.42581      -5.99707      -16.7076      -7.91883       4.50605       2.11327       3.45258      -2.14088       1.42742      0.635014      0.849950     -0.573967      0.373862      0.356341     -0.265815      0.229247      0.137511    -0.0138754     -0.107896   -0.00618613     0.0262792    0.00731657   -0.00211409   -0.00599437   0.000681644   0.000952082   0.000129918  -0.000220465  -3.69845e-05   4.38569e-06       5.28933       6.99337       7.99836       8.04249       8.17667       7.94687       7.46035       6.79849       6.13416       5.28834       4.45613       3.71859       2.96659       2.33873       1.80931       1.35722      0.998251      0.715443      0.494453      0.341470      0.228157      0.148609     0.0938977     0.0576408     0.0349115     0.0208588     0.0118392    0.00654379    0.00353960    0.00185706   0.000931571   0.000474332   0.000218814   0.000100682   4.23482e-05   1.78503e-05
  25  21 4124.3856    1.1591  9.9406 10.7030 -0.0039  0.1046   0.0116   0.2985    0.0314   0.0000   433.8810       33.6675       16.6468       7.46270      -3.47798      -5.26098     -0.465094       4.71075      -2.92982     -0.253194       3.16702      -8.81927       2.22125      0.403983       3.01925       1.49296      -3.39875     -0.749497      0.375884      0.174157     -0.455579     -0.257357      0.116014      0.209207    -0.0340551     0.0518791    0.00413290   -0.00306938    0.00327573    0.00102971  -0.000775260   0.000642023   0.000483775  -9.78457e-05   3.20801e-05   2.04476e-05       6.39734       8.45776       9.36504       9.91177       9.81347       9.71327       9.04995       8.30913       7.16327       6.38582       5.29123       4.47430       3.55485       2.82590       2.13823       1.63019       1.19217      0.862778      0.592185      0.419611      0.277724      0.181371      0.116270     0.0715949     0.0432900     0.0257780     0.0147162    0.00821043    0.00428344    0.00233114    0.00116772   0.000574810   0.000269248   0.000127353   5.13067e-05   2.20123e-05
  25  22 4270.2504    0.9564 12.5728 10.5332 -0.0008  0.1425   0.0094   0.3854    0.0278   0.0000   437.5998       28.4437       18.3591      -8.17100      -12.6706      -1.89009      -11.4285      0.799107       24.8943      -9.85077       1.61009       2.47206      -4.46243      0.820023       3.08690       1.71394      -1.87129     -0.140458      -2.66155     -0.713584     -0.125562      0.620991      0.164448     -0.129763     -0.188199     0.0633920     0.0529405    0.00641971    -0.0108523    0.00348411   -0.00119738   0.000798763   0.000148914  -0.000174812  -4.57126e-05   6.23174e-05       8.69624       11.4943       12.6508       13.2742       13.5249       13.2622       12.3112       11.2117       10.0494       8.67687       7.26721       6.04789       4.82039       3.80201       2.96397       2.25380       1.68075       1.19519      0.849311      0.568500      0.384950      0.252814      0.159506      0.100095     0.0617374     0.0357569     0.0206433     0.0116993    0.00621447    0.00327207    0.00171145   0.000810140   0.000397739   0.000179305   7.20438e-05   3.08646e-05
  25  24 4561.7669    0.5931 15.0210 10.3067 -0.0119  0.2345   0.0070   0.5672    0.0224   0.0000   430.9530       40.2438       8.75559      -48.6389       36.1775      -24.7493       20.4101       39.4461      -33.0619      -29.8615      -10.3755     -0.198894      -12.9727       10.9955       11.4737      -3.55078       1.98086       4.25865      -2.32862      -2.30483     -0.126596      0.408048     -0.320574     0.0585800   -0.00261658    -0.0442997    -0.0663765    -0.0133245     0.0264395  -0.000732178   -0.00127100  -8.07303e-05  -0.000258142   -0.00140509  -0.000247868   0.000143748       13.9671       17.9475       20.9334       21.3210       21.7136       21.1700       20.0322       17.7268       16.2891       14.2366       11.9582       9.74083       8.09235       6.25663       4.89216       3.70839       2.71331       1.96061       1.39295      0.948259      0.635844      0.418285      0.268221      0.169891      0.102269     0.0614344     0.0350428     0.0200238     0.0109033    0.00574180    0.00297732    0.00145146   0.000692589   0.000321573   0.000125983   5.45061e-05
  26   6 1869.0371    0.4276  0.4541  9.5618 -0.0043  0.0216   0.0109   0.0354    0.0386   0.0000   441.2669      -1.91503       20.5475      -2.28178     -0.795118     -0.692432       1.50335      -1.45352      0.125920      -1.23975       1.40874       1.11622      0.309448     -0.621576     -0.272353    -0.0295702     -0.229010      0.162322      0.110415    -0.0832996    -0.0274972   -0.00263672    -0.0288540    0.00996068    0.00430586   -0.00614966   0.000312788   0.000676103   0.000119187   0.000180070  -0.000152592  -1.59058e-06  -6.59039e-05   2.85676e-05   2.93201e-06   7.50027e-06       1.61838       1.35731       1.60024       2.20378       2.26162       1.66924       1.48605       1.69641       1.57705       1.16324      0.862210      0.911194      0.918529      0.522934      0.338593      0.323105      0.278610      0.170090     0.0978632     0.0649205     0.0603035     0.0435179     0.0253908     0.0134379    0.00756661    0.00657110    0.00445880    0.00234095    0.00101582   0.000448262   0.000315315   0.000195325   0.000105347   5.55764e-05   2.43629e-05   9.57593e-06
  26   8 2206.0810    0.9119  0.7691 10.3468 -0.0031  0.0199   0.0173   0.0448    0.0566   0.0000   437.7534     -0.288051       20.7671      -1.19191      -7.23460      -3.57638      0.497494     -0.804193      -1.61248      0.268512      0.956718      0.478303      0.202371       1.17414     -0.384586    -0.0540149      0.424133     -0.266099     0.0779607     -0.176067     0.0411017     0.0224194  -0.000108540    0.00557728    -0.0141405    0.00549175   -0.00495133  -0.000336056    0.00212093  -4.17129e-05  -0.000154896   0.000182853   0.000134218  -5.23288e-05   6.99311e-06   6.72202e-06       1.27361       1.62734       1.68082       1.78340       1.90657       1.92327       1.68288       1.50260       1.40768       1.23800       1.06710      0.822664      0.659224      0.509069      0.427440      0.332130      0.248347      0.174348      0.128354     0.0837343     0.0576710     0.0375833     0.0237605     0.0148546    0.00939022    0.00570765    0.00353463    0.00196536    0.00112580   0.000575019   0.000293202   0.000147397   6.84281e-05   3.20882e-05   1.37164e-05   6.32392e-06
  26   9 2366.1067    1.2956  0.8973 10.9963 -0.0024  0.0211   0.0227   0.0504    0.0598   0.0000   436.2042      0.982215       16.1715   -0.00502626      -2.26880      0.326556      0.164166      0.376885      0.753997     -0.386620      0.623707      0.126648      -1.00120     -0.403070      0.118090      0.643872     -0.298225      0.101764     -0.115063    -0.0832374    -0.0196217    -0.0563477    -0.0217609  -0.000201183   -0.00402609   -0.00472340    0.00302230  -0.000883717  -0.000139142  -0.000160554   2.37749e-05   1.07000e-05  -0.000101370  -6.37015e-05  -4.58393e-06   7.74742e-06       1.17570       1.69047       1.72830       1.87748       1.97888       1.79430       1.77345       1.60779       1.43502       1.23768       1.01590      0.883933      0.698865      0.547599      0.423935      0.333002      0.254650      0.179685      0.131446     0.0865052     0.0596405     0.0379459     0.0261581     0.0152641     0.0105531    0.00575723    0.00351820    0.00198813    0.00106431   0.000593437   0.000305457   0.000152553   7.71957e-05   3.49647e-05   1.67749e-05   7.18702e-06
  26  10 2521.3011    1.6863  1.0077 11.6012 -0.0006  0.0229   0.0292   0.0551    0.0637   0.0000   441.0631       1.80079       17.8221       1.70362      -1.43159       1.06015      -2.91668      -2.40046       1.18281      -2.74828      -1.94726     0.0479844      0.389070     -0.671263     -0.386753      0.143087     0.0782419     -0.111657     -0.292839      0.149978     0.0393978    -0.0758871    -0.0144504     0.0160664     0.0159973   -0.00596417    0.00291994    0.00287093   -0.00158530  -0.000247586   0.000390814  -0.000348839  -3.47996e-05   6.20088e-05  -6.47294e-06  -7.96823e-06       1.41145       1.82366       2.07354       2.07562       2.08622       2.06677       2.05546       1.80342       1.56900       1.42200       1.19032      0.973996      0.837638      0.631429      0.502997      0.370186      0.276236      0.200469      0.139800      0.104344     0.0646799     0.0465566     0.0299293     0.0172182     0.0112278    0.00668024    0.00394758    0.00209744    0.00122395   0.000658492   0.000316268   0.000170204   8.56605e-05   4.11860e-05   1.66216e-05   8.39396e-06
  26  11 2674.5178    2.3312  0.9765 12.0235 -0.0038  0.0223   0.0397   0.0531    0.0768   0.0000   436.5259      0.867765       11.9720     -0.519991      0.133742     -0.941527      -1.60576      -4.01196      -4.82097     -0.892670      0.783586     -0.269611     -0.689090     -0.654432      0.590417      0.324783     -0.243723    -0.0973441      0.217583    -0.0275140     -0.115042      0.113670    0.00586513    0.00476071     0.0128858    0.00657997    0.00173153   -0.00149194   0.000364826   0.000361394  -0.000241612  -7.70140e-05   6.52559e-05  -1.49934e-05  -2.54337e-05   4.70317e-06       1.50773       1.77263       1.88817       2.13979       2.30413       2.02210       1.72360       1.66843       1.65992       1.51074       1.16510      0.920691      0.822152      0.706841      0.517651      0.340768      0.247606      0.205369      0.153891     0.0936765     0.0567101     0.0386610     0.0278040     0.0184344     0.0111041    0.00615466    0.00322301    0.00188829    0.00115711   0.000729122   0.000397306   0.000201871   9.65669e-05   4.10392e-05   1.72949e-05   7.47049e-06
  26  12 2826.7248    2.9081  0.9455 12.5410 -0.0080  0.0207   0.0508   0.0505    0.0714   0.0000   438.3311       7.51354       14.9527     -0.788676      -1.34849      -2.82715     -0.504099      -1.73678      -1.47001      -2.73083      -1.73528     -0.665691     -0.111249       1.26999     -0.245976     -0.409354     -0.300316      0.313234    0.00871989    -0.0960512    -0.0879950    -0.0285223    -0.0200126   -0.00593859     0.0160165    0.00153645   0.000459674   5.81492e-05   -0.00131312    0.00142916  -0.000180858  -0.000103617  -4.73950e-05   2.16106e-06  -4.14424e-05   2.51226e-07       1.35102       1.63335       1.75777       2.00220       2.08283       1.93905       1.66920       1.61342       1.49729       1.32784       1.08406      0.907833      0.746656      0.585143      0.448192      0.347831      0.257930      0.176980      0.121169     0.0880509     0.0613323     0.0412160     0.0251954     0.0155303    0.00914579    0.00599821    0.00379072    0.00215233    0.00116379   0.000624150   0.000342620   0.000166788   8.19501e-05   3.80708e-05   1.85149e-05   8.15072e-06
  26  13 2977.6287    3.5103  1.0060 12.8151 -0.0031  0.0211   0.0584   0.0527    0.0723   0.0000   440.6506       11.8065       14.0862     -0.594423       2.03356      -1.00031      -1.80759      -4.44593      -1.89651      -1.43463      0.333554     0.0438735     0.0369217      0.654311      0.256129     -0.143275     -0.209135     0.0797164     0.0566019    -0.0100806    -0.0474222     0.0250990     0.0240867     0.0146669    0.00275183   -0.00732134   -0.00489672   -0.00136084   0.000716443   -0.00116158   6.48260e-05  -0.000207213  -5.48610e-05   3.66633e-05   2.33057e-05  -1.10938e-05       1.28429       1.70351       1.68945       1.88683       1.86286       1.97209       1.74936       1.59397       1.40802       1.23952       1.09490      0.934421      0.738539      0.546454      0.430267      0.339266      0.256837      0.189997      0.131190     0.0872004     0.0574165     0.0385205     0.0254046     0.0171521     0.0104765    0.00641656    0.00368849    0.00201264    0.00112794   0.000574037   0.000306351   0.000147071   7.53718e-05   3.39878e-05   1.57168e-05   7.38306e-06
  26  14 3127.1961    3.3903  0.9895 13.4848 -0.0164  0.0244   0.0643   0.0552    0.0628   0.0000   440.0435       8.33106       6.58636       2.30998     -0.484537      -3.91160       2.64299      -5.81095       1.05042     -0.188300     -0.826051     -0.600490      0.801362       1.50253      0.406513     -0.278774     -0.670784    0.00128345      0.374621     0.0373372    -0.0382404    0.00665157    -0.0168813   -0.00426803    -0.0310096    0.00590337   -0.00448513    0.00675454   0.000214194  -0.000692009   0.000167244   0.000485297  -1.35695e-05  -7.40149e-05   1.02596e-05  -7.68571e-06       1.50627       2.02709       2.07632       2.24864       2.28809       2.09258       2.15473       1.86690       1.72442       1.46473       1.26285       1.06795      0.842942      0.663985      0.523912      0.415881      0.285341      0.208619      0.152647      0.105429     0.0688621     0.0458756     0.0296536     0.0192130     0.0111456    0.00678099    0.00404549    0.00228933    0.00126666   0.000656943   0.000367930   0.000176039   8.41905e-05   4.06234e-05   1.94538e-05   8.56490e-06
  26  15 3275.6609    3.3918  1.4725 13.1206 -0.0068  0.0283   0.0554   0.0746    0.0672   0.0000   434.1316       10.9129       16.1923       1.52724      -5.61073      -2.85053      -2.33271      -3.97938       2.06432      -5.11348     -0.582754      -3.52828      0.446718     -0.645228     -0.649225     -0.637489      0.205928     -0.222142    -0.0176196    -0.0690420      0.138886     0.0128045    -0.0129461    -0.0430076    0.00636407    0.00103759   -0.00326202  -0.000892368    0.00150390  -0.000248099   -0.00125252  -0.000377627  -3.88991e-05   2.33359e-05  -3.56818e-06   7.89958e-07       1.81737       2.34014       2.43087       2.62066       2.71010       2.52041       2.36299       2.04030       1.97767       1.85125       1.61081       1.31645       1.02445      0.834471      0.666629      0.498463      0.355302      0.245398      0.172652      0.124418     0.0855632     0.0591405     0.0343282     0.0222406     0.0131589    0.00864280    0.00521227    0.00296009    0.00176300   0.000850755   0.000473410   0.000221073   0.000110840   5.25250e-05   2.18747e-05   1.00746e-05
  26  16 3423.6581    2.8657  1.9906 12.7357 -0.0074  0.0346   0.0399   0.0848    0.0525   0.0000   434.3466       8.82577       21.7163      -1.23075      -1.01413      -2.31914     -0.379349      -7.97454      0.260939      -2.13339       1.08628      -1.61161       1.21231      0.576954     -0.285694     -0.889079     -0.331655    -0.0901965     -0.294220     -0.128369    -0.0293551    -0.0611571     0.0319646    -0.0152935   -0.00973183  -5.56711e-05  -0.000341724   -0.00230641   -0.00213244  -8.55784e-05    0.00140578   7.28799e-05  -0.000277017   1.12307e-05  -2.14801e-06   2.77277e-05       2.10084       2.81612       2.96680       3.25646       3.33784       3.01847       3.06742       2.72547       2.49637       2.01949       1.80447       1.53409       1.20323      0.960981      0.704842      0.593692      0.414349      0.311734      0.214286      0.149719      0.105200     0.0639150     0.0445783     0.0269237     0.0174139     0.0100733    0.00583690    0.00342050    0.00180941   0.000997778   0.000508643   0.000253473   0.000127013   6.06247e-05   2.94776e-05   1.28474e-05
  26  17 3571.2781    2.3715  3.3142 12.1217 -0.0053  0.0437   0.0256   0.1176    0.0372   0.0000   444.2794       17.7465       19.0263       3.82737       3.97825      -8.65198      0.782984      -6.86564       9.67759       2.82715      -4.54848      -4.07094      -3.03141      -1.93787    -0.0355193     -0.409846     -0.834438     -0.142107     -0.302259      0.378700     0.0133535      0.123892     0.0349399    0.00345327     0.0153769    0.00295728    0.00172435    0.00743328    0.00535974   -0.00228073  -1.28837e-05  -3.97374e-05   0.000251375  -2.51414e-05  -8.83980e-06  -2.05655e-05       2.57258       3.56611       3.82548       4.10162       3.91136       3.90724       3.62883       3.42509       2.98683       2.69467       2.30025       1.96870       1.54563       1.27458      0.959967      0.728464      0.526556      0.377230      0.273450      0.185429      0.130092     0.0839487     0.0541687     0.0345594     0.0208223     0.0124676    0.00734492    0.00420721    0.00229763    0.00128160   0.000642353   0.000331230   0.000162706   7.74721e-05   3.44822e-05   1.55852e-05
  26  18 3718.8862    1.9781  4.7627 11.5182 -0.0047  0.0557   0.0191   0.1440    0.0365   0.0000   433.8428       17.2488       21.8267       6.29794       2.31416      -3.04777      -6.06968      -9.92712       4.04850      -3.37449      -4.22298      -2.50215     -0.857690     -0.754508     -0.370267       1.31331      -1.23529     -0.546916      0.531428      0.194956    -0.0487037     -0.103310    -0.0875369     0.0208206   -0.00459151    -0.0214086     0.0146280   -0.00561924   -0.00269297    0.00350732    0.00279833  -0.000505011   0.000162470   7.88626e-05  -6.02864e-06  -6.91914e-06       3.20810       4.38300       4.79046       4.91745       4.89825       4.96497       4.67211       4.37066       3.91094       3.28864       2.81213       2.32187       1.85566       1.54174       1.16213      0.932376      0.686856      0.494325      0.360195      0.247486      0.167644      0.110062     0.0707710     0.0438191     0.0271396     0.0161558    0.00925517    0.00536482    0.00294917    0.00159750   0.000827194   0.000423510   0.000206403   0.000101163   4.35830e-05   1.99525e-05
  26  19 3865.7043    1.6599  6.4177 11.1355 -0.0018  0.0674   0.0152   0.1843    0.0350   0.0000   435.4598       15.8435       17.7722      -2.62339      -12.8570      -14.6546       3.45294      -2.02982       1.60421      -10.1696       6.54185      -1.23705      0.930465      0.512429      -2.05964      0.407283      -1.58558      0.468351     -0.135075     -0.197186     0.0159942     -0.117277     -0.114044   -0.00468831     0.0486129    -0.0306259   -0.00325333     0.0209122   -0.00451811   0.000727147    0.00129372   0.000363067  -0.000408344  -3.84600e-05  -0.000111553   4.52181e-05       3.89924       5.25894       5.81221       6.06701       6.02986       5.92226       5.48620       5.23033       4.59786       4.07717       3.53108       2.88496       2.39442       1.84585       1.48564       1.11996      0.821459      0.605382      0.419632      0.293350      0.202986      0.131977     0.0859416     0.0532428     0.0326790     0.0202568     0.0116639    0.00673842    0.00377662    0.00199469    0.00105339   0.000529382   0.000267904   0.000126582   5.54126e-05   2.52338e-05
  26  20 4012.8161    1.3334  8.4913 10.8759 -0.0046  0.0864   0.0126   0.2464    0.0319   0.0000   431.5545       19.2866       16.3976      -9.00501      -2.49229      -2.17527      -12.3832      -4.42930       12.2156      -2.46538     -0.518620      -9.41729      0.245681       2.61112      -3.53977      0.805623    -0.0288542     -0.274872     -0.612610     -0.578913      0.323477     0.0957822     0.0106736     0.0550954     0.0491930    -0.0180534     0.0128044   -0.00639266    0.00172883   -0.00332833   -0.00108043   0.000822255   0.000696135   7.51651e-05  -1.78026e-05  -1.91202e-05       5.03392       6.54055       7.41122       7.68564       8.00001       7.64820       7.17491       6.50306       6.03021       5.22380       4.42553       3.60911       3.02259       2.38551       1.86142       1.41584       1.06365      0.759591      0.550822      0.381829      0.257226      0.173974      0.111943     0.0703765     0.0431719     0.0264630     0.0155489    0.00899882    0.00493961    0.00271643    0.00143347   0.000740757   0.000358406   0.000172866   7.43387e-05   3.35100e-05
  26  21 4159.3997    1.0816 11.0264 10.6903 -0.0038  0.1187   0.0109   0.3395    0.0296   0.0000   437.2709       17.3100       4.17841      -7.44012       4.12179     -0.506914      -7.32279      -4.54239       18.3296      -1.93522      -24.1962      -16.9059       8.34433      -4.70290      -1.67244     -0.949270     -0.276275     -0.640144      -1.75862     -0.950961      0.797532      0.286069     -0.222026     0.0360123     0.0687872    -0.0976274    0.00478692   -0.00110754    -0.0104996  -0.000224282    0.00125200   0.000217630  -0.000379308  -7.07510e-05   0.000105279   4.20219e-05       6.82551       8.87775       10.2791       10.2725       10.7118       10.3415       9.75153       9.07362       8.11373       7.11673       6.09841       5.05199       4.11300       3.30357       2.57490       1.98490       1.45066       1.06671      0.774823      0.530008      0.360543      0.242027      0.156732     0.0994442     0.0616378     0.0369114     0.0219702     0.0126077    0.00696484    0.00386647    0.00201696    0.00104942   0.000507489   0.000246764   0.000104465   4.84353e-05
  27   5 1713.5741    0.2963  0.2474  9.4016 -0.0109  0.0147   0.0104   0.0257    0.0290   0.0000   440.5536      0.139736       20.0486       1.28168      -1.95131      0.569660      0.898587     -0.936986      0.178250     -0.189674    -0.0528055      0.221957     -0.596174      0.133195     0.0987709     0.0920392     0.0882645     0.0152792      0.135464     0.0548639    -0.0337092   -0.00497648   4.36974e-05   -0.00163679    0.00217683    0.00368943    0.00178427   0.000984753  -0.000621728   0.000222924   0.000276303   1.83993e-06  -7.82591e-06   5.32280e-06  -2.23459e-05   8.83577e-06       1.06596       1.29263       1.21016       1.12722       1.22633       1.38875       1.43667       1.30356       1.12266      0.983818      0.826005      0.607873      0.519934      0.429237      0.380320      0.306093      0.215251      0.156674      0.118429     0.0876452     0.0618181     0.0424018     0.0270421     0.0153088    0.00897976    0.00543095    0.00320502    0.00200358    0.00108370   0.000587703   0.000312174   0.000159729   7.62421e-05   3.09483e-05   1.62386e-05   7.42371e-06
  27   6 1889.7723    0.4554  0.4592  9.5772 -0.0082  0.0244   0.0120   0.0366    0.0408   0.0000   439.2555      0.312998       18.1857     -0.477486      -1.61028     -0.337368      0.331853       1.75559     -0.908408     -0.868208      0.230390      -1.35189     -0.407158     -0.297044      0.695373     0.0512273     -0.322061     -0.289289   -0.00393838     0.0726579     -0.137126    -0.0315227     0.0176894    -0.0214010    0.00123627    0.00433236    0.00350518    0.00153065  -5.50994e-05   0.000352131   0.000174140   2.78869e-05   5.42468e-05   4.24927e-05  -1.55087e-05   9.28858e-07       1.32508       1.72647       2.02648       1.35701       2.17993       2.18647       1.67460       1.85993       1.19795       1.17807       1.32137      0.860892      0.907015      0.614425      0.366047      0.420647      0.305026      0.218475      0.191677     0.0896761     0.0688516     0.0483076     0.0257317     0.0226095     0.0154867    0.00828989    0.00566024    0.00298454    0.00152740    0.00100863   0.000410379   0.000218163   0.000132550   4.61284e-05   2.53229e-05   1.29510e-05
  27   7 2062.0567    0.6753  0.6238  9.9301 -0.0097  0.0171   0.0144   0.0411    0.0493   0.0000   440.6423       1.73479       15.3750       1.28512      0.390033     -0.341558       5.71327     -0.648640      -3.69049      -2.63788       2.96076       2.07615     -0.509353       1.36072     -0.368823      0.220765     -0.223393     -0.358761     -0.204646      0.119062    -0.0507933    -0.0492312   -0.00722682     0.0217782    -0.0119121   -0.00588666   -0.00692309   -0.00526715   -0.00145216    0.00106913  -8.70493e-05   0.000320961   1.49920e-05  -6.25402e-05   2.99760e-05   2.05309e-05       1.01702       1.27022       1.41324       1.46721       1.59083       1.47467       1.44903       1.24831       1.16176       1.03726      0.846941      0.785370      0.603010      0.480983      0.363025      0.277309      0.221131      0.159680      0.118325     0.0789733     0.0511322     0.0351659     0.0227019     0.0154455     0.0104841    0.00628382    0.00356388    0.00216236    0.00116516   0.000644382   0.000354711   0.000180848   8.99781e-05   4.60883e-05   2.27420e-05   1.05125e-05
  27   8 2229.7957    0.9828  0.8361 10.4332 -0.0072  0.0196   0.0178   0.0475    0.0592   0.0000   439.1110       1.39412       16.9580      0.475180      -5.24031     -0.439483      0.570722      -4.58868      -2.83047     -0.851800      0.146289     -0.621996     -0.426871     -0.254104     -0.191384    -0.0615890     -0.299196    -0.0118043      0.130877     -0.179129    -0.0344587    -0.0900235    0.00948777     0.0100284     0.0249375   -0.00321854   -0.00497420   -0.00316280  -0.000537218   0.000507782   0.000452826  -0.000146902  -1.04844e-05  -5.42376e-05   5.69658e-06   1.20983e-05       1.11594       1.39801       1.58936       1.72159       1.73662       1.61645       1.62113       1.50180       1.28818       1.17966      0.990613      0.776114      0.691741      0.536417      0.420336      0.322783      0.241940      0.178117      0.131508     0.0921943     0.0628423     0.0393551     0.0283798     0.0179892     0.0110346    0.00686054    0.00403102    0.00235889    0.00129076   0.000738352   0.000414428   0.000214206   0.000114500   5.05345e-05   2.75960e-05   1.20524e-05
  27   9 2391.0958    1.3850  1.0489 10.9865 -0.0058  0.0223   0.0228   0.0525    0.0673   0.0000   439.7439       3.59950       15.7648      -2.05378      -1.00774      -2.01857      -2.53248     -0.771402      -3.32904     -0.546406      0.473551     -0.694530      0.342894      0.142707     -0.474855     -0.300974      0.347020     -0.278754     -0.166718     -0.103305     0.0495640   0.000725896     0.0188758    -0.0166295   -0.00776355    0.00640643   -0.00153230    0.00214419   -0.00211500   0.000608692   0.000500100  -7.10692e-05  -6.03281e-05   5.20130e-06   2.37083e-05   3.55141e-06       1.30981       1.61946       1.87791       1.87478       2.01233       1.98646       1.79716       1.72419       1.50777       1.35632       1.13017      0.947366      0.772413      0.591828      0.490318      0.380892      0.283227      0.216555      0.151468      0.105038     0.0747536     0.0494857     0.0317786     0.0209269     0.0131586    0.00784790    0.00505874    0.00284729    0.00169487   0.000885864   0.000495768   0.000259121   0.000127904   6.23169e-05   3.11143e-05   1.43027e-05
  27  10 2547.6699    1.7799  1.0021 11.7753 -0.0036  0.0224   0.0312   0.0555    0.0611   0.0000   439.5397       2.87029       14.5733      0.712650      0.100646      -3.19879       2.63685      -2.84222       1.57057     -0.909001       3.09349      0.242707     -0.535086     -0.243425     -0.223829     -0.392564      0.395523     0.0325733     0.0654900    -0.0947517    -0.0407268     0.0626037    -0.0295730   -0.00835697   0.000101041    0.00170193    0.00927570    0.00705675   -0.00109060   -0.00106555   0.000491417  -0.000263057  -8.94457e-06  -3.72847e-07  -2.13070e-05  -6.60144e-08       1.29488       1.78939       1.96987       2.12839       2.19613       2.08583       1.99046       1.81466       1.58710       1.37114       1.18632      0.912551      0.772685      0.575262      0.488381      0.372058      0.269667      0.204378      0.143086      0.105946     0.0700173     0.0493296     0.0298450     0.0202708     0.0123860    0.00774656    0.00460820    0.00266771    0.00160290   0.000872627   0.000499580   0.000231214   0.000130264   5.83806e-05   2.95617e-05   1.32187e-05
  27  11 2702.2070    2.3912  0.9385 12.1463 -0.0043  0.0206   0.0410   0.0490    0.0693   0.0000   441.0313       6.41767       11.8983       3.17357      -2.52215      -4.22801     -0.109994      -1.36598      -2.19566      -3.52573      -1.15249     -0.383560      -1.46189       1.07099      0.448340      0.423242      0.346090      0.167557     -0.102449      0.124347     0.0237874    -0.0328686     0.0443967     0.0343514    0.00248006    0.00550890    0.00205129   0.000703776   -0.00105741  -9.59572e-05  -0.000335663   0.000331427  -2.59452e-05  -0.000144889   2.33295e-05   1.54167e-05       1.29083       1.58169       1.73947       1.97573       1.93284       1.75635       1.80652       1.65687       1.45331       1.24232       1.08662      0.913935      0.706006      0.576358      0.459962      0.360256      0.271645      0.186105      0.139563      0.100999     0.0696198     0.0454214     0.0288903     0.0194111     0.0123068    0.00733975    0.00423691    0.00254311    0.00153273   0.000839488   0.000455584   0.000225909   0.000119173   5.58256e-05   2.93583e-05   1.45299e-05
  27  12 2855.5431    3.0656  0.8581 12.7208 -0.0079  0.0227   0.0561   0.0467    0.0717   0.0000   439.1632       7.82262       14.8952      0.890768      -1.90544      -2.21552     -0.661609      -1.57997    -0.0858226     -0.188491       2.21855      -3.10369      0.598909     -0.326275      0.528995      0.500468      0.786562     -0.381150      0.308432     0.0506176     -0.116582    -0.0316492     0.0799362     0.0142289    -0.0171657    0.00417354    0.00140120    0.00545623   0.000167842  -0.000492659  -0.000308821  -3.82766e-05   0.000128836   6.29608e-05  -2.77792e-05  -8.12164e-06       1.62290       2.06195       2.15012       2.19825       2.10097       2.04418       1.84424       1.66771       1.72315       1.60501       1.42766       1.26353       1.01918      0.818717      0.636773      0.442987      0.337337      0.254486      0.186214      0.111919     0.0758113     0.0475333     0.0316843     0.0225123     0.0144818    0.00892696    0.00467137    0.00287590    0.00147502   0.000857515   0.000479634   0.000269400   0.000125521   6.16045e-05   2.90765e-05   1.27193e-05
  27  13 3007.2782    3.4989  0.9530 12.9644 -0.0072  0.0201   0.0592   0.0506    0.0701   0.0000   438.8641       9.55340       11.9684     -0.543319      -4.11879      -3.89595      0.995784      -5.36713       1.10636     -0.767214    0.00389323      -1.82604      0.990919     0.0979242     -0.479447    -0.0853005      0.149119      0.458651    -0.0897184     -0.134704    0.00144091     0.0652101     0.0362471   -0.00652858    0.00557848   0.000718695  -0.000870969  -0.000614197    0.00255363   0.000915397   0.000461120  -0.000117051  -1.63188e-05   4.27629e-05   1.70700e-05  -4.89657e-06       1.15351       1.57090       1.71809       1.75329       1.86606       1.74661       1.70213       1.59269       1.37421       1.23761       1.00249      0.876917      0.709127      0.554736      0.452915      0.339576      0.252073      0.189631      0.130691     0.0973044     0.0658518     0.0439130     0.0293593     0.0183839     0.0116297    0.00702542    0.00423037    0.00238153    0.00146176   0.000758221   0.000410264   0.000225633   0.000111440   5.21808e-05   2.72751e-05   1.20500e-05
  27  14 3157.5297    3.6564  1.1673 13.0930 -0.0074  0.0234   0.0593   0.0590    0.0685   0.0000   437.3367       15.0216       17.0552      -3.02004      -6.91648      -7.60303      0.270333      -3.99059      0.699883      -1.00043       1.85286      -2.15500      0.150833      0.628005      0.394615     -0.547694      0.455313     0.0935017     0.0934553    -0.0715444     0.0131072     0.0158644    0.00424626     0.0226207    -0.0380233    0.00544502   -0.00884574   -0.00213089   -0.00294723    0.00188431   0.000272265  -0.000492513  -0.000197064  -2.78162e-05   5.79337e-05  -2.71786e-05       1.45017       1.90062       2.02333       1.96738       2.03927       1.95648       1.94114       1.85367       1.65819       1.42111       1.28369       1.05760      0.860713      0.708199      0.543235      0.439819      0.322419      0.232375      0.169475      0.120015     0.0821142     0.0542418     0.0355273     0.0220147     0.0145921    0.00825563    0.00502677    0.00293063    0.00166877   0.000941788   0.000478224   0.000267212   0.000125397   6.27621e-05   3.07024e-05   1.41212e-05
[truncated: 1,530,965 more chars]
