# Supplementary material for: Global-Mode Analysis of Full-Disk Data from the Michelson Doppler Imager and the Helioseismic and Magnetic Imager
Source: Sol Phys. 2018 Jan 31;293(2):29. doi: 10.1007/s11207-017-1201-5 (PMC6566312; doi:10.1007/s11207-017-1201-5)
Supplement: Supplementary file 3 — (TAR 230.0 MB) [file 11207_2017_1201_MOESM3_ESM.tar › MDI/mdivwcomm.5454]

   0  20 2898.8684    3.7839  1.0035 10.9212  0.0000  0.1510   0.5810   0.5202    4.2202   0.0000     0.0000       0.00000       0.00000       0.00000       0.00000       0.00000       0.00000       0.00000       0.00000       0.00000       0.00000       0.00000
   0  22 3168.5514    4.4696  0.7790  3.9189  0.0000  0.1322   0.6921   0.3577 1000.0000   0.0000     0.0000       0.00000       0.00000       0.00000       0.00000       0.00000       0.00000       0.00000       0.00000       0.00000       0.00000       0.00000
   0  24 3438.5585    3.6710  1.7944 10.6212  0.0000  0.2600   0.5228   0.7464    5.5648   0.0000     0.0000       0.00000       0.00000       0.00000       0.00000       0.00000       0.00000       0.00000       0.00000       0.00000       0.00000       0.00000
   1  11 1749.1867    0.4232  0.4266  9.8921  0.0000  0.1560   0.0728   0.2520    0.2204   0.0000   296.7800      -13.7429       0.00000       0.00000       0.00000       0.00000       191.705       150.344       0.00000       0.00000       0.00000       0.00000
   1  13 2020.8149    0.5829  1.0844  9.6150  0.0000  0.1741   0.0591   0.2507    0.3718   0.0000   439.8829       79.1001       0.00000       0.00000       0.00000       0.00000       238.708       109.093       0.00000       0.00000       0.00000       0.00000
   1  14 2156.8600    0.7778  0.9854  9.7264  0.0000  0.1618   0.0692   0.2956    0.4515   0.0000   489.5888      -85.8521       0.00000       0.00000       0.00000       0.00000       230.359       86.0706       0.00000       0.00000       0.00000       0.00000
   1  15 2291.8627    1.0204  1.3149  8.7917  0.0000  0.1185   0.0763   0.2931    1.2156   0.0000   261.9666       50.1152       0.00000       0.00000       0.00000       0.00000       153.893       77.7276       0.00000       0.00000       0.00000       0.00000
   1  16 2425.3815    1.4463  1.6913  7.6424  0.0004  0.1360   0.0899   0.3300    2.6329   0.0000   348.7734      -4.29509       0.00000       0.00000       0.00000       0.00000       169.219       83.7369       0.00000       0.00000       0.00000       0.00000
   1  21 3098.1597    4.5948  0.7479 11.5323  0.0000  0.0876   0.3839   0.2370    2.1494   0.0000   562.7958       31.1860       0.00000       0.00000       0.00000       0.00000       102.091       68.6583       0.00000       0.00000       0.00000       0.00000
   1  22 3233.2543    4.1031  1.4579  5.7558  0.0000  0.1156   0.2822   0.3551  404.6638   0.0000   399.3451       62.4830       0.00000       0.00000       0.00000       0.00000       145.863       84.1463       0.00000       0.00000       0.00000       0.00000
   1  23 3368.5466    3.4988  2.2614  9.8173  0.0000  0.2007   0.1831   0.4502    3.1691   0.0000   528.8909      -120.187       0.00000       0.00000       0.00000       0.00000       190.638       157.172       0.00000       0.00000       0.00000       0.00000
   1  24 3503.8517    3.2365  2.9659 -0.0982  0.0000  0.1718   0.1408   0.5829 1000.0000   0.0000   467.6583      -150.435       0.00000       0.00000       0.00000       0.00000       226.135       116.444       0.00000       0.00000       0.00000       0.00000
   1  25 3639.8420    2.5646  4.7457  8.5122  0.0027  0.2774   0.0887   0.8127    9.0438   0.0000   -77.7702       380.675       0.00000       0.00000       0.00000       0.00000       284.065       226.813       0.00000       0.00000       0.00000       0.00000
   2  13 2081.8820    0.7342  0.9204  8.2572  0.0021  0.0891   0.0464   0.1957    0.6388   0.0000   504.4558       102.407       35.3495      -4.18922       0.00000       0.00000       72.1238       52.8272       29.8741       8.68971       0.00000       0.00000
   2  14 2217.6730    1.0936  0.7537  9.3085  0.0000  0.1000   0.0758   0.1380    0.6583   0.0000   415.3670       10.5976      -2.27814     -0.453634       0.00000       0.00000       76.9722       56.7370       37.5403       10.4679       0.00000       0.00000
   2  17 2619.4755    2.4066  1.1080  2.1023  0.0000  0.0956   0.1413   0.2095 1000.0000   0.0000   429.5405       10.2339       5.02338      -13.9347       0.00000       0.00000       56.9179       59.7665       27.1334       15.5997       0.00000       0.00000
   2  19 2889.5586    3.5207  0.9338  5.3569  0.0000  0.0683   0.2069   0.1580  238.1691   0.0000   435.5274       13.0428       22.5804      -8.22340       0.00000       0.00000       53.4175       45.3757       23.8484       8.45765       0.00000       0.00000
   2  20 3024.6113    4.3213  0.7561  2.2422  0.0000  0.0689   0.2924   0.1409 1000.0000   0.0000   439.1126       6.62294       34.8747       4.39537       0.00000       0.00000       49.8981       39.8140       27.2994       8.54357       0.00000       0.00000
   2  21 3159.7087    4.3332  0.9915 11.1075  0.0000  0.0727   0.2609   0.1837    1.7365   0.0000   478.3132      -15.2655      -7.91818      -9.53064       0.00000       0.00000       54.9573       43.2426       27.2474       8.94005       0.00000       0.00000
   2  23 3430.8021    3.2847  2.6161  3.5129  0.0000  0.1232   0.1458   0.3413 1000.0000   0.0000   400.6116       107.916      -14.7123       18.1937       0.00000       0.00000       88.7753       74.3441       42.1046       16.2626       0.00000       0.00000
   2  24 3566.6922    2.8454  3.0998  8.5203  0.0000  0.1386   0.0993   0.3617    4.4188   0.0000   415.3989      -68.5584       9.80293       23.8304       0.00000       0.00000       94.1846       76.4120       54.9286       18.3733       0.00000       0.00000
   3  14 2273.4514    1.1215  0.6091  9.6861  0.0000  0.0566   0.0832   0.1250    0.3745   0.0000   460.0804      -1.21479       23.0718      -24.4055      0.941591      -1.75768       27.5491       24.0616       21.2611       14.2930       5.72666       1.46129
   3  15 2407.5266    1.4014  0.7990 10.1909  0.0000  0.0681   0.0963   0.1568    0.5670   0.0000   482.1915       5.46548      -7.05707     -0.594038      -13.6202     -0.269799       28.5904       33.6750       21.1336       15.5943       5.92285       2.47647
   3  16 2541.5423    1.9617  0.8333 10.5499  0.0000  0.0606   0.1245   0.1700    0.6994   0.0000   400.9986       16.8378      -1.95529      -3.39751      0.992402      -1.79804       28.2876       29.9582       19.7539       13.5603       5.14589       2.01863
   3  18 2811.4096    2.8776  0.8355 11.3612  0.0000  0.0704   0.1750   0.1553    0.6641   0.0000   412.1839       25.5226       51.2661      -8.89250     -0.641623     -0.237840       25.6941       30.6554       24.7339       12.7377       7.97547       2.41486
   3  21 3217.6742    3.8221  1.0760 12.4953  0.0000  0.1765   0.2199   0.1996    0.4843   0.0000   497.2059       48.1164       15.7814       1.19584       1.79260      -3.99760       123.749       112.077       67.7093       25.5229       9.06032       2.30410
   3  22 3353.3634    3.4106  1.3754 12.2720 -0.0581  0.0832   0.1867   0.2275    0.6367   0.0000   428.7678      -26.1915       44.5527       2.56426      -2.38355       6.65929       49.6211       46.1343       29.9515       17.9108       6.40379       2.18291
   3  23 3489.3241    3.0519  1.9711 11.4236  0.0000  0.0940   0.1390   0.2646    0.4763   0.0000   413.6868       81.9445       70.2950      -16.2702      -15.2549       4.18787       49.4584       46.8486       34.2882       19.5830       9.23944       2.70752
   3  24 3626.0155    2.4031  3.0321 11.3763  0.0003  0.1314   0.0931   0.3827    0.2193   0.0000   432.2562       103.044       123.420      -6.39660      -3.14255      0.514016       69.7217       71.5496       47.9944       25.5111       12.1578       4.09254
   4  12 2051.6504    0.5890  0.5489  9.4126  0.0000  0.0621   0.0420   0.1102    0.1583   0.0000   449.9757      -24.0831      -2.42582       8.88380       4.11522      -1.42669       29.5864       30.6666       22.7699       15.2697       8.58428       4.15180
   4  17 2728.2915    2.4109  0.8692 10.4768  0.0000  0.0619   0.1206   0.1597    0.9317   0.0000   440.0872       46.5008       12.6718      -4.29432       4.39046      -6.50144       24.2119       22.9387       20.0860       15.6721       9.24463       4.57119
   4  18 2864.0094    3.5302  0.7238 10.8738  0.0000  0.0712   0.2584   0.1941    0.9926   0.0000   465.4981      -18.2577       35.6102      -7.95225      -2.66483      0.430345       24.2634       15.9666       18.4436       19.5203       10.0569       4.61528
   4  19 3000.0702    3.7034  0.9687 11.5849  0.0000  0.0634   0.2100   0.1532    0.9203   0.0000   453.5215       31.0493       20.3828      -9.38647      -15.1913      -1.00864       26.6715       27.1921       24.3028       13.5970       8.02700       3.95488
   4  21 3271.5646    3.2075  0.7271 12.8210  0.0000  0.0581   0.2015   0.1379    0.2777   0.0000   464.7729      -36.4535      -5.69509      -12.5895       2.93747      0.857037       24.6398       25.6290       19.7818       14.4099       8.38984       3.74587
   4  22 3407.9595    3.2818  2.1362 11.8374  0.0122  0.1008   0.1393   0.2595    0.3397   0.0000   402.3266       29.1452      -23.2589      -7.05492       11.1930      -2.90297       37.0233       42.6986       33.4893       24.1521       13.1307       7.44897
   4  23 3544.5773    2.5937  2.6993 11.1757  0.0000  0.1220   0.0964   0.3007    0.3272   0.0000   444.7500       8.67596      -21.8545       17.7651      -6.38754     -0.445507       40.3570       44.6587       39.5253       30.6029       16.2369       10.3415
   4  25 3818.7163    1.8493  5.3998 10.1948  0.0000  0.1814   0.0485   0.4671    0.2182   0.0000   501.6583      -14.5831      -18.3570      -29.0696      -20.0203      0.460360       58.7594       70.8557       58.8685       40.3411       24.5787       12.5313
   5  13 2235.3855    0.9207  0.6783 10.0873  0.0000  0.0492   0.0518   0.1142    0.1552   0.0000   432.2426      -8.51684       9.64445      -11.1871       12.1314       3.00615       13.8115       15.4571       14.9649       11.1949       6.89252       4.32117
   5  14 2371.0881    1.2429  0.8832  9.9859  0.0000  0.0580   0.0616   0.1392    0.2555   0.0000   425.4376      -6.15511       2.37629       4.35761       6.95654      -6.72562       17.6695       18.5814       18.8181       12.5738       8.91533       5.09443
   5  15 2505.9856    1.6602  0.9954 10.3113  0.0000  0.0556   0.0773   0.1408    0.3608   0.0000   431.3201     -0.438786       9.37506      -4.97917      -7.90937     -0.376318       16.5275       18.5810       16.6268       14.0643       9.04023       5.94557
   5  16 2641.1188    2.4845  0.6755 10.8464  0.0000  0.0393   0.1328   0.1031    0.4177   0.0000   432.5220      -8.02591       16.4269      -9.50271      -2.41130       6.73493       13.6778       14.3357       12.7119       9.78400       6.18596       3.78029
   5  18 2913.6474    3.7205  0.7950  9.7298  0.0000  0.0479   0.1564   0.1144    3.8686   0.0000   445.8066      -17.4495       6.98141       9.08653       1.13264      -1.77104       13.2217       16.1458       14.1572       11.3417       7.70709       4.45934
   5  19 3049.8071    4.2103  0.7952 -1.3039  0.0000  0.0492   0.1736   0.1167 1000.0000   0.0000   452.5920       21.3050       6.31392      -10.7934      -3.85923      -4.18137       13.6441       15.8650       12.8321       12.2030       7.99537       4.62491
   5  20 3186.2146    4.2955  1.1870  2.8554  0.0000  0.0701   0.1886   0.1850 1000.0000   0.0000   446.6713       8.35460       23.2682       10.6141     -0.534336      0.345870       17.4501       21.8471       21.5793       15.4696       11.5024       6.58313
   5  21 3322.4740    3.4266  1.3089 12.1803  0.0000  0.0741   0.1442   0.1938    0.4948   0.0000   441.3871      -18.6900       15.4726       7.17779       16.5631       4.51251       19.8906       25.2787       23.1494       17.2618       10.9062       6.80768
   5  22 3459.2485    3.0798  2.6427 10.2761 -0.0085  0.0935   0.0840   0.2709    1.0640   0.0000   474.5957       68.0835      -16.2575      -12.6018       6.24460      0.734827       26.3825       28.3087       29.4408       22.9549       14.5547       9.90100
   5  23 3596.5250    2.5552  3.4195 10.1553  0.0000  0.1221   0.0661   0.3244    0.5511   0.0000   436.1347       49.5179       26.0524      -12.3809       10.5924       20.4119       33.4394       40.6157       36.1026       28.6369       19.5539       11.9079
   5  24 3733.5982    2.0859  4.6965  9.7834  0.0014  0.1454   0.0465   0.3922    0.3506   0.0000   436.2438      -49.9012      -21.8152       24.2081      -35.3730       4.19040       43.0607       49.5591       44.6957       37.1368       23.9116       15.2829
   5  25 3871.1056    1.7352  6.3120  9.5839  0.0000  0.1860   0.0359   0.4829    0.2625   0.0000   443.6620      -139.929       80.8138       26.5819      -24.0931       18.9738       53.5999       60.9086       60.1726       45.3142       28.8438       18.6976
   6   9 1727.7111    0.2616  0.2194  8.9583  0.0014  0.0364   0.0212   0.0472    0.0696   0.0000   427.9047      -4.21124      -5.93460     -0.625779       2.99566       3.84892       11.5996       13.1118       10.7180       8.24242       5.73749       4.30471
   6  11 2004.0946    0.5689  0.4155  9.2488  0.0000  0.0545   0.0443   0.1214    0.1153   0.0000   426.1239       4.00017       6.44658      -13.3643      -1.46072       3.31933       22.6878       25.4464       21.5400       12.7384       12.6171       5.61744
   6  12 2142.4351    0.7582  0.6017  9.1815  0.0000  0.0421   0.0387   0.0899    0.1665   0.0000   423.6778      -14.2497       4.36180      -20.2202       12.8127      -1.47199       12.2081       12.3662       10.3230       9.80314       7.72512       4.90946
   6  13 2279.7511    1.0109  0.8929  9.7418  0.0000  0.0508   0.0460   0.1159    0.1934   0.0000   431.1159      -12.6730      -1.37803      -10.6007      -15.3500      -2.76081       13.9163       14.0260       12.1622       11.3928       9.72307       6.63731
   6  14 2415.4645    1.2788  0.9522 10.4530  0.0000  0.0821   0.0612   0.1593    0.1765   0.0000   456.9477      -21.0075       15.1302      -5.01260       5.59783      -2.77380       27.0992       32.8903       29.3634       19.3326       12.6998       6.44587
   6  15 2551.0105    1.6552  0.8485 11.3147  0.0000  0.0493   0.0813   0.1282    0.1505   0.0000   456.2197       23.7088      -9.49097       12.8665      -17.3876       10.4362       11.0890       14.2248       12.0245       11.2349       7.38071       5.24191
   6  16 2687.0522    2.3738  0.9011 11.5520  0.0000  0.0538   0.1046   0.1157    0.1943   0.0000   433.2577      -8.98840       15.2812       8.04933      -8.46681      -3.83482       10.9404       16.8561       12.1789       13.1234       7.38333       5.76189
   6  17 2823.5685    2.9804  0.8404 11.1410  0.0000  0.0443   0.1306   0.1102    0.3398   0.0000   421.0535      -6.85549     -0.582321      -3.72278      -6.66265      -2.10956       12.7168       14.5522       13.4579       9.90510       7.59383       5.02202
   6  18 2960.6294    3.5901  0.8328 11.5768  0.0030  0.0391   0.1618   0.1050    0.3372   0.0000   428.0695      -16.1903      -2.88307      -1.07587      0.931765      -5.91076       10.6380       11.3773       10.6491       9.09909       6.91450       4.46353
   6  19 3097.2638    4.2117  0.8420 11.9700  0.0000  0.0418   0.1993   0.1143    0.3800   0.0000   447.1185      -21.2248      -1.58775      -8.04803      -8.79117      0.882184       11.5109       12.8964       10.5519       9.53743       7.15444       4.96236
   6  20 3233.9053    3.8270  1.1241 12.3895  0.0059  0.0550   0.1695   0.1469    0.3538   0.0000   421.1167      -8.86740      -5.37309       1.40847       12.6917       5.16784       14.8059       16.0233       15.8027       12.3009       9.08569       6.87655
   6  21 3370.7951    3.4140  2.0702 10.7691  0.0000  0.0821   0.1020   0.2025    0.6515   0.0000   431.5501       1.85150       40.7733      -2.05779      -7.58079       8.30925       18.8825       24.1810       21.1874       18.0249       13.8743       8.59682
   6  22 3508.0984    3.1202  2.4514 10.6392  0.0000  0.0856   0.0918   0.2329    0.5946   0.0000   411.0233       28.7821       42.0942       18.2058      -10.9868     -0.117667       21.8961       25.8196       23.7720       19.9655       15.2412       10.0735
   6  23 3645.9511    2.3985  3.5068 10.6050 -0.0009  0.1176   0.0639   0.3180    0.3115   0.0000   410.7394      -80.9252       47.0068       22.5636      -15.6824      -1.87265       30.2663       36.4943       35.0092       26.9855       20.3353       13.3111
   6  24 3783.7071    2.0174  5.1829 10.2779 -0.0029  0.1393   0.0463   0.4270    0.1944   0.0000   374.0376       29.9089       54.1778       14.2250      -12.1678       2.31777       34.1417       41.3303       38.0994       33.0828       24.5705       16.6027
   6  25 3922.0021    1.6190  6.4093  9.8925  0.0000  0.1722   0.0366   0.4704    0.1824   0.0000   458.8620      -4.99438      -15.0963       80.2831       24.7537      -3.42549       42.8362       49.7692       48.4728       41.3413       30.1344       20.6423
   6  27 4199.2250    1.0643  9.9019  9.5270  0.0067  0.2546   0.0231   0.7582    0.1125   0.0000   534.0743      -29.4076      -73.2381       27.5473      -8.49257      -26.7225       62.6668       77.5321       71.8685       59.3322       43.6291       29.1890
   7   9 1767.6420    0.2666  0.4011  8.8415  0.0000  0.0385   0.0181   0.0955    0.0778   0.0000   455.6496      -8.19055       3.02635       1.82208       1.64914      -4.50609       10.1764       11.6436       8.77163       8.11180       8.13178       5.77413
   7  11 2045.8343    0.5986  0.5173  9.4382  0.0000  0.0424   0.0333   0.0807    0.1080   0.0000   430.8050      -14.7215       7.73448       6.52806       2.87537       4.72322       9.78353       11.9506       11.8255       9.03033       7.39777       4.17147
   7  12 2184.5265    0.9482  0.5739  9.5027  0.0000  0.0314   0.0453   0.0813    0.1369   0.0000   437.2719      -5.37375       5.38296       16.9606       5.89484       3.11502       6.44532       7.96892       7.13996       6.31790       5.43339       4.00361
   7  13 2322.1647    1.1232  0.7138 10.1069  0.0000  0.0430   0.0484   0.0907    0.1425   0.0000   445.3991      -21.0376       22.2765      0.407361       6.23828      -1.60393       8.54636       11.6395       10.0905       9.60862       6.22278       4.85029
   7  14 2458.1098    1.5594  1.2019  9.0523  0.0000  0.0491   0.0523   0.1152    0.3851   0.0000   410.4780      -20.9932       8.47798       12.4090      -7.01657       8.84693       10.9884       13.3560       11.7974       10.3645       8.93078       5.76483
   7  15 2594.0888    1.9223  1.0004 10.6965  0.0000  0.0531   0.0730   0.1183    0.2147   0.0000   442.3272       12.0077      -5.55628       8.77114       9.60756      -10.1151       12.2092       12.8275       13.4655       10.6619       8.70941       6.22155
   7  16 2731.0703    2.4392  0.8217 11.6941  0.0005  0.0400   0.1058   0.1143    0.1496   0.0000   440.8306      -4.82164       5.67956       6.71332      -2.01626      -1.07168       8.32370       10.8440       9.90336       8.91026       6.40080       4.37635
   7  17 2868.2797    3.2837  0.7085 12.1986  0.0000  0.0422   0.1471   0.0891    0.1682   0.0000   444.7967     -0.704703       10.9722       2.23137      -3.65673       4.56502       8.97681       10.2411       9.68923       8.08104       7.41361       4.89873
   7  18 3005.5575    3.8385  0.7083 12.2933  0.0000  0.0350   0.1688   0.0887    0.1666   0.0000   420.9699       4.01068       9.83430       10.2720       5.73535       5.13256       8.28336       8.70017       8.51104       8.24274       5.95093       4.03607
   7  19 3142.6729    4.1354  0.7936 12.4642  0.0000  0.0428   0.1770   0.0977    0.2098   0.0000   437.3925       3.32659      -25.8855       4.93202      -3.98087       4.02352       10.4989       13.1434       12.9732       10.7119       7.63227       4.91197
   7  20 3279.7767    3.4204  1.2577 12.2225  0.0000  0.0544   0.1259   0.1406    0.2218   0.0000   464.7486      -22.5961      -3.83754       14.0717       3.57397      -14.8768       11.6661       13.5399       13.4829       11.5341       9.50573       6.33147
   7  21 3417.3412    3.3520  1.7926 10.9081  0.0000  0.0632   0.0998   0.1431    0.3755   0.0000   447.7980      -25.6096       29.3761       5.62442       6.33303       17.4219       15.6896       18.9863       18.4004       15.3738       11.1403       7.45797
   7  22 3555.0063    2.6854  2.9859 10.5811  0.0000  0.0917   0.0670   0.2262    0.3031   0.0000   456.0910       18.9509       13.9542       12.0418       13.0996      -1.61468       20.5543       23.7305       21.7494       19.9646       16.0645       11.3928
   7  23 3693.2057    2.2431  3.8057 10.7169  0.0000  0.1113   0.0523   0.2924    0.1774   0.0000   471.9632      -18.9762      -16.7661      -24.0481       29.9320       5.11213       23.2637       29.4551       28.3210       23.7883       18.4685       13.7290
   7  26 4109.0726    1.2526  8.2704  9.6447  0.0000  0.1932   0.0240   0.5814    0.1100   0.0000   334.5480       1.13349      -5.10647      -11.1390      -12.0779       27.7776       44.5097       52.9130       52.1613       44.6425       34.2682       24.1393
   8   7 1521.2342    0.1497  0.1248  8.8622  0.0000  0.0321   0.0177   0.0561    0.0535   0.0000   428.8648      -4.41895       3.59297     -0.829574      -10.3113      0.805844       6.29157       6.77703       7.48752       5.61239       6.32575       3.51569
   8   9 1806.1322    0.3939  0.3444  8.7418  0.0000  0.0513   0.0255   0.0766    0.0991   0.0000   430.3419     -0.915894       18.2052       1.70145      0.933068      -6.23470       9.42684       11.3788       11.5253       7.89463       5.95246       3.88244
   8  10 1946.0434    0.4967  0.5609  8.9922  0.0000  0.0417   0.0245   0.0873    0.1209   0.0000   448.3473      -2.94898       10.5357      -9.93034       2.08634       8.35499       7.96441       11.8352       9.97684       9.37922       6.67434       4.84765
   8  11 2086.0966    0.6469  0.5335  9.4620  0.0000  0.0363   0.0334   0.0882    0.0994   0.0000   439.8859      -4.01822       3.66636      -2.65677      -2.89216      -1.26439       6.27204       7.42590       8.30399       5.99146       5.56767       3.66409
   8  12 2225.1122    0.9625  0.5804  9.8550  0.0000  0.0350   0.0443   0.0796    0.1259   0.0000   437.3033       10.6992       7.90006      -7.19119      -5.24484       7.15115       6.97373       7.22585       8.25707       6.67732       5.74976       4.48994
   8  13 2362.8640    1.2023  0.7589 10.2774  0.0000  0.0383   0.0498   0.0958    0.1342   0.0000   442.9742      -1.05702       10.3689      0.335089       2.72438       5.39750       6.87625       9.07294       8.20980       7.70375       6.46227       4.64923
   8  14 2499.4600    1.8018  0.8769 10.1961  0.0000  0.0396   0.0659   0.0906    0.2110   0.0000   432.1498      -7.53034       11.6845       9.67805     0.0819709    -0.0131117       7.18827       8.02342       9.10741       7.80135       6.04065       4.56597
   8  15 2636.0304    2.1539  0.9536 10.7082  0.0000  0.0396   0.0780   0.0994    0.2185   0.0000   434.1589      -8.78078      0.588395      0.777161      -8.19697     -0.174505       7.61921       8.93984       8.92400       8.39716       6.63210       4.65856
   8  16 2773.6643    2.8964  0.9058 10.9565  0.0000  0.0395   0.1043   0.0915    0.2922   0.0000   441.5805       6.98934       6.64430      -5.87316      -2.29736       2.95844       8.16689       10.4665       9.83352       8.65125       6.87178       4.89052
   8  17 2911.4445    3.6383  0.7058 12.0652  0.0000  0.0387   0.1464   0.0872    0.1780   0.0000   450.5588       16.7221      0.736821       7.66250      -3.12847      -2.18457       6.98672       7.87804       6.38143       7.01232       6.17698       5.04243
   8  18 3049.1037    3.8363  0.8400 12.6357  0.0000  0.0479   0.1440   0.0951    0.1601   0.0000   446.1037      -2.38273       21.6308     -0.451450      -6.12999       7.10614       8.69734       11.5826       10.0787       9.75818       7.46902       5.80424
   8  19 3186.7273    4.0693  0.9704 12.6580  0.0000  0.0490   0.1480   0.1129    0.1799   0.0000   432.5858      -9.31018       22.5167       2.03233     -0.963648      -4.15479       9.05741       12.3681       10.2662       10.2453       7.71100       5.36611
   8  20 3324.3281    3.4198  1.5903 12.0642  0.0000  0.0579   0.1027   0.1524    0.1527   0.0000   436.2428      -7.86513       18.3893       26.6138       18.2725      0.767517       10.8358       13.8359       13.5804       11.8473       9.47062       7.09698
   8  21 3462.4219    2.9495  2.1742 11.5575  0.0000  0.0677   0.0763   0.1843    0.1380   0.0000   441.8243       24.7630      -6.88973      -10.8656     -0.711227       4.29709       13.2527       15.0191       14.2200       14.2264       11.6960       8.55658
   8  22 3600.7210    2.4440  2.8530 11.2379  0.0018  0.0843   0.0600   0.2257    0.1247   0.0000   440.3862      -44.3105      -6.37269       17.5832       6.10050       12.3606       15.3594       18.7090       18.4958       18.1704       13.1535       10.3110
   8  23 3739.2028    2.0275  4.2944 10.5720  0.0010  0.1061   0.0400   0.2908    0.1240   0.0000   429.1312      -10.1330       7.91799       12.0399       41.8428      -25.0956       20.7860       24.2839       23.1450       22.4513       18.4524       13.4288
   8  25 4017.0661    1.3715  7.1199 10.0279 -0.0004  0.1703   0.0251   0.4953    0.0914   0.0000   417.9450      -76.9098       36.0737       31.4728      -13.6679     -0.657400       31.7696       42.1256       39.9003       36.3674       28.3117       21.2172
   9   9 1843.5768    0.3551  0.3730  8.8839  0.0000  0.0330   0.0199   0.0647    0.0759   0.0000   433.6560      0.933286       31.0091      -3.28931      -4.13391      -5.29163       4.20861       6.78414       5.52350       6.00628       4.50962       3.39445
   9  10 1984.1849    0.5246  0.5795  8.9215  0.0000  0.0487   0.0253   0.0824    0.1237   0.0000   439.4351      -8.52171       13.0154      -3.79649      -8.74862      -3.84949       5.90284       8.92037       9.63617       6.77164       6.23331       4.40474
   9  11 2125.0685    0.7665  0.6051  9.2480  0.0000  0.0319   0.0327   0.0808    0.1540   0.0000   432.9109     -0.416997       14.7800       10.2174      -2.50349      -2.73322       6.71591       8.90811       9.21704       7.98870       6.71023       5.29235
   9  12 2264.4762    0.9395  0.6398 10.0558  0.0000  0.0398   0.0398   0.0765    0.1119   0.0000   430.6631       7.78152      -1.37012      -10.6098      -1.93101       7.45809       5.85815       7.83113       7.63285       7.14308       5.83429       4.41871
   9  13 2402.2367    1.4411  0.8195  9.9786  0.0000  0.0374   0.0519   0.0790    0.1739   0.0000   436.5470      -14.9939       20.3060      -3.91516      -10.9859       2.69687       6.36700       7.85377       7.59007       6.86121       6.04873       4.91289
   9  14 2539.5077    1.8347  0.8025 10.6682  0.0000  0.0351   0.0695   0.0866    0.1620   0.0000   444.1765      -11.5599      -1.40464      -4.34948      -1.35707       4.47034       6.24511       8.33134       7.90524       7.46356       5.89981       4.53951
   9  15 2676.9355    2.4903  0.6737 10.9724  0.0000  0.0298   0.1014   0.0775    0.1594   0.0000   425.5628       5.58651       12.3743       8.14432      -3.46862       13.1353       5.81995       6.63952       6.14790       6.02203       5.09872       3.90921
   9  16 2815.1261    3.1772  0.8409 11.5529  0.0000  0.0430   0.1215   0.0991    0.1738   0.0000   433.9450      -5.23930      -1.80735       22.2632       4.14690       6.26418       10.4741       13.2252       12.7666       10.3799       7.02204       4.88082
   9  17 2953.5188    3.5364  0.9030 11.6136  0.0001  0.0379   0.1214   0.0895    0.2058   0.0000   434.9773      -1.61046       20.3157      -6.88564       3.40631       5.40731       6.84807       7.73024       8.59907       7.59082       6.62160       4.81391
   9  18 3091.3745    4.2646  0.8626 12.0365  0.0000  0.0347   0.1575   0.0987    0.2055   0.0000   428.6658    -0.0265454       10.2001       8.83499       1.30369      -7.95967       7.03110       8.87352       8.60145       8.66387       6.71518       4.70409
   9  19 3229.3767    3.5746  1.2306 12.5744  0.0000  0.0477   0.1173   0.1288    0.1402   0.0000   428.4210       6.89756      -6.48535       1.87952      -21.1379      -8.41207       8.13281       9.64244       10.2708       9.44636       7.42902       5.79943
   9  20 3367.6260    3.1642  1.6771 11.9510  0.0000  0.0581   0.0889   0.1536    0.1324   0.0000   438.4553      -5.15157      0.523427      -1.49572      -13.6824      -7.53316       9.56558       12.3330       12.0155       11.0786       9.74721       6.99814
   9  21 3506.0137    2.6680  2.6453 11.6244  0.0000  0.0749   0.0636   0.2148    0.0889   0.0000   442.1843      -29.1154       34.8801       6.24503      -14.8306      -23.7531       12.9676       15.3123       15.1441       14.8191       12.2631       9.48271
   9  22 3644.9006    2.2861  3.6012 11.0823 -0.0016  0.0887   0.0493   0.2496    0.0926   0.0000   421.6914      -5.90387      -10.7212       15.3183       2.46912      0.982039       15.4418       18.6487       18.7849       16.7796       15.1291       11.6129
   9  23 3783.9602    1.7905  4.8621 10.8031 -0.0018  0.1204   0.0369   0.3143    0.0808   0.0000   440.7226       19.5343       7.42261       37.4069       13.7076      0.670566       19.7277       25.2396       25.4942       22.6079       19.2612       15.4680
   9  24 3923.3706    1.5545  6.2877 10.2060  0.0000  0.1363   0.0277   0.3811    0.0859   0.0000   425.7793      -23.9931       8.87804       7.31487      -11.6044      -9.92222       21.9760       27.7706       27.7372       25.9873       21.6574       17.2299
   9  26 4202.5234    1.0879  9.0244  9.7966  0.0000  0.2002   0.0207   0.5695    0.0700   0.0000   442.5569      -73.2968       18.1049      -2.45817       18.4879       16.8851       33.1266       41.6724       43.1367       39.4360       32.1922       25.3624
   9  29 4622.9481    0.5784 14.9520  9.4229  0.0019  0.4302   0.0153   1.1854    0.0551   0.0000   538.9506      -15.6376       68.1397      -47.3494      -38.1132       58.3279       71.5729       92.1524       91.0107       84.7481       71.4472       56.1937
  10   6 1443.4549    0.1097  0.0800  8.6743  0.0000  0.0408   0.0195   0.0418    0.0449   0.0000   436.4073      -3.18802       20.0179       8.44532      -10.1260      -3.41169       3.56354       9.16226       5.84726       7.40535       4.83238       3.56682
  10   7 1592.8465    0.1716  0.1642  8.7652  0.0000  0.0243   0.0152   0.0422    0.0486   0.0000   446.4346      -5.97397       20.7372      -5.96012      -1.15900      -4.14805       4.35247       5.33961       5.02660       4.92798       4.26070       3.44393
  10   8 1737.7971    0.2820  0.2297  8.8816  0.0000  0.0204   0.0193   0.0479    0.0567   0.0000   443.8576       5.12919       17.2865    -0.0394466       6.49514      -3.98726       3.53004       4.32888       4.80893       4.61937       3.24846       3.01224
  10  10 2021.5112    0.5361  0.5076  9.0184  0.0000  0.0365   0.0231   0.0594    0.1044   0.0000   435.6538       4.31800       12.8779      -3.31389       5.36051       6.63871       7.23763       8.90176       8.70671       7.62472       6.27548       4.55213
  10  11 2162.8789    0.8030  0.7235  8.8664  0.0000  0.0322   0.0311   0.0872    0.2509   0.0000   438.9246       7.42073       4.73274       1.08934      0.136249      0.459667       4.78616       6.16177       5.90323       5.54232       4.64315       4.00750
  10  12 2302.7693    1.1777  0.8095  9.3309  0.0000  0.0343   0.0420   0.0814    0.2861   0.0000   430.0475      -8.53143       14.9779       8.45043       2.21920      -5.96923       5.05515       6.38325       6.09867       6.16863       5.14990       4.28142
  10  13 2440.8266    1.4791  0.8238 10.4112  0.0000  0.0357   0.0548   0.0909    0.1559   0.0000   432.2502      -1.14136       14.7903       2.18982       1.54750       6.97114       5.37089       7.05394       6.75929       6.61820       5.82123       4.56602
  10  14 2578.6118    1.7726  0.9788 10.8927  0.0000  0.0402   0.0610   0.1004    0.1483   0.0000   423.3541      -6.07724       6.88926     -0.888990       3.66712      0.200254       6.04936       7.26237       7.64261       7.18224       6.24262       4.97757
  10  15 2716.9885    2.5184  0.9113 10.9807  0.0000  0.0354   0.0849   0.0918    0.1740   0.0000   440.7136      -14.4820       4.83130       1.64847       7.21340      -1.46477       5.04565       6.49849       6.75466       5.78305       5.38079       4.40285
  10  16 2855.6161    3.1295  0.9693 11.3196  0.0000  0.0390   0.1013   0.0892    0.2102   0.0000   433.8771      -6.45332       22.5558      -6.49669       3.62226       2.60866       5.44710       7.75000       7.12978       6.97105       5.82427       4.63128
  10  17 2994.3964    3.9334  0.7803 11.8821  0.0000  0.0315   0.1392   0.0770    0.1684   0.0000   447.4026       1.37177       7.96652      -2.34632     -0.992035       8.29450       4.71211       5.58473       6.21397       5.93673       4.80115       3.80791
  10  18 3132.9123    3.8297  0.8689 12.1778  0.0000  0.0376   0.1297   0.0837    0.1623   0.0000   428.7526      -7.90029       10.9482      0.758347      0.855691      -7.92148       5.30630       7.51243       7.09739       6.59721       6.06167       4.64460
  10  19 3271.1721    3.7451  1.1320 12.1621  0.0000  0.0449   0.1164   0.0977    0.1841   0.0000   447.7231       2.62829       9.26782       13.9323      -5.83570      -10.1987       6.74000       8.24155       8.63586       7.82083       6.69142       5.47987
  10  20 3410.0558    3.0941  1.9227 11.7060  0.0000  0.0562   0.0774   0.1439    0.1099   0.0000   442.4452       22.9558       31.5522      -9.28107     -0.576447       9.38219       8.93911       10.8023       10.5242       10.3621       9.18952       7.24250
  10  21 3549.0002    2.5622  2.9130 11.3066  0.0000  0.0721   0.0541   0.2024    0.0849   0.0000   429.6111      -6.03541       20.6176      -7.34027      -3.50313      -1.12742       10.7821       13.5354       13.3539       12.8999       11.2225       9.26382
  10  22 3688.3381    2.0458  3.7876 11.1105  0.0000  0.0934   0.0425   0.2488    0.0740   0.0000   422.2434       23.9314       33.3482      -15.3497      -6.43626       14.6610       14.3062       17.8778       17.9558       16.9854       14.7306       12.2664
  10  23 3827.8828    1.6722  5.2854 10.6334 -0.0019  0.1212   0.0314   0.3219    0.0702   0.0000   442.4795      -38.6112       31.6720       36.4212      -27.5242       11.1655       17.0224       21.4552       22.4553       21.3802       17.5873       14.5330
  10  24 3967.3849    1.4650  6.9025 10.1939  0.0000  0.1353   0.0244   0.3999    0.0675   0.0000   415.2563      -4.68468       2.05295       9.61516      -15.5738      -15.6191       20.3503       25.1313       25.5037       25.0517       21.1289       17.3750
  10  27 4388.2990    0.8405 13.1314  9.4592  0.0000  0.2770   0.0172   0.8072    0.0672   0.0000   470.6815      -44.1021       33.7066       21.0214       35.8586      -55.3618       40.9048       53.3223       53.5651       50.1961       43.4129       36.3023
  11   6 1477.1262    0.1202  0.0752  8.7559  0.0000  0.0275   0.0194   0.0321    0.0431   0.0000   437.8756       1.54746       9.81876       4.51686      -2.01794       2.92046       3.69871       4.83310       4.63293       3.34380       5.29246       3.23703
  11   8 1772.1883    0.2887  0.3443  8.7353  0.0000  0.0250   0.0160   0.0590    0.0631   0.0000   436.1952      -3.41680       13.7172       1.64118      -2.55797       5.36041       3.90757       4.89455       5.34038       5.85898       4.50385       3.49280
  11  10 2057.9684    0.6869  0.4841  9.2543  0.0000  0.0282   0.0291   0.0572    0.0905   0.0000   437.4356       1.04369       12.9925     -0.189266      0.929631       3.41993       3.62976       4.14778       4.82114       4.92954       3.76187       3.12657
  11  11 2199.7900    0.8591  0.6710  9.4607  0.0000  0.0317   0.0325   0.0786    0.1512   0.0000   441.3155      -2.22660       7.67838       5.88837       1.14004      -1.62891       4.06927       5.52569       5.55004       4.78344       4.36708       3.84728
  11  12 2339.9988    1.1881  0.8559  9.9035  0.0000  0.0370   0.0442   0.0891    0.2490   0.0000   443.7616      -3.26758      -7.40629      -4.94917      0.461092       2.92311       5.02353       6.60943       6.50942       6.11428       5.45152       4.55421
  11  13 2478.4496    1.5035  1.0449 10.1481  0.0000  0.0389   0.0521   0.1001    0.3210   0.0000   442.7936       4.73246       17.4779      -7.38479      -2.77359       11.2178       5.87283       6.39897       6.84714       6.65079       6.12616       5.00985
  11  14 2616.8985    2.0340  0.9377 11.0092 -0.0001  0.0449   0.0667   0.0871    0.1825   0.0000   441.1335       11.2100       15.8206       6.04464     -0.330652       2.42846       8.70914       11.1949       10.9605       10.4000       8.46884       6.67817
  11  15 2756.1253    2.7126  0.6624 11.6445  0.0000  0.0278   0.0995   0.0688    0.1298   0.0000   438.7835      -5.02995       4.21261      -5.11955      -6.82267      -2.41422       4.21008       4.89927       5.45258       5.21638       4.63184       3.46702
  11  16 2895.3300    3.2619  0.9210 11.6708  0.0000  0.0361   0.1034   0.0809    0.1668   0.0000   446.6034       10.5214       10.4861      -1.58941     -0.174232       11.1894       5.13538       5.80343       5.66782       6.19183       5.27936       4.10207
  11  17 3034.4641    4.1767  0.8399 11.8570  0.0000  0.0305   0.1355   0.0765    0.1948   0.0000   441.6729       3.76106       9.64737     -0.830746     -0.853267       1.39380       4.26251       5.38629       5.62730       5.13191       4.67226       3.93772
  11  18 3173.4648    4.0308  0.9552 12.2145  0.0000  0.0353   0.1270   0.0858    0.1600   0.0000   435.6747      -13.2689       13.4747      0.976647     0.0455976      -2.10435       4.60278       6.02398       5.97817       5.93737       5.14449       4.38309
  11  19 3312.2356    3.5725  1.4187 11.9579  0.0000  0.0487   0.0992   0.1107    0.1554   0.0000   429.1473      -1.17270       8.02841       9.23134       8.01880      -8.46451       8.51967       10.9479       10.9921       9.66317       7.81858       6.53074
  11  20 3451.3587    2.8903  2.3452 11.5046  0.0000  0.0622   0.0648   0.1564    0.0974   0.0000   415.9239       12.1749       35.8787       6.11816       5.19439      -18.2655       8.63940       11.1697       10.4401       10.1277       9.15921       8.17215
  11  21 3590.9086    2.3031  3.2450 11.2395  0.0000  0.0757   0.0465   0.2034    0.0757   0.0000   449.4042       4.14481       25.2469       46.6163       3.60108      -15.8373       10.4219       13.0181       13.7835       12.8333       11.3909       9.56708
  11  22 3730.6113    1.9903  4.4195 10.6908  0.0000  0.0983   0.0362   0.2429    0.0789   0.0000   428.0041       32.1849      -36.7552       25.8575       38.5958      -10.9354       12.7444       17.3898       17.3943       17.6539       13.7436       12.0635
  11  23 3870.5720    1.6347  5.7016 10.3833  0.0000  0.1135   0.0279   0.3153    0.0717   0.0000   449.2465      -1.50727       8.37270      -3.81782       12.6180      -9.27474       15.9201       20.0709       20.5706       19.2111       17.8145       14.3386
  11  24 4010.4786    1.3599  6.9538 10.1175  0.0000  0.1355   0.0229   0.3805    0.0699   0.0000   449.9017      -12.5513       10.9179       12.3741       21.5689      -14.3723       18.2887       23.3594       24.5582       22.9097       20.4554       17.1963
  11  25 4151.4339    1.0993  8.7811  9.8748  0.0000  0.1700   0.0190   0.4928    0.0644   0.0000   449.9414       36.9060       19.8456      -43.3517      -20.5423       39.2127       23.2918       29.2509       30.1338       29.0017       25.1746       22.1776
  12   7 1660.1884    0.2233  0.2857  8.7769  0.0000  0.0319   0.0138   0.0515    0.0531   0.0000   440.1136      -1.95129       7.38571       3.28342      -7.03127       3.00829       5.69389       4.66180       5.54731       6.70412       5.85403       4.74924
  12   8 1805.8056    0.3329  0.3258  8.8663  0.0000  0.0548   0.0217   0.0761    0.0610   0.0000   434.7943      -4.82658       11.1145      -1.79445      0.808586      -2.64395       11.1498       14.9503       15.3239       11.8338       7.53945       4.74594
  12   9 1949.9925    0.4999  0.4755  8.9503  0.0000  0.0310   0.0222   0.0606    0.0801   0.0000   437.1388      -7.52857       14.5863       2.80515      -4.57015       4.83632       6.23874       7.00011       8.10841       6.94408       6.84423       6.77130
  12  10 2093.5984    0.6740  0.6352  9.1037  0.0000  0.0292   0.0248   0.0675    0.0990   0.0000   440.4235     -0.996723       8.96230      -4.93829       7.36602       10.4330       3.97193       5.30202       5.46629       5.26226       4.53552       4.03107
  12  11 2235.8008    0.9008  0.6883  9.8241  0.0000  0.0309   0.0329   0.0703    0.1024   0.0000   422.7581      -12.8680       13.1799       1.84424       12.3984       7.23881       4.24759       4.80756       4.94762       5.12856       4.57062       3.73835
  12  12 2376.3034    1.2728  0.8471 10.1511  0.0000  0.0316   0.0423   0.0856    0.1723   0.0000   438.5521      0.582922       5.93172     -0.528568     -0.605135       4.92843       4.42890       5.68404       5.45334       5.52489       4.77045       4.30739
  12  13 2515.4260    1.8479  0.8556 10.1268  0.0000  0.0319   0.0650   0.0819    0.3871   0.0000   434.5822      -10.8912       3.71336       5.80661     -0.831399      -2.07540       4.17785       5.22170       5.33727       5.24721       4.45094       3.91262
  12  14 2654.5602    2.2532  0.9304 10.9657  0.0000  0.0367   0.0729   0.0819    0.2811   0.0000   437.1474       8.73290       2.80640      -2.15637      -7.31644       1.63494       5.28040       6.76786       6.85814       6.70327       5.86406       4.88436
  12  15 2794.4408    2.8102  0.9090 11.6586  0.0000  0.0335   0.0872   0.0784    0.1760   0.0000   428.3944      -6.19368       18.3849       1.59136       5.51610      -8.37470       4.48297       5.41766       5.99035       5.66763       5.37798       4.14163
  12  16 2934.3029    3.6216  0.8412 11.6664  0.0000  0.0297   0.1145   0.0766    0.1777   0.0000   438.4351     -0.742564       12.4926       1.68673    -0.0248611     -0.843674       3.97617       5.28608       5.21174       5.24630       4.39444       4.05706
  12  17 3073.7024    3.9380  0.9040 12.1798  0.0000  0.0315   0.1263   0.0836    0.1643   0.0000   434.0170       4.23368       6.76054       2.58165       2.18992      -1.37153       4.01633       5.02640       5.06211       4.94155       4.66740       3.73159
  12  18 3213.2102    3.9164  1.1494 12.0493  0.0000  0.0381   0.1138   0.0947    0.1897   0.0000   440.1720       3.30548       6.95680       3.51694       1.33288      -4.05160       4.87717       6.14261       6.34451       6.53241       5.65827       4.66984
  12  19 3352.6034    3.3458  1.6701 11.6701  0.0000  0.0464   0.0800   0.1201    0.1252   0.0000   442.5741      -4.30800      -1.20664      -11.5999     -0.169020      -3.45500       6.01241       7.76889       8.20031       7.84332       6.58959       5.82112
  12  20 3492.2737    2.8233  2.3839 11.3571  0.0000  0.0595   0.0592   0.1503    0.0963   0.0000   440.9499       4.65365       21.3222      -13.1419      -2.52071       1.84628       7.54078       9.54393       10.1968       9.94728       8.97246       7.11307
  12  21 3632.1933    2.2635  3.6987 10.8044 -0.0004  0.0762   0.0400   0.1982    0.0777   0.0000   439.4423      0.312484       23.0777       6.84889      -2.76469      -5.75789       9.67101       11.4487       12.6500       12.2249       10.8628       9.42315
  12  22 3772.4309    1.8403  4.8479 10.6068  0.0000  0.0964   0.0315   0.2518    0.0695   0.0000   434.2978      -28.1242       21.8997       5.23063      -9.93172       14.1955       11.9481       15.3998       16.2393       15.2227       14.0647       11.9659
  12  23 3912.5666    1.5573  6.5210 10.2933  0.0000  0.1166   0.0253   0.3330    0.0663   0.0000   458.6778      -7.86631       23.2167       6.63569       7.60613      -14.9077       15.0621       18.7650       20.4786       18.6464       17.1349       14.7452
  12  24 4053.1256    1.3119  8.0801  9.8864  0.0000  0.1397   0.0204   0.3893    0.0701   0.0000   448.1144      -21.0472      -20.0793       26.9113       27.0346      -32.8467       17.0446       22.9327       22.6076       22.9936       20.0481       17.1771
  12  26 4335.0845    0.9159 11.9368  9.5187 -0.0005  0.2138   0.0162   0.6284    0.0635   0.0000   437.8379      -2.25415       28.6426       10.0497      -13.5143      -4.89004       26.5179       33.7198       36.0338       34.6585       30.9470       26.5896
  12  27 4475.9017    0.7286 14.7158  9.4788  0.0014  0.3036   0.0144   0.8711    0.0541   0.0000   384.9084       127.747       21.8621      -6.78857       6.95041       19.0496       37.9809       48.0900       51.9636       49.4503       43.8900       39.0485
  13   7 1692.3419    0.2274  0.3145  8.7536  0.0000  0.0226   0.0132   0.0612    0.0509   0.0000   437.4910       3.41341       10.2456       3.71590      -3.34706      -1.28475       2.90356       3.39235       3.46545       3.28005       3.27571       3.11085
  13   9 1983.8055    0.5003  0.5371  8.9391  0.0000  0.0325   0.0201   0.0671    0.0795   0.0000   434.1843      -8.34630       16.6769       3.14546      0.171027       3.83740       3.72201       5.07116       4.18328       3.86894       4.13747       4.27745
  13  10 2128.4880    0.7366  0.5787  9.3423  0.0000  0.0295   0.0268   0.0597    0.0882   0.0000   442.5112      -3.68767       9.28906       3.41631      -3.49563      -4.21955       3.63340       4.26546       4.61950       4.82275       4.29775       3.54448
  13  11 2271.1559    1.0162  0.7124  9.6952  0.0000  0.0291   0.0343   0.0724    0.1045   0.0000   435.0246    0.00754358       11.4627      -4.90671       1.71400       3.46759       3.91677       5.25511       5.65616       6.10414       5.13222       4.72676
  13  12 2411.8453    1.3123  1.0103 10.2070  0.0000  0.0379   0.0407   0.0902    0.1452   0.0000   440.5945       5.36954       13.7153      0.523734      -2.88581       3.64595       4.75485       6.22516       6.02919       6.07284       5.62112       4.71493
  13  13 2551.6259    1.8282  1.1107 10.3935  0.0000  0.0363   0.0546   0.0993    0.2700   0.0000   435.8619      -1.66445       7.29306      -5.81137      -2.48977      -4.59977       4.50704       5.65800       5.73106       5.95798       5.54268       4.40591
  13  14 2691.5751    2.4088  0.8068 11.0277  0.0000  0.0301   0.0799   0.0728    0.2624   0.0000   439.6249       5.24538       4.73524     -0.543432      -2.44207       9.19702       3.57514       4.58074       4.63247       4.76766       4.09646       3.54263
  13  15 2832.0879    2.6838  0.9890 11.8029  0.0000  0.0368   0.0890   0.0908    0.2193   0.0000   431.9299      -3.39168       15.2996       8.38351       3.55636       8.02675       4.37658       5.48579       5.32105       5.91000       5.10763       4.32853
  13  16 2972.4828    3.5331  0.7619 12.3294  0.0000  0.0293   0.1102   0.0674    0.1461   0.0000   438.2306      -6.09498       8.75889       2.62783       7.41296      -3.34447       3.93405       5.09815       5.26260       5.02016       4.41618       3.74939
  13  17 3112.3661    3.9718  0.8673 12.4898  0.0000  0.0340   0.1212   0.0729    0.1369   0.0000   442.6299     -0.330752       10.5972      -6.18939      0.661448       1.20461       3.71370       5.38871       4.98945       5.06518       4.51817       3.97280
  13  18 3252.2600    3.6415  1.1830 12.3130  0.0000  0.0389   0.1048   0.0963    0.1562   0.0000   433.7239      -1.19147       16.2143     0.0959408      -4.16146     -0.955549       4.78063       5.87750       5.84470       5.95843       6.07368       4.96624
  13  19 3392.2517    3.1924  1.8670 11.6945  0.0000  0.0503   0.0728   0.1200    0.1124   0.0000   436.9331       3.93642       11.7399      0.439599       11.9172      0.321261       5.88747       7.65348       7.60082       7.85241       6.99731       6.22251
  13  20 3532.4431    2.6541  2.6417 11.2764  0.0000  0.0606   0.0518   0.1515    0.0847   0.0000   438.8111      -7.86037       13.1266      -3.86726       1.01845      -4.34763       7.09339       8.69609       9.47683       8.99603       8.58572       7.37785
  13  21 3673.0037    2.1903  3.9516 10.8110  0.0000  0.0761   0.0374   0.2039    0.0723   0.0000   451.1936      -4.67697       14.4051       18.7448       30.1478      -1.55082       9.19018       11.9018       12.4258       12.2097       11.6126       9.56283
  13  22 3813.6328    1.7410  5.6543 10.3514  0.0000  0.0969   0.0264   0.2763    0.0658   0.0000   419.4096      -4.53806       15.9070       5.69878      -21.4872       1.51028       11.1771       14.2558       15.4380       14.9682       13.5885       11.6263
  13  23 3954.0780    1.4814  6.7664 10.1551  0.0000  0.1150   0.0233   0.3203    0.0667   0.0000   450.1295      -5.65208       15.0065       27.0572       51.1030      -19.0089       13.5457       16.9521       18.5530       18.0256       16.5165       14.2906
  13  25 4236.4501    1.0222 11.0710  9.6608  0.0000  0.1832   0.0167   0.5494    0.0604   0.0000   425.2900       76.1344       24.8216      -5.63646       3.70227       20.7376       21.0649       26.9419       28.5976       28.0804       26.0397       22.5253
  13  26 4377.6409    0.8821 14.1010  9.4479  0.0000  0.2429   0.0148   0.6922    0.0595   0.0000   408.8472      -24.6745       82.4286      -60.4208       56.7732       20.7130       28.2329       36.9518       39.4074       36.8793       35.4326       30.0843
  13  27 4519.3602    0.6909 15.0218  9.4305  0.0000  0.3011   0.0132   0.8455    0.0495   0.0000   483.2753       45.0958      -30.3866       5.24818       31.5938      -1.58813       33.8426       43.9072       46.6118       45.1151       41.5366       36.3162
  14   5 1411.6971    0.1115  0.0778  8.6567  0.0000  0.0513   0.0221   0.0497    0.0380   0.0000   431.7252      -1.07079       13.9100       2.56195       6.19693      0.794391       7.83072       11.7819       8.49921       8.37577       5.43710       4.26749
  14   7 1723.5511    0.2978  0.2715  8.8268  0.0000  0.0204   0.0162   0.0453    0.0503   0.0000   436.7110      -1.21180       8.77596       2.16095      -5.76122      -4.29132       2.04608       2.72449       2.83471       2.95697       2.48187       2.17982
  14   8 1870.8043    0.4348  0.4409  8.9666  0.0000  0.0306   0.0190   0.0579    0.0699   0.0000   443.5475      -5.11940       7.01520      -1.39973      0.637960       1.32664       4.41942       4.87556       4.79165       4.26354       4.00607       3.32081
  14   9 2017.0236    0.6440  0.4332  9.1260  0.0034  0.0218   0.0255   0.0471    0.0795   0.0000   434.9579      -1.26690       9.60336      0.378339      -2.54024     -0.450327       2.30319       2.96459       3.09328       3.05265       2.94293       2.50676
  14  10 2162.5401    0.8041  0.6581  9.4904  0.0000  0.0308   0.0271   0.0663    0.0959   0.0000   440.8212       2.31917       15.9590      -2.63300       1.40280      -1.04401       3.92803       5.26032       5.33343       4.88764       4.36594       3.54345
  14  11 2305.6503    1.0812  0.8100  9.9305  0.0000  0.0315   0.0335   0.0748    0.1080   0.0000   434.1517     -0.235506       8.79923       5.15724      -3.53085      -7.37268       3.73584       5.08845       6.09461       6.20017       6.07612       4.85503
  14  12 2446.7041    1.5037  0.9411 10.4972  0.0000  0.0339   0.0442   0.0811    0.1142   0.0000   436.6533       2.47442       15.7922      -2.98337       7.19057       5.45872       3.83258       5.04014       5.13003       5.09511       4.53303       3.94737
  14  13 2587.2381    1.9833  0.9852 10.5567  0.0000  0.0324   0.0560   0.0796    0.1843   0.0000   438.0835     -0.466461       7.85110      -3.91983      -5.57553      -4.18087       3.56579       4.44467       4.73827       4.76880       4.68173       3.89684
  14  14 2728.1077    2.4911  1.0179 10.9150  0.0011  0.0325   0.0714   0.0829    0.2971   0.0000   444.4914       1.15629       5.78189      -2.49223      -6.02419      -1.43199       3.63233       4.81440       4.95423       4.97940       4.83265       4.03115
  14  15 2869.1824    3.1705  0.7580 11.8946  0.0000  0.0296   0.1030   0.0668    0.2020   0.0000   437.1941       9.28299       14.9731       1.63212    -0.0795366       4.65525       2.98767       4.19482       4.21305       4.05237       3.85545       3.31777
  14  16 3010.0703    3.8492  0.8547 11.8316  0.0000  0.0283   0.1161   0.0762    0.3085   0.0000   439.8957     -0.460015       3.70958       4.61676      -5.76580       2.04139       3.11386       4.05258       4.07686       4.38391       3.68189       3.35678
  14  17 3150.4580    3.6328  0.9980 12.6925  0.0000  0.0342   0.1101   0.0898    0.1515   0.0000   431.0605       9.35487       20.9003       4.08310      -3.73135       1.66623       3.85883       4.74364       4.89715       5.04563       4.44935       4.18318
  14  18 3290.7400    3.7405  1.4082 11.8597  0.0000  0.0379   0.0916   0.1051    0.1864   0.0000   445.5731      -4.72028       6.83069      -6.46643      -2.51173      0.141115       4.16777       5.29784       5.59692       5.62836       4.87308       4.68803
  14  19 3431.3193    2.9419  2.1045 11.5955  0.0000  0.0520   0.0619   0.1293    0.1104   0.0000   429.8472      -7.14853       4.75930       3.38340      -2.50922      -12.2137       5.48167       7.09610       7.70589       7.55242       7.09088       6.07435
  14  20 3572.0501    2.5042  2.9408 11.3686  0.0000  0.0642   0.0471   0.1614    0.0767   0.0000   439.1737       8.07277      -3.45285       16.1442       8.45008       2.89075       6.94263       8.98566       9.40694       9.54826       8.32675       7.67899
  14  21 3713.1162    2.0198  4.3204 10.7249  0.0000  0.0800   0.0327   0.2147    0.0690   0.0000   446.1075       7.77779       8.82369       9.96613       3.41375       1.38926       8.35469       10.7237       11.9807       11.0339       10.4048       9.20995
  14  22 3854.0633    1.6359  5.8939 10.3071  0.0000  0.0957   0.0246   0.2776    0.0649   0.0000   437.3312      -2.35336       14.9016       2.43590       16.4677       4.68533       10.3607       13.1012       14.1008       14.1316       12.7646       11.3767
  14  23 3995.0054    1.3844  7.2205 10.1669  0.0000  0.1172   0.0219   0.3447    0.0631   0.0000   459.2036       2.85656       6.76419      -27.3283      -19.4358      -5.93215       12.8853       16.3749       17.5508       17.1397       15.8831       14.3154
  14  24 4136.7239    1.1358  9.5086  9.8584  0.0000  0.1533   0.0178   0.4358    0.0599   0.0000   411.6948      -18.0931       25.7345       12.8528       17.1776      -4.10244       16.1872       20.8068       22.7227       22.1089       20.0095       18.1073
  14  25 4278.2473    0.9817 11.5206  9.5884 -0.0001  0.1822   0.0160   0.5379    0.0622   0.0000   415.3123      -40.9535       62.1612     -0.581161      -35.5065     -0.467206       19.8111       25.5618       27.0007       26.4249       24.7832       22.2721
  15   5 1440.0708    0.1102  0.1115  8.6786  0.0000  0.0436   0.0113   0.0339    0.0376   0.0000   436.9305      -3.66413       16.2063      0.851549      -5.64032       2.15940       3.46325       4.63839       5.16920       3.74411       3.82713       3.37338
  15   6 1601.0177    0.1998  0.1734  8.6469  0.0000  0.0239   0.0146   0.0386    0.0426   0.0000   435.5193      0.482606       16.2215     -0.790183      -4.30612       2.07578       2.89407       4.27111       3.31394       3.53624       3.34860       2.70940
  15   7 1753.7571    0.3360  0.2468  8.7746  0.0000  0.0172   0.0185   0.0448    0.0513   0.0000   438.9302      -1.69800       8.39440     -0.601337     -0.983871       2.24373       1.60980       2.23016       2.25558       2.27409       2.14054       1.91707
  15   8 1902.3122    0.4655  0.4335  8.8811  0.0000  0.0242   0.0187   0.0504    0.0653   0.0000   438.8121      -4.35888       11.1642       1.25079       1.69812       2.48449       2.08142       3.20331       2.99684       3.17614       2.86012       2.38023
  15   9 2049.5991    0.5940  0.5574  9.3131  0.0000  0.0259   0.0213   0.0635    0.0834   0.0000   437.0119       2.65999       18.4275       6.14383      -1.35720      -1.84827       2.77283       3.57688       4.08380       4.17041       4.08127       3.56819
  15  10 2195.7339    0.8284  0.7432  9.3877  0.0000  0.0289   0.0257   0.0720    0.1002   0.0000   437.8989      -1.66239       16.8269      -10.3458      0.993196      -3.18313       2.81634       3.76806       3.96996       3.99567       3.50070       2.98082
  15  11 2339.4709    1.1600  0.8624  9.8949  0.0000  0.0328   0.0327   0.0698    0.1089   0.0000   440.1251      -3.26002       12.3683      0.102337      -3.85993      -3.69797       3.22692       4.05095       4.79475       4.38189       4.39243       3.55990
  15  12 2480.9732    1.5295  1.1244 10.2169  0.0000  0.0343   0.0400   0.0874    0.1334   0.0000   437.7283       1.79046       9.84791       4.59507       1.07542     -0.410518       3.62341       4.51505       4.86817       4.80922       4.33660       4.07511
  15  13 2622.3749    1.9327  0.8906 11.0718  0.0000  0.0286   0.0577   0.0828    0.1111   0.0000   433.2675       6.99273       5.26000       17.2902     -0.594398      -4.09554       3.26595       4.11449       4.45417       4.38890       4.22340       3.82012
  15  14 2764.1027    2.6516  0.9126 11.3774  0.0000  0.0289   0.0758   0.0769    0.1456   0.0000   438.9444      -1.08963       7.76741       9.63637     -0.616499      -1.49026       3.01662       4.00775       4.11631       4.09024       3.96709       3.30009
  15  15 2905.6935    3.4441  0.7535 11.5390  0.0000  0.0263   0.1036   0.0653    0.2397   0.0000   445.1361       1.09829       9.62907      -6.16412     -0.129246      -2.33917       3.16699       3.97274       4.34514       4.01419       3.52316       3.29928
  15  16 3047.0564    3.7230  0.8264 12.3625  0.0000  0.0342   0.1191   0.0694    0.2134   0.0000   434.6201      0.234966       9.42177       5.15034       4.73447      -3.61935       3.58758       5.20863       5.00881       4.83262       4.69096       3.97638
  15  17 3187.9794    3.8133  0.9865 12.3129  0.0000  0.0332   0.1129   0.0883    0.2319   0.0000   440.5672      -2.29178       9.39519       1.82573       1.43074      0.557882       3.39225       4.83331       4.67033       4.84124       4.37832       3.71470
  15  18 3328.8305    3.4027  1.3724 12.4798  0.0000  0.0411   0.0910   0.1108    0.1388   0.0000   438.7885      -18.2812       12.0780       11.0858      -8.77567      -8.09021       4.15501       5.55381       5.71562       5.71985       4.97762       4.65691
  15  19 3469.8533    2.8481  2.1229 11.6333  0.0000  0.0512   0.0603   0.1298    0.1161   0.0000   441.1798      -6.98563       10.9886      -6.63437      -6.40729       8.59565       5.12813       6.62351       7.02079       7.01786       6.40982       5.74424
  15  20 3611.1220    2.2540  3.1615 11.2724  0.0000  0.0640   0.0424   0.1821    0.0799   0.0000   449.6139       15.7371      -12.7894       11.7281      -8.92914       12.7529       6.59582       8.32167       8.57410       8.62671       8.27541       7.48931
  15  21 3752.2858    1.9769  4.9830 10.4298  0.0000  0.0830   0.0291   0.2199    0.0771   0.0000   430.6402       1.84382       19.2227      -7.06667      -11.0315       2.42663       8.21750       10.8564       11.2613       11.2382       10.7985       9.52600
  15  22 3893.9653    1.5848  6.4607 10.2022  0.0000  0.1018   0.0229   0.2813    0.0656   0.0000   422.4483       9.28472       6.17184       24.3682       3.47453      -17.3309       10.2671       13.3997       14.3404       14.3959       13.2738       11.9649
  15  23 4035.4180    1.2802  9.1376  9.8509  0.0000  0.1330   0.0187   0.4121    0.0669   0.0000   427.5741       3.34117       34.4424      -16.1517      -10.3243      -2.69974       13.0791       16.8584       18.0049       18.3233       16.4080       14.9939
  15  24 4177.0971    1.0204 10.1989  9.8737  0.0000  0.1705   0.0179   0.5020    0.0587   0.0000   458.4180       34.6080       23.9005       24.7433       56.4143       4.60443       16.5704       22.1658       23.9981       23.4700       22.6033       19.8828
  15  25 4319.1350    0.8624 11.9410  9.6441 -0.0006  0.2021   0.0153   0.5954    0.0573   0.0000   431.7333      -10.5755      -6.28469       5.05336      -4.39572       11.6486       19.4825       25.9772       26.4860       28.8835       24.9198       23.2395
  15  26 4460.8167    0.7148 14.5121  9.6099  0.0000  0.2861   0.0134   0.7889    0.0463   0.0000   456.6310      -33.8339      -18.4430       2.00171       27.9225      -18.0076       27.6657       34.7580       39.3746       38.9949       35.2460       31.8148
  16   5 1467.2336    0.1362  0.1604  8.6349  0.0000  0.0192   0.0126   0.0742    0.0399   0.0000   437.4288      -2.38578       8.51086      -5.52298      -2.93643      -4.88862       2.59702       4.00348       4.18031       5.22848       5.58172       3.96323
  16   6 1629.4759    0.2333  0.2124  8.7061  0.0000  0.0192   0.0138   0.0380    0.0436   0.0000   436.6747      -2.77301       12.9533       1.69676      -2.79564     -0.341062       1.92134       2.11578       2.44181       2.40344       2.22254       2.08497
  16   7 1783.2375    0.3173  0.3647  8.8089  0.0000  0.0268   0.0145   0.0511    0.0546   0.0000   435.9886       1.29548       14.4445       1.71324      -4.33815       2.11175       2.30245       2.63039       3.42279       2.92565       2.82694       2.57921
  16   8 1933.1432    0.4721  0.4999  8.9290  0.0000  0.0226   0.0175   0.0565    0.0659   0.0000   441.6761      -4.89669       14.6541      -2.52803      -6.24047       4.18376       2.25216       2.95002       3.21164       2.93982       2.74062       2.52186
  16   9 2081.6061    0.6474  0.6132  9.2317  0.0000  0.0244   0.0221   0.0632    0.0859   0.0000   438.8598     -0.269801       9.03497      0.680467      0.225473      -2.33916       2.31170       3.08372       3.19609       3.25000       3.08026       2.57718
  16  10 2228.3450    0.9258  0.7523  9.6143  0.0000  0.0305   0.0275   0.0674    0.1201   0.0000   437.2119    -0.0335354       13.5207      -6.61505       1.91830       2.74600       2.91757       3.91584       3.65590       3.75360       3.75514       3.39118
  16  11 2372.5957    1.2744  0.9268 10.1069  0.0000  0.0307   0.0346   0.0757    0.1086   0.0000   436.1544      -1.99240       7.53221      0.724517      -4.85939       5.45923       3.23000       3.78453       4.35265       4.20959       3.79821       3.48706
  16  12 2514.7927    1.6669  1.0397 10.6417 -0.0001  0.0354   0.0438   0.0837    0.1163   0.0000   439.0108       4.39082       10.3090       1.39849       2.97923      -4.08199       3.55053       5.11320       4.84491       5.23311       5.27154       4.41775
  16  13 2656.8923    2.1823  0.9081 11.1200  0.0000  0.0310   0.0592   0.0714    0.1256   0.0000   438.8771      -3.39372       15.0626       5.66451      -6.78032      -4.40642       2.97182       4.15006       4.04556       4.20802       3.93634       3.51023
  16  14 2799.4684    2.8816  0.7315 11.5913  0.0000  0.0268   0.0837   0.0597    0.1177   0.0000   439.2411      -7.94037       11.8196       2.99748       4.70533    -0.0764300       2.64090       3.51371       3.52305       3.66175       3.13002       2.84623
  16  15 2941.7129    3.5328  0.7788 12.0931  0.0000  0.0259   0.0992   0.0631    0.1313   0.0000   436.9090      -3.82726       8.67876       4.46913      -1.11374       3.79372       2.39372       3.14031       3.40896       3.32952       3.33344       2.68877
  16  16 3083.3754    3.8641  0.9538 11.8635  0.0000  0.0291   0.1037   0.0713    0.2735   0.0000   439.6604      -6.97295       15.7380       2.96994      -1.21072       1.13146       2.86133       3.74451       3.89328       4.08511       3.97779       3.59342
  16  17 3224.9056    3.7686  1.2037 12.0920  0.0000  0.0342   0.1033   0.0982    0.2675   0.0000   440.9832       2.57003       13.8732      -3.09929       7.08063       3.24486       3.32963       4.22473       4.20412       4.58417       4.33841       3.77922
  16  18 3366.2098    3.1438  1.5129 12.2604 -0.0024  0.0429   0.0834   0.1198    0.1519   0.0000   443.1633       6.40787       11.7245      -7.64513       4.05880       2.92362       4.20631       5.35545       5.63869       5.49530       5.33286       4.90030
  16  19 3507.8498    2.6073  2.5340 11.2656  0.0000  0.0563   0.0511   0.1431    0.1357   0.0000   441.0680     -0.447258     -0.907729       5.24044       3.84278      -4.90747       5.04794       7.04860       7.08652       7.51835       6.48510       6.20871
  16  20 3649.5492    2.2291  3.7686 10.8593  0.0000  0.0692   0.0363   0.1813    0.0883   0.0000   448.4373      -21.9609       8.80706      -7.95123      -1.61730       3.59978       6.41428       8.57949       8.83488       9.26549       8.87979       7.81156
  16  21 3791.3522    1.8376  5.1815 10.3764  0.0000  0.0835   0.0268   0.2295    0.0770   0.0000   426.9560      -11.9691       21.2409      -13.1352      -10.8216     -0.770300       7.86508       9.96709       10.9531       11.0404       9.94664       9.39356
  16  22 3933.3377    1.4941  6.8953 10.1347  0.0000  0.1078   0.0220   0.2933    0.0670   0.0000   455.3895      -25.2094       6.43969       5.94307      -10.5263       10.2519       10.1565       13.4528       14.1696       14.5983       13.4305       12.4959
  16  23 4075.3177    1.2613  9.5104  9.7397  0.0000  0.1325   0.0175   0.3821    0.0664   0.0000   424.8931      -4.72014       13.1816       21.4628      -27.0357      -25.5578       12.5656       16.1875       17.6396       17.8599       16.5454       14.9192
  16  25 4359.2360    0.8890 14.2174  9.5754  0.0050  0.2194   0.0139   0.6236    0.0525   0.0000   485.4001      -29.1355    -0.0174219       8.32350       23.5703       48.2100       21.0408       26.8159       29.4010       29.5993       27.7022       25.1671
  17   6 1657.0526    0.2243  0.2408  8.6566  0.0000  0.0173   0.0120   0.0401    0.0426   0.0000   436.2570      -2.07030       15.1482       4.27386      -2.60877     -0.801123       1.65167       2.08596       2.41560       2.56372       2.73478       2.48452
  17   7 1811.9664    0.3687  0.3027  8.8480  0.0000  0.0181   0.0168   0.0417    0.0507   0.0000   438.0033     -0.998819       11.1629      -1.67624      -1.46535       3.10855       1.44987       2.13528       2.06042       2.22076       1.88989       1.95921
  17   8 1963.2991    0.5059  0.4649  9.0330  0.0000  0.0256   0.0195   0.0551    0.0652   0.0000   439.5983      -7.06004       11.4891       3.80773      -5.24974      -2.32497       2.29524       3.38991       3.26330       3.37483       3.25163       2.67939
  17   9 2112.9677    0.7193  0.6848  9.2701  0.0000  0.0267   0.0219   0.0626    0.0837   0.0000   437.2312      -5.51185       16.4312       1.36531      0.238169     -0.528954       2.41990       3.29175       3.32907       3.42722       3.22390       2.85577
  17  10 2260.2721    1.0495  0.7755  9.6017  0.0000  0.0289   0.0302   0.0686    0.1376   0.0000   443.0923     -0.811463       12.4525      -3.69367     -0.237033      -4.96747       2.51868       3.59739       3.71595       3.66371       3.50647       3.27786
  17  11 2404.9406    1.3068  1.0621 10.2854  0.0000  0.0335   0.0345   0.0809    0.1150   0.0000   435.7459    -0.0870903       8.62323       3.27788      -6.24062      0.808422       2.95574       3.88738       4.16226       3.97315       4.10786       3.78953
  17  12 2548.1111    1.7389  0.9519 10.7556  0.0001  0.0315   0.0453   0.0748    0.1070   0.0000   433.6738       4.89174       15.5013      -1.68778      -5.16370      0.241820       2.70516       3.80253       3.84638       3.88314       3.59162       3.43300
  17  13 2690.9380    2.2576  0.9559 11.2642 -0.0005  0.0306   0.0581   0.0716    0.1105   0.0000   436.4228       5.20466       17.7202       2.14334      -2.78821      -1.08928       2.79255       3.49732       3.67957       4.01123       3.41879       3.38210
  17  14 2834.2807    2.9016  0.8912 12.0191  0.0000  0.0306   0.0787   0.0713    0.0991   0.0000   442.3789      -2.78914       10.5755       3.37718       2.05935       1.58653       2.88263       3.98061       4.56806       4.72457       4.53022       4.21316
  17  15 2977.1585    3.7401  0.7459 12.0868  0.0000  0.0230   0.1092   0.0647    0.1128   0.0000   438.7544      -5.03230       10.4285       6.07261      -1.94029       1.15502       2.04530       2.70053       2.70148       2.82338       2.80757       2.64953
  17  16 3119.2570    3.9803  0.9423 12.1010  0.0000  0.0274   0.1028   0.0682    0.1764   0.0000   439.6829      0.913577       17.1351       4.38024      -7.79493       2.78037       2.43977       3.31102       3.37655       3.58623       3.32962       2.93314
  17  17 3261.3459    3.6156  1.3783 11.8710  0.0000  0.0360   0.0885   0.0961    0.2327   0.0000   439.7753      -7.49202       11.0253       9.21280       3.35745    -0.0524652       3.42687       4.17688       4.59531       4.85574       4.29674       4.03509
  17  18 3403.1987    3.0662  2.0558 11.5675  0.0000  0.0488   0.0676   0.1237    0.1891   0.0000   438.6626       5.17429       2.72272     0.0524658       8.93181       4.83509       4.29188       5.86681       6.23026       6.21200       6.03592       5.64328
  17  19 3545.4102    2.6184  2.8453 11.1400  0.0000  0.0542   0.0477   0.1510    0.1338   0.0000   430.7198      -4.47487       12.9407      -1.17839      -11.0668       8.45745       5.12829       6.52456       7.28182       7.30470       7.23898       6.54462
  17  20 3687.7000    2.0843  4.6470 10.5380  0.0000  0.0746   0.0301   0.2058    0.0872   0.0000   447.6335     -0.298140     0.0855327       5.69730       1.54219      -2.98154       6.50186       8.63496       9.27741       9.19329       8.67529       8.26173
  17  21 3829.9946    1.7289  5.6835 10.2399  0.0000  0.0863   0.0241   0.2378    0.0759   0.0000   441.6811      -12.8605       9.62126      -30.6595       8.08866       13.5216       7.90917       10.3397       11.4698       11.0067       10.8422       9.76474
  17  22 3971.8998    1.4533  7.7629  9.9439  0.0000  0.1063   0.0189   0.3159    0.0636   0.0000   431.9357       2.04547      -16.1542      -3.27568      -19.3552      -1.27178       9.56047       12.7072       13.6803       13.5989       12.9275       11.9237
  17  23 4114.5377    1.1539  9.7284  9.7427  0.0000  0.1383   0.0167   0.4036    0.0635   0.0000   430.5075       16.6315      -17.2437       7.67560      -21.9480      -6.90790       12.4539       16.0052       17.7338       17.8412       17.0933       15.6369
  17  25 4399.9472    0.7878 13.6147  9.5834 -0.0001  0.2289   0.0134   0.6496    0.0507   0.0000   436.1299      -24.7062       49.0017       32.0458      -5.75868      -21.1267       19.6249       26.3891       29.1428       28.6549       27.3122       25.2063
  18   6 1683.6744    0.2534  0.2030  8.7249  0.0000  0.0264   0.0138   0.0338    0.0405   0.0000   439.8566     -0.327051       14.3951      0.411497     -0.809684      0.381850       2.76135       3.27549       3.76068       3.20619       3.21435       2.45289
  18   7 1839.9948    0.3813  0.3759  8.9409  0.0000  0.0192   0.0153   0.0483    0.0515   0.0000   438.8302      -3.53464       16.2440      -2.56740      -2.03423       5.02656       1.58047       2.24418       2.33499       2.11228       2.55343       1.91814
  18   8 1992.8270    0.5440  0.5264  9.1155  0.0000  0.0224   0.0184   0.0536    0.0682   0.0000   437.6263      -1.86163       17.6208      -3.89762      -1.28572       6.12415       1.92374       2.61218       2.78039       2.64808       2.70052       2.57754
  18   9 2143.6574    0.7653  0.7129  9.1922  0.0000  0.0246   0.0221   0.0618    0.0827   0.0000   438.1003      0.770944       14.6386       3.50955      -1.62038      -1.03098       1.91829       2.71806       2.67443       3.00052       2.66488       2.54173
  18  10 2291.5834    1.0468  0.7540 10.0709  0.0000  0.0273   0.0313   0.0670    0.0969   0.0000   432.5315     -0.871847       16.5116      -2.81112      -2.65456       4.26043       2.49480       3.06651       3.24472       3.45993       3.43198       2.91572
  18  11 2436.7800    1.4865  0.9387 10.2433  0.0000  0.0299   0.0391   0.0721    0.1540   0.0000   438.2555      -7.57446       13.3123      -1.17918      -2.05384      0.262778       2.44843       3.35623       3.49372       3.63393       3.32013       3.24868
  18  12 2580.7492    1.9660  0.8367 11.1072  0.0000  0.0263   0.0526   0.0684    0.1023   0.0000   437.8121      0.859877       8.13658     -0.378794      -3.81240      -1.41626       2.23569       2.90419       3.05398       3.19358       3.08153       2.75278
  18  13 2724.6121    2.5057  0.8548 11.3969  0.0000  0.0277   0.0647   0.0611    0.1102   0.0000   437.9241       1.04608       12.3256      -3.53306      0.367609      0.801868       2.53230       3.19414       3.33106       3.24273       3.18276       3.02036
  18  14 2868.5502    3.1634  0.7791 11.7865  0.0000  0.0238   0.0849   0.0603    0.1026   0.0000   432.9133      -3.25858       7.54759      0.183245      -5.83045       1.52192       2.08187       2.69546       2.86802       2.91206       2.99231       2.80396
  18  15 3012.0300    3.8397  0.7795 12.2418  0.0000  0.0243   0.1040   0.0616    0.1073   0.0000   438.9017     0.0239526       7.91407       6.32141       2.97634       3.86589       2.27952       3.07402       3.17682       3.24741       3.05166       2.74369
  18  16 3154.8146    3.9962  1.0052 12.1341  0.0000  0.0287   0.0994   0.0737    0.1450   0.0000   438.6381     -0.392673       9.93242       2.24099     -0.195581     -0.447961       2.25620       3.14884       3.30395       3.22030       3.16588       2.84057
  18  17 3297.2060    3.4639  1.4439 12.0592  0.0000  0.0375   0.0781   0.0933    0.1516   0.0000   440.4416      -2.25620       14.6851       2.65588     -0.175558     -0.217760       3.15334       4.19609       4.41736       4.49004       4.48130       4.15078
  18  18 3439.8716    3.0225  2.3501 11.1603  0.0000  0.0478   0.0557   0.1215    0.1830   0.0000   450.3860      -6.14440       11.1908       1.40830      -3.06760       4.51174       4.05247       5.16041       5.55067       5.71738       5.56745       5.10126
  18  19 3582.5352    2.3680  3.6727 10.6905  0.0000  0.0614   0.0368   0.1653    0.1208   0.0000   446.3889     -0.697155       18.4793      -11.1364      -21.0235       13.7909       5.43514       6.87939       7.27902       7.38395       7.26297       6.61654
  18  20 3725.2105    1.9918  4.6189 10.6032 -0.0039  0.0741   0.0283   0.1960    0.0791   0.0000   436.7030      -4.41697       23.0863      0.132072      -1.34608      -3.55892       6.19346       8.02014       8.95403       8.99305       8.54926       8.09866
  18  21 3868.0515    1.6488  6.4424 10.1692  0.0000  0.0938   0.0220   0.2631    0.0694   0.0000   431.0134      -13.1465       17.6125      -4.89827      -13.0031       12.7383       7.79164       10.3161       11.1279       11.4646       11.0241       10.2144
  18  22 4010.6426    1.3610  9.1472  9.8280 -0.0008  0.1208   0.0172   0.3465    0.0612   0.0000   449.8410      -2.89316       9.04350       5.74848      -1.35159       8.61186       10.0289       13.3469       14.2443       14.3473       13.7007       12.9288
  18  23 4153.6458    1.1422 10.3560  9.8228  0.0000  0.1407   0.0162   0.4228    0.0546   0.0000   456.7860      -6.01224       13.5544      -18.5816      -1.37447       1.90939       12.0049       15.9180       17.0316       17.4840       16.6759       15.5349
  18  24 4296.1473    0.9230 12.6920  9.6336  0.0015  0.1815   0.0141   0.5567    0.0538   0.0000   438.0871       28.8427       5.11576      -14.6502      -20.0639      -9.67804       15.2196       19.6466       21.9754       21.8784       20.7294       19.3208
  18  26 4582.1447    0.6099 15.1321  9.4509 -0.0016  0.2820   0.0107   0.7589    0.0415   0.0000   481.6946       11.0721       86.2511      -71.1105       16.2044       25.1169       23.4045       30.3988       34.3110       33.2438       32.2342       29.8128
  19   5 1543.0831    0.1716  0.1511  8.6871  0.0000  0.0185   0.0119   0.0332    0.0358   0.0000   439.0438      -3.99781       16.2050       2.45234      -4.91603       1.58900       1.64801       2.52091       2.91193       3.37530       2.78448       2.31312
  19   6 1709.3529    0.2480  0.3261  8.8175  0.0000  0.0244   0.0116   0.0482    0.0424   0.0000   438.8388      -4.06021       14.4028     0.0534462      -1.06373       1.46517       2.15037       2.95569       3.04748       2.95677       2.73377       2.36531
  19   7 1867.2815    0.3860  0.4088  8.9391  0.0000  0.0302   0.0144   0.0476    0.0541   0.0000   439.9849      0.432981       14.0469       1.52339     -0.539620      0.473058       2.93952       4.30133       4.40888       4.98265       5.28902       4.60344
  19   8 2021.7607    0.5774  0.5652  9.1692  0.0000  0.0218   0.0189   0.0577    0.0717   0.0000   439.6678      -1.94191       12.4126       4.44730     0.0355459      -2.14496       1.73448       2.23599       2.58069       2.37939       2.51090       2.17915
  19   9 2173.7400    0.8595  0.6921  9.4454  0.0000  0.0224   0.0247   0.0606    0.0852   0.0000   437.9917      -4.27555       14.9726     -0.230012     -0.125684      -1.51852       1.85452       2.35486       2.49310       2.58430       2.51046       2.37245
  19  10 2322.2814    1.0870  0.8885  9.9834  0.0000  0.0282   0.0280   0.0698    0.0882   0.0000   435.3405       1.63014       9.08113      -2.45907      -2.91165     -0.413019       2.19607       3.02688       3.26131       3.39620       3.44758       2.91442
  19  11 2468.1200    1.5865  1.0019 10.3586  0.0000  0.0292   0.0412   0.0823    0.1436   0.0000   439.9342      -3.95839       11.3005     0.0669133      -1.23791       2.49154       2.55399       3.33811       3.22477       3.44147       3.30606       3.13116
  19  12 2613.0497    1.9599  0.9616 10.8962  0.0000  0.0301   0.0487   0.0699    0.1338   0.0000   434.8891       1.86188       15.9587      -8.48075      -4.66218       4.59362       2.29373       3.28025       3.24917       3.54415       3.63349       3.08281
  19  13 2757.8910    2.7207  0.9027 11.4921  0.0000  0.0272   0.0681   0.0662    0.1089   0.0000   436.7483      0.605287       7.32201      -1.57205      -3.15103       1.34847       2.00800       2.90793       2.96209       3.11073       3.02213       2.67307
  19  14 2902.4687    3.3643  0.7188 12.2017  0.0000  0.0226   0.0931   0.0574    0.0907   0.0000   440.2389      0.819979       13.9756       2.98682       1.37420       1.83543       1.86643       2.43605       2.51308       2.63600       2.83864       2.18165
  19  15 3046.4245    3.8644  0.8755 12.2472  0.0002  0.0263   0.0968   0.0623    0.1160   0.0000   439.3601     -0.793267       17.4491      0.393596      -2.76599      -2.40820       2.09449       2.82251       2.86103       3.09107       2.85616       2.79148
  19  16 3189.7339    3.8581  1.0061 12.1189 -0.0003  0.0296   0.0907   0.0661    0.1325   0.0000   439.6095       1.15739       11.1041       3.40572      0.388408       3.44488       2.26313       3.12485       3.08456       3.29524       3.30721       2.89555
  19  17 3332.8106    3.3744  1.5590 12.2020  0.0000  0.0378   0.0717   0.0978    0.1019   0.0000   437.5777      -7.94833       12.6216      -1.16986      -2.26793      0.583966       3.13518       4.00572       4.42889       4.75119       4.44770       4.05603
  19  18 3475.9883    2.7639  2.5314 11.5001  0.0000  0.0503   0.0498   0.1286    0.1058   0.0000   443.0155      -3.10950       14.8011      -3.11835      -1.22309      -1.30206       3.93152       5.20058       5.45484       5.67962       5.62711       5.26563
  19  19 3619.2305    2.3256  3.8973 10.6654 -0.0054  0.0615   0.0334   0.1686    0.1032   0.0000   434.6766       8.52954       11.7792      -6.65907       6.26952       5.53527       5.02829       6.41231       7.07977       7.04041       7.04407       6.37010
  19  20 3762.3278    1.9281  5.6311 10.1951  0.0000  0.0784   0.0243   0.2206    0.0823   0.0000   433.8207      -14.7498       15.5387       10.1892      -21.6975      0.925389       6.43962       8.15692       9.13313       9.00265       8.90544       8.43975
  19  21 3905.3664    1.5772  7.3093  9.9562  0.0000  0.0972   0.0192   0.2722    0.0668   0.0000   435.3538      -1.43694       15.2641       3.34489      0.799859      -17.2065       7.87485       10.0695       11.1921       11.1940       10.8623       10.1491
  19  23 4192.4179    1.0486 11.0468  9.7496  0.0000  0.1510   0.0144   0.4515    0.0511   0.0000   435.6258      -8.13178       14.9393      -6.94221       22.3830       30.5919       11.9354       15.8269       17.5526       17.7608       16.8920       15.9361
  19  24 4335.4875    0.8807 13.3036  9.6090  0.0007  0.1938   0.0128   0.5552    0.0492   0.0000   437.2368      -18.4237       4.39942       10.3700       12.2724      -1.18843       15.1834       20.3335       21.8763       22.0851       22.1713       20.6219
  19  25 4478.8081    0.6913 14.9022  9.5743  0.0036  0.2535   0.0114   0.7060    0.0413   0.0000   403.5888       17.1375       28.1574       31.7691      -20.2137      -16.7749       19.8697       25.4106       28.5226       29.4371       27.7151       26.8464
  19  26 4622.4721    0.6169 18.8893  9.3418  0.0081  0.3280   0.0083   0.8345    0.0339   0.0000   398.3918       20.4450       70.3756      -40.6564      -19.8061      -15.7732       26.2082       33.4883       38.4044       38.7152       38.4524       35.5700
  20   3 1193.6278    0.0617  0.0694  8.6383  0.0000  0.0350   0.0119   0.0432    0.0309   0.0000   441.1351       2.27723       17.4022       4.89382      0.856857      -3.01319       3.45348       4.86821       6.53063       6.27211       5.29162       2.83291
  20   4 1386.4709    0.0982  0.1154  8.7166  0.0000  0.0227   0.0100   0.0391    0.0325   0.0000   436.7287       3.37060       18.2809     -0.262954      -8.29754      -2.03006       1.62966       2.63229       2.43847       2.75369       2.98817       2.66853
  20   5 1566.5316    0.2008  0.1484  8.6477  0.0000  0.0145   0.0131   0.0319    0.0361   0.0000   439.5355       1.24194       17.3249     -0.859815      -2.25660      -1.43858       1.11691       1.33007       1.69455       1.42968       1.28434       1.46577
  20   6 1734.1664    0.2878  0.3164  8.7252  0.0000  0.0191   0.0123   0.0408    0.0433   0.0000   441.9060      -4.55335       21.3151      -1.73382       1.78485      -3.92574       1.51910       1.80302       2.27649       2.05956       2.26111       2.01470
  20   7 1893.8733    0.4353  0.4625  8.9031  0.0000  0.0209   0.0151   0.0506    0.0557   0.0000   441.1904      -1.91013       14.0118     -0.751554      -3.25594       2.94086       1.46145       1.97841       2.19337       2.25820       2.18495       1.96986
  20   8 2049.9988    0.6625  0.6540  8.9231  0.0000  0.0229   0.0187   0.0594    0.0800   0.0000   435.5945      -3.18155       14.7403       4.60086      -1.68678      0.736609       1.72393       2.09334       2.33101       2.46820       2.22900       2.24734
  20   9 2203.1393    0.8841  0.7860  9.2862  0.0000  0.0253   0.0234   0.0587    0.1114   0.0000   437.8690      -4.28246       17.3411      -4.35999      0.237685     -0.557427       1.93457       2.45661       2.79572       2.70701       2.68577       2.42259
  20  10 2352.3791    1.1710  0.9305  9.8139  0.0000  0.0267   0.0283   0.0671    0.1016   0.0000   438.3513       2.12830       11.7751      -7.80279     -0.700432      -1.68351       2.06746       2.65712       3.03469       3.04391       2.98718       2.70236
  20  11 2498.8942    1.6344  0.9507 10.6759  0.0000  0.0286   0.0416   0.0723    0.1194   0.0000   439.1399      0.226129       13.3520     -0.521891     -0.626741      -2.81323       2.23489       2.98636       3.21812       3.18692       3.24827       2.82476
  20  12 2644.8078    2.1746  1.0677 10.8338  0.0000  0.0286   0.0504   0.0758    0.1731   0.0000   437.3304      -1.89532       17.5698       1.25648      -4.58737      -1.74469       2.25539       2.92146       3.37599       3.49554       3.34593       3.18052
  20  13 2790.6405    2.7601  0.9021 11.7040 -0.0001  0.0255   0.0687   0.0681    0.0989   0.0000   440.7262      -4.83801       12.9820      -3.78341      0.383762       2.36037       1.91875       2.59283       2.78703       2.89815       2.74432       2.65156
  20  14 2935.8448    3.4251  0.8168 12.0788 -0.0002  0.0244   0.0872   0.0623    0.1003   0.0000   437.4551       5.92472       9.17952      -1.00013       4.28398     -0.686823       1.86167       2.44392       2.82944       2.70633       2.84843       2.69411
  20  15 3080.3075    3.8723  0.9097 12.0555  0.0000  0.0258   0.0922   0.0623    0.1247   0.0000   435.2628      0.895674       13.9181      0.537413     -0.855946      -1.01553       1.91511       2.68159       2.73622       2.66890       2.70868       2.51715
  20  16 3224.3029    3.8320  1.1399 12.2393  0.0000  0.0300   0.0861   0.0800    0.1260   0.0000   435.2337      -2.89099       13.9208       8.87342       3.98433      -1.21087       2.34885       3.22818       3.41527       3.77557       3.58863       3.31855
  20  17 3367.9904    3.1118  1.6359 12.2196  0.0000  0.0403   0.0660   0.1049    0.0856   0.0000   436.5164       1.97799       11.4510       4.26816      -5.96463      -6.87655       3.02689       4.03658       4.48497       4.37610       4.12801       3.98387
  20  18 3511.7913    2.7340  2.6021 11.3165  0.0000  0.0480   0.0447   0.1270    0.0953   0.0000   442.2799      -2.94866       7.75742       3.02985      -2.78973      -6.55889       3.75072       5.01054       5.42764       5.54108       5.47806       5.14828
  20  19 3655.5350    2.1461  4.2575 10.5119  0.0000  0.0620   0.0286   0.1774    0.0861   0.0000   438.1927      -1.38843       27.3482      0.104941       5.61948      -4.03974       4.83539       6.35965       6.88999       7.34919       7.06717       6.51520
  20  20 3798.9419    1.8101  5.8609 10.2791  0.0000  0.0813   0.0225   0.2270    0.0686   0.0000   435.5079       11.3061       22.8161      -5.47004      -1.79058       3.00329       6.21713       8.55752       9.10207       9.41690       9.02002       8.59576
  20  21 3942.6633    1.5164  7.9865  9.8416  0.0000  0.1014   0.0173   0.2892    0.0622   0.0000   451.2021       5.67375       28.8098      -3.26090       17.4725       18.8380       7.55023       10.1667       11.1373       11.1655       11.1701       10.4225
  20  22 4086.5843    1.2506  9.8773  9.7343  0.0000  0.1256   0.0149   0.3541    0.0539   0.0000   435.7390       15.8450      -4.13495      -8.07721       2.49269       23.7362       9.54793       12.5119       13.8811       13.7817       13.9004       12.7833
  20  23 4230.2430    1.0171 12.1655  9.7177  0.0050  0.1655   0.0134   0.4781    0.0471   0.0000   414.2314      -21.5083       20.2268      -12.4681      -9.29054       12.6761       12.3511       15.9102       18.1704       17.8603       17.6189       16.4284
  20  24 4374.0115    0.8415 13.8570  9.5937  0.0000  0.1993   0.0115   0.5723    0.0443   0.0000   457.6870       17.4756       94.3552      -13.8784      -45.2960       3.44463       14.8959       19.5190       21.5971       22.1259       21.3631       20.3987
  20  25 4518.4485    0.6664 16.9693  9.5334  0.0000  0.2847   0.0094   0.7685    0.0355   0.0000   410.0236       36.6618       19.9558      -30.4270       18.6487      0.312396       20.6560       28.1882       29.9946       31.3892       29.5766       27.9318
  21   4 1408.0726    0.1143  0.1268  8.6143  0.0000  0.0173   0.0101   0.0426    0.0320   0.0000   438.0029      -1.63312       18.7202      0.764469      -1.55677     -0.621467       1.34746       1.72446       1.73425       1.94413       2.09406       1.55677
  21   5 1589.2675    0.2005  0.1751  8.7074  0.0000  0.0178   0.0118   0.0318    0.0351   0.0000   440.0513      -1.03703       16.2114     -0.120074      -1.90121     -0.815956       1.32007       1.59645       1.91242       1.96273       2.14420       1.75855
  21   6 1758.2441    0.3383  0.3248  8.7674  0.0000  0.0171   0.0138   0.0425    0.0462   0.0000   439.3371      -2.90693       15.5969       1.78701     -0.403411      0.340941       1.53790       2.10825       2.29420       2.22049       2.11841       2.24212
  21   7 1919.8027    0.4844  0.5151  8.9558  0.0000  0.0203   0.0155   0.0493    0.0577   0.0000   433.8799      -1.96967       17.5561       2.90848      -2.98497       2.32649       1.73497       2.07465       2.23993       2.24257       2.34378       2.28370
  21   8 2077.7431    0.6768  0.5268  9.4371  0.0000  0.0202   0.0205   0.0465    0.0627   0.0000   438.9422      -1.25725       13.5614      -3.83561     -0.296884       1.44039       1.47627       2.03857       2.05837       2.04332       2.09798       1.95402
  21   9 2231.8684    0.9384  0.8003  9.4256  0.0000  0.0257   0.0242   0.0637    0.1065   0.0000   439.0346    -0.0637828       16.2224      0.644944      0.807568      -1.38103       1.74585       2.49892       2.52467       2.70501       2.44380       2.57429
  21  10 2381.8500    1.3643  0.9201 10.0469 -0.0000  0.0259   0.0319   0.0627    0.1041   0.0000   437.4218      -2.86768       17.5518      -6.93073      -1.54855      0.896891       1.94747       2.47811       2.67942       2.74520       2.71256       2.59221
  21  11 2529.2621    1.8480  0.8303 10.6698  0.0000  0.0224   0.0469   0.0654    0.0967   0.0000   434.1839      -4.12449       16.0370      0.214723       1.92252       4.61463       1.67688       2.32454       2.44783       2.85877       2.78282       2.46518
  21  12 2676.1277    2.3127  0.9183 11.1031  0.0000  0.0272   0.0564   0.0643    0.1423   0.0000   440.3991      -1.41189       8.37052     0.0618121      -2.73925       7.25522       2.14550       2.88549       2.79535       3.19386       3.03537       2.90046
  21  13 2822.9128    3.1092  0.8042 11.5813  0.0000  0.0234   0.0767   0.0562    0.1447   0.0000   438.2899     -0.224780       12.1252      -1.22552      0.120133       2.01306       1.76603       2.43905       2.54006       2.50077       2.54592       2.23782
  21  14 2968.8291    3.6129  0.7933 12.1358  0.0000  0.0233   0.0893   0.0549    0.1056   0.0000   443.3130      -2.08964       15.0619     -0.641371     0.0740505       4.17049       1.71235       2.33971       2.48212       2.58742       2.70851       2.28873
  21  15 3113.8078    3.9033  0.9742 11.9920  0.0000  0.0265   0.0874   0.0617    0.1340   0.0000   440.1343       2.31375       10.8082      0.996531      -3.27850       1.57921       1.83807       2.54758       2.59420       2.75061       2.73352       2.60302
  21  16 3258.3962    3.5411  1.3107 12.2536 -0.0003  0.0336   0.0762   0.0830    0.1070   0.0000   439.2244      -2.19718       13.0834       6.51124     -0.471722      -1.80298       2.37359       3.24765       3.47033       3.47355       3.58233       3.33608
  21  17 3402.7088    3.0099  1.9426 11.8807  0.0001  0.0417   0.0544   0.1094    0.0762   0.0000   441.8054      -4.06346       9.76757       2.99773      0.398919       5.45363       2.96134       4.05993       4.39638       4.54634       4.52799       4.26671
  21  18 3547.0682    2.4317  2.9079 11.2648  0.0000  0.0517   0.0374   0.1370    0.0711   0.0000   442.1470      -7.23460     -0.870813      -1.84528       7.39978      0.121637       3.65262       4.95547       5.38025       5.49854       5.27837       5.11051
  21  19 3691.2620    2.1040  4.3585 10.6975  0.0000  0.0655   0.0280   0.1746    0.0716   0.0000   439.0573       6.88656       9.50093      -4.89750      -8.23510      -4.34399       4.77604       5.99221       6.79522       7.00763       6.72854       6.35687
  21  20 3835.4749    1.7423  6.1720 10.1622  0.0000  0.0814   0.0210   0.2295    0.0679   0.0000   421.9872      -1.53224       11.5912       5.42096      -7.84294       8.39294       6.10283       7.91335       8.82469       8.73695       8.96674       8.24956
  21  21 3979.6905    1.4505  8.0549  9.8973  0.0000  0.1026   0.0168   0.2906    0.0579   0.0000   424.2327      -18.9142       25.5626     -0.356884      -25.0606       11.2140       7.43758       9.92647       10.9295       11.1108       10.7909       10.3965
  21  22 4123.9778    1.1859  9.9911  9.6893  0.0000  0.1257   0.0140   0.3592    0.0530   0.0000   440.1301      0.220093      -4.01994      -25.1529       20.0396       5.67802       9.09329       11.9680       13.3256       13.7673       13.5550       12.6666
  21  23 4267.8396    0.9427 12.1407  9.6978  0.0000  0.1672   0.0127   0.4786    0.0467   0.0000   459.9497       18.6053       15.6288       4.91942       10.6819       36.4244       12.0563       15.6396       17.4928       17.8246       17.1078       16.6142
  22   5 1611.3382    0.2020  0.2057  8.6390  0.0000  0.0146   0.0105   0.0351    0.0357   0.0000   438.5012      -1.10219       21.2809       1.39972      -3.03622     -0.730176       1.06894       1.56290       1.67691       1.75933       1.70811       1.67568
  22   6 1781.5219    0.3545  0.3166  8.8185  0.0000  0.0171   0.0138   0.0372    0.0445   0.0000   440.9255      -3.04517       17.8902     -0.359783      -2.80655      -2.85931       1.05244       1.57187       1.61705       1.82984       1.59806       1.73750
  22   7 1945.0363    0.5111  0.5161  8.9632  0.0000  0.0190   0.0161   0.0523    0.0556   0.0000   437.8792      -3.09678       17.7592      -2.25839      0.157973      -3.39896       1.37803       1.63548       1.85218       1.82607       1.90031       1.78122
  22   8 2104.7455    0.6652  0.6944  9.3094  0.0000  0.0240   0.0180   0.0562    0.0687   0.0000   440.1692     -0.553831       15.4421     -0.895616      -1.60935      -1.87793       1.65503       2.18192       2.41761       2.45753       2.41924       2.38080
  22   9 2259.9531    1.0267  0.7840  9.8204  0.0000  0.0247   0.0256   0.0576    0.0835   0.0000   439.1579       3.64433       15.1963      0.534324      0.872748       3.71274       1.79720       2.38913       2.61495       2.70570       2.76635       2.48421
  22  10 2410.7561    1.4076  0.8941 10.4131  0.0000  0.0259   0.0344   0.0654    0.1054   0.0000   437.3314      -3.97461       15.5644       2.67284      -1.79546      -1.92940       1.89182       2.54043       2.77317       2.92086       3.06288       2.93419
  22  11 2559.1403    1.8869  0.7928 11.1418  0.0000  0.0237   0.0470   0.0591    0.0811   0.0000   442.5721       1.35082       11.6981       2.49027      -2.97691      -1.05643       1.72276       2.28146       2.36140       2.40149       2.43258       2.32028
  22  12 2707.0153    2.4513  0.8839 11.3044  0.0000  0.0238   0.0598   0.0652    0.1144   0.0000   439.0224      -1.09765       18.2413     0.0565213      -3.43638      -4.44935       1.75585       2.03281       2.46567       2.62769       2.63529       2.44444
  22  13 2854.6963    3.1309  0.8462 11.9325  0.0000  0.0244   0.0784   0.0624    0.1247   0.0000   438.9103      -4.56320       12.6144       1.30525     -0.692691       1.66202       1.82593       2.43542       2.72023       2.73319       2.65131       2.53545
  22  14 3001.3063    3.7308  0.9414 12.1984  0.0000  0.0255   0.0853   0.0658    0.1178   0.0000   439.6887      -2.39790       14.0841     -0.246059     -0.170756       5.90910       1.82700       2.22628       2.74408       2.59266       2.55004       2.48250
  22  15 3146.9406    3.9877  1.0341 12.1688  0.0000  0.0263   0.0873   0.0692    0.1174   0.0000   442.2011       5.01291       10.1299      -1.70413     -0.357642       1.87194       1.87673       2.35732       2.51213       2.65619       2.62688       2.52536
  22  16 3292.0718    3.4641  1.5687 11.8577  0.0000  0.0340   0.0643   0.0895    0.0992   0.0000   443.4579       2.03736       15.6859      -6.09557      -1.53565       3.03770       2.42441       3.07344       3.36096       3.62516       3.67516       3.40230
  22  17 3437.0480    2.9709  2.1487 11.5464 -0.0000  0.0416   0.0488   0.1086    0.0802   0.0000   441.3763      0.882217       15.1238      -4.13787      -5.04623      -1.75855       2.85188       3.87613       4.19945       4.37193       4.38788       4.15937
  22  18 3581.9272    2.3469  3.4805 11.1015  0.0000  0.0553   0.0330   0.1494    0.0631   0.0000   443.2110      -3.37438       2.44356      -10.3519       2.45920       4.96994       3.89266       4.94007       5.53866       5.76079       5.69447       5.43423
  22  19 3726.9204    1.9285  4.9950 10.5107  0.0000  0.0701   0.0239   0.1923    0.0632   0.0000   442.1436       7.03531       5.95575       13.0564      -1.20800      -6.14223       4.89567       6.55222       7.24681       7.39590       7.18713       6.94796
  22  20 3871.3438    1.6168  7.0529 10.1494  0.0000  0.0902   0.0186   0.2470    0.0551   0.0000   433.2054      -14.2504       5.58133       3.10169      -4.76093     0.0838103       6.27907       8.21431       9.02809       9.49918       9.30454       8.80895
  22  21 4016.2329    1.3484  8.8721  9.9293  0.0000  0.1114   0.0158   0.3175    0.0503   0.0000   441.3492      -27.1575       24.7304      -1.35201       17.4048      -22.7770       7.69559       10.3091       11.0592       11.6065       11.1629       10.6154
  22  22 4160.9575    1.1368 10.9094  9.7030  0.0000  0.1351   0.0131   0.3885    0.0472   0.0000   431.8493      -22.0026       23.6596       16.0602      -15.6808      -16.8042       9.27128       12.2101       13.6802       14.2179       13.4261       12.8640
  22  25 4593.8467    0.5984 17.5737  9.4156  0.0069  0.2993   0.0082   0.7707    0.0323   0.0000   439.3674      -2.59431       15.4715       18.0959       19.0121      -27.8968       20.0468       26.7066       30.1614       30.8062       29.6573       28.0184
  23   5 1632.7923    0.2290  0.2389  8.6672  0.0000  0.0133   0.0110   0.0414    0.0361   0.0000   438.8129      -1.56581       23.1050    -0.0953372      -3.90216      -1.10812      0.859720       1.17123       1.24126       1.32724       1.21723       1.47294
  23   6 1804.2117    0.3594  0.3279  8.9096  0.0000  0.0161   0.0137   0.0376    0.0430   0.0000   439.6065      -3.67212       22.9836       5.63506      -6.55339      -1.70596       1.10958       1.38382       1.51699       1.85202       1.46937       1.54861
  23   7 1969.5883    0.5468  0.5140  9.0890  0.0000  0.0184   0.0167   0.0501    0.0564   0.0000   440.4019     -0.977155       16.6159       2.31409      -1.02846     -0.299571       1.21773       1.69967       1.69809       1.91903       1.94035       1.70082
  23   8 2131.0869    0.7787  0.7068  9.4713  0.0000  0.0236   0.0202   0.0546    0.0696   0.0000   439.0356      0.590923       18.4554       3.50254      -4.75371      -1.40002       1.46685       2.09037       2.12634       2.29814       2.14100       2.13050
  23   9 2287.4242    1.0590  0.8327  9.8258  0.0000  0.0239   0.0252   0.0605    0.0870   0.0000   438.9274      -1.76402       14.6656      -5.62656      -1.59170       6.22345       1.56542       2.11532       2.30791       2.41742       2.42817       2.27504
  23  10 2439.1525    1.5399  0.9314 10.3223  0.0000  0.0267   0.0346   0.0620    0.1122   0.0000   439.9944       2.46867       13.7529      -5.11268      -5.08546      0.610138       1.64946       2.32575       2.41136       2.75773       2.59870       2.42073
  23  11 2588.6091    1.9443  0.8427 11.0676  0.0000  0.0233   0.0459   0.0589    0.0822   0.0000   438.6594      -1.84154       19.8199      -3.69134       1.66252       2.18243       1.51674       2.07371       2.25133       2.26852       2.20633       2.17891
  23  12 2737.5154    2.5531  0.9587 11.3852  0.0000  0.0248   0.0570   0.0622    0.1052   0.0000   440.5656     -0.797637       13.3544       2.18161     -0.553861      -1.95747       1.73714       2.33447       2.52546       2.54683       2.68531       2.45360
  23  13 2885.9970    3.4023  0.7587 11.6915  0.0000  0.0220   0.0815   0.0503    0.1487   0.0000   438.7175       2.87670       14.3659      -3.73443       1.09381      -3.07464       1.51913       1.99996       2.18951       2.37652       2.30030       2.20185
  23  14 3033.3535    3.9542  0.8350 12.0856  0.0000  0.0248   0.0920   0.0533    0.1520   0.0000   440.9998      -5.48852       15.4873      -1.01251       1.16986      -2.69590       1.64518       2.32878       2.21758       2.56451       2.36037       2.36922
  23  15 3179.5724    3.7633  1.0724 12.3854  0.0000  0.0276   0.0816   0.0696    0.1094   0.0000   438.4363      0.323652       8.61973       2.73717      -2.29032       2.43666       1.90579       2.45692       2.68695       2.84004       2.90148       2.55245
  23  16 3325.4285    3.3749  1.5076 12.2161  0.0026  0.0350   0.0649   0.0883    0.0802   0.0000   441.1820       2.82891       16.6869      -3.51197       4.06094     0.0998235       2.20917       3.09792       3.13057       3.55802       3.24851       3.16550
  23  17 3471.1363    2.7909  2.3288 11.6777  0.0000  0.0424   0.0430   0.1133    0.0607   0.0000   439.5486      -1.01056       11.3552      -4.24339       1.93359       1.65193       2.93093       3.68603       4.18603       4.42526       4.46586       4.21243
  23  18 3616.5699    2.2851  3.6679 11.0875  0.0000  0.0552   0.0302   0.1528    0.0559   0.0000   440.0912      -6.89672       9.07486       17.1167       7.78051      -1.29883       3.70550       4.85206       5.47596       5.61090       5.63120       5.35107
  23  19 3761.7424    1.9145  5.2254 10.4415  0.0000  0.0696   0.0229   0.1889    0.0635   0.0000   444.1010       4.41378       18.6202      -9.05628       17.1368      -2.61387       4.67519       6.13864       6.76418       7.11964       7.23540       6.67812
  23  20 3906.8930    1.5767  7.3099 10.0430  0.0000  0.0880   0.0173   0.2490    0.0563   0.0000   441.8980       6.71687       10.8211      -3.86314      -10.7250      -5.81535       5.88575       7.85795       8.67723       8.99172       8.70478       8.42455
  23  21 4052.1991    1.2843  9.6621  9.8953  0.0003  0.1184   0.0145   0.3307    0.0472   0.0000   430.8673      -26.5754       14.1392       22.8553      -4.08411     -0.752505       7.75916       10.2101       11.5234       11.6918       11.7709       11.0704
  24   4 1469.7867    0.1184  0.1241  8.6379  0.0000  0.0163   0.0091   0.0343    0.0301   0.0000   438.2366      0.495393       20.4504      0.598576      -1.21601      0.650483       1.06659       1.38530       1.35166       1.35417       1.67241       1.53450
  24   5 1653.6934    0.2476  0.2848  8.6809  0.0000  0.0169   0.0103   0.0374    0.0374   0.0000   438.3840      -1.70383       19.5255     -0.281992      -3.29356      0.727222       1.12181       1.47333       1.74822       1.68514       1.83986       1.69099
  24   6 1826.2586    0.3873  0.5165  8.7263  0.0000  0.0202   0.0120   0.0490    0.0513   0.0000   441.2951      -2.36879       18.8608       1.37915      -3.79448      -1.04425       1.27702       1.70845       1.87047       1.79706       1.83960       1.80513
  24   7 1993.5374    0.5510  0.6902  8.9680  0.0000  0.0239   0.0149   0.0551    0.0678   0.0000   440.9303     -0.362590       18.4428      -1.42348      -2.00369    -0.0178445       1.43328       1.89774       1.96791       2.19402       2.42697       2.15880
  24   8 2156.7591    0.7955  0.7436  9.4694  0.0000  0.0231   0.0200   0.0552    0.0734   0.0000   436.0335      -2.97530       18.4196     -0.540972      -3.10591       2.09138       1.42948       1.84220       1.95975       2.20283       2.12261       1.95925
  24   9 2314.2948    1.1530  0.8685 10.0157  0.0000  0.0245   0.0266   0.0597    0.0831   0.0000   441.3520      -1.69056       12.2309       3.84102      -1.08557     -0.543864       1.50543       2.07976       2.14340       2.25172       2.28380       2.08730
  24  10 2466.9925    1.6030  1.1058 10.2765  0.0000  0.0271   0.0344   0.0726    0.1391   0.0000   438.4399       1.02035       13.4994      -3.08865      0.775679       3.59277       1.79393       2.42960       2.57514       2.66289       2.60510       2.52558
  24  11 2617.6450    2.1516  0.9525 11.1456  0.0000  0.0240   0.0485   0.0650    0.1074   0.0000   439.7985       1.75776       14.8364       1.53058      -4.11941      0.700883       1.68664       2.27684       2.38353       2.71451       2.79057       2.62104
  24  12 2767.6144    2.6508  0.9043 11.5345  0.0000  0.0234   0.0589   0.0612    0.0975   0.0000   437.8349      0.559456       13.4871      -1.71870      -3.45173      -3.97022       1.51713       2.00003       2.14316       2.14075       2.29933       2.14148
  24  13 2916.8738    3.6085  0.7824 11.7033  0.0000  0.0208   0.0835   0.0506    0.1354   0.0000   439.3102      -1.40979       11.2977      -2.69099       1.46170       1.20432       1.34255       1.75509       1.91143       1.95510       1.98286       1.86276
  24  14 3064.9288    3.7355  1.0292 12.0796 -0.0000  0.0273   0.0836   0.0663    0.1606   0.0000   435.6663      -5.57097       15.5413       6.38828      0.552673      0.845767       1.60420       2.29171       2.33275       2.52016       2.60350       2.41276
  24  15 3211.8942    3.7968  1.1855 12.3590  0.0000  0.0287   0.0806   0.0764    0.1319   0.0000   438.3300     0.0161821       17.0312      -1.67667      -1.78494      0.750149       1.85629       2.46163       2.74276       2.86149       2.74956       2.73597
  24  16 3358.3854    3.1589  1.6410 11.9639 -0.0000  0.0350   0.0577   0.0906    0.0858   0.0000   434.3389      -1.49637       10.2606      -1.66275      -2.17001       4.39007       2.23746       2.88292       3.41874       3.22784       3.31099       3.28973
  24  17 3504.6893    2.5480  2.7515 11.4783  0.0000  0.0468   0.0372   0.1233    0.0585   0.0000   439.4083      -7.71888       17.4539       1.22544       4.35886      -7.22736       3.11304       4.10205       4.59790       4.58762       4.81605       4.51722
  24  18 3650.7453    2.1579  4.0618 10.8127  0.0000  0.0584   0.0266   0.1532    0.0564   0.0000   443.7903     -0.421276       16.4091      -1.93860      -3.44300      -11.3548       3.66449       4.92617       5.43828       5.61024       5.59323       5.49321
  24  19 3796.6357    1.7971  5.9390 10.3365  0.0000  0.0738   0.0205   0.2028    0.0573   0.0000   430.4584       5.70354       9.19875       13.0353      -1.30582      -1.03500       4.82151       6.23812       6.91514       7.34825       7.23871       6.89328
  24  20 3942.2751    1.4792  8.2251  9.9774  0.0000  0.0963   0.0160   0.2704    0.0526   0.0000   433.2140       11.3035       18.2916       6.48574       1.54329       9.24685       6.11064       7.97649       8.78000       9.42093       9.15770       9.00372
  24  21 4088.0696    1.1955  9.8563  9.8967  0.0000  0.1199   0.0138   0.3451    0.0451   0.0000   433.8284       4.86968       21.6246       11.5607       9.75478       21.8488       7.70081       9.85077       11.2619       11.6184       11.4513       10.9699
  24  22 4233.6584    0.9769 11.7943  9.7086 -0.0004  0.1532   0.0117   0.4343    0.0435   0.0000   439.2158       13.4347       20.2023      -38.3256      -9.72718       13.6826       9.46217       12.9257       14.2026       15.0469       14.8064       14.1209
  25   4 1489.4383    0.1424  0.1357  8.6309  0.0000  0.0146   0.0090   0.0268    0.0306   0.0000   440.0180     -0.147776       20.8426       2.50196      -2.45617      -1.36342      0.961619       1.28265       1.43717       1.36488       1.38917       1.31803
  25   5 1674.0637    0.2486  0.2592  8.7264  0.0000  0.0168   0.0104   0.0306    0.0367   0.0000   439.2296      -1.50540       23.8544      0.169849      -3.64609      -2.09389       1.14104       1.32465       1.61943       1.46109       1.62366       1.46546
  25   6 1847.8656    0.4344  0.4699  8.8409  0.0000  0.0174   0.0133   0.0451    0.0508   0.0000   439.7811      -1.01350       18.9628     -0.338645      -3.87223     -0.186906       1.10636       1.39303       1.52875       1.60464       1.58073       1.54748
  25   7 2016.8977    0.6348  0.6160  9.0338  0.0000  0.0202   0.0168   0.0500    0.0693   0.0000   440.5927      0.135932       18.9790      -1.59179     -0.374870      0.945806       1.32667       1.79601       1.85566       1.98444       2.00625       1.81189
  25   8 2181.7212    0.8850  0.7773  9.4059  0.0001  0.0223   0.0208   0.0543    0.0793   0.0000   441.2780      -3.05652       20.4057      0.543520      -2.47236       2.16715       1.30904       1.80081       1.87566       2.04112       1.89054       2.04107
  25   9 2340.4932    1.2511  0.9712  9.9335 -0.0002  0.0255   0.0268   0.0629    0.0973   0.0000   437.2408      -1.22813       14.5384     -0.953485      -4.14733     -0.294936       1.47842       2.11323       2.08990       2.33919       2.33600       2.25021
  25  10 2494.3059    1.7190  0.9215 10.4287  0.0000  0.0240   0.0367   0.0565    0.1108   0.0000   438.1743      -3.73998       17.5849      -1.40888      0.379516      -2.07312       1.39039       2.00041       1.99881       2.29922       2.08054       2.06960
  25  11 2646.1602    2.1425  0.9179 11.3362 -0.0000  0.0247   0.0490   0.0639    0.0967   0.0000   439.0054      0.328837       12.9622       1.12480      -3.88725      -3.57913       1.55019       2.14797       2.14139       2.28134       2.40401       2.27993
  25  12 2797.2743    2.8593  0.8713 11.7347  0.0000  0.0223   0.0644   0.0587    0.0951   0.0000   437.5766      -1.56074       14.8743       4.46628      -4.41669     -0.308693       1.35576       1.82367       1.93335       2.00138       1.99018       1.96004
  25  13 2947.3352    3.5949  0.8668 11.9890  0.0000  0.0221   0.0788   0.0556    0.1010   0.0000   437.6225       1.71999       12.2869      0.562508      -3.07941      0.358956       1.35636       1.76366       1.84197       1.91214       2.04839       1.89003
  25  14 3096.0429    3.9189  0.9814 12.2379  0.0000  0.0246   0.0866   0.0629    0.1451   0.0000   437.9706       3.56584       8.36391      -2.54249     -0.261065       2.28041       1.64979       2.18366       2.34892       2.58830       2.63016       2.27402
  25  15 3243.7402    3.6899  1.3415 12.1240  0.0000  0.0304   0.0726   0.0767    0.1416   0.0000   441.8056      0.129843       16.1132       3.89257      -3.78530      -2.33304       1.88970       2.63974       2.85686       2.97669       3.02792       2.78656
  25  16 3390.8639    3.1973  1.7476 11.9966 -0.0024  0.0354   0.0551   0.0893    0.0801   0.0000   439.4465      -1.93744       11.3348       1.34152      -5.63461      -5.73655       2.19317       2.87517       3.15230       3.30492       3.26371       3.20154
  25  17 3537.8852    2.4527  2.9275 11.5020  0.0000  0.0504   0.0342   0.1253    0.0532   0.0000   443.1468       8.49111      0.641909      0.724745       1.18927       3.91599       2.87608       4.04718       4.21746       4.55032       4.34398       4.28398
  25  18 3684.5754    2.0065  4.6001 10.8372  0.0000  0.0623   0.0237   0.1720    0.0486   0.0000   437.0191       3.32389       15.8810      -8.63370      -4.69554       10.1243       3.79092       5.13969       5.64459       5.95867       5.86007       5.55913
  25  19 3830.9799    1.6854  6.6501 10.2939  0.0000  0.0796   0.0185   0.2213    0.0534   0.0000   435.1784      -9.80290       9.37704      0.435307      -16.3816     -0.520152       4.89419       6.49544       7.11987       7.39512       7.36296       7.02661
  25  20 3977.3142    1.3685  8.4609 10.0650  0.0000  0.0999   0.0155   0.2875    0.0490   0.0000   428.4734      -5.72941       7.84154       28.0826      -3.34692      -3.90236       6.20266       8.03590       9.03721       9.54595       9.64273       9.20059
  25  21 4123.6364    1.1932 11.0517  9.8816  0.0000  0.1282   0.0132   0.3686    0.0440   0.0000   432.4092      -10.7831       18.9267       1.55505       5.20954       5.76217       7.80658       10.1406       11.5516       11.7162       11.9537       11.0739
  25  22 4269.4006    0.9966 13.6059  9.7298  0.0030  0.1628   0.0100   0.4643    0.0368   0.0000   426.7693      -14.8139       36.7175       17.9429      -11.4094      0.539170       9.88754       13.0176       14.8711       14.7628       15.0945       14.5096
  25  23 4415.6723    0.7711 15.1305  9.6609  0.0006  0.2098   0.0088   0.5728    0.0330   0.0000   442.5076      -16.5002       9.09488      -3.62280      -11.8640       16.3024       12.6330       16.9568       18.4804       19.5702       19.0826       18.5318
  26   4 1508.6783    0.1498  0.2402  8.6286  0.0000  0.0215   0.0082   0.0411    0.0317   0.0000   440.3860       1.42911       17.9828     -0.221898     -0.439382       3.07656       1.12624       1.73828       1.60546       1.75587       1.82773       1.97729
  26   5 1694.0395    0.2715  0.2862  8.7546  0.0000  0.0154   0.0108   0.0346    0.0374   0.0000   441.0527      0.539517       20.4946      -1.56148      -1.88602       2.02963       1.03564       1.59468       1.54862       1.89620       1.79486       1.80687
  26   6 1869.0223    0.4299  0.4410  8.8657  0.0000  0.0181   0.0136   0.0405    0.0489   0.0000   439.7165      -4.04922       16.9647    -0.0331399      -2.75923       1.30963       1.11093       1.47780       1.66613       1.83095       1.91931       1.78844
  26   7 2039.7021    0.6300  0.6236  9.2093  0.0000  0.0206   0.0165   0.0490    0.0610   0.0000   442.1450     -0.579564       21.6776      -1.90184      -4.48567      -3.08628       1.16260       1.67477       1.70515       1.88323       1.85631       1.89535
  26   8 2206.0642    0.9373  0.7221  9.7036  0.0000  0.0216   0.0227   0.0528    0.0710   0.0000   439.6572     -0.958437       17.3766     0.0976023      -4.34955       1.09184       1.45706       1.98039       2.16148       2.18793       2.11197       1.95251
  26   9 2366.0137    1.3069  0.9292 10.0292  0.0003  0.0248   0.0284   0.0621    0.0957   0.0000   440.7354      0.859394       15.4061      0.896381      -1.00066       2.52693       1.36413       1.87269       2.10209       2.11408       2.22638       2.05537
  26  10 2521.1471    1.7671  1.0760 10.7379  0.0000  0.0255   0.0367   0.0673    0.0939   0.0000   439.5251       1.22455       12.4662      -3.03267      -2.25499     -0.978824       1.62285       2.08820       2.26775       2.46149       2.40585       2.37163
  26  11 2674.3152    2.2748  0.9497 11.1958  0.0000  0.0242   0.0484   0.0596    0.1105   0.0000   437.2296     -0.331373       10.5389       2.58064      -2.89335    -0.0785079       1.48859       1.96216       2.09168       2.39391       2.48037       2.25624
  26  12 2826.5538    2.9776  0.8776 11.5908 -0.0001  0.0227   0.0638   0.0560    0.1053   0.0000   440.9359      -2.18120       15.9620       2.13830      0.342031      -3.11688       1.28806       1.81875       1.81700       2.04925       2.01157       1.86503
  26  13 2977.3288    3.7908  0.9163 11.9409  0.0002  0.0220   0.0789   0.0563    0.1112   0.0000   439.4650       4.26302       13.2993      -1.46887      -3.77236      -1.59169       1.34606       1.83785       1.94702       2.09227       2.17927       2.13677
  26  14 3126.8010    3.9529  0.9342 12.3581  0.0000  0.0230   0.0844   0.0592    0.1045   0.0000   439.3331      -1.55035       16.1817      0.866545      -3.39771       2.56542       1.46940       1.96753       2.01116       2.14975       2.09522       2.20500
  26  15 3275.2715    3.6498  1.3182 12.2236  0.0000  0.0317   0.0744   0.0758    0.1293   0.0000   437.7624      -1.32392       14.1001       4.42927     -0.775992       1.21329       1.76368       2.48129       2.53570       2.81140       2.83333       2.77560
  26  16 3423.1122    3.0728  1.9604 11.7371  0.0000  0.0382   0.0492   0.0919    0.0871   0.0000   440.3281      -1.22284       17.5888       3.71563      -4.66421      -1.11921       2.20195       3.01687       3.33159       3.45029       3.36233       3.27201
  26  17 3570.7854    2.4241  3.2729 11.1790  0.0000  0.0486   0.0307   0.1289    0.0556   0.0000   443.2513     -0.189241       5.43220       1.47936       1.83452      -1.49115       2.86815       3.83913       4.24689       4.32631       4.31443       4.32076
  26  18 3718.3006    1.9468  5.0506 10.6776  0.0000  0.0655   0.0217   0.1733    0.0473   0.0000   444.3455      -4.04249       14.0816      -8.11278      -1.29783       7.00135       3.88768       5.07601       5.65258       5.92270       5.79241       5.60291
  26  19 3865.0878    1.6223  7.1667 10.1916  0.0000  0.0805   0.0170   0.2354    0.0497   0.0000   437.6431       4.13460       26.5173       7.83925      -10.1577      -12.4077       4.75237       6.22180       6.88141       7.10201       7.38269       7.26045
  26  20 4011.9187    1.3188  9.3380 10.0400  0.0000  0.1061   0.0149   0.3170    0.0449   0.0000   446.2975       5.14172       15.7096       2.75744       7.39261       5.88672       6.31187       8.36743       9.31520       9.75393       9.78606       9.38516
  26  21 4158.7005    1.1005 10.6882  9.8529  0.0000  0.1279   0.0128   0.3662    0.0422   0.0000   439.4640       2.71262       23.0046      -11.9241       5.75425       18.6042       7.59099       9.97935       11.2923       11.6966       11.5686       11.3600
  26  22 4304.8664    0.8855 12.9950  9.7226 -0.0029  0.1703   0.0099   0.4793    0.0357   0.0000   451.8179      -12.2718       8.66236      0.924373       4.39892       4.21106       9.65872       13.0237       14.4959       15.2850       15.1394       14.7119
  26  23 4450.9357    0.7064 15.1854  9.6418 -0.0013  0.2253   0.0085   0.6008    0.0311   0.0000   427.2801      -17.6245      -15.0201      -29.8669       2.34040       17.8411       13.3492       17.4462       19.7455       20.4291       20.6038       19.7830
  27   4 1527.5400    0.1642  0.1584  8.6470  0.0000  0.0143   0.0092   0.0294    0.0305   0.0000   438.7275     -0.659559       19.5257    -0.0114816      -1.49446    -0.0229012      0.886169       1.16504       1.39883       1.37089       1.42734       1.47236
  27   5 1713.5764    0.2914  0.3148  8.7032  0.0000  0.0173   0.0106   0.0335    0.0389   0.0000   438.6309      -2.22178       19.5302      -2.08323      -2.25055      0.353811       1.01642       1.46188       1.60308       1.58675       1.62313       1.59768
  27   6 1889.7308    0.4641  0.4952  8.9530  0.0000  0.0182   0.0134   0.0430    0.0491   0.0000   441.1066      -1.79678       18.7454     -0.676600       1.28618     -0.731841       1.13775       1.60322       1.79915       2.03644       2.14327       1.73511
  27   7 2062.0567    0.6882  0.6733  9.1209  0.0000  0.0204   0.0168   0.0485    0.0689   0.0000   440.5889      -3.51002       20.2097    -0.0681169      -4.66340      0.290835       1.19761       1.56033       1.80087       1.84473       1.84201       1.88702
  27   8 2229.6670    0.9649  0.8738  9.7835 -0.0014  0.0232   0.0214   0.0592    0.0750   0.0000   438.6796      -2.18796       16.0486      -5.04925      -1.65473       3.04084       1.33442       1.79842       1.88163       2.12016       2.11572       1.95222
  27   9 2390.9655    1.4147  1.0037 10.1276  0.0000  0.0245   0.0290   0.0613    0.0953   0.0000   440.0960      -1.95763       16.0761       2.91275       1.08844      -2.16779       1.43552       1.83198       1.91622       2.26014       2.20739       2.05521
  27  10 2547.4452    1.8853  1.0766 10.7614  0.0000  0.0251   0.0373   0.0644    0.0983   0.0000   443.8686     -0.270503       12.7977       2.52665      -3.36146       2.80289       1.48950       2.01283       2.14789       2.31859       2.25124       2.24926
  27  11 2701.9953    2.4625  0.9895 11.3797  0.0000  0.0240   0.0507   0.0616    0.1020   0.0000   440.1623      0.876983       16.1166       2.65411       2.85344      0.850349       1.40483       1.80319       2.09113       2.08014       2.18829       2.08927
  27  12 2855.2458    3.1223  0.9297 11.6665  0.0000  0.0229   0.0650   0.0570    0.1234   0.0000   439.0110     -0.942654       11.1450      -3.01171      -4.65695     -0.925682       1.30386       1.72783       1.85482       2.19641       2.19497       2.06670
  27  13 3006.9445    3.7195  0.9359 12.1861  0.0000  0.0221   0.0775   0.0580    0.0986   0.0000   441.4346     -0.994585       14.0924     -0.966226      -3.27634       1.21589       1.32868       1.75281       2.03077       2.18215       2.16365       2.04314
  27  14 3157.1411    3.8718  1.0749 12.3533  0.0001  0.0257   0.0769   0.0638    0.1045   0.0000   440.6111       2.73912       15.6332     -0.746928    -0.0875139       3.11273       1.42139       1.87697       2.02976       2.23383       2.12425       2.11468
  27  15 3306.4543    3.4429  1.5208 12.1020 -0.0000  0.0328   0.0619   0.0806    0.1035   0.0000   442.2638      -8.24021       9.21534      -3.16241       3.07918      -2.93479       1.81417       2.49380       2.59900       2.84623       2.80037       2.79618
  27  16 3455.0735    2.8190  2.2681 11.7307  0.0000  0.0432   0.0454   0.1093    0.0821   0.0000   438.9983      0.772704       10.4209       6.16182      -1.62348      -6.07451       2.32487       3.39584       3.56405       3.84477       3.86236       3.54891
  27  17 3603.3523    2.2890  3.6142 11.1784  0.0000  0.0536   0.0294   0.1427    0.0559   0.0000   436.4318     -0.135339       15.1893      -1.36281      -5.87223      -1.58117       2.94319       4.02997       4.49584       4.59518       4.63574       4.63067
  27  18 3751.3504    1.8613  5.6755 10.5180  0.0000  0.0682   0.0197   0.1915    0.0485   0.0000   443.1448      -5.06498       3.34628      0.677407      -13.3952       2.54222       3.84115       5.08952       5.75609       6.01180       6.04056       5.91691
  27  19 3898.9546    1.5535  7.3068 10.2402  0.0000  0.0825   0.0163   0.2399    0.0469   0.0000   441.6707      -5.73723       12.4980      0.163011      -5.59775       6.40240       4.72805       6.18658       6.83591       7.30623       7.31773       7.18181
  27  20 4046.4110    1.2422  9.7977 10.0581  0.0000  0.1143   0.0141   0.3278    0.0431   0.0000   437.5697      -14.7570       15.8114      -3.64216      -12.0491       6.18226       6.34380       8.44603       9.43420       9.80375       9.93616       9.43205
  27  21 4193.6294    0.9977 11.2646  9.9135 -0.0023  0.1431   0.0120   0.4112    0.0397   0.0000   442.5571      -1.96488       54.6368      -23.1500      -16.7990      -4.89435       7.98512       10.3578       11.9542       12.2176       12.3721       11.9081
  27  22 4340.4818    0.8554 13.8081  9.7674  0.0015  0.1830   0.0096   0.4945    0.0335   0.0000   429.6472      -1.86018       26.5453       24.2548      -17.6703      -30.1520       10.2478       13.4299       15.3678       15.7593       15.8055       15.0714
  28   3 1342.6507    0.1060  0.0924  8.5740  0.0000  0.0146   0.0087   0.0260    0.0270   0.0000   438.9314       1.03451       19.4553     -0.676587      -3.62997      -1.39210      0.903507       1.40479       1.36081       1.60007       1.56701       1.51494
  28   4 1546.0412    0.2094  0.1809  8.6443  0.0000  0.0113   0.0104   0.0307    0.0313   0.0000   440.6899     -0.702613       20.5157      0.883428      -2.57270      0.840074      0.678890      0.872143      0.942955       1.06201       1.16280       1.25324
  28   5 1732.7222    0.3040  0.3507  8.7488  0.0000  0.0168   0.0105   0.0355    0.0392   0.0000   439.7753      -1.56764       20.0162      0.638311      -4.81508      0.336758       1.00571       1.24416       1.44158       1.57468       1.51300       1.40626
  28   6 1910.1162    0.5104  0.4927  8.9133 -0.0001  0.0179   0.0142   0.0411    0.0542   0.0000   438.4619      -1.05377       19.8121     -0.637653      -1.11372     -0.486351      0.935644       1.22520       1.40522       1.55374       1.42151       1.53858
  28   7 2083.9099    0.7429  0.6725  9.1988  0.0000  0.0201   0.0175   0.0463    0.0671   0.0000   441.3937      -1.57088       19.5328       1.43489      -1.32685       1.58493       1.07586       1.53256       1.61975       1.77868       1.75064       1.65129
  28   8 2252.7544    1.0383  0.9457  9.6872  0.0000  0.0230   0.0216   0.0596    0.0830   0.0000   439.3038      -1.00524       16.6617       5.47184      -2.45249      -1.60108       1.31280       1.73414       1.85687       1.93881       2.04958       2.00965
  28   9 2415.2316    1.5114  1.0542 10.1845  0.0000  0.0237   0.0294   0.0650    0.1019   0.0000   439.4966       1.00834       20.2183      0.274063      0.716106      -7.21027       1.33626       1.75589       1.98993       2.01286       2.01220       1.97475
  28  10 2573.3378    1.9751  0.9544 11.0108  0.0000  0.0253   0.0406   0.0575    0.0872   0.0000   438.1871      -1.68750       12.4405       2.68332      0.294000      -3.63298       1.48478       2.13170       2.20465       2.44663       2.34092       2.23427
  28  11 2729.2404    2.6189  1.0078 11.2143  0.0000  0.0235   0.0506   0.0569    0.1025   0.0000   439.1248     0.0770223       13.5263      -2.92988      -5.94224       3.14467       1.28488       1.75430       1.93167       2.13947       2.04240       2.04573
  28  12 2883.6281    3.3100  0.9328 11.6839  0.0000  0.0219   0.0667   0.0568    0.1213   0.0000   438.9021      -3.16377       9.65658      -2.70324      -1.04101       2.14234       1.24103       1.67502       1.78678       2.03761       1.98782       1.92249
  28  13 3036.1673    3.7130  0.8583 12.4906 -0.0002  0.0218   0.0792   0.0537    0.0835   0.0000   438.1925      -1.37400       17.0141       2.31864     0.0160015       1.99290       1.23003       1.62465       1.85368       1.85808       2.01294       1.87402
  28  14 3187.0580    3.8383  1.0763 12.4336  0.0000  0.0259   0.0749   0.0615    0.0964   0.0000   436.7483      0.294586       13.6800      -4.22102      -3.52314      -2.36879       1.38241       1.88394       2.01002       2.29458       2.21712       2.16152
  28  15 3337.1474    3.3550  1.7410 12.0549  0.0000  0.0326   0.0549   0.0868    0.0816   0.0000   437.6613       4.14874       16.1571       3.62547      -2.18572      -1.39368       1.87222       2.28778       2.62408       2.82601       2.71160       2.72147
  28  16 3486.5939    2.7644  2.5921 11.4116  0.0000  0.0421   0.0398   0.1105    0.0856   0.0000   438.5892      0.339397       4.14104       3.01405      -2.47745       3.60638       2.33210       3.05168       3.54091       3.48958       3.77593       3.62617
  28  17 3635.4522    2.2547  4.0496 10.8675  0.0000  0.0545   0.0261   0.1463    0.0587   0.0000   438.4232      0.907458       18.9398       1.20267     -0.126955      -1.28651       2.89455       3.98502       4.30107       4.68295       4.64873       4.55856
  28  18 3784.1013    1.7858  5.9514 10.4545  0.0000  0.0702   0.0186   0.1950    0.0472   0.0000   433.4098      -3.66036       10.4648     -0.343760       2.13408      -9.95779       3.91930       5.26530       5.88408       6.08343       6.30103       6.07937
  28  20 4080.2925    1.1885  9.8601 10.1297  0.0000  0.1161   0.0138   0.3404    0.0391   0.0000   441.2610      -12.6977       1.94440       27.3007       4.02852       11.7190       6.39585       8.25968       9.80008       9.81476       10.1814       10.0444
  28  21 4228.0373    1.0257 13.0479  9.8592  0.0062  0.1561   0.0108   0.4283    0.0366   0.0000   437.9436      -11.3464       5.00606      -4.93743       9.80461       3.53038       8.36001       11.0995       12.5315       13.1166       13.0131       12.6613
  29   3 1359.7767    0.1049  0.0953  8.5837  0.0000  0.0203   0.0090   0.0254    0.0271   0.0000   440.5707    -0.0943254       21.9788       1.08066      -6.75383      -1.43604       1.09333       1.87742       2.86656       3.18710       4.12678       5.40795
  29   4 1564.1238    0.2151  0.2455  8.5684  0.0000  0.0134   0.0089   0.0320    0.0326   0.0000   440.2940      -2.69074       20.8878     -0.463662      -1.88233     -0.317136      0.845119       1.15069       1.24951       1.32051       1.37964       1.27583
  29   5 1751.5464    0.3354  0.3562  8.6688  0.0000  0.0156   0.0109   0.0338    0.0407   0.0000   439.5620     -0.100126       21.8793      0.850825      -4.80472      -1.04591      0.907213       1.16539       1.33443       1.28943       1.41173       1.34900
  29   6 1930.1994    0.5201  0.5246  9.0966  0.0000  0.0193   0.0142   0.0427    0.0514   0.0000   441.1578     -0.841787       20.3500     0.0313089      -5.65107      0.865940       1.00714       1.40530       1.47256       1.60853       1.65490       1.49509
  29   7 2105.2876    0.7305  0.7835  9.3446  0.0000  0.0213   0.0165   0.0530    0.0668   0.0000   440.9908       2.15499       15.8091     -0.161207      -2.66544      -3.54635       1.18150       1.54524       1.81332       1.74095       1.86813       1.83512
  29   8 2275.3074    1.0901  0.8386 10.0641  0.0000  0.0218   0.0239   0.0569    0.0705   0.0000   438.9460      0.515875       19.3406      0.800699      -3.60730      0.356909       1.09793       1.54876       1.64927       1.83692       1.72003       1.71028
  29   9 2439.0375    1.5367  1.0414 10.6339  0.0000  0.0262   0.0305   0.0641    0.0818   0.0000   439.9422      -3.46208       16.0127       2.28615      -1.59059      0.656779       1.25798       1.81306       1.89951       2.07865       2.01471       1.95726
  29  10 2598.5891    2.0560  1.0396 11.0643  0.0000  0.0233   0.0402   0.0656    0.0895   0.0000   439.2172     -0.121838       11.7140       1.46338       3.41878      -5.65224       1.20893       1.66014       1.76351       1.90533       1.90065       1.84520
  29  11 2756.0685    2.7097  1.0109 11.4315  0.0000  0.0233   0.0526   0.0573    0.1008   0.0000   438.4206      -1.17139       12.8514    0.00826178      -3.90913      0.895745       1.26216       1.70110       1.83431       2.08924       2.14764       1.94364
  29  12 2911.5576    3.4829  1.0856 11.6242  0.0000  0.0228   0.0650   0.0602    0.1458   0.0000   440.2814      -1.45267       14.2373       3.85526     -0.783430       1.47512       1.20874       1.60945       1.76926       1.88068       1.88650       1.84490
  29  13 3064.9136    3.9454  1.0755 11.8590  0.0000  0.0245   0.0725   0.0615    0.1509   0.0000   439.8001      0.542502       15.1331       3.97317      -2.23876      0.161582       1.42421       2.00474       2.14985       2.32381       2.37899       2.19198
  29  14 3216.6628    3.7343  1.2289 12.3688 -0.0011  0.0269   0.0691   0.0683    0.0968   0.0000   438.4389       2.01109       15.5009      -1.73346      -1.51233      0.206230       1.41658       1.91157       2.08428       2.22557       2.35426       2.16019
  29  15 3367.4588    3.2595  1.9694 11.8273  0.0000  0.0344   0.0489   0.0901    0.0733   0.0000   439.0336      -1.17078       14.9169       4.08898     -0.484950      -4.19193       1.83822       2.48688       2.75294       2.87524       2.81117       2.89210
  29  16 3517.7565    2.6411  2.9639 11.4327  0.0000  0.0445   0.0344   0.1183    0.0635   0.0000   443.4084      -4.70581       5.18886      -1.58663       4.49837       1.25103       2.35911       3.13095       3.60008       3.74685       3.80822       3.79563
  29  17 3667.4189    2.1361  4.1353 10.9392  0.0000  0.0549   0.0251   0.1505    0.0541   0.0000   437.8427      -4.93315       16.7868       3.69854       4.33205       11.5933       2.89894       3.89027       4.24697       4.62951       4.68518       4.53413
  29  18 3816.6939    1.7520  6.1218 10.3849  0.0000  0.0705   0.0178   0.1921    0.0472   0.0000   452.6683       8.44499       23.0950      -5.92061       3.51610       5.90674       3.77917       5.04372       5.57948       5.86305       6.01030       5.99668
  29  19 3965.3949    1.4004  8.6859 10.1247 -0.0005  0.0965   0.0143   0.2703    0.0431   0.0000   434.9410      -6.17583       17.4254       2.43847       1.96478      -10.9024       5.07533       6.57860       7.77548       7.80517       8.11405       7.77792
  29  20 4114.0608    1.1376 10.3915 10.0466 -0.0002  0.1209   0.0128   0.3436    0.0397   0.0000   438.1470     -0.865561       15.1962      -22.3646       1.57473       10.1355       6.39548       8.45572       9.58637       10.2099       10.2578       10.0718
  29  21 4262.1084    0.8769 12.0740  9.9364  0.0003  0.1620   0.0109   0.4444    0.0358   0.0000   434.1022       11.3206       46.7014       3.67053      -41.5181      -5.79568       8.39641       11.0992       12.6350       13.2851       13.3321       13.0463
  29  22 4409.4650    0.7204 14.3873  9.7856 -0.0033  0.2051   0.0084   0.5608    0.0300   0.0000   411.5088       11.2630       43.8533      -13.2541       17.8101       14.6480       10.6660       13.9598       15.7718       16.5977       16.8379       16.3251
  30   3 1376.5992    0.1127  0.1284  8.6001  0.0000  0.0205   0.0081   0.0328    0.0269   0.0000   440.7960      -1.18712       22.1430       1.18597      -3.13749    -0.0801405       1.07904       1.41274       1.26192       1.38841       1.33789       1.46718
  30   4 1581.9073    0.2174  0.2513  8.6233  0.0000  0.0153   0.0088   0.0305    0.0318   0.0000   440.7471     -0.607627       20.1065       2.07482      -3.05645     -0.747252      0.731457       1.08023       1.08509       1.14312       1.36028       1.19025
  30   5 1770.0561    0.3433  0.3307  8.7961  0.0000  0.0144   0.0113   0.0321    0.0383   0.0000   439.7616      -1.73909       21.3735      0.329366      -3.96137      -1.07085      0.730934      0.985994       1.07931       1.18941       1.23317       1.29061
  30   6 1949.9491    0.5138  0.5660  9.0271  0.0000  0.0192   0.0132   0.0440    0.0527   0.0000   440.3105      -1.34041       20.2186      0.188966      -1.03523     -0.815665      0.987949       1.43431       1.57017       1.71545       1.71571       1.68224
  30   7 2126.3107    0.7999  0.8023  9.2073  0.0000  0.0208   0.0173   0.0510    0.0759   0.0000   439.8452      -2.73227       22.2684     -0.396668      -3.22612      -1.05230       1.09989       1.44555       1.62411       1.72295       1.81510       1.82678
  30   8 2297.2976    1.1474  0.9855  9.8982  0.0000  0.0236   0.0230   0.0587    0.0840   0.0000   439.5925      -4.55725       16.0623       3.02928      -3.65697      -3.55053       1.21293       1.67662       1.77274       2.00204       2.01297       1.91864
  30   9 2462.2006    1.6774  1.0645 10.5396  0.0000  0.0247   0.0322   0.0585    0.0947   0.0000   439.8533   -0.00612471       16.7708       1.82533      -2.68263      -1.91248       1.32710       1.73415       1.94815       2.05934       2.07847       1.99220
  30  10 2623.4142    2.2298  0.9249 11.1523  0.0003  0.0225   0.0445   0.0533    0.0906   0.0000   438.6353     -0.293073       18.7441     -0.151855      -3.24196     -0.685648       1.14717       1.52985       1.61863       1.83922       1.78323       1.78413
  30  11 2782.4077    2.8543  0.8802 11.7902  0.0000  0.0218   0.0578   0.0533    0.0813   0.0000   440.4814      0.217463       13.8913       3.90945      -2.93861       2.92289       1.05607       1.49593       1.55295       1.71704       1.69782       1.70153
  30  12 2938.9887    3.5375  0.8257 12.2902  0.0000  0.0201   0.0737   0.0509    0.0804   0.0000   438.0715      0.154725       17.2101     -0.332943      -1.45503      -2.64988       1.06772       1.37847       1.41613       1.61531       1.67200       1.61038
  30  13 3093.2632    3.9475  0.9998 12.2469  0.0005  0.0218   0.0758   0.0596    0.1098   0.0000   439.6173      -3.49578       13.1224     -0.507919       2.53285      -3.95764       1.12617       1.51433       1.59496       1.69499       1.77725       1.67314
  30  14 3245.8162    3.7173  1.3042 12.3173  0.0000  0.0271   0.0651   0.0716    0.0877   0.0000   440.6013       1.28063       13.0022      0.383679       4.09397       4.02954       1.35314       1.84843       2.01775       2.21394       2.20416       2.18312
  30  15 3397.6095    3.1875  1.9596 11.5998  0.0000  0.0331   0.0455   0.0840    0.0766   0.0000   439.2369      -1.69591       12.6297       8.86967     -0.686299      -3.04184       1.75821       2.39237       2.67027       2.85495       2.92596       2.80203
  30  16 3548.5730    2.4849  3.1821 11.3470  0.0000  0.0451   0.0307   0.1236    0.0555   0.0000   442.5106      -7.87550       7.25586       1.56081       4.72806     -0.884591       2.37334       3.05726       3.50604       3.69477       3.77688       3.73836
  30  17 3698.9997    2.0063  4.9769 10.6070  0.0000  0.0610   0.0215   0.1652    0.0528   0.0000   436.0676      -5.51339       19.1751       11.6379       3.33704      -5.29491       3.04458       4.12918       4.68434       4.76203       4.92319       4.84568
  30  18 3848.5781    1.6616  6.9550 10.2213  0.0003  0.0764   0.0158   0.2092    0.0450   0.0000   443.4651       5.23586       14.2599       18.4406      -3.75856      -5.76068       3.86501       5.10647       5.73877       6.02868       6.14698       6.06655
  30  19 3998.2749    1.3473  9.0043 10.0522  0.0004  0.0986   0.0134   0.2733    0.0415   0.0000   435.5312      -4.16130       16.9036      -7.96140      -4.85431       13.8416       5.03730       6.65561       7.58421       7.94467       8.05589       7.85121
  30  20 4147.1445    1.1097 11.4689  9.9488  0.0001  0.1315   0.0114   0.3688    0.0379   0.0000   439.7921       7.12156       12.8415       6.53873      -5.76025       12.1737       6.59841       8.80741       9.99095       10.6723       10.6372       10.6133
  31   4 1599.3282    0.2319  0.2391  8.6228  0.0000  0.0129   0.0092   0.0298    0.0315   0.0000   441.1347     -0.644581       21.6748     -0.249366      -4.01800    -0.0113444      0.627542      0.777338      0.929320       1.01914       1.02682      0.944289
  31   5 1788.2184    0.3785  0.4290  8.7657  0.0000  0.0170   0.0112   0.0377    0.0428   0.0000   441.0632      -1.27944       19.7045      -1.53276      -2.48999       1.51352      0.820841       1.12554       1.25779       1.35171       1.25728       1.30387
  31   6 1969.4030    0.5885  0.5537  9.0953  0.0000  0.0176   0.0150   0.0425    0.0546   0.0000   440.1946      -1.87175       21.8844      0.908186      -5.08151       1.36260      0.919428       1.18511       1.33113       1.42206       1.45467       1.35236
  31   7 2146.9921    0.8412  0.8706  9.3050  0.0000  0.0218   0.0173   0.0533    0.0770   0.0000   439.5538      0.696157       19.4406     -0.715275     -0.923452       1.86376       1.13466       1.55609       1.71743       1.75702       1.89549       1.89311
  31   8 2318.9064    1.2426  1.0533  9.8416  0.0000  0.0233   0.0234   0.0600    0.0903   0.0000   440.0768     -0.448675       15.5290      0.807241      -4.33813      0.187466       1.18994       1.59055       1.71561       1.79058       1.82490       1.82572
  31   9 2484.9247    1.7229  1.0786 10.6060  0.0000  0.0244   0.0330   0.0614    0.0933   0.0000   441.0397       1.51502       17.2020      0.981104      -4.02214       1.92651       1.16423       1.61010       1.77305       1.86789       1.83387       1.79609
  31  10 2647.8009    2.3731  0.9519 11.1104  0.0012  0.0229   0.0455   0.0522    0.0970   0.0000   440.2577      -3.07033       18.0770       2.14681      -1.48732      -2.13457       1.08634       1.52088       1.58137       1.72790       1.75847       1.72808
  31  11 2808.2273    2.9879  0.9674 11.6035  0.0000  0.0220   0.0564   0.0533    0.0988   0.0000   440.5256       2.17773       8.36913      -1.39860     -0.880055      0.973969       1.08000       1.49985       1.57963       1.75381       1.80597       1.70884
  31  12 2966.0076    3.7750  0.9002 11.9267 -0.0000  0.0208   0.0723   0.0497    0.0976   0.0000   439.7588      0.345236       18.1681       1.55436      -2.61871     -0.432666      0.981116       1.40887       1.44565       1.64632       1.65455       1.62505
  31  13 3121.2057    4.0553  1.1296 11.7905  0.0000  0.0228   0.0721   0.0598    0.1615   0.0000   437.6509     -0.378040       18.5472     0.0972371      -1.53757     -0.749521       1.14706       1.57268       1.68636       1.81379       1.80863       1.77738
  31  14 3274.6698    3.6632  1.4362 12.1866  0.0000  0.0273   0.0610   0.0766    0.0910   0.0000   439.1128      0.186234       12.5438       1.90140       2.36194     -0.738712       1.37226       1.79620       2.02936       2.15287       2.13986       2.02920
  31  15 3427.1528    2.9854  2.4119 11.4996  0.0000  0.0382   0.0372   0.0946    0.0594   0.0000   441.8750       1.04958       11.5864      -1.64496       6.39142     -0.116992       1.75486       2.46408       2.73836       2.90749       2.86627       2.79708
  31  16 3578.9764    2.3393  3.6620 11.1819  0.0000  0.0494   0.0265   0.1318    0.0489   0.0000   440.8106     -0.765118       14.0333     -0.770743     -0.450954       4.16094       2.38653       3.33234       3.51677       3.85197       3.79619       3.73096
  31  17 3730.1074    1.9351  5.3089 10.6727  0.0000  0.0641   0.0203   0.1740    0.0460   0.0000   432.7696       3.93037       22.4031      0.208401      -8.47848      -9.37097       3.10239       4.17090       4.67415       4.95482       5.19538       4.95484
  31  18 3880.5594    1.6306  7.4876 10.2426  0.0000  0.0796   0.0151   0.2239    0.0405   0.0000   440.5650      0.830062       14.7629      -4.38585      -6.02385       3.50539       3.87264       5.15696       5.86514       6.22748       6.25757       6.26100
  31  19 4030.8638    1.2958  9.9555 10.0648  0.0000  0.1086   0.0128   0.3048    0.0382   0.0000   442.3847      -5.03865       15.3515       6.97415      -33.2839     -0.724464       5.38476       7.25828       8.12988       8.54018       8.83665       8.81734
  31  20 4180.1816    1.0566 12.4433  9.8799  0.0000  0.1464   0.0100   0.3900    0.0357   0.0000   449.9366       2.08099      0.614689      -8.23929       7.31669       1.49192       7.04473       9.31911       10.6612       11.3241       11.1716       11.2967
  31  21 4329.2395    0.8535 14.4662  9.7779  0.0023  0.1824   0.0084   0.4847    0.0300   0.0000   454.1254      -5.86126       37.3799      -11.8012      -18.0377      0.292400       8.86945       11.6413       13.3735       14.2439       13.8886       14.2589
  32   2 1179.5255    0.0575  0.0489  8.5723  0.0000  0.0244   0.0081   0.0247    0.0241   0.0000   440.3373     -0.183051       20.9480      0.588580      -4.47719       2.32570       1.22696       1.08609       1.72227       1.42312       1.35410       1.34618
  32   3 1409.3955    0.1078  0.1066  8.5593  0.0000  0.0156   0.0079   0.0252    0.0261   0.0000   441.6803      0.906068       20.1551      0.136899      -2.50819      0.423215      0.903349       1.07637       1.21176       1.31442       1.35206       1.24149
  32   4 1616.4083    0.2312  0.2187  8.5862  0.0000  0.0112   0.0094   0.0294    0.0310   0.0000   440.7076      0.653025       21.2820      0.206194      -3.20973      0.544611      0.540783      0.779003      0.866398      0.928847      0.868025      0.901798
  32   5 1806.1152    0.4024  0.4011  8.7833  0.0000  0.0153   0.0117   0.0343    0.0418   0.0000   439.7105     -0.305823       18.7311       2.43612      -1.94453      0.890270      0.726040       1.01648       1.04872       1.16696       1.16532       1.14229
  32   6 1988.6255    0.5752  0.5846  9.0255  0.0000  0.0185   0.0138   0.0421    0.0537   0.0000   439.6015      -1.86642       20.6465      -1.33309      -1.43815       1.30330      0.945234       1.29761       1.33941       1.33096       1.45292       1.50222
  32   7 2167.3228    0.8764  0.8293  9.3805  0.0002  0.0203   0.0179   0.0513    0.0717   0.0000   438.6598       1.02280       21.0650      -1.25454      -1.19784       1.94850       1.01618       1.38453       1.47205       1.60689       1.60967       1.64204
  32   8 2340.0117    1.3044  1.0526  9.8848  0.0000  0.0237   0.0240   0.0600    0.0912   0.0000   440.6679      0.392736       17.1785      0.785542      -3.08096     -0.580708       1.11430       1.45859       1.68627       1.76673       1.69130       1.68912
  32   9 2507.1689    1.7823  1.1157 10.7582  0.0000  0.0242   0.0331   0.0654    0.0880   0.0000   440.8705       2.58512       18.4142      -1.26189     -0.664600      -3.75138       1.14916       1.54208       1.66489       1.78389       1.88536       1.84047
  32  10 2671.5520    2.3811  1.1032 11.1206  0.0000  0.0237   0.0432   0.0612    0.0978   0.0000   440.4843       1.85353       17.3366     -0.391472      0.743948      -2.41175       1.09734       1.49977       1.63676       1.73749       1.79944       1.76595
  32  11 2833.5996    3.1898  0.9166 11.8599  0.0000  0.0194   0.0632   0.0557    0.0795   0.0000   439.4594      0.348300       15.4497      0.633676      0.340304      0.140891       1.03391       1.39999       1.46796       1.61480       1.66629       1.64282
  32  12 2992.6028    3.7906  0.9030 11.9878 -0.0000  0.0197   0.0718   0.0495    0.0934   0.0000   439.6019      -1.43615       17.4280       1.15064      -2.61958      0.270293      0.978645       1.30933       1.37837       1.50957       1.55643       1.50883
  32  13 3148.7935    4.1451  1.1351 12.0217  0.0000  0.0222   0.0733   0.0612    0.1228   0.0000   439.9038     -0.679956       12.4351     -0.212065      -1.23638       1.27768       1.12468       1.45479       1.62588       1.69450       1.80104       1.73912
  32  14 3303.1306    3.5930  1.6048 11.9328  0.0000  0.0289   0.0558   0.0761    0.0913   0.0000   439.6768      -3.28022       15.5905      0.319122      -3.78726      -2.72589       1.42801       1.89961       2.08242       2.30770       2.31313       2.35794
  32  15 3456.4879    2.9608  2.5282 11.5471  0.0000  0.0383   0.0371   0.0993    0.0582   0.0000   441.5635       1.12194       9.92208      0.405916       3.87491      -1.10521       1.79560       2.46839       2.73212       2.87384       2.96699       2.94085
  32  16 3609.0769    2.3366  3.7830 11.0439  0.0000  0.0471   0.0249   0.1287    0.0466   0.0000   438.0847       1.56391       11.6547      -11.1488      -3.94234      0.408821       2.28877       2.98794       3.37956       3.63157       3.76651       3.68753
  32  17 3760.9457    1.8889  5.7976 10.4641  0.0000  0.0640   0.0177   0.1768    0.0432   0.0000   431.3215      -1.79456       12.8283      -4.30575      -5.96510      -6.13309       3.04959       4.10869       4.60424       4.83966       5.05253       4.87445
  32  18 3912.0685    1.5344  7.5449 10.1689  0.0000  0.0803   0.0143   0.2252    0.0403   0.0000   437.9576     -0.728283       29.6702       1.00405      -8.52678     -0.358504       3.97995       5.21671       6.01520       6.12065       6.45779       6.30833
  32  19 4062.8811    1.2238  9.5886 10.0636  0.0000  0.1071   0.0121   0.3012    0.0361   0.0000   443.8803      -14.0882       30.8965      -4.37201    -0.0926785      -5.97780       5.16284       6.85701       7.75237       8.22385       8.26357       8.29337
  32  21 4363.0775    0.7701 14.1429  9.8041 -0.0015  0.1907   0.0083   0.5156    0.0292   0.0000   437.6044      -36.7934       2.65405      -27.9212     -0.141337      -3.13651       8.95604       11.8583       13.3946       14.0783       14.2954       14.2192
  33   4 1633.2457    0.2398  0.2581  8.6098  0.0000  0.0135   0.0088   0.0286    0.0311   0.0000   441.6393      -1.55268       21.4852      0.134264      -3.19879       1.35109      0.580998      0.801995      0.950375      0.970918      0.876765      0.984550
  33   5 1823.8131    0.3988  0.4790  8.7776  0.0000  0.0170   0.0108   0.0412    0.0432   0.0000   440.1375      0.296206       22.3108    -0.0931711      -2.45233      0.266835      0.844876       1.19850       1.39975       1.53300       1.44638       1.45113
  33   6 2007.6273    0.6335  0.6580  9.0224  0.0000  0.0189   0.0142   0.0443    0.0596   0.0000   440.9140      -1.28608       20.6646     -0.258484      -3.70411       2.94502      0.867280       1.17302       1.25149       1.39770       1.48149       1.50258
  33   7 2187.3404    0.9184  0.9524  9.4881  0.0000  0.0219   0.0180   0.0579    0.0751   0.0000   438.9617      -1.04852       20.2606     -0.334471      -3.51395     -0.263172       1.03287       1.37399       1.57675       1.68340       1.65124       1.64328
  33   8 2360.7691    1.3336  1.0568 10.1955  0.0000  0.0244   0.0247   0.0584    0.0795   0.0000   439.0553       1.41753       20.3905      -2.31485     -0.757201       2.85057       1.08093       1.60457       1.57660       1.87531       1.82097       1.85563
  33   9 2529.0840    1.8867  1.2661 10.2627  0.0018  0.0245   0.0307   0.0634    0.0970   0.0000   441.6004       1.56520       19.2399       3.23002       2.07479     -0.203734       1.17322       1.58876       1.79182       1.97039       1.95128       1.88641
  33  10 2694.9545    2.5453  1.0541 11.2242  0.0000  0.0235   0.0460   0.0548    0.1012   0.0000   440.5115       1.31821       16.1612      0.533066     -0.367962       1.43142       1.06062       1.53597       1.61060       1.77335       1.79951       1.81839
  33  11 2858.4638    3.3255  0.9467 11.5855 -0.0000  0.0207   0.0604   0.0504    0.1063   0.0000   437.8510      -2.52351       17.7850       3.20573      -2.26732       1.04718      0.984273       1.28452       1.49964       1.61449       1.66542       1.63553
  33  12 3018.7111    3.7814  1.0198 12.2504  0.0000  0.0219   0.0695   0.0585    0.0857   0.0000   440.5688      0.667798       17.8876      -1.79551      0.449943       2.36894      0.983730       1.43953       1.49792       1.72105       1.68623       1.65557
  33  13 3175.9452    4.0672  1.1686 12.1023  0.0000  0.0238   0.0693   0.0584    0.1101   0.0000   439.9340      -3.27494       15.4757       2.85378      -1.93049     -0.181296       1.10144       1.51196       1.65274       1.82423       1.83911       1.71545
  33  14 3331.3233    3.5457  1.6184 11.9907  0.0000  0.0300   0.0546   0.0740    0.0889   0.0000   439.3130     0.0418556       14.5976      -1.48863      -2.97800      -2.45445       1.36346       1.85226       2.04651       2.19025       2.26297       2.18546
  33  15 3485.5593    2.7607  2.7418 11.3466 -0.0000  0.0385   0.0327   0.1035    0.0586   0.0000   437.9454     -0.369730       8.73319       4.17196       1.96306      -1.89624       1.79836       2.39667       2.65603       2.83905       2.83865       2.96272
  33  16 3639.0820    2.1678  4.2894 10.9391  0.0000  0.0522   0.0218   0.1415    0.0418   0.0000   439.3575      -6.88376       13.3822       7.51150       3.29829      -2.97420       2.36561       3.20290       3.58087       3.86907       3.83106       3.82716
  33  17 3791.4917    1.7916  6.0876 10.4441 -0.0000  0.0666   0.0166   0.1862    0.0409   0.0000   429.0615       4.53271       17.8170      -8.26759      -3.27266      -1.00173       3.05046       4.08325       4.77809       4.83511       5.09478       5.06972
  33  18 3943.4518    1.4713  8.6162 10.1307 -0.0017  0.0887   0.0130   0.2487    0.0366   0.0000   433.1743      -1.49359       12.8360      -2.85873      -1.19596      -12.0321       4.19272       5.56293       6.25960       6.55706       6.74531       6.75416
  33  19 4094.3825    1.2122 10.6530  9.9761  0.0000  0.1149   0.0110   0.3206    0.0350   0.0000   437.2602       6.89533       11.2001     -0.288107      -2.36796      -6.82840       5.26876       7.09305       7.97337       8.51766       8.66917       8.61515
  33  20 4245.5014    0.9709 12.7043  9.8075 -0.0023  0.1507   0.0088   0.3999    0.0330   0.0000   437.3452     -0.912937       9.73859       4.16485      -14.0958      -12.2298       6.94624       9.34278       10.6307       11.0882       11.4670       11.3005
  34   4 1649.7163    0.2626  0.2684  8.6523  0.0000  0.0134   0.0093   0.0288    0.0315   0.0000   440.2289     -0.216374       22.7295      0.584306      -2.57944     -0.789648      0.726407      0.913308       1.02851       1.00096       1.06630       1.25444
  34   5 1841.2560    0.4350  0.4343  8.8182  0.0000  0.0154   0.0118   0.0357    0.0426   0.0000   440.8864      0.458599       20.0340       1.90058      -2.53289       1.76250      0.733656      0.949549       1.09766       1.11073       1.21805       1.16534
  34   6 2026.3258    0.6489  0.6880  9.0236  0.0000  0.0183   0.0142   0.0466    0.0605   0.0000   440.8349      -3.11473       20.1080      0.115831      -2.43819       1.98084      0.836636       1.08611       1.23773       1.34190       1.35711       1.32161
  34   7 2206.9679    0.9660  0.8929  9.6182  0.0000  0.0207   0.0189   0.0542    0.0710   0.0000   441.3486      -1.28791       21.0655     -0.734726      -4.68431     -0.777317      0.958561       1.29588       1.47056       1.57492       1.74371       1.65296
  34   8 2381.1874    1.4905  1.0806  9.8671  0.0000  0.0224   0.0262   0.0593    0.1039   0.0000   440.7412      -2.64107       21.0433      -1.39349      -5.07071       1.96172      0.984463       1.37682       1.46717       1.60742       1.63545       1.57123
  34   9 2550.5801    2.0041  1.2042 10.5497 -0.0000  0.0244   0.0333   0.0599    0.0951   0.0000   440.8677     -0.835140       20.9896      -2.82897      -5.21019       4.21690       1.07410       1.47398       1.62491       1.75718       1.79150       1.75021
  34  10 2717.9370    2.7119  1.0003 11.1628  0.0001  0.0202   0.0483   0.0540    0.0978   0.0000   442.2989     0.0894656       16.1779      0.700173      0.506837       1.06231      0.952802       1.29609       1.38544       1.49416       1.53621       1.50055
  34  11 2882.8605    3.4382  0.8718 11.9714  0.0000  0.0195   0.0648   0.0477    0.0821   0.0000   439.3778       1.72731       16.6316     -0.229989      -1.07609      0.748105      0.876080       1.18948       1.31333       1.41242       1.39796       1.36232
  34  12 3044.3400    4.0531  0.9321 12.3841  0.0000  0.0212   0.0751   0.0522    0.0796   0.0000   439.1739     -0.596639       18.1114       2.53531     -0.812851     -0.489394      0.894870       1.29173       1.31015       1.49183       1.56292       1.49635
  34  13 3202.7134    3.8974  1.2896 12.0544  0.0000  0.0246   0.0627   0.0626    0.0885   0.0000   441.5480      -1.38410       14.1717      0.776289      0.480075      -1.41234       1.11930       1.54895       1.60873       1.89632       1.89148       1.96413
  34  14 3359.0090    3.4313  1.8495 11.8490  0.0000  0.0306   0.0481   0.0782    0.0718   0.0000   438.4575       1.79898       15.7093      0.304804       1.43158      -2.13794       1.36040       1.90406       2.02485       2.24699       2.29794       2.25691
  34  15 3514.2300    2.7068  3.1832 11.1412  0.0000  0.0414   0.0290   0.1083    0.0554   0.0000   439.8264     -0.686865       14.2873     -0.613875      -1.62454       3.43130       1.84917       2.57600       2.74598       2.92441       3.06945       3.05625
  34  16 3668.5087    2.1217  4.7016 10.7755  0.0000  0.0541   0.0203   0.1455    0.0412   0.0000   435.9752      -4.15782       17.8175      -3.12828      -1.49734      0.472051       2.41495       3.29477       3.67551       3.90235       4.02450       3.94099
  34  17 3821.7264    1.7184  6.8069 10.3454 -0.0000  0.0706   0.0152   0.1951    0.0382   0.0000   435.0234      -3.89775       26.5958       6.07819      -6.17383       4.16828       3.24829       4.21086       4.75821       5.10663       5.16798       5.20682
  34  18 3974.3094    1.3985  8.2373 10.1351 -0.0006  0.0878   0.0127   0.2438    0.0353   0.0000   438.0045      -5.47807       20.3989       2.16226      -7.46554       2.68446       3.94917       5.23737       6.03985       6.38939       6.47981       6.46385
  34  19 4126.1250    1.1635 11.5492  9.9466  0.0010  0.1242   0.0099   0.3456    0.0321   0.0000   439.5937      -4.55384       18.9594       8.35452      -4.75981      -15.4144       5.49617       7.36702       8.25177       8.88429       8.89300       8.99638
  34  20 4277.7632    0.9585 13.7573  9.7450  0.0010  0.1568   0.0082   0.4161    0.0309   0.0000   445.1439       3.27045       16.3257       8.72108       6.19648       12.3047       7.02604       9.28348       10.6973       11.1234       11.3703       11.1394
  35   3 1456.6285    0.1280  0.1702  8.5839  0.0000  0.0129   0.0070   0.0335    0.0262   0.0000   441.8770      0.442847       21.4343      0.863278     -0.449874     -0.115011      0.581166      0.898993      0.885095       1.19411      0.970887       1.00397
  35   4 1665.9427    0.2787  0.2539  8.6902  0.0000  0.0112   0.0100   0.0295    0.0317   0.0000   441.0010     -0.704870       20.1439      0.742958      -2.43594      0.361680      0.571585      0.679468      0.721627      0.827197      0.885664      0.900283
  35   5 1858.4147    0.4412  0.5527  8.9013  0.0000  0.0176   0.0111   0.0448    0.0461   0.0000   440.1168     -0.773703       22.3680     -0.200887      -1.33894      -1.27675      0.762648      0.960467       1.18372       1.18184       1.29496       1.29633
  35   6 2044.8163    0.6806  0.6837  9.1252  0.0000  0.0183   0.0145   0.0435    0.0596   0.0000   441.4570      -1.73447       20.9684     -0.260529      -4.33270      0.295196      0.767829       1.11188       1.16966       1.28418       1.38293       1.32927
  35   7 2226.3879    1.0101  0.9302  9.7085  0.0000  0.0216   0.0191   0.0516    0.0749   0.0000   441.9155      -1.49660       21.9963      -1.04435      -2.25655      -2.60058      0.945836       1.29302       1.46149       1.56568       1.58264       1.56204
  35   8 2401.2325    1.5057  1.1906  9.8623 -0.0133  0.0239   0.0239   0.0567    0.1014   0.0000   438.9167      -3.16386       18.9281     -0.824721      -3.50308      -3.45613       1.09296       1.44128       1.65421       1.80007       1.81597       1.85518
  35   9 2571.7814    2.0927  1.1909 10.6587  0.0000  0.0239   0.0347   0.0604    0.1088   0.0000   443.1007     -0.118803       17.4890     -0.669156      -4.00595      -2.66131       1.02748       1.46882       1.49730       1.75174       1.66213       1.67185
  35  10 2740.4828    2.8103  0.8934 11.7367  0.0000  0.0197   0.0533   0.0507    0.0782   0.0000   440.2169      -1.55257       18.1487       2.26903      -1.20905     -0.113219      0.896294       1.17577       1.31414       1.41065       1.46584       1.42282
  35  11 2906.7346    3.5535  0.9221 12.1266  0.0000  0.0201   0.0656   0.0495    0.0841   0.0000   441.3749      0.408907       19.6351       1.07471      -4.06665     -0.480190      0.848893       1.18233       1.26058       1.34293       1.37112       1.31045
  35  12 3069.4656    4.0488  0.9757 12.2990  0.0000  0.0210   0.0721   0.0515    0.0944   0.0000   438.5994     0.0296430       15.7847      -2.38752     0.0193117     -0.623355      0.920479       1.28058       1.35724       1.50301       1.49679       1.43473
  35  13 3229.0097    3.8641  1.3951 12.0748  0.0000  0.0253   0.0595   0.0648    0.0847   0.0000   438.6566      -2.30435       15.1326     -0.572468      -1.08776      0.803236       1.15611       1.53968       1.73598       1.82069       1.98127       1.91748
  35  14 3386.4506    3.2453  2.0608 11.7871  0.0000  0.0323   0.0429   0.0831    0.0654   0.0000   441.4855     -0.645124       11.3627       2.86911       3.42366      -1.44364       1.42665       1.99219       2.19049       2.35961       2.46210       2.50285
  35  15 3542.6422    2.5300  3.2318 11.3463  0.0000  0.0417   0.0278   0.1141    0.0504   0.0000   440.5903       1.51732       13.7646      0.178814       1.08258      -2.99105       1.85338       2.46466       2.71070       3.00369       3.16918       3.12171
  35  16 3697.5276    2.0249  4.9362 10.8089  0.0000  0.0563   0.0193   0.1477    0.0396   0.0000   440.5711      0.569400       12.1870     -0.878501       7.12302     -0.246155       2.48006       3.28160       3.75326       3.85578       4.11970       4.11689
  35  17 3851.6317    1.6106  7.1399 10.4259  0.0000  0.0762   0.0146   0.2056    0.0368   0.0000   441.3382     -0.669046       13.3861       3.43721      -10.9543       3.12257       3.37660       4.43303       5.11350       5.38343       5.59220       5.71222
  35  18 4004.8587    1.3488  9.6907 10.1768  0.0001  0.1013   0.0118   0.2787    0.0339   0.0000   442.8488       2.87338       26.1288      -6.04486       1.96028      -7.51490       4.41557       5.91646       6.63310       7.31320       7.43602       7.44848
  35  19 4157.5741    1.0839 11.8688  9.9556  0.0005  0.1321   0.0091   0.3590    0.0320   0.0000   433.2567       1.35450       15.2777       4.08218       5.41105      -3.07755       5.73236       7.65074       8.66847       9.30920       9.32573       9.39938
  36   3 1471.8376    0.1404  0.1814  8.5806  0.0000  0.0131   0.0072   0.0358    0.0261   0.0000   441.1718     -0.657976       21.4379      -1.06090      -2.89846      0.202032      0.540414      0.774863      0.883591      0.881100      0.934918      0.884725
  36   4 1681.8611    0.2771  0.4113  8.5902  0.0000  0.0169   0.0083   0.0395    0.0347   0.0000   440.4823     -0.854264       21.1642      0.897920      -3.33919     -0.477788      0.681109      0.946768       1.09694       1.04877       1.11302       1.05188
  36   5 1875.3948    0.4797  0.5853  8.7739  0.0000  0.0167   0.0113   0.0426    0.0506   0.0000   441.3334     -0.765276       23.0805    0.00892557      -4.07081     -0.758239      0.759323      0.998377       1.13223       1.19234       1.27441       1.25241
  36   6 2063.0948    0.7497  0.6571  9.1460  0.0000  0.0175   0.0157   0.0408    0.0602   0.0000   441.9538     -0.785359       20.9485       1.55674      -4.74637      0.379944      0.741009      0.952521       1.02998       1.18721       1.13649       1.20340
  36   7 2245.5075    1.0971  1.0021  9.3998  0.0000  0.0213   0.0191   0.0523    0.0900   0.0000   441.4943     -0.296707       20.6627      -2.56654      -3.43825      0.735473      0.931774       1.27311       1.41775       1.51573       1.60927       1.49345
  36   8 2421.0775    1.6130  1.0706 10.1722 -0.0001  0.0225   0.0279   0.0552    0.0973   0.0000   442.3280     0.0651986       22.0004     -0.723388      -1.84560     -0.679837      0.933074       1.31688       1.35070       1.54077       1.54576       1.58396
  36   9 2592.6701    2.1728  1.1682 10.8459  0.0003  0.0233   0.0366   0.0586    0.1026   0.0000   441.7427      0.983071       19.4695      -2.82688     -0.881830       4.15192       1.03554       1.40426       1.56952       1.62698       1.73065       1.78158
  36  10 2762.6404    2.8916  1.0072 11.6814  0.0000  0.0210   0.0513   0.0536    0.0804   0.0000   440.7122     -0.831099       22.5055       1.87004      -3.57743     -0.210416      0.890393       1.24144       1.34822       1.44985       1.41671       1.45085
  36  11 2930.1698    3.5555  0.9459 12.2176  0.0000  0.0202   0.0643   0.0512    0.0746   0.0000   439.8633      -1.71769       20.6096       1.22724      -3.54307       3.54325      0.858597       1.19822       1.28111       1.35435       1.46843       1.38503
  36  12 3094.1904    4.1366  1.0254 12.4331 -0.0000  0.0218   0.0720   0.0532    0.0856   0.0000   440.1267    -0.0389745       15.2654       1.35034      -3.31399      -1.82452      0.894663       1.26234       1.35003       1.48388       1.51749       1.50323
  36  13 3254.9721    3.7547  1.4746 11.9282  0.0000  0.0259   0.0550   0.0646    0.0791   0.0000   438.7716       1.06385       14.5837      -1.27739      -1.06253      0.524423       1.12555       1.47427       1.60520       1.80030       1.89997       1.81861
  36  14 3413.5090    3.1552  2.2662 11.7010  0.0004  0.0325   0.0393   0.0884    0.0550   0.0000   441.5843      0.780602       12.2209     -0.920258       4.66879       1.62924       1.42647       1.93899       2.12465       2.26234       2.42476       2.36156
  36  15 3570.5999    2.4426  3.7112 11.0519 -0.0000  0.0442   0.0244   0.1186    0.0470   0.0000   438.5668      -1.53962       15.0377       3.89885     -0.213493      -1.16061       1.86310       2.52566       2.77855       3.00581       3.06034       3.07317
  36  16 3726.3993    1.9850  5.0931 10.7371  0.0000  0.0564   0.0186   0.1526    0.0387   0.0000   439.3696      -2.72830       10.2836     -0.294794      -2.08282       3.40449       2.42932       3.33396       3.66169       3.97062       3.99773       3.99360
  36  17 3881.2700    1.6119  7.6790 10.2676  0.0000  0.0777   0.0136   0.2088    0.0359   0.0000   436.9315      -4.53162       16.0681     -0.199840      -5.83750       6.15194       3.30610       4.47333       4.95763       5.38691       5.43732       5.48998
  36  18 4035.1871    1.2996  9.8667 10.1095  0.0003  0.1046   0.0113   0.2845    0.0334   0.0000   439.1479       6.65324       16.3006      0.552592      -6.61194       8.59252       4.37344       5.89525       6.68847       7.03065       7.30295       7.20974
  36  19 4188.4347    1.0879 13.1135  9.8189 -0.0002  0.1401   0.0082   0.3677    0.0313   0.0000   427.3795       3.85582       16.5316      -1.93495      -6.36376       6.74131       5.87115       7.81704       9.05487       9.61492       9.51105       9.60320
  36  20 4340.7006    0.8485 14.0699  9.7866 -0.0008  0.1711   0.0075   0.4492    0.0274   0.0000   447.2741       5.43752       29.7909       5.71933      -17.2066     -0.789507       7.20288       9.42333       11.0292       11.5627       11.8761       11.8915
  37   3 1486.8116    0.1587  0.1746  8.5564  0.0000  0.0118   0.0077   0.0317    0.0261   0.0000   441.7485     -0.440792       20.4281     -0.390183      -1.72842      -1.08085      0.453250      0.654829      0.654281      0.842532      0.767731      0.945110
  37   4 1697.5927    0.2968  0.3176  8.7232  0.0000  0.0136   0.0092   0.0293    0.0327   0.0000   440.3780      -1.69633       20.3669    -0.0444668      -1.41604      0.327870      0.553661      0.706683      0.915971      0.878050      0.894923      0.878522
  37   5 1892.2175    0.4946  0.5814  8.8500  0.0000  0.0165   0.0115   0.0433    0.0493   0.0000   440.7809     -0.798909       22.0849      -1.09325      -4.77738     -0.645590      0.694236      0.950823       1.03747       1.09731       1.15634       1.17995
  37   6 2081.1047    0.7424  0.7675  9.0435  0.0000  0.0197   0.0147   0.0448    0.0695   0.0000   440.8349       1.95103       20.9003     -0.556506      -2.95056      0.387791      0.754640       1.06871       1.12465       1.33375       1.27842       1.30814
  37   7 2264.3322    1.1513  0.9238  9.7445  0.0000  0.0195   0.0210   0.0503    0.0781   0.0000   441.3574      -1.70500       21.8829      0.267808    -0.0234905      -1.93274      0.844710       1.11133       1.24079       1.30689       1.33497       1.30223
  37   8 2440.6501    1.6163  1.0626 10.4097 -0.0020  0.0223   0.0278   0.0538    0.0900   0.0000   440.7228      -1.12084       19.5157     -0.951383      -2.22026     -0.456446      0.917939       1.22625       1.39845       1.48650       1.58053       1.54163
  37   9 2613.2963    2.2178  1.1233 11.2181 -0.0000  0.0228   0.0381   0.0581    0.0828   0.0000   439.6552      -1.46474       18.7704       2.24840      -1.94583       2.73699       1.00904       1.36756       1.56106       1.65730       1.75192       1.61896
  37  10 2784.4462    2.9346  1.0757 11.8553  0.0000  0.0217   0.0500   0.0570    0.0766   0.0000   440.5949      -1.62653       20.9218      0.303362      -3.38537      0.823801      0.897198       1.26112       1.37852       1.49220       1.52154       1.50736
  37  11 2953.1764    3.8974  0.9782 12.1115  0.0000  0.0206   0.0673   0.0492    0.0907   0.0000   439.7420       1.28748       18.6367      -1.37638      -1.11614       1.77949      0.826369       1.17654       1.30461       1.33349       1.46516       1.36620
  37  12 3118.4356    4.2063  1.0547 12.3780  0.0000  0.0211   0.0706   0.0516    0.0924   0.0000   439.8837      0.719126       18.2900       2.80950      -3.59377       2.65564      0.889001       1.18542       1.28905       1.44053       1.55026       1.56164
  37  13 3280.4574    3.7233  1.5703 12.1845 -0.0005  0.0268   0.0542   0.0713    0.0714   0.0000   439.6241       2.58057       13.9617       1.69410       1.73711      0.419057       1.15141       1.54172       1.72602       1.88849       1.89753       1.86458
  37  14 3440.1760    3.0013  2.4338 11.7949  0.0000  0.0358   0.0359   0.0899    0.0493   0.0000   440.6308       1.50807       11.2307      -1.04268       1.10785       1.89283       1.43811       2.00125       2.21990       2.43504       2.48393       2.37079
  37  15 3598.2095    2.3871  3.8513 10.9764  0.0000  0.0436   0.0228   0.1180    0.0458   0.0000   438.8688      0.765417       18.6843      -3.41716       1.04638      -3.60931       1.83785       2.41305       2.76625       2.88363       3.08729       3.08780
  37  16 3754.7974    1.8818  5.9271 10.6022  0.0000  0.0627   0.0164   0.1680    0.0366   0.0000   440.6641       1.77306       16.9903     0.0304005      -9.01613      -2.12908       2.53986       3.44521       3.85370       4.14601       4.26162       4.21845
  37  17 3910.3610    1.5169  7.8286 10.3713  0.0000  0.0806   0.0131   0.2248    0.0331   0.0000   438.8652       4.14240       11.9099       5.23208       5.14324      -6.69818       3.26274       4.52116       5.04431       5.36775       5.52452       5.60373
  37  18 4065.1799    1.2221 10.5481 10.2010 -0.0023  0.1150   0.0105   0.3124    0.0305   0.0000   432.4994       9.58511       23.4714      -17.8402       1.56298      -1.35176       4.65532       6.29319       7.13730       7.70922       7.71504       7.89087
  37  19 4219.0040    1.0303 12.9288  9.8715  0.0010  0.1396   0.0080   0.3743    0.0299   0.0000   436.5110      -1.80686       21.2131      -1.93442      -5.69475      -5.93799       5.74887       7.65015       8.71850       9.33676       9.49602       9.38330
  38   4 1713.0458    0.3156  0.3241  8.7098  0.0000  0.0147   0.0095   0.0288    0.0332   0.0000   440.5288     -0.724663       20.2848      0.650314      -2.73100     -0.100653      0.510815      0.831133      0.814204      0.898246      0.927589      0.916534
  38   5 1908.7607    0.4976  0.5771  8.8752  0.0000  0.0186   0.0112   0.0399    0.0470   0.0000   441.0181     -0.884395       19.7758    -0.0951887      -3.21218       1.63709      0.679000       1.06330       1.04932       1.19724       1.26036       1.24386
  38   6 2098.9557    0.7867  0.8144  9.2245  0.0000  0.0188   0.0151   0.0484    0.0647   0.0000   440.5348    -0.0484226       22.8199      0.104531      -4.85599     -0.274044      0.761655       1.04803       1.12861       1.24135       1.36011       1.28229
  38   7 2282.8652    1.2183  1.0288  9.5996  0.0000  0.0206   0.0208   0.0534    0.0898   0.0000   441.7772     -0.584380       21.1108       1.47834      -2.39471      -1.16305      0.856232       1.16202       1.31987       1.43570       1.47840       1.44508
  38   8 2459.9450    1.6799  1.1687 10.5414  0.0000  0.0239   0.0283   0.0598    0.0888   0.0000   440.1986     -0.551537       21.0424     -0.572014      -2.63626       1.35351      0.933751       1.33789       1.38797       1.58519       1.60773       1.55747
  38   9 2633.6506    2.3619  1.0855 11.1706  0.0000  0.0221   0.0401   0.0539    0.0907   0.0000   441.8253       1.83575       18.9273      0.900171      -3.07563     -0.184450      0.908380       1.23414       1.31858       1.45759       1.60070       1.56023
  38  10 2806.0026    3.1396  1.0497 11.6380  0.0000  0.0210   0.0525   0.0523    0.0922   0.0000   442.7032       1.79818       20.3627     -0.493554      -2.89447     -0.350312      0.837370       1.19396       1.27603       1.37463       1.45769       1.42287
  38  11 2975.7902    3.8689  0.9605 12.3114  0.0000  0.0200   0.0677   0.0507    0.0781   0.0000   441.2859       1.55311       17.3179       2.15000      0.975074     -0.618001      0.796305       1.16496       1.14644       1.36518       1.39120       1.40931
  38  12 3142.2172    4.2272  1.2661 12.0519  0.0000  0.0225   0.0656   0.0601    0.1026   0.0000   440.8298      0.134654       18.8026      0.918260      -5.58234     -0.120473      0.891508       1.24333       1.35449       1.40354       1.57548       1.49598
  38  13 3305.5958    3.6626  1.5687 11.9864  0.0000  0.0262   0.0523   0.0683    0.0771   0.0000   441.0421      0.942814       16.4436       1.62733      -2.04214       1.50720       1.05494       1.41196       1.61645       1.69738       1.76195       1.71642
  38  14 3466.4819    2.8681  2.6207 11.6956  0.0001  0.0357   0.0331   0.0959    0.0461   0.0000   442.4789     -0.371383       11.6999       1.16727       2.33223      -2.17735       1.44143       1.90588       2.19780       2.27399       2.39368       2.33013
  38  15 3625.5107    2.2602  4.2652 10.9586  0.0000  0.0467   0.0209   0.1291    0.0394   0.0000   439.4774      -1.93490       19.4223      -1.67953      -5.07331       1.62762       1.88611       2.59094       2.89665       3.06596       3.12819       3.16214
  38  16 3783.0727    1.8399  6.3464 10.5034  0.0000  0.0640   0.0154   0.1746    0.0352   0.0000   432.6565       5.68170       12.4992       4.58666      -11.4613       3.46858       2.59237       3.51749       3.95444       4.25899       4.43406       4.39402
  38  17 3939.5117    1.4533  8.2002 10.3398 -0.0006  0.0857   0.0126   0.2330    0.0319   0.0000   440.7629      -11.6184       16.7414      0.751933      -5.61975       8.39608       3.40153       4.58091       5.25911       5.62229       5.77516       5.78659
  38  18 4094.9472    1.1893 10.6794 10.1387  0.0024  0.1151   0.0100   0.3106    0.0296   0.0000   440.8521     -0.230884       31.0453       10.6888      0.261887      -1.96778       4.60786       6.02657       6.82943       7.48783       7.54281       7.70590
  38  19 4249.4497    0.9788 13.9319  9.8385  0.0019  0.1542   0.0073   0.3986    0.0273   0.0000   442.9255       10.0843       23.8207      -9.10643       10.8336       4.34949       6.08777       8.20811       9.18941       10.0987       10.1633       10.3848
  39   2 1275.7413    0.0835  0.0883  8.5363  0.0000  0.0163   0.0069   0.0221    0.0228   0.0000   441.1894     -0.985412       20.8868   -0.00517774      -5.25155      -1.42840      0.657173      0.953682       1.04494       1.07539       1.12542       1.03944
  39   4 1728.2334    0.3400  0.3390  8.7047  0.0000  0.0124   0.0099   0.0308    0.0341   0.0000   441.7693     -0.591836       23.1882      0.660832      -2.67166     -0.522684      0.530265      0.717484      0.758050      0.829445      0.868686      0.914506
  39   5 1925.1610    0.5373  0.6172  8.8652  0.0000  0.0177   0.0117   0.0400    0.0511   0.0000   440.3963      0.386838       21.2562      -2.59650     -0.908359      0.988996      0.666912      0.926323       1.01097       1.09421       1.10650       1.17275
  39   6 2116.5364    0.7957  0.7792  9.4261 -0.0004  0.0189   0.0154   0.0469    0.0609   0.0000   441.9443      -1.87860       19.0621      -2.04081      -1.38030     -0.180201      0.722885       1.01682       1.07489       1.19646       1.20221       1.18458
  39   7 2301.1894    1.2748  1.0248  9.8564  0.0000  0.0204   0.0218   0.0523    0.0859   0.0000   441.2440     -0.474917       19.5791       1.92671      -2.73232      -2.07148      0.840292       1.15008       1.25320       1.31814       1.41851       1.39023
  39   8 2478.9921    1.7806  1.1911 10.3994  0.0000  0.0226   0.0287   0.0594    0.0982   0.0000   441.0261     -0.331811       20.6442     -0.653054      -3.19369       4.73885      0.873762       1.26895       1.34261       1.48685       1.51055       1.46114
  39   9 2653.7881    2.4713  1.1539 11.0545  0.0001  0.0212   0.0400   0.0574    0.0982   0.0000   442.2171     0.0319399       20.0302     -0.641612      0.198657       1.49633      0.876786       1.13649       1.32312       1.38965       1.46903       1.48271
  39  10 2827.1757    3.2743  1.0530 11.4537  0.0000  0.0210   0.0531   0.0503    0.1037   0.0000   441.5593      0.155834       20.1141     -0.563838      -5.55274      0.795717      0.811006       1.17521       1.22409       1.38273       1.36445       1.32980
  39  11 2998.0447    4.1133  0.9396 12.1894  0.0000  0.0192   0.0700   0.0464    0.0872   0.0000   439.8312      -1.22438       18.2257       2.04103      -4.27051      0.461828      0.738229       1.04532       1.13562       1.24778       1.27622       1.30533
  39  12 3165.6074    4.1131  1.2805 12.2506  0.0009  0.0233   0.0639   0.0593    0.0920   0.0000   441.1758      0.461844       18.8907       3.61410      -2.33998      -1.56100      0.925735       1.28732       1.35698       1.56023       1.58374       1.53920
  39  13 3330.3111    3.6056  1.7312 11.8571  0.0000  0.0277   0.0479   0.0701    0.0723   0.0000   442.8117      -4.76696       14.9611      -1.29970      -2.87604      -1.61289       1.07805       1.49308       1.65475       1.82850       1.88942       1.86807
  39  14 3492.4553    2.6816  2.8787 11.5822 -0.0035  0.0379   0.0295   0.1008    0.0430   0.0000   443.8821     -0.225389       13.7449      -2.30741      -2.84497       1.88207       1.52471       2.10293       2.30758       2.42831       2.64644       2.59182
  39  15 3652.5297    2.1882  4.5529 10.9981 -0.0000  0.0490   0.0198   0.1341    0.0352   0.0000   441.2181      -1.97671       9.73508       4.19675      -1.47778       2.28899       1.94764       2.64904       2.98620       3.16552       3.41097       3.32412
  39  16 3810.7790    1.7551  6.4601 10.5166  0.0000  0.0649   0.0146   0.1771    0.0342   0.0000   439.1092       8.55906       14.2728       4.93395      -5.93467     -0.288373       2.54852       3.45747       3.87013       4.14799       4.28437       4.30650
  39  17 3968.0150    1.4112  9.3215 10.2618  0.0005  0.0941   0.0113   0.2578    0.0313   0.0000   443.5092      -12.5243       17.4196      -7.25106      -1.50661     -0.512087       3.69131       4.86309       5.64679       6.05585       6.15527       6.13701
  39  18 4124.2600    1.1324 11.4645 10.1552  0.0000  0.1253   0.0091   0.3337    0.0281   0.0000   427.5768       8.96181       21.6393       3.65074       3.24461       12.1634       4.84276       6.35507       7.39899       7.87494       7.93605       8.07447
  39  19 4279.8073    0.9226 13.9308  9.8821 -0.0007  0.1567   0.0073   0.4195    0.0266   0.0000   445.0391      -1.09861       17.3077      -15.1293      -1.16560      -15.9038       6.07587       8.09009       9.40573       10.0059       10.1006       10.3451
  40   2 1288.7203    0.0806  0.1445  8.5414  0.0000  0.0188   0.0063   0.0421    0.0231   0.0000   441.8253      -1.22882       21.0075     -0.221664      -2.94208     -0.455715      0.676365       1.04561       1.13857       1.22691       1.35099       1.61359
  40   3 1530.3105    0.1901  0.2201  8.5434  0.0000  0.0121   0.0073   0.0272    0.0266   0.0000   441.9090     -0.763230       20.1486     -0.200525      -3.15977      -1.45230      0.435226      0.590544      0.697127      0.761693      0.772794      0.881455
  40   4 1743.2447    0.3605  0.3591  8.6684  0.0000  0.0137   0.0097   0.0277    0.0353   0.0000   441.3157      0.676608       21.9456     -0.974540      -3.63443     -0.653132      0.515867      0.719484      0.829457      0.861629      0.867530      0.833057
  40   5 1941.4034    0.5612  0.5932  8.8643  0.0000  0.0154   0.0121   0.0395    0.0506   0.0000   440.3291     -0.922165       21.5468      0.537386      -4.16512     -0.464278      0.587250      0.804241      0.942352      0.908497      0.988809      0.994839
  40   6 2133.9145    0.8342  0.9076  9.2698  0.0000  0.0206   0.0150   0.0489    0.0684   0.0000   441.0792      -1.21742       20.1432       1.08599      -1.46234      -1.07042      0.757896       1.05883       1.11377       1.28375       1.25844       1.26229
  40   7 2319.2527    1.3096  1.1303  9.7466  0.0000  0.0212   0.0210   0.0561    0.0900   0.0000   440.3720       1.64987       20.1728      0.332242      -1.76827      0.853449      0.805783       1.07791       1.23410       1.34544       1.35547       1.41295
  40   8 2497.8493    1.8678  1.0526 10.8666  0.0000  0.0216   0.0316   0.0526    0.0751   0.0000   439.8200       1.28478       20.7993       2.86598      -2.36187     -0.496534      0.822654       1.20455       1.23704       1.42839       1.44554       1.42624
  40   9 2673.7482    2.5618  1.0871 11.3201  0.0000  0.0214   0.0419   0.0545    0.0845   0.0000   440.1774       1.16560       18.5638     -0.427085      -1.78699      0.309529      0.784317       1.10104       1.18253       1.30913       1.31938       1.32896
  40  10 2848.1747    3.4210  1.0158 11.8448  0.0000  0.0193   0.0562   0.0502    0.0819   0.0000   440.0886     -0.805385       19.5500      0.524588      -1.69366      0.719647      0.756538       1.04723       1.14411       1.23114       1.34913       1.36561
  40  11 3019.9712    4.0805  0.9113 12.2986  0.0000  0.0182   0.0696   0.0457    0.0795   0.0000   439.1232       1.18934       19.1200       2.54735      0.365028      -1.56530      0.720024      0.966055       1.01449       1.18444       1.21479       1.18250
  40  12 3188.5613    3.9714  1.3547 12.2991  0.0001  0.0239   0.0587   0.0628    0.0695   0.0000   441.3646      0.837532       17.8828       2.12500      -1.74277     -0.356211      0.905987       1.23907       1.37984       1.47875       1.51998       1.51560
  40  13 3354.5140    3.4842  1.7199 12.0977  0.0000  0.0280   0.0477   0.0715    0.0630   0.0000   441.0485      -1.64166       14.7541      -2.20084    -0.0524703       1.66108       1.04723       1.49339       1.59153       1.70867       1.81013       1.78580
  40  14 3517.9688    2.5907  3.0535 11.5210 -0.0000  0.0390   0.0269   0.1024    0.0390   0.0000   441.2957      0.167757       13.2670       2.71897       2.33396     -0.818801       1.45174       1.99998       2.21319       2.38925       2.39913       2.44746
  40  15 3679.0850    2.1224  5.0478 10.8853  0.0000  0.0526   0.0180   0.1411    0.0330   0.0000   437.9949     -0.227511       23.0587     -0.150006       2.20367      -3.56813       2.00961       2.72464       3.06704       3.24014       3.34482       3.39528
  40  16 3838.5149    1.6875  7.0673 10.5704  0.0000  0.0708   0.0141   0.1946    0.0309   0.0000   440.1671      -4.62340       17.2055       2.52766       3.68516      -12.3666       2.69851       3.59573       4.14795       4.41751       4.53448       4.64343
  40  17 3996.4798    1.3713  9.4627 10.1933 -0.0013  0.0953   0.0106   0.2571    0.0309   0.0000   435.5496       9.18287       9.08520      -14.3390     -0.626480       7.81579       3.63992       4.91426       5.59130       5.88132       6.24598       6.24021
  40  18 4153.3542    1.0894 11.9697 10.0686  0.0005  0.1334   0.0083   0.3441    0.0277   0.0000   440.0687      -4.60593       18.0025       9.26484       5.07819       10.1845       4.96683       6.81209       7.76729       8.20818       8.55365       8.63112
  41   2 1301.5708    0.0961  0.1065  8.5115  0.0000  0.0162   0.0066   0.0237    0.0226   0.0000   441.9297      -2.16874       22.6975     -0.988185      -2.14756      0.133475      0.613896      0.708505      0.998016      0.894176       1.00071       1.01366
  41   3 1544.3653    0.1935  0.2070  8.5786  0.0000  0.0114   0.0075   0.0243    0.0258   0.0000   442.1624     -0.652300       21.6003     -0.843134      -3.11297      -1.05423      0.408630      0.519964      0.625885      0.676405      0.689349      0.695587
  41   4 1758.0305    0.3582  0.3675  8.6889  0.0000  0.0131   0.0097   0.0302    0.0346   0.0000   442.7255    -0.0834905       20.5964      -1.73345      -2.59075     -0.446737      0.462906      0.670514      0.703216      0.780480      0.842836      0.843635
  41   5 1957.4436    0.5698  0.6517  8.9427  0.0000  0.0172   0.0118   0.0403    0.0527   0.0000   440.8475      -1.54841       20.7356       1.26644      -1.83314      0.215301      0.677983      0.851452       1.00461       1.06467       1.13989       1.11742
  41   6 2151.1041    0.8894  0.9795  9.2528  0.0000  0.0206   0.0151   0.0506    0.0749   0.0000   441.1089       2.00503       20.4829     -0.740130      -2.68415      0.978715      0.773909       1.00592       1.09684       1.26203       1.29609       1.31302
  41   7 2337.1320    1.3161  1.0996 10.0348  0.0000  0.0217   0.0216   0.0561    0.0791   0.0000   440.2124      -2.12567       20.3551      0.558245      -2.07470      -1.90520      0.795376       1.10127       1.23380       1.34683       1.34572       1.44337
  41   8 2516.4956    1.9501  1.1988 10.5128  0.0020  0.0222   0.0302   0.0556    0.0893   0.0000   439.9829       1.04758       18.3800      -1.75418      -3.67108      -1.72937      0.840104       1.15039       1.23329       1.36690       1.38838       1.39189
  41   9 2693.4689    2.7546  1.0689 11.2120  0.0000  0.0203   0.0442   0.0510    0.0965   0.0000   440.8926       1.84490       20.0503       2.18584      -3.76609       1.02789      0.762552       1.06425       1.17417       1.25515       1.31870       1.29461
  41  10 2868.8544    3.4984  0.9729 11.7763  0.0000  0.0185   0.0579   0.0482    0.0909   0.0000   440.3644     -0.187102       19.5591     -0.611307      -1.62382      -1.25612      0.716777      0.981434       1.06253       1.15147       1.23370       1.26266
  41  11 3041.5353    4.0688  1.1022 12.3168  0.0000  0.0208   0.0654   0.0543    0.0873   0.0000   439.8947      0.941951       19.9564     -0.978583      -2.77748     -0.917774      0.795521       1.14346       1.18881       1.34303       1.41667       1.45100
  41  12 3211.1891    4.1719  1.3204 11.9999  0.0000  0.0225   0.0606   0.0570    0.0973   0.0000   438.9640      0.778838       17.6938      0.768029      -1.43912     -0.715649      0.870880       1.19946       1.32604       1.44912       1.57092       1.55216
  41  13 3378.3570    3.3559  1.9532 11.8273  0.0000  0.0279   0.0414   0.0764    0.0563   0.0000   442.6539     -0.299112       15.7744     -0.736556       1.13058      -5.27533       1.04382       1.44468       1.58291       1.67532       1.79627       1.80784
  41  14 3543.0722    2.5808  3.4493 11.4282 -0.0004  0.0401   0.0250   0.1100    0.0363   0.0000   439.0899     0.0467559       13.5508       5.20154       4.42185      0.802632       1.54243       2.00837       2.32824       2.46458       2.59312       2.59575
  41  15 3705.3679    2.0359  5.4516 10.7447  0.0000  0.0556   0.0164   0.1468    0.0316   0.0000   441.0796       2.00861       15.9539       2.54222     -0.492533       1.45716       2.04945       2.78736       3.19232       3.41431       3.52692       3.56883
  41  16 3865.6362    1.6460  7.5489 10.5057  0.0000  0.0744   0.0133   0.2048    0.0307   0.0000   437.5603       4.69732       16.9386      -4.96865      -6.87960     -0.895686       2.78217       3.70089       4.24037       4.53870       4.71051       4.70569
  41  17 4024.5950    1.3440 10.2597 10.1559  0.0009  0.1018   0.0097   0.2758    0.0295   0.0000   442.7900       1.31134       30.6776       12.9758       13.1245      -1.86688       3.80280       5.14803       5.83791       6.28307       6.46498       6.52792
  42   2 1314.2452    0.0816  0.1084  8.5896  0.0000  0.0172   0.0065   0.0272    0.0221   0.0000   441.8078     -0.271954       21.2149      0.785200      -4.21316     -0.907308      0.850141       1.26603       1.79348       1.96440       1.82956       1.40487
  42   3 1558.1691    0.2175  0.2198  8.5764  0.0000  0.0105   0.0078   0.0254    0.0268   0.0000   441.8211      0.507243       22.5218     -0.790274      -2.97130     0.0722030      0.358456      0.535171      0.581339      0.648812      0.703484      0.723529
  42   4 1772.6581    0.3769  0.3827  8.8018  0.0000  0.0130   0.0098   0.0298    0.0356   0.0000   441.0303     -0.913188       21.5699       1.05336      -2.43161     -0.811946      0.493490      0.667566      0.710070      0.788549      0.816703      0.833897
  42   5 1973.3336    0.5994  0.6026  9.0710  0.0000  0.0157   0.0125   0.0376    0.0481   0.0000   441.0848     -0.292676       20.9491     -0.158367      -1.07792       1.03502      0.554618      0.809648      0.822615      0.973168       1.01534       1.02895
  42   6 2168.0964    0.9058  0.8506  9.5634  0.0000  0.0186   0.0164   0.0460    0.0649   0.0000   440.4544      0.370371       22.2109      0.152982      -5.04623      -1.77287      0.699960      0.944564       1.00659       1.10145       1.14215       1.13924
  42   7 2354.7516    1.3700  1.1407 10.0402  0.0000  0.0220   0.0218   0.0553    0.0865   0.0000   442.1668      0.249661       20.1647      -1.02886      -2.69923      0.480844      0.764803       1.08311       1.17705       1.34359       1.32516       1.35956
  42   8 2534.9802    1.9566  1.2270 10.7039  0.0000  0.0223   0.0296   0.0571    0.0843   0.0000   441.4256     -0.888949       20.5251     -0.474399      -1.32171      0.209575      0.808947       1.13687       1.22475       1.33339       1.40919       1.36909
  42   9 2712.9860    2.6903  1.0078 11.5293  0.0000  0.0194   0.0439   0.0501    0.0800   0.0000   442.2755     -0.141249       20.6821      0.648242      -2.17374      0.944270      0.721354      0.961955       1.08257       1.19276       1.19994       1.23824
  42  10 2889.2992    3.5766  1.0717 11.8683  0.0000  0.0192   0.0564   0.0517    0.0921   0.0000   440.9706      0.400405       19.3143      -1.89544      -3.38412     -0.463769      0.703160      0.966630       1.09209       1.12316       1.24099       1.21836
  42  11 3062.8310    4.2143  1.1239 12.2819  0.0000  0.0196   0.0660   0.0547    0.0918   0.0000   441.2297    -0.0503551       20.1433     -0.995636      -2.13831       2.18017      0.737525      0.995763       1.12593       1.23867       1.22332       1.22394
  42  12 3233.5073    3.9711  1.4581 12.1025  0.0000  0.0243   0.0549   0.0615    0.0735   0.0000   441.7647      0.696058       16.2509       1.22465     -0.214720      0.740945      0.838419       1.19309       1.27328       1.44869       1.43345       1.45460
  42  13 3401.8622    3.3472  2.1260 11.7862  0.0000  0.0288   0.0385   0.0772    0.0533   0.0000   442.0814      -2.06898       16.1094     0.0924248       6.12705      -2.44455       1.09462       1.48811       1.68345       1.80832       1.93593       1.93862
  42  14 3567.8546    2.5128  3.8288 11.2105  0.0000  0.0429   0.0223   0.1111    0.0366   0.0000   439.9948      0.172139       19.7028   -0.00339365     -0.424333     -0.733799       1.50611       2.06608       2.33043       2.53820       2.53624       2.56439
  42  15 3731.3854    2.0008  5.5605 10.7870  0.0000  0.0555   0.0160   0.1521    0.0311   0.0000   440.4746       1.72504       15.4290       4.85745      -2.91326      -2.64438       1.99286       2.72872       3.01009       3.27615       3.35610       3.43379
  42  16 3892.6702    1.5624  8.1734 10.4625  0.0000  0.0811   0.0119   0.2166    0.0297   0.0000   442.2845      -1.72293       16.6112       3.74503      -10.7226       3.15997       2.89969       3.90359       4.47822       4.74204       4.95318       5.05171
  42  17 4052.4715    1.2849 10.9475 10.2063  0.0017  0.1113   0.0090   0.2952    0.0279   0.0000   439.5830      -1.42475       23.3098      -1.29336      -13.5676      -2.40576       3.99753       5.32287       6.15528       6.67022       6.88651       6.92540
  42  18 4210.7507    1.0286 13.4027  9.9776  0.0000  0.1477   0.0071   0.3759    0.0259   0.0000   437.3721      -8.78854       17.6442       5.70469       3.92578       4.20718       5.26677       7.03111       8.03428       8.82458       8.84607       9.06867
  43   2 1326.7358    0.0956  0.1213  8.4965  0.0000  0.0136   0.0064   0.0316    0.0221   0.0000   442.4382     -0.615446       19.7249      0.639234      -2.31605     -0.305014      0.512043      0.692343      0.808169      0.751005      0.842946      0.799645
  43   3 1571.7978    0.2147  0.2501  8.5423  0.0000  0.0110   0.0073   0.0281    0.0269   0.0000   441.6551     -0.171156       21.4463     -0.109308      -3.05058     -0.875260      0.417931      0.492437      0.604528      0.636474      0.645154      0.651575
  43   4 1787.0029    0.4144  0.4067  8.6538  0.0000  0.0126   0.0102   0.0302    0.0380   0.0000   441.0221     -0.409725       22.5999     -0.368425      -4.64493      0.500176      0.447988      0.586907      0.699371      0.729039      0.767174      0.779857
  43   5 1989.0293    0.6413  0.6920  8.8899  0.0000  0.0167   0.0127   0.0426    0.0571   0.0000   441.5396      -1.49365       20.6718      0.881072      -2.45148    -0.0103600      0.623696      0.896206      0.929012       1.03815       1.12792       1.08551
  43   6 2184.8198    0.9892  0.9061  9.3945  0.0000  0.0192   0.0168   0.0468    0.0721   0.0000   441.1824     -0.477939       21.4214       1.25647      -1.91783     -0.743489      0.648713      0.953809       1.01899       1.12689       1.15581       1.16512
  43   7 2372.2134    1.4377  1.1189 10.1739  0.0000  0.0211   0.0228   0.0536    0.0802   0.0000   441.5322       1.03776       21.6895      0.591212      -4.70698     0.0838010      0.771522       1.03948       1.16125       1.25455       1.36933       1.31065
  43   8 2553.2931    2.0764  1.2203 10.5884  0.0000  0.0221   0.0306   0.0548    0.0881   0.0000   439.1080      0.645283       19.7348      0.744493      -4.26460       1.92320      0.733909       1.09833       1.14287       1.26908       1.27075       1.27468
  43   9 2732.2851    2.8708  1.1183 11.2691  0.0000  0.0198   0.0440   0.0526    0.0983   0.0000   440.9828      0.614483       20.2820      -1.56761      -1.83967     -0.634268      0.730506      0.999203       1.08253       1.18782       1.25323       1.24117
  43  10 2909.5342    3.6897  1.0254 12.1131  0.0000  0.0187   0.0596   0.0517    0.0807   0.0000   442.5212      -1.11037       20.2277      0.446863      -2.97458     -0.555664      0.700498      0.931412       1.04556       1.13437       1.21877       1.19614
  43  11 3083.8831    4.2084  1.0002 12.3844  0.0000  0.0188   0.0673   0.0469    0.0802   0.0000   442.9309     0.0770982       20.0043       1.39381      -2.19090     -0.531821      0.708329      0.945078       1.04837       1.14130       1.17758       1.15670
  43  12 3255.5055    3.9382  1.5173 12.0938  0.0000  0.0234   0.0530   0.0641    0.0653   0.0000   440.7665     -0.989360       18.8434       1.33983      -1.47702       1.81727      0.846515       1.20058       1.29728       1.38860       1.45778       1.41479
  43  13 3424.9815    3.0833  2.3873 11.8396  0.0000  0.0325   0.0348   0.0836    0.0458   0.0000   441.4611     -0.419813       11.3898       2.45704       4.15416      -3.39570       1.15299       1.59385       1.78007       1.95168       2.06941       2.02155
  43  14 3592.1675    2.3929  3.7460 11.2692  0.0000  0.0425   0.0220   0.1129    0.0349   0.0000   443.3715       2.19686       14.6712      -1.89152      0.966750       5.74440       1.50534       2.09488       2.32402       2.48044       2.57498       2.65119
  43  15 3756.8931    1.9215  6.0787 10.7031  0.0000  0.0604   0.0150   0.1610    0.0297   0.0000   442.6655      0.561457       13.8171     -0.204021    -0.0262608      -1.95531       2.12358       2.92212       3.29994       3.48267       3.63353       3.68725
  43  16 3919.0676    1.5219  8.4542 10.4327 -0.0003  0.0819   0.0115   0.2286    0.0285   0.0000   437.8361       5.52527       24.3578       4.52302       4.79493       3.61480       2.93521       3.85073       4.55039       4.71559       5.06415       5.09175
  43  17 4079.8677    1.2139 11.0498 10.1846  0.0000  0.1159   0.0085   0.3094    0.0266   0.0000   438.0015      0.913592       28.1414       4.13953      -7.87113       3.88426       3.96381       5.54006       6.18230       6.71900       6.93153       6.98114
  44   2 1339.0572    0.1080  0.1271  8.5446  0.0000  0.0126   0.0064   0.0239    0.0223   0.0000   442.2175     -0.542932       20.5933       1.04724      -3.31852      -1.18003      0.474824      0.582157      0.730302      0.698379      0.694853      0.758949
  44   3 1585.2060    0.2216  0.2583  8.5779  0.0000  0.0109   0.0074   0.0280    0.0274   0.0000   441.6427     -0.850961       22.2707     -0.265775      -4.27542     -0.648102      0.411826      0.543611      0.616126      0.690261      0.779937      0.792831
  44   4 1801.2135    0.4086  0.3884  8.8579  0.0000  0.0123   0.0103   0.0293    0.0356   0.0000   440.9190     -0.866999       21.8113     -0.963471      -2.69758     0.0421682      0.458150      0.617324      0.673467      0.730724      0.797028      0.781787
  44   5 2004.5857    0.6468  0.7441  9.0297  0.0000  0.0179   0.0121   0.0445    0.0560   0.0000   441.1453     -0.156238       20.6900     -0.415719      -4.29943       1.40357      0.578869      0.841162      0.924660       1.00300       1.04532       1.05855
  44   6 2201.3781    1.0236  0.9855  9.4561 -0.0000  0.0198   0.0166   0.0475    0.0758   0.0000   440.6691     0.0791411       20.8980      0.839654      -2.57803      0.896702      0.688956      0.987718       1.04259       1.15840       1.20386       1.22951
  44   7 2389.3437    1.5035  1.1533 10.2947  0.0000  0.0213   0.0235   0.0550    0.0817   0.0000   440.4554      0.603374       19.1856      -1.27835      -3.29752     -0.627843      0.764847       1.03706       1.14800       1.24767       1.34031       1.29201
  44   8 2571.3811    2.1257  1.2204 11.0044  0.0000  0.0222   0.0321   0.0566    0.0757   0.0000   440.5125       1.33258       19.5288      0.969134      -3.44739       2.41368      0.765555       1.09704       1.19616       1.29876       1.34402       1.40447
  44   9 2751.4858    2.8765  1.0456 11.6089  0.0000  0.0200   0.0455   0.0487    0.0825   0.0000   439.8953      -1.10152       20.8748     0.0356034      -4.00865      -2.94239      0.687815      0.967944       1.04801       1.16511       1.21902       1.21420
  44  10 2929.5302    3.7885  1.0503 11.8971  0.0000  0.0185   0.0587   0.0490    0.0936   0.0000   440.8769     -0.917702       21.6613       1.09761      -3.45930       1.53253      0.659643      0.885096      0.983972       1.04036       1.12481       1.18062
  44  11 3104.6586    4.2639  1.0975 12.4441  0.0000  0.0199   0.0666   0.0510    0.0847   0.0000   441.2640      0.236043       21.8826      0.828574      -2.73539     -0.378599      0.725274       1.00406       1.10316       1.16205       1.23369       1.27918
  44  12 3277.2367    3.9691  1.5413 12.2084  0.0000  0.0237   0.0531   0.0635    0.0662   0.0000   440.5849      -2.02131       18.0762       1.48753     -0.189487     -0.834471      0.857552       1.13551       1.25089       1.37116       1.47440       1.42593
  44  13 3447.7376    3.0636  2.8165 11.5777  0.0000  0.0333   0.0302   0.0898    0.0434   0.0000   442.2691      0.355710       9.73906       1.40249       2.36473     -0.205251       1.16723       1.56294       1.76682       1.88289       2.03437       2.02877
  44  14 3616.1486    2.3585  4.3629 11.1400  0.0000  0.0464   0.0199   0.1223    0.0327   0.0000   439.0647       1.65317       19.7203      -2.22718      -5.32772      -3.03756       1.55903       2.22387       2.44894       2.65802       2.77164       2.80081
  44  15 3782.0811    1.8482  6.3695 10.7488 -0.0010  0.0621   0.0142   0.1716    0.0282   0.0000   440.0950       2.32574       22.6181       1.17079      -1.98980       7.07395       2.17636       2.93614       3.36623       3.63399       3.90943       3.91723
  44  16 3945.3821    1.5375  9.1491 10.4086  0.0004  0.0893   0.0105   0.2320    0.0274   0.0000   441.8072       5.71661       26.8328      -8.53846      -3.16392      -5.04643       3.00379       4.17060       4.70585       5.03931       5.11989       5.20487
  44  17 4106.9140    1.2014 11.5419 10.1342  0.0011  0.1179   0.0078   0.3079    0.0258   0.0000   440.8393      -6.47825       10.0727       7.64789      -7.66374      -5.26991       4.02441       5.54980       6.24787       6.76132       6.92185       7.04979
  45   1 1062.0134    0.0526  0.0426  8.6714  0.0000  0.0187   0.0081   0.0224    0.0203   0.0000   439.8033     -0.315554       21.9721     -0.468632      -4.54441      0.650280      0.694245      0.810247       1.02684       1.07210       1.08455       1.07209
  45   2 1351.2507    0.1018  0.1112  8.5528  0.0000  0.0219   0.0067   0.0200    0.0220   0.0000   441.7539      0.903957       21.8114     -0.544950      -3.36743       1.14940      0.741332      0.686221       1.33708       1.03945      0.889280       1.07040
  45   3 1598.4171    0.2361  0.2816  8.5363  0.0000  0.0121   0.0073   0.0280    0.0278   0.0000   441.8361     -0.731043       21.3947      0.371242      -3.28028     -0.696410      0.400539      0.541692      0.601021      0.676572      0.737893      0.723138
  45   4 1815.2757    0.4321  0.5199  8.7490  0.0000  0.0147   0.0096   0.0360    0.0408   0.0000   441.6924      0.856294       21.1998      -1.25521      -2.68424     0.0729499      0.505843      0.642164      0.746849      0.813793      0.837462      0.831532
  45   5 2019.9889    0.6741  0.6900  9.0828  0.0000  0.0165   0.0126   0.0375    0.0543   0.0000   441.2538      0.349971       21.6331      0.399825      -2.00058       2.10982      0.560713      0.762810      0.889308      0.961068       1.05608       1.05864
  45   6 2217.7685    1.0366  0.9294  9.6988  0.0001  0.0186   0.0174   0.0473    0.0649   0.0000   441.5807     -0.742180       21.0013      0.174366      -3.33405      0.555435      0.636350      0.888060      0.964108       1.07903       1.05352       1.06492
  45   7 2406.3915    1.5770  1.1783 10.3403  0.0000  0.0215   0.0246   0.0562    0.0855   0.0000   441.0750      0.325003       22.3335      0.838900      -1.39331      -2.35502      0.747296       1.02931       1.12712       1.23459       1.33754       1.33348
  45   8 2589.3723    2.1739  1.2813 10.6342  0.0001  0.0213   0.0307   0.0563    0.0866   0.0000   440.7487    0.00300999       21.3539     -0.110533      -1.54203      -1.39243      0.734084       1.02128       1.10759       1.21659       1.32141       1.31530
  45   9 2770.4579    3.0122  1.1265 11.6389 -0.0002  0.0202   0.0462   0.0523    0.0848   0.0000   440.0633      0.721510       20.6367     -0.552676      -4.39669     -0.808238      0.688852      0.939721       1.02274       1.16372       1.16055       1.17661
  45  10 2949.3350    3.9368  1.0863 11.9047  0.0010  0.0190   0.0587   0.0477    0.0960   0.0000   441.6126      -1.15109       20.6069     -0.250246      -2.13094       1.72612      0.697603      0.931371       1.02709       1.14164       1.18482       1.17626
  45  11 3125.2157    4.2888  1.2068 12.2309  0.0000  0.0203   0.0626   0.0529    0.0860   0.0000   440.7230      -1.03600       21.6612       1.39165      -1.18724      -2.53151      0.724867       1.00821       1.10999       1.21620       1.28594       1.27519
  45  12 3298.7062    3.7751  1.8079 11.9488  0.0000  0.0257   0.0453   0.0666    0.0599   0.0000   440.9375       1.13371       18.6943     -0.657543     -0.700955       1.46087      0.886220       1.22187       1.35256       1.48577       1.56088       1.50977
  45  13 3470.2621    2.9700  2.7181 11.6433  0.0000  0.0346   0.0299   0.0882    0.0423   0.0000   442.3891     -0.731131       18.5713       3.20009       4.00730      -7.09661       1.09697       1.57730       1.69256       1.89892       1.93687       1.94455
  45  14 3639.7750    2.2382  4.5475 11.0833  0.0000  0.0469   0.0186   0.1278    0.0320   0.0000   440.1108      0.844340       15.6817       3.12713     -0.741719      -1.42747       1.61790       2.16150       2.46517       2.68010       2.84055       2.90157
  45  15 3806.7716    1.8543  7.2199 10.5981  0.0000  0.0682   0.0132   0.1825    0.0288   0.0000   441.1552      -7.52878       23.4768      0.834681    -0.0135274      -3.50248       2.31761       3.16094       3.61656       3.88031       4.04292       4.05643
  45  16 3971.3949    1.4773  9.0917 10.3275  0.0007  0.0881   0.0099   0.2332    0.0276   0.0000   437.8798      0.539070       13.3879       7.37437      -2.23234       11.1171       3.01343       4.08905       4.54231       4.99480       5.27602       5.29333
  45  17 4133.7411    1.1906 12.9530 10.0811  0.0000  0.1319   0.0071   0.3327    0.0240   0.0000   440.7202      -3.55052       29.4899      -2.19591      -5.02103      -3.37938       4.34902       6.03929       6.69001       7.37879       7.40144       7.59365
  46   2 1363.2935    0.1251  0.1348  8.5305  0.0000  0.0123   0.0064   0.0242    0.0219   0.0000   441.9554     -0.855176       21.6525      0.533968      -3.89571     -0.179327      0.360028      0.531543      0.586535      0.692184      0.652781      0.742032
  46   3 1611.4123    0.2277  0.2526  8.6105  0.0000  0.0116   0.0074   0.0249    0.0264   0.0000   441.4899     -0.112051       21.9670      0.383833      -3.14269     -0.685716      0.398596      0.507030      0.601915      0.627549      0.650474      0.658225
  46   4 1829.1887    0.4363  0.5123  8.7146  0.0000  0.0143   0.0095   0.0336    0.0396   0.0000   441.1776       1.12123       20.7617      0.134340      -4.20360    -0.0925108      0.492584      0.674772      0.738627      0.823346      0.859535      0.826689
  46   5 2035.2243    0.7115  0.7706  9.1282 -0.0000  0.0177   0.0128   0.0408    0.0568   0.0000   441.2941     -0.659384       21.7054      0.106941      -6.06450       1.02947      0.568908      0.813705      0.888838      0.989175      0.978065       1.01515
  46   6 2233.9551    1.0655  1.0529  9.5319  0.0000  0.0201   0.0169   0.0510    0.0774   0.0000   442.4873      -1.42864       20.9104     0.0835160      -2.35471       1.06580      0.669336      0.950946       1.03215       1.14408       1.14088       1.15959
  46   7 2423.2597    1.6143  1.2883 10.1068  0.0000  0.0215   0.0227   0.0559    0.0784   0.0000   440.7230      -1.24285       19.9454       1.46004      -2.52209      -1.11522      0.726989       1.00833       1.10439       1.18220       1.25352       1.29545
  46   8 2607.1638    2.2484  1.2009 11.1293  0.0000  0.0216   0.0334   0.0525    0.0719   0.0000   440.3071      0.614273       19.2818    -0.0574855      -1.04767      0.397659      0.715697       1.00156       1.06733       1.18573       1.27502       1.25378
  46   9 2789.2749    3.1543  1.0809 11.5367  0.0001  0.0189   0.0476   0.0504    0.0913   0.0000   442.0007       1.34858       22.8792     -0.101792      -1.37343      -1.60346      0.643726      0.899281      0.976380       1.12917       1.17335       1.16372
  46  10 2968.9723    3.9841  1.0472 12.0294  0.0000  0.0183   0.0606   0.0480    0.0880   0.0000   441.2526      0.233756       21.0941     -0.808861      -1.74151      0.654129      0.611749      0.857004      0.940370       1.01029       1.08629       1.06864
  46  11 3145.5905    4.1659  1.1708 12.6563  0.0000  0.0208   0.0644   0.0563    0.0754   0.0000   441.1874     -0.927553       20.2122      0.929745      -2.37965     -0.924240      0.710258      0.978134       1.05686       1.16806       1.25283       1.24429
  46  12 3319.8825    3.7615  1.8626 11.9117  0.0000  0.0257   0.0438   0.0668    0.0570   0.0000   441.2798     -0.617314       15.8587     -0.283491     -0.331082       3.95246      0.887135       1.17580       1.29466       1.43645       1.49716       1.50066
  46  13 3492.4187    2.8871  3.2386 11.4154 -0.0001  0.0359   0.0261   0.0970    0.0394   0.0000   440.4189      -1.80485       20.0895       1.34624     -0.533982      -3.59050       1.18496       1.65082       1.84137       2.03456       2.07366       2.08685
  46  14 3662.9987    2.2285  5.3441 10.8311  0.0000  0.0520   0.0168   0.1363    0.0319   0.0000   442.0151      -1.00479       11.8376      -1.98310     -0.408443      -1.91060       1.71257       2.35745       2.66836       2.89758       2.98133       3.03425
  46  15 3831.2149    1.7696  7.2915 10.5897  0.0000  0.0700   0.0126   0.1904    0.0285   0.0000   440.3718       3.49814       19.2127      -2.28810      -2.61365       3.22107       2.29086       3.12114       3.54190       3.86741       3.93363       3.97952
  46  16 3996.8643    1.3995 10.2926 10.2552 -0.0004  0.1015   0.0086   0.2662    0.0261   0.0000   434.3235      0.671114       28.9956       3.53190      -6.53134      -11.8576       3.30708       4.50049       5.23300       5.57236       5.68978       5.90207
  47   2 1375.1939    0.1143  0.1448  8.5574  0.0000  0.0174   0.0059   0.0260    0.0216   0.0000   441.5156     -0.495748       21.1078      0.929527      -3.35599     -0.302943      0.459919      0.705380      0.799129      0.730164      0.889095      0.936416
  47   3 1624.2154    0.2594  0.3009  8.5918  0.0000  0.0116   0.0076   0.0270    0.0280   0.0000   441.8022     -0.416350       21.2129     -0.639106      -3.28757      0.150240      0.395070      0.513315      0.598772      0.616478      0.651725      0.665549
  47   4 1842.9255    0.4598  0.4839  8.8502  0.0000  0.0138   0.0101   0.0313    0.0388   0.0000   441.5468     -0.600946       21.3247     -0.629562      -3.06405     -0.720686      0.449020      0.632020      0.705321      0.773285      0.836965      0.859878
  47   5 2050.3342    0.7240  0.8463  9.0598  0.0000  0.0176   0.0124   0.0444    0.0602   0.0000   441.3716     -0.175820       20.6839     -0.331871      -3.60139      0.557792      0.583193      0.775435      0.874024      0.910813      0.998005       1.01446
  47   6 2249.9020    1.1164  0.9984  9.8113  0.0000  0.0197   0.0181   0.0481    0.0724   0.0000   440.5133       1.52127       21.0719      -2.05430      -3.36554       2.23923      0.649889      0.870723      0.938168       1.04848       1.08315       1.10784
  47   7 2439.9347    1.7178  1.2526 10.1418  0.0000  0.0220   0.0240   0.0516    0.0899   0.0000   441.8734       2.19709       23.0999       2.59413      -3.61356      0.837811      0.692403       1.00717       1.09216       1.18276       1.23088       1.26010
  47   8 2624.8575    2.3425  1.2268 10.8871 -0.0001  0.0206   0.0335   0.0528    0.0856   0.0000   442.8421     -0.271238       19.5735      0.628512      -2.88447       3.56556      0.676664      0.951270      0.988936       1.11194       1.19622       1.21493
  47   9 2807.8943    3.2727  1.0904 11.6232 -0.0000  0.0188   0.0485   0.0488    0.0896   0.0000   440.9174     0.0413058       18.6056      -1.52451      -1.79600       1.73942      0.611505      0.830148      0.944854       1.02626       1.07239       1.11737
  47  10 2988.3293    4.1290  1.0568 12.1396 -0.0000  0.0182   0.0617   0.0465    0.0887   0.0000   441.5990       1.05986       21.7138      -1.12419      -3.68947      0.510116      0.624577      0.810220      0.937198       1.00305       1.04048       1.02830
  47  11 3165.7245    4.2889  1.2812 12.2859  0.0000  0.0211   0.0591   0.0538    0.0754   0.0000   440.5235      0.650018       21.4050      -4.16867      -2.46486      0.176619      0.676660      0.963914       1.03230       1.15578       1.29084       1.28416
  47  12 3340.9358    3.5442  1.9441 11.8909 -0.0000  0.0267   0.0405   0.0695    0.0556   0.0000   441.2923     0.0723578       18.6929      0.224189      -2.89298       1.67910      0.855756       1.20043       1.30343       1.46167       1.47985       1.52247
  47  13 3514.4830    2.7245  3.4234 11.4894  0.0000  0.0382   0.0247   0.1020    0.0364   0.0000   443.0256     -0.391508       16.5095       1.89801     -0.134683       1.17664       1.22631       1.71592       1.91395       2.05441       2.13705       2.21780
  47  14 3685.9536    2.1617  5.4281 10.8873 -0.0007  0.0522   0.0161   0.1413    0.0303   0.0000   442.0231      -1.14263       16.4591       1.88777      -4.03886       1.91760       1.67762       2.30776       2.59746       2.82157       2.94733       2.94662
  47  15 3855.2790    1.7006  7.9352 10.5507 -0.0012  0.0760   0.0114   0.2026    0.0282   0.0000   442.6353       1.04685       24.7259       2.62165      -10.5697      -7.70656       2.44532       3.35719       3.77125       4.06918       4.24690       4.31351
  47  16 4022.0612    1.3781 10.6239 10.2577  0.0012  0.1032   0.0081   0.2741    0.0255   0.0000   442.3192       1.08205       20.9449       1.74626      -10.3518       12.3018       3.32746       4.58343       5.21006       5.51668       5.85775       5.96686
  48   2 1386.8995    0.1208  0.1671  8.5108  0.0000  0.0120   0.0059   0.0272    0.0220   0.0000   441.5528     0.0846015       21.4053     -0.486310      -3.30810      0.256192      0.410708      0.642863      0.661675      0.888683      0.903632      0.899841
  48   3 1636.8666    0.2690  0.3105  8.5926  0.0000  0.0114   0.0076   0.0275    0.0281   0.0000   442.4094     -0.357631       20.7916      0.330682      -3.03712     -0.780883      0.377561      0.486568      0.587431      0.598259      0.656045      0.626756
  48   4 1856.5016    0.4574  0.5906  8.7361  0.0000  0.0148   0.0094   0.0383    0.0432   0.0000   441.9485     -0.107605       21.3962     -0.819698      -2.74210     -0.543416      0.510898      0.628586      0.733166      0.798079      0.873511      0.896526
  48   5 2065.2459    0.7513  0.7653  9.1804  0.0000  0.0166   0.0132   0.0402    0.0580   0.0000   443.0989      -1.34865       20.3896      0.624834      -4.19317      0.475697      0.566741      0.754368      0.875012      0.951397       1.00946      0.981163
  48   6 2265.6550    1.1808  1.1468  9.6787  0.0000  0.0206   0.0176   0.0532    0.0808   0.0000   439.8579      -1.28916       21.4159       1.31081      -3.08022     -0.355951      0.642614      0.908702      0.997679       1.03584       1.09210       1.13266
  48   7 2456.4008    1.7328  1.2839 10.2376  0.0000  0.0213   0.0237   0.0551    0.0766   0.0000   441.9103      0.344464       21.0456     -0.116915      -3.28708      0.541586      0.638580      0.938056      0.998496       1.10270       1.12037       1.15788
  48   8 2642.3693    2.4258  1.1920 10.9883 -0.0060  0.0200   0.0340   0.0519    0.0816   0.0000   442.3567      -1.12857       19.7712      0.797162      -3.23074      -2.67717      0.643378      0.874057      0.981806       1.06725       1.11591       1.15536
  48   9 2826.3892    3.3027  0.9754 11.9615  0.0000  0.0178   0.0517   0.0461    0.0714   0.0000   442.7327     -0.542903       20.8564       1.61026      -1.55292      -2.01622      0.565698      0.812860      0.855194      0.991634       1.04575       1.02274
  48  10 3007.5743    4.1107  1.0841 12.1562  0.0000  0.0191   0.0605   0.0487    0.0895   0.0000   440.6711       1.77642       21.2296       1.30749      -2.60617      -2.41427      0.591205      0.826340      0.906405      0.999400      0.984925       1.03354
  48  11 3185.7262    4.2518  1.3961 12.0279  0.0000  0.0215   0.0556   0.0555    0.0810   0.0000   442.2466     -0.379585       19.7469       1.04484      -1.85399      0.451873      0.700741      0.959373       1.07736       1.16287       1.24463       1.26753
  48  12 3361.7244    3.5297  1.9686 11.9966  0.0000  0.0270   0.0402   0.0695    0.0509   0.0000   441.4504     -0.477375       16.9740       1.63413      -1.01713       1.02350      0.848875       1.15946       1.31520       1.40462       1.48905       1.51002
  48  13 3536.1251    2.7041  3.5584 11.3635  0.0000  0.0372   0.0233   0.1037    0.0357   0.0000   444.1884       2.55651       18.5004      -1.60719      0.575707     -0.891522       1.19906       1.62810       1.83448       1.97564       2.08948       2.10588
  48  14 3708.6285    2.0971  5.9121 10.8703  0.0001  0.0564   0.0151   0.1529    0.0283   0.0000   440.9842     -0.504851       17.7677       1.72830     -0.904289       2.24731       1.72914       2.37614       2.76569       2.88768       3.06522       3.05855
  48  15 3878.8517    1.6983  9.1162 10.4561  0.0022  0.0853   0.0100   0.2220    0.0271   0.0000   442.0716       5.43526       22.9190       9.99449      -3.21758     -0.283081       2.70491       3.60157       4.21671       4.46773       4.72969       4.74093
  48  16 4046.5267    1.3524 11.5902 10.2220 -0.0013  0.1140   0.0075   0.2896    0.0242   0.0000   442.5405       6.53571       26.1016       3.18312      -13.1226      -7.16902       3.57570       4.89257       5.48314       6.06126       6.27629       6.31115
  49   2 1398.4999    0.1193  0.1464  8.5200  0.0000  0.0113   0.0059   0.0242    0.0214   0.0000   442.4180      0.496732       20.9162      0.441542      -3.72366       1.08968      0.355944      0.419245      0.535605      0.584011      0.676344      0.686735
  49   3 1649.3180    0.2681  0.2698  8.6382  0.0000  0.0101   0.0079   0.0246    0.0266   0.0000   441.9646      0.628710       21.2562    -0.0662396      -3.59370     -0.173287      0.313158      0.435925      0.493153      0.510355      0.566613      0.564285
  49   4 1869.9427    0.5080  0.5778  8.7636  0.0000  0.0149   0.0102   0.0340    0.0446   0.0000   441.8788      0.315652       22.1534      -1.26770      -3.62923       1.01882      0.469276      0.688009      0.736616      0.853127      0.911647      0.907626
  49   5 2080.0263    0.7617  0.8939  9.0756  0.0000  0.0179   0.0126   0.0472    0.0643   0.0000   442.2596     -0.300685       21.7164      0.424382      -3.08354      -1.25020      0.548462      0.766606      0.870347      0.884333      0.974873       1.02698
  49   6 2281.2651    1.2095  1.2169  9.7322  0.0016  0.0208   0.0177   0.0551    0.0747   0.0000   443.4030      -1.44328       21.0061       2.87124      -2.87389     0.0957039      0.660661      0.920447       1.01052       1.10551       1.19573       1.23330
  49   7 2472.7449    1.7632  1.2959 10.5955 -0.0000  0.0215   0.0244   0.0562    0.0631   0.0000   440.5965      0.705338       20.5147       1.86284      -5.12764       1.29658      0.671721      0.931297       1.00297       1.07956       1.20736       1.17579
  49   8 2659.6952    2.5708  1.2698 10.8501  0.0000  0.0204   0.0348   0.0524    0.0942   0.0000   440.9369     -0.824413       19.5011      0.625384      -3.65955     -0.491271      0.653079      0.904945       1.04045       1.11419       1.13320       1.18593
  49   9 2844.7247    3.4529  1.0954 11.7092 -0.0001  0.0188   0.0504   0.0469    0.0906   0.0000   440.8509      -1.60582       20.9990     -0.727186      -3.11075     -0.340522      0.602064      0.819868      0.908086      0.990341       1.02584       1.06085
  49  10 3026.6377    4.2722  1.0663 12.1114  0.0000  0.0183   0.0617   0.0460    0.0898   0.0000   440.9519      0.261049       20.2877     -0.706345      -2.21419       1.20473      0.598429      0.847914      0.940774       1.01655       1.05729       1.09831
  49  11 3205.4928    4.1953  1.3905 12.2258 -0.0000  0.0216   0.0551   0.0552    0.0706   0.0000   441.6166     -0.573128       19.6593       3.20928      -2.76842      -2.14846      0.683426      0.937174       1.04772       1.15929       1.21571       1.24006
  49  12 3382.3687    3.4586  2.3003 11.6151  0.0000  0.0281   0.0350   0.0727    0.0545   0.0000   441.5965      0.916102       18.1267    -0.0590911       1.57168      0.296294      0.889562       1.19229       1.33034       1.44058       1.51546       1.56384
  49  13 3557.5899    2.5829  4.0604 11.1738  0.0000  0.0415   0.0204   0.1098    0.0335   0.0000   441.3943      -1.54997       19.1984       4.12180      -1.67991       5.03623       1.24609       1.75299       1.98445       2.14004       2.21949       2.27084
  49  14 3731.0603    2.0042  6.1070 10.7946  0.0000  0.0587   0.0144   0.1544    0.0294   0.0000   440.9417     -0.761388       21.5113      -3.95150      -7.46701       1.94034       1.82719       2.51730       2.82832       3.06878       3.21755       3.30511
  49  15 3902.4786    1.6169  8.9342 10.4259  0.0004  0.0853   0.0097   0.2239    0.0272   0.0000   440.3630       2.42427       24.2201       4.68636      -3.87954      -2.23916       2.61090       3.60913       4.08790       4.48071       4.68014       4.81648
  49  16 4071.3134    1.3184 11.8709 10.1430  0.0000  0.1160   0.0072   0.2965    0.0240   0.0000   445.1369      0.343237       23.2206     0.0429623      -7.49724       9.52939       3.53954       4.93226       5.46770       6.07749       6.19672       6.44906
  50   1 1110.8007    0.0517  0.0258  8.5965  0.0000  0.0180   0.0097   0.0153    0.0191   0.0000   443.2937       4.42910       27.2214       8.81490       1.38242       1.14714      0.689209      0.639666      0.964660      0.945228      0.805287       1.19006
  50   2 1409.9620    0.1213  0.1379  8.5200  0.0000  0.0115   0.0059   0.0200    0.0213   0.0000   442.3093   -0.00773636       21.5047     -0.100239      -3.85810      0.645138      0.376756      0.510756      0.656416      0.813621      0.821962      0.715904
  50   3 1661.5749    0.2696  0.3554  8.6096  0.0000  0.0123   0.0072   0.0305    0.0282   0.0000   441.4398     -0.809015       20.9579     0.0887741      -2.54011       1.19320      0.433043      0.595862      0.642583      0.713462      0.721802      0.810783
  50   4 1883.2602    0.5277  0.5709  8.8139  0.0000  0.0138   0.0104   0.0357    0.0433   0.0000   441.5126     -0.126530       21.7349      0.696237      -3.32769       1.49270      0.417182      0.582004      0.659730      0.733079      0.759358      0.780179
  50   5 2094.6628    0.7623  0.9117  9.1545  0.0003  0.0183   0.0123   0.0462    0.0611   0.0000   441.9547     -0.960689       22.3856      -1.94623      -3.41916       1.00667      0.555395      0.788533      0.874344      0.947173       1.03991       1.06560
  50   6 2296.6919    1.2746  1.1636  9.6546  0.0000  0.0199   0.0183   0.0518    0.0890   0.0000   440.9006      0.852094       21.0870      -1.01223      -2.83969     -0.910287      0.629195      0.897724      0.977195       1.06586       1.09347       1.13615
  50   7 2488.9694    1.8618  1.2569 10.4202  0.0000  0.0209   0.0254   0.0522    0.0817   0.0000   441.1271      -1.12233       21.4824      -1.50457     -0.729506     -0.562403      0.622381      0.880702      0.968889       1.03619       1.09305       1.05835
  50   8 2676.9699    2.6673  1.1210 11.3857  0.0000  0.0201   0.0386   0.0487    0.0778   0.0000   440.9964    0.00787358       19.6674      0.276185      -2.75096    -0.0752475      0.577342      0.861061      0.897742       1.03500       1.06064       1.04425
  50   9 2862.8572    3.5398  1.0692 11.7585 -0.0003  0.0185   0.0505   0.0459    0.0862   0.0000   442.3953     -0.952533       19.9686      0.758145      -2.94495     -0.749480      0.559251      0.754421      0.860727      0.960558      0.989044       1.00401
  50  10 3045.5461    4.2788  1.1295 12.2209  0.0000  0.0188   0.0615   0.0493    0.0883   0.0000   440.8126    -0.0163281       21.7740      -1.22562      -5.16665     -0.328149      0.576624      0.794025      0.846189      0.943342      0.968748      0.988223
  50  11 3225.1397    4.1381  1.5750 11.8975  0.0000  0.0224   0.0496   0.0584    0.0724   0.0000   440.2760      0.348183       19.9057       2.21030      -1.09207      -1.09810      0.675691      0.965084       1.03806       1.16690       1.22096       1.21901
  50  12 3402.7564    3.2950  2.5833 11.7157  0.0000  0.0299   0.0316   0.0798    0.0437   0.0000   443.5944      0.336348       18.7006       3.78267      0.448274      0.832637      0.924563       1.24175       1.45473       1.53747       1.62625       1.62455
  50  13 3578.8119    2.4881  4.3331 11.2617  0.0000  0.0439   0.0197   0.1166    0.0312   0.0000   442.1087       1.45184       16.2338       2.13896      -2.17641       2.19660       1.32693       1.84272       2.08365       2.23075       2.36538       2.38839
  50  14 3753.2080    1.9806  6.7962 10.7724 -0.0000  0.0636   0.0134   0.1722    0.0288   0.0000   440.3263      -1.63863       25.1534      -5.00298      0.439614      -1.47847       1.93765       2.62781       3.01891       3.25990       3.43730       3.42408
  50  15 3925.5335    1.5889  9.3928 10.5070  0.0001  0.0918   0.0092   0.2340    0.0253   0.0000   437.4461      -3.16102       28.7665      -10.9332      -5.70619       5.98306       2.73905       3.76931       4.24827       4.63127       4.69044       4.92253
  51   2 1421.2502    0.1331  0.1895  8.4884  0.0000  0.0116   0.0059   0.0256    0.0221   0.0000   442.0213     -0.331867       22.0533      0.501637      -4.41437     0.0778133      0.393778      0.512316      0.588505      0.650156      0.677821      0.654001
  51   3 1673.7153    0.2909  0.3497  8.5781  0.0000  0.0127   0.0075   0.0267    0.0289   0.0000   441.9281     -0.321010       21.6690     -0.764527      -3.61469     0.0343046      0.389790      0.472491      0.595957      0.646453      0.660959      0.729348
  51   4 1896.4609    0.5174  0.6093  8.8775  0.0000  0.0150   0.0099   0.0352    0.0422   0.0000   441.4713     -0.364455       21.9286      -1.17075      -2.93042      0.260784      0.441207      0.611245      0.697228      0.749759      0.767600      0.813584
  51   5 2109.1659    0.8148  0.8273  9.3475  0.0000  0.0168   0.0135   0.0423    0.0555   0.0000   441.3955    -0.0248200       21.7283     -0.884755      -1.76618      -1.00098      0.489749      0.684651      0.752851      0.848739      0.883074      0.861874
  51   6 2311.9610    1.3400  1.2031  9.7183  0.0001  0.0200   0.0186   0.0512    0.0815   0.0000   442.5878      -1.36010       21.1832       1.76110      -3.57881       2.72055      0.616584      0.861152      0.956319       1.06228       1.10104       1.14139
  51   7 2505.0128    1.9809  1.2692 10.3231 -0.0000  0.0200   0.0263   0.0522    0.0926   0.0000   440.7162       1.20449       20.8117       1.95345      -4.39542     -0.602764      0.613256      0.826324      0.906547      0.993298       1.05199       1.08020
  51   8 2694.0107    2.6606  1.2148 11.2235 -0.0005  0.0198   0.0366   0.0507    0.0781   0.0000   441.3765      0.887300       22.0215      0.368530      -1.50708       1.68990      0.645330      0.883960      0.984269       1.09015       1.16065       1.15720
  51   9 2880.8371    3.6708  1.0597 11.9413  0.0000  0.0177   0.0531   0.0465    0.0812   0.0000   441.4997     -0.208456       19.5233     -0.938226      -1.93453      -1.49925      0.535912      0.740476      0.805558      0.886296      0.936078      0.953516
  51  10 3064.2643    4.2981  1.1877 12.0723  0.0000  0.0191   0.0596   0.0492    0.0989   0.0000   441.3644     -0.544302       17.7716       1.02899      -2.52896     0.0217042      0.590460      0.810159      0.879561      0.980097       1.06560       1.09010
  51  11 3244.5546    4.0357  1.5752 12.1886  0.0000  0.0232   0.0492   0.0588    0.0598   0.0000   441.5992      0.603826       19.5539       1.93314      -2.06924      -2.83664      0.674864      0.952795       1.06175       1.17162       1.21858       1.20533
  51  12 3423.0564    3.1787  2.6266 11.7281  0.0000  0.0305   0.0303   0.0805    0.0421   0.0000   442.3807     -0.632152       16.7349       2.12062       1.93269       2.18622      0.929612       1.25995       1.43304       1.52701       1.64754       1.66860
  51  13 3599.8419    2.5129  4.8736 10.9683  0.0008  0.0465   0.0181   0.1203    0.0334   0.0000   442.6285     0.0477882       19.7508       3.20385      -3.31527      0.689601       1.34524       1.88196       2.13870       2.31860       2.44489       2.43963
  51  14 3775.0494    1.9779  7.1897 10.6891  0.0011  0.0663   0.0126   0.1755    0.0292   0.0000   438.7802      0.392562       21.0972     -0.590964     -0.584320       3.42538       1.95946       2.71775       3.05607       3.33924       3.53141       3.55469
  51  15 3948.2114    1.5432  9.8799 10.4689  0.0006  0.0952   0.0087   0.2503    0.0250   0.0000   448.1081      -2.17139       20.8942      -5.11390      -5.83056      -6.63215       2.77691       3.87039       4.31399       4.78539       4.84485       5.06381
  52   2 1432.4501    0.1392  0.1610  8.5012  0.0000  0.0107   0.0060   0.0219    0.0214   0.0000   441.4991     -0.376072       21.1439      0.399955      -4.34222      0.205084      0.336696      0.456879      0.514863      0.577778      0.656349      0.641438
  52   3 1685.6383    0.3038  0.3373  8.6496 -0.0002  0.0117   0.0078   0.0268    0.0282   0.0000   442.8730      0.175035       21.3950      0.200026      -2.58644     -0.292813      0.330843      0.455283      0.516448      0.557679      0.580961      0.603976
  52   4 1909.5345    0.5497  0.5974  8.9796  0.0000  0.0146   0.0106   0.0352    0.0421   0.0000   441.2167     -0.165296       21.4540     0.0610571      -2.21843      0.574086      0.426051      0.594621      0.669215      0.731284      0.750459      0.773238
  52   5 2123.4828    0.8875  1.0012  9.0422  0.0000  0.0180   0.0132   0.0461    0.0735   0.0000   441.0692     -0.395254       21.9429     -0.281731      -2.90908      -1.35000      0.520926      0.704769      0.815602      0.869082      0.964724      0.927657
  52   6 2327.0598    1.3461  1.1741  9.9295  0.0000  0.0203   0.0192   0.0512    0.0791   0.0000   441.7758      -1.56519       21.9830       1.38160      -3.29569      0.653904      0.576583      0.833837      0.898317      0.978021       1.01926       1.05472
  52   7 2520.8873    1.9641  1.3761 10.5246  0.0000  0.0217   0.0253   0.0542    0.0720   0.0000   442.6547       1.00932       21.4847     -0.594828      -4.13854      0.659250      0.633122      0.889685      0.987003       1.06622       1.17234       1.18139
  52   8 2711.0057    2.7943  1.2000 11.1754  0.0034  0.0189   0.0385   0.0495    0.0935   0.0000   441.7579      0.767413       21.7348      -2.20365      -2.59828     0.0597992      0.574219      0.786504      0.857013      0.943950      0.974242      0.955297
  52   9 2898.6708    3.7651  1.0387 11.9082 -0.0000  0.0174   0.0541   0.0448    0.0824   0.0000   441.8030       2.31531       20.6616    -0.0674169      -2.34360      -1.26983      0.520738      0.759177      0.796845      0.904784      0.962252      0.945382
  52  10 3082.7853    4.2905  1.1856 12.2494  0.0000  0.0191   0.0591   0.0500    0.0855   0.0000   440.8256      0.706923       20.9087    -0.0526245      -2.96510      0.787083      0.572084      0.815523      0.869502      0.986702       1.03466       1.05216
  52  11 3263.8902    3.8962  1.5723 12.3470  0.0000  0.0232   0.0481   0.0607    0.0546   0.0000   441.6603      0.250800       22.4065      0.292958      -1.23107      0.609520      0.668254      0.940466       1.01398       1.14937       1.19964       1.23604
  52  12 3443.0614    3.1123  2.7465 11.6256 -0.0000  0.0311   0.0284   0.0812    0.0405   0.0000   443.3886      0.821833       17.3142      0.870614      -1.72354      -2.07300      0.902380       1.28578       1.40616       1.59313       1.62915       1.67841
  52  13 3620.7024    2.3581  4.6453 11.1382 -0.0000  0.0466   0.0180   0.1214    0.0309   0.0000   440.0441      0.446127       21.3791      -1.29569       2.85739       2.87153       1.32395       1.91415       2.08183       2.35380       2.38385       2.44364
  52  14 3796.7665    1.8753  7.1882 10.7154 -0.0015  0.0679   0.0120   0.1834    0.0284   0.0000   445.0234      -3.27227       23.3240       1.73880      -3.55841     -0.277019       1.95195       2.72002       3.05016       3.32631       3.43655       3.57178
  52  15 3970.6622    1.4953 10.1582 10.4184 -0.0006  0.0984   0.0082   0.2568    0.0247   0.0000   445.6699       4.38127       19.7706       6.20215      -19.4021      -2.92948       2.84323       3.90593       4.43686       4.82488       5.12293       5.23521
  53   2 1443.4769    0.1538  0.1599  8.4811  0.0028  0.0115   0.0063   0.0209    0.0218   0.0000   441.3636     -0.564958       21.6971      0.462416      -4.13188     -0.810825      0.410652      0.621654      0.666893      0.713672      0.745975      0.705797
  53   3 1697.4498    0.3231  0.3985  8.5700  0.0000  0.0128   0.0076   0.0290    0.0313   0.0000   441.4961      0.545488       21.6546      -1.17495      -4.91710      -1.19472      0.358679      0.530836      0.572383      0.643747      0.722424      0.758407
  53   4 1922.4517    0.5554  0.6796  8.8571  0.0000  0.0153   0.0100   0.0382    0.0455   0.0000   442.1492      0.357370       22.6271    -0.0516448      -3.31324       1.42781      0.448640      0.624625      0.704085      0.772419      0.833275      0.859585
  53   5 2137.6643    0.8981  0.9245  9.3157  0.0000  0.0173   0.0139   0.0437    0.0651   0.0000   441.1461    -0.0184999       22.2999     0.0646103      -4.65070      -1.60412      0.516571      0.713671      0.792177      0.864449      0.914742      0.934087
  53   6 2341.9534    1.3368  1.2608 10.1090  0.0000  0.0209   0.0187   0.0556    0.0663   0.0000   441.1433     -0.563927       19.4804       1.30306      -3.81054     -0.997565      0.607133      0.837519      0.921920       1.00759       1.07668       1.09979
  53   7 2536.6546    2.0405  1.2970 10.7265  0.0000  0.0200   0.0268   0.0537    0.0672   0.0000   440.9341     -0.412882       19.7476       1.22600      -1.61776      -1.07993      0.594654      0.799161      0.908428       1.00994       1.05609       1.07234
  53   8 2727.8477    2.8126  1.2161 11.3986  0.0056  0.0190   0.0387   0.0523    0.0798   0.0000   441.0106      0.346543       21.5856       1.38297      -3.06523      0.873335      0.536586      0.761933      0.835483      0.898272      0.953577      0.934740
  53   9 2916.3833    3.8725  1.0927 11.7976  0.0000  0.0175   0.0530   0.0452    0.0874   0.0000   441.3406      0.303791       21.0257       3.24415      -3.67763       1.74305      0.505950      0.696997      0.763247      0.866561      0.890587      0.936232
  53  10 3101.1869    4.3293  1.2056 12.3880  0.0000  0.0190   0.0582   0.0489    0.0705   0.0000   441.3835      -1.66768       20.2918       1.35649      -1.62248     -0.176758      0.572563      0.740225      0.869556      0.941750      0.954348      0.994523
  53  11 3283.0226    3.9720  1.6779 12.1144  0.0014  0.0231   0.0459   0.0594    0.0602   0.0000   440.8196     -0.888468       19.8356       1.88254      -2.41557       1.45304      0.684530      0.936901       1.05693       1.16836       1.21529       1.21272
  53  12 3462.9691    2.9943  2.9253 11.6454  0.0000  0.0325   0.0270   0.0856    0.0381   0.0000   441.4953    -0.0181155       16.5616       2.58159      -1.98825      0.194869      0.945100       1.31100       1.46624       1.58249       1.62460       1.68093
  53  13 3641.3636    2.3683  5.1287 11.0165  0.0001  0.0488   0.0171   0.1277    0.0310   0.0000   441.9822      -2.68679       21.6101       2.07098      -3.68451     -0.732417       1.36240       1.91111       2.16143       2.34151       2.48203       2.51632
  53  14 3818.1743    1.8652  7.9785 10.6444 -0.0003  0.0748   0.0109   0.1959    0.0276   0.0000   443.0526       1.04808       19.0225      -3.57943      -4.17896      -2.06364       2.11257       2.97604       3.33177       3.64399       3.84286       3.91091
  53  15 3993.1202    1.4869 11.0974 10.4031  0.0000  0.1080   0.0078   0.2722    0.0230   0.0000   442.2757      0.842202       27.8272      -2.83639      -4.40886      -7.99738       2.98974       4.24502       4.72960       5.22858       5.32806       5.49393
  54   2 1454.3774    0.1483  0.1681  8.4837  0.0000  0.0097   0.0060   0.0226    0.0213   0.0000   441.5402      0.463363       21.5462     -0.508120      -2.44332     -0.228887      0.301390      0.373441      0.456131      0.502428      0.524757      0.523581
  54   3 1709.1015    0.3388  0.4009  8.5719  0.0000  0.0126   0.0080   0.0302    0.0319   0.0000   441.4659     -0.662702       21.9912      0.627324      -4.38149     -0.290173      0.338978      0.461099      0.525759      0.586237      0.628745      0.612832
  54   4 1935.2942    0.5959  0.6795  8.8868  0.0000  0.0152   0.0105   0.0359    0.0476   0.0000   442.3426     -0.870488       21.1939      0.253145      -4.64958      0.229558      0.425526      0.577238      0.655437      0.730046      0.792523      0.789611
  54   5 2151.7040    0.9216  0.9756  9.4053  0.0000  0.0175   0.0141   0.0455    0.0633   0.0000   441.1461     -0.414315       21.2207     -0.260048      -2.26817    -0.0726165      0.524069      0.712035      0.791539      0.871283      0.905852      0.940650
  54   6 2356.7199    1.4358  1.2764  9.9483  0.0000  0.0201   0.0192   0.0533    0.0776   0.0000   440.3456      0.798570       24.2970      0.948485      -4.77454      0.556769      0.588014      0.792285      0.881687      0.954606       1.03136       1.05545
  54   7 2552.2959    2.1123  1.3499 10.4444  0.0000  0.0198   0.0267   0.0532    0.0819   0.0000   441.9026     -0.159952       22.3446     -0.847478      -3.83520     -0.650033      0.571829      0.794918      0.861201      0.963660       1.05341       1.05848
  54   8 2744.5586    2.9625  1.1994 11.3359  0.0000  0.0189   0.0398   0.0489    0.0844   0.0000   441.6984      0.783540       19.2280     -0.941048      -1.71382     -0.429415      0.550763      0.760952      0.851865      0.928466      0.972403       1.03549
  54   9 2933.9165    3.9172  1.0274 12.0943  0.0000  0.0173   0.0561   0.0435    0.0778   0.0000   441.5815     -0.236768       21.1377       1.68085      -3.02267     -0.726412      0.487442      0.686284      0.742378      0.795187      0.886265      0.851969
  54  10 3119.4572    4.3412  1.2995 11.9609 -0.0002  0.0192   0.0548   0.0497    0.0864   0.0000   441.7206     -0.370198       22.8916       1.49940      -3.11757      -1.96915      0.566069      0.769819      0.852485      0.906882      0.993038       1.03215
  54  11 3302.0493    3.8797  1.7982 12.0280  0.0001  0.0238   0.0427   0.0613    0.0542   0.0000   442.1787      0.176828       20.3242      -1.87572    -0.0539268      -1.03671      0.685712      0.957866       1.07510       1.15812       1.23660       1.22923
  54  12 3482.7999    2.9340  3.3427 11.5629  0.0002  0.0351   0.0245   0.0936    0.0346   0.0000   442.4896       2.11894       17.8551       2.01511     0.0926881      -1.22197      0.971594       1.36474       1.52289       1.65384       1.74379       1.78738
  54  13 3662.0146    2.2771  5.1982 10.9841  0.0000  0.0488   0.0160   0.1303    0.0302   0.0000   441.6172      -2.37244       21.8103       1.47299      -7.10428      0.637815       1.35667       1.89105       2.13002       2.33255       2.42582       2.48758
  54  14 3839.5014    1.8515  8.1842 10.6188  0.0030  0.0764   0.0105   0.1991    0.0277   0.0000   441.8435     -0.263395       20.2095      -4.71145      -2.23695      0.643034       2.09118       2.96537       3.31183       3.60882       3.80308       3.88981
  55   1 1156.9549    0.0721  0.0656  8.5501  0.0000  0.0139   0.0064   0.0190    0.0188   0.0000   440.2872     -0.396497       21.3686       1.28268      -2.35439     -0.922668      0.410361      0.505061      0.626902      0.598329      0.677972      0.802865
  55   3 1720.6145    0.3358  0.3832  8.6995  0.0000  0.0117   0.0079   0.0285    0.0295   0.0000   442.2641     -0.741440       21.5407    -0.0548589      -3.73077    -0.0688405      0.319728      0.433244      0.514252      0.568288      0.596420      0.631823
  55   4 1948.0171    0.5915  0.6958  9.0185  0.0000  0.0160   0.0104   0.0385    0.0447   0.0000   442.1221     -0.450522       21.9892     -0.648592      -2.57238     0.0644116      0.441607      0.649310      0.696841      0.733540      0.839092      0.865185
  55   5 2165.6447    0.9676  1.0380  9.2816  0.0000  0.0182   0.0139   0.0458    0.0710   0.0000   441.6308      -1.79279       20.5857       1.94939      -3.33033      -1.64359      0.507441      0.685969      0.771304      0.851410      0.892280      0.932940
  55   6 2371.3192    1.4916  1.2735  9.8083 -0.0095  0.0201   0.0189   0.0481    0.0780   0.0000   441.9920      0.565409       20.8338     -0.100368      -3.48049    -0.0714469      0.566426      0.777939      0.849137      0.952944       1.02193       1.04094
  55   7 2567.8310    2.1301  1.2909 10.9344  0.0000  0.0206   0.0282   0.0520    0.0643   0.0000   442.2867      -1.47103       20.7783      0.390783      -2.93817     -0.300497      0.552274      0.792850      0.833435      0.961448      0.984651       1.04817
  55   8 2761.1166    3.0518  1.1297 11.7085  0.0000  0.0183   0.0427   0.0491    0.0738   0.0000   440.9210     -0.173745       21.9178       1.76286      -3.02923     -0.397659      0.525542      0.733642      0.766698      0.910093      0.942952      0.965016
  55   9 2951.3086    3.8721  1.1697 12.1360  0.0000  0.0187   0.0529   0.0475    0.0789   0.0000   441.0884      0.187137       21.0564      0.389653      -1.64768      0.253143      0.540167      0.745329      0.828582      0.895510      0.979880      0.966874
  55  10 3137.5989    4.3349  1.3147 12.2374 -0.0000  0.0197   0.0551   0.0505    0.0721   0.0000   440.8349     -0.895691       21.7640      0.924946      -4.07621      -1.58909      0.549732      0.776191      0.846277      0.941785      0.979215      0.995147
  55  11 3320.9379    3.7068  1.8673 11.9826  0.0000  0.0240   0.0402   0.0631    0.0515   0.0000   443.9671      -1.30660       18.9682      0.529353     -0.955813     0.0892431      0.673922      0.922279       1.05945       1.10375       1.18155       1.18215
  55  12 3502.4299    2.8707  3.5038 11.3155  0.0000  0.0353   0.0228   0.0932    0.0371   0.0000   441.1963       1.79097       20.6963      -1.09597     -0.832229      0.973269      0.960349       1.33204       1.51221       1.64412       1.70961       1.75823
  55  13 3682.3084    2.1942  5.6072 10.9482 -0.0005  0.0526   0.0150   0.1384    0.0304   0.0000   443.5443      -1.01095       23.3058      -1.00256       1.49625      0.239887       1.45109       2.01471       2.27756       2.47437       2.63732       2.68158
  55  14 3860.3081    1.6673  7.7900 10.5713 -0.0045  0.0757   0.0097   0.1994    0.0286   0.0000   441.4711     0.0780819       21.1340     -0.445589      -1.20131       5.66890       2.04506       2.85946       3.23878       3.52555       3.67159       3.80104
  56   1 1165.8841    0.0600  0.0536  8.5388  0.0000  0.0141   0.0061   0.0157    0.0184   0.0000   441.0429      0.572825       20.0720     -0.360684      -3.16251     -0.301735      0.437919      0.678221      0.698340      0.574046      0.766058      0.802448
  56   3 1731.9824    0.3578  0.4038  8.6228  0.0000  0.0116   0.0080   0.0272    0.0309   0.0000   441.9962     -0.621962       21.6114     -0.259232      -2.73379     -0.105479      0.334440      0.428373      0.502743      0.565176      0.658084      0.579681
  56   4 1960.6402    0.6143  0.7068  8.9759  0.0000  0.0152   0.0105   0.0375    0.0457   0.0000   441.8443     -0.392673       23.0680     -0.276083      -3.36515   -0.00686238      0.435729      0.587436      0.639066      0.692571      0.769343      0.768287
  56   5 2179.3881    0.9860  1.0849  9.4355 -0.0000  0.0185   0.0140   0.0489    0.0650   0.0000   442.5433     -0.625694       21.4705      0.655909      -3.23826      0.851384      0.493704      0.684262      0.760348      0.836564      0.908813      0.944441
  56   6 2385.7657    1.5336  1.3027  9.9843  0.0000  0.0201   0.0198   0.0519    0.0755   0.0000   441.9754      -1.13856       19.6475     0.0986983      -1.32605      0.769012      0.553104      0.766620      0.850247      0.948461      0.980804      0.996249
  56   7 2583.2001    2.2954  1.3136 10.7738  0.0000  0.0193   0.0290   0.0517    0.0725   0.0000   441.5903      -1.26755       20.9071     0.0913455      -3.66207     -0.650203      0.540286      0.738516      0.823088      0.930517      0.968296       1.02195
  56   8 2777.5395    3.1749  1.1366 11.5067  0.0000  0.0180   0.0428   0.0472    0.0837   0.0000   441.4240     -0.730696       21.5397      -1.42201      -3.61378      0.974020      0.486205      0.694671      0.761000      0.850684      0.877916      0.906007
  56   9 2968.5522    4.1243  1.0891 12.0868 -0.0000  0.0178   0.0561   0.0444    0.0841   0.0000   442.3148      0.446058       21.0550     -0.256596      -1.65307      0.847042      0.485801      0.672046      0.734446      0.830535      0.855517      0.862012
  56  10 3155.5353    4.2564  1.3229 12.2351  0.0000  0.0196   0.0539   0.0513    0.0722   0.0000   442.0255     -0.924503       21.8736       2.30325      -1.73201      -2.06739      0.545312      0.739738      0.849663      0.908426      0.966185      0.987334
  56  11 3339.6504    3.5823  2.1267 11.8925  0.0000  0.0256   0.0364   0.0682    0.0484   0.0000   441.4236      0.925581       21.0244       2.27177     -0.310724      -1.05555      0.710621      0.978829       1.09643       1.17467       1.27461       1.30049
  56  12 3521.9522    2.7468  3.6407 11.3386  0.0000  0.0368   0.0215   0.0963    0.0339   0.0000   442.1412      0.740347       16.6434      -1.39044      0.840230      0.613016      0.975552       1.36688       1.52853       1.68129       1.74488       1.79359
  56  13 3702.4624    2.3458  6.6427 10.5770  0.0004  0.0576   0.0107   0.1474    0.0220   0.0000   438.1148       2.11811       27.7627      -2.21110      -11.1659       2.72954       1.56753       2.16551       2.45544       2.63549       2.86128       2.88463
  57   1 1174.7780    0.0709  0.0943  8.4797  0.0000  0.0151   0.0055   0.0277    0.0186   0.0000   440.4047     -0.417983       22.3380     -0.449864      -4.56094     -0.156099      0.448497      0.523121      0.526587      0.607601      0.753639      0.724061
  57   2 1486.3011    0.1737  0.1813  8.4020  0.0000  0.0105   0.0061   0.0196    0.0217   0.0000   441.8635    -0.0339549       22.4528     -0.484118      -4.39385      0.215311      0.454671      0.680075      0.703987      0.833187      0.838282       1.04846
  57   3 1743.1976    0.3651  0.4097  8.6738  0.0000  0.0113   0.0081   0.0287    0.0305   0.0000   442.1167     -0.542209       22.1900     -0.833975      -4.03199     -0.140395      0.307003      0.417754      0.475407      0.520360      0.548842      0.567202
  57   4 1973.1631    0.6272  0.7832  8.9017  0.0000  0.0160   0.0103   0.0397    0.0504   0.0000   441.1018     -0.586822       21.5312     -0.783784      -3.21152     -0.619660      0.426130      0.603098      0.678551      0.721900      0.788302      0.805073
  57   5 2192.9834    1.0067  1.0941  9.4007  0.0000  0.0186   0.0142   0.0472    0.0701   0.0000   441.6176      0.412735       20.8091      0.669697      -2.88625      -1.69571      0.503658      0.695353      0.792251      0.868685      0.941245      0.974707
  57   6 2400.1010    1.5903  1.2760 10.0365 -0.0000  0.0194   0.0201   0.0510    0.0681   0.0000   441.3931       1.04115       21.4954      0.480400      -3.94079     -0.362693      0.529334      0.746421      0.821014      0.896753      0.920262      0.975647
  57   7 2598.5209    2.3497  1.3050 10.8216  0.0000  0.0192   0.0294   0.0504    0.0698   0.0000   442.5665      -1.50201       22.9035     -0.247909      -2.86103     -0.102165      0.523063      0.726909      0.814559      0.880187      0.930462      0.949707
  57   8 2793.8652    3.2235  1.2092 11.5053  0.0014  0.0182   0.0418   0.0473    0.0763   0.0000   442.2276    -0.0264340       21.9094       1.38081      -2.47180      0.828261      0.509609      0.691066      0.775356      0.834319      0.937862      0.928962
  57   9 2985.6478    4.1219  1.1966 11.8672  0.0000  0.0184   0.0529   0.0466    0.0927   0.0000   441.6487     -0.330513       22.9891       1.80030      -2.48935       1.83206      0.483437      0.686786      0.746441      0.833917      0.864054      0.869469
  57  10 3173.3317    4.2053  1.4238 12.1438  0.0002  0.0206   0.0507   0.0524    0.0682   0.0000   442.3456      -1.36562       20.8399       1.11165      -2.25756     -0.375254      0.545873      0.750382      0.843257      0.929860      0.956032      0.989011
  57  11 3358.2364    3.6713  2.1507 11.7207 -0.0000  0.0257   0.0357   0.0645    0.0523   0.0000   441.5655    -0.0291824       19.1011       1.26189       1.15922    -0.0414114      0.688291      0.953773       1.06783       1.16556       1.24846       1.28156
  57  12 3541.2317    2.7146  3.8801 11.2796  0.0000  0.0378   0.0205   0.0994    0.0330   0.0000   441.5428       1.41705       21.0758       3.15874      -1.05580      -3.55298       1.00400       1.39335       1.56011       1.71935       1.79321       1.83430
  57  13 3722.6810    2.2333  6.8290 10.6629  0.0005  0.0589   0.0099   0.1551    0.0199   0.0000   440.6651      -1.42293       28.8673     -0.318262      -6.71151       4.46834       1.64596       2.18067       2.54597       2.70889       2.91249       3.00510
  58   1 1183.5112    0.0663  0.0773  8.5567  0.0000  0.0174   0.0060   0.0191    0.0184   0.0000   440.8964      0.189794       21.2233      0.279628      -3.23586      0.117358      0.441359      0.563291      0.740154      0.880918      0.677649      0.875318
  58   2 1496.7110    0.1676  0.2099  8.5130  0.0000  0.0098   0.0058   0.0247    0.0214   0.0000   441.4250   -0.00912997       22.0732     -0.214649      -3.50921      0.171282      0.240123      0.336243      0.379306      0.433773      0.459549      0.459725
  58   3 1754.2916    0.3774  0.4526  8.7111  0.0000  0.0119   0.0080   0.0309    0.0317   0.0000   441.1858     -0.880812       21.2307      0.280996      -3.67858     -0.286745      0.323697      0.437414      0.502543      0.570019      0.598647      0.615663
  58   4 1985.5291    0.6638  0.8567  8.7841  0.0000  0.0163   0.0101   0.0408    0.0565   0.0000   441.7278     -0.813556       21.3908      0.296158      -2.54206      0.179599      0.424712      0.571300      0.620496      0.703281      0.713189      0.733213
  58   5 2206.4513    1.0485  1.1830  9.3731  0.0000  0.0197   0.0142   0.0488    0.0772   0.0000   442.6309     0.0579602       21.5745      0.773957      -2.33573     -0.745839      0.501836      0.684948      0.790057      0.855064      0.901136      0.946486
  58   6 2414.2493    1.6199  1.3902 10.2052  0.0000  0.0203   0.0197   0.0534    0.0615   0.0000   441.5402      0.232062       21.5198     -0.399425      -1.21943      0.678430      0.548556      0.734004      0.823060      0.917915      0.988267      0.974645
  58   7 2613.6729    2.3840  1.3011 10.9444  0.0000  0.0202   0.0299   0.0501    0.0696   0.0000   442.9939     -0.114386       19.6072     -0.511714      -3.89717      0.428456      0.510443      0.776219      0.799762      0.904934      0.934382      0.959762
  58   8 2810.0433    3.2982  1.2376 11.5034  0.0000  0.0184   0.0419   0.0483    0.0803   0.0000   440.8276       1.19514       22.3530      0.502841      -4.74558     -0.519559      0.480267      0.683335      0.748120      0.824568      0.927547      0.925338
  58   9 3002.6172    4.2462  1.0875 12.2018 -0.0000  0.0173   0.0570   0.0428    0.0802   0.0000   441.6376      0.905811       21.2033      0.652121      -2.22052       1.05263      0.473799      0.664733      0.736672      0.828372      0.840727      0.836167
  58  10 3191.0449    4.2983  1.4348 12.0888  0.0071  0.0200   0.0512   0.0514    0.0725   0.0000   441.7866     -0.541978       20.5063      0.351136      -2.16671      0.350842      0.527679      0.739038      0.793523      0.891590      0.937101      0.934139
  58  11 3376.7123    3.5229  2.2169 11.8304  0.0000  0.0262   0.0337   0.0676    0.0466   0.0000   443.4958     -0.543059       19.3311     -0.814760      -2.36345     -0.898918      0.679255      0.965187       1.07875       1.17981       1.22333       1.29581
  58  12 3560.4682    2.6705  4.2852 11.1750  0.0000  0.0401   0.0189   0.1036    0.0325   0.0000   442.4434      -1.03397       21.7202       2.99221      0.989099      0.144350       1.04099       1.46111       1.57921       1.80332       1.83854       1.91212
  58  13 3742.5601    2.0120  6.1418 10.8938 -0.0013  0.0588   0.0131   0.1519    0.0299   0.0000   441.0046     -0.863086       24.0864       3.97184      -4.52280      0.966301       1.48370       2.08754       2.35892       2.58991       2.69883       2.77276
  59   2 1506.9261    0.1845  0.2531  8.4987  0.0000  0.0104   0.0059   0.0276    0.0224   0.0000   441.0561     0.0697606       21.9929      0.285510      -3.46873      0.107131      0.272598      0.379063      0.423515      0.502883      0.517832      0.551112
  59   3 1765.2834    0.3893  0.4945  8.6416  0.0000  0.0131   0.0079   0.0300    0.0336   0.0000   441.5601     -0.747508       22.4470       1.03137      -3.04719     -0.317918      0.348564      0.466271      0.547256      0.579308      0.635754      0.616106
  59   4 1997.8738    0.6794  0.7545  9.0229  0.0000  0.0152   0.0111   0.0382    0.0495   0.0000   442.5926     -0.742684       22.1109      0.176549      -3.73819     -0.891554      0.383493      0.544189      0.595754      0.662657      0.713835      0.704447
  59   5 2219.8229    1.0862  1.1692  9.5028  0.0000  0.0192   0.0147   0.0484    0.0732   0.0000   443.6814     -0.280421       21.4784     -0.278146      -3.32670      0.185560      0.503383      0.703728      0.767767      0.867615      0.942122      0.958120
  59   6 2428.2973    1.6957  1.3927 10.1071  0.0000  0.0206   0.0202   0.0509    0.0689   0.0000   441.5905       1.58581       20.9172     -0.844402      -3.15567     -0.264358      0.534709      0.752276      0.834427      0.923512      0.943505      0.985672
  59   7 2628.7721    2.4039  1.2603 10.9169  0.0000  0.0183   0.0304   0.0506    0.0742   0.0000   442.9177     0.0309975       20.7654      -1.02691      -3.34496       1.03121      0.497190      0.683635      0.740007      0.854801      0.909635      0.906599
  59   8 2826.1401    3.3159  1.1576 11.9211  0.0000  0.0181   0.0448   0.0485    0.0697   0.0000   442.3717      -1.65800       20.5783     -0.795891      -2.84631      -1.42622      0.469818      0.663422      0.725575      0.807042      0.869897      0.885149
  59   9 3019.4484    4.2626  1.1979 12.1353  0.0059  0.0175   0.0549   0.0475    0.0828   0.0000   441.6288      0.964084       22.6721      0.448728      -3.97552      0.674709      0.462381      0.638825      0.719736      0.769554      0.821315      0.820836
  59  10 3208.5959    4.3038  1.5106 12.0218  0.0000  0.0201   0.0486   0.0528    0.0672   0.0000   441.9702     -0.301279       20.1687     -0.119257      -2.47580     -0.836022      0.530998      0.720929      0.808155      0.911621      0.969067      0.994533
  59  11 3395.0754    3.3323  2.4978 11.7988  0.0000  0.0281   0.0301   0.0730    0.0403   0.0000   442.5797     -0.952055       17.3716     -0.750323       2.02781     -0.356828      0.721793       1.01889       1.15787       1.21922       1.34558       1.37082
  59  12 3579.6670    2.6352  4.4655 11.0762  0.0000  0.0408   0.0182   0.1059    0.0335   0.0000   440.5686      0.282583       20.3874       2.13641     -0.134190      0.267531       1.05437       1.46290       1.61312       1.82971       1.86509       1.95432
  59  13 3762.3101    2.0576  7.1100 10.7786  0.0014  0.0651   0.0121   0.1691    0.0295   0.0000   441.4747      -1.15745       18.2080       4.64125      -3.22549    -0.0586537       1.62846       2.29864       2.56633       2.82338       2.89733       3.00553
  59  14 3943.1245    1.5689  9.7197 10.4959 -0.0002  0.0948   0.0079   0.2367    0.0241   0.0000   436.7383      -1.58365       21.9335      -1.23590      -3.83938      0.884275       2.35102       3.29001       3.73793       4.08866       4.21416       4.37533
  60   2 1517.0881    0.1966  0.2052  8.5028  0.0000  0.0085   0.0064   0.0216    0.0214   0.0000   442.2370    0.00330275       21.8242     0.0264718      -3.95913      0.406261      0.217880      0.303818      0.324401      0.373072      0.367857      0.393552
  60   3 1776.1359    0.4103  0.4827  8.6653  0.0000  0.0125   0.0081   0.0299    0.0332   0.0000   441.4502     -0.685337       22.2835     -0.634838      -4.58132      0.525049      0.314747      0.439744      0.483095      0.556935      0.594630      0.605419
  60   4 2010.0496    0.7132  0.8028  8.9888  0.0000  0.0153   0.0111   0.0380    0.0524   0.0000   442.5579      -1.42459       22.4760     -0.171781      -3.00245     -0.626963      0.406026      0.568123      0.635409      0.707908      0.732401      0.777145
  60   5 2233.0637    1.1067  1.1636  9.5481  0.0000  0.0188   0.0148   0.0485    0.0714   0.0000   441.7844      0.649991       22.1151     -0.414309      -3.31696     -0.321379      0.491875      0.685940      0.753397      0.860197      0.934197      0.933794
  60   6 2442.1834    1.7301  1.3735 10.1630  0.0000  0.0200   0.0205   0.0499    0.0656   0.0000   441.1888      0.768862       22.4111      0.723416      -2.98183      0.962118      0.506422      0.684778      0.794935      0.841112      0.931962      0.934142
  60   7 2643.6820    2.5051  1.4196 10.7704  0.0000  0.0191   0.0289   0.0521    0.0694   0.0000   441.8752    0.00786678       20.8061     -0.899894      -2.48404      0.314076      0.506452      0.692973      0.789556      0.825213      0.904954      0.892286
  60   8 2842.0868    3.5374  1.1717 11.7749  0.0000  0.0181   0.0459   0.0473    0.0810   0.0000   441.6038     -0.131480       21.7373     -0.104097      -3.21832      0.381400      0.451536      0.656164      0.703162      0.796237      0.861923      0.875794
  60   9 3036.1645    4.3128  1.1499 12.1813  0.0001  0.0172   0.0562   0.0451    0.0809   0.0000   441.7303      0.145034       21.3095      0.213084      -3.42630      -1.90681      0.472192      0.633733      0.731810      0.791210      0.855986      0.835647
  60  10 3226.0993    4.1122  1.5744 12.1477  0.0000  0.0211   0.0459   0.0539    0.0571   0.0000   441.5114      0.610521       20.5367       2.42748      -1.84823     -0.257033      0.555467      0.756354      0.841589      0.955682      0.994238       1.03205
  60  11 3413.2839    3.2865  2.6036 11.7271  0.0000  0.0279   0.0290   0.0752    0.0401   0.0000   442.0804     -0.989356       19.1149      0.437307     -0.555069       1.57523      0.713148      0.989389       1.11431       1.19605       1.27565       1.29524
  60  12 3598.5284    2.4657  4.7196 11.1417 -0.0003  0.0436   0.0171   0.1165    0.0306   0.0000   441.5783       1.97465       20.5288       2.31596      -1.23288     0.0300462       1.10895       1.53077       1.76081       1.90368       1.99397       2.05199
  60  13 3781.9729    1.9858  7.3960 10.6752 -0.0022  0.0667   0.0108   0.1766    0.0290   0.0000   442.2049      -4.22191       23.2259      0.723517       2.20692       2.51230       1.68211       2.34836       2.67545       2.92746       3.11278       3.22358
  61   1 1209.3743    0.0707  0.0987  8.4627  0.0000  0.0149   0.0053   0.0273    0.0182   0.0000   440.1465     0.0745964       22.6424      0.935407      -4.32393      -1.30395      0.328905      0.483089      0.507398      0.604685      0.558399      0.578626
  61   2 1527.0958    0.2051  0.2409  8.4639  0.0000  0.0101   0.0062   0.0226    0.0224   0.0000   442.0139    -0.0803015       21.8128     0.0846963      -2.98663      0.707442      0.259782      0.373158      0.400128      0.427113      0.482871      0.521156
  61   3 1786.8560    0.4175  0.5216  8.6810  0.0000  0.0128   0.0081   0.0315    0.0343   0.0000   441.5466     -0.427887       22.2886     -0.204527      -3.16047     -0.316274      0.342678      0.437000      0.482312      0.541562      0.593910      0.586861
  61   4 2022.1296    0.7197  0.7878  9.0512  0.0000  0.0152   0.0111   0.0373    0.0505   0.0000   441.5132     -0.565387       20.1102      0.590751      -3.15656     -0.567199      0.376826      0.541794      0.582061      0.644960      0.684602      0.708348
  61   5 2246.0986    1.1813  1.1236  9.5986  0.0000  0.0183   0.0158   0.0473    0.0717   0.0000   441.9419      0.340464       22.5495       1.21770      -4.41809      0.233361      0.438046      0.641001      0.697661      0.780081      0.813610      0.872898
  61   6 2456.0003    1.7699  1.3335 10.3332 -0.0000  0.0203   0.0216   0.0501    0.0664   0.0000   442.5721    0.00801941       19.6846     -0.215175      -1.82902    -0.0329528      0.488212      0.689240      0.774848      0.863556      0.888661      0.923422
  61   7 2658.5471    2.6002  1.3624 10.8494  0.0000  0.0191   0.0302   0.0488    0.0688   0.0000   441.4250      -1.00123       21.6485      0.804458      -2.93181     -0.126254      0.476324      0.687518      0.735223      0.836730      0.896729      0.900970
  61   8 2857.8831    3.5860  1.1830 11.7310  0.0000  0.0177   0.0457   0.0458    0.0832   0.0000   441.9281       1.02364       22.0494    -0.0446691      -1.59714     -0.562814      0.458337      0.635130      0.698764      0.768481      0.802238      0.834760
  61   9 3052.7051    4.4762  1.2694 12.0513  0.0000  0.0182   0.0549   0.0470    0.0843   0.0000   442.1091     -0.398117       21.2285      0.100271      -2.09625     -0.706128      0.466726      0.657127      0.714038      0.816358      0.877809      0.881424
  61  10 3243.4081    4.1303  1.6153 12.0915  0.0000  0.0210   0.0444   0.0548    0.0548   0.0000   443.0253     -0.406497       20.8391      0.558790      -3.00802      -1.75948      0.531582      0.726180      0.822799      0.901667      0.970304      0.984807
  61  11 3431.3601    3.1706  2.9293 11.6033 -0.0000  0.0304   0.0261   0.0802    0.0372   0.0000   443.2717     -0.161009       19.1418      -1.33559      0.497326      0.142619      0.736193       1.04739       1.14339       1.29789       1.31904       1.42113
  61  12 3617.4440    2.4797  4.8993 11.0693  0.0005  0.0444   0.0167   0.1169    0.0306   0.0000   441.7527      -3.89257       16.9606     0.0612787      -1.54373       3.57124       1.09377       1.54386       1.71771       1.88768       2.03860       2.09675
  61  13 3801.6290    1.9707  8.3972 10.6705  0.0039  0.0755   0.0099   0.1943    0.0269   0.0000   439.8236      -2.29692       21.7841     -0.955377      -2.34581     -0.303835       1.82041       2.55815       2.92346       3.19485       3.40462       3.43767
  62   1 1217.8382    0.0814  0.1226  8.4207  0.0000  0.0156   0.0054   0.0262    0.0184   0.0000   440.0140      0.497922       21.9025      0.375560      -3.44054      0.736025      0.481226      0.704578      0.753715      0.892855      0.928252      0.967830
  62   2 1537.0120    0.2081  0.2008  8.4430  0.0000  0.0085   0.0065   0.0192    0.0218   0.0000   441.8235     -0.174143       22.1481      0.328235      -4.09961      0.653291      0.210681      0.307470      0.348035      0.406990      0.419487      0.457015
  62   3 1797.4801    0.4293  0.5501  8.6023  0.0000  0.0134   0.0080   0.0308    0.0355   0.0000   441.8425     -0.874775       22.1652      -1.00186      -2.43006     -0.382784      0.316900      0.455897      0.492051      0.576012      0.594398      0.630008
  62   4 2034.1359    0.7551  0.8222  9.1310  0.0000  0.0154   0.0114   0.0374    0.0494   0.0000   442.0861      0.136274       21.5836     -0.709177      -3.55139     -0.373575      0.387458      0.531399      0.588114      0.680511      0.713119      0.732695
  62   5 2259.0298    1.2213  1.2125  9.5583  0.0000  0.0187   0.0154   0.0489    0.0667   0.0000   442.2252     -0.403648       20.8959      -1.08686      -2.27598      0.705840      0.438929      0.623211      0.697201      0.775811      0.792608      0.807222
  62   6 2469.7023    1.8969  1.3452 10.3037 -0.0005  0.0189   0.0226   0.0499    0.0710   0.0000   442.4032     -0.584633       20.4938      0.169427      -1.83902    -0.0928436      0.479485      0.650015      0.718864      0.797225      0.859229      0.867865
  62   7 2673.3078    2.6606  1.3417 11.0318  0.0000  0.0190   0.0314   0.0491    0.0691   0.0000   441.9058      0.381577       20.2186      -1.76424      -3.24732     -0.870796      0.473176      0.670866      0.702958      0.806111      0.866423      0.904047
  62   8 2873.5651    3.7125  1.2084 11.3305  0.0000  0.0172   0.0447   0.0444    0.0970   0.0000   441.8575    -0.0836883       20.9379       1.09469      -3.97519     -0.468303      0.422179      0.598978      0.663419      0.745434      0.787567      0.811595
  62   9 3069.1538    4.4028  1.2052 11.9872  0.0060  0.0179   0.0546   0.0437    0.0912   0.0000   441.6204      0.712001       22.5020     -0.129992      -2.33556      0.755887      0.429829      0.610846      0.690283      0.736162      0.782763      0.780045
  62  10 3260.5593    4.1103  1.6243 12.0861  0.0000  0.0212   0.0442   0.0538    0.0545   0.0000   442.1376      -1.69936       20.5375     -0.878214      -1.22351      0.397116      0.514209      0.715794      0.796920      0.882722      0.938335      0.956996
  62  11 3449.4010    3.1415  3.1419 11.4342  0.0000  0.0311   0.0243   0.0806    0.0370   0.0000   442.7255      0.617586       18.6480       2.70803      0.518069      -1.41787      0.759850       1.06573       1.19709       1.29624       1.39372       1.45060
  62  12 3636.0246    2.3178  5.0112 10.9752 -0.0048  0.0470   0.0150   0.1222    0.0317   0.0000   441.4931      0.880968       23.0186       2.84455      -2.81753      0.598454       1.10555       1.60238       1.76158       1.95996       2.04844       2.10231
  62  13 3820.7853    1.7779  7.4365 10.6596 -0.0038  0.0713   0.0095   0.1867    0.0281   0.0000   440.5592      -2.46713       26.2573     -0.200576      -9.35684      0.594930       1.71558       2.43904       2.67914       3.00830       3.12421       3.22215
  63   1 1226.2176    0.0780  0.1295  8.4573  0.0000  0.0158   0.0054   0.0300    0.0183   0.0000   440.2746      0.955176       20.5363      -1.46590      -3.10984    -0.0462975      0.475850      0.634169      0.750438      0.827050      0.862869      0.803572
  63   2 1546.8137    0.2118  0.2405  8.4715  0.0000  0.0119   0.0062   0.0213    0.0220   0.0000   442.0335     -0.807885       21.9586     -0.181770      -3.34247     -0.341668      0.387415      0.518141      0.667838      0.693365      0.850726      0.730340
  63   3 1807.9911    0.4524  0.5999  8.6032  0.0000  0.0135   0.0080   0.0332    0.0371   0.0000   442.3264     -0.353836       21.6534     -0.572137      -3.42761     0.0244418      0.320221      0.436776      0.498053      0.572264      0.582838      0.630488
  63   4 2046.0103    0.7641  0.9037  9.0155  0.0000  0.0160   0.0111   0.0403    0.0574   0.0000   442.0929     -0.643646       21.7491     -0.465847      -3.33304     -0.686469      0.400834      0.525855      0.625246      0.706057      0.710993      0.748788
  63   5 2271.8222    1.2486  1.2488  9.6765  0.0000  0.0190   0.0155   0.0483    0.0661   0.0000   442.1203      0.956341       22.6451     -0.454497      -3.02197      0.805822      0.446756      0.634782      0.697478      0.794507      0.824475      0.862131
  63   6 2483.2237    1.8935  1.4232 10.2971 -0.0087  0.0201   0.0212   0.0509    0.0620   0.0000   441.9694     -0.257332       21.3549     -0.195810      -3.44331      -1.39375      0.476724      0.686681      0.753796      0.814192      0.891812      0.936676
  63   7 2687.9488    2.7122  1.3351 11.1809 -0.0000  0.0186   0.0322   0.0505    0.0668   0.0000   441.3849     -0.209105       20.7786     0.0141471      -2.36182     -0.788741      0.457932      0.632710      0.704803      0.775690      0.829693      0.858783
  63   8 2889.1723    3.7758  1.1580 11.8342  0.0000  0.0171   0.0477   0.0450    0.0818   0.0000   442.4360      0.396994       20.7344      0.603908      -1.20896     0.0979864      0.415126      0.573219      0.647100      0.707038      0.723263      0.767714
  63   9 3085.4846    4.3474  1.1890 12.3113 -0.0090  0.0179   0.0536   0.0447    0.0677   0.0000   442.3007      0.148507       20.4617      0.894148      -1.45926     -0.402533      0.432455      0.616604      0.679237      0.771981      0.803062      0.820384
  63  10 3277.6215    4.0498  1.8583 11.8747 -0.0000  0.0218   0.0398   0.0572    0.0527   0.0000   442.4627      0.833270       21.2585      0.822858      -3.35559     -0.435878      0.535420      0.742061      0.821046      0.921089       1.00350       1.04273
  63  11 3467.2883    3.0546  3.3880 11.4453  0.0000  0.0326   0.0230   0.0859    0.0349   0.0000   442.5976    -0.0444019       19.5220       1.82539     -0.768904      -2.39884      0.789173       1.09268       1.21547       1.33987       1.42287       1.45212
  64   1 1234.5060    0.0762  0.1137  8.4535  0.0000  0.0148   0.0054   0.0256    0.0181   0.0000   440.5089      0.142685       22.6870      0.926965      -5.20239      0.669578      0.449040      0.553663      0.693363      0.730467      0.788759      0.823065
  64   2 1556.4477    0.2154  0.2791  8.4810  0.0000  0.0102   0.0060   0.0241    0.0226   0.0000   441.2412    -0.0518136       21.9122      0.346617      -3.61878      0.317948      0.252865      0.326601      0.369746      0.425761      0.438638      0.502395
  64   3 1818.4466    0.4595  0.5403  8.7264  0.0000  0.0131   0.0084   0.0300    0.0348   0.0000   441.3705     -0.621625       21.9011     -0.264736      -3.92061       1.32155      0.302109      0.446706      0.490959      0.540194      0.565420      0.575734
  64   4 2057.8340    0.8018  0.9331  8.9529  0.0000  0.0160   0.0112   0.0400    0.0599   0.0000   442.6064     -0.964141       22.2497     -0.591039      -4.18174      0.588320      0.385761      0.546696      0.593051      0.678405      0.693565      0.713919
  64   5 2284.5156    1.2609  1.1936  9.9878 -0.0030  0.0192   0.0164   0.0484    0.0572   0.0000   441.8229      -1.69822       21.9280      0.854579      -2.57264       1.61073      0.446941      0.636752      0.700591      0.777082      0.800042      0.831724
  64   6 2496.7009    1.9601  1.4483 10.3963  0.0000  0.0190   0.0221   0.0527    0.0587   0.0000   441.6006      0.904533       21.5800       1.15872      -3.07250      0.674917      0.463977      0.653269      0.706272      0.783696      0.849732      0.839322
  64   7 2702.4695    2.8357  1.2871 11.0660  0.0000  0.0180   0.0333   0.0466    0.0711   0.0000   442.8143     0.0587388       20.5353       1.59790      -1.78950      0.554262      0.423876      0.608662      0.645058      0.712492      0.784980      0.794548
  64   8 2904.6410    3.8246  1.1124 12.0799 -0.0000  0.0167   0.0494   0.0434    0.0705   0.0000   442.1005      0.691690       20.9718     -0.614940      -3.30486     -0.109282      0.411856      0.568336      0.647200      0.700155      0.730641      0.750545
  64   9 3101.6859    4.4093  1.2281 12.3352 -0.0001  0.0177   0.0540   0.0462    0.0677   0.0000   442.0746     -0.347601       21.5863      0.632182      -2.70118       1.19870      0.426800      0.592527      0.663847      0.728622      0.782019      0.792979
  64  10 3294.5451    3.9744  1.7284 12.0619  0.0001  0.0214   0.0409   0.0559    0.0508   0.0000   442.9283      0.429375       19.7411      0.536768      -1.37537      0.982999      0.519378      0.699584      0.815589      0.871947      0.929930      0.958450
  64  11 3485.0006    2.9763  3.4654 11.3548  0.0000  0.0334   0.0218   0.0863    0.0350   0.0000   441.1427     -0.489411       19.6714       1.70645     -0.303129     -0.378498      0.772597       1.09563       1.22056       1.35683       1.39481       1.44918
  64  12 3673.2390    2.2436  5.5254 10.8927 -0.0054  0.0501   0.0125   0.1310    0.0279   0.0000   441.9179       2.19278       22.4463       1.65433      -7.15549       2.46858       1.17728       1.65585       1.87608       2.02011       2.13449       2.23980
  65   1 1242.8055    0.0745  0.0930  8.4794  0.0000  0.0153   0.0057   0.0194    0.0179   0.0000   440.4223     -0.902069       20.7316      0.925696      -2.95005     -0.338672      0.388822      0.455496      0.513735      0.616828      0.635603      0.701818
  65   2 1566.0149    0.2388  0.2938  8.4565  0.0000  0.0101   0.0061   0.0237    0.0234   0.0000   442.0654     -0.419778       21.7844      0.127627      -3.52699     -0.654788      0.233695      0.320092      0.334637      0.412897      0.422370      0.405944
  65   3 1828.7661    0.4867  0.6285  8.6423 -0.0000  0.0136   0.0082   0.0321    0.0384   0.0000   442.1127      0.205031       22.6701     -0.934034      -3.98479   -0.00406060      0.323875      0.438167      0.487095      0.540165      0.588139      0.593880
  65   4 2069.5534    0.8160  0.9323  9.1913  0.0000  0.0162   0.0116   0.0411    0.0542   0.0000   442.3190      -1.30123       22.0112     -0.964256      -3.89649      0.174400      0.380060      0.537412      0.603153      0.655697      0.705466      0.719207
  65   5 2297.0544    1.3182  1.2922  9.5850 -0.0001  0.0186   0.0155   0.0479    0.0671   0.0000   442.0369      0.202238       22.0060      0.730836      -2.18752      -1.21931      0.431551      0.611806      0.670217      0.749980      0.821380      0.816891
  65   6 2510.1011    1.9841  1.4223 10.3952  0.0000  0.0194   0.0223   0.0501    0.0669   0.0000   441.8848      0.176260       22.0812       1.54056      -2.79098      0.852758      0.477373      0.659237      0.741327      0.832650      0.881686      0.914016
  65   7 2716.9644    2.9055  1.3034 11.1423 -0.0000  0.0182   0.0336   0.0465    0.0716   0.0000   442.4136     -0.856747       20.4831      0.619888      -2.13656       1.02737      0.434212      0.616905      0.686179      0.756433      0.812881      0.849991
  65   8 2919.9633    3.9107  1.2187 11.8411  0.0000  0.0174   0.0464   0.0441    0.0719   0.0000   441.4087      0.885498       21.7530    -0.0240401      -2.07545     -0.756521      0.403129      0.575209      0.628457      0.698648      0.751998      0.751749
  65   9 3117.7657    4.4138  1.4165 12.0393 -0.0000  0.0190   0.0486   0.0483    0.0671   0.0000   442.4130     -0.713612       20.4444      0.155785      -3.61497      0.160407      0.435287      0.627567      0.690983      0.764598      0.817807      0.831985
  65  10 3311.4725    3.8326  1.9282 12.0344  0.0000  0.0227   0.0373   0.0593    0.0451   0.0000   441.3666      0.769847       22.0372      0.167049      -2.08553     -0.390130      0.532250      0.740958      0.813761      0.928205      0.985051       1.01273
  65  11 3502.5725    2.9722  3.8464 11.2862  0.0000  0.0354   0.0205   0.0916    0.0333   0.0000   442.5449     -0.214469       24.9667      0.593263      -1.48301       2.66549      0.792823       1.15346       1.27754       1.38833       1.49683       1.51045
  65  12 3691.5432    2.2958  6.4000 10.8982  0.0035  0.0557   0.0130   0.1461    0.0302   0.0000   441.7767     -0.503048       22.5374      -1.20325      -1.46047       1.98248       1.28443       1.80042       2.03055       2.22356       2.33630       2.42211
  66   2 1575.4647    0.2461  0.3016  8.3857  0.0000  0.0099   0.0062   0.0237    0.0238   0.0000   441.4282     -0.389879       22.3443      0.436899      -4.49331     -0.114121      0.234838      0.331753      0.380223      0.389664      0.440303      0.422726
  66   3 1838.9914    0.4851  0.6595  8.6103  0.0000  0.0140   0.0081   0.0341    0.0396   0.0000   441.7918      0.509869       21.7733     0.0692888      -4.22388      0.465853      0.335733      0.443850      0.520595      0.560203      0.621170      0.652903
  66   4 2081.1257    0.8156  0.9999  9.1250  0.0000  0.0170   0.0112   0.0425    0.0555   0.0000   442.0754     -0.876741       22.0196       1.10589      -4.36646     -0.439149      0.383574      0.533393      0.584324      0.661803      0.700156      0.710700
  66   5 2309.5336    1.3785  1.2973  9.6321  0.0000  0.0187   0.0162   0.0476    0.0686   0.0000   441.8010     -0.471342       22.5336      0.207231      -2.41152     0.0470718      0.431320      0.610030      0.679403      0.761205      0.768319      0.808470
  66   6 2523.3276    2.0819  1.3791 10.3241 -0.0000  0.0185   0.0231   0.0487    0.0692   0.0000   442.3414     -0.819784       22.3755      0.511843      -3.54736      0.897043      0.431141      0.607468      0.676121      0.755423      0.799391      0.861253
  66   7 2731.2855    2.9356  1.3629 11.1142  0.0000  0.0182   0.0326   0.0474    0.0634   0.0000   442.2592     0.0431523       21.5566     -0.227910      -2.26945      0.437132      0.423068      0.598711      0.665157      0.728341      0.779220      0.812132
  66   8 2935.2114    3.9637  1.2222 11.9051  0.0000  0.0174   0.0472   0.0441    0.0718   0.0000   441.9788      -1.03752       23.2314     -0.653475      -2.51797      -1.08697      0.413229      0.566637      0.629308      0.714450      0.755948      0.788709
  66   9 3133.7466    4.3531  1.3289 12.2944  0.0000  0.0184   0.0510   0.0479    0.0623   0.0000   442.7327      -1.42521       21.2536      0.960048      -2.25416     -0.984675      0.435412      0.592282      0.679329      0.752045      0.785909      0.832961
  66  10 3328.2217    3.7354  2.1734 11.7616  0.0000  0.0235   0.0330   0.0624    0.0443   0.0000   442.1943     -0.915044       19.8154     -0.336995      -2.95452       1.86712      0.544250      0.764083      0.846742      0.941807       1.00050       1.02174
  66  11 3520.0658    2.8264  3.6834 11.4246  0.0000  0.0344   0.0204   0.0931    0.0308   0.0000   441.2570      -1.86769       20.0936    -0.0204362      -4.78949       1.15569      0.789722       1.10165       1.25400       1.35601       1.47083       1.47892
  66  12 3709.7188    2.1540  6.1193 10.9040 -0.0048  0.0555   0.0126   0.1465    0.0293   0.0000   443.0390     -0.473872       24.1197     -0.529042      -4.52466     -0.382879       1.25953       1.76584       2.00231       2.22145       2.34028       2.42028
  67   1 1259.0103    0.0919  0.1278  8.3682  0.0000  0.0123   0.0050   0.0256    0.0178   0.0000   440.5059     -0.442768       21.3623     -0.199593      -4.32982     -0.876544      0.297474      0.416051      0.529435      0.647148      0.655545      0.692223
  67   2 1584.7779    0.2499  0.2977  8.4116  0.0000  0.0094   0.0062   0.0234    0.0231   0.0000   441.2973     -0.309779       22.0811      0.439686      -4.24926    -0.0774069      0.226901      0.309290      0.352648      0.398685      0.401304      0.465268
  67   3 1849.1199    0.4993  0.6943  8.6355  0.0000  0.0142   0.0082   0.0355    0.0406   0.0000   441.9469     -0.680183       21.4194     -0.621663      -4.10357      0.135371      0.355770      0.484840      0.552852      0.598312      0.647123      0.666314
  67   4 2092.6447    0.8449  1.0339  9.0734  0.0000  0.0173   0.0113   0.0424    0.0605   0.0000   442.4268     0.0415747       21.4621     -0.519760      -4.05210     -0.422304      0.386459      0.545838      0.598599      0.673706      0.724525      0.754393
  67   5 2321.8237    1.3995  1.2763  9.7678  0.0000  0.0184   0.0168   0.0489    0.0720   0.0000   442.4296      0.556978       21.9314     -0.556510      -1.79988    -0.0726530      0.419108      0.591078      0.647090      0.704311      0.750061      0.766597
  67   6 2536.5285    2.1393  1.4307 10.4247  0.0000  0.0192   0.0236   0.0504    0.0695   0.0000   443.2952      0.506746       21.0927      0.107382      -3.85925      0.446681      0.426701      0.614129      0.657250      0.741291      0.773149      0.820616
  67   7 2745.5873    3.0378  1.3490 11.0807  0.0000  0.0181   0.0341   0.0465    0.0768   0.0000   442.5298      -1.04894       22.4692       1.18200      -4.94666     -0.230429      0.417988      0.568632      0.654640      0.710284      0.766431      0.792402
  67   8 2950.3180    4.0786  1.2286 11.8027 -0.0000  0.0170   0.0481   0.0441    0.0817   0.0000   442.7008      0.245048       22.9492      0.954360      -3.30003       1.04749      0.400741      0.558621      0.625787      0.681730      0.714520      0.755563
  67   9 3149.6169    4.4116  1.3643 12.3046  0.0039  0.0181   0.0506   0.0491    0.0626   0.0000   442.2294     -0.363720       22.4150    -0.0937872      -3.62829       1.17880      0.422896      0.598522      0.658044      0.720409      0.793066      0.796251
  67  10 3344.8192    3.7358  2.1822 11.7971 -0.0001  0.0236   0.0331   0.0629    0.0447   0.0000   442.5475      0.746172       19.9151     -0.123422       1.50934     -0.142969      0.540792      0.758087      0.846526      0.950533      0.996501       1.02107
  67  11 3537.5840    2.7856  4.2098 11.2789  0.0000  0.0385   0.0189   0.1005    0.0309   0.0000   441.4813      -2.64126       23.7549      0.338424      -2.16756      0.405491      0.836807       1.19955       1.34484       1.48275       1.52618       1.56720
  67  12 3727.9299    2.2061  7.0707 10.7716  0.0022  0.0608   0.0104   0.1592    0.0260   0.0000   441.8399      0.377426       23.9131       1.23138      -7.84402      0.734140       1.35647       1.90574       2.15204       2.34806       2.50709       2.60887
  68   1 1267.0705    0.0917  0.1393  8.3384  0.0000  0.0123   0.0048   0.0260    0.0177   0.0000   440.6833     0.0769647       21.3152     -0.559461      -3.85568     0.0202723      0.245894      0.361230      0.403468      0.468339      0.461705      0.459433
  68   2 1594.0127    0.2471  0.3101  8.3520  0.0000  0.0095   0.0060   0.0251    0.0234   0.0000   441.7367     -0.611587       22.0656      -1.01518      -3.58891     -0.409640      0.239442      0.331749      0.383753      0.427785      0.424040      0.429279
  68   3 1859.2016    0.5216  0.6652  8.6759  0.0000  0.0137   0.0085   0.0333    0.0402   0.0000   442.1634     -0.775826       21.3989      0.914826      -3.58887     -0.247847      0.308173      0.423177      0.484605      0.543365      0.563373      0.609035
  68   4 2104.0687    0.8726  1.0443  9.1501 -0.0000  0.0164   0.0116   0.0440    0.0578   0.0000   442.1773     -0.130219       22.3711     -0.411517      -3.73944     -0.649931      0.386168      0.545368      0.608759      0.697718      0.735943      0.763116
  68   5 2333.9882    1.4417  1.3926  9.6820  0.0000  0.0189   0.0162   0.0501    0.0654   0.0000   442.7417     -0.403293       20.8894     -0.322861      -3.69776      -1.57052      0.430471      0.597476      0.666461      0.744067      0.787597      0.811303
  68   6 2549.5659    2.0835  1.5178 10.5422 -0.0001  0.0197   0.0221   0.0514    0.0528   0.0000   442.4384       1.16237       21.1709      -1.14443      -2.75536       1.39737      0.448045      0.626824      0.703632      0.779910      0.815139      0.868812
  68   7 2759.7198    3.0838  1.3447 11.1403 -0.0000  0.0179   0.0345   0.0462    0.0736   0.0000   441.1457      0.367568       21.6477     -0.401790      -2.31553      -1.25155      0.413267      0.569333      0.635298      0.707301      0.735397      0.785460
  68   8 2965.3303    4.1310  1.2613 11.5699 -0.0000  0.0170   0.0472   0.0435    0.0938   0.0000   441.9780       1.13389       23.6175      0.210328      -3.81858      0.190938      0.394330      0.551742      0.611996      0.674048      0.732871      0.758730
  68   9 3165.3269    4.3450  1.5323 11.9918 -0.0000  0.0189   0.0458   0.0508    0.0581   0.0000   442.0117      0.404683       21.4355      0.462104      -2.12303      -1.44773      0.430552      0.601510      0.675172      0.727103      0.804176      0.815656
  68  10 3361.4192    3.6098  2.4630 11.7016  0.0000  0.0253   0.0299   0.0672    0.0415   0.0000   442.9951      0.198686       19.1527     -0.783324     -0.515577      0.625346      0.569109      0.782748      0.900875      0.961371       1.02663       1.06543
  68  11 3554.8844    2.7357  4.3509 11.1725  0.0001  0.0395   0.0181   0.0996    0.0320   0.0000   440.8419      -2.20759       21.5683       3.55955      -2.86930       5.42906      0.854257       1.21661       1.35152       1.49684       1.60656       1.66173
  68  12 3745.8677    2.1331  7.3716 10.7448  0.0010  0.0655   0.0102   0.1646    0.0271   0.0000   444.8979     -0.413071       24.7118      -4.31678      -2.70151     -0.197041       1.41192       2.04523       2.25352       2.49787       2.59265       2.71571
  69   1 1274.9969    0.0831  0.1582  8.4162  0.0000  0.0135   0.0050   0.0304    0.0179   0.0000   440.2884     -0.250963       21.5941     0.0176559      -3.91244      0.572441      0.321814      0.434441      0.505401      0.544470      0.619792      0.667183
  69   2 1603.1335    0.2474  0.3438  8.4647  0.0000  0.0108   0.0059   0.0254    0.0236   0.0000   441.8172     -0.287580       21.7919    -0.0573285      -3.62567     -0.424499      0.232770      0.317984      0.372834      0.399823      0.420252      0.420116
  69   3 1869.1512    0.5283  0.6631  8.7545  0.0000  0.0134   0.0085   0.0330    0.0396   0.0000   441.9391     -0.190782       22.0890      0.197875      -3.74128      0.120828      0.298247      0.430912      0.465331      0.535463      0.588687      0.598703
  69   4 2115.4079    0.8956  1.0727  9.1972  0.0000  0.0167   0.0116   0.0437    0.0603   0.0000   442.6868     -0.333833       21.5249     -0.113057      -4.17839      0.671420      0.379926      0.520733      0.594133      0.655112      0.725804      0.737856
  69   5 2346.0801    1.4626  1.4532  9.8511  0.0000  0.0192   0.0161   0.0507    0.0582   0.0000   442.8437      0.294731       21.0211      0.634558      -3.79607      0.242155      0.436700      0.597067      0.674572      0.750837      0.828484      0.841716
  69   6 2562.5533    2.2422  1.4240 10.8276  0.0001  0.0193   0.0247   0.0486    0.0580   0.0000   441.9455      0.821551       22.7631      -1.04941      -4.50984      0.338962      0.438732      0.610688      0.701633      0.751463      0.845733      0.860158
  69   7 2773.7718    3.2066  1.3152 11.3421  0.0000  0.0178   0.0360   0.0452    0.0711   0.0000   442.5509      0.295317       21.5161      0.272528      -2.92576     0.0870720      0.388420      0.540023      0.588905      0.662385      0.711750      0.710366
  69   8 2980.2455    4.1898  1.2053 12.0740  0.0000  0.0165   0.0493   0.0433    0.0687   0.0000   441.8694      0.116066       21.9889       1.97268      -3.16322     -0.354255      0.378016      0.515828      0.576690      0.625517      0.674646      0.685865
  69   9 3180.9496    4.4497  1.5466 11.9221  0.0000  0.0188   0.0452   0.0486    0.0612   0.0000   441.7826      0.795338       20.9295       1.12364      -2.49362      0.204281      0.423753      0.591061      0.663053      0.730402      0.765095      0.797741
  69  10 3377.8309    3.4793  2.6091 11.7201  0.0000  0.0260   0.0280   0.0713    0.0393   0.0000   442.9975      0.308805       18.7312      0.205975      -1.20316       1.10176      0.566029      0.806559      0.892511       1.00076       1.04715       1.09271
  69  11 3571.9836    2.5996  4.3453 11.2515 -0.0000  0.0392   0.0170   0.1048    0.0312   0.0000   443.0885     -0.192164       19.8000       1.29587      0.628965      -1.97240      0.847195       1.20025       1.36238       1.46828       1.58875       1.66013
  69  12 3763.7063    1.9846  6.7780 10.7703 -0.0017  0.0609   0.0097   0.1614    0.0274   0.0000   440.9561       2.58689       25.8234      -2.76555      -2.52830      -4.28414       1.30030       1.84524       2.04844       2.27087       2.34131       2.46508
  70   2 1612.1472    0.2643  0.3505  8.4307  0.0000  0.0106   0.0061   0.0255    0.0242   0.0000   441.4332     -0.297586       22.4910     -0.903247      -3.49627      0.406260      0.250818      0.331244      0.391161      0.446799      0.467536      0.469634
  70   3 1879.0647    0.5543  0.6995  8.6386  0.0000  0.0133   0.0085   0.0339    0.0422   0.0000   441.8864     -0.400112       21.9762     -0.323087      -3.08185      0.584889      0.293362      0.406429      0.450963      0.513632      0.552929      0.581456
  70   4 2126.6607    0.9489  1.0171  9.1888  0.0000  0.0162   0.0124   0.0410    0.0622   0.0000   441.6739      0.500942       22.0142     0.0734935      -3.27547      0.147547      0.348953      0.497338      0.539428      0.594934      0.631767      0.643827
  70   5 2358.0718    1.5290  1.3413  9.8219  0.0000  0.0184   0.0174   0.0477    0.0708   0.0000   442.0099    -0.0862542       22.6223      0.656351      -4.00770      0.778145      0.407900      0.578935      0.627234      0.699550      0.731641      0.765724
  70   6 2575.4351    2.2353  1.5304 10.5877  0.0000  0.0194   0.0234   0.0501    0.0582   0.0000   441.9421      -1.10374       21.8870     -0.389754      -4.17497      0.511061      0.443150      0.619698      0.690777      0.769656      0.836925      0.856704
  70   7 2787.7632    3.2539  1.2811 11.5083  0.0000  0.0175   0.0368   0.0446    0.0613   0.0000   442.1418     -0.247754       22.2092     -0.491002      -3.63418   -0.00377067      0.381060      0.522777      0.586042      0.656909      0.701183      0.717734
  70   8 2995.0200    4.2163  1.2625 12.0962  0.0000  0.0174   0.0489   0.0447    0.0694   0.0000   442.0329       1.12848       20.2412      0.389106      -2.58462     -0.952679      0.378431      0.535286      0.596341      0.643977      0.707259      0.699265
  70   9 3196.4762    4.3003  1.4943 12.2130 -0.0000  0.0192   0.0460   0.0499    0.0551   0.0000   442.5832       1.13730       22.0364      0.385565      -3.80396     0.0308654      0.418283      0.584395      0.651981      0.718806      0.759860      0.776184
  70  10 3394.1330    3.3960  2.8410 11.6132  0.0000  0.0277   0.0259   0.0728    0.0367   0.0000   442.6778      0.593747       19.6099     -0.760594    -0.0822859      0.816649      0.599306      0.854777      0.946809       1.05525       1.15535       1.17740
  70  11 3589.1184    2.8111  5.5991 10.8497  0.0004  0.0404   0.0108   0.1117    0.0096   0.0000   442.5064      0.400101       19.9547       2.34806       2.79329      -1.94979       1.01143       1.20530       1.56634       1.57129       1.79244       1.82103
  71   1 1290.7252    0.0967  0.1609  8.3054  0.0000  0.0121   0.0048   0.0267    0.0179   0.0000   440.3453     0.0983665       21.9350     -0.718068      -4.30451      0.227874      0.273335      0.439316      0.437559      0.546505      0.565212      0.695873
  71   2 1621.0782    0.2627  0.3613  8.4075  0.0000  0.0104   0.0060   0.0267    0.0245   0.0000   441.4105     -0.768318       21.4659      0.548631      -4.78012      0.398528      0.242849      0.310990      0.351178      0.382387      0.420536      0.419230
  71   3 1888.8666    0.5597  0.7309  8.7099  0.0000  0.0137   0.0085   0.0358    0.0410   0.0000   441.7816     0.0413649       21.6717     -0.116650      -3.59413     0.0272180      0.295355      0.402027      0.448244      0.511410      0.555120      0.573341
  71   4 2137.7903    0.9538  1.1217  9.1623 -0.0008  0.0171   0.0120   0.0438    0.0645   0.0000   442.1223      -1.04620       21.6622     -0.182579      -4.21524     0.0627736      0.368101      0.507273      0.577493      0.625900      0.670546      0.683162
  71   5 2369.9464    1.5644  1.3662  9.9163  0.0000  0.0185   0.0172   0.0469    0.0599   0.0000   442.2171    -0.0672786       20.9707       1.38209      -3.32066     -0.940114      0.400966      0.548778      0.617286      0.695001      0.725497      0.753567
  71   6 2588.2297    2.2975  1.3958 10.8684  0.0000  0.0188   0.0254   0.0485    0.0554   0.0000   442.2554      0.592683       21.3854     -0.296699      -2.89524     -0.356339      0.402408      0.561345      0.617386      0.690846      0.724169      0.747937
  71   7 2801.5974    3.3213  1.3521 11.4449  0.0001  0.0178   0.0369   0.0464    0.0675   0.0000   442.7235     -0.127454       21.6281     0.0872503      -2.83568      0.248428      0.390802      0.546997      0.598427      0.677933      0.711048      0.739607
  71   8 3009.6780    4.2798  1.3158 11.9951  0.0001  0.0174   0.0481   0.0452    0.0677   0.0000   442.1784     -0.520785       22.8529       1.29168      -4.45479     -0.600813      0.373828      0.525116      0.588787      0.654129      0.699178      0.703554
  71   9 3211.9589    4.2705  1.5800 12.0715  0.0000  0.0191   0.0437   0.0515    0.0539   0.0000   442.4585     0.0933449       21.7618       1.05800      -3.18720      0.182695      0.420106      0.578540      0.648224      0.703248      0.750339      0.788869
  71  10 3410.3888    3.3704  2.8938 11.5885  0.0000  0.0281   0.0255   0.0720    0.0360   0.0000   441.6783     -0.223044       20.7485      0.412722      -2.36062      -1.87079      0.596083      0.849504      0.948425       1.05065       1.11439       1.16542
  71  11 3606.3160    2.5745  5.5797 11.0074  0.0003  0.0353   0.0095   0.0673    0.0076   0.0000   443.5130      -2.13938       18.0275       6.89491       5.53310      -6.34908      0.981800       1.02235       1.41683       1.35408       1.55866       1.36567
  72   1 1298.5129    0.1096  0.1461  8.3080  0.0000  0.0109   0.0049   0.0217    0.0177   0.0000   440.3299     -0.577080       21.3150      0.775275      -4.51118     0.0252390      0.229954      0.322601      0.325642      0.417551      0.398425      0.373703
  72   2 1629.8846    0.2810  0.3392  8.4376  0.0000  0.0101   0.0063   0.0237    0.0242   0.0000   441.4981     -0.566452       21.7372      0.113011      -3.35034      0.392458      0.220898      0.284741      0.358906      0.370050      0.401729      0.402974
  72   3 1898.5998    0.5824  0.6737  8.7233  0.0000  0.0129   0.0090   0.0325    0.0428   0.0000   442.0804     -0.629845       21.9116      0.277579      -3.08230     -0.422730      0.274466      0.385428      0.426711      0.484001      0.523677      0.533043
  72   4 2148.8308    0.9926  1.1275  9.1665 -0.0001  0.0164   0.0123   0.0447    0.0666   0.0000   442.2989      0.338218       22.0854     -0.456606      -2.87030      0.932550      0.356425      0.471600      0.560634      0.605457      0.636021      0.680387
  72   5 2381.7095    1.5737  1.3686 10.1716  0.0000  0.0187   0.0176   0.0485    0.0530   0.0000   441.9119     -0.314661       23.0329    0.00249757      -3.02507      0.597446      0.397976      0.556287      0.628657      0.705736      0.725990      0.766954
  72   6 2601.0072    2.3785  1.4371 10.8505  0.0013  0.0192   0.0258   0.0484    0.0595   0.0000   442.4998      -1.27798       21.6443      0.125165      -2.25358     -0.247543      0.401270      0.579143      0.631503      0.709921      0.770719      0.786540
  72   7 2815.3905    3.4256  1.2943 11.5572  0.0000  0.0174   0.0381   0.0447    0.0640   0.0000   442.1053      0.415756       22.2801       1.23985      -3.36351   -0.00425849      0.365560      0.513811      0.551689      0.627106      0.673342      0.699835
  72   8 3024.2534    4.2954  1.2897 12.0314  0.0018  0.0171   0.0482   0.0448    0.0717   0.0000   442.2771       1.28564       20.8130      0.277149      -3.55835       1.23619      0.356050      0.508214      0.554091      0.629478      0.667494      0.696147
  72   9 3227.2609    4.2228  1.6523 12.1495  0.0000  0.0199   0.0426   0.0525    0.0506   0.0000   441.8559      0.711312       21.7748       1.45342      -2.51770      0.862032      0.419091      0.596783      0.652491      0.716164      0.786766      0.820019
  72  10 3426.5085    3.2249  3.0085 11.6450  0.0000  0.0293   0.0242   0.0756    0.0334   0.0000   443.6058    -0.0984168       20.7625       3.03546      -2.56553     -0.465175      0.606832      0.852236      0.960509       1.07227       1.10136       1.16590
  72  11 3623.1720    2.4670  5.2086 11.1033 -0.0005  0.0453   0.0148   0.1227    0.0305   0.0000   443.0300       1.41745       17.6155       1.68243      -4.79888       1.91863      0.941654       1.32830       1.50002       1.64620       1.76097       1.82700
  72  12 3816.7899    1.8012  7.8681 10.6700 -0.0020  0.0735   0.0087   0.1913    0.0272   0.0000   444.3992       4.67105       22.7336     -0.994212      -2.81802      -3.27162       1.51776       2.13321       2.39689       2.68517       2.76149       2.89452
  73   1 1306.2079    0.1059  0.1814  8.3232  0.0000  0.0118   0.0047   0.0267    0.0179   0.0000   440.3941     0.0814631       22.1358     0.0454778      -4.05380     -0.248280      0.241337      0.317794      0.407546      0.404733      0.381598      0.394690
  73   2 1638.5938    0.3031  0.3441  8.4844  0.0000  0.0096   0.0066   0.0233    0.0245   0.0000   441.4633     -0.444038       21.8974      0.358667      -4.43905      0.120762      0.197422      0.280612      0.319192      0.356133      0.377259      0.382833
  73   3 1908.2996    0.5864  0.7445  8.6884  0.0000  0.0140   0.0087   0.0344    0.0449   0.0000   441.5176    -0.0905434       22.0692    -0.0558301      -5.22623     -0.605431      0.297074      0.428291      0.467306      0.515027      0.558987      0.572743
  73   4 2159.8003    0.9807  1.1464  9.5036  0.0000  0.0181   0.0127   0.0466    0.0602   0.0000   441.9327      0.439121       23.9272     -0.184081      -4.50556     -0.354869      0.375884      0.530115      0.574959      0.650568      0.707990      0.730259
  73   5 2393.3710    1.6272  1.4343 10.1515  0.0000  0.0187   0.0177   0.0504    0.0562   0.0000   442.5284      0.440247       22.9717     -0.272579      -3.60798      0.209410      0.399400      0.561235      0.621160      0.675801      0.707126      0.730764
  73   6 2613.6236    2.4876  1.4221 10.6295 -0.0057  0.0181   0.0256   0.0459    0.0649   0.0000   442.2448      0.457728       21.6504       1.47623      -3.05013       1.21911      0.389403      0.534654      0.600857      0.673221      0.726172      0.749772
  73   7 2829.1069    3.4921  1.2780 11.6231  0.0044  0.0171   0.0394   0.0437    0.0694   0.0000   442.2490     -0.536981       21.4308      0.318555      -3.75930      -1.88259      0.359118      0.525943      0.556017      0.634409      0.695380      0.702152
  73   8 3038.7499    4.4571  1.3407 11.7601  0.0001  0.0171   0.0474   0.0432    0.0815   0.0000   442.1414      -1.01937       21.5682      0.214918      -2.90056     -0.877131      0.362167      0.503279      0.557222      0.602579      0.660893      0.666713
  73   9 3242.4761    4.1700  1.7227 12.0788  0.0000  0.0202   0.0402   0.0529    0.0494   0.0000   442.2266     -0.123586       21.7174       1.33044      -4.48931    -0.0571365      0.421968      0.597867      0.671401      0.744943      0.790462      0.838545
  73  10 3442.5854    3.2534  3.3440 11.4521  0.0000  0.0303   0.0227   0.0791    0.0355   0.0000   442.6383      0.198373       20.1301      -1.54535      -2.49593     -0.803011      0.628145      0.876899      0.981473       1.09891       1.16760       1.21570
  73  11 3639.8682    2.4609  5.5726 11.0943 -0.0020  0.0483   0.0144   0.1286    0.0310   0.0000   440.9800     -0.720481       23.0087       1.81363      -4.47275  -0.000213530       1.00236       1.41136       1.58410       1.77377       1.83013       1.91675
  74   1 1313.8522    0.1136  0.1725  8.3148  0.0000  0.0100   0.0047   0.0247    0.0177   0.0000   440.5881      0.289262       21.5146      0.228861      -3.99603     0.0457164      0.204195      0.265664      0.320650      0.369401      0.375358      0.391710
  74   2 1647.2324    0.3057  0.3891  8.4016  0.0000  0.0108   0.0063   0.0240    0.0260   0.0000   441.6288     -0.261704       21.4053     -0.179798      -4.40424     0.0849625      0.223208      0.312199      0.365273      0.389563      0.406856      0.453398
  74   3 1917.9064    0.5998  0.7552  8.8056  0.0000  0.0136   0.0088   0.0341    0.0415   0.0000   441.7437     0.0106520       21.9129      -1.14084      -3.54096      0.449184      0.292756      0.380378      0.443577      0.499392      0.533282      0.573203
  74   4 2170.6410    1.0332  1.1801  9.2672  0.0000  0.0170   0.0126   0.0458    0.0672   0.0000   441.9377      0.212483       22.6384     -0.440377      -4.35769      0.823016      0.357603      0.478093      0.539970      0.590685      0.643119      0.639032
  74   5 2404.9206    1.6254  1.4384 10.2288  0.0000  0.0190   0.0174   0.0500    0.0496   0.0000   441.8712     -0.200866       21.1384      0.320445      -3.39842     -0.146666      0.384017      0.534816      0.614619      0.674068      0.697529      0.735800
  74   6 2626.1971    2.5043  1.4269 11.0327 -0.0002  0.0185   0.0270   0.0482    0.0561   0.0000   442.9812    -0.0665723       21.3271      -1.29148      -4.12576      0.722937      0.387306      0.539997      0.596794      0.674789      0.714083      0.709263
  74   7 2842.6980    3.5961  1.2536 11.4627  0.0001  0.0167   0.0400   0.0419    0.0781   0.0000   442.0722     -0.483148       23.3824     0.0848891      -3.77465      0.676623      0.354586      0.488690      0.546590      0.596869      0.668810      0.659394
  74   8 3053.0825    4.2995  1.3240 12.1674  0.0000  0.0173   0.0470   0.0459    0.0606   0.0000   442.1311     -0.498884       22.2773       1.85485      -2.26691     -0.385406      0.365577      0.504205      0.554965      0.614706      0.648247      0.677069
  74   9 3257.6197    4.1457  1.8985 11.8640  0.0000  0.0207   0.0375   0.0546    0.0492   0.0000   443.0815      0.982641       20.5885       1.25150      -2.17826      -1.30480      0.432582      0.597257      0.671120      0.742627      0.795192      0.845568
  74  10 3458.4690    3.1604  3.6143 11.3570  0.0000  0.0320   0.0210   0.0846    0.0338   0.0000   443.1073       1.06398       19.5484     -0.174829     0.0157822       4.42433      0.645115      0.926573       1.02755       1.16074       1.20386       1.27290
  74  11 3656.6229    2.4533  6.1150 10.9813  0.0105  0.0516   0.0130   0.1363    0.0304   0.0000   441.5683     -0.732026       22.9018       1.43553      -3.22864       1.08995       1.04065       1.49275       1.64743       1.83855       1.94401       2.05054
  75   1 1321.4173    0.1141  0.1646  8.2828  0.0000  0.0113   0.0047   0.0240    0.0177   0.0000   440.3880      0.155368       21.0383     0.0616839      -4.17297      0.104787      0.282234      0.474259      0.505161      0.603755      0.544989      0.533884
  75   2 1655.7337    0.3145  0.3778  8.4266  0.0000  0.0102   0.0064   0.0238    0.0254   0.0000   441.3338     -0.439694       21.9957    -0.0128611      -4.17534      0.456000      0.221789      0.310185      0.353987      0.388664      0.416476      0.453243
  75   3 1927.4302    0.6200  0.7235  8.8598  0.0000  0.0136   0.0091   0.0329    0.0406   0.0000   442.2592      0.331953       22.0698     -0.132101      -3.70140      0.897579      0.271832      0.359655      0.428400      0.482605      0.503032      0.531975
  75   4 2181.3676    1.0474  1.2261  9.3147  0.0000  0.0182   0.0123   0.0458    0.0601   0.0000   442.8217     -0.385704       21.4067     -0.179912      -3.11325      0.409716      0.347444      0.508698      0.554498      0.642323      0.628429      0.660629
  75   5 2416.3742    1.6926  1.5283  9.9589  0.0000  0.0194   0.0172   0.0486    0.0567   0.0000   442.4270      -1.03727       21.6418      0.392210      -4.33808      0.123765      0.389267      0.544207      0.611680      0.680214      0.696730      0.739560
  75   6 2638.7217    2.5216  1.5190 10.7434 -0.0000  0.0183   0.0252   0.0484    0.0557   0.0000   443.1404     -0.799992       21.9360       2.29392      -3.20441     -0.446806      0.379277      0.523548      0.591356      0.650413      0.707505      0.717713
  75   7 2856.1738    3.6078  1.3539 11.5517  0.0000  0.0176   0.0390   0.0444    0.0691   0.0000   442.5146     -0.977399       21.8528      0.296580      -1.72199      0.139673      0.359117      0.503790      0.548615      0.617383      0.708660      0.730738
  75   8 3067.3694    4.4569  1.3261 12.1570  0.0000  0.0176   0.0485   0.0439    0.0640   0.0000   441.9524      0.642990       21.6352      0.472955      -3.61997      0.574576      0.355708      0.510447      0.561704      0.615209      0.664225      0.681582
  75   9 3272.7092    3.9657  1.9661 11.8850 -0.0000  0.0213   0.0351   0.0570    0.0452   0.0000   443.4563      0.587724       20.5565      0.680819      -1.31422      0.624273      0.436449      0.612430      0.687714      0.772097      0.818490      0.839884
  75  10 3474.4387    3.0917  3.6229 11.3097  0.0000  0.0318   0.0206   0.0845    0.0349   0.0000   443.5287     -0.494424       20.7898     0.0251291      0.633564      -1.42234      0.662695      0.922267       1.03805       1.17719       1.21525       1.29548
  75  11 3672.9644    2.1655  5.7065 10.9015 -0.0221  0.0526   0.0094   0.1366    0.0211   0.0000   442.0594     -0.640917       24.4038       3.83916      -5.89860       1.22459       1.04712       1.47780       1.65692       1.82749       1.98852       2.05008
  76   1 1328.9405    0.1139  0.1993  8.3322  0.0000  0.0106   0.0046   0.0286    0.0177   0.0000   440.3331    -0.0557664       21.8936      0.408527      -4.14751      0.133240      0.231808      0.306543      0.316762      0.379699      0.386264      0.426424
  76   2 1664.1789    0.3153  0.3896  8.4898  0.0000  0.0104   0.0064   0.0248    0.0254   0.0000   441.2692     -0.525981       22.6086      0.644914      -4.20028      0.242677      0.205680      0.281073      0.331081      0.349128      0.377917      0.425197
  76   3 1936.8975    0.6349  0.8066  8.8464  0.0000  0.0141   0.0090   0.0354    0.0438   0.0000   441.5791     -0.793857       21.6754      0.180267      -2.66783    -0.0349432      0.286984      0.391309      0.436349      0.474249      0.534095      0.550673
  76   4 2192.0239    1.0627  1.3093  9.4273  0.0000  0.0182   0.0122   0.0476    0.0552   0.0000   441.7495    -0.0944570       21.5559      -1.13671      -3.19364    -0.0569518      0.370924      0.509091      0.588147      0.637878      0.711347      0.726288
  76   5 2427.7786    1.7117  1.4864 10.3810 -0.0001  0.0192   0.0183   0.0522    0.0498   0.0000   441.4288      0.245804       22.4237     -0.613604      -4.44937     -0.177673      0.389496      0.560174      0.600221      0.703947      0.755523      0.779519
  76   6 2651.1487    2.5703  1.4724 11.0917 -0.0000  0.0189   0.0268   0.0482    0.0525   0.0000   441.9040     -0.443697       20.7920      0.513794      -2.27845      0.228341      0.373279      0.526140      0.575655      0.655698      0.678016      0.698085
  76   7 2869.6179    3.6905  1.3163 11.7669  0.0000  0.0168   0.0398   0.0450    0.0590   0.0000   442.6309     -0.349961       22.2598      0.587234      -2.59994      -1.54158      0.348104      0.483204      0.522384      0.591525      0.628762      0.648080
  76   8 3081.5895    4.5343  1.3398 12.0676 -0.0077  0.0174   0.0470   0.0434    0.0620   0.0000   442.8045     -0.367238       21.1598      0.765526      -3.51073     -0.190825      0.347042      0.483402      0.555607      0.608413      0.670050      0.682084
  76   9 3287.6961    3.9567  2.0302 11.9418 -0.0000  0.0217   0.0347   0.0576    0.0443   0.0000   442.6746      0.375789       22.0543     -0.510942     -0.473282      0.149203      0.439703      0.604975      0.683586      0.763987      0.818215      0.843509
  76  10 3490.1983    2.9578  3.8496 11.4229  0.0000  0.0342   0.0193   0.0915    0.0315   0.0000   443.3475     -0.864814       21.7445     -0.439794      0.366760       3.99801      0.666402      0.956207       1.05032       1.18558       1.25941       1.30671
  77   1 1336.4057    0.1203  0.1669  8.3156  0.0000  0.0095   0.0048   0.0212    0.0176   0.0000   440.6514     -0.174919       21.6615      0.493471      -4.22171    0.00900638      0.204502      0.269049      0.313798      0.329971      0.346873      0.361286
  77   2 1672.5162    0.3223  0.4642  8.4610  0.0000  0.0116   0.0062   0.0277    0.0271   0.0000   441.1522   -0.00324970       22.1820      0.261568      -4.12133      0.427530      0.228550      0.311930      0.366518      0.393379      0.406643      0.417253
  77   3 1946.3174    0.6473  0.8517  8.7694  0.0000  0.0148   0.0088   0.0360    0.0466   0.0000   442.0694     -0.705292       22.1602    -0.0447437      -3.00983      0.453569      0.274876      0.399385      0.425818      0.490162      0.512647      0.528039
  77   4 2202.6738    1.0810  1.2488  9.6431  0.0000  0.0184   0.0130   0.0475    0.0551   0.0000   442.2232      0.636486       22.3668      0.527465      -3.38403      -1.90098      0.354566      0.511108      0.561622      0.633446      0.652717      0.685522
  77   5 2439.0527    1.7867  1.5384 10.1812  0.0000  0.0187   0.0179   0.0506    0.0536   0.0000   442.1436      -1.27009       21.6233      0.261004      -3.38011     -0.198721      0.376575      0.517188      0.581328      0.649578      0.706039      0.756890
  77   6 2663.4518    2.6823  1.4063 11.0756  0.0001  0.0179   0.0284   0.0476    0.0590   0.0000   442.0405      0.525405       22.1041    -0.0636298      -3.30930      0.344581      0.350108      0.505676      0.556540      0.620366      0.670839      0.692331
  77   7 2882.9369    3.8252  1.3006 11.6185  0.0000  0.0165   0.0405   0.0431    0.0679   0.0000   442.6593     -0.641339       21.4475     -0.116729      -3.52550     0.0885001      0.329744      0.455702      0.509886      0.573269      0.591589      0.623970
  77   8 3095.6191    4.5711  1.3618 12.1395  0.0000  0.0170   0.0475   0.0435    0.0580   0.0000   443.7081     -0.800479       21.6222       1.09662      -3.35460     -0.228506      0.338925      0.475127      0.530559      0.598425      0.653184      0.653603
  77   9 3302.5573    3.9334  2.1001 12.0432  0.0000  0.0223   0.0336   0.0593    0.0394   0.0000   442.4058     -0.117039       20.9467     -0.386576      -1.49293     -0.447530      0.431786      0.622318      0.697865      0.762296      0.827392      0.846414
  78   1 1343.8280    0.1262  0.1608  8.2867  0.0000  0.0092   0.0047   0.0192    0.0172   0.0000   440.0170     -0.519482       22.0765     -0.331667      -4.49240     -0.572876      0.191554      0.279894      0.322566      0.380330      0.437206      0.392837
  78   2 1680.7419    0.3336  0.4879  8.3979  0.0000  0.0118   0.0061   0.0279    0.0275   0.0000   441.3312      0.116310       21.7599     0.0890139      -3.48137      0.560621      0.227040      0.321565      0.349199      0.416166      0.407558      0.432859
  78   3 1955.6112    0.6521  0.8334  8.8152  0.0000  0.0139   0.0089   0.0370    0.0453   0.0000   441.7014      -1.13065       22.9468      0.483112      -3.93915      0.191543      0.270152      0.379729      0.426773      0.458765      0.494884      0.512222
  78   4 2213.1338    1.1055  1.2772  9.4746  0.0000  0.0178   0.0125   0.0459    0.0535   0.0000   442.4412      0.518788       22.7881      -1.09094      -2.55701      0.300647      0.345923      0.490384      0.544501      0.610552      0.647903      0.669199
  78   5 2450.2865    1.8252  1.5395 10.2313  0.0000  0.0192   0.0181   0.0490    0.0520   0.0000   441.9441      -1.00837       21.4025       1.15044      -2.11814      -1.04060      0.374632      0.527349      0.587360      0.641483      0.686330      0.718392
  78   6 2675.7331    2.7077  1.5018 11.0242  0.0000  0.0185   0.0270   0.0480    0.0543   0.0000   442.3370     -0.750634       22.0510       1.25836      -3.05296     -0.871387      0.360468      0.518044      0.565813      0.624518      0.681171      0.695809
  78   7 2896.1624    3.8667  1.3470 11.4777  0.0000  0.0167   0.0399   0.0429    0.0738   0.0000   442.6902      0.365842       21.6598      0.494153      -2.93399     -0.600862      0.336940      0.471336      0.523834      0.583821      0.646697      0.649661
  78   8 3109.6614    4.3868  1.4617 12.1037  0.0000  0.0178   0.0445   0.0464    0.0549   0.0000   442.2534     -0.807530       20.3547     0.0739687      -3.78530     -0.476806      0.356545      0.486270      0.540280      0.606855      0.656941      0.681057
  78   9 3317.3809    3.8084  2.1765 11.9162  0.0000  0.0230   0.0319   0.0591    0.0400   0.0000   442.8109      -1.46846       21.1267     0.0873942     -0.627911     -0.417857      0.442578      0.632313      0.696219      0.777537      0.833597      0.852734
  78  10 3521.4936    2.8464  4.1727 11.2198 -0.0042  0.0360   0.0156   0.0947    0.0270   0.0000   443.8478      -1.17963       21.2139      0.301904      -1.54030       1.36130      0.697340      0.975979       1.09996       1.20803       1.29462       1.34477
  78  11 3722.7085    2.2034  6.6854 10.3655 -0.0079  0.0586   0.0071   0.1503    0.0132   0.0000   440.3532      -2.30278       23.6445       5.29297      -8.40266       1.91590       1.13939       1.58010       1.79394       1.96047       2.10277       2.18467
  79   1 1351.1683    0.1203  0.1338  8.3006  0.0000  0.0116   0.0048   0.0154    0.0171   0.0000   440.2928     -0.192791       21.4791      0.112425      -3.91367     -0.124361      0.230615      0.229234      0.350229      0.381011      0.437205      0.385218
  79   2 1688.9614    0.3405  0.4433  8.4550  0.0000  0.0106   0.0064   0.0264    0.0272   0.0000   441.4829     -0.297272       21.9816     -0.551073      -3.84011      0.124686      0.216654      0.289056      0.314661      0.361847      0.384490      0.414038
  79   3 1964.8916    0.6647  0.8807  8.9727  0.0000  0.0151   0.0091   0.0379    0.0445   0.0000   441.5476     -0.104453       21.5808     -0.690902      -3.88719       1.03396      0.283341      0.405913      0.449312      0.501042      0.527302      0.547154
  79   4 2223.5752    1.1662  1.3142  9.5370  0.0000  0.0175   0.0129   0.0461    0.0543   0.0000   441.9910      0.482037       22.2437      0.471263      -4.68962      0.311475      0.349489      0.473929      0.544330      0.607731      0.664456      0.693956
  79   5 2461.3960    1.8654  1.5390 10.3894  0.0000  0.0189   0.0184   0.0501    0.0483   0.0000   442.4096      0.151578       21.8063     -0.228699      -3.27327      0.999133      0.362478      0.517515      0.584286      0.633833      0.675675      0.697517
  79   6 2687.9518    2.8493  1.5357 10.9190  0.0000  0.0180   0.0273   0.0462    0.0576   0.0000   442.7046     -0.520110       22.2903      0.444833      -2.81229      -1.52037      0.356742      0.485742      0.547893      0.615859      0.664928      0.682358
  79   7 2909.2805    3.9700  1.3288 11.8474 -0.0000  0.0166   0.0415   0.0437    0.0604   0.0000   442.6998      -1.00638       22.2887      0.176227      -2.88793     -0.225625      0.328309      0.466215      0.517332      0.585568      0.629960      0.667502
  79   8 3123.5051    4.3973  1.4989 12.1316  0.0000  0.0181   0.0442   0.0479    0.0557   0.0000   442.1913      0.284438       21.3489      0.494031      -2.40542      0.337157      0.360471      0.515290      0.563402      0.630115      0.678650      0.697399
  79   9 3332.1150    3.7317  2.3565 11.8824  0.0000  0.0231   0.0295   0.0623    0.0371   0.0000   443.7772      0.443312       20.2599      0.540802      -2.73706     -0.330699      0.452270      0.621909      0.713276      0.766710      0.838099      0.867219
  79  10 3537.0074    3.0473  4.8853 11.0612  0.0147  0.0341   0.0120   0.0960    0.0093   0.0000   441.7521       1.00709       21.4925      0.549574      -3.17215     -0.848494      0.757519      0.891169       1.19570       1.18163       1.41267       1.40804
  80   1 1358.4720    0.1255  0.1543  8.2657  0.0000  0.0085   0.0047   0.0191    0.0172   0.0000   440.3750     -0.515444       21.4589      0.600011      -3.71382     -0.309772      0.166118      0.230327      0.258582      0.289556      0.311712      0.304763
  80   2 1697.0336    0.3537  0.4634  8.4666  0.0000  0.0110   0.0065   0.0265    0.0275   0.0000   441.3470     -0.489048       22.1537     0.0556349      -3.68753     -0.559305      0.212501      0.286347      0.337325      0.354016      0.391572      0.398394
  80   3 1974.1283    0.6936  0.8253  8.8901  0.0000  0.0135   0.0094   0.0345    0.0453   0.0000   442.3218     -0.461219       22.7431     -0.500299      -3.74856      0.738695      0.263573      0.361681      0.397000      0.451432      0.472912      0.508364
  80   4 2233.8709    1.1676  1.4034  9.4909 -0.0000  0.0185   0.0126   0.0480    0.0547   0.0000   442.4835     -0.189878       21.9281      0.518337      -4.73373     -0.519426      0.355612      0.496413      0.556020      0.634177      0.663167      0.691029
  80   5 2472.4470    1.9433  1.6207 10.2619  0.0000  0.0193   0.0187   0.0501    0.0537   0.0000   442.3677     -0.346438       20.6758     -0.123803      -2.93289     -0.155847      0.366726      0.522034      0.571361      0.648124      0.692030      0.742640
  80   6 2700.0778    2.7989  1.4661 11.2052 -0.0000  0.0182   0.0283   0.0467    0.0520   0.0000   443.1821      0.284397       22.1004      0.136760      -3.09862       1.90579      0.348104      0.481504      0.540881      0.605184      0.643942      0.662317
  80   7 2922.3886    3.9903  1.2951 11.9245  0.0000  0.0165   0.0421   0.0428    0.0570   0.0000   442.3599    -0.0458506       22.3275    -0.0756880      -3.25681     -0.208808      0.311807      0.440666      0.476782      0.555894      0.570849      0.598316
  80   8 3137.3266    4.4837  1.5522 11.9672 -0.0000  0.0176   0.0428   0.0472    0.0550   0.0000   442.7588    -0.0277758       22.5189     -0.451247      -4.09225     0.0460974      0.345075      0.470764      0.533824      0.585850      0.640817      0.655911
  80   9 3346.6689    3.6618  2.3633 11.8394 -0.0001  0.0237   0.0288   0.0612    0.0374   0.0000   442.9510      0.532671       20.9877     -0.409986      -1.83082       1.92451      0.449241      0.631635      0.703590      0.790484      0.839943      0.894461
  80  10 3552.4120    2.6566  4.2428 11.1987  0.0504  0.0374   0.0173   0.1040    0.0339   0.0000   443.0476       1.16130       20.8552      0.628836      -3.26137     -0.109431      0.702957      0.990399       1.11209       1.25149       1.31109       1.40057
  81   1 1365.7127    0.1373  0.2098  8.2667  0.0000  0.0095   0.0046   0.0233    0.0177   0.0000   440.1220     -0.375319       21.6880      0.550430      -4.15203    -0.0140205      0.182093      0.220425      0.297478      0.313936      0.381216      0.384297
  81   2 1705.0445    0.3658  0.4812  8.4285  0.0000  0.0109   0.0065   0.0269    0.0285   0.0000   441.1151     -0.987406       21.5309       1.16540      -4.21002     -0.854337      0.209548      0.291202      0.322544      0.360955      0.392903      0.403760
  81   3 1983.2846    0.6986  0.8966  8.9280  0.0000  0.0150   0.0093   0.0367    0.0478   0.0000   442.0101     -0.183103       21.7143      0.188358      -3.43096      0.401575      0.273549      0.391693      0.432029      0.487416      0.520342      0.528212
  81   4 2244.1189    1.1838  1.3296  9.6828  0.0000  0.0180   0.0132   0.0467    0.0534   0.0000   441.8243     -0.719216       21.9084     -0.199278      -3.31500     -0.462776      0.347218      0.465868      0.534500      0.587558      0.649444      0.665141
  81   5 2483.4049    1.9586  1.5916 10.2761 -0.0044  0.0191   0.0185   0.0489    0.0525   0.0000   442.1837     -0.458024       21.3922      0.446946      -3.25619     -0.698821      0.359974      0.499446      0.557496      0.627375      0.652488      0.704550
  81   6 2712.1437    2.8294  1.4674 11.3479  0.0000  0.0187   0.0286   0.0465    0.0480   0.0000   442.5994     -0.149387       21.8600       1.18087      -3.53237      -1.33220      0.340195      0.500829      0.538107      0.617568      0.654417      0.680818
  81   7 2935.3476    4.0381  1.2939 11.8641  0.0000  0.0162   0.0421   0.0417    0.0616   0.0000   442.1736     -0.148183       21.0414      0.483441      -2.76973     -0.950450      0.315425      0.428442      0.482783      0.538225      0.584693      0.592027
  81   8 3151.0642    4.5068  1.5182 12.1228  0.0000  0.0171   0.0435   0.0478    0.0500   0.0000   442.9043     -0.336986       21.6823      0.583751      -3.72145      0.264334      0.332091      0.451597      0.511016      0.559404      0.618372      0.638883
  81   9 3361.2337    3.6618  2.6151 11.6926  0.0001  0.0247   0.0269   0.0642    0.0377   0.0000   443.5537       1.03449       20.2710      0.177201      -2.00378     -0.386745      0.465385      0.662118      0.738948      0.814847      0.871447      0.915123
  82   1 1372.8791    0.1241  0.1824  8.2389  0.0000  0.0097   0.0046   0.0204    0.0174   0.0000   439.9280     -0.219035       21.5743     -0.133220      -4.32168      0.856178      0.204957      0.253488      0.312503      0.332849      0.360802      0.375922
  82   2 1712.9569    0.3615  0.4942  8.4681  0.0000  0.0114   0.0064   0.0266    0.0278   0.0000   441.1155     -0.624364       21.8497      0.111857      -4.08378    -0.0337115      0.223582      0.301727      0.357289      0.391239      0.440013      0.455888
  82   3 1992.3890    0.7244  0.9116  8.9256  0.0000  0.0146   0.0094   0.0369    0.0479   0.0000   441.6857      -1.02096       21.4293    -0.0348734      -4.15478       1.21396      0.279666      0.388250      0.444124      0.497558      0.552510      0.576057
  82   4 2254.3061    1.2488  1.3051  9.6073  0.0001  0.0170   0.0134   0.0448    0.0538   0.0000   442.0536     -0.249504       22.1824      0.587620      -3.64779      0.448285      0.324915      0.444331      0.500943      0.552024      0.591589      0.610669
  82   5 2494.3102    2.0357  1.6182 10.2793  0.0000  0.0185   0.0191   0.0496    0.0537   0.0000   442.1949     -0.446523       20.3298      0.426726      -3.79549      0.206369      0.352346      0.477992      0.565516      0.593290      0.655012      0.681636
  82   6 2724.1283    3.0084  1.4464 11.2078 -0.0000  0.0173   0.0301   0.0463    0.0554   0.0000   442.6343      0.673459       22.5729      0.908132      -2.75653     -0.340575      0.322957      0.449535      0.510995      0.550075      0.592321      0.601160
  82   7 2948.2202    4.0680  1.3463 11.9016  0.0000  0.0171   0.0421   0.0438    0.0609   0.0000   443.1254       1.09644       21.8171      0.253861      -3.39217    -0.0329080      0.308079      0.441654      0.483034      0.552806      0.574820      0.583993
  82   8 3164.6931    4.4359  1.6289 12.0083  0.0000  0.0181   0.0409   0.0477    0.0500   0.0000   442.2085     -0.472012       22.3925     -0.306359      -3.97846     -0.580225      0.349103      0.478176      0.535955      0.599197      0.649989      0.665733
  82   9 3375.6553    3.5742  2.7050 11.6805  0.0000  0.0255   0.0262   0.0673    0.0366   0.0000   443.6766     -0.104505       20.3968      0.317381      -1.12533     -0.406895      0.467608      0.667373      0.748079      0.819026      0.889600      0.928949
  82  10 3583.0022    2.6438  5.0858 11.0876 -0.0015  0.0432   0.0108   0.1104    0.0173   0.0000   443.9137      0.738390       20.1641      0.144291      -1.14928      -2.09523      0.799771       1.11885       1.27252       1.39747       1.47588       1.57305
  83   1 1380.0101    0.1327  0.1931  8.2574  0.0000  0.0083   0.0046   0.0232    0.0172   0.0000   440.5350     -0.302873       21.7569    -0.0375412      -3.66868     -0.132798      0.177542      0.224386      0.264669      0.318025      0.333236      0.346910
  83   2 1720.7923    0.3714  0.5283  8.4377  0.0000  0.0120   0.0063   0.0281    0.0289   0.0000   440.7950     -0.410472       21.8885      0.197864      -4.01180     -0.767201      0.209281      0.306713      0.326318      0.379173      0.402367      0.434143
  83   3 2001.3889    0.7447  0.9037  8.9017  0.0000  0.0143   0.0096   0.0364    0.0500   0.0000   441.8034     -0.445706       22.0490    -0.0920920      -3.93356      0.299030      0.267541      0.368378      0.415894      0.468089      0.480044      0.496945
  83   4 2264.3589    1.2720  1.4311  9.5015  0.0000  0.0179   0.0132   0.0480    0.0592   0.0000   442.6772     -0.203400       20.7171     -0.442877      -2.93541      0.174844      0.339538      0.472076      0.533604      0.602262      0.658135      0.670004
  83   5 2505.1147    2.0580  1.5965 10.2643  0.0000  0.0186   0.0190   0.0485    0.0536   0.0000   442.0867   -0.00410036       21.9220      0.677458      -3.30365    -0.0683500      0.340470      0.482876      0.544354      0.595518      0.638085      0.666293
  83   6 2736.1148    3.0604  1.4278 11.3301 -0.0073  0.0176   0.0305   0.0447    0.0503   0.0000   443.1861     -0.199289       22.1940      -1.20264      -3.69738      0.166786      0.324392      0.462422      0.517357      0.565778      0.610270      0.647304
  83   7 2961.0647    4.2135  1.3783 11.6907 -0.0000  0.0164   0.0413   0.0424    0.0621   0.0000   442.4465     -0.596602       21.7075      0.775905      -3.53220      0.401128      0.299936      0.414691      0.474540      0.518387      0.556420      0.589019
  83   8 3178.2742    4.3515  1.5690 12.3821 -0.0004  0.0188   0.0425   0.0493    0.0425   0.0000   442.4162      0.640817       20.7534      0.541902      -3.13962       1.38549      0.337814      0.486732      0.525856      0.607251      0.623258      0.656939
  83   9 3390.0558    3.4921  2.9202 11.6605  0.0000  0.0270   0.0249   0.0713    0.0351   0.0000   443.5271      0.272749       20.8728     -0.476673      -2.70458      0.308949      0.480112      0.691533      0.768069      0.864569      0.899085      0.929584
  83  10 3598.1157    2.6538  5.3004 11.1278  0.0005  0.0456   0.0144   0.1169    0.0320   0.0000   443.0608     -0.268674       19.9969      0.793962      -1.24310     -0.229957      0.806410       1.16559       1.28197       1.44884       1.54123       1.60882
  84   1 1387.0637    0.1268  0.1982  8.2488  0.0000  0.0095   0.0045   0.0206    0.0172   0.0000   440.2594     -0.286945       21.5573      0.176387      -4.23560      0.208837      0.190184      0.255467      0.299743      0.334980      0.367742      0.369273
  84   2 1728.5643    0.3829  0.5641  8.4410  0.0000  0.0120   0.0063   0.0296    0.0298   0.0000   440.7707     -0.610215       21.4321      0.597206      -4.52358     -0.114050      0.219198      0.304964      0.345227      0.396702      0.416024      0.452843
  84   3 2010.3799    0.7570  0.9399  8.9752  0.0000  0.0146   0.0096   0.0376    0.0484   0.0000   441.3272     -0.926623       22.1436      0.469755      -3.33581      0.503647      0.267877      0.372191      0.409015      0.462921      0.485202      0.501717
  84   4 2274.2825    1.3002  1.4380  9.6334  0.0000  0.0182   0.0133   0.0470    0.0523   0.0000   441.9385     -0.236441       21.2785      -1.47491      -3.59951     0.0127630      0.336147      0.462081      0.526722      0.575303      0.617764      0.636364
  84   5 2515.8052    2.0598  1.7720 10.3808  0.0000  0.0198   0.0182   0.0521    0.0478   0.0000   442.8670      0.373955       21.8894      0.304137      -2.12085      -1.20194      0.366090      0.513354      0.572319      0.632003      0.685755      0.715426
  84   6 2747.9527    3.0861  1.4096 11.4069  0.0000  0.0175   0.0312   0.0454    0.0547   0.0000   442.9442      0.389894       21.1863      0.191521      -4.01933     -0.710723      0.320597      0.443316      0.501780      0.558299      0.603709      0.619587
  84   7 2973.7845    4.1813  1.3511 12.0887  0.0015  0.0168   0.0431   0.0443    0.0555   0.0000   442.5836     -0.676454       22.7490       1.16709      -2.87052      0.125189      0.303862      0.440837      0.472776      0.543989      0.586500      0.610147
  84   8 3191.7691    4.4401  1.6968 12.0187  0.0000  0.0183   0.0401   0.0492    0.0489   0.0000   442.3324     -0.333808       21.7535      0.602563      -1.92166      0.587438      0.343583      0.466321      0.525274      0.592016      0.638380      0.647981
  84   9 3404.4090    3.4685  3.0763 11.6583 -0.0000  0.0271   0.0237   0.0734    0.0330   0.0000   442.0223     -0.319119       20.7081      0.166950     -0.498433     -0.168730      0.491151      0.689758      0.768213      0.871120      0.926170      0.974820
  84  10 3613.3211    2.6103  5.7503 11.1694  0.0030  0.0481   0.0135   0.1267    0.0296   0.0000   443.5461       1.48255       21.0352      -1.62169      -1.39379       2.79404      0.863537       1.22107       1.37789       1.54746       1.59603       1.70338
  85   1 1394.1385    0.1499  0.2255  8.2079  0.0000  0.0092   0.0045   0.0220    0.0179   0.0000   440.0405     -0.413312       21.8889     -0.194608      -3.62744    -0.0673126      0.175268      0.223811      0.251055      0.294586      0.325670      0.334385
  85   2 1736.2461    0.3994  0.5645  8.4097  0.0000  0.0116   0.0065   0.0289    0.0306   0.0000   441.2915     -0.262174       21.9721     -0.398543      -3.49602     -0.393320      0.215065      0.293168      0.344725      0.372786      0.404122      0.414265
  85   3 2019.3390    0.7716  1.0054  8.9735  0.0000  0.0150   0.0095   0.0388    0.0492   0.0000   441.7004      0.170795       21.4611      0.775542      -3.21944     -0.130528      0.277210      0.388004      0.432152      0.488189      0.523836      0.544180
  85   4 2284.1988    1.3055  1.4589  9.7980 -0.0000  0.0188   0.0133   0.0470    0.0472   0.0000   442.2304     -0.522310       20.9350      0.659865      -3.77612       1.44774      0.343996      0.472193      0.529712      0.587760      0.648157      0.660761
  85   5 2526.5174    2.1072  1.6730 10.4337 -0.0046  0.0193   0.0190   0.0500    0.0489   0.0000   441.9078     -0.135090       21.5829      0.209326      -3.46311      0.760951      0.341176      0.474945      0.534366      0.589782      0.644181      0.655519
  85   6 2759.7322    3.2154  1.4457 11.3743  0.0004  0.0169   0.0316   0.0460    0.0506   0.0000   442.3767      0.196842       22.4716       1.19208      -3.23731     -0.599726      0.301771      0.424558      0.472691      0.525366      0.555762      0.574812
  85   7 2986.4057    4.2925  1.3776 11.8602  0.0000  0.0167   0.0420   0.0421    0.0578   0.0000   442.8927     -0.650575       21.9074       1.13944      -2.82620      0.545738      0.289868      0.423234      0.469520      0.518481      0.549841      0.584864
  85   8 3205.2023    4.4248  1.7507 11.9335  0.0000  0.0189   0.0385   0.0495    0.0494   0.0000   442.4549     0.0327642       22.0454       1.60800      -2.18972      0.268066      0.333025      0.470562      0.525647      0.589198      0.606173      0.639260
  85   9 3418.6243    3.3953  3.1236 11.5993  0.0000  0.0277   0.0229   0.0751    0.0332   0.0000   442.7525      0.184801       21.1697     -0.584909      0.349496       1.86137      0.487787      0.707719      0.776280      0.865138      0.932828      0.970910
  85  10 3628.1435    2.3895  5.3020 11.1373 -0.0075  0.0482   0.0132   0.1263    0.0318   0.0000   442.3961      0.593744       20.8132      0.707739      -2.09378      -1.61388      0.827445       1.19352       1.32591       1.51279       1.53807       1.62590
  86   1 1401.0813    0.1419  0.2955  8.1773  0.0000  0.0125   0.0044   0.0296    0.0183   0.0000   439.8865      0.219934       21.3106     -0.228220      -4.89217     -0.275885      0.234325      0.339142      0.379594      0.436379      0.490519      0.532439
  86   2 1743.8701    0.4082  0.5748  8.4039  0.0000  0.0126   0.0066   0.0287    0.0315   0.0000   441.0491     -0.353955       21.2483      0.649185      -3.47126    -0.0293383      0.205946      0.301334      0.351745      0.360004      0.399021      0.420616
  86   3 2028.2046    0.7664  1.0155  9.0075  0.0000  0.0155   0.0095   0.0398    0.0484   0.0000   441.9191      0.666067       22.4893    -0.0855976      -3.88723     -0.234548      0.281399      0.380160      0.432648      0.484239      0.521234      0.545770
  86   4 2293.9921    1.3594  1.4937  9.5169  0.0000  0.0182   0.0133   0.0475    0.0562   0.0000   442.1710      0.432025       21.5122      0.330777      -3.63148      0.561177      0.323594      0.444603      0.507766      0.557364      0.622136      0.636080
  86   5 2537.1313    2.1445  1.6826 10.4800 -0.0001  0.0191   0.0194   0.0506    0.0478   0.0000   442.1895      0.601766       21.9909       1.54137      -2.59799      0.109402      0.339568      0.482842      0.543720      0.596206      0.656046      0.677069
  86   6 2771.4587    3.1687  1.4294 11.4251 -0.0018  0.0173   0.0312   0.0451    0.0488   0.0000   442.8028     -0.270233       22.2143      0.700373      -3.60917     -0.842856      0.309937      0.428504      0.486298      0.550596      0.579355      0.612401
  86   7 2998.9916    4.3582  1.3807 11.9112 -0.0000  0.0165   0.0428   0.0431    0.0558   0.0000   443.2226     -0.527314       21.7654       1.56334      -3.21616      0.860424      0.291733      0.426192      0.461530      0.523490      0.582456      0.578114
  86   8 3218.5151    4.3392  1.7799 11.9362  0.0000  0.0191   0.0373   0.0499    0.0447   0.0000   442.6008      0.760303       21.9966     -0.555020      -1.75398      0.554387      0.329629      0.468204      0.523700      0.589777      0.629109      0.656948
  86   9 3432.8370    3.3008  3.5611 11.4527  0.0000  0.0310   0.0212   0.0812    0.0337   0.0000   443.4818     -0.266294       20.1544       1.77288     -0.701835      0.373704      0.533045      0.768711      0.858771      0.953490       1.01435       1.06601
  86  10 3643.0685    2.7531  7.2032 10.6217  0.0104  0.0553   0.0080   0.1401    0.0111   0.0000   443.1951      -1.99388       23.6422       6.12246      -5.78264     -0.279526       1.02372       1.39366       1.59672       1.76558       1.91017       1.99652
  87   1 1408.0323    0.1559  0.2455  8.1978  0.0000  0.0094   0.0045   0.0228    0.0178   0.0000   440.1641     -0.459609       21.7724     -0.316821      -4.34023     -0.179278      0.166143      0.237085      0.270068      0.319217      0.329598      0.340495
  87   2 1751.4291    0.4097  0.6022  8.4157  0.0000  0.0123   0.0064   0.0292    0.0315   0.0000   440.8290     -0.103124       22.3319    -0.0418109      -4.30432     -0.345043      0.215076      0.303457      0.328983      0.360748      0.403358      0.412586
  87   3 2037.0034    0.8268  1.0312  8.8229 -0.0002  0.0151   0.0097   0.0380    0.0571   0.0000   442.1582    -0.0634389       21.5705      0.171702      -4.26228       1.31069      0.258488      0.370526      0.401214      0.463777      0.492855      0.513790
  87   4 2303.7053    1.3691  1.5282  9.8398  0.0000  0.0190   0.0136   0.0490    0.0470   0.0000   441.8846      0.434527       21.3734     0.0202285      -4.55072      0.977273      0.329902      0.464633      0.528349      0.582901      0.612053      0.650446
  87   5 2547.6876    2.1794  1.6766 10.5274 -0.0004  0.0190   0.0194   0.0494    0.0471   0.0000   442.4038     -0.443163       21.4332      0.632242      -2.84021     -0.338200      0.334840      0.461917      0.534678      0.591896      0.639612      0.666988
  87   6 2783.0749    3.3234  1.4893 11.3223  0.0000  0.0171   0.0311   0.0447    0.0535   0.0000   442.5070     -0.929157       21.2864     0.0557236      -3.46330     -0.202183      0.300042      0.422016      0.470723      0.520706      0.564229      0.597266
  87   7 3011.4449    4.4061  1.4073 11.8188  0.0000  0.0163   0.0423   0.0420    0.0620   0.0000   443.3832     -0.353462       21.5067     -0.265041      -3.41219      0.255136      0.296790      0.412774      0.462918      0.499267      0.551264      0.568297
  87   8 3231.8095    4.2997  1.8785 11.9436  0.0001  0.0193   0.0362   0.0514    0.0451   0.0000   442.8670       1.08870       22.6142       1.39975      -1.73005     -0.410683      0.347903      0.483340      0.536291      0.606712      0.645184      0.661978
  87   9 3446.9346    3.3104  3.7983 11.3959  0.0001  0.0314   0.0203   0.0865    0.0352   0.0000   443.1667     -0.619704       20.1035     -0.841905      -2.38494       1.18381      0.540891      0.758364      0.863940      0.952546       1.01574       1.05201
  87  10 3658.2246    2.6038  6.7938 10.5573 -0.0050  0.0561   0.0078   0.1418    0.0118   0.0000   442.1063      -4.41846       21.9921       3.68485      -4.68476      -4.07179      0.995439       1.36376       1.58182       1.73096       1.85301       1.93377
  88   1 1414.9084    0.1496  0.2161  8.1919  0.0000  0.0089   0.0046   0.0211    0.0175   0.0000   439.8681     -0.459334       21.9732     0.0382836      -4.05746      0.229583      0.164198      0.194547      0.255555      0.265894      0.300070      0.316858
  88   2 1758.9192    0.4228  0.5286  8.5247  0.0000  0.0109   0.0069   0.0264    0.0294   0.0000   441.1971     -0.560420       21.9284      0.560199      -3.69664     -0.251170      0.200819      0.258541      0.305560      0.327782      0.371414      0.381896
  88   3 2045.7828    0.8086  1.1545  8.8806  0.0000  0.0165   0.0093   0.0427    0.0554   0.0000   441.7393     -0.611769       21.8224     -0.143616      -3.74006     -0.175302      0.277247      0.401034      0.446328      0.492894      0.525620      0.550532
  88   4 2313.3506    1.3842  1.5259  9.7038  0.0000  0.0184   0.0134   0.0486    0.0506   0.0000   442.4507      -1.05984       20.6296      0.351773      -3.27682      0.995872      0.323252      0.446035      0.510087      0.554378      0.588879      0.623097
  88   5 2558.1714    2.2271  1.7550 10.5112  0.0000  0.0195   0.0195   0.0520    0.0493   0.0000   442.0255      0.301523       22.4935     -0.728159      -2.10039     -0.457818      0.328182      0.471473      0.525194      0.584419      0.618078      0.648484
  88   6 2794.7210    3.3326  1.5026 11.3395  0.0000  0.0174   0.0314   0.0455    0.0548   0.0000   442.3340      0.227061       21.4191       1.22467      -3.77132      0.357916      0.297914      0.428055      0.477541      0.529041      0.577008      0.590436
  88   7 3023.8604    4.3685  1.4438 11.9199 -0.0002  0.0165   0.0415   0.0437    0.0531   0.0000   442.9967     -0.395511       21.9670      0.240509      -2.11746      0.927421      0.287346      0.393606      0.440352      0.493619      0.523425      0.543744
  88   8 3244.9455    4.2314  1.8975 11.9234  0.0000  0.0200   0.0351   0.0508    0.0437   0.0000   442.7004      0.213472       19.9865       1.78923      -2.38265      -1.55446      0.341508      0.465138      0.556279      0.593431      0.643699      0.657177
  88   9 3460.8849    3.1849  3.7625 11.4490 -0.0001  0.0331   0.0196   0.0844    0.0327   0.0000   441.9854       2.26545       21.5017      0.269600      -1.20730      0.539826      0.547365      0.795435      0.877344      0.987297       1.04679       1.09654
  89   0  959.5714    0.0365  0.0087  8.3985 -0.0011  0.0120   0.0084   0.0067    0.0141   0.0000   436.2694      0.365357       22.7692      0.724666      -4.24169      0.181835      0.195840      0.235657      0.328713      0.389665      0.465117      0.593572
  89   1 1421.7296    0.1532  0.2080  8.2074  0.0000  0.0080   0.0045   0.0197    0.0172   0.0000   440.0848      0.228716       21.9857     -0.143044      -4.01334      0.418870      0.136328      0.190530      0.211899      0.240545      0.283643      0.279214
  89   2 1766.3303    0.4258  0.6259  8.5101  0.0000  0.0119   0.0066   0.0306    0.0315   0.0000   440.9605     -0.644823       21.4481   -0.00440097      -4.21967      0.655988      0.213648      0.292820      0.334508      0.369259      0.400501      0.416103
  89   3 2054.4872    0.8204  1.1414  8.9506  0.0000  0.0160   0.0095   0.0427    0.0569   0.0000   441.7647     -0.508347       21.9519      0.737533      -3.88641     -0.952835      0.274158      0.384287      0.426215      0.475618      0.514493      0.521721
  89   4 2322.9513    1.4371  1.5765  9.7928 -0.0000  0.0184   0.0136   0.0503    0.0506   0.0000   442.1432     -0.648360       19.8895       1.73084      -4.53826     -0.751207      0.320047      0.433426      0.506167      0.549438      0.597339      0.622767
  89   5 2568.6028    2.3263  1.6865 10.6339 -0.0003  0.0188   0.0208   0.0492    0.0491   0.0000   442.8041     -0.357801       22.0240      0.490315      -2.76180      0.480916      0.324019      0.450955      0.512867      0.566211      0.600116      0.621891
  89   6 2806.1694    3.4327  1.4606 11.4731 -0.0000  0.0166   0.0325   0.0444    0.0524   0.0000   443.4068     -0.329629       21.2563     -0.608888      -3.61713      0.768717      0.290916      0.399622      0.467031      0.493634      0.531649      0.548965
  89   7 3036.2077    4.4385  1.4336 11.9995 -0.0069  0.0164   0.0420   0.0430    0.0520   0.0000   442.6573      0.374032       21.7691      0.136394      -3.54718     -0.215343      0.284178      0.393804      0.437486      0.491620      0.541124      0.553337
  89   8 3258.0738    4.1568  1.9838 12.0352 -0.0001  0.0205   0.0335   0.0526    0.0389   0.0000   442.7219       1.68005       22.3211      0.747368      -3.12209     -0.289715      0.346764      0.483591      0.552070      0.609512      0.644049      0.666674
  89   9 3474.7630    3.1665  3.9616 11.4800 -0.0001  0.0337   0.0191   0.0882    0.0321   0.0000   442.8939      0.125829       21.2591      0.619998      -3.91294      0.127641      0.574568      0.807729      0.917243       1.01841       1.07113       1.14980
  90   1 1428.5102    0.1643  0.2664  8.1622  0.0000  0.0096   0.0044   0.0234    0.0178   0.0000   439.9447     -0.277210       21.7476      0.342784      -3.87621     0.0182540      0.154360      0.222811      0.248032      0.282662      0.290559      0.312209
  90   2 1773.6627    0.4247  0.6144  8.5171  0.0000  0.0123   0.0066   0.0301    0.0312   0.0000   441.1778    -0.0565180       22.6273     -0.383679      -3.71986     -0.176212      0.208681      0.289609      0.335566      0.368950      0.399680      0.436270
  90   3 2063.1136    0.8536  1.1544  8.9394  0.0000  0.0162   0.0097   0.0418    0.0565   0.0000   441.9299      0.265464       21.9702      0.195865      -4.15211     -0.166499      0.266633      0.376144      0.414331      0.480626      0.500941      0.534839
  90   4 2332.4092    1.4780  1.6358  9.6043  0.0000  0.0185   0.0134   0.0495    0.0536   0.0000   441.8375     -0.437165       21.2864      0.633102      -3.42784      -1.06682      0.316355      0.437120      0.493228      0.550108      0.582182      0.619393
  90   5 2579.0165    2.3085  1.6800 10.7950 -0.0000  0.0192   0.0210   0.0501    0.0441   0.0000   442.2121      0.459791       22.2151     -0.776680      -3.38122      0.333144      0.326566      0.464146      0.512427      0.579923      0.626534      0.649083
  90   6 2817.6642    3.5229  1.5268 11.2149  0.0000  0.0169   0.0321   0.0437    0.0603   0.0000   442.6052     -0.161846       21.4302       1.36303      -4.43267     -0.862798      0.297227      0.406771      0.462641      0.508235      0.570775      0.588958
  90   7 3048.4190    4.4697  1.4610 11.9639  0.0000  0.0170   0.0416   0.0429    0.0521   0.0000   443.1565      0.146152       21.7018      0.394494      -3.11914     -0.164915      0.283604      0.400927      0.446904      0.493412      0.530927      0.558619
  90   8 3271.0827    4.1666  2.0891 11.7519  0.0000  0.0209   0.0324   0.0524    0.0448   0.0000   443.2982      0.424575       21.5872       1.01612      -1.95661     0.0202299      0.348949      0.501520      0.559559      0.620673      0.668164      0.690184
  90   9 3488.6370    3.1221  4.1955 11.4024  0.0011  0.0352   0.0181   0.0931    0.0313   0.0000   445.0142      0.843380       19.8144     -0.915460     -0.659130      -1.03709      0.581559      0.827057      0.922574       1.03707       1.09764       1.13556
  91   0  969.9944    0.0295  0.0096  8.3607  0.0000  0.0155   0.0067   0.0061    0.0140   0.0000   436.5222     -0.585555       21.8808     -0.577781      -3.70679     -0.370415      0.242639      0.325975      0.325954      0.437050      0.486250      0.457590
  91   1 1435.2416    0.1530  0.2289  8.1886  0.0000  0.0084   0.0044   0.0225    0.0173   0.0000   439.7516     -0.274244       21.1561     -0.360745      -4.13469    -0.0794816      0.164020      0.224688      0.258385      0.288111      0.321015      0.352099
  91   2 1780.9472    0.4535  0.6873  8.4398  0.0000  0.0129   0.0065   0.0314    0.0342   0.0000   440.3922     -0.341143       21.5294      0.132279      -4.07144      0.380519      0.218170      0.288005      0.336030      0.371432      0.381382      0.409395
  91   3 2071.7604    0.8753  1.1885  8.9131  0.0000  0.0162   0.0100   0.0421    0.0620   0.0000   442.0129     -0.197575       21.6076      0.575122      -3.24898      0.788768      0.278600      0.386424      0.435010      0.481835      0.513259      0.530354
  91   4 2341.8203    1.5155  1.6866  9.6973  0.0000  0.0190   0.0135   0.0498    0.0518   0.0000   442.6124     -0.873678       21.1489      0.533264      -3.51041     -0.676394      0.326269      0.453930      0.502898      0.563846      0.614033      0.631037
  91   5 2589.2854    2.3737  1.7047 10.7329  0.0002  0.0191   0.0207   0.0496    0.0455   0.0000   442.9937     -0.347820       22.3550       1.84036      -2.57528    -0.0388959      0.309438      0.447398      0.493374      0.561267      0.596160      0.612850
  91   6 2829.0485    3.6044  1.5697 11.2061 -0.0000  0.0168   0.0321   0.0452    0.0613   0.0000   441.9405     0.0266380       22.3831      0.516794      -4.34136     0.0150840      0.292390      0.404543      0.461251      0.506174      0.539541      0.571140
  91   7 3060.6061    4.4545  1.5073 11.9165  0.0000  0.0166   0.0413   0.0446    0.0566   0.0000   442.4046     -0.719539       22.2972      0.293162      -4.37024     0.0909336      0.287698      0.404460      0.448146      0.507553      0.536583      0.571122
  91   8 3284.0756    4.0546  2.1229 11.9919  0.0000  0.0209   0.0321   0.0563    0.0385   0.0000   442.7227      0.909848       21.6257      0.804188      -3.41392     -0.293082      0.349805      0.493209      0.550828      0.601263      0.658302      0.672785
  91   9 3502.4844    2.9555  4.1425 11.5032  0.0001  0.0358   0.0179   0.0962    0.0303   0.0000   441.9814     -0.256827       22.0332      0.149867      -4.95860       1.87949      0.587236      0.826362      0.934371       1.02967       1.10415       1.14579
  92   1 1441.9226    0.1780  0.2634  8.1613  0.0000  0.0087   0.0045   0.0227    0.0179   0.0000   440.0347     -0.292445       22.0283     0.0970380      -3.85432     -0.774165      0.151903      0.206332      0.245183      0.262038      0.269974      0.275081
  92   2 1788.1862    0.4582  0.6888  8.3712  0.0000  0.0123   0.0066   0.0323    0.0350   0.0000   440.2766     -0.550876       21.6895      0.174799      -4.07326      0.152947      0.206332      0.281630      0.332887      0.360090      0.366642      0.408626
  92   3 2080.3167    0.8856  1.1979  8.9482  0.0036  0.0162   0.0098   0.0412    0.0592   0.0000   441.7882      0.560669       21.8356      0.326013      -3.13515     0.0868410      0.274335      0.383862      0.436487      0.475939      0.526317      0.548862
  92   4 2351.1865    1.5170  1.6242  9.8593 -0.0001  0.0191   0.0138   0.0499    0.0475   0.0000   442.4382     -0.183448       21.3062      0.588621      -3.39507      0.626848      0.306935      0.434271      0.484745      0.548560      0.583042      0.594350
  92   5 2599.5586    2.4512  1.6752 10.7023 -0.0000  0.0184   0.0216   0.0491    0.0492   0.0000   442.3589     -0.611039       21.8727      0.632962      -3.03245       1.51658      0.310784      0.430908      0.488043      0.552951      0.586966      0.625922
  92   6 2840.3482    3.5441  1.4452 11.6216 -0.0000  0.0166   0.0338   0.0444    0.0493   0.0000   443.1278      0.267973       22.2201       1.20564      -2.45989     -0.879529      0.283767      0.394183      0.445042      0.496287      0.533488      0.553439
  92   7 3072.7391    4.5020  1.4841 12.0010  0.0000  0.0167   0.0420   0.0438    0.0531   0.0000   442.5425     -0.313268       21.3244      0.196588      -3.56511      0.748153      0.282080      0.395570      0.429480      0.492952      0.512583      0.552251
  92   8 3296.9500    3.9130  2.2845 11.9936 -0.0000  0.0219   0.0300   0.0600    0.0348   0.0000   443.0789     -0.411752       19.8767     -0.706472      -1.12647     -0.926013      0.359129      0.503089      0.571089      0.631316      0.673364      0.697561
  92   9 3516.1484    2.9945  4.4587 11.3880  0.0000  0.0378   0.0171   0.1003    0.0318   0.0000   443.1631     -0.759457       21.0553       1.19003      -2.32773     -0.223422      0.610027      0.863075      0.970469       1.07617       1.15644       1.19673
  93   1 1448.5515    0.1715  0.2637  8.1811  0.0000  0.0089   0.0045   0.0236    0.0179   0.0000   440.0010    -0.0253712       21.7756     -0.168272      -3.52258      0.657662      0.174007      0.243690      0.280005      0.346274      0.356850      0.346820
  93   2 1795.3553    0.4582  0.7247  8.4629  0.0000  0.0131   0.0065   0.0324    0.0344   0.0000   440.4271    0.00892170       20.7338      0.426460      -4.69802      0.216657      0.216633      0.299804      0.338059      0.389237      0.429636      0.444506
  93   3 2088.7927    0.9274  1.2715  8.8677  0.0000  0.0164   0.0098   0.0429    0.0609   0.0000   441.1666     -0.300980       22.4502     0.0448314      -4.51301    -0.0909182      0.273411      0.365570      0.432345      0.466425      0.501274      0.525948
  93   4 2360.4361    1.5473  1.7423  9.9384  0.0004  0.0195   0.0139   0.0518    0.0464   0.0000   441.9485      -1.50185       22.0670      0.143875      -4.97668     -0.336235      0.329108      0.447540      0.511251      0.553813      0.601569      0.627649
  93   5 2609.7861    2.4537  1.7320 10.7221  0.0000  0.0188   0.0212   0.0498    0.0481   0.0000   442.2484     -0.563475       22.0496      0.610329      -3.02733     -0.276684      0.312194      0.439081      0.489318      0.550585      0.601838      0.626015
  93   6 2851.6443    3.6291  1.4868 11.6128  0.0000  0.0168   0.0338   0.0449    0.0513   0.0000   442.9444      0.390955       21.4816      0.622968      -3.41062      0.528183      0.279619      0.389075      0.431748      0.487428      0.526402      0.544649
  93   7 3084.7206    4.5685  1.5164 12.0062  0.0000  0.0172   0.0418   0.0431    0.0544   0.0000   442.6928     -0.312451       21.4305      0.517647      -3.39727     -0.943076      0.284105      0.393499      0.447884      0.502835      0.553212      0.562259
  93   8 3309.8406    3.8622  2.4190 11.9022  0.0000  0.0229   0.0284   0.0601    0.0351   0.0000   443.3571     -0.859153       21.3856  -0.000625002      -1.16501     -0.102757      0.369834      0.521268      0.588983      0.658689      0.702435      0.736006
  93   9 3529.8201    3.0624  5.1089 11.2904  0.0000  0.0435   0.0145   0.1090    0.0292   0.0000   442.7002     -0.300234       20.8217       3.22857      -4.88980       1.63938      0.685716      0.996973       1.08636       1.23830       1.30544       1.37752
  94   0  985.4252    0.0394  0.0105  8.2544  0.0000  0.0134   0.0076   0.0073    0.0138   0.0000   436.8189    -0.0803584       21.3305    -0.0613435      -4.59810    0.00686707      0.234783      0.363477      0.386591      0.417449      0.466026      0.461942
  94   1 1455.1246    0.1757  0.2791  8.1381  0.0000  0.0095   0.0045   0.0236    0.0181   0.0000   439.7093     -0.328391       21.9382     -0.188970      -4.83964     -0.449982      0.180855      0.249632      0.290138      0.300763      0.319138      0.330027
  94   2 1802.4664    0.4881  0.6823  8.4324  0.0000  0.0121   0.0069   0.0299    0.0349   0.0000   440.2002     -0.295730       21.6004     -0.270393      -3.97249      0.431758      0.198258      0.279762      0.308477      0.353006      0.397289      0.397899
  94   3 2097.2246    0.9122  1.2309  8.9712  0.0000  0.0164   0.0099   0.0429    0.0554   0.0000   441.9133     0.0601689       21.7755      0.841990      -4.66340       1.04616      0.269013      0.382465      0.426835      0.477217      0.525684      0.540721
  94   4 2369.6486    1.5727  1.6083 10.0342  0.0000  0.0191   0.0146   0.0488    0.0450   0.0000   442.1033     -0.895033       21.3980     -0.353777      -3.14704     -0.402302      0.311227      0.440408      0.502664      0.544896      0.601313      0.619496
  94   5 2619.8992    2.4586  1.7806 10.8345  0.0001  0.0194   0.0211   0.0516    0.0428   0.0000   442.6908     -0.152876       21.5242     -0.392955      -2.97846      0.219451      0.314864      0.449234      0.495005      0.554412      0.604085      0.620694
  94   6 2862.8263    3.6967  1.5126 11.5320  0.0000  0.0170   0.0336   0.0439    0.0520   0.0000   442.7347     -0.207288       21.4254      0.725865      -3.53421      0.310205      0.275627      0.389583      0.430646      0.486898      0.521516      0.542727
  94   7 3096.7061    4.5221  1.5613 12.0942  0.0000  0.0173   0.0407   0.0452    0.0466   0.0000   443.5140      0.621991       21.4195      0.716866      -2.88117     -0.137649      0.282920      0.393412      0.435609      0.494704      0.524463      0.547974
  94   8 3322.6026    3.8511  2.5104 11.9171  0.0000  0.0237   0.0279   0.0623    0.0332   0.0000   443.6010      0.229586       20.2543     -0.397887      -2.29266      0.745643      0.375209      0.540292      0.598857      0.664076      0.710594      0.744404
  94   9 3543.4751    2.8516  4.7962 11.3465  0.0000  0.0411   0.0141   0.1060    0.0267   0.0000   443.7973      0.639320       20.5659       1.18769      -2.80172     -0.219363      0.646557      0.923392       1.03664       1.14505       1.22943       1.27114
  95   1 1461.7009    0.1737  0.3042  8.1261  0.0000  0.0097   0.0043   0.0251    0.0183   0.0000   440.1810     -0.170413       22.0163      0.275550      -3.83219      0.613596      0.161649      0.207993      0.246734      0.280382      0.297754      0.309358
  95   2 1809.4955    0.4860  0.6857  8.4674  0.0000  0.0121   0.0068   0.0309    0.0353   0.0000   440.6132      0.307276       22.2043      0.298585      -4.44708     -0.201710      0.194245      0.268615      0.310093      0.336761      0.361676      0.375427
  95   3 2105.6385    0.9254  1.3534  8.9787  0.0001  0.0177   0.0096   0.0452    0.0540   0.0000   441.6082     -0.176280       22.2135     -0.198395      -4.44342    -0.0212706      0.274477      0.392534      0.434453      0.496652      0.511850      0.542586
  95   4 2378.7975    1.6226  1.7366 10.0293 -0.0000  0.0194   0.0145   0.0517    0.0460   0.0000   441.5817      0.272238       21.9014      0.518269      -2.83523    -0.0465739      0.310478      0.432061      0.496662      0.539599      0.607213      0.619899
  95   5 2629.9841    2.5783  1.6937 10.9017 -0.0000  0.0185   0.0226   0.0491    0.0462   0.0000   442.6283    -0.0565818       21.6829      0.920338      -3.97967     -0.479744      0.295593      0.415482      0.471019      0.516961      0.554001      0.573514
  95   6 2873.9642    3.7613  1.5167 11.6235  0.0000  0.0170   0.0333   0.0431    0.0466   0.0000   442.2893      0.312073       22.5873       1.26588      -3.37781     0.0622140      0.268062      0.378024      0.435230      0.470805      0.515826      0.536383
  95   7 3108.6386    4.5142  1.5952 12.0378  0.0000  0.0173   0.0398   0.0454    0.0489   0.0000   442.7044     0.0260328       23.0528       1.42620      -3.30270     -0.275882      0.277945      0.397088      0.433614      0.506449      0.533636      0.555404
  95   8 3335.2530    3.7327  2.6262 11.8779 -0.0000  0.0240   0.0267   0.0653    0.0341   0.0000   443.1783     -0.736660       20.2815      0.719026      -2.17369       1.36270      0.386162      0.552952      0.613052      0.680799      0.738362      0.776135
  95   9 3557.0332    2.8242  5.1416 11.3687  0.0000  0.0441   0.0149   0.1165    0.0309   0.0000   442.2468      0.403644       21.4618      -1.38030     -0.182568       1.75189      0.698743      0.974711       1.11454       1.23423       1.32103       1.38281
  96   0  995.5559    0.0329  0.0102  8.1936  0.0000  0.0132   0.0057   0.0065    0.0137   0.0000   436.7810      0.642806       21.4344    -0.0798382      -4.91360       1.81248      0.222371      0.260735      0.316946      0.355815      0.459859      0.459964
  96   1 1468.1934    0.1835  0.2634  8.0921  0.0000  0.0086   0.0045   0.0214    0.0179   0.0000   439.9735     0.0907452       21.8716      0.232264      -4.08382     0.0391567      0.138706      0.181049      0.225942      0.239706      0.269711      0.283692
  96   2 1816.4871    0.5012  0.7915  8.3341  0.0000  0.0138   0.0067   0.0326    0.0391   0.0000   440.7068     -0.220043       21.9431      0.434006      -3.22290      0.614416      0.218637      0.311014      0.350923      0.391978      0.411376      0.427606
  96   3 2113.9945    0.9458  1.3017  8.9831  0.0000  0.0169   0.0098   0.0433    0.0525   0.0000   441.3704   -0.00471485       21.0846     -0.284583      -3.86445      0.391982      0.266527      0.369529      0.423017      0.461127      0.496773      0.506581
  96   4 2387.8391    1.6035  1.6528 10.0897  0.0000  0.0189   0.0146   0.0506    0.0432   0.0000   441.2963     -0.409065       21.9260     -0.314821      -5.20945      0.238298      0.300150      0.416260      0.463225      0.530959      0.546601      0.573285
  96   5 2640.0371    2.6272  1.6146 10.9522  0.0000  0.0180   0.0234   0.0474    0.0448   0.0000   442.4623     -0.234528       21.5559     -0.640583      -3.68555      0.820339      0.286945      0.390060      0.450042      0.489028      0.527326      0.553941
  96   6 2885.0205    3.8649  1.5314 11.4064  0.0000  0.0166   0.0338   0.0433    0.0545   0.0000   443.2491      0.290482       21.7033      0.551202      -3.66905     -0.480355      0.262290      0.372124      0.407111      0.472025      0.497927      0.537659
  96   7 3120.4545    4.4498  1.5845 12.1241  0.0000  0.0175   0.0396   0.0459    0.0438   0.0000   442.1778     -0.145455       22.2820      0.154604      -3.29861     0.0899989      0.277056      0.380986      0.452501      0.481999      0.524032      0.542593
  96   8 3347.9381    3.7316  2.8680 11.6953  0.0001  0.0252   0.0253   0.0677    0.0345   0.0000   442.8684    -0.0192114       21.2280      0.811446      -2.52497    -0.0197387      0.397546      0.558156      0.633692      0.699997      0.755400      0.790623
  96   9 3570.2796    2.7382  5.0037 11.2135 -0.0008  0.0432   0.0138   0.1150    0.0310   0.0000   441.9824      0.472760       20.9915     -0.153553      -3.66426      0.247810      0.670550      0.959668       1.08655       1.21164       1.28982       1.36347
  97   1 1474.6389    0.1940  0.2717  8.0862  0.0000  0.0085   0.0046   0.0212    0.0181   0.0000   439.8029     -0.305360       22.1054    -0.0944155      -4.42759     0.0492800      0.138301      0.193860      0.231750      0.242193      0.259435      0.295836
  97   2 1823.4204    0.5051  0.7360  8.4223  0.0000  0.0126   0.0068   0.0315    0.0367   0.0000   440.6288     -0.169405       21.9474     -0.105667      -3.59122     -0.168845      0.196561      0.270548      0.308630      0.340032      0.362163      0.383688
  97   3 2122.2692    0.9601  1.3748  8.9043 -0.0000  0.0170   0.0096   0.0449    0.0529   0.0000   441.8347     -0.458887       22.4642      0.742152      -3.17248    -0.0396285      0.266825      0.375323      0.416014      0.458978      0.508197      0.524023
  97   4 2396.8307    1.7034  1.6077  9.9975  0.0000  0.0184   0.0155   0.0478    0.0505   0.0000   442.0267     -0.581845       22.2461     0.0583217      -3.20407     -0.252736      0.294509      0.405123      0.462767      0.503752      0.548856      0.563854
  97   5 2650.0200    2.6517  1.7125 10.8516  0.0000  0.0186   0.0226   0.0479    0.0465   0.0000   442.9243     -0.179537       21.6851       1.22341      -3.60203      0.861342      0.294478      0.413451      0.462698      0.521079      0.558275      0.593406
  97   6 2896.0087    3.8972  1.4789 11.6319 -0.0000  0.0162   0.0350   0.0433    0.0495   0.0000   442.5657      0.265415       21.8498    -0.0550085      -2.35964      0.643566      0.259322      0.355149      0.403634      0.445803      0.489498      0.506952
  97   7 3132.2223    4.6205  1.6261 11.9391  0.0000  0.0171   0.0396   0.0447    0.0485   0.0000   442.8345      0.531256       21.9167      0.648237      -2.87954    -0.0854927      0.270831      0.368288      0.422876      0.463468      0.505977      0.527039
  97   8 3360.5481    3.7183  2.8122 11.7787  0.0000  0.0248   0.0253   0.0673    0.0329   0.0000   443.3573     -0.941284       20.8345      0.201215      -1.31504     0.0936221      0.388474      0.541551      0.618617      0.679506      0.755219      0.761756
  98   0 1005.6096    0.0342  0.0200  8.2346  0.0000  0.0145   0.0053   0.0113    0.0136   0.0000   436.5208     -0.629266       21.2231    -0.0973724      -3.20804      0.160462      0.259487      0.389491      0.304610      0.521384      0.659925      0.540192
  98   1 1481.0516    0.1887  0.2785  8.1118  0.0000  0.0089   0.0045   0.0216    0.0181   0.0000   439.9954    -0.0921833       21.9093     -0.103710      -4.17183     0.0103945      0.144484      0.202466      0.226005      0.256610      0.279185      0.302354
  98   2 1830.3340    0.5196  0.7662  8.4344  0.0000  0.0128   0.0069   0.0331    0.0386   0.0000   440.6430      0.373401       22.0429     -0.503417      -3.18908      0.727411      0.198176      0.276735      0.300735      0.362540      0.362542      0.389098
  98   3 2130.4919    0.9844  1.3537  9.0210  0.0000  0.0172   0.0099   0.0442    0.0549   0.0000   441.2634      0.379999       22.1238      0.131940      -3.68430     -0.436165      0.262367      0.367170      0.424163      0.458493      0.510440      0.523513
  98   4 2405.7072    1.6564  1.7804 10.1378 -0.0001  0.0198   0.0142   0.0522    0.0419   0.0000   442.0704      0.347963       21.9315      0.380281      -3.95897      0.186036      0.309022      0.428769      0.488204      0.529820      0.585375      0.603003
  98   5 2660.0514    2.7182  1.7379 10.9185  0.0000  0.0180   0.0229   0.0501    0.0454   0.0000   442.6890     -0.375738       21.6316      0.433023      -4.04030     -0.166586      0.281035      0.391572      0.442149      0.482797      0.530880      0.546616
  98   6 2906.9353    3.9976  1.4975 11.5232  0.0000  0.0162   0.0356   0.0428    0.0575   0.0000   442.5160      0.176863       21.9372      0.327596      -3.02901      0.343508      0.258431      0.359268      0.403012      0.447798      0.481798      0.507612
  98   7 3143.8869    4.5725  1.6512 12.0609  0.0000  0.0175   0.0388   0.0454    0.0445   0.0000   443.1292     -0.189707       21.3677      0.470389      -2.98153      0.891390      0.270039      0.381238      0.434557      0.478122      0.516517      0.536480
  98   8 3373.0381    3.6123  3.0539 11.7437  0.0000  0.0264   0.0236   0.0719    0.0325   0.0000   443.1027      0.575972       22.5048      0.281770      -3.32992    -0.0811064      0.408075      0.575191      0.639626      0.732432      0.769280      0.812307
  98   9 3597.1253    2.5267  5.0703 11.1691 -0.0071  0.0462   0.0099   0.1180    0.0199   0.0000   444.0230     -0.603665       19.7523     -0.445878      -3.21373      0.371694      0.700236       1.00269       1.13414       1.25596       1.33246       1.40138
  99   1 1487.4112    0.1905  0.2632  8.0823  0.0000  0.0082   0.0045   0.0198    0.0177   0.0000   439.7540     0.0547680       21.5774     -0.152196      -4.37340     -0.443477      0.131419      0.178131      0.202526      0.231903      0.257014      0.269875
  99   2 1837.1800    0.5177  0.7587  8.5222  0.0000  0.0133   0.0070   0.0313    0.0371   0.0000   440.7294     -0.156357       22.1384      0.225094      -3.31673     -0.403315      0.201609      0.278831      0.322297      0.345702      0.380705      0.394189
  99   3 2138.6886    1.0133  1.3360  9.0967  0.0000  0.0166   0.0104   0.0439    0.0548   0.0000   441.8834      0.238209       21.2776     -0.251790      -2.76325     -0.285828      0.260423      0.354280      0.406300      0.442742      0.478005      0.504339
  99   4 2414.6328    1.7189  1.7924 10.1487 -0.0001  0.0197   0.0147   0.0531    0.0435   0.0000   442.0546     -0.290046       22.5182       1.17444      -2.28124    -0.0174509      0.303196      0.426101      0.484438      0.526370      0.579622      0.600658
  99   5 2669.8661    2.7209  1.7057 11.0161 -0.0001  0.0184   0.0234   0.0493    0.0445   0.0000   442.6986      0.170873       21.8604       1.23686      -2.55186      0.355610      0.286095      0.394435      0.447572      0.488380      0.538293      0.560325
  99   6 2917.8247    3.9735  1.5855 11.6582  0.0000  0.0168   0.0346   0.0457    0.0484   0.0000   442.6192     -0.630290       21.8274    -0.0296325      -3.15456      0.335265      0.257099      0.358494      0.403651      0.443907      0.485505      0.510489
  99   7 3155.5896    4.4947  1.7429 12.1309 -0.0000  0.0181   0.0377   0.0489    0.0403   0.0000   442.5968     -0.280742       22.7869      0.470229      -3.42630     -0.627677      0.275161      0.390104      0.441104      0.482849      0.533698      0.540720
  99   8 3385.5176    3.5981  3.2132 11.6356 -0.0001  0.0279   0.0227   0.0727    0.0334   0.0000   443.1288       1.09871       18.2001      0.345065      -1.61517     -0.794261      0.418055      0.593798      0.654702      0.742875      0.792791      0.827176
 100   1 1493.7485    0.1866  0.3064  8.1206  0.0000  0.0091   0.0043   0.0235    0.0180   0.0000   439.6177      0.101506       22.0097      0.134001      -4.12444     -0.507688      0.142845      0.197816      0.224914      0.262103      0.271024      0.297657
 100   2 1843.9646    0.5479  0.7783  8.4637  0.0000  0.0126   0.0070   0.0324    0.0380   0.0000   440.4881     -0.134374       21.8784      0.319900      -4.02759      0.349326      0.192517      0.268910      0.311140      0.335860      0.370589      0.378820
 100   3 2146.8044    1.0132  1.3609  9.0873  0.0000  0.0168   0.0101   0.0448    0.0524   0.0000   441.9922      0.327850       22.3653      0.623207      -4.21460     -0.843124      0.258418      0.366917      0.409361      0.457037      0.500744      0.521890
 100   4 2423.4537    1.7782  1.7906 10.1359 -0.0005  0.0197   0.0151   0.0511    0.0468   0.0000   441.9227     -0.667856       22.4406      0.574722      -4.76843    -0.0878735      0.305968      0.424294      0.488059      0.531302      0.587956      0.609579
 100   5 2679.7358    2.7693  1.6394 11.1621  0.0000  0.0180   0.0242   0.0474    0.0429   0.0000   442.0658    -0.0226598       21.6016      0.689412      -4.16798      0.231492      0.279544      0.378276      0.441625      0.481848      0.518284      0.543280
 100   6 2928.6250    4.1283  1.5143 11.7112  0.0000  0.0166   0.0364   0.0431    0.0523   0.0000   442.6585     -0.325558       22.6094     -0.210129      -3.86722      0.111446      0.249617      0.357754      0.397968      0.439819      0.469276      0.502248
 100   7 3167.0957    4.4865  1.8447 11.9688  0.0000  0.0183   0.0356   0.0485    0.0417   0.0000   443.0450      0.340808       20.9995       1.23011      -2.67805      0.140192      0.279482      0.391331      0.442802      0.486582      0.536874      0.562132
 100   8 3397.9471    3.5598  3.6428 11.6387  0.0000  0.0302   0.0209   0.0810    0.0312   0.0000   442.4954     -0.186087       21.0315      0.395655      -1.75260     -0.932691      0.457182      0.635915      0.731500      0.816906      0.879356      0.910919
 100   9 3623.7727    2.5322  5.7487 11.1914 -0.0005  0.0515   0.0113   0.1295    0.0267   0.0000   442.9845      -1.08046       18.6315     -0.746810      -1.03956       2.32349      0.749902       1.08515       1.21638       1.35786       1.43124       1.51439
 101   1 1500.0013    0.1928  0.3339  8.1018  0.0000  0.0098   0.0043   0.0248    0.0184   0.0000   439.6001     -0.190067       21.9556      0.139600      -3.85991     -0.122076      0.154360      0.198967      0.230386      0.258318      0.290209      0.291193
 101   2 1850.7021    0.5507  0.7866  8.5478  0.0000  0.0131   0.0072   0.0317    0.0384   0.0000   440.5117      0.143632       21.8861     -0.570533      -3.93949      0.321858      0.199715      0.277537      0.313155      0.349874      0.376631      0.393415
 101   3 2154.9287    1.0340  1.5004  9.0251  0.0000  0.0180   0.0096   0.0455    0.0512   0.0000   441.4131     0.0231859       21.1656     -0.459380      -4.93889      0.146165      0.267728      0.378304      0.433313      0.479732      0.504790      0.531900
 101   4 2432.1901    1.7927  1.7545 10.2292 -0.0081  0.0199   0.0153   0.0510    0.0440   0.0000   442.1688     -0.173926       21.0361      0.476146      -3.37379     -0.473824      0.291289      0.420100      0.465435      0.525099      0.563990      0.579039
 101   5 2689.5620    2.8632  1.7182 11.1388  0.0000  0.0180   0.0241   0.0490    0.0419   0.0000   442.9474     -0.743611       21.9056      0.996486      -3.03144     -0.164509      0.273049      0.386258      0.435308      0.484286      0.524890      0.540444
 101   6 2939.3743    4.1364  1.5643 11.6941  0.0000  0.0168   0.0356   0.0429    0.0506   0.0000   442.3619   -0.00992770       22.2453     -0.448498      -3.88201     -0.461160      0.258448      0.359655      0.407185      0.450193      0.495332      0.512232
 101   7 3178.6445    4.4932  1.7683 11.9577 -0.0000  0.0177   0.0362   0.0470    0.0432   0.0000   442.6405    -0.0911916       21.7767       1.08575      -2.88854     -0.492800      0.269002      0.371076      0.429092      0.469468      0.511221      0.530387
 101   8 3410.2923    3.4137  3.3593 11.7210 -0.0007  0.0294   0.0214   0.0781    0.0308   0.0000   443.0849     0.0502982       21.2560   -0.00925902      -2.00067     -0.941076      0.435696      0.626255      0.686606      0.775447      0.810453      0.861539
 101   9 3636.6683    2.4735  6.0348 11.2122  0.0000  0.0539   0.0102   0.1340    0.0227   0.0000   444.5530      -1.90621       20.2745       1.67587     -0.177653      -2.93676      0.779832       1.12773       1.24197       1.42727       1.47621       1.55376
 102   0 1025.4176    0.0315  0.0082  8.1615  0.0000  0.0163   0.0073   0.0069    0.0133   0.0000   436.3199     -0.356509       21.2821       1.18061      -6.13253     0.0599480      0.249388      0.300459      0.254803      0.384569      0.523922      0.415167
 102   1 1506.2718    0.1976  0.2853  8.1200  0.0000  0.0087   0.0045   0.0208    0.0178   0.0000   439.9126     -0.539614       21.7949  -0.000375202      -4.26972      0.343242      0.132653      0.192253      0.228379      0.254445      0.268447      0.275485
 102   2 1857.3777    0.5587  0.7814  8.5143  0.0000  0.0127   0.0071   0.0314    0.0390   0.0000   440.1980     -0.144866       21.4923      0.291588      -3.89523      0.698342      0.187492      0.261646      0.295258      0.330457      0.344265      0.385585
 102   3 2162.9164    1.0394  1.4203  9.2705  0.0000  0.0177   0.0102   0.0455    0.0477   0.0000   442.1955     -0.355038       22.4132     -0.372969      -3.37611      0.275819      0.263708      0.366782      0.411119      0.456507      0.504785      0.518652
 102   4 2440.8757    1.8422  1.8255 10.1952  0.0001  0.0195   0.0153   0.0531    0.0467   0.0000   442.1029      0.230185       22.3510     -0.697112      -3.91955     -0.277498      0.288547      0.407154      0.459415      0.504352      0.539817      0.567822
 102   5 2699.3339    2.8742  1.7559 11.0441  0.0059  0.0184   0.0236   0.0475    0.0456   0.0000   442.6990     -0.575423       22.3504      0.958409      -3.30107     -0.124591      0.274639      0.378581      0.440690      0.472360      0.515356      0.530402
 102   6 2950.0668    4.0855  1.5758 11.7890  0.0000  0.0167   0.0351   0.0441    0.0468   0.0000   443.1729      0.348824       21.4314     0.0582672      -2.68522     -0.100722      0.257495      0.362175      0.411815      0.456132      0.498479      0.521543
 102   7 3190.0661    4.4089  1.9012 12.0627 -0.0000  0.0190   0.0350   0.0494    0.0399   0.0000   442.9219      0.209491       22.6970      0.178467      -3.43934     -0.416528      0.286996      0.397406      0.453058      0.506441      0.535752      0.571671
 102   8 3422.5615    3.4019  3.5351 11.6899  0.0000  0.0306   0.0207   0.0815    0.0309   0.0000   443.5088     -0.192541       19.5478     0.0120547      -1.07792     -0.105318      0.445982      0.645820      0.710504      0.815403      0.838800      0.910547
 103   1 1512.4454    0.2089  0.3122  8.0903  0.0000  0.0086   0.0045   0.0223    0.0181   0.0000   439.5466     -0.353381       21.6865      0.447459      -4.26374     -0.369250      0.133478      0.174119      0.207413      0.229755      0.245380      0.246890
 103   2 1864.0497    0.5537  0.8618  8.5406  0.0000  0.0137   0.0070   0.0352    0.0390   0.0000   440.4285     -0.376885       21.8093     -0.402810      -4.08241    -0.0873290      0.204033      0.282236      0.320028      0.358734      0.398149      0.405852
 103   3 2170.9161    1.0730  1.4388  9.1822  0.0031  0.0172   0.0104   0.0454    0.0520   0.0000   441.8481     -0.574045       22.2296      0.323108      -2.99975     -0.284225      0.259851      0.358403      0.408694      0.459689      0.482398      0.515961
 103   4 2449.5121    1.8578  1.8762 10.1792  0.0000  0.0199   0.0154   0.0536    0.0477   0.0000   441.6080     -0.404083       22.3888     -0.696802      -3.15024      0.374653      0.300628      0.404214      0.473964      0.520039      0.562389      0.584384
 103   5 2709.0627    2.9262  1.6560 11.2695  0.0000  0.0180   0.0253   0.0484    0.0420   0.0000   441.9842      0.244255       22.5781     -0.104126      -4.46853       1.03686      0.266403      0.384634      0.426043      0.476427      0.528428      0.534012
 103   6 2960.7195    4.1513  1.5026 11.8856  0.0000  0.0165   0.0365   0.0432    0.0462   0.0000   443.0688      0.293329       21.7310    -0.0403166      -3.55917    -0.0867020      0.245903      0.342317      0.393098      0.434281      0.465276      0.492321
 103   7 3201.4688    4.3892  1.8770 12.1127 -0.0000  0.0192   0.0353   0.0503    0.0386   0.0000   443.6920      0.975601       21.7916      0.177492      -3.02188      0.704640      0.280180      0.403655      0.451176      0.509607      0.534737      0.553706
 103   8 3434.8158    3.4494  3.9300 11.5068  0.0008  0.0329   0.0194   0.0863    0.0336   0.0000   443.0853      0.275948       19.4361      0.617765      -1.43931     0.0853551      0.474876      0.679878      0.755054      0.851587      0.891424      0.949207
 104   0 1035.1972    0.0361  0.0275  8.1535  0.0000  0.0127   0.0048   0.0146    0.0133   0.0000   436.5156     -0.144101       20.5992      0.542146      -4.59466      0.770116      0.251878      0.339818      0.388091      0.394408      0.409062      0.413108
 104   1 1518.5969    0.2054  0.3561  8.0584  0.0000  0.0101   0.0043   0.0244    0.0189   0.0000   439.8230     -0.227966       21.9056      0.171539      -3.96224      0.343654      0.156203      0.226592      0.261391      0.283927      0.307203      0.340946
 104   2 1870.6809    0.5829  0.8663  8.5077  0.0000  0.0136   0.0072   0.0345    0.0417   0.0000   440.4768     -0.247648       21.8338      0.694144      -3.87896      0.931285      0.187288      0.273638      0.304002      0.338550      0.372537      0.391860
 104   3 2178.8360    1.0791  1.5068  9.2912  0.0000  0.0184   0.0103   0.0473    0.0480   0.0000   441.1524     -0.125299       21.7158     -0.170548      -3.76367       1.41507      0.258757      0.377008      0.410290      0.467282      0.485586      0.505248
 104   4 2458.0831    1.8940  1.8871 10.2899  0.0000  0.0198   0.0154   0.0536    0.0442   0.0000   442.4878      0.163021       21.9943     -0.103666      -3.04003      0.404385      0.289697      0.399190      0.467012      0.497104      0.547410      0.565176
 104   5 2718.7206    2.9985  1.7381 11.0337  0.0001  0.0178   0.0246   0.0479    0.0483   0.0000   442.2496     -0.868809       22.2584       1.08448      -2.25133     -0.319676      0.263434      0.361921      0.413265      0.454175      0.492002      0.518575
 104   6 2971.2964    4.2525  1.6117 11.6865  0.0000  0.0165   0.0353   0.0438    0.0496   0.0000   442.6938     0.0282948       22.4684     -0.482197      -3.57904    -0.0698402      0.243852      0.343197      0.384874      0.436545      0.467318      0.497243
 104   7 3212.7853    4.4062  2.0326 11.9225  0.0000  0.0190   0.0326   0.0517    0.0396   0.0000   442.0401     -0.393904       21.4754     -0.970139      -3.24350       1.02158      0.277965      0.392621      0.434086      0.487658      0.525307      0.551827
 104   8 3446.9671    3.3197  3.9291 11.5238 -0.0003  0.0330   0.0182   0.0875    0.0322   0.0000   443.8235     -0.318689       19.1955       2.32002      -1.95371      -1.27479      0.468472      0.670134      0.755715      0.845741      0.905172      0.960111
 105   1 1524.6964    0.2191  0.3804  8.0609  0.0000  0.0100   0.0044   0.0256    0.0193   0.0000   439.5863     -0.123422       22.0911     0.0610825      -4.27358     -0.566609      0.144534      0.198164      0.227214      0.249836      0.277673      0.292817
 105   2 1877.2440    0.5850  0.8517  8.5178  0.0000  0.0131   0.0073   0.0331    0.0423   0.0000   440.4327     0.0207761       21.9529     -0.139174      -4.45686      0.722708      0.198667      0.269785      0.311269      0.345985      0.386041      0.407667
 105   3 2186.6852    1.1175  1.4759  9.2813  0.0000  0.0173   0.0105   0.0459    0.0487   0.0000   442.0430     -0.282267       22.6953    -0.0289327      -2.72967      -1.59957      0.254612      0.357549      0.403035      0.441317      0.478993      0.490508
 105   4 2466.6105    1.8995  1.8359 10.4121  0.0000  0.0200   0.0161   0.0539    0.0434   0.0000   442.3763      0.237508       21.3364      0.450621      -3.89345      0.184782      0.288054      0.399926      0.458243      0.509200      0.561179      0.586838
 105   5 2728.3475    2.9919  1.7257 11.1942  0.0000  0.0183   0.0247   0.0480    0.0432   0.0000   442.3144      0.279744       20.9092     0.0282341      -3.36232     -0.229575      0.262490      0.381288      0.415232      0.470677      0.507488      0.523694
 105   6 2981.7978    4.1961  1.5529 12.0470  0.0000  0.0167   0.0366   0.0447    0.0413   0.0000   442.3170     -0.155511       22.0155     0.0881750      -3.93706      0.132994      0.244082      0.341989      0.388671      0.424752      0.468021      0.477119
 105   7 3224.1032    4.3204  2.1200 11.9482  0.0000  0.0199   0.0315   0.0526    0.0376   0.0000   443.3733      0.868420       20.8723     -0.203933      -2.62337     0.0726083      0.291460      0.417625      0.464371      0.523843      0.564138      0.590359
 105   8 3459.0801    3.3085  4.3042 11.4988  0.0000  0.0365   0.0178   0.0945    0.0336   0.0000   444.3048      -1.10864       20.5432       2.18625      -3.80259     -0.323394      0.512236      0.743717      0.822891      0.921616      0.980982       1.02404
 106   1 1530.7550    0.2227  0.3620  8.0771  0.0000  0.0094   0.0045   0.0239    0.0192   0.0000   439.7159     -0.130877       21.9723     0.0896249      -4.17451     -0.135742      0.136416      0.189760      0.216539      0.230701      0.252119      0.270870
 106   2 1883.7557    0.6111  0.8665  8.5567  0.0000  0.0131   0.0074   0.0335    0.0416   0.0000   440.6356      0.161606       21.7159     -0.403758      -4.29997      0.414958      0.184638      0.261170      0.295592      0.326557      0.355402      0.370753
 106   3 2194.5174    1.1291  1.5184  9.2974  0.0000  0.0178   0.0105   0.0469    0.0487   0.0000   441.7038     -0.167414       22.1355     -0.720824      -3.65476     0.0868739      0.255788      0.358320      0.399111      0.452810      0.483007      0.512133
 106   4 2475.0730    1.9521  1.9498 10.3566 -0.0001  0.0202   0.0159   0.0547    0.0456   0.0000   441.7888     -0.590064       21.4737      0.212270      -2.81230     -0.380516      0.299002      0.412612      0.472774      0.522895      0.565816      0.589871
 106   5 2737.8901    3.0527  1.7228 11.3073  0.0000  0.0176   0.0252   0.0487    0.0407   0.0000   442.7998      0.139654       22.6091     0.0593307      -3.92926      0.552065      0.260420      0.361940      0.409959      0.457128      0.491188      0.514848
 106   6 2992.2405    4.4237  1.5526 11.7835  0.0000  0.0159   0.0372   0.0427    0.0491   0.0000   442.6605      0.303472       21.6212      0.688008      -3.08927      0.653055      0.230335      0.321457      0.360550      0.402530      0.434994      0.460002
 106   7 3235.2929    4.3381  2.1326 11.9055 -0.0000  0.0197   0.0313   0.0523    0.0389   0.0000   442.8920      0.138078       20.8212       1.00168      -2.79186     -0.692834      0.284887      0.397738      0.449971      0.502080      0.531257      0.566658
 106   8 3471.1698    3.2468  4.3293 11.4990  0.0003  0.0357   0.0174   0.0969    0.0333   0.0000   443.4465      0.494116       20.1232      -1.26570      -3.89741     -0.298503      0.507308      0.717195      0.813208      0.910520      0.976392       1.02687
 107   0 1049.6788    0.0409  0.0506  8.0803  0.0000  0.0192   0.0052   0.0217    0.0135   0.0000   437.0361     -0.639120       20.7054      0.197001      -3.64726     -0.392787      0.281560      0.408924      0.435817      0.645599      0.805839      0.811192
 107   1 1536.7823    0.2238  0.3912  7.9956  0.0000  0.0099   0.0044   0.0251    0.0198   0.0000   439.5217     -0.159005       21.7535      0.283134      -3.57694      0.328128      0.147253      0.197624      0.228050      0.246000      0.275826      0.302446
 107   2 1890.2393    0.6071  0.8874  8.5801  0.0000  0.0138   0.0074   0.0340    0.0410   0.0000   440.5689     -0.213970       21.9021      0.437057      -4.30130    -0.0800090      0.187860      0.277469      0.301069      0.340866      0.362131      0.386282
 107   3 2202.2690    1.1379  1.5436  9.2845  0.0000  0.0180   0.0105   0.0470    0.0486   0.0000   441.5019      0.463285       21.9933     -0.420258      -3.25842       1.20709      0.259760      0.357496      0.411845      0.458997      0.510502      0.528106
 107   4 2483.5223    1.9704  1.9228 10.3369 -0.0000  0.0203   0.0160   0.0546    0.0458   0.0000   441.5521     -0.400189       21.8938     -0.249157      -3.59162      0.840248      0.285638      0.404312      0.462147      0.502934      0.544492      0.581074
 107   5 2747.4578    3.0662  1.7669 11.2204  0.0000  0.0180   0.0248   0.0487    0.0414   0.0000   442.3558     -0.223339       21.5432     -0.142620      -4.10048     -0.349552      0.259352      0.362507      0.409797      0.457305      0.491152      0.513787
 107   6 3002.6220    4.2707  1.6364 11.8810 -0.0002  0.0167   0.0353   0.0455    0.0422   0.0000   442.7816     -0.205213       21.6696      0.405747      -3.37370      0.828681      0.239565      0.333638      0.380433      0.419329      0.456542      0.466288
 107   7 3246.5056    4.2023  2.1799 11.9183 -0.0000  0.0199   0.0306   0.0551    0.0369   0.0000   443.8266     -0.156555       19.5720      0.630670      -1.95890     -0.241597      0.287742      0.396413      0.451956      0.503773      0.543884      0.580094
 107   8 3483.1627    3.1510  4.3893 11.4554 -0.0000  0.0377   0.0160   0.0988    0.0298   0.0000   443.8933      -1.33990       20.9527       2.40564      -3.21239      -2.60306      0.530817      0.747557      0.853856      0.949298       1.02605       1.08845
 108   0 1054.3675    0.0534  0.0737  8.0597  0.0000  0.0215   0.0046   0.0205    0.0134   0.0000   436.8134    -0.0275176       22.1099      0.866427      -5.59545     -0.796423      0.197918      0.405718      0.357896      0.429258      0.491832      0.528647
 108   1 1542.7663    0.2269  0.4099  7.9979  0.0000  0.0101   0.0044   0.0264    0.0201   0.0000   439.3130     -0.198797       21.4364      0.199672      -4.31897     -0.216225      0.152167      0.211723      0.241084      0.269594      0.289955      0.314918
 108   2 1896.6659    0.6014  0.9516  8.5908  0.0000  0.0141   0.0072   0.0372    0.0415   0.0000   440.4823     0.0133179       21.9162     -0.107693      -3.65354     0.0867515      0.195829      0.278671      0.315192      0.347584      0.384147      0.398410
 108   3 2210.0214    1.1562  1.6146  9.2921  0.0000  0.0186   0.0103   0.0486    0.0484   0.0000   442.0041     -0.946504       21.4563     -0.996249      -4.52454      0.279303      0.259398      0.369619      0.418431      0.471023      0.503785      0.538542
 108   4 2491.8917    2.0265  1.9399 10.4161  0.0000  0.0202   0.0160   0.0532    0.0431   0.0000   441.9409     -0.234590       21.1042   -0.00274860      -3.76949      0.260371      0.284434      0.395264      0.455284      0.499937      0.533087      0.559734
 108   5 2756.8870    3.1235  1.7694 11.1617  0.0000  0.0180   0.0249   0.0477    0.0443   0.0000   442.3474    -0.0557384       22.6488      0.467178      -3.13556     -0.691776      0.253972      0.351817      0.401193      0.439871      0.479887      0.500314
 108   6 3012.9833    4.4302  1.6134 11.8036  0.0000  0.0165   0.0365   0.0430    0.0479   0.0000   442.3709     -0.132494       22.2930       1.45020      -3.42974      0.156876      0.236262      0.327465      0.368304      0.413829      0.446110      0.468480
 108   7 3257.6230    4.1488  2.2685 11.9686  0.0000  0.0211   0.0300   0.0558    0.0359   0.0000   442.8742      0.121752       21.3854      -1.08802      -2.81927      0.389057      0.295253      0.413890      0.473629      0.515309      0.567548      0.589682
 109   0 1059.1388    0.0456  0.0677  8.0134 -0.0033  0.0189   0.0049   0.0213    0.0134   0.0000   437.2590     -0.385003       20.7191      0.935982      -4.38886      0.286057      0.347647      0.479125      0.594767      0.688874      0.736947      0.564005
 109   1 1548.7334    0.2406  0.3788  7.9828  0.0000  0.0091   0.0045   0.0237    0.0198   0.0000   439.3802     -0.466941       22.1087      0.111312      -4.38525     0.0537937      0.124202      0.175325      0.198301      0.217688      0.223469      0.238384
 109   2 1903.0905    0.6154  0.9446  8.5363 -0.0001  0.0140   0.0072   0.0355    0.0427   0.0000   439.9819     -0.223693       22.2484      0.414030      -4.04303      0.124147      0.190482      0.275697      0.305103      0.349032      0.370854      0.376917
 109   3 2217.6477    1.1840  1.6398  9.2838  0.0000  0.0186   0.0105   0.0489    0.0493   0.0000   441.4837     -0.202220       21.9306     -0.367406      -3.48941    -0.0536618      0.255178      0.358337      0.406167      0.461643      0.498197      0.518091
 109   4 2500.2358    2.0666  2.0372 10.3451  0.0000  0.0206   0.0160   0.0561    0.0461   0.0000   442.0121      -1.23160       21.2969       1.65132      -3.96363      0.610256      0.287001      0.402932      0.463067      0.509440      0.551509      0.584033
 109   5 2766.3363    3.2096  1.7524 11.2728 -0.0000  0.0179   0.0260   0.0481    0.0434   0.0000   442.6389      0.276773       21.7171      0.392507      -4.66982     -0.357184      0.251152      0.354947      0.393341      0.446980      0.465378      0.498916
 109   6 3023.2828    4.3686  1.6275 11.9439  0.0000  0.0163   0.0360   0.0449    0.0412   0.0000   442.4168      0.144403       21.6937      0.867290      -3.55879     -0.157919      0.236207      0.324407      0.372579      0.423619      0.463321      0.481847
 109   7 3268.7021    4.2350  2.2110 11.9487  0.0002  0.0208   0.0306   0.0538    0.0367   0.0000   443.3994     -0.160278       21.5478     0.0987209      -2.48879      0.334933      0.291015      0.406124      0.465198      0.512984      0.559902      0.590686
 109   8 3506.9686    2.9880  4.1815 11.4199  0.0008  0.0367   0.0161   0.0978    0.0335   0.0000   443.0819     0.0378012       22.0303       1.10351      -2.84042      -1.26107      0.505167      0.723082      0.795508      0.906410      0.971538       1.02798
 110   0 1063.9040    0.0429  0.0567  8.0235  0.0000  0.0153   0.0047   0.0195    0.0133   0.0000   436.8567     0.0626248       21.9009      0.161205      -4.30369     -0.667263      0.201801      0.283171      0.333883      0.386698      0.374412      0.383704
 110   1 1554.6501    0.2367  0.4046  7.9738  0.0000  0.0096   0.0044   0.0249    0.0202   0.0000   439.5263     -0.422988       21.7205    -0.0342374      -4.31809     -0.252419      0.140927      0.189196      0.224593      0.244674      0.273975      0.284584
 110   2 1909.4657    0.6297  1.0268  8.4841  0.0000  0.0147   0.0073   0.0375    0.0472   0.0000   440.2996     -0.146770       21.9350     -0.506703      -3.97193     -0.405303      0.204069      0.286557      0.325505      0.358188      0.385842      0.410160
 110   3 2225.2726    1.1733  1.7204  9.3297  0.0000  0.0189   0.0102   0.0525    0.0467   0.0000   441.1053     -0.421751       21.8050      0.606171      -4.00765      0.386267      0.263004      0.367636      0.428666      0.475729      0.507580      0.537853
 110   4 2508.4408    2.0255  1.9666 10.5042  0.0000  0.0211   0.0162   0.0557    0.0431   0.0000   441.7824     -0.697275       21.2072     -0.471533      -1.98459     -0.150892      0.285696      0.407705      0.463196      0.507081      0.548691      0.562895
 110   5 2775.7695    3.2767  1.7474 11.3435  0.0000  0.0180   0.0269   0.0482    0.0434   0.0000   442.6156     -0.393555       22.3709      0.282311      -3.88206     -0.268886      0.254532      0.358961      0.408686      0.452630      0.485852      0.510422
 110   6 3033.4894    4.3964  1.6309 11.8774  0.0003  0.0165   0.0357   0.0438    0.0434   0.0000   442.2895     0.0882544       22.4201      0.853159      -3.73819     -0.179619      0.234520      0.325000      0.373860      0.409634      0.446198      0.466201
 110   7 3279.6676    4.0734  2.5811 11.8603  0.0001  0.0227   0.0275   0.0619    0.0353   0.0000   443.1272      0.403263       21.8090      0.240422      -2.41216     -0.480240      0.310641      0.442274      0.493352      0.557194      0.599413      0.626200
 111   0 1068.6267    0.0537  0.1284  7.9967  0.0000  0.0181   0.0048   0.0366    0.0137   0.0000   436.3388     -0.506226       22.0563      0.154847      -4.21087     -0.279909      0.219953      0.339772      0.383421      0.397629      0.433860      0.439819
 111   1 1560.4930    0.2384  0.4380  7.9459  0.0000  0.0105   0.0044   0.0255    0.0208   0.0000   439.5295     -0.255930       21.6540     -0.635175      -4.39801      0.326256      0.153190      0.206809      0.244793      0.263636      0.292574      0.314191
 111   2 1915.8423    0.6382  0.9570  8.6392  0.0000  0.0141   0.0075   0.0366    0.0424   0.0000   440.1110     0.0401744       21.6059      0.315433      -3.22608     -0.251679      0.191575      0.268362      0.305553      0.340475      0.360904      0.374653
 111   3 2232.8701    1.2087  1.6793  9.3449 -0.0000  0.0186   0.0104   0.0499    0.0479   0.0000   441.2013     -0.201878       21.3714    -0.0714219      -4.04520     -0.334849      0.261525      0.358239      0.409033      0.456326      0.489867      0.525469
 111   4 2516.6691    2.1142  2.1014 10.3914  0.0000  0.0209   0.0159   0.0567    0.0454   0.0000   441.5142      0.166098       21.2074     -0.213299      -3.90030     -0.897580      0.289294      0.399412      0.458729      0.505502      0.547167      0.567191
 111   5 2785.1277    3.3429  1.7163 11.3295 -0.0000  0.0174   0.0267   0.0465    0.0427   0.0000   442.5052     -0.157357       21.1729      0.948910      -3.74138     -0.546117      0.242832      0.330786      0.376409      0.420704      0.453029      0.475944
 111   6 3043.6484    4.3568  1.7423 11.9283 -0.0000  0.0174   0.0346   0.0466    0.0406   0.0000   442.3723    -0.0273708       22.3526      0.358509      -3.59914      0.287558      0.237431      0.332533      0.375893      0.423125      0.460338      0.476281
 111   7 3290.6493    4.1342  2.6451 11.8115 -0.0001  0.0232   0.0274   0.0608    0.0360   0.0000   443.5473      0.185359       21.0553      0.802984      -3.03192     -0.234057      0.315373      0.447032      0.503954      0.563664      0.605017      0.638280
 111   8 3530.6737    3.0397  5.3737 11.3360 -0.0120  0.0479   0.0101   0.1134    0.0149   0.0000   443.8883       1.02053       20.4386       2.46764      -2.98793     -0.523699      0.622409      0.917885       1.01866       1.13261       1.20267       1.27357
 112   0 1073.2995    0.0505  0.0578  7.9647  0.0000  0.0136   0.0045   0.0160    0.0132   0.0000   436.5352     -0.446675       21.9161     -0.178629      -5.17027     -0.204831      0.182667      0.256973      0.326978      0.303499      0.382915      0.416834
 112   1 1566.3218    0.2470  0.4269  7.9897  0.0000  0.0102   0.0045   0.0249    0.0205   0.0000   439.2555     -0.228602       21.9092     -0.263839      -4.11703     -0.358787      0.135868      0.192588      0.217237      0.247375      0.270734      0.283135
 112   2 1922.1315    0.6556  1.0057  8.6044 -0.0000  0.0144   0.0076   0.0378    0.0454   0.0000   440.2507     -0.431431       21.8457      0.411562      -4.16956     0.0437519      0.192175      0.271230      0.308845      0.334295      0.371017      0.394093
 112   3 2240.3759    1.2394  1.6757  9.4450  0.0000  0.0190   0.0108   0.0491    0.0468   0.0000   441.4787     0.0267635       21.4708      0.867568      -3.73867      0.573360      0.256737      0.361659      0.408158      0.457902      0.501115      0.522284
 112   4 2524.9406    2.1669  2.0496 10.4622  0.0002  0.0209   0.0165   0.0547    0.0447   0.0000   441.9810     -0.360058       21.6469      0.707617      -2.81983      0.103433      0.284439      0.397514      0.455673      0.505069      0.554741      0.590930
 112   5 2794.3762    3.3477  1.7900 11.2088 -0.0000  0.0183   0.0263   0.0467    0.0459   0.0000   442.4360      0.971003       21.2329    -0.0852331      -3.98035    -0.0488339      0.249328      0.361715      0.398318      0.451556      0.484896      0.498662
 112   6 3053.7697    4.4463  1.6909 12.0001  0.0000  0.0170   0.0352   0.0452    0.0383   0.0000   442.7960    -0.0899232       21.7204      0.640320      -2.68343     -0.523570      0.230433      0.327324      0.364270      0.405624      0.440634      0.459288
 112   7 3301.5856    3.9346  2.5930 11.9569  0.0000  0.0236   0.0264   0.0623    0.0317   0.0000   442.4711     -0.162548       21.2518     -0.563217      -2.74358       1.14022      0.313686      0.451845      0.495295      0.568314      0.603767      0.640757
 112   8 3542.5029    2.8318  4.9933 11.4297  0.0125  0.0440   0.0134   0.1144    0.0267   0.0000   443.0522      0.627214       20.3520       1.29517     -0.383560      -1.18372      0.571626      0.828446      0.921610       1.04570       1.09678       1.16779
 113   0 1077.9814    0.0533  0.0921  7.9600  0.0000  0.0143   0.0044   0.0245    0.0133   0.0000   436.8227     -0.563559       22.2794     -0.518255      -4.54495      0.733242      0.210417      0.296097      0.346708      0.372096      0.430591      0.469366
 113   1 1572.1410    0.2552  0.4096  7.9939  0.0000  0.0095   0.0046   0.0236    0.0209   0.0000   439.3832     -0.272390       21.7348      0.259664      -4.13148    -0.0279591      0.131712      0.184368      0.213791      0.236017      0.255329      0.274058
 113   2 1928.4001    0.6643  1.0761  8.5461  0.0000  0.0148   0.0075   0.0394    0.0492   0.0000   440.4045     -0.113626       21.9964    -0.0769245      -3.30734      0.108578      0.200614      0.285302      0.318529      0.359100      0.379760      0.402362
 113   3 2247.8456    1.2594  1.6861  9.4516  0.0000  0.0187   0.0108   0.0491    0.0476   0.0000   441.5984     -0.184938       21.5633      0.317649      -3.14603     -0.195801      0.250778      0.350705      0.394251      0.438863      0.476049      0.496555
 113   4 2533.0601    2.1384  2.0351 10.5736 -0.0000  0.0210   0.0166   0.0567    0.0435   0.0000   441.6503     -0.212514       21.5826      0.232192      -4.31134     -0.839336      0.277453      0.391571      0.445692      0.493683      0.533923      0.537308
 113   5 2803.7118    3.3766  1.7696 11.4122  0.0000  0.0178   0.0267   0.0481    0.0415   0.0000   442.7550     -0.318839       21.3063     -0.463070      -3.15544     -0.193294      0.238582      0.334940      0.380449      0.420726      0.456117      0.482047
 113   6 3063.8019    4.5902  1.7991 11.7242  0.0002  0.0171   0.0349   0.0459    0.0485   0.0000   442.6920      0.325202       21.9964      0.292867      -2.98649      0.630181      0.229074      0.321572      0.359892      0.405645      0.440612      0.468241
 113   7 3312.3897    4.0136  2.9274 11.7921  0.0006  0.0249   0.0252   0.0661    0.0348   0.0000   443.7223     -0.169204       20.7240   -0.00483392      -4.79776      0.100200      0.332243      0.468269      0.524526      0.593288      0.630856      0.673932
 113   8 3554.0641    2.8874  5.4383 11.5015 -0.0023  0.0494   0.0152   0.1237    0.0308   0.0000   443.3926      0.311580       21.9216       1.44500      -1.45878     -0.278114      0.623836      0.924444       1.01779       1.16673       1.22536       1.28095
 114   0 1082.6085    0.0449  0.0719  7.9660  0.0000  0.0163   0.0047   0.0230    0.0132   0.0000   437.2117      0.589994       21.6989     -0.488660      -3.96181     0.0681431      0.215467      0.304833      0.355940      0.397447      0.499600      0.485070
 114   1 1577.8719    0.2409  0.4889  7.9554  0.0000  0.0110   0.0043   0.0296    0.0218   0.0000   439.5935     -0.594426       21.5297      0.530870      -4.41499      0.359649      0.152300      0.201109      0.238092      0.254668      0.283011      0.298135
 114   2 1934.6383    0.6727  1.0641  8.5592  0.0000  0.0146   0.0076   0.0390    0.0502   0.0000   439.8132     -0.107254       21.7622      0.499958      -4.67737     -0.334603      0.198041      0.272965      0.310806      0.352634      0.392247      0.402950
 114   3 2255.2660    1.2616  1.6386  9.6380 -0.0001  0.0189   0.0112   0.0497    0.0438   0.0000   441.3249      0.173749       21.2766      0.297961      -3.56405      0.222539      0.251144      0.356285      0.405936      0.449434      0.486909      0.500814
 114   4 2541.1658    2.2208  2.0409 10.5631  0.0002  0.0205   0.0168   0.0552    0.0436   0.0000   442.4240     -0.176209       21.6628     -0.186243      -2.87023      0.494227      0.272368      0.384212      0.437444      0.480467      0.522066      0.555447
 114   5 2812.9007    3.5671  1.7809 11.2421  0.0000  0.0172   0.0272   0.0462    0.0468   0.0000   442.6687     -0.584320       22.3539      0.619786      -3.63200     0.0782459      0.233128      0.325729      0.375706      0.408209      0.452118      0.479354
 114   6 3073.8279    4.4518  1.7087 12.0273  0.0000  0.0171   0.0353   0.0458    0.0394   0.0000   442.6571     -0.675014       21.8559   -0.00966705      -3.53584      0.699411      0.229060      0.319828      0.366999      0.410805      0.450447      0.468812
[truncated: 138,865 more chars]
