# Supplementary material for: Global-Mode Analysis of Full-Disk Data from the Michelson Doppler Imager and the Helioseismic and Magnetic Imager
Source: Sol Phys. 2018 Jan 31;293(2):29. doi: 10.1007/s11207-017-1201-5 (PMC6566312; doi:10.1007/s11207-017-1201-5)
Supplement: Supplementary file 3 — (TAR 230.0 MB) [file 11207_2017_1201_MOESM3_ESM.tar › MDI/mdifdasym.3904.18]

   1  15 2291.9342    1.6543  0.9025 14.2906 -0.0403       5.27684  0.2159   0.2183   0.3011    0.1672   0.0000       5.61338  1772.4804      -78.2875       0.00000       0.00000       0.00000       0.00000       0.00000       0.00000       0.00000       0.00000       0.00000       0.00000       0.00000       0.00000       0.00000       0.00000       0.00000       0.00000       222.495       114.142       0.00000       0.00000       0.00000       0.00000       0.00000       0.00000       0.00000       0.00000       0.00000       0.00000       0.00000       0.00000       0.00000       0.00000       0.00000       0.00000
   1  16 2425.7917    1.7373  1.0314 15.1113  0.0000      -3.27946  0.2134   0.1836   0.4313    0.1640   0.0000       6.83645   224.7706       45.6512       0.00000       0.00000       0.00000       0.00000       0.00000       0.00000       0.00000       0.00000       0.00000       0.00000       0.00000       0.00000       0.00000       0.00000       0.00000       0.00000       280.586       94.1863       0.00000       0.00000       0.00000       0.00000       0.00000       0.00000       0.00000       0.00000       0.00000       0.00000       0.00000       0.00000       0.00000       0.00000       0.00000       0.00000
   1  20 2963.5269    3.5652  1.1623 14.7252 -0.0096       3.60509  0.1739   0.2396   0.3069    0.2198   0.0000       3.71435   355.0870      -73.0908       0.00000       0.00000       0.00000       0.00000       0.00000       0.00000       0.00000       0.00000       0.00000       0.00000       0.00000       0.00000       0.00000       0.00000       0.00000       0.00000       174.618       70.8643       0.00000       0.00000       0.00000       0.00000       0.00000       0.00000       0.00000       0.00000       0.00000       0.00000       0.00000       0.00000       0.00000       0.00000       0.00000       0.00000
   1  21 3098.4191    3.7279  1.0760 14.2445  0.0000       9.33185  0.1410   0.2533   0.3390    0.3160   0.0000       5.04501   392.6054       186.933       0.00000       0.00000       0.00000       0.00000       0.00000       0.00000       0.00000       0.00000       0.00000       0.00000       0.00000       0.00000       0.00000       0.00000       0.00000       0.00000       120.221       73.9806       0.00000       0.00000       0.00000       0.00000       0.00000       0.00000       0.00000       0.00000       0.00000       0.00000       0.00000       0.00000       0.00000       0.00000       0.00000       0.00000
   1  22 3233.1108    4.0682  1.6351 14.9948  0.0000      0.184459  0.2313   0.2446   0.3424    0.2056   0.0000       2.44761   318.7373      -20.5837       0.00000       0.00000       0.00000       0.00000       0.00000       0.00000       0.00000       0.00000       0.00000       0.00000       0.00000       0.00000       0.00000       0.00000       0.00000       0.00000       216.805       106.824       0.00000       0.00000       0.00000       0.00000       0.00000       0.00000       0.00000       0.00000       0.00000       0.00000       0.00000       0.00000       0.00000       0.00000       0.00000       0.00000
   1  23 3369.8435    3.3540  2.1857 15.2184  0.0000       5.94757  0.3032   0.2154   0.5561    0.1366   0.0000       2.73924   983.0772       307.302       0.00000       0.00000       0.00000       0.00000       0.00000       0.00000       0.00000       0.00000       0.00000       0.00000       0.00000       0.00000       0.00000       0.00000       0.00000       0.00000       300.158       113.535       0.00000       0.00000       0.00000       0.00000       0.00000       0.00000       0.00000       0.00000       0.00000       0.00000       0.00000       0.00000       0.00000       0.00000       0.00000       0.00000
   1  24 3505.2594    2.8507  3.7424 15.6721  0.0000       4.26838  0.5522   0.1907   0.9124    0.0914   0.0000       2.16719  -276.4317       231.965       0.00000       0.00000       0.00000       0.00000       0.00000       0.00000       0.00000       0.00000       0.00000       0.00000       0.00000       0.00000       0.00000       0.00000       0.00000       0.00000       617.262       211.924       0.00000       0.00000       0.00000       0.00000       0.00000       0.00000       0.00000       0.00000       0.00000       0.00000       0.00000       0.00000       0.00000       0.00000       0.00000       0.00000
   1  25 3641.1828    2.2692  3.4417 15.7523  0.0000       5.79159  0.6996   0.2425   1.0927    0.0942   0.0000       3.82503   778.0160       299.815       0.00000       0.00000       0.00000       0.00000       0.00000       0.00000       0.00000       0.00000       0.00000       0.00000       0.00000       0.00000       0.00000       0.00000       0.00000       0.00000       651.102       240.060       0.00000       0.00000       0.00000       0.00000       0.00000       0.00000       0.00000       0.00000       0.00000       0.00000       0.00000       0.00000       0.00000       0.00000       0.00000       0.00000
   2  12 1945.9218    0.6067  0.7882 13.0089  0.0000       1.65846  0.1344   0.0383   0.1836    0.1422   0.0000       4.23129   505.5548      0.709404       38.3204      -1.10201       0.00000       0.00000       0.00000       0.00000       0.00000       0.00000       0.00000       0.00000       0.00000       0.00000       0.00000       0.00000       0.00000       0.00000       89.2761       70.3592       34.0602       11.3186       0.00000       0.00000       0.00000       0.00000       0.00000       0.00000       0.00000       0.00000       0.00000       0.00000       0.00000       0.00000       0.00000       0.00000
   2  14 2217.5591    0.9099  0.6775 13.8066  0.0000      -3.77747  0.1306   0.0593   0.1375    0.1383   0.0000       3.17423   434.4996       28.5792       31.2582      -7.86677       0.00000       0.00000       0.00000       0.00000       0.00000       0.00000       0.00000       0.00000       0.00000       0.00000       0.00000       0.00000       0.00000       0.00000       86.1942       80.7102       26.8563       14.8746       0.00000       0.00000       0.00000       0.00000       0.00000       0.00000       0.00000       0.00000       0.00000       0.00000       0.00000       0.00000       0.00000       0.00000
   2  15 2352.3987    1.3760  0.8858 13.6638  0.0000     -0.545624  0.1006   0.0837   0.1842    0.1796   0.0000       1.72558   235.3481       78.6906      -37.7690       1.62506       0.00000       0.00000       0.00000       0.00000       0.00000       0.00000       0.00000       0.00000       0.00000       0.00000       0.00000       0.00000       0.00000       0.00000       65.5845       62.1516       24.3731       10.4528       0.00000       0.00000       0.00000       0.00000       0.00000       0.00000       0.00000       0.00000       0.00000       0.00000       0.00000       0.00000       0.00000       0.00000
   2  16 2485.8850    1.6977  1.1322 13.9978  0.0000      0.191558  0.1441   0.0887   0.2162    0.1492   0.0000       2.00894   514.6806       144.209      -1.00953      -9.82334       0.00000       0.00000       0.00000       0.00000       0.00000       0.00000       0.00000       0.00000       0.00000       0.00000       0.00000       0.00000       0.00000       0.00000       91.2157       82.3883       31.1676       9.59130       0.00000       0.00000       0.00000       0.00000       0.00000       0.00000       0.00000       0.00000       0.00000       0.00000       0.00000       0.00000       0.00000       0.00000
   2  21 3160.1537    4.2174  1.2001 13.3039 -0.0008       1.84891  0.1080   0.2009   0.2015    0.3432   0.0000       2.30389   373.9667       156.024      -28.0542       37.2458       0.00000       0.00000       0.00000       0.00000       0.00000       0.00000       0.00000       0.00000       0.00000       0.00000       0.00000       0.00000       0.00000       0.00000       61.7323       47.4676       27.0283       8.87616       0.00000       0.00000       0.00000       0.00000       0.00000       0.00000       0.00000       0.00000       0.00000       0.00000       0.00000       0.00000       0.00000       0.00000
   2  22 3295.3864    4.2191  3.8139 13.9516  0.0005      0.979220  0.3534   0.1120   0.3559    0.1164   0.0000      0.597163   353.1489      -75.0331      -3.41389       47.2794       0.00000       0.00000       0.00000       0.00000       0.00000       0.00000       0.00000       0.00000       0.00000       0.00000       0.00000       0.00000       0.00000       0.00000       177.619       211.734       81.7488       23.8502       0.00000       0.00000       0.00000       0.00000       0.00000       0.00000       0.00000       0.00000       0.00000       0.00000       0.00000       0.00000       0.00000       0.00000
   3  12 2001.2516    0.5859  0.5658  9.8232  0.0000       4.78223  0.0606   0.0372   0.1237    0.1975   0.0000       2.69601   465.8208       17.8200      -1.35554       11.7583       1.75251      -2.12131       0.00000       0.00000       0.00000       0.00000       0.00000       0.00000       0.00000       0.00000       0.00000       0.00000       0.00000       0.00000       28.2971       29.0043       18.2101       10.8652       4.38284       1.72375       0.00000       0.00000       0.00000       0.00000       0.00000       0.00000       0.00000       0.00000       0.00000       0.00000       0.00000       0.00000
   3  13 2137.7050    0.7105  0.5592 10.1803  0.0000       3.49995  0.0646   0.0409   0.1194    0.1966   0.0000       3.33893   400.2624      -4.84697       30.2791       5.77653       11.6940       2.52340       0.00000       0.00000       0.00000       0.00000       0.00000       0.00000       0.00000       0.00000       0.00000       0.00000       0.00000       0.00000       29.1455       27.9497       19.7200       10.6629       4.47682       1.41337       0.00000       0.00000       0.00000       0.00000       0.00000       0.00000       0.00000       0.00000       0.00000       0.00000       0.00000       0.00000
   3  14 2273.5349    1.0869  0.5683 10.7071  0.0000       2.39169  0.0882   0.0627   0.1009    0.1900   0.0000       2.92127   399.9047       32.3326      -7.63672       12.8885     -0.608401      0.571626       0.00000       0.00000       0.00000       0.00000       0.00000       0.00000       0.00000       0.00000       0.00000       0.00000       0.00000       0.00000       29.9494       28.7973       20.9789       19.9505       6.06435       2.33915       0.00000       0.00000       0.00000       0.00000       0.00000       0.00000       0.00000       0.00000       0.00000       0.00000       0.00000       0.00000
   3  15 2407.7147    1.3407  1.0135 10.0546  0.0017       3.87890  0.1000   0.0636   0.1507    0.4510   0.0000       1.75638   475.5718      -26.8941      -20.1019      -14.4981      -9.52276       1.21668       0.00000       0.00000       0.00000       0.00000       0.00000       0.00000       0.00000       0.00000       0.00000       0.00000       0.00000       0.00000       47.2406       45.4072       28.0407       12.4137       5.62525       1.54265       0.00000       0.00000       0.00000       0.00000       0.00000       0.00000       0.00000       0.00000       0.00000       0.00000       0.00000       0.00000
   3  18 2811.5434    2.9478  1.0168 11.4382  0.0000       2.20477  0.1452   0.1425   0.1638    0.6274   0.0000       2.05948   417.5964      -7.21206       10.4101       6.12754      -15.9954      0.788259       0.00000       0.00000       0.00000       0.00000       0.00000       0.00000       0.00000       0.00000       0.00000       0.00000       0.00000       0.00000       45.3930       53.0349       40.5774       12.0637       12.3250       3.71460       0.00000       0.00000       0.00000       0.00000       0.00000       0.00000       0.00000       0.00000       0.00000       0.00000       0.00000       0.00000
   3  19 2947.0474    3.5684  0.7914 12.0426  0.0000      0.466223  0.0660   0.1772   0.1245    0.4442   0.0000       1.53580   447.5233       26.5828       17.8008      -7.31741      -1.13981     -0.150397       0.00000       0.00000       0.00000       0.00000       0.00000       0.00000       0.00000       0.00000       0.00000       0.00000       0.00000       0.00000       27.2853       25.3948       17.9893       9.99706       4.40708       1.25446       0.00000       0.00000       0.00000       0.00000       0.00000       0.00000       0.00000       0.00000       0.00000       0.00000       0.00000       0.00000
   3  20 3082.2055    3.6831  0.9074 12.0272  0.0000      -2.14635  0.0871   0.1718   0.1308    0.5412   0.0000       1.60457   433.6166      -5.41017       5.78545      -16.9717       6.96331      -2.74217       0.00000       0.00000       0.00000       0.00000       0.00000       0.00000       0.00000       0.00000       0.00000       0.00000       0.00000       0.00000       26.0003       30.9246       18.9850       15.0920       5.30741       2.31045       0.00000       0.00000       0.00000       0.00000       0.00000       0.00000       0.00000       0.00000       0.00000       0.00000       0.00000       0.00000
   3  21 3218.0272    3.8893  1.5663 11.4195  0.0000       2.69640  0.1079   0.1572   0.2008    0.8620   0.0000       1.28998   456.0745       45.9654      -15.9490       12.2940      -4.37227       2.11202       0.00000       0.00000       0.00000       0.00000       0.00000       0.00000       0.00000       0.00000       0.00000       0.00000       0.00000       0.00000       36.3291       39.8243       25.4676       16.2944       6.29450       2.60042       0.00000       0.00000       0.00000       0.00000       0.00000       0.00000       0.00000       0.00000       0.00000       0.00000       0.00000       0.00000
   3  22 3353.7566    3.4734  1.6347 12.1413  0.0029       1.11366  0.1158   0.1307   0.1896    0.3451   0.0000       1.16253   591.0007       124.047       51.3828     -0.934552       3.94948      -2.96870       0.00000       0.00000       0.00000       0.00000       0.00000       0.00000       0.00000       0.00000       0.00000       0.00000       0.00000       0.00000       42.2133       42.1399       28.9035       15.7610       7.32413       2.38160       0.00000       0.00000       0.00000       0.00000       0.00000       0.00000       0.00000       0.00000       0.00000       0.00000       0.00000       0.00000
   3  23 3490.1122    2.7115  2.4918 11.7322 -0.0072       1.09567  0.1524   0.0867   0.2712    0.2296   0.0000      0.758688   372.0302      -58.9600      -59.3148       43.2507      -1.53976       1.33664       0.00000       0.00000       0.00000       0.00000       0.00000       0.00000       0.00000       0.00000       0.00000       0.00000       0.00000       0.00000       60.6130       58.9572       40.1225       21.2364       9.61238       2.86981       0.00000       0.00000       0.00000       0.00000       0.00000       0.00000       0.00000       0.00000       0.00000       0.00000       0.00000       0.00000
   3  24 3626.2307    2.3046  4.3921 11.1424  0.0000      0.136483  0.2064   0.0572   0.3807    0.1819   0.0000      0.386786   430.2351       37.4653      -59.5264      -21.9774      -2.73703     -0.562823       0.00000       0.00000       0.00000       0.00000       0.00000       0.00000       0.00000       0.00000       0.00000       0.00000       0.00000       0.00000       74.3303       70.5310       52.0685       30.7392       13.6335       4.00525       0.00000       0.00000       0.00000       0.00000       0.00000       0.00000       0.00000       0.00000       0.00000       0.00000       0.00000       0.00000
   3  25 3763.1411    1.9900  5.3808 11.2712  0.0304      0.114224  0.2613   0.0464   0.4432    0.1147   0.0000      0.334345   450.0212      -39.0871      -17.5271       22.8316      0.995940      -5.95497       0.00000       0.00000       0.00000       0.00000       0.00000       0.00000       0.00000       0.00000       0.00000       0.00000       0.00000       0.00000       86.7308       95.5847       60.9668       40.4014       15.7620       6.20302       0.00000       0.00000       0.00000       0.00000       0.00000       0.00000       0.00000       0.00000       0.00000       0.00000       0.00000       0.00000
   4  13 2188.5028    0.7369  0.9841 11.6205 -0.0030       5.13512  0.0983   0.0335   0.1642    0.1377   0.0000       2.85944   425.3591      -44.7095       10.7983       16.9519      -6.44460      -5.70601    -0.0412709      0.211753       0.00000       0.00000       0.00000       0.00000       0.00000       0.00000       0.00000       0.00000       0.00000       0.00000       24.4094       29.7800       21.9704       18.3823       8.40325       5.46264       1.77141      0.603359       0.00000       0.00000       0.00000       0.00000       0.00000       0.00000       0.00000       0.00000       0.00000       0.00000
   4  18 2864.1843    3.0402  0.9362 12.1405 -0.0029     -0.705129  0.0847   0.1282   0.1268    0.3480   0.0000       2.55783   455.4820       6.94351       37.3188       2.72068       7.63977       7.96193     -0.455855    -0.0553800       0.00000       0.00000       0.00000       0.00000       0.00000       0.00000       0.00000       0.00000       0.00000       0.00000       20.2236       30.3092       18.4214       16.1049       7.67512       4.57423       1.56012      0.549939       0.00000       0.00000       0.00000       0.00000       0.00000       0.00000       0.00000       0.00000       0.00000       0.00000
   4  19 3000.3551    3.8917  1.0594 12.2003 -0.0011       3.56021  0.0828   0.1501   0.1469    0.5071   0.0000       1.68403   404.6720       14.7618       7.17801       9.50343       11.4820       3.34938     -0.196938      0.267785       0.00000       0.00000       0.00000       0.00000       0.00000       0.00000       0.00000       0.00000       0.00000       0.00000       27.2463       27.7809       23.0449       13.7040       8.06976       3.22765       1.37128      0.342156       0.00000       0.00000       0.00000       0.00000       0.00000       0.00000       0.00000       0.00000       0.00000       0.00000
   4  20 3136.1307    3.7334  1.3750 11.6494 -0.0016       2.63339  0.0860   0.1279   0.1582    0.6409   0.0000       1.10674   392.4555       36.8287      -16.4477      -19.9679       3.03970       6.89711       2.00422     -0.679329       0.00000       0.00000       0.00000       0.00000       0.00000       0.00000       0.00000       0.00000       0.00000       0.00000       22.1682       21.8067       21.5005       13.6193       8.00406       4.71214       1.80091      0.418104       0.00000       0.00000       0.00000       0.00000       0.00000       0.00000       0.00000       0.00000       0.00000       0.00000
   4  21 3271.8072    3.6732  1.6992 12.4399 -0.0003       1.34591  0.1112   0.1064   0.1781    0.2884   0.0000       1.00183   415.4503       44.2364       15.9567      -18.9401       2.27978      0.728184       2.03214     -0.498897       0.00000       0.00000       0.00000       0.00000       0.00000       0.00000       0.00000       0.00000       0.00000       0.00000       31.4718       28.6899       26.0303       19.8386       11.5628       5.82262       1.95339      0.458336       0.00000       0.00000       0.00000       0.00000       0.00000       0.00000       0.00000       0.00000       0.00000       0.00000
   4  22 3408.2526    3.4194  2.4085 12.1633 -0.0005      0.145622  0.1238   0.0852   0.2099    0.2275   0.0000      0.530259   432.6083       23.9543       20.4917       29.8381      -9.61572       2.68821       1.35664     -0.616743       0.00000       0.00000       0.00000       0.00000       0.00000       0.00000       0.00000       0.00000       0.00000       0.00000       35.3288       38.6194       30.4589       19.6885       12.2236       5.21480       2.29829      0.606949       0.00000       0.00000       0.00000       0.00000       0.00000       0.00000       0.00000       0.00000       0.00000       0.00000
   4  23 3545.0191    2.9147  2.7712 12.7209  0.0012      0.993571  0.1548   0.0697   0.2296    0.1365   0.0000      0.487769   476.1632       93.0333       4.95172       27.2902       8.30840      -6.26805      0.450341     -0.777399       0.00000       0.00000       0.00000       0.00000       0.00000       0.00000       0.00000       0.00000       0.00000       0.00000       45.7358       47.4800       40.2639       23.3802       13.5184       6.69535       2.73269      0.644274       0.00000       0.00000       0.00000       0.00000       0.00000       0.00000       0.00000       0.00000       0.00000       0.00000
   5  14 2371.1820    1.2965  1.0123 11.4226 -0.0032       2.98870  0.0916   0.0499   0.1270    0.2084   0.0000       1.64262   434.5058      -14.8017       20.0064       2.72600      -10.0510      -4.47024      -1.39253      -1.09428     -0.298323    -0.0312653       0.00000       0.00000       0.00000       0.00000       0.00000       0.00000       0.00000       0.00000       23.8099       22.9574       20.5750       16.4299       12.2672       6.86337       2.78182       1.26665      0.398991     0.0814998       0.00000       0.00000       0.00000       0.00000       0.00000       0.00000       0.00000       0.00000
   5  15 2506.1741    1.6868  0.9504 11.2815 -0.0018       2.47743  0.0706   0.0597   0.1123    0.2874   0.0000       1.47179   433.4399      0.223442       5.36254       1.88787     -0.208980      -2.48801     -0.804273    -0.0617823      0.340164     0.0919218       0.00000       0.00000       0.00000       0.00000       0.00000       0.00000       0.00000       0.00000       13.8797       16.1508       13.5371       11.3211       7.83500       4.59954       2.29158      0.970150      0.338767     0.0856370       0.00000       0.00000       0.00000       0.00000       0.00000       0.00000       0.00000       0.00000
   5  16 2641.4093    2.3547  1.1425 11.4330  0.0003       1.67657  0.1578   0.0826   0.1261    0.4690   0.0000       1.48663   444.2612      -1.09586      -8.41651     -0.241745       12.0638      -4.06667      0.277755     -0.293965     -0.143333    0.00269942       0.00000       0.00000       0.00000       0.00000       0.00000       0.00000       0.00000       0.00000       43.5501       53.2660       42.6247       27.6133       16.8343       6.31045       5.18435       1.17632      0.760803      0.179493       0.00000       0.00000       0.00000       0.00000       0.00000       0.00000       0.00000       0.00000
   5  17 2777.3905    2.8974  1.0850  0.6885  0.0000      0.778688  0.0820   0.0957   0.1219 1000.0000   0.0000       1.12230   452.1485       15.2756       18.4561       14.1139      -1.24698      -6.46727       0.00000       0.00000       0.00000       0.00000       0.00000       0.00000       0.00000       0.00000       0.00000       0.00000       0.00000       0.00000       22.2903       24.0604       21.6885       14.4054       9.00872       4.90366       2.57193       1.09529      0.391519     0.0741503       0.00000       0.00000       0.00000       0.00000       0.00000       0.00000       0.00000       0.00000
   5  18 2913.8273    3.6581  0.9417  5.2727  0.0000       1.82601  0.0783   0.1301   0.1176  406.8518   0.0000       1.30606   432.1905       30.8167      -13.8247       13.0699       13.5109      -5.49509       0.00000       0.00000       0.00000       0.00000       0.00000       0.00000       0.00000       0.00000       0.00000       0.00000       0.00000       0.00000       23.0171       18.8373       14.2498       16.5609       14.1744       7.52394       3.50393       1.08235      0.379479     0.0840049       0.00000       0.00000       0.00000       0.00000       0.00000       0.00000       0.00000       0.00000
   5  20 3186.4693    3.7192  1.6903 10.3391  0.0009       1.13472  0.1022   0.0950   0.1550    1.9112   0.0000      0.655304   445.1011       43.2852       15.5208       16.5982      0.490751      -3.28760       1.89556       1.10158     -0.782007     -0.155678       0.00000       0.00000       0.00000       0.00000       0.00000       0.00000       0.00000       0.00000       20.3077       24.2138       20.6344       15.7815       11.2860       6.11529       3.51680       1.30365      0.520314      0.122963       0.00000       0.00000       0.00000       0.00000       0.00000       0.00000       0.00000       0.00000
   5  21 3322.7085    3.9256  1.6517 10.5269 -0.0028      0.163114  0.1060   0.1083   0.1579    2.1730   0.0000      0.787576   434.5454       53.8896      -20.0013       22.9109      -24.1068       18.0198      -3.02174     -0.775736      0.548101     0.0384795       0.00000       0.00000       0.00000       0.00000       0.00000       0.00000       0.00000       0.00000       25.5765       27.9545       22.6717       18.5741       11.6740       6.99007       3.34087       1.37974      0.417823      0.116508       0.00000       0.00000       0.00000       0.00000       0.00000       0.00000       0.00000       0.00000
   5  22 3459.5093    3.1017  2.6593 11.9183 -0.0047      0.269953  0.1262   0.0669   0.2099    0.2422   0.0000      0.431447   478.7013      -4.33082      -48.5823       28.4322       3.04520       2.56508       8.23004     -0.189306      0.439122     -0.381207       0.00000       0.00000       0.00000       0.00000       0.00000       0.00000       0.00000       0.00000       27.1993       31.3262       28.3492       21.1638       12.6849       8.24996       4.16530       2.00322      0.641093      0.156159       0.00000       0.00000       0.00000       0.00000       0.00000       0.00000       0.00000       0.00000
   5  23 3596.8211    2.6737  3.6311 12.0147 -0.0028     0.0853512  0.1479   0.0497   0.2512    0.1448   0.0000      0.316206   457.0261       21.7009      -41.8085      -2.83204       1.94186       7.61425       7.41893       4.84262      0.192643     -0.173978       0.00000       0.00000       0.00000       0.00000       0.00000       0.00000       0.00000       0.00000       32.2619       36.8467       31.8031       24.2289       16.3024       9.14853       4.93431       1.97999      0.705057      0.165497       0.00000       0.00000       0.00000       0.00000       0.00000       0.00000       0.00000       0.00000
   6  13 2279.8896    1.0957  0.6990  9.5972 -0.0126       1.93864  0.0568   0.0445   0.0847    0.5064   0.0000       1.10700   434.7269       17.0630       17.8339      -20.8656      -4.31059     -0.488316      -7.07477       1.96629      0.426373      0.233844    -0.0320103    -0.0101857       0.00000       0.00000       0.00000       0.00000       0.00000       0.00000       10.5366       13.1998       11.7605       10.9119       5.64773       5.30483       2.61910       1.71973      0.670757      0.342797     0.0648179     0.0213419       0.00000       0.00000       0.00000       0.00000       0.00000       0.00000
   6  15 2551.2240    1.8578  1.0853 11.1299 -0.0083       3.37289  0.1156   0.0774   0.1216    0.4533   0.0000       1.33565   429.2075       41.5582      -21.9179       23.7737      -2.21763       3.14868      -7.27412       2.85501      -1.31013     -0.613398     0.0991274    -0.0259666       0.00000       0.00000       0.00000       0.00000       0.00000       0.00000       22.8543       20.2923       16.5914       15.9990       15.3150       10.4964       7.39196       2.95769       1.05238      0.389474      0.138421     0.0258264       0.00000       0.00000       0.00000       0.00000       0.00000       0.00000
   6  16 2687.1933    2.5769  1.0003 10.7226  0.0028       1.17502  0.0613   0.0926   0.1122    0.8660   0.0000       1.33250   415.2994       28.7844       13.0538       21.8162      -4.94943       1.97036       4.14713      -1.83265      -1.19923     0.0305691    0.00985095    -0.0160105       0.00000       0.00000       0.00000       0.00000       0.00000       0.00000       14.0645       15.7113       14.0119       10.8690       7.56277       4.95572       2.59920       1.30307      0.546832      0.221688     0.0610315     0.0138833       0.00000       0.00000       0.00000       0.00000       0.00000       0.00000
   6  17 2823.7838    3.0813  0.9772 10.9478  0.0005      0.705124  0.0553   0.1088   0.1157    1.1407   0.0000       1.06364   438.3042       14.8859       14.9375      -8.34073      -2.07147      -3.09765      0.161660      0.361795       1.18373     -0.314122     0.0558974    -0.0148115       0.00000       0.00000       0.00000       0.00000       0.00000       0.00000       10.0672       12.4398       10.9132       9.29199       6.64287       4.61256       2.37971       1.43849      0.531583      0.257557     0.0722336     0.0172863       0.00000       0.00000       0.00000       0.00000       0.00000       0.00000
   6  18 2960.7970    3.6084  1.0543 11.5871 -0.0081      0.665005  0.0703   0.1260   0.1091    1.1086   0.0000       1.03208   421.2113       17.4688       13.6820       5.79180       3.11119       3.92326       1.28052      -2.68482      0.204922     0.0120203     0.0143017  -0.000450850       0.00000       0.00000       0.00000       0.00000       0.00000       0.00000       13.3980       15.0161       12.8297       10.9802       8.97427       5.81058       3.45951       1.48526      0.761360      0.248035     0.0871792     0.0184500       0.00000       0.00000       0.00000       0.00000       0.00000       0.00000
   6  19 3097.5519    4.1085  1.0027 11.7064 -0.0102       3.48594  0.0671   0.1491   0.1106    1.4585   0.0000       1.07653   438.7765       6.55090       14.6277       11.2539       11.6280      -3.93586       7.32978      0.140274      0.980214      0.161699     0.0163112    -0.0115983       0.00000       0.00000       0.00000       0.00000       0.00000       0.00000       11.5436       13.2062       12.3717       9.37092       8.24214       5.23368       3.02442       1.61815      0.657563      0.274479     0.0932003     0.0172268       0.00000       0.00000       0.00000       0.00000       0.00000       0.00000
   6  20 3234.1468    3.7849  1.3625 12.1325 -0.0034       1.73261  0.0823   0.1225   0.1389    0.6847   0.0000       1.04727   405.5394       56.2308     -0.742000     -0.985583      -8.77081      0.406790      -3.02892      -1.20200     -0.231957     -0.170584      0.238315    0.00115793       0.00000       0.00000       0.00000       0.00000       0.00000       0.00000       16.1921       19.5325       17.0404       14.1531       9.67369       5.75396       3.67690       1.78873      0.872214      0.292966      0.104202     0.0230609       0.00000       0.00000       0.00000       0.00000       0.00000       0.00000
   6  21 3371.2799    3.2299  2.2079 12.0307  0.0005      0.789040  0.0982   0.0772   0.1869    0.2908   0.0000      0.587349   453.5138      -1.11028      -29.3386       17.0939       1.25281       5.24522      0.923577     -0.128125      0.323953      0.395172     0.0230358     0.0142684       0.00000       0.00000       0.00000       0.00000       0.00000       0.00000       16.7895       20.1618       18.8820       15.3192       10.7997       7.55956       4.19017       2.20159      0.997844      0.419384      0.123262     0.0275181       0.00000       0.00000       0.00000       0.00000       0.00000       0.00000
   6  23 3646.2077    2.5074  4.2793 10.4814 -0.0057     0.0507943  0.1422   0.0422   0.2581    0.3493   0.0000      0.217794   401.4084      -7.70111       14.7747       53.1271       17.4891       2.61109      -4.41278     -0.990771      -2.82844      0.686570      0.213085     0.0791683       0.00000       0.00000       0.00000       0.00000       0.00000       0.00000       25.8671       28.7866       28.7720       22.1991       16.3581       11.4802       6.35071       3.19861       1.59102      0.639500      0.191198     0.0361573       0.00000       0.00000       0.00000       0.00000       0.00000       0.00000
   6  24 3784.4723    2.0423  5.7582 11.0812 -0.0019      0.124293  0.1913   0.0323   0.3436    0.1215   0.0000      0.165481   457.0647       85.5196       62.3592      -13.4547       9.08429      -1.68863       4.99502   0.000583264      -1.98015       1.77850      0.350255     0.0201844       0.00000       0.00000       0.00000       0.00000       0.00000       0.00000       34.5762       36.2812       36.2126       30.0546       21.9196       14.8208       8.63092       4.50334       2.05899      0.798918      0.236827     0.0440804       0.00000       0.00000       0.00000       0.00000       0.00000       0.00000
   6  25 3922.5443    1.7793  6.9467 10.8006 -0.0051     0.0905650  0.2210   0.0258   0.3904    0.1069   0.0000      0.145812   539.4790       71.7801      -26.1117       21.9468       12.1129       5.79229      -21.0901      -8.25403       1.46228     0.0663865     -0.134357    -0.0205068       0.00000       0.00000       0.00000       0.00000       0.00000       0.00000       40.4267       45.0215       41.6431       33.9480       25.8271       17.2405       9.68585       4.87790       2.19946      0.853926      0.267064     0.0538904       0.00000       0.00000       0.00000       0.00000       0.00000       0.00000
   7  13 2322.2942    1.0458  1.0402 11.1095 -0.0095       3.41029  0.0740   0.0341   0.1098    0.1919   0.0000       1.72192   431.9872       10.7761       7.01335       2.71563       10.5925       3.88382       4.60999     -0.277507    -0.0489413       1.15823     -0.208467   -0.00784449   -0.00963460   -0.00283283       0.00000       0.00000       0.00000       0.00000       11.3078       12.6220       11.4017       10.6030       8.59594       6.95798       4.37242       2.40752       1.29683      0.551787      0.246036     0.0845080     0.0227412    0.00478671       0.00000       0.00000       0.00000       0.00000
   7  14 2458.2474    1.5604  0.9625 11.1452 -0.0015      0.882342  0.0561   0.0515   0.1098    0.2892   0.0000       1.23043   446.8980       1.52216       2.72524       9.05087      -6.85266      -6.12112     -0.735049      -4.72071       1.20592     -0.301849     -0.191297     0.0149065    0.00343935    0.00367732       0.00000       0.00000       0.00000       0.00000       9.93709       11.3190       11.7743       9.78435       6.96084       4.92848       2.96855       1.93702      0.990324      0.495097      0.208940     0.0751464     0.0183989    0.00347959       0.00000       0.00000       0.00000       0.00000
   7  15 2594.4592    2.0360  1.1604 11.4478 -0.0145       2.49593  0.0691   0.0645   0.1163    0.4366   0.0000      0.936578   433.5400       8.99762       18.8551       17.2642       10.8250      -4.82014      -2.32338     -0.996629     -0.115511      -1.41703     -0.319168     0.0303172     0.0332660    0.00370704       0.00000       0.00000       0.00000       0.00000       10.5774       11.9118       11.2495       9.41828       8.29895       6.11596       3.89767       2.32356       1.19097      0.534497      0.226186     0.0794486     0.0227457    0.00419072       0.00000       0.00000       0.00000       0.00000
   7  16 2731.3405    2.7601  1.0372 11.2331  0.0021       3.29676  0.0630   0.0851   0.1066    0.5862   0.0000       1.19405   432.3308       17.5267       21.5641       12.4622       15.9839       8.54730       5.65638      -2.55394     -0.617655      0.475647     0.0521620     0.0741766   0.000943547   -0.00443861       0.00000       0.00000       0.00000       0.00000       9.92533       11.4993       11.7411       9.47508       7.39962       4.81116       3.40070       1.84739       1.03645      0.500980      0.210985     0.0695568     0.0219576    0.00377802       0.00000       0.00000       0.00000       0.00000
   7  17 2868.4400    3.1598  0.9570 11.9496 -0.0120       1.38223  0.0550   0.1043   0.0932    0.6433   0.0000       1.03633   417.5388       24.6134       13.3232      -10.0663      -8.48033       3.67180      -3.15831      -1.11882       1.18602     -0.756028    -0.0765742    -0.0129906    -0.0252864    -0.0102277       0.00000       0.00000       0.00000       0.00000       10.2845       11.3608       10.5169       9.11708       7.18687       5.38126       3.48622       1.85847       1.01003      0.421655      0.194963     0.0595046     0.0166619    0.00338680       0.00000       0.00000       0.00000       0.00000
   7  18 3005.7678    4.0321  0.9953 11.1246 -0.0061      0.587796  0.0616   0.1250   0.0896    3.5802   0.0000       1.25487   433.2974       26.1859       3.44598      -3.84002      -1.07411      -7.88725     -0.617312      -3.50461      0.431961     -0.916213     -0.231453     0.0983833    -0.0160721   0.000508186       0.00000       0.00000       0.00000       0.00000       12.0966       13.6052       12.9321       10.9986       7.92580       5.06062       3.23423       1.91727       1.00450      0.482556      0.182843     0.0572671     0.0157498    0.00307110       0.00000       0.00000       0.00000       0.00000
   7  19 3142.9300    3.9542  1.2107  9.5811 -0.0043     -0.581226  0.0616   0.1153   0.1162  540.1647   0.0000       1.07380   441.1929      -5.95319       31.4813      -2.04880      -3.47777      -3.36055       4.04651      -1.48606     -0.316743      0.124832     0.0106323   -0.00931914    0.00698353    0.00331388       0.00000       0.00000       0.00000       0.00000       10.4438       10.5746       10.9599       9.90281       8.04639       5.10993       3.50713       2.25748       1.25351      0.541512      0.212439     0.0708806     0.0203969    0.00348729       0.00000       0.00000       0.00000       0.00000
   7  20 3280.0150    4.0270  1.6443 -2.9954  0.0000     -0.375950  0.0760   0.0976   0.1252 1000.0000   0.0000      0.556672   447.7461       21.5203       24.5401      -10.0521      -6.32064      -2.36095       0.00000       0.00000       0.00000       0.00000       0.00000       0.00000       0.00000       0.00000       0.00000       0.00000       0.00000       0.00000       13.3259       14.6090       14.3690       11.8391       8.91626       6.50290       3.86913       2.35104       1.21419      0.564644      0.227993     0.0831072     0.0203662    0.00368398       0.00000       0.00000       0.00000       0.00000
   7  21 3417.7589    3.3484  2.4239 11.0014 -0.0020      0.148050  0.0897   0.0645   0.1608    0.5636   0.0000      0.321281   440.0708       33.3956       7.51717       12.4458      -1.98483      -6.32180      -2.80299     -0.920406      -1.20796     -0.293559      0.235905     0.0707570    -0.0288624    0.00238764       0.00000       0.00000       0.00000       0.00000       14.8281       15.7418       15.0224       13.7560       11.2219       7.44088       5.02857       3.08515       1.65885      0.742255      0.286750     0.0945885     0.0281257    0.00518103       0.00000       0.00000       0.00000       0.00000
   7  22 3555.7897    2.8417  3.2927 11.6953 -0.0027      0.538784  0.1253   0.0477   0.2077    0.1835   0.0000      0.278212   467.7717     -0.592349      -2.98186      -21.9174      -1.29860      0.769904      -6.78503       1.60908       3.74235    -0.0892010      0.859080     0.0679617   -0.00571118    -0.0130732       0.00000       0.00000       0.00000       0.00000       18.9577       22.9527       21.6574       18.4296       14.0308       9.96951       6.65950       3.71375       1.83061      0.969617      0.379433      0.133288     0.0387376    0.00786383       0.00000       0.00000       0.00000       0.00000
   7  23 3694.0044    2.4394  4.7706 11.5189  0.0006      0.357487  0.1530   0.0336   0.2497    0.1194   0.0000      0.192533   448.7852      -3.38302      -3.05582       54.8783      -17.3962      -18.3403      -15.1113      -4.47032      -5.01500       1.48551      0.208612     -0.108069    -0.0521628     0.0125691       0.00000       0.00000       0.00000       0.00000       23.8941       26.7676       25.8709       22.0354       17.7803       13.0515       8.18060       4.89907       2.42647       1.20423      0.460644      0.173695     0.0467930    0.00893046       0.00000       0.00000       0.00000       0.00000
   7  24 3832.6150    1.9886  6.5166 11.6549 -0.0033      0.264570  0.1887   0.0256   0.3544    0.0773   0.0000      0.146724   437.5280       3.76563       3.50970      -3.55287       31.2279       5.71834      -11.7268      -3.03982      -6.01575     -0.895387     -0.912074      0.582048      0.141995    0.00497203       0.00000       0.00000       0.00000       0.00000       30.4965       36.5946       35.2795       29.9738       22.6875       14.7005       9.75792       5.71321       3.08214       1.43590      0.585781      0.201415     0.0615923     0.0113810       0.00000       0.00000       0.00000       0.00000
   8  12 2225.2628    0.9005  0.7925 10.3458  0.0001       4.77810  0.0519   0.0320   0.0859    0.2024   0.0000       1.22801   440.0464       2.07934       27.2882       10.6345      -4.75962      -7.05405       2.00272     -0.818458      -1.83943     -0.756900     0.0183575     -0.108166    -0.0530359     0.0213800   -0.00347442   0.000981242       0.00000       0.00000       8.73008       10.2134       8.97245       7.92330       7.13125       5.78967       3.73886       2.50175       1.38357      0.662822      0.345680      0.114402     0.0529090     0.0179220    0.00430475   0.000825298       0.00000       0.00000
   8  14 2499.5060    1.6362  1.0871 11.7146 -0.0248      0.862983  0.0692   0.0547   0.1079    0.2593   0.0000       1.37074   439.9523       24.6019       6.30113       12.9228      -1.87764      -4.11885       2.19844       6.42450      -3.07830      -1.29684     -0.116201      0.101699     -0.110360     0.0205409    -0.0117178   0.000401048       0.00000       0.00000       10.3746       12.8623       12.5851       10.7895       8.26773       6.04978       3.97021       2.41344       1.57824      0.819118      0.353374      0.169128     0.0670791     0.0205295    0.00561429    0.00101392       0.00000       0.00000
   8  15 2636.2433    2.1790  0.8211 12.1131 -0.0094       1.26368  0.0513   0.0733   0.0837    0.2417   0.0000       1.09097   449.8785       3.01383       11.1908       2.43093       12.2869     -0.292180      -5.15084       1.26406      0.262860     -0.241153      0.368245     -0.104800   -0.00326152    -0.0231322   -0.00180643   -0.00129290       0.00000       0.00000       9.62815       10.9913       11.0765       9.92736       7.73463       4.87932       3.11276       2.12976       1.32858      0.736051      0.335487      0.137010     0.0460235     0.0154413    0.00397933   0.000668769       0.00000       0.00000
   8  16 2773.9176    2.9169  0.9658 12.1458 -0.0033       1.95422  0.0561   0.0908   0.0891    0.3457   0.0000       1.26482   440.0269      0.428185       2.61098       8.04981      -10.7983      -6.95714      -1.61139      -3.21232       1.32656      -1.28823     0.0805731     0.0121492    0.00710922   -0.00297357   0.000625537   0.000600448       0.00000       0.00000       9.25305       11.1733       9.69172       9.16090       7.23285       5.67712       3.90563       2.38444       1.36546      0.661071      0.331559      0.125765     0.0516903     0.0145641    0.00429990   0.000894388       0.00000       0.00000
   8  20 3324.5298    3.6185  1.6230 11.9205 -0.0013      0.585240  0.0757   0.0923   0.1216    0.4970   0.0000      0.761130   448.5206       32.2339       24.3313      -4.13169      -1.29749       1.84678       2.40434     -0.847660       1.34317       1.99153     -0.225443     0.0781364      0.124483    -0.0224898   0.000218753  -0.000474171       0.00000       0.00000       11.8606       14.8239       14.6254       12.3384       9.22557       6.88453       4.43067       2.73469       1.57646      0.817976      0.435183      0.174783     0.0742359     0.0236612    0.00589954    0.00112041       0.00000       0.00000
   8  21 3462.6701    2.9794  2.4484 12.1530 -0.0028      0.213120  0.0898   0.0618   0.1610    0.1825   0.0000      0.394981   441.5340       12.1236      -4.68057      -9.89543       1.78029       15.1180      -6.80181       3.51522      0.852284       2.46416     0.0184717    -0.0574212     0.0731464    -0.0739813   0.000484531    0.00218155       0.00000       0.00000       12.9283       15.9983       15.5604       14.2583       10.1984       7.93002       5.24190       3.35635       1.87120       1.04880      0.530198      0.233359     0.0886099     0.0287424    0.00675282    0.00144157       0.00000       0.00000
   8  22 3601.2595    2.6037  3.3104 11.7445 -0.0026      0.647009  0.1117   0.0472   0.1922    0.1632   0.0000      0.274636   389.0369      -5.71364       42.2186       16.8510      -20.5850      -12.0796       11.0042      -3.66844      -1.29977      -1.71494       2.15695      0.158961     0.0160736    -0.0736403     0.0140050  -0.000838886       0.00000       0.00000       15.6254       19.3960       18.9183       16.7475       13.8460       9.04296       6.46609       4.05476       2.57526       1.42551      0.638985      0.293583      0.104817     0.0342029     0.0101922    0.00172966       0.00000       0.00000
   8  23 3739.8200    2.1728  4.6389 11.5019 -0.0043      0.142388  0.1380   0.0338   0.2368    0.1247   0.0000      0.196125   470.6931       14.0785       8.37741       38.1067       20.2207       15.6668      -5.21031       5.85845       5.79805      -2.30085      0.317140      0.269456     -0.224027    -0.0561454     0.0272521   -0.00201681       0.00000       0.00000       20.0696       24.1871       23.7321       21.2746       16.7715       11.8086       7.71051       5.15526       3.08074       1.70723      0.787732      0.346882      0.126920     0.0431793     0.0111413    0.00198951       0.00000       0.00000
   8  24 3878.5668    1.8457  7.0719 10.9336  0.0001      0.125210  0.1814   0.0236   0.3312    0.0978   0.0000      0.123219   469.6062       3.91940       12.2636      -49.1978       16.1110       11.8731      -8.70899      -1.38869       2.73035     -0.144767       1.05279      -1.10078    -0.0708964     0.0926123    0.00898425    0.00530401       0.00000       0.00000       25.7029       31.9632       30.1050       27.7940       21.3889       15.0720       10.2270       6.45403       3.96646       2.11534       1.01824      0.437876      0.164119     0.0517463     0.0143777    0.00272155       0.00000       0.00000
   8  25 4017.5391    1.5470  8.9633 10.4775 -0.0005    -0.0592917  0.2159   0.0173   0.3969    0.0912   0.0000     0.0999803   401.5395      -9.79098       18.4949       44.9536      -1.89102      -11.7700       13.5349      -2.67432      0.384707       2.73345     -0.197325     -0.111717      0.329045    -0.0296765     0.0175885   -0.00304028       0.00000       0.00000       26.3653       33.2936       32.4834       28.6271       23.4289       17.7484       12.0978       7.78432       4.48812       2.35384       1.20302      0.502845      0.203341     0.0690504     0.0184956    0.00336499       0.00000       0.00000
   9  12 2264.5485    0.8839  0.9843 10.1616 -0.0148       1.35567  0.0605   0.0277   0.0961    0.2095   0.0000       1.28603   428.4716       20.2482       11.1384      -8.65111       13.5438       7.12076      -5.00043      -4.95901       1.35630      0.514627     -0.667557     -0.275060     0.0133856     0.0115517    -0.0113189   -0.00224989  -0.000924841   0.000782697       6.86270       8.91461       8.92042       7.99520       6.67240       5.54672       3.81053       2.75486       1.54348       1.07540      0.492999      0.268170      0.114582     0.0540270     0.0165218    0.00625653    0.00137898   0.000265175
   9  13 2402.4916    1.2893  1.0760 10.6579 -0.0091       4.27186  0.0631   0.0381   0.1062    0.2614   0.0000       1.16377   434.9446       7.79871       7.10633      -6.65037       10.0706       5.17806     -0.248322       2.27802      0.153124      -1.20638      0.266301    0.00311890     -0.261927     0.0226002    0.00944878   -0.00126616  -0.000123392   0.000125166       8.35605       10.0260       9.88942       9.55677       7.52653       5.59469       4.05096       2.78940       1.69182       1.00552      0.544708      0.278059      0.128097     0.0490118     0.0166069    0.00495051    0.00122034   0.000228305
   9  14 2539.6894    1.7449  0.9808 11.0519 -0.0086       3.20807  0.0581   0.0517   0.0907    0.2717   0.0000       1.07507   437.1103       7.08145       2.50913     -0.547926      -2.57274       12.3849       1.36662      -1.75546     -0.673122     -0.357057      0.294481     -0.487139    -0.0517093     0.0648645     0.0242563    0.00318406   -0.00136996  -2.31541e-05       7.17122       8.41435       6.78818       8.53407       7.00190       5.74255       3.28025       2.58524       1.84294       1.16892      0.630191      0.284713      0.118759     0.0430344     0.0165765    0.00480629    0.00111323   0.000257717
   9  15 2677.2443    2.3710  0.9362 11.3109 -0.0027       2.77759  0.0481   0.0701   0.0886    0.3205   0.0000       1.00172   412.1645      -10.6262       21.6307      -7.53035     -0.706025      -10.6630      0.633464      -2.49477      0.724162      0.719633     0.0411254      0.147237    0.00569408    -0.0105207     0.0368125   -0.00594998   0.000685304  -0.000412650       6.13267       7.19136       6.75305       6.80068       5.43801       4.34054       3.48585       2.32168       1.43548      0.786787      0.444533      0.221235      0.103974     0.0392380     0.0145050    0.00375067    0.00102957   0.000197046
   9  18 3091.6038    3.8772  0.9097 13.2333 -0.0038     -0.224287  0.0505   0.1212   0.0878    0.1870   0.0000      0.830404   437.0127       4.66553       3.05467       13.1855      -2.09470       9.20574      -2.10891      -1.83049     -0.213269      -1.17521      0.430852      0.175316     0.0280901    -0.0231982    0.00215016   -0.00338503   0.000277855  -0.000121472       7.11042       7.88983       8.15229       7.54499       6.23913       4.72107       3.74165       2.52487       1.52101      0.799894      0.465993      0.254450      0.102878     0.0422391     0.0145921    0.00410293    0.00106455   0.000170280
   9  19 3229.7389    3.9779  1.3169 12.6531 -0.0054      0.893193  0.0646   0.1039   0.1093    0.2685   0.0000      0.768418   446.4434       13.1328       12.0465       6.90482      -6.25748       7.88046       2.31386      -6.84914     -0.385091      -2.08618     -0.396540    -0.0677082      0.233306     0.0339882    0.00779421    0.00856069    0.00114297  -0.000337184       9.71900       11.6175       11.7694       10.6422       8.20231       6.14519       4.39505       2.82571       1.71247       1.00691      0.510199      0.261106      0.115224     0.0486839     0.0156645    0.00443065    0.00109848   0.000183402
   9  20 3367.9549    3.4103  1.7189 12.7292 -0.0026      0.748032  0.0742   0.0823   0.1306    0.1752   0.0000      0.674411   442.8408       18.6390       31.1355       16.4077      -8.34423      -4.35162       7.91699     -0.190612       3.61958     -0.626915      0.296980     -0.464380     0.0216690     0.0834978  -0.000980395   -0.00399452   0.000303689  -0.000465612       9.26469       10.1942       10.2744       10.4815       8.28610       6.36866       4.73192       3.30266       2.08851       1.20396      0.704428      0.346449      0.161922     0.0590363     0.0212805    0.00586799    0.00139362   0.000269621
   9  21 3506.6322    2.9856  2.7291 12.0312 -0.0008      0.629662  0.0916   0.0556   0.1622    0.1251   0.0000      0.332082   420.8412       22.5196       8.10420      -3.39590       1.72166       5.02383      -1.06950     -0.131290       1.98925      -2.05364     -0.875631     -0.282904      0.130293     0.0168522     0.0192360    0.00358231    0.00139168  -0.000492634       11.2395       13.6786       13.5635       12.3361       10.1532       8.34671       5.91508       4.05541       2.55886       1.42849      0.792742      0.394388      0.174512     0.0714669     0.0268147    0.00798166    0.00187240   0.000336500
   9  22 3645.4429    2.5216  3.6361 11.5832 -0.0016      0.603708  0.1114   0.0412   0.1973    0.1132   0.0000      0.260835   458.5283       16.3359       44.2705      -36.6001       11.4088      -12.0871      0.927840      -4.54782      -3.82878      0.465992     -0.406519     -0.697094      0.171637     0.0728879     0.0138425    -0.0291321   0.000113242    0.00100300       14.4925       17.2432       17.0266       16.3547       13.5483       10.3047       6.74411       4.68243       3.19445       1.92883       1.03023      0.496156      0.211618     0.0846943     0.0307357    0.00937875    0.00217114   0.000394471
   9  23 3784.2754    1.9338  5.4460 11.2959 -0.0011     -0.198413  0.1512   0.0259   0.2607    0.0800   0.0000      0.171194   423.0064       28.5002       16.9044       44.7506       5.73991       14.0225      -14.5389       3.44551      0.181900      -2.14906     -0.520947      0.913254    -0.0873063     0.0103242    -0.0333188     0.0161509    0.00100141   0.000657618       17.8759       22.3316       21.7541       20.0669       17.0195       13.0733       9.69293       6.57055       4.14637       2.33782       1.31683      0.635100      0.299788      0.113281     0.0428220     0.0130953    0.00340273   0.000587026
   9  24 3923.8782    1.6937  7.5086 10.8954 -0.0029      0.101027  0.1840   0.0192   0.3296    0.0659   0.0000      0.106885   474.3343       29.3220     -0.395687       42.0921      -3.57872      -4.41695      -3.48233      -2.40876      -6.45474      -5.26629      -1.06482      0.275296     -0.105177     -0.133619     0.0935788   -0.00551506   -0.00485885   0.000231219       21.5549       25.7470       25.4747       23.8434       20.4643       15.5883       11.1797       7.79418       4.98649       2.87337       1.61405      0.767691      0.353303      0.137183     0.0499641     0.0154845    0.00387605   0.000643122
  10  10 2021.5087    0.5409  0.8714  9.8217 -0.0151       2.02865  0.0788   0.0192   0.0918    0.1400   0.0000       1.43842   438.3414      -12.2062       12.1851       14.8790       9.19986      -7.03944      0.819535       1.81552     -0.517245     0.0334519    0.00652192      0.129070      0.456722     0.0429698  -0.000976407    -0.0347655     0.0124291    0.00258488       8.58000       13.3396       10.1127       11.2946       7.65851       9.02221       5.32468       4.52005       2.30937       1.68198      0.844136      0.449359      0.220269     0.0994885     0.0491016     0.0175383    0.00560516    0.00180072
  10  15 2717.0829    2.5118  0.8511 12.2332 -0.0172      0.727103  0.0424   0.0771   0.0824    0.1918   0.0000       1.06346   437.5728       10.4992       15.3916       5.64622      -6.31081       2.04559      -1.67412       1.89828       1.87617    -0.0853055     -0.130159      0.510301    0.00983399    -0.0492560    -0.0285020    0.00932340    0.00200494   -0.00302894       5.99575       6.63956       6.73022       6.18382       5.33371       4.50658       3.66772       2.42032       1.59970       1.03759      0.578278      0.291314      0.142207     0.0670811     0.0311502     0.0113600    0.00337493   0.000932332
  10  17 2994.6591    3.7454  0.9124 13.0580 -0.0106      0.563490  0.0437   0.1118   0.0829    0.2019   0.0000       1.04791   434.3287       13.4779       4.37346       4.66217      -4.71808       11.2769      -1.86227      -1.26547      -3.12874     0.0986312     -0.243195      0.142581     -0.100343    -0.0602044     0.0501882   -0.00290334    0.00531554   0.000451952       5.39612       6.38495       6.64326       6.04850       5.44156       4.30234       3.01924       2.32398       1.51393      0.944650      0.560016      0.309240      0.149619     0.0741026     0.0272046     0.0113028    0.00369878    0.00122189
  10  18 3133.0775    3.8124  0.9304 13.3768 -0.0046       1.03347  0.0534   0.1104   0.0843    0.1726   0.0000       1.12125   432.1322       10.5204       19.2570      -2.22505      -4.15462       5.70913       1.55359     -0.618941       1.82279       1.13279     -0.518746     -0.225836    -0.0325117    -0.0260907     0.0109123    0.00685989    0.00436528   0.000508664       7.96667       10.1724       10.6605       9.50582       7.60101       5.53446       4.15198       2.66485       1.65555       1.02914      0.536279      0.305794      0.163951     0.0664513     0.0327216     0.0119399    0.00376965    0.00113965
  10  19 3271.5176    3.7892  1.4243 12.8193 -0.0061      0.458209  0.0638   0.0929   0.1093    0.1949   0.0000      0.710352   430.3216       21.7599       27.4650       1.98777      -12.3297       6.59994      -12.1336      -1.87293       4.78910       1.88355     -0.708244     -0.201434     -0.305241      0.236382     0.0260957     0.0456819    0.00417874    0.00343925       8.28477       10.7566       10.7869       10.4893       8.29819       6.48735       4.29142       2.92329       1.97719       1.25561      0.726841      0.404493      0.199330     0.0896546     0.0370286     0.0146573    0.00485251    0.00136031
  10  20 3410.4971    3.2725  2.3835 12.3452 -0.0066       1.48825  0.0837   0.0637   0.1398    0.1373   0.0000      0.396414   447.3023       27.2152       36.2856       14.8293      -7.38716      -4.10889      -2.39249       2.34405       1.30818     -0.468808       2.54907      0.612510      0.533566     0.0282038    -0.0770496   -0.00314184   -0.00821339   0.000508546       9.82068       11.5985       12.0746       11.6401       9.78648       7.48469       5.63320       3.72575       2.61995       1.64067      0.970725      0.534131      0.263636      0.122345     0.0504217     0.0200378    0.00627782    0.00164593
  10  21 3549.3998    2.7008  3.2557 12.1186  0.0002      0.673866  0.1048   0.0427   0.1701    0.0922   0.0000      0.296816   461.5626       17.4775      -5.09441       2.06846     -0.899798       11.5644      -3.17923      -4.85797     -0.465539       1.73724     -0.173869      0.295197     -0.264710    -0.0815684     0.0188171   -0.00703148   0.000503170   -0.00140887       12.9807       15.6876       17.0703       15.6643       12.6456       10.0057       7.13892       4.66329       3.33719       2.00289       1.13803      0.667108      0.339118      0.143551     0.0645368     0.0262673    0.00874003    0.00223695
  10  22 3688.9729    2.2281  4.0875 11.6660 -0.0053      0.522100  0.1172   0.0332   0.2010    0.0831   0.0000      0.202261   431.9420       32.5013       7.23216       21.5111       10.4946       15.5411      -5.54508      -6.50142      -2.62681      -2.55151      -1.96357     -0.387743      0.213109    -0.0589975     -0.349003    -0.0781080    -0.0206963   -0.00484760       13.5067       16.6100       17.0180       16.2537       13.6892       10.3848       7.75129       5.34730       3.73987       2.24306       1.34193      0.775897      0.370406      0.187284     0.0697531     0.0293360    0.00926170    0.00258820
  10  23 3828.7282    1.8796  5.9057 11.3199 -0.0018      0.650493  0.1485   0.0240   0.2733    0.0706   0.0000      0.155918   421.9185       32.4441       20.1887       38.5939       24.6654       17.5544      -8.92444      -20.1120       2.88861      -4.68630      -2.72249     -0.308184     -0.454504      0.272284    -0.0164771     0.0204695   0.000260077   -0.00195152       17.5917       21.5774       21.8937       21.0703       17.1747       13.6110       9.61764       6.87164       4.50157       2.89268       1.67239      0.926139      0.459258      0.210535     0.0879065     0.0332425     0.0110031    0.00316523
  10  24 3967.8255    1.6565  7.3920 10.9928 -0.0006    -0.0253907  0.1777   0.0186   0.3005    0.0643   0.0000      0.118899   425.3372       25.1407      -20.4596       40.8212       73.7350      -6.96041      -19.9225     -0.474438      0.485888      -1.06321      -1.29982      -2.17251     -0.198831    -0.0516394     0.0119283    0.00770413     0.0191505    0.00285306       19.0336       23.5343       22.9700       22.1768       19.4782       15.1718       11.7855       7.84680       5.71624       3.37584       2.04689       1.11374      0.557734      0.252157      0.102767     0.0407221     0.0133397    0.00372521
  11   8 1772.2403    0.3001  0.2997  9.6824 -0.0067       15.6880  0.0431   0.0163   0.0652    0.0680   0.0000       5.16848   438.4619      -4.20578       17.7362     -0.867452      -4.02302      -1.84848       3.58130      -3.86725      0.692525    -0.0112728      0.440985     -0.575001     0.0585697     0.0402316     0.0387336   -0.00210255   -0.00466267    0.00181774       7.66779       9.37361       9.89683       9.92705       8.38787       7.07541       4.01745       2.51484       1.74266       1.37180      0.891180      0.536342      0.247202      0.115476     0.0504513     0.0179418    0.00777322    0.00287887
  11  11 2199.9310    0.8413  0.6859 10.3662 -0.0056       5.16540  0.0531   0.0293   0.0686    0.1178   0.0000       1.45629   445.9513       13.8874       7.05011       3.47073       2.37448       5.39541      -3.65505      -3.01622      0.571250      -2.00875     -0.646393      0.447731     -0.154451     -0.404100      0.100871     0.0316197    0.00916311    0.00653859       6.26450       7.13234       7.78627       7.08956       6.70047       5.70012       4.46855       3.99349       2.53370       1.39033       1.18052      0.773554      0.258829      0.175857      0.117427     0.0427504     0.0119834    0.00446059
  11  12 2340.1600    1.1135  0.8452 10.7345 -0.0061       5.76260  0.0484   0.0346   0.0835    0.1699   0.0000       1.31287   436.6318       8.97487       20.2872       5.47364      -7.50456       6.30819     -0.706806     -0.668226      -2.20759      -1.71095     -0.798873     -0.500995     0.0969688    -0.0427863    0.00670323    -0.0253084    -0.0155343    0.00221597       5.38500       6.70554       6.63082       6.41059       5.77544       4.68567       3.88755       2.64093       1.96376       1.24834      0.803568      0.507741      0.229311      0.124663     0.0697814     0.0261399     0.0106321    0.00431981
  11  13 2478.6665    1.4438  0.9578 11.4777 -0.0122       3.95628  0.0555   0.0450   0.0865    0.1555   0.0000       1.42057   439.5156       3.14953       18.5723       3.93951      -1.92824      -8.52936       2.66430      0.611596      0.763507      -2.36075     0.0110581     -0.100581      0.263242      0.415952      0.143918    -0.0507544   -0.00567443   -0.00320081       6.24836       7.17588       7.27167       7.27097       5.96545       5.28261       4.00670       2.94097       2.05879       1.39682      0.828650      0.486470      0.266196      0.135917     0.0612806     0.0270264     0.0108450    0.00387889
  11  14 2617.0830    2.0213  1.0216 11.4628 -0.0064       2.17324  0.0576   0.0559   0.0860    0.2149   0.0000       1.13200   430.8202       10.7457       8.97161       6.48342       4.00792      -4.24054      0.479640       1.97222       4.41814       2.16713      -1.45875     -0.329998     -0.258363      0.167029    -0.0293570    -0.0560882   -0.00437212    0.00167050       7.71575       9.11636       7.58278       6.17045       6.11707       6.41656       6.00083       4.56747       3.22381       1.80965       1.08826      0.517154      0.270362      0.133766     0.0581491     0.0299099    0.00992096    0.00390482
  11  15 2756.2151    2.5692  0.8828 12.1563 -0.0067      0.167340  0.0419   0.0724   0.0733    0.1556   0.0000       1.14600   434.7699       10.1762       6.52370       5.80053      -2.03625     -0.170638       2.12994      -2.38546      -2.24371    -0.0711449     -0.232621     -0.222341      0.304634     -0.109792     0.0518628     0.0198704    -0.0159494   -0.00847668       4.36687       5.54444       5.61814       5.48058       4.79757       3.90915       3.00720       2.13986       1.61419      0.990996      0.652747      0.399322      0.204374      0.109599     0.0550289     0.0227578    0.00872879    0.00358501
  11  16 2895.4780    3.3744  0.9182 12.2526 -0.0050      0.382061  0.0627   0.0917   0.0771    0.2001   0.0000      0.897346   429.5856       7.24179       8.56252       12.4760       18.5465     -0.741493       1.93484      0.392969      -1.11466       2.32253     -0.666735     -0.342162     -0.276873     0.0217011     0.0638003     0.0102881   -0.00193695   -0.00875302       10.3207       13.6267       14.3014       12.8649       10.8468       8.45794       5.66403       3.89598       2.39066       1.54896      0.975058      0.499330      0.270194      0.117366     0.0532000     0.0235774    0.00940202    0.00321263
  11  17 3034.6343    3.7562  0.8870 13.1209 -0.0064       1.16339  0.0428   0.1074   0.0797    0.1584   0.0000      0.941328   440.8111       16.0007       8.49751      -5.16324      -5.09689      -6.82008      0.493476      -2.80949     -0.998222     -0.221474      0.130518      0.460633     -0.124167    -0.0626177   -0.00827291   0.000658792   0.000342987   -0.00896155       4.92241       5.79074       5.59075       5.10161       4.74847       4.23549       3.36012       2.49001       1.77312       1.14922      0.706540      0.404378      0.212975      0.106098     0.0500548     0.0204421    0.00885452    0.00331111
  11  18 3173.6718    3.7656  1.1771 13.0979  0.0003       1.93172  0.0751   0.1027   0.0957    0.1819   0.0000       1.30238   442.3989       14.5012      -1.24538       6.80510      -12.7601      -11.1273       3.68402      -2.77640      0.818187     -0.751161     -0.159789       1.12683     -0.175918     0.0236514     0.0461756     0.0440252    -0.0228092    0.00448407       7.55111       7.32824       7.51745       9.41867       7.80663       5.15364       4.65075       4.45802       3.03262       1.77596      0.815145      0.647688      0.396885      0.229013     0.0962785     0.0389625     0.0138799    0.00426351
  11  19 3312.5410    3.5794  1.2730 13.0343 -0.0070     -0.470689  0.0646   0.0883   0.0938    0.1562   0.0000      0.977214   436.4629       21.3273       6.18300       16.1402       4.87094      0.255753       4.13616      -1.65720       2.46189       2.79914      0.189507      -1.10982     0.0504671     0.0434721    -0.0878723    -0.0341115   -0.00765312   -0.00161759       6.67922       8.29784       8.43792       7.44694       7.14755       5.37480       4.74268       3.49517       2.30106       1.60395      0.843755      0.538759      0.290050      0.142477     0.0718970     0.0287578     0.0125955    0.00445341
  11  20 3451.7518    2.9632  2.2266 12.3040 -0.0010      0.870178  0.0782   0.0569   0.1343    0.1114   0.0000      0.369500   446.8394       8.09618       1.06422       18.9783      -2.05929      -9.46499     -0.924729      -11.0794       4.30962      -2.24890     -0.878387      -1.35774      0.687637    -0.0443727     0.0671732    -0.0231709   -0.00299338    0.00659485       8.28273       11.1519       11.1085       10.9346       9.25542       7.23835       5.55503       3.90063       2.86876       1.71236       1.11496      0.634476      0.373148      0.196235     0.0839315     0.0404552     0.0145476    0.00554715
  11  22 3731.5259    2.0690  4.7046 11.3008 -0.0020      0.838024  0.1242   0.0277   0.2135    0.0714   0.0000      0.179343   425.5303       44.2106       37.1859      -9.71816       31.8209       2.26132       1.15349      -4.31204       6.25026      -3.10477       2.27242     -0.986204      0.312643    -0.0933724    -0.0644922    -0.0411659   -0.00468392     0.0165944       11.9060       14.8192       15.9439       14.3428       12.6749       10.7488       8.76860       6.49971       4.40729       2.91936       1.84843       1.00758      0.575896      0.286774      0.140040     0.0649445     0.0268936    0.00926717
  11  23 3871.1978    1.6650  7.3408 10.8161 -0.0008      0.423018  0.1653   0.0193   0.3045    0.0614   0.0000      0.126580   433.8799       26.2890      -10.1346       15.9579      -11.3814       5.93394       7.65903       5.23904       10.0460      -8.53601      -1.31223      -1.49310     0.0294866      0.432537     -0.207551     0.0295481    -0.0145597     0.0128269       15.6048       19.6055       19.9181       18.9504       16.9415       13.8167       11.0623       8.17385       5.66128       3.67444       2.39790       1.33410      0.748595      0.376117      0.185179     0.0804138     0.0317839     0.0111383
  11  26 4292.9861    1.0793 13.3580 10.1368 -0.0009     0.0288116  0.3050   0.0107   0.5234    0.0483   0.0000     0.0897572   447.1707      -4.75904       43.9301       9.99714       17.7512       7.06799       29.8008      -11.3852      -25.8854       5.78841       3.87412      -4.44878      -1.38383      0.795237      0.710010     -0.143433    -0.0301321     0.0300717       24.3717       31.5202       31.6278       30.4509       26.9058       22.6847       18.0882       13.2499       9.40298       6.26858       3.83745       2.29583       1.23724      0.641492      0.304493      0.134183     0.0531145     0.0196850
  12  10 2093.7527    0.6192  0.6755 10.0926 -0.0032       7.09018  0.0447   0.0192   0.0652    0.0968   0.0000       1.62129   438.7191    -0.0916639       10.8982      -1.45659     -0.479997       2.34304      -2.46501      0.937405       1.60683     -0.236048      -1.13955      0.389590      0.105858      0.109921    -0.0215354    -0.0193779     0.0151379     0.0116991       4.64631       5.15853       6.17623       5.56533       5.29108       4.40713       3.41854       2.50189       2.08885       1.37891      0.792097      0.574363      0.298564      0.190533      0.102611     0.0509285     0.0184090    0.00803517
  12  11 2236.0058    0.9128  0.8044 10.1824 -0.0063       2.89210  0.0453   0.0269   0.0715    0.1406   0.0000       1.11057   445.1795       8.09514       14.3386       4.06678     -0.975789       2.12638      -4.55133      -6.77717       2.45729      -1.33769     -0.413816     -0.125211      0.278287   -0.00430220    -0.0123874     0.0651511    -0.0305377    0.00537674       3.93797       6.27191       5.14102       6.24071       4.43926       4.56408       3.13604       2.92678       1.66326       1.36115      0.783211      0.536953      0.276167      0.161852     0.0766684     0.0431836     0.0179290    0.00781667
  12  12 2376.4790    1.2324  1.0556 10.4633  0.0018       4.43584  0.0550   0.0325   0.0867    0.2024   0.0000       1.06708   440.6180       8.08651       10.8150      -13.4523     -0.669631     -0.189969      0.686254      -3.91178       4.02853     -0.837162     -0.684994     -0.101395      0.941490      0.139199     -0.223532    -0.0977235     0.0145170     0.0331958       4.49465       6.65192       5.43964       6.52994       5.55931       5.11632       3.35671       3.01357       1.97781       1.60309      0.959081      0.627432      0.402327      0.216395      0.115020     0.0529512     0.0212968    0.00919617
  12  14 2654.7447    2.2189  0.8948 11.5889 -0.0008       3.45598  0.0427   0.0611   0.0774    0.2032   0.0000       1.31254   425.6529       2.28008       17.4300       6.06504       2.95975       8.53001      -1.40484      -6.84319       2.60391      -1.34491       1.26654     -0.539928   0.000370905      0.128007     0.0639882     0.0486768   -0.00185836    0.00284446       4.72727       4.93958       4.74117       5.82759       5.21774       4.00931       3.22102       2.74258       1.87539       1.35425      0.832762      0.573755      0.317306      0.196946     0.0935837     0.0471078     0.0214130    0.00777359
  12  16 2934.4982    3.3345  0.9078 12.8829 -0.0046       1.58200  0.0452   0.0876   0.0693    0.1503   0.0000      0.779311   442.9587       12.2087       18.5140       6.95998      -3.22857      -4.67889      -6.09663      -1.40269      -1.54840     -0.792132     0.0775674      0.127494     -0.442668     0.0647336     -0.123395    -0.0394902    -0.0327787   0.000305881       4.69163       5.78118       5.98714       5.87464       5.29211       4.21269       3.57824       2.70697       1.91531       1.20616      0.874739      0.525599      0.309512      0.158155     0.0856592     0.0463873     0.0196639    0.00847380
  12  17 3074.0348    3.7505  0.9714 12.9765 -0.0035       1.99265  0.0470   0.0953   0.0728    0.1574   0.0000       1.10044   438.4871       3.99875       14.5554       4.76307       5.35428       8.58772      -5.45962      0.371838       1.14944      0.218284      0.574560       1.08936     -0.475214     -0.182396     0.0656861     0.0632679    0.00964381     0.0129395       4.10376       5.41814       5.40353       5.26644       4.57750       4.14162       3.44039       2.58417       1.84916       1.32824      0.867244      0.497212      0.295548      0.178217     0.0817648     0.0394899     0.0193695    0.00874268
  12  18 3213.3630    3.7688  1.3422 12.6656 -0.0006      0.838505  0.0556   0.0840   0.0890    0.1758   0.0000      0.641657   433.2406       19.8590       22.9119       3.82345      -3.46353      -7.24778       2.52967       1.68697      0.121190      -1.71987     -0.829746     -0.341214     -0.386574      0.203953      0.103694    0.00594916     0.0152248    0.00408888       5.68841       6.93081       7.13273       6.81080       6.67157       5.28192       4.24832       2.81236       2.06171       1.56811       1.00249      0.666739      0.394296      0.198234      0.106152     0.0469157     0.0206496    0.00874538
  12  19 3352.6686    3.4162  1.8105 12.7542 -0.0000      -1.43891  0.0792   0.0671   0.1157    0.1096   0.0000      0.492123   447.5006       21.1652      -1.74450       10.5083      -5.42717      0.665376      -5.46186      -4.46211     -0.729267     -0.462626     -0.174984       1.87965     -0.387869      0.147295      0.160692     0.0333074    -0.0302706    -0.0115087       9.50180       13.0204       13.8277       13.4145       11.0573       8.73122       6.24318       4.37799       2.64687       2.01824       1.15754      0.783955      0.412248      0.233844      0.115043     0.0530140     0.0246348     0.0105808
  12  20 3492.8797    2.8386  2.7050 12.1668 -0.0003       1.83454  0.0811   0.0469   0.1427    0.0858   0.0000      0.403739   426.4751       16.4534       5.05482       2.12031       9.20353       10.9496       7.07208      -4.65959       6.10060      -3.50777     -0.864842      -1.13845    -0.0575558    -0.0792169    -0.0985175     -0.114206     0.0170170     0.0123771       7.58705       8.96112       9.81489       9.33608       8.02731       7.13738       5.88762       4.40174       3.01969       2.25097       1.39800      0.898541      0.505443      0.273205      0.141728     0.0696910     0.0326149     0.0138202
  12  21 3633.0493    2.3859  3.7669 11.6080 -0.0030       1.22222  0.0981   0.0331   0.1717    0.0757   0.0000      0.210158   427.5594       13.1616       12.6578       3.78844      -19.1010       7.89866       7.44159      -1.72054       2.47389     -0.821607     -0.121381      -1.51440     -0.538427     -0.329118      0.164054     0.0156404     -0.133461     0.0427518       8.91946       11.1591       12.0781       11.4326       10.1397       8.59073       6.98609       5.49990       3.79653       2.65542       1.69243       1.04867      0.603926      0.331023      0.176800     0.0847578     0.0409613     0.0163451
  12  24 4053.6478    1.4532  9.0956 10.8139 -0.0014    -0.0435960  0.1907   0.0148   0.3481    0.0472   0.0000     0.0958790   447.6314      -5.56785       18.0192      -9.12846       18.7167       9.75976       4.96873      -6.28816       15.0638      -2.93394       9.99471       4.31015     -0.751017    -0.0619814    -0.0921557     -0.173681     0.0667134     0.0363200       15.4416       20.2735       21.1404       19.7841       18.4109       15.7373       12.4960       9.94795       7.00022       4.97026       3.18468       2.00839       1.12412      0.657458      0.319862      0.164445     0.0700042     0.0302322
  12  25 4194.8680    1.2619 11.6642 10.3646  0.0008     0.0602370  0.2420   0.0112   0.4171    0.0472   0.0000     0.0807803   441.2585      -9.19760      -5.70321      -22.5228      -11.1843       10.5495      -2.14149       21.3882      0.599837      0.681687      -4.70560      -3.71670     0.0689341      0.506364      0.423074     -0.245439   -0.00721756    -0.0365829       18.2517       23.3568       24.6726       23.5747       21.8740       18.1852       15.2885       11.2993       8.57859       5.80023       3.81491       2.30420       1.38914      0.790632      0.397724      0.193772     0.0860157     0.0373248
  13  10 2128.5745    0.7126  0.7553  9.8943 -0.0038       5.32799  0.0416   0.0205   0.0664    0.1113   0.0000       1.33045   432.1046      -8.52255       12.2667       8.09861      0.408319       2.07073      -3.13222      -3.05762       3.15166     -0.604369      -2.91891     -0.992656      0.345673      0.317315     -0.103350    -0.0500909     0.0578774    -0.0161510       3.95371       4.32712       4.65875       4.61700       4.56780       3.85783       3.14201       2.41984       1.95368       1.31925      0.939689      0.630266      0.380945      0.237611      0.119782     0.0698986     0.0316501     0.0153793
  13  11 2271.3036    0.9632  0.7884 10.4084 -0.0024       4.30251  0.0379   0.0265   0.0706    0.1191   0.0000       1.19013   442.8169       4.47944       11.6091      -2.11824      -1.96658      -6.10281      0.672772       1.19404      -1.15982       1.17527     0.0713649      -1.23407      0.500003      0.559470     0.0638147    -0.0131767    -0.0163913    0.00610650       3.61220       4.48001       4.44581       4.37366       4.16375       3.89823       2.97742       2.22053       1.72375       1.20440      0.897850      0.594323      0.381656      0.217062      0.110553     0.0626996     0.0285905     0.0120833
  13  12 2411.9724    1.3919  0.7457 11.0068 -0.0067       3.75166  0.0398   0.0402   0.0685    0.1261   0.0000       1.14400   441.2641       6.87021       14.3190       5.05317       3.46569      -4.34963      -5.15119      -4.58179     -0.979875      -1.97517      -1.47267     -0.519839     -0.182711     0.0206045     0.0106153     0.0510700     0.0410081    0.00359800       4.09846       4.65281       5.53190       5.07190       3.89654       4.00097       3.49917       2.44017       1.93388       1.45430      0.868338      0.526905      0.348947      0.191650      0.109062     0.0620431     0.0270231     0.0155936
  13  13 2551.7128    1.7826  0.9655 11.4434 -0.0037       1.56014  0.0469   0.0461   0.0829    0.1561   0.0000       1.05205   445.1141       7.52801       7.03395      -10.8302      -3.33838       7.88336      -3.65318      -1.59147     -0.744350      0.967247     -0.237977      -1.17737      0.934742     -0.105314      0.130861    -0.0694626   -0.00456979    -0.0343857       4.52066       5.68921       5.92297       5.30534       4.95226       4.25281       3.84819       2.93029       2.30260       1.53913       1.03346      0.638344      0.391316      0.219135      0.118321     0.0636936     0.0302659     0.0137400
  13  14 2691.8024    2.3815  1.1021 11.3503  0.0008       2.04693  0.0443   0.0570   0.0863    0.2453   0.0000       1.04434   436.8346       14.5137       6.36050       7.20099       1.55851       2.69939       6.98460       1.24366       4.03669      -1.93398      -2.16740      0.116077      0.129214     -0.415936    -0.0190736     0.0608066    -0.0234585   -0.00436962       3.89983       4.94363       5.43777       4.79817       4.68888       4.06606       3.49508       2.69876       2.00121       1.51861      0.917355      0.672551      0.369628      0.221234      0.132510     0.0611756     0.0308052     0.0151630
  13  15 2832.2341    2.8734  0.8433 12.4345 -0.0063     -0.274387  0.0406   0.0807   0.0707    0.1543   0.0000      0.943015   435.6003       16.4498       14.6404       6.04143      0.847671       5.23689       1.08343      -3.81875      -2.16725      -1.44627     -0.778431      0.725917     -0.231842     -0.153595    -0.0625429    -0.0850273     0.0278164    -0.0141432       4.08852       4.94958       5.26992       4.99535       4.68408       3.67014       3.66170       2.88331       2.01479       1.64181      0.938119      0.642034      0.393337      0.212222      0.112604     0.0628410     0.0352867     0.0145897
  13  16 2972.7888    3.5483  0.8263 12.9454 -0.0096       1.57749  0.0389   0.0965   0.0680    0.1430   0.0000      0.804629   436.6534       17.6702       11.5544      -7.26004      -2.05680      -6.09704      -3.28956      -2.52298       1.93063      -2.20599      0.945545      0.439769     -0.179530     -0.160272    -0.0711257    -0.0701760   -0.00928446     0.0178360       3.85217       4.91840       5.21932       4.52735       4.36415       3.91597       3.16611       2.72689       1.94459       1.41782      0.925811      0.568579      0.350725      0.183327      0.119148     0.0533465     0.0269535     0.0133596
  13  17 3112.6589    4.0369  0.9416 13.1310  0.0031       1.40461  0.0416   0.1035   0.0717    0.1409   0.0000       1.07359   440.3672       10.4493       2.85708      -2.53384    -0.0177856       8.92095       2.38087      0.503126     -0.544904      -1.67873     -0.371300      0.307028     -0.246859     -0.160113     0.0835534     0.0680346    -0.0431003     0.0273610       3.75525       4.77000       4.77591       4.95608       4.40949       3.98782       3.05988       2.44187       1.92382       1.29696      0.880824      0.573406      0.359085      0.205270      0.122242     0.0593135     0.0302657     0.0137720
  13  18 3252.4844    3.5400  1.3882 12.6653 -0.0136      0.307434  0.0592   0.0776   0.0938    0.1404   0.0000      0.809265   441.5910       27.5283      -3.15887       2.96132      -3.57671       1.67575      -2.62723       7.62711      -1.15492       3.33593      0.552821       3.12490     -0.275742      0.295066      0.141837      0.182795     0.0159700    0.00451259       4.95920       6.35704       6.42356       6.14672       6.20313       4.91664       4.26769       3.21810       2.30854       1.77126       1.14918      0.792374      0.488088      0.266964      0.146832     0.0778811     0.0374776     0.0173682
  13  19 3392.5004    3.1553  2.0139 12.1819  0.0030      0.312025  0.0680   0.0569   0.1174    0.1089   0.0000      0.392621   437.7571       20.0969       24.6715       19.0297       8.69113       1.56061      -5.81381       4.54261       6.00662   -0.00588017      -5.24917      0.767598      0.396414      0.231681     -0.145223     0.0827105     0.0601577    0.00376760       6.14686       7.84209       7.85288       7.56809       6.70237       5.87240       5.46802       4.09400       3.17714       2.20303       1.49618      0.909472      0.538520      0.309111      0.168782     0.0856757     0.0425196     0.0201925
  13  20 3532.8912    2.6768  2.8103 11.9281 -0.0022       1.09583  0.0886   0.0427   0.1383    0.0825   0.0000      0.267979   455.2034       32.5551       13.2644       10.5969       17.3191       4.88962     -0.577571      -3.80962      -2.25145       1.82628     -0.451038     -0.648305     -0.430947    -0.0409366   -0.00836269     -0.378005     0.0154153    -0.0156226       8.69466       11.6421       12.3813       11.8816       10.6827       8.62447       6.77934       5.00414       3.65303       2.54018       1.64299       1.10351      0.632899      0.394005      0.205101      0.112461     0.0529781     0.0249905
  13  21 3673.5239    2.1422  3.9176 11.4763 -0.0026      0.876975  0.1015   0.0298   0.1747    0.0661   0.0000      0.208294   455.5813       33.3588       16.9137      -13.6124      -7.80376       14.4492      -3.47250       4.94780      -7.69656      -1.15487      0.534918      0.196657     -0.218524     -0.497135     -0.346929     -0.105318     -0.166778    0.00185866       8.49016       10.7513       11.2713       11.2455       10.1816       8.64306       7.32488       5.58272       4.23987       2.93542       2.07924       1.35245      0.812481      0.491998      0.259578      0.142539     0.0686384     0.0326549
  13  22 3814.2650    1.8960  5.8972 10.8619 -0.0029      0.622422  0.1270   0.0214   0.2326    0.0597   0.0000      0.134557   452.7689       21.1665      -24.4606       20.1751       7.41381      -12.0601       5.09963       23.2546       7.64120      -7.89141      -1.21256      -1.25749      -1.43849      -1.06334     -0.631516      0.108170      0.117782    -0.0473166       10.1077       12.8847       13.6277       13.4251       12.3518       10.5808       8.98344       6.62902       5.13793       3.64475       2.48589       1.66723       1.00180      0.598297      0.340660      0.168048     0.0834380     0.0394290
  13  23 3954.8059    1.5845  7.5641 10.5298 -0.0002      0.220222  0.1537   0.0165   0.2831    0.0547   0.0000      0.108154   468.4742       38.9332       25.6775       21.6338       20.8030       6.09494       16.0297      -10.1902       2.22774      -3.88277      -6.31077      -4.93884      -1.03741     -0.605109     -0.790466     0.0730338      0.139893    -0.0784356       12.1078       15.0280       16.3861       15.5421       14.6606       12.2648       10.7010       7.95410       6.16847       4.38284       2.99309       1.91754       1.19867      0.709135      0.376311      0.208767     0.0986346     0.0452111
  13  24 4095.8073    1.3026  8.7788 10.3953 -0.0021      0.136236  0.1837   0.0136   0.3348    0.0490   0.0000      0.100642   431.7120       53.5193      -5.08238      -5.18443       6.93087       21.6022       6.32648       7.01470      -23.3382       2.46915     -0.724746       5.66337      -2.76105      -1.30880    0.00993919     0.0357244    -0.0245465   -0.00208839       13.9750       17.6624       18.1716       17.7953       16.9332       14.7463       11.8716       9.53490       7.31580       5.08531       3.56884       2.26977       1.41113      0.841160      0.462999      0.237419      0.117285     0.0522053
  14   8 1871.0056    0.3632  0.4219  9.4524 -0.0202       16.0263  0.0365   0.0148   0.0546    0.0675   0.0000       3.18774   436.7216       8.68912       25.8932       2.28996       4.41488      -3.51790       7.83865       2.35209       2.61474      0.112724      0.422475      0.388724     -0.549159     -0.119353     -0.107970      0.115118    -0.0609658     0.0315784       3.42931       4.26503       4.45460       4.31507       4.09161       3.83365       3.42292       2.32706       1.72582       1.22756      0.916379      0.663218      0.486910      0.269192      0.140041     0.0740878     0.0475227     0.0225439
  14   9 2017.1471    0.5544  0.5980  9.5686 -0.0062       9.03435  0.0361   0.0171   0.0569    0.0946   0.0000       1.66783   437.3252      -3.93336       12.4524       7.02609      -7.80143      -7.10192     -0.775479       1.84309      -1.88019       1.13090      -1.49591       1.32579      0.639601     0.0750694     0.0991528   -0.00502384    0.00913919    -0.0119673       3.20990       3.99944       4.19738       4.02011       4.13249       3.48876       2.82380       2.48576       1.97581       1.36890       1.05580      0.600051      0.435215      0.242047      0.155445     0.0835429     0.0449177     0.0223770
  14  11 2305.8355    1.0965  0.7985 10.3984 -0.0072       5.76515  0.0353   0.0297   0.0635    0.1195   0.0000       1.09278   442.3177       6.97624       7.24738       8.87760      -1.60147      -5.50875      -4.33798      -3.84221     -0.939200      0.739665       1.74153     -0.690484     -0.610897     -0.383778   -0.00139028     -0.139336   -0.00718896     0.0492979       2.98286       3.82763       4.01458       4.13649       3.82259       3.25088       2.76990       2.22589       1.62861       1.23023      0.945828      0.545471      0.375238      0.228910      0.143476     0.0816103     0.0389562     0.0199091
  14  13 2587.4886    1.8351  0.9878 11.3749  0.0005       4.64071  0.0471   0.0453   0.0763    0.1303   0.0000       1.08972   431.6338       11.1100       8.09586    -0.0220782       3.21058       4.51950       3.28045       3.12054       2.47419       1.31229      0.884880      0.147902     -0.570173     -0.269926      0.253134    -0.0389499  -0.000309385    -0.0130652       4.21841       5.34453       5.03016       5.11384       3.92530       4.02530       3.66239       3.22419       2.52706       1.85752       1.19271      0.803110      0.447168      0.281989      0.151479     0.0796524     0.0478686     0.0227058
  14  14 2728.3490    2.4537  0.9636 11.9260 -0.0025       2.30587  0.0532   0.0607   0.0730    0.1535   0.0000      0.787599   442.3256      0.314099       4.90177       1.33937       1.72014      -5.66233      -1.45569     -0.889815      0.379663      -1.64658      -1.22297      -1.00872     0.0742529      0.344581    -0.0117681  -0.000461981     0.0153985    0.00298888       5.24342       6.52337       7.28779       8.59449       6.40230       5.42091       5.24752       3.32934       2.19014       1.83568       1.42762      0.669870      0.466134      0.328055      0.221940     0.0979689     0.0476906     0.0320190
  14  15 2869.2738    2.9723  1.0010 12.4519 -0.0039     -0.428826  0.0432   0.0744   0.0789    0.1581   0.0000      0.713571   440.2802       16.8627       8.82768       5.12791       2.54421       4.73312      -2.38560       3.00286       1.94512      -1.25873     0.0595990     -0.249536     -0.616134      0.228578    -0.0607426     -0.178193     0.0329380     0.0215164       3.55998       4.40267       4.50322       4.44559       3.82631       3.81736       3.17577       2.64443       2.08924       1.58190       1.04123      0.700271      0.424918      0.271120      0.157815     0.0881793     0.0456707     0.0220330
  14  16 3010.2860    3.6891  0.9322 12.7570 -0.0035      0.976467  0.0434   0.0933   0.0735    0.1621   0.0000      0.791101   438.3306       12.0815       15.0645       2.41103      -1.08252      0.463813       4.95736       3.60041      -2.96688      0.834480      0.615246       1.15187      0.102538     -0.360365     0.0540050     0.0563896     0.0308798     0.0121570       3.92681       5.10169       4.96650       4.78855       4.68207       4.13489       3.38363       2.61491       2.04505       1.48653       1.07054      0.676981      0.441285      0.278511      0.155321     0.0874856     0.0435463     0.0210057
  14  17 3150.8101    3.8146  1.0617 13.1547 -0.0030       2.60985  0.0559   0.0950   0.0792    0.1509   0.0000       1.03147   445.9145       11.5178       12.0134       9.09066       3.01477       1.62718      -6.62723       3.29992      -1.48696       1.47244      -2.05187      0.963954    -0.0486302     -0.601332     -0.219506     0.0210873    0.00560346   -0.00980788       5.37687       7.24048       7.50897       7.22151       6.45483       5.55499       4.62979       3.50728       2.64555       1.93181       1.26979      0.860216      0.535665      0.315777      0.182981     0.0974166     0.0500083     0.0243812
  14  18 3290.9799    3.5653  1.3441 12.9488  0.0014      0.521989  0.0596   0.0799   0.0886    0.1246   0.0000       1.00317   435.8001       18.3281       8.03570       7.39112      -5.62906       2.76831      -2.66709      -2.84423       1.80126       2.36893      0.286062      0.526290      0.674480     -0.179623     -0.259026      0.113032     0.0188539     0.0496653       4.41394       5.33992       6.33012       6.08195       5.09215       5.31392       3.88073       2.99794       2.65224       1.82176       1.20203      0.884723      0.543645      0.321535      0.216756      0.110151     0.0593943     0.0301163
  14  19 3431.6555    3.0471  2.2445 12.1572 -0.0037     -0.141599  0.0692   0.0512   0.1199    0.0911   0.0000      0.356230   430.0058       5.28321       9.24077       9.07275      -1.96104      -4.70881      0.933888      -4.15087      -9.34904      -1.85413     -0.779206      -2.66182      0.533315      0.133391      0.258628      0.281987     0.0114910    -0.0221544       5.43556       6.97478       7.54831       7.31520       6.69097       5.87658       5.12428       3.70651       3.08983       2.15152       1.54809       1.03205      0.702229      0.405124      0.245769      0.130943     0.0707984     0.0357989
  14  20 3572.6487    2.5663  3.5714 11.5385 -0.0022       1.02847  0.0868   0.0340   0.1580    0.0685   0.0000      0.189046   444.5824       28.3858       9.84597       10.5432      -11.1956       2.23771       11.4782      -7.23730       7.12176       2.23640     -0.890026      -3.13636       1.44089     -0.608602     0.0389680      0.106163    -0.0413965    -0.0896648       6.53345       8.23187       8.61730       8.60945       8.04749       7.13302       6.14206       4.82431       3.66024       2.77165       1.92841       1.38473      0.834195      0.538850      0.319260      0.168451     0.0881130     0.0433407
  14  21 3713.5840    2.1154  4.7555 11.1810 -0.0008      0.562408  0.1076   0.0253   0.1920    0.0588   0.0000      0.165099   431.7550      -3.00591      -11.6147       7.66580       4.32650       16.2334       2.57696       13.1530      -2.55424      -5.92950       1.46444      -1.47999     -0.794478     -0.374087      0.911261    -0.0683699     -0.315233     0.0254229       8.06613       10.2349       11.0422       10.7578       9.88237       8.84825       7.34624       6.15825       4.57430       3.47152       2.36545       1.61642       1.05960      0.615585      0.381116      0.208924      0.106601     0.0558676
  14  22 3854.6582    1.8156  6.1584 10.8393 -0.0003      0.462981  0.1282   0.0197   0.2327    0.0519   0.0000      0.125451   455.2744       27.8482       1.16368      -10.3318       38.2629      -11.2965      -18.4065       9.18983       5.46107       6.05644       2.51044      -4.60336      -1.55402      0.199411     -0.461984    0.00803431    -0.0409166     0.0125940       9.82722       12.1079       13.4890       12.7006       11.9971       10.1533       9.13472       7.31409       5.57736       4.19831       2.94822       1.90133       1.19947      0.777583      0.443750      0.239340      0.134448     0.0638646
  14  23 3995.6976    1.5105  8.4512 10.4469  0.0008      0.182612  0.1679   0.0147   0.2981    0.0475   0.0000     0.0952743   410.8616       46.4575       18.0560      -11.8656      -13.7127       11.5525      -9.65939      -12.6882       9.12879       1.64860      -13.9306     -0.479479       1.88692     -0.728917     -0.474412     -0.301434    -0.0634098     0.0630589       11.9362       15.2741       15.7810       15.1243       14.8718       12.9739       11.0566       9.14149       7.02599       5.11483       3.64082       2.49602       1.58331      0.959325      0.566265      0.310234      0.158251     0.0815263
  14  24 4137.5546    1.3040 11.1704 10.0814 -0.0017      0.253178  0.2140   0.0116   0.3808    0.0471   0.0000     0.0785141   449.7103       20.6232       34.9220       26.6959      -31.3492      -8.38646       2.40283      -3.22554       5.19656      -10.7916       6.08762       2.60389     -0.720811       1.66083       1.27782     -0.335545    -0.0641381   -0.00452420       13.9816       18.5363       19.0826       19.0873       17.8912       15.4824       13.4375       10.8581       8.52255       6.31192       4.43719       2.90738       1.88083       1.14470      0.691016      0.387653      0.191415     0.0989066
  15   7 1753.8305    0.3314  0.2610  9.4892 -0.0075       20.6087  0.0287   0.0160   0.0472    0.0597   0.0000       4.90067   434.2003      -1.92307       14.7568      -3.31108      -1.99468      -1.04092      0.353200      -1.98525      0.499562     -0.434203     -0.206367      0.340528     -0.314685     -0.198151     0.0500530     0.0572659    -0.0382874     0.0377608       3.06145       3.48059       3.25292       3.63976       3.31747       2.94889       2.80158       2.10613       1.50853       1.11991       1.00995      0.688880      0.402811      0.264579      0.186188      0.117080     0.0479629     0.0260563
  15   8 1902.3800    0.4528  0.4707  9.3292 -0.0029       6.05793  0.0370   0.0156   0.0558    0.0832   0.0000       1.88644   440.5607       1.30058       7.23041      -3.79892       5.19885       1.18118      0.869846      -2.47476    -0.0407691       2.91979    -0.0235643    -0.0879936      0.465668     -0.194280      0.126680      0.187755     0.0135264   -0.00917045       3.61393       4.40526       5.61624       4.59627       4.52260       4.30751       3.15537       2.83641       2.10437       1.32939       1.13414      0.721515      0.425084      0.303255      0.169738     0.0924115     0.0490594     0.0267213
  15  10 2195.9194    0.8599  0.7826  9.8420  0.0055       5.80564  0.0381   0.0222   0.0661    0.1127   0.0000       1.45852   440.2680       1.58624       17.4656      -1.11069      -3.00945       2.34834      -1.25233     -0.746325      -1.16206       2.51886      -3.00789    -0.0837738      0.689496   -0.00787621     0.0347229    -0.0183271     0.0179668    -0.0410665       2.87298       3.84681       3.52518       4.20597       3.35228       3.51869       2.61411       2.65427       1.72342       1.41337      0.926517      0.746166      0.487112      0.310566      0.172043     0.0989011     0.0579253     0.0309318
  15  11 2339.4755    1.1586  0.8897 10.2620 -0.0038      0.177621  0.0442   0.0274   0.0642    0.1425   0.0000       1.00848   435.9253       4.48836       12.2148       3.09881       4.19330       3.30186      -5.61755       4.69497       4.09052       1.81108       1.08171     -0.970640     -0.877809    0.00223022     0.0753466    -0.0333439    -0.0288104    -0.0393142       3.57814       4.43127       4.70463       4.55511       4.35332       3.63517       3.34961       2.87306       2.19829       1.76382       1.17041      0.802373      0.532856      0.324505      0.204298      0.112064     0.0636976     0.0370587
  15  13 2622.4219    2.0738  0.9427 11.7717 -0.0015       1.76397  0.0475   0.0490   0.0721    0.1203   0.0000       1.03515   435.3024      -1.14216       8.04452       3.24162      -6.74579       6.91680      -2.19990     -0.562700      0.927310      -1.74136       1.33175     -0.222603     -0.481204      0.282809    0.00622915     0.0342351    -0.0959519    -0.0216868       4.39967       4.69607       4.86204       5.67576       4.77754       3.45971       3.50272       3.41995       2.42653       1.71021       1.23154      0.965022      0.573963      0.327367      0.167971      0.113968     0.0695103     0.0358115
  15  14 2764.2342    2.6790  0.9496 11.9080  0.0016       1.29950  0.0383   0.0629   0.0742    0.1617   0.0000      0.831075   437.1787       7.27068       17.1271       7.50030      -5.23905      -4.35193      -1.87375      -2.42174      -1.37122      0.381211      -1.28981     -0.852471       1.19271      0.165225    -0.0331095    -0.0634307     0.0205448    -0.0101834       3.00011       3.74963       3.71786       3.54595       3.87098       3.29864       3.06573       2.35545       1.96207       1.39096       1.02061      0.808029      0.513375      0.344820      0.190981      0.115853     0.0622070     0.0309151
  15  15 2905.9653    3.3995  0.8665 12.5430 -0.0025       2.52329  0.0366   0.0872   0.0641    0.1536   0.0000      0.692049   442.9279       17.4346       12.4781       6.10245       1.02876     0.0149466       3.21596      -5.80298      0.869282     -0.132867      0.331048    -0.0595000      0.973184      0.334708     -0.109760     -0.262432     0.0740809    -0.0465203       3.06841       3.91480       3.94449       3.90742       3.71259       3.48397       3.04122       2.36822       1.78671       1.24661      0.991729      0.727090      0.501275      0.307601      0.193076      0.101958     0.0552942     0.0264983
  15  16 3047.1503    3.9865  1.0264 12.8014 -0.0003     -0.441551  0.0422   0.0924   0.0749    0.1654   0.0000      0.647498   440.0521       11.2577       6.57842       3.66167      -11.5177     -0.870479       4.74704       1.05569       2.30875      -1.81420     -0.249587     -0.655047     0.0856785     -0.176479   -0.00318837      0.249366     0.0495835    -0.0270840       3.53614       4.41696       4.31675       4.16350       3.74266       3.54891       3.22093       2.80172       2.24490       1.65087       1.18356      0.824495      0.522696      0.336054      0.190345      0.114657     0.0573494     0.0322768
  15  17 3188.0903    3.8021  1.0842 13.3966 -0.0012    -0.0501445  0.0525   0.0953   0.0805    0.1332   0.0000      0.844197   438.1326       15.0437       13.1178       6.78701      -11.5408      0.385270      -5.10573       6.82242       2.88209      -5.45486     -0.793014     -0.839088      0.149129     -0.367909     -0.387952     -0.255645     0.0568095     0.0340543       3.93785       5.23129       5.21357       5.40753       5.21023       4.34340       3.31207       3.44614       2.39989       1.92696       1.22043      0.860814      0.571670      0.369751      0.238653      0.124533     0.0748809     0.0440259
  15  18 3329.1166    3.3446  1.8605 12.3652 -0.0009       1.08627  0.0631   0.0612   0.1020    0.1187   0.0000      0.460957   437.6853     -0.658844       1.11296       6.70792       10.8424       2.90249      -2.83673       5.25813       5.72512      -6.15720      -3.35604     -0.385538     -0.164025     0.0514554      0.342650     0.0695850     0.0486118     0.0552964       4.61353       6.11790       6.15964       5.99994       5.85142       5.35815       4.31978       3.72475       2.88991       2.21569       1.60485       1.08287      0.690959      0.470420      0.264484      0.170211     0.0881601     0.0470787
  15  19 3470.1696    2.8735  2.3762 12.1623 -0.0003      0.501096  0.0717   0.0458   0.1191    0.0880   0.0000      0.376123   435.5274       7.54612      -1.62381       12.1086       10.1931       1.12372      -2.10815      -1.23633      -1.91345     -0.195114       1.48718   -0.00120226       1.01009      0.585916     -0.281655      0.104450     -0.100180    -0.0317950       4.87429       6.75413       7.07770       7.14904       6.46830       6.14304       4.74127       4.28830       3.15189       2.47735       1.69486       1.25737      0.828254      0.541949      0.306883      0.196695     0.0978260     0.0531841
  15  20 3611.4448    2.4417  3.5375 11.6231 -0.0019      0.322947  0.0859   0.0328   0.1513    0.0713   0.0000      0.212551   429.8987      0.282785       28.7028       35.0182      -15.2173       2.65249       4.64054      -9.34697       7.21914      -2.53582       2.83172      -2.18991      0.379427      -1.00759     -0.166827     -0.321431     -0.110791     -0.105988       6.32330       8.27054       9.00844       8.84808       8.24608       7.45636       6.21669       5.12213       3.94709       2.82846       2.19618       1.45923       1.00236      0.638519      0.394248      0.217170      0.123503     0.0662543
  15  21 3752.8825    2.1000  5.4144 11.0570 -0.0010      0.206359  0.1144   0.0224   0.1958    0.0574   0.0000      0.119063   422.3381       7.37511       3.34355       11.4689      -13.6126      -3.21568       10.9853     -0.976138      -6.23802      -9.23497     -0.690080       2.01251     -0.817114      0.468724     0.0505489      0.233726      0.361527     0.0582659       8.61750       10.7776       11.9919       12.0238       11.3190       9.60924       8.10042       6.78595       5.15141       3.77320       2.76542       1.86803       1.32091      0.785835      0.491855      0.287289      0.162066     0.0844250
  15  22 3894.7928    1.6802  7.3627 10.7858 -0.0029      0.457135  0.1422   0.0166   0.2614    0.0462   0.0000     0.0994590   453.5694       16.5946       47.6256       7.85267       14.7961      -11.6011      -3.19940      -9.01538      -1.82246       5.99540      -1.08345       4.15617       2.55753       1.70427      -1.41470       1.04425     0.0462275      0.118260       9.79747       12.2542       13.0824       13.1070       12.4870       10.8925       9.60499       7.88672       6.28876       4.73591       3.56843       2.31446       1.52010       1.01208      0.608726      0.358641      0.200326      0.109034
  15  23 4036.1186    1.4568  9.3280 10.4527 -0.0005      0.213820  0.1770   0.0130   0.3088    0.0435   0.0000     0.0854370   445.0923       18.4427       19.2492      -20.9788      -8.23250      -7.11689       4.25301       5.58396      -4.59546      -9.96271       2.81526       1.88747      -4.71370     -0.875978     -0.975300      0.476221      0.353664   -0.00955017       11.5591       15.2259       16.1777       15.9483       15.0423       13.5203       11.4079       9.54241       7.32454       5.66390       4.01858       2.79861       1.83377       1.17936      0.716733      0.409084      0.231709      0.120464
  15  24 4178.2784    1.2323 12.5983 10.1647 -0.0024      0.322679  0.2380   0.0101   0.4157    0.0411   0.0000     0.0787508   465.5362       38.7562      -6.98222       35.6934       49.5795      -7.17918       20.4621      -23.8743       16.1471       15.3448      -4.89879     -0.846203       4.87487       2.72976     0.0606358      0.402860    -0.0717574     -0.443605       14.7555       18.4155       19.9822       19.5028       18.6155       16.5285       14.2625       11.9596       9.58888       7.11726       5.15677       3.58496       2.34541       1.50837      0.929857      0.529258      0.299739      0.162021
  16   8 1933.2488    0.4723  0.3734  9.3885 -0.0020       10.7842  0.0255   0.0176   0.0433    0.0675   0.0000       2.14881   440.5178       1.04119       12.4048       2.79140      0.306723       2.84555     -0.181558     -0.522918      -2.86732      0.521400     0.0210667      0.386365     -0.115213     -0.278048      0.151620      0.192969    -0.0597956   -0.00967559       2.48508       2.66173       3.33919       2.75727       2.59289       2.89357       2.10590       1.82190       1.93338       1.34305      0.914098      0.695843      0.406755      0.235456      0.172599      0.102988     0.0707007     0.0370486
  16   9 2081.7275    0.6212  0.6236  9.6246 -0.0090       8.58251  0.0326   0.0180   0.0557    0.0944   0.0000       1.66446   433.5803       4.09349       18.2138      -2.35963      -3.04839       1.33700       3.25300      0.263553       1.29786      0.323807     -0.964018    -0.0189674      0.157628      0.440126      0.170560    -0.0128098     0.0282378     0.0777617       2.43394       3.37669       3.23430       3.60122       3.55120       2.94490       2.75066       2.03209       1.85951       1.27445       1.10593      0.617819      0.488250      0.324382      0.207901      0.113509     0.0700217     0.0423829
  16  10 2228.4426    0.9446  0.7356  9.8110 -0.0043       1.74448  0.0319   0.0235   0.0579    0.1309   0.0000      0.980430   439.8328       2.18878       15.1176     0.0278635      -2.15351       2.41497      -1.05043      -4.27658     -0.585665       1.20007     -0.305707      0.432190    -0.0587355      0.346261      0.132461     -0.127948      0.123641     0.0424338       2.49989       3.11293       3.17294       3.36798       3.36599       2.90108       2.46573       1.86723       1.60733       1.31902      0.949829      0.641715      0.436586      0.293731      0.192982      0.122631     0.0770877     0.0434596
  16  11 2372.8118    1.2174  0.8638 10.4968 -0.0029       4.35770  0.0407   0.0289   0.0656    0.1144   0.0000      0.994687   442.4628      -2.45207       6.29645       7.98960      -3.02238       9.88046       3.51772      -2.35060       1.92619       3.69553      -1.26059      0.509815     0.0799966     -0.122602     -0.177692     0.0299239    -0.0163246     0.0851629       3.27670       3.19712       3.90021       4.81163       3.78712       2.95182       3.45183       2.98436       1.85307       1.43866       1.37797      0.946040      0.501151      0.356923      0.279046      0.165191     0.0935210     0.0466281
  16  12 2515.0852    1.6303  1.0078 11.1027 -0.0020       3.42189  0.0462   0.0371   0.0779    0.1157   0.0000       1.00737   438.5889       4.59042       14.3260      -4.67642      -14.1080       1.72702     -0.802857      0.937448      0.754437      0.705192     -0.363194      -1.82876     -0.883034      0.437706     -0.267926     0.0341284      0.130797    0.00370308       3.34009       4.02023       4.60898       4.51287       3.88325       3.94726       3.22751       2.50473       2.47702       1.90372       1.18450      0.958749      0.656826      0.378384      0.282974      0.147312     0.0835065     0.0509189
  16  13 2657.0742    2.1387  0.9671 11.6168 -0.0048       2.62610  0.0405   0.0498   0.0695    0.1226   0.0000      0.861651   439.3171       7.64934       10.8022       6.00614     -0.527829       3.43825     -0.538504     -0.687740      -2.16212       5.63022     -0.149462    -0.0100543     -0.622557     -0.143025      0.437805    -0.0666266    -0.0560747  -0.000357788       3.04451       3.51899       3.70140       4.24896       3.89208       3.08234       3.09202       2.68015       2.13597       1.53936       1.23882      0.926301      0.619200      0.329611      0.243083      0.173974     0.0989766     0.0493734
  16  14 2799.7456    2.7312  0.9639 11.8101 -0.0054       2.78925  0.0428   0.0617   0.0661    0.1383   0.0000      0.865753   440.6518       17.2937       8.56832       5.22002      -1.30486       3.46064      -1.99260      -1.20855     -0.140990     -0.781854       1.77057       1.37204     -0.615218      0.257471     0.0475251     -0.135653    -0.0631231     -0.102032       3.54738       4.26887       4.45325       3.97058       3.24003       3.20706       3.30802       2.94236       2.50577       2.07883       1.42410      0.994885      0.617247      0.374597      0.235702      0.131563     0.0794368     0.0414922
  16  17 3224.9334    3.6577  1.3334 12.4985 -0.0022      -1.46060  0.0479   0.0777   0.0840    0.1611   0.0000      0.498525   439.0715       11.0090       14.4184      -2.16291       3.11226      -2.34567      -2.52096       2.84209       3.16349       1.17541      -3.72727     -0.657212     -0.624585     -0.190390     -0.288536    -0.0279825     -0.236974     0.0576520       3.51893       4.30148       4.38726       4.55070       3.98107       3.78134       3.46942       2.95627       2.44728       1.87359       1.38400      0.972423      0.682414      0.437147      0.278093      0.156945     0.0933753     0.0527445
  16  18 3366.4146    3.3180  1.7532 12.3443  0.0034     0.0636079  0.0610   0.0606   0.1041    0.1189   0.0000      0.419013   448.1093       8.85455      0.738416       13.7256       4.45588     -0.703428      0.636760       3.17257       2.00147       1.62350      -2.37353      -2.07363      0.480155      0.363048    -0.0160121    -0.0938538     0.0835608    -0.0134596       4.23300       5.51229       6.45985       5.71770       6.03901       5.16523       4.27718       3.74035       2.68436       2.07316       1.60217       1.08278      0.835448      0.500315      0.328473      0.210242      0.107558     0.0624855
  16  19 3508.1531    2.7563  2.9240 11.6298 -0.0020      0.763187  0.0763   0.0388   0.1293    0.0856   0.0000      0.231719   442.0355       22.2011       21.9389      -7.05038       8.78067      -7.55647       5.78090      -2.14058      -3.27732     -0.753401      -4.41686      0.799568      -1.46993    -0.0270933     -0.135543     -0.239921     -0.152007     0.0273659       5.32520       6.89950       7.62838       7.39441       6.95888       6.15077       5.59930       4.49308       3.64700       2.78769       2.05304       1.44482       1.01373      0.646579      0.419957      0.242566      0.139753     0.0785748
  16  20 3650.1548    2.3177  4.1125 11.1737 -0.0004      0.602466  0.0921   0.0277   0.1643    0.0668   0.0000      0.182416   434.0809       10.7802       18.0763       9.11439      -4.19022      0.584708       1.66794      -6.90520      -4.09824       3.16236     -0.524061      -5.93663      -1.05606      0.545107      0.167627     -0.170988      0.164362     0.0608778       6.03077       7.73001       8.68686       8.33452       8.13206       7.36797       6.32906       5.26456       4.12340       3.19410       2.40978       1.70961       1.16693      0.786659      0.487279      0.300293      0.176480     0.0938967
  16  21 3792.0538    1.9778  5.5820 10.7384 -0.0005      0.353044  0.1100   0.0204   0.2024    0.0553   0.0000      0.127321   444.0608       5.88287      -13.5003       12.5613      -10.9159      -12.3177       4.45014      -1.29990       9.08645      0.499460       3.56211      -2.79062     -0.566902     -0.152745      0.153084    -0.0364697     0.0833077    -0.0911872       7.18656       8.77118       9.75315       9.86126       9.32798       8.30120       7.48702       6.11037       4.94681       3.69814       2.82871       2.07296       1.38734      0.934580      0.592558      0.364953      0.214532      0.113965
  16  22 3934.0265    1.6314  7.6471 10.4226  0.0003      0.317566  0.1466   0.0154   0.2598    0.0467   0.0000     0.0979820   434.4530       50.2195     0.0857490       23.1075      -1.11355     -0.277879      -5.09993      -16.1468       13.5210       4.20152      -8.78188       1.02046       4.61182     -0.748134     -0.450294     -0.353755      0.156090      0.180421       9.46602       11.9481       12.4513       12.6865       12.0524       11.1153       9.70947       8.10816       6.38672       5.04000       3.68769       2.70100       1.86167       1.22508      0.779592      0.467824      0.274854      0.148587
  16  24 4218.8290    1.1370 11.9777 10.0079 -0.0017      0.388809  0.2292   0.0104   0.4004    0.0379   0.0000     0.0784492   487.2295       10.7622      -12.1893      -9.01527       38.7289      -41.9396       9.26353      -1.76577       7.00482      -12.6763       9.39140      -7.05913     -0.185283      -1.82020      -1.24599     -0.686928      0.418721     -0.289887       12.8469       16.7489       17.6659       17.4011       17.0412       15.5123       13.5401       11.3588       9.34150       7.13786       5.39619       3.84641       2.63933       1.75993       1.10509      0.668249      0.388832      0.214653
  16  25 4361.0760    0.9342 14.2297  9.8634 -0.0008      0.270566  0.3075   0.0081   0.4784    0.0341   0.0000     0.0986697   436.1754       14.5392       16.3225       29.2673       68.3524       7.31134       14.7684       12.9360       18.4082      -1.24197      -3.24259       17.4851       1.57961      -2.34668      -1.07607      0.459047      0.608401     -0.137486       16.3042       20.7421       21.7443       21.6205       20.8605       19.2347       17.2070       14.0029       11.3151       8.60916       6.60399       4.74903       3.33278       2.20342       1.39672      0.839006      0.490993      0.264830
  17   8 1963.4214    0.4748  0.6019  9.4138 -0.0035       9.80279  0.0343   0.0138   0.0574    0.0751   0.0000       1.91725   436.8751       1.20853       17.0982      0.818802      0.450843       3.78885      -1.47525      -1.35715      -5.27022       1.28255      -1.63303       1.34934     0.0490858      0.781343    -0.0209862     -0.160487     -0.102407     0.0115867       2.73010       3.03834       3.14269       3.47986       3.18915       2.92135       2.81752       2.30070       1.78641       1.41598       1.08486      0.809914      0.576483      0.430837      0.299674      0.177118     0.0912296     0.0595157
  17   9 2113.1068    0.6689  0.5671  9.8566 -0.0055       7.62768  0.0320   0.0192   0.0513    0.0852   0.0000       1.60170   441.0703      -1.11248       18.1450       3.67526       1.97544     0.0270622       2.35545       4.73419       3.82228      -1.51581      0.500668       1.06830      0.329547     -0.354362     -0.383018      0.264478    -0.0358236     0.0277558       2.66790       3.29271       3.24980       3.11290       2.89554       3.02410       2.85317       2.25971       1.83424       1.44108       1.11524      0.812422      0.618798      0.375581      0.272711      0.151009     0.0877894     0.0554513
  17  10 2260.4530    1.0017  0.9942  9.8649 -0.0055       4.23550  0.0405   0.0221   0.0692    0.1366   0.0000      0.923772   439.1833      0.696105       8.41785     -0.739498       5.73943      -2.14955     -0.942220    -0.0193015       1.30004      -2.67311       2.23485     -0.783652     -0.877544      0.623613     0.0444493      0.152120     -0.235476      0.126743       2.53684       3.49156       3.70110       3.66528       3.76780       3.31361       2.98081       2.36478       2.04312       1.50460       1.21102      0.892651      0.619239      0.467521      0.265293      0.188338      0.107044     0.0624287
  17  11 2405.2197    1.3719  1.0573 10.7575 -0.0041       3.49913  0.0419   0.0310   0.0746    0.1279   0.0000       1.01186   437.7083      -7.58161       14.8411       7.62121       3.53050      -3.93477      -5.94520      -6.19319     -0.845162      -2.68154      -1.09460     -0.410753      0.289904      0.250721      0.110343     0.0573471    -0.0120795    -0.0385462       2.89515       3.76946       4.02628       3.97909       4.06753       3.71107       3.06425       2.55638       2.01792       1.53734       1.23463      0.841621      0.600575      0.429687      0.270438      0.180080      0.104748     0.0604555
  17  12 2548.1592    1.8161  0.8943 11.4431 -0.0038      0.831726  0.0514   0.0422   0.0665    0.1098   0.0000       1.07863   442.3375       4.98588       9.45237       3.26556       5.40717       2.61972     0.0252660       4.65214     -0.992922     -0.690088      -1.93699      0.618509     -0.534605     0.0888714  -0.000715202     0.0236729     0.0111600     0.0490896       5.13923       6.94139       6.49096       5.56336       3.98855       3.92416       4.25562       4.55649       4.17526       3.50359       2.53933       1.69229       1.03393      0.608307      0.330245      0.185151      0.105504     0.0540056
  17  14 2834.4800    2.8390  0.9836 12.2181 -0.0060       1.36594  0.0397   0.0617   0.0661    0.1192   0.0000      0.875057   439.4714       4.50459       11.9604       8.03489      -2.38095       5.19228       6.53289      -2.90989       3.44342      -2.05556      -1.53679      -1.02693     -0.595275     -0.227286      0.568261     0.0176245    -0.0825971    -0.0216553       2.72891       3.37373       3.74167       3.74816       3.30053       3.42234       3.07957       2.34211       1.87059       1.44500       1.03111      0.804380      0.601522      0.430333      0.282290      0.168982     0.0997288     0.0581710
  17  15 2977.3907    3.5239  0.8269 12.9156 -0.0088       2.07591  0.0340   0.0846   0.0602    0.1058   0.0000      0.768239   442.2183       10.7493       18.8758       5.57996     -0.613508       4.38548     -0.782631       1.11043      -1.81166      -2.22449       2.22911       1.33753       1.20340     -0.402255      0.176617      0.184197    0.00363219     0.0643687       2.68435       3.36638       3.48811       3.80738       3.46868       3.17488       2.66950       2.21279       1.79755       1.48291       1.12468      0.807211      0.518827      0.341549      0.223485      0.155066     0.0948649     0.0557985
  17  16 3119.4662    3.9734  1.0259 12.8479 -0.0035      -1.72614  0.0378   0.0859   0.0702    0.1393   0.0000      0.866958   440.0833       13.3026       11.7854       6.57572      -4.02106       12.0785     -0.736066       1.29715      0.640912      -2.33374      0.862615     -0.909923       1.13777     -0.197088     0.0330626    -0.0928087    -0.0584919     0.0594177       2.47960       3.16352       3.17702       3.30314       3.19077       2.98719       2.71535       2.14812       1.85350       1.40048       1.14280      0.789102      0.583686      0.382786      0.258990      0.157219      0.100927     0.0575495
  17  17 3261.6916    3.5310  1.6294 12.5587 -0.0017       2.19639  0.0551   0.0665   0.0967    0.1203   0.0000      0.710506   434.9659       21.8190       19.4005       11.9231      -2.15418    -0.0797796      -5.07486     -0.765959      0.433493      -1.67337       1.77237      -1.29498     -0.383630      -1.13627     -0.647411     -0.254852     -0.122895     0.0529684       3.75234       4.71624       4.87146       5.14025       4.60815       4.07229       3.89443       3.26473       2.73627       2.12712       1.59028       1.14313      0.810937      0.529390      0.334300      0.221895      0.128005     0.0728796
  17  18 3403.6874    3.2331  1.8394 12.4062 -0.0006       1.52432  0.0629   0.0583   0.0982    0.1135   0.0000      0.533088   442.2545       6.50602       22.3031       13.0971       9.86118       4.04006      -4.06133      -7.60892       1.82997      -1.17223      -2.00685     -0.270568      0.226573     -0.333558     0.0743168     -0.426173      0.312722    0.00691046       4.28047       5.53716       5.47405       5.35306       4.95896       4.56157       4.39090       3.74518       3.34582       2.52892       1.96203       1.40090      0.960485      0.618846      0.383357      0.246288      0.155260     0.0870603
  17  19 3545.9010    2.7179  3.3162 11.5117 -0.0045      0.806878  0.0774   0.0363   0.1410    0.0873   0.0000      0.222479   437.1109       25.0971       16.7700       4.06659      -2.90612      -13.5966      -4.19630      0.841788      -6.59222      -8.97560       2.46941     -0.858282      0.143372     -0.752330      0.626036      0.292095     0.0110485      0.121659       4.93147       6.27560       6.82721       6.71728       6.73925       5.87917       5.51406       4.38435       3.75970       3.02418       2.14497       1.67755       1.10715      0.791869      0.534374      0.315798      0.191710      0.114032
  17  20 3688.1086    2.2192  4.5012 11.1767 -0.0023      0.413514  0.0954   0.0253   0.1713    0.0618   0.0000      0.157641   447.0029       21.7491       10.4005       12.0638      -12.4681      -5.78598      -5.50761      -5.44466      -6.46335       1.08302       4.12061      -2.43960      0.262440    -0.0351513     -0.840719      0.141475      0.318283    -0.0451187       5.94129       7.52106       8.19080       8.26231       7.92577       7.25681       6.51952       5.34048       4.43135       3.51185       2.70320       1.98086       1.32610      0.934496      0.611024      0.385675      0.238351      0.136264
  17  21 3830.6606    1.8795  6.2826 10.7766  0.0019      0.427074  0.1243   0.0185   0.2127    0.0495   0.0000      0.106618   446.1614       42.5836      -8.32691      -3.90305      -15.4120       8.79104      -26.6290       9.07526       9.85748     -0.423315       5.56001       1.10861      0.483780     -0.822899     -0.936962      -1.10187      0.462588      0.476773       7.52182       10.0016       10.6130       10.9035       10.3473       9.57654       8.37695       6.92696       5.50529       4.39621       3.27750       2.46266       1.72554       1.14216      0.755107      0.483190      0.300551      0.171394
  17  22 3973.4202    1.5299  8.0553 10.5241 -0.0003      0.642666  0.1523   0.0142   0.2721    0.0418   0.0000      0.100305   436.0677       32.9977      -9.13426      -5.15048       14.8126       5.48981      -17.6642      0.116553      -1.69991     -0.877576       2.51249      -2.06479       1.01515      -1.32332      -1.03794     -0.473617     -0.592272    -0.0385691       8.73914       11.3653       11.9185       12.4438       11.5864       10.9220       9.75716       8.12262       6.75817       5.16037       3.96039       2.86800       2.12373       1.42342      0.913996      0.584764      0.352890      0.199100
  18   7 1840.0560    0.3915  0.4764  9.3090 -0.0054       10.3641  0.0490   0.0129   0.0446    0.0658   0.0000       2.32823   439.7292      -2.81070       9.99335      -1.39091      0.554579       5.15194       1.51510       2.02315     -0.523920     -0.546363     -0.327984     -0.382135     -0.385963     -0.291808      0.126764     0.0568725     -0.167949    -0.0898874       2.62052       4.77254       3.65909       5.47275       3.60299       4.82248       3.18029       3.33626       2.00731       2.03533       1.32267       1.13248      0.679686      0.542285      0.298484      0.213597      0.141405     0.0818154
  18   8 1992.9224    0.5128  0.6024  9.3439 -0.0040       7.49213  0.0383   0.0139   0.0502    0.0823   0.0000       1.57648   440.0072      0.463682       17.7322       2.30630      -5.78687      -1.47767     -0.631673      -2.92419     -0.348724      -1.21324       1.61694      0.536428   -0.00798684     0.0854564     -0.125333      0.198066    -0.0165118     0.0971297       2.89310       3.33002       3.25893       3.89310       3.85474       3.16448       2.45061       2.23757       2.28603       1.72792       1.17305      0.902664      0.763116      0.479304      0.296734      0.180766      0.109168     0.0887709
  18   9 2143.8874    0.7511  0.6331  9.7545 -0.0061       10.4782  0.0306   0.0199   0.0534    0.0850   0.0000       1.48184   436.6246       7.26091       13.3335       2.73540      -3.44502      0.835872     -0.419514      -1.70331      0.582121     -0.195546      0.529412       1.18830     -0.680833      0.559188      0.371132   -0.00595641     -0.131187      0.134183       2.08803       2.65446       2.81749       3.24002       3.00108       2.21867       2.44342       1.93549       1.59800       1.12456       1.03422      0.744552      0.473049      0.364269      0.245053      0.156653     0.0958646     0.0566223
  18  10 2291.6236    1.0210  0.7637 10.5931 -0.0112       2.42658  0.0339   0.0260   0.0590    0.0903   0.0000       1.13295   436.5741      -5.01398       11.8622    -0.0293621      -2.57474     -0.871688      -2.74568       3.25441      0.354096      -2.89197      0.320473      0.156996     -0.127487     -0.207646      0.204831     -0.380831     -0.125877     -0.187193       2.60815       3.20804       3.21463       3.49179       3.64455       3.20866       2.73314       2.10779       1.82956       1.53871       1.10907      0.811992      0.558558      0.415630      0.287289      0.195660      0.115970     0.0666091
  18  11 2436.9245    1.4223  0.9480 10.9690 -0.0072       3.02060  0.0375   0.0324   0.0696    0.1096   0.0000       1.00790   435.6157       2.91547       13.8137       4.97394      -4.00318      -7.05983     -0.245779     -0.699651       4.84925      0.684680      0.946393       1.58193     -0.162002     -0.197982     -0.464516    -0.0716263      0.210162     0.0254389       2.48076       2.95550       3.32055       3.22764       3.28018       3.18840       2.71865       2.29274       1.96688       1.58772       1.17259       1.01882      0.637044      0.439237      0.326782      0.190942      0.133941     0.0738147
  18  12 2580.9090    1.7881  0.9161 11.5430 -0.0050      0.942183  0.0359   0.0404   0.0652    0.1005   0.0000      0.977788   439.8882       8.39212       15.8515     -0.548028      -3.39476      -3.69296       4.59660      -3.68971       1.66437      -1.26971      0.456126       1.00973      -1.06841      0.677508     -0.195157    0.00203573    -0.0849267    -0.0568757       2.63422       3.29524       3.53070       3.47663       3.48040       3.17065       2.94397       2.45853       1.99845       1.44544       1.05701      0.851975      0.682111      0.485761      0.330097      0.207402      0.132057     0.0706774
  18  13 2724.8422    2.4330  1.0602 11.6343 -0.0024       1.19235  0.0442   0.0501   0.0668    0.1448   0.0000      0.816677   437.7197       3.94477       15.3933       1.52107      -8.73957      -8.85432      -1.47055      0.982623     -0.749481      -2.07341   -0.00873455      0.507510     -0.437799     -0.830553      0.103273      0.279381     -0.191558    0.00343432       2.95197       3.34384       3.55694       3.70682       3.51047       3.49606       3.08293       2.22072       2.02971       1.75382       1.35915      0.965715      0.694983      0.505104      0.323711      0.225882      0.163287     0.0897912
  18  14 2868.7463    3.2313  0.7924 12.4579 -0.0022      0.153597  0.0317   0.0725   0.0594    0.1107   0.0000      0.815091   433.0210       10.9198       13.8069       6.12642    -0.0415715      -1.53702    -0.0121095      -3.67915     -0.774333      -1.69695       1.12655     -0.643217    0.00138683     0.0667787    -0.0475732      0.100799    -0.0845004     0.0552643       2.66570       3.12505       3.25089       3.42296       3.68009       3.48955       2.79209       2.09050       1.71133       1.48568       1.31460      0.923262      0.572265      0.366655      0.269401      0.207341      0.141339     0.0778641
  18  15 3012.3220    3.5709  0.9890 12.4135 -0.0061       1.42208  0.0394   0.0750   0.0640    0.1435   0.0000      0.810890   438.1425       6.20586       10.9829      0.250343       1.15863       3.74192      -1.66839      0.544667      -1.77047      -1.55658      -3.01363     -0.224175       1.03152     -0.527029     0.0950336     -0.283670    -0.0164181   -0.00183709       2.73262       3.91241       4.33489       4.34689       4.19484       3.66461       3.28157       2.58898       2.01039       1.61018       1.20320      0.857561      0.617513      0.437463      0.270611      0.194055      0.109011     0.0673918
  18  16 3155.0048    3.7414  1.2618 12.5331 -0.0024      0.137690  0.0409   0.0727   0.0807    0.1457   0.0000      0.742263   442.6919       17.1368       14.2998       5.12525      -5.62864       4.88974      -1.16062      -3.27186      -2.57503       1.00945      -1.64508      0.160267     -0.331721     -0.482528    0.00468767     -0.143005      0.293711     -0.114064       2.57482       3.36960       3.59915       3.74049       3.56022       3.33387       2.82648       2.45825       2.09343       1.59869       1.24571      0.956224      0.631264      0.470275      0.296814      0.193820      0.128643     0.0767872
  18  17 3297.6127    3.4184  1.5503 12.9052 -0.0031      0.915586  0.0547   0.0653   0.0924    0.0934   0.0000      0.580492   442.0407       4.23780       12.1401       6.94451      -3.55885      -7.69496     0.0690521       5.94681      -1.92698      -1.59886     -0.139465       1.78641      0.578710     -0.644680     0.0782214    -0.0870981     0.0177377     0.0726716       3.24499       4.40343       4.61851       4.39411       4.37462       3.83866       3.54294       3.25033       2.57987       2.11088       1.65164       1.21353      0.869685      0.583640      0.387256      0.252498      0.150293     0.0949518
  18  18 3440.2988    2.9316  2.3017 11.8714 -0.0028       1.41364  0.0649   0.0447   0.1096    0.1032   0.0000      0.377046   442.3223       18.4575       8.41661       4.07284      -1.25316       7.50189      -2.91723      -1.95482      -4.17365       6.26028       1.79638       1.63027      0.736668      -1.03011     0.0104966      0.205506      0.236770     0.0691959       4.12158       5.44854       5.70777       5.63862       5.33522       4.65774       4.40791       3.87166       3.32795       2.85540       2.14157       1.55359       1.08460      0.702936      0.470033      0.309731      0.179723      0.111812
  18  19 3582.8900    2.5514  3.7948 11.5124 -0.0011      0.267248  0.0886   0.0309   0.1485    0.0678   0.0000      0.200154   437.3084      -3.75966       5.93652       3.85070     -0.461724      -10.1911       5.93758      -4.28998     -0.509978      -5.26496     -0.579045       1.21953      0.165252      0.535572      0.395564      0.266245     -0.443796      0.166069       5.55170       6.82695       6.89521       7.35771       7.49591       6.96454       5.85629       4.60801       4.08955       3.42592       2.58960       1.87995       1.30401      0.941771      0.644732      0.423731      0.272094      0.165317
  18  20 3725.6439    2.0616  4.9971 11.0232 -0.0021      0.586754  0.1014   0.0222   0.1864    0.0579   0.0000      0.131566   457.4566       26.2494       5.58469      -4.24196      -21.1817       2.31556       2.61259      -10.8445       6.04491      -3.50556      -7.04231      -4.24606       2.83119      0.604401     -0.223518     -0.464300     -0.179446    -0.0175978       6.03416       7.77553       8.41382       8.55930       8.21672       7.53619       6.97300       5.64043       4.82453       3.86055       3.09053       2.24549       1.57553       1.11630      0.739623      0.478496      0.312497      0.186126
  18  22 4011.6543    1.4910  9.5530 10.3150 -0.0005      0.394081  0.1649   0.0125   0.3003    0.0393   0.0000     0.0814696   461.6499       41.1651       10.7893      -40.5418       1.70272       14.3133      -14.9059      -6.86353       5.63665      -8.33642       3.01447       2.16125      0.761335      0.350258       5.16849     -0.757628     -0.416182      0.355244       9.07656       12.0151       12.7450       12.9199       12.8420       11.7394       10.6116       8.74577       7.14331       5.73034       4.49412       3.33239       2.40895       1.68029       1.13905      0.737141      0.464195      0.284917
  19   9 2173.8747    0.7926  0.7902 10.0037 -0.0020       6.27365  0.0340   0.0186   0.0572    0.1053   0.0000       1.17146   437.0241      -2.75469       12.7503       3.96478      -4.00043     -0.943082      -3.03798     -0.265821      -1.85445     -0.279296      -1.29144     0.0745424      0.362653      0.378216     -0.288772     -0.112698      0.121665    -0.0526744       2.57785       3.39615       3.54979       3.47185       3.46251       3.34352       3.06114       2.40091       1.90572       1.39913       1.14449      0.898491      0.668731      0.481017      0.318862      0.210221      0.130310     0.0878393
  19  10 2322.4256    1.1017  0.8993 10.5878  0.0018       2.69142  0.0400   0.0238   0.0623    0.1024   0.0000       1.04829   438.3027       2.23110       12.9957       5.57905      -2.33751      -1.59430      -3.32275      -2.39945     -0.221786      -2.25705     0.0372039       1.12161     0.0333888     -0.642621      0.118496      0.290801     -0.302065      0.116887       2.45005       3.06220       2.73942       3.37180       3.30053       3.16825       2.83060       2.68920       2.54035       1.90887       1.42953      0.863836      0.845539      0.705085      0.551693      0.372652      0.212102      0.102040
  19  11 2468.2611    1.5509  1.0195 11.3115 -0.0007       1.79168  0.0393   0.0324   0.0667    0.1136   0.0000      0.910597   438.3674     -0.738352       19.8142       3.79963      -1.28866       2.69335       1.33285      -4.04421      -1.06427      -1.81274     -0.571984     0.0642523      0.507773     -0.249954      0.368284    -0.0348494    -0.0495459     -0.107838       2.61508       3.29010       3.71468       3.75059       3.48583       3.32596       2.91798       2.49251       2.18528       1.71748       1.27717      0.995001      0.716258      0.508252      0.353245      0.236269      0.140332     0.0943806
  19  12 2613.1315    1.9992  0.9986 11.4549 -0.0014       1.17044  0.0363   0.0409   0.0626    0.1406   0.0000       1.00120   440.6286       4.90007       16.4689       4.10911      -4.57901      -3.73356      -3.85652      -2.81685       1.96197      0.783748      0.367965     -0.133888       1.00634      0.153554     -0.543146     -0.199490      0.223739    -0.0802125       2.23033       2.78128       3.09234       2.96845       2.83272       2.59501       2.59064       2.21804       1.88808       1.57127       1.20182      0.941954      0.686059      0.492620      0.322516      0.221364      0.142386     0.0878740
  19  16 3189.9803    3.5728  1.3188 12.9522 -0.0036      0.621430  0.0444   0.0658   0.0811    0.1033   0.0000      0.877884   438.9359       17.6016       5.31029       2.59139     -0.954775       4.58437      -6.85847      -5.07676      0.656062     -0.607398       1.81022       1.50092     -0.684209      0.318076     -0.293515     -0.323941      0.191595     -0.217722       2.76362       3.68562       4.03994       4.19483       3.83159       3.80151       3.17257       2.73224       2.21371       1.73380       1.39299       1.09923      0.798441      0.552600      0.339676      0.239644      0.171125      0.116620
  19  17 3333.0280    3.2389  1.6238 12.7353 -0.0019     -0.622258  0.0523   0.0550   0.0849    0.0955   0.0000      0.852906   437.1272       14.6975       12.9400      0.380479      -7.32210      -5.81894      -9.48523       1.94373       1.96477      -3.64968     -0.929629      -1.68447       1.33450     -0.504912      0.508785    -0.0385919    -0.0263377     0.0636160       3.08392       4.03766       4.50804       4.61782       4.47009       4.05293       3.74223       3.05202       2.61723       2.11457       1.56524       1.21829      0.915937      0.631796      0.436661      0.294954      0.186670      0.108865
  19  18 3476.5533    2.8116  2.8702 11.9762  0.0004       2.51446  0.0700   0.0379   0.1201    0.0753   0.0000      0.387869   437.8822       17.4707       12.6913       10.5639       2.02865       1.83107       4.57990       2.73792       3.25274      -1.70165       2.11817       1.76796      0.912101      -1.01564      0.127058      0.189046     -0.243261     -0.181333       4.00715       5.46695       5.65391       6.03613       5.71112       5.60067       4.69174       4.08576       3.34658       2.69236       2.25920       1.63507       1.21716      0.786157      0.596162      0.383271      0.253304      0.154560
  19  19 3619.6269    2.3813  3.9379 11.6027  0.0007      0.479660  0.0834   0.0275   0.1538    0.0625   0.0000      0.184988   433.0220       19.5536       23.4922       11.1834      -10.4087       9.31022       7.29051      -5.37524      -1.32529      -3.25357      -7.17306      0.329118      0.674941       1.42426     -0.621477     -0.874240     -0.519483      0.341940       5.14164       6.60851       7.70243       7.87010       7.48756       6.82524       6.04398       5.11540       4.19717       3.33291       2.70497       1.92559       1.43380      0.993849      0.692226      0.455895      0.288439      0.189566
  19  20 3763.1342    2.0536  5.4564 11.0907  0.0008      0.699024  0.0998   0.0203   0.1868    0.0539   0.0000      0.116151   447.7473       20.4902       3.63439      -3.17966       5.71920     -0.761219      -14.6710      0.692522      0.148377       6.62750       2.33867      -1.30960       2.31736     -0.317294       1.01192      0.519807      0.174928     -0.592533       5.85952       7.76869       8.25427       8.66860       8.36254       7.71242       6.88942       5.95731       4.94493       3.88112       3.14875       2.35602       1.71422       1.25145      0.827859      0.581881      0.360649      0.225996
  19  21 3906.2917    1.6850  8.0085 10.7344 -0.0020      0.286869  0.1387   0.0144   0.2485    0.0422   0.0000     0.0884171   441.2166       6.15358       27.1095      -13.2747     -0.751082      -6.62921       6.69872      -2.88237      -8.69216      -1.99240       7.62814       3.16349     0.0406107      0.170897      -1.25492      0.967533      0.865018     -0.520341       7.60622       9.85601       10.6479       11.1470       10.6133       9.94347       8.80597       7.70833       6.45271       5.07143       4.12142       3.06608       2.26036       1.62272       1.10742      0.754089      0.473535      0.293450
  19  22 4049.7186    1.4285  9.9854 10.4062 -0.0004      0.292071  0.1638   0.0113   0.3028    0.0389   0.0000     0.0745342   447.2939     -0.750687       23.1774       28.8479       2.15911       10.6138       18.8875      -21.3066      -15.1361       4.69698       9.74194     -0.365209      0.481529       1.35849      -1.06883      -1.36494    -0.0241602      0.320416       8.67065       11.2102       12.1701       12.5763       11.8235       11.3635       10.1208       8.74364       7.26824       6.00144       4.71136       3.50360       2.61173       1.86528       1.28402      0.835852      0.551956      0.342681
  19  23 4192.8491    1.2164 11.7121 10.2563 -0.0021      0.168831  0.2069   0.0094   0.3501    0.0371   0.0000     0.0759230   449.5002      -12.6835      -8.09255       33.8193       10.9925       5.37161      -7.03328      -30.0295       10.1755      0.205105       1.08294      -1.27124      -7.60785      -3.93520      0.711977      -1.31628    -0.0227513      -1.14296       10.0310       13.2836       14.3220       15.1614       14.6398       13.3819       11.8627       10.3279       8.51200       6.91879       5.46144       4.14055       3.02144       2.11769       1.46467      0.992338      0.631179      0.397544
  19  24 4336.1146    1.0059 14.9804 10.1608  0.0026      0.109703  0.2956   0.0074   0.4679    0.0324   0.0000     0.0825058   417.2113       14.8767       26.5942     -0.755374       6.98964      -35.9114       9.51890       34.8875      -25.6860      -38.1940      -5.12439       10.0282      -2.67684       7.23086       3.95510       2.23587      0.222677    -0.0171145       13.4163       17.8564       19.3348       19.6120       19.3674       17.6767       16.1676       13.5621       11.4059       9.24416       7.37278       5.48885       4.10346       2.83745       2.00539       1.33981      0.844835      0.525641
  20   6 1734.2292    0.2805  0.4768  9.6622 -0.0040       5.42735  0.0493   0.0098   0.0582    0.0519   0.0000       3.11305   442.0485      -2.92115       15.7393       5.54442      -1.48525     -0.199278       2.94356      -1.19875      -1.63227      0.258928     -0.472511      0.786399      0.340320      0.143336     0.0945106      0.257980     0.0753302   0.000646294       3.41928       3.14381       3.38895       4.78729       4.91909       3.13159       3.60442       3.56468       2.71041       1.66541       1.50408       1.67576       1.03576      0.530240      0.370180      0.332889      0.255940      0.134484
  20   7 1894.0273    0.4555  0.4796  9.8100 -0.0029       12.0748  0.0256   0.0137   0.0457    0.0611   0.0000       2.02870   442.0392     -0.773706       19.5825       3.04478       4.83016       1.28994       2.52560       1.34649       1.27840      0.989118    -0.0281916      0.393477      -1.23462    -0.0380745    -0.0732739     -0.259406    -0.0948449    -0.0263324       2.24256       2.64784       2.75711       2.44385       2.27714       2.25645       2.28284       2.14941       1.93022       1.44596       1.13776      0.918892      0.658039      0.513217      0.364951      0.249023      0.154602     0.0977226
  20   9 2203.2725    0.8906  0.9010 10.2954 -0.0032       4.55516  0.0376   0.0189   0.0611    0.0977   0.0000       1.00011   437.6064       3.68627       15.4757       2.89655      -5.06988       2.35346       6.21737      -2.66081      -2.34407      -1.26093      0.102179     -0.203856     -0.460755     -0.158618      0.589594      0.141045    -0.0466828     0.0275047       2.10671       3.11455       3.01625       3.25001       2.76961       2.87091       2.41441       2.46880       1.94930       1.59477       1.27088      0.978335      0.694083      0.551501      0.391119      0.262086      0.164873      0.110314
  20  10 2352.5566    1.2013  0.9484 11.1035 -0.0010       4.50626  0.0373   0.0253   0.0622    0.0956   0.0000       1.00989   436.2348      0.290528       16.9494     -0.873685     -0.936178       1.51353      -4.01137       3.24623      -1.09465      -1.81593     -0.864093       1.49398      0.278468     -0.371076     0.0603354      0.101176     -0.223329     -0.101623       2.35176       2.96071       3.27836       3.19435       3.13901       3.10314       2.83260       2.42669       1.99024       1.63160       1.20057      0.975635      0.722311      0.546116      0.397544      0.259999      0.180769      0.111214
  20  11 2499.0039    1.5513  1.1241 11.2292 -0.0045       1.54541  0.0400   0.0299   0.0693    0.1301   0.0000      0.844137   438.7383       2.89284       14.2201       2.76014      0.636108       2.04162      -1.73540      -1.42480      -1.43366       1.13128       1.04416       2.39008       1.22639      0.816403     -0.225546      0.239770    -0.0287802    -0.0119800       2.38064       3.01491       3.27954       3.37991       3.16644       3.06022       2.77788       2.41391       1.99953       1.73509       1.37896       1.03939      0.733774      0.582506      0.418689      0.271553      0.167795      0.115957
  20  12 2644.9228    2.0739  1.1084 11.9142 -0.0043       1.97525  0.0409   0.0398   0.0680    0.1211   0.0000      0.827715   437.8029       5.85091       9.59975       1.52002      -1.81820      -2.07811      -1.17546      0.242986      -1.29775      -2.19214     0.0559821     -0.596045     -0.473160      0.659741    -0.0358413     0.0956836    -0.0249823    -0.0689070       2.67976       3.40566       3.46764       3.47008       3.53681       3.37358       3.14829       2.68867       2.18773       1.75623       1.41986       1.15975      0.861252      0.607469      0.415965      0.295714      0.196348      0.121726
  20  13 2790.8132    2.7519  0.8591 12.6806 -0.0006       1.58295  0.0323   0.0567   0.0546    0.0918   0.0000      0.999711   440.7797       5.93394       17.8727       2.37561      -2.06575      -2.76110       1.13703      -2.64675       1.25256     -0.892565      0.546026       1.22612      -1.01708     -0.278321     -0.616500      0.305982    -0.0291758    -0.0565370       1.96118       2.39662       2.74240       2.87516       2.44705       2.50252       2.41021       1.97518       1.73091       1.42797       1.09505      0.820710      0.626336      0.487775      0.340357      0.240198      0.152530     0.0940673
  20  14 2936.0369    3.3452  0.9346 12.6918 -0.0019      0.367228  0.0318   0.0688   0.0590    0.1259   0.0000      0.722859   438.4891       5.01977       14.5000       5.86411       1.14591       3.99962      -3.80845     -0.415930       3.25298      0.347164      0.806253       1.38312      0.577328      0.908403      0.154330      0.370650      0.147119     -0.107276       2.21969       2.85208       2.96111       2.95080       2.97391       2.80324       2.64836       2.14156       1.83610       1.45922       1.22863      0.946119      0.710343      0.484936      0.326369      0.235055      0.164432      0.102714
  20  15 3080.5898    3.8209  1.0013 13.3228 -0.0035       1.29286  0.0378   0.0787   0.0634    0.1112   0.0000      0.913104   439.3500       11.0331       8.18976       4.45742       1.91819       7.30051       5.23092      0.955551    -0.0919831      -3.98044      0.457495    -0.0110556       1.30639     -0.461184     -0.443129     -0.174114      0.123932     -0.122974       2.32023       3.25808       3.14388       3.35258       3.15523       3.14125       3.00738       2.44447       2.00650       1.53812       1.16187      0.898388      0.747832      0.550549      0.382533      0.274590      0.180271      0.113529
  20  16 3224.5237    3.6869  1.2652 13.2614  0.0002     -0.402635  0.0432   0.0680   0.0797    0.1085   0.0000      0.822351   434.8852       11.5156       20.0136      0.796721      -3.42478      0.710234       3.50268     -0.990614      -1.93063      -2.78016      0.309515       2.21344     -0.644210     -0.666517      0.271125     -0.265977     0.0498635      0.129511       2.35993       3.08225       3.21086       3.46009       3.41865       3.28662       2.79261       2.39159       1.98224       1.74247       1.34856       1.06206      0.710449      0.561944      0.373011      0.263000      0.173806      0.112400
  20  17 3368.2093    3.1278  1.9628 12.7412 -0.0011      0.870201  0.0550   0.0463   0.0975    0.0695   0.0000      0.362709   433.0405       9.25839       7.62905       11.1606      -2.27826       10.6244       2.23267      -13.1784       3.09589    -0.0546634       3.91236      -3.59308       2.08337       1.02868      0.186412     -0.605493    -0.0908827    -0.0850029       3.01886       3.97687       4.19594       4.40697       4.25621       3.91495       3.53881       3.25189       2.72945       2.38812       1.71532       1.43897       1.07845      0.751467      0.514581      0.346151      0.241084      0.152143
  20  18 3512.1289    2.6988  3.0563 12.0984 -0.0030      0.808740  0.0699   0.0328   0.1212    0.0646   0.0000      0.238935   431.4560       15.1565       18.5269       11.4402      -1.73692       6.44099       4.91199       1.33328      0.845800      -3.36283      0.264554      0.401710       2.51643     -0.525931      0.150028      0.313122      0.923934      0.357048       4.15093       5.39625       5.78182       5.99157       5.81488       5.43600       4.81110       4.39437       3.57245       2.94846       2.26731       1.77413       1.33404      0.964833      0.686461      0.463598      0.310254      0.191345
  20  19 3655.8496    2.2655  4.4151 11.6425 -0.0027      0.381301  0.0885   0.0239   0.1567    0.0559   0.0000      0.149195   439.1088       19.8213      -2.22479      0.648630       5.09865       8.42870      -6.39631      -3.08851       7.53353      0.818160       3.49969      -2.82117      -4.50103      -1.11246     -0.517786     -0.787809      -1.01497     -0.107649       5.15167       6.84605       7.37377       7.55563       7.21303       6.82749       6.16831       5.41934       4.59434       3.74930       2.95318       2.23252       1.72830       1.23398      0.872790      0.595426      0.383591      0.245340
  20  20 3799.8844    1.9163  6.5708 11.0373 -0.0006      0.496652  0.1122   0.0162   0.2079    0.0450   0.0000     0.0948607   435.7669       30.0549       18.7971       3.60178      -10.1019       5.99115      -10.3566       5.95128       5.30417       1.54755       8.10356       2.94004       1.90784       1.72872      -1.72647     -0.138123     -0.107924      0.176470       5.88834       7.49997       8.16781       8.55892       8.61630       7.71454       7.17337       6.09353       5.32085       4.36774       3.53918       2.72250       1.96019       1.47971       1.03595      0.711976      0.460787      0.292466
  20  21 3943.5886    1.6474  8.0966 10.7580  0.0000      0.352948  0.1383   0.0130   0.2388    0.0413   0.0000     0.0864991   457.0952       13.0151       16.1800       6.60434       2.83899      -18.1721      -23.6764      0.156367       9.13102      -7.13579      -3.61376     -0.532402       1.22220     -0.146424      0.456394     -0.581191      0.124078     -0.205455       7.46914       10.0465       10.9883       11.5027       11.1352       10.4972       9.14410       8.05760       6.62513       5.28829       4.19278       3.22965       2.38554       1.75111       1.23699      0.839767      0.546086      0.354255
  20  23 4230.9891    1.1763 13.9404 10.4215 -0.0012      0.171681  0.2530   0.0078   0.3966    0.0312   0.0000     0.0686421   446.6540       13.9913      -6.75808      -7.08350      -15.0446       7.27420      -28.4978       2.61219       3.59054      -12.1738      0.101235      -12.1253       4.48087       2.98933      -2.07211      -3.54215      -1.02327     -0.116251       10.9743       14.6777       15.9542       16.5549       16.2299       15.1435       13.5240       11.7748       10.1018       8.21552       6.49359       5.00581       3.71595       2.73738       1.95445       1.31140      0.843259      0.550676
  20  24 4375.3396    0.9620 16.8808 10.2756 -0.0062      0.384331  0.3426   0.0061   0.5018    0.0277   0.0000     0.0863008   426.1804      -16.4024       44.3406      -29.0826       47.1932      -16.6147      -23.1853      -16.6731       36.3066       19.5281       8.89455      -10.9177       10.0978      -13.1740       1.13905      -1.16174     0.0738921       1.16466       13.9562       18.8211       20.6766       21.5041       20.8971       19.8965       17.5467       15.0783       12.6755       9.92427       8.05409       5.99167       4.71548       3.36402       2.44398       1.64144       1.09160      0.690287
  21   6 1758.1833    0.3087  0.4133  9.3619 -0.0044       7.77140  0.0272   0.0105   0.0470    0.0522   0.0000       2.75226   435.5970       1.96192       16.2563       2.97319      -4.85316      -4.55633       1.82332       3.06461       1.81281     -0.526744     -0.976291     -0.271694    -0.0279484      0.418674     -0.160800     -0.182269     -0.226469    -0.0756094       2.10457       2.68657       3.04615       2.58386       2.28578       2.28506       2.01639       2.06326       1.98345       1.72362       1.40645       1.06822      0.750180      0.582484      0.415225      0.279635      0.180704      0.105278
  21   9 2231.9410    0.9582  0.8828 10.0961 -0.0032       4.03141  0.0333   0.0200   0.0574    0.1021   0.0000      0.954684   437.0810       1.24364       15.0101       3.14423      -7.08297      -5.01247      0.525274      0.426808     -0.590104      -1.50157       1.14548    -0.0291882      -1.00542      0.249350      0.922590     -0.325867      0.238749   -0.00383048       2.17784       2.88360       3.16196       3.22850       3.16759       2.98043       2.55012       2.21040       1.97508       1.60075       1.27085      0.967273      0.735616      0.537968      0.390816      0.251649      0.169402      0.115581
  21  10 2381.9689    1.2057  1.0772 10.6201  0.0000       3.07695  0.0380   0.0232   0.0686    0.1003   0.0000      0.875280   442.6125       3.38145       16.0374       5.28283      -2.81006     -0.920567      -3.20329      0.518280      -2.63653      -2.60779       1.80473      0.623559     0.0691522     -0.172409    0.00107946     -0.444345     -0.247218      0.101217       2.20372       2.67308       2.88353       3.23556       3.09949       2.85243       2.62382       2.40967       1.96303       1.61308       1.31517      0.918005      0.708899      0.593740      0.454754      0.320372      0.201496      0.132767
  21  12 2676.3129    2.4250  0.9840 11.6231 -0.0029       3.58179  0.0389   0.0467   0.0622    0.1177   0.0000      0.828699   440.2778       9.20766       16.4320      -4.95275      -1.94079      0.542980       2.60713      0.404351       5.23539      0.284639     -0.159911     -0.381114     -0.793269     -0.468235      0.272593      0.417531      0.171349    -0.0538015       2.45665       3.09614       3.29853       3.33511       2.67639       3.41667       3.82807       2.91881       2.22053       1.66276       1.29662      0.888433      0.848044      0.696298      0.523167      0.442477      0.336220      0.179004
  21  13 2823.0727    2.8285  0.9355 12.4021 -0.0013       1.84685  0.0327   0.0571   0.0587    0.0983   0.0000      0.889012   440.0486       11.4889       15.2524       3.87085      -2.89652      -1.82957       2.79709       3.79959      -1.06039      -2.46823      -2.26680     -0.800860       1.06173    -0.0684438      0.586205    -0.0351708     -0.141655   -0.00328359       1.95457       2.60411       2.84229       2.93378       2.85047       2.45339       2.35809       2.09394       1.91750       1.46795       1.31109      0.955741      0.766452      0.524067      0.372669      0.247115      0.169012      0.111114
  21  14 2969.0326    3.5801  0.9666 12.5612  0.0012       1.11407  0.0319   0.0699   0.0609    0.1073   0.0000      0.840961   440.4191       4.99262       13.2020       4.47502       1.47802       1.10322      -4.72964      -4.14604     -0.306406       1.25497     -0.303462     -0.727958     -0.273163     -0.961293     -0.535881      0.568293      0.164064     -0.295623       1.98569       2.55082       2.89558       3.07933       2.89250       2.60615       2.46544       2.10720       1.77820       1.38676       1.13394      0.860498      0.645429      0.486489      0.340124      0.235964      0.162637      0.104024
  21  16 3258.7882    3.4736  1.4604 12.8180 -0.0004       1.74522  0.0520   0.0581   0.0788    0.0842   0.0000      0.612364   437.5524       11.6403       15.3785       15.0161      -4.14438      -1.75405      0.419395      -2.29472      -4.45845      -3.66086     -0.452929       1.39514      0.109322     0.0810051    -0.0700367     -0.357263      0.227715     0.0515916       3.52725       4.97062       5.80203       6.33394       6.12019       5.44031       4.83332       3.93730       3.07043       2.27872       1.73826       1.22206      0.917540      0.649352      0.493003      0.323235      0.225535      0.146550
  21  17 3403.0451    3.0953  2.2251 12.1740 -0.0011      0.583125  0.0559   0.0413   0.0994    0.0651   0.0000      0.359431   439.4386    -0.0478757       16.2192       4.29456       3.96637       3.84854      -6.23921      -3.37987       3.31877      -1.27900     -0.531540      -1.54241     -0.712855      -1.58860     0.0634224     -0.211333      0.308899    0.00541604       3.03768       3.85078       4.22046       4.28655       4.37767       4.01430       3.76809       3.25341       2.74441       2.19567       1.75095       1.44830       1.09436      0.797367      0.566358      0.411895      0.281946      0.184584
  21  18 3547.5013    2.5829  3.5457 11.5629  0.0002      0.589724  0.0753   0.0280   0.1284    0.0557   0.0000      0.177917   438.1669       15.4799       15.7728       6.39418      -5.31243      -12.8590       1.67992      -4.32600       4.33969      -2.81809       2.56337      -2.35682      -1.57276      0.655377       1.16978      -2.06401    -0.0361013      0.190474       3.91438       5.31912       5.54325       5.97457       5.83092       5.53034       4.96830       4.23424       3.89836       3.12029       2.43888       1.90975       1.48500       1.10105      0.798503      0.550320      0.365082      0.245443
  21  19 3691.8776    2.1622  4.6696 11.1819 -0.0006      0.599463  0.0880   0.0213   0.1591    0.0514   0.0000      0.138925   431.9389       21.4353       6.86272       2.42616      -9.03052       5.08721      -4.81605      -8.34293      -1.85285      0.996867     -0.703315      -1.08492      -3.35835       1.17141       1.88934      0.532135     -0.436655     -0.450595       4.52530       5.80800       6.39763       6.45468       6.34870       6.12065       5.67317       4.86040       4.22651       3.58989       2.92206       2.34375       1.71348       1.30718      0.908571      0.624555      0.433775      0.291617
  21  21 3980.6156    1.5377  9.1718 10.3739 -0.0007      0.454385  0.1511   0.0116   0.2624    0.0373   0.0000     0.0788137   443.5261       15.8879       9.90672      -10.8032       7.88486      -14.4516       1.24077       2.83582       3.92447       8.18865       5.64287      -1.66778      -2.48155      -4.07658       2.39603      0.664608     -0.595401     -0.428866       7.18394       9.37243       9.91762       10.4581       10.1957       10.0507       9.03490       8.00875       6.72894       5.75088       4.61212       3.66716       2.73377       2.05615       1.48950       1.03382      0.700506      0.461307
  21  22 4124.7736    1.3054 11.6753 10.1167 -0.0003      0.133534  0.1956   0.0087   0.3259    0.0333   0.0000     0.0756841   424.3572       17.0663       10.6125      0.381709      -12.3897       19.0205       7.61221       21.9180      -34.0331       1.16066       10.4848      -4.96716      0.280979       1.41421      -1.01939     -0.732983     -0.809791      0.394411       8.53032       11.2067       12.1547       12.8403       12.3814       11.8991       10.7046       9.54645       8.13440       6.88698       5.34683       4.32230       3.30469       2.43858       1.74436       1.21757      0.813856      0.548623
  21  23 4268.0992    1.1061 14.7972 10.0182 -0.0004    0.00943758  0.2662   0.0070   0.4120    0.0299   0.0000     0.0698315   423.6377       27.2732       6.86760       18.4141       22.1446       3.39224      -15.8793      -2.31958       15.2317      -3.76650      -13.9125       4.66781     -0.563199      -2.36413       1.12488       1.21562       2.86735      -1.07355       10.3966       14.0457       15.4313       15.6132       15.7084       14.7303       13.6528       11.7053       10.1860       8.44984       6.78616       5.33302       4.11194       2.97091       2.19204       1.55378       1.00150      0.655375
  21  24 4414.1201    0.9623 17.8738  9.8353  0.0024      0.362521  0.3304   0.0059   0.4969    0.0271   0.0000     0.0743829   454.3259       8.21743       25.8342      -11.6592       6.48630       5.92062      -17.0579      -30.7057       1.06866       5.69295       9.43912      -13.4160      -4.85730       3.82472     -0.752850      -3.15356      0.485076      -1.35506       12.4244       16.1428       17.9673       18.5112       18.2767       17.1702       15.5946       13.8367       11.8413       9.80063       7.80698       6.32045       4.67168       3.50022       2.53908       1.78799       1.18538      0.773243
  22   6 1781.5583    0.3324  0.3806  9.2058  0.0032       11.3436  0.0224   0.0108   0.0400    0.0509   0.0000       2.93681   440.0370      0.971986       19.4531       3.30454      -2.98473     -0.958005     -0.900825      -1.59871      -2.48139       2.74104      0.409478      0.226396     -0.678364      0.299345     -0.174912     0.0390387      0.168899   -0.00772875       1.49756       2.00213       2.07534       2.05463       1.99863       1.84348       1.79011       1.56274       1.47059       1.34747       1.00876      0.830017      0.612298      0.492404      0.313350      0.242329      0.172246      0.112059
  22   8 2104.8882    0.7255  0.6203  9.5473 -0.0027       9.78927  0.0268   0.0165   0.0448    0.0791   0.0000       1.29206   440.2057      -1.57614       16.3523      0.917780      -3.42785      0.312842       2.64738       1.94221     -0.725660       1.21154      -1.06778     -0.183683     -0.123232      0.321965      0.241613      0.129357     -0.142027    0.00187926       1.50355       1.98922       2.14145       2.03460       2.22163       1.83992       1.92505       1.63363       1.40445       1.44050       1.01273      0.851941      0.665417      0.475814      0.363793      0.249804      0.168548      0.108064
  22   9 2260.0968    0.9687  0.8565 10.0044 -0.0037       4.74487  0.0316   0.0196   0.0559    0.0951   0.0000       1.02336   438.3195      0.787106       9.54561      -1.18349      0.372196       3.71706      -5.33281      0.216159       1.79392      -2.96422      0.701773     -0.787131      0.847739     -0.298717      0.130718     -0.671082      0.631987     -0.237736       1.78876       2.38210       2.49782       2.49983       2.52375       2.41223       2.27643       2.09610       1.77332       1.41244       1.07604      0.821163      0.656550      0.522794      0.412948      0.333129      0.231946      0.158223
  22  11 2559.3406    1.8842  1.0261 11.0943 -0.0011       2.54232  0.0374   0.0352   0.0588    0.1121   0.0000      0.767393   439.4087       5.96736       9.36078       2.70914      -1.55757      0.221629       3.35229      0.560064     -0.971490      0.290301     -0.148687      -2.60368     -0.305083      0.651717      0.337272     -0.814465      0.176461     -0.306249       2.09136       2.77376       2.96577       3.08708       3.08694       2.77655       2.69909       2.37572       2.01703       1.63041       1.29285       1.07327      0.795569      0.637063      0.443506      0.317452      0.218922      0.148463
  22  12 2707.2224    2.2890  0.9600 11.5718 -0.0044       1.97827  0.0329   0.0446   0.0593    0.1132   0.0000      0.790849   436.8940      -1.74392       10.0134      0.618217      -4.79246      -5.33936      -4.04649      0.820252      -1.08188     -0.896513      0.255076     -0.607571      0.329434     -0.409001      0.759333     -0.617301     -0.170623      0.306090       1.92240       2.64817       2.94184       2.93306       2.96922       2.64630       2.43157       2.22308       1.79342       1.62430       1.27182      0.957718      0.743807      0.550568      0.407535      0.308512      0.216896      0.131042
  22  13 2854.8568    2.9095  0.9887 11.9531 -0.0043       1.49127  0.0347   0.0553   0.0578    0.1220   0.0000      0.812425   441.2538       4.79814       13.5068       1.22897      -3.46208      0.205146      0.422333      0.891887      -4.98678      -1.48443       1.37941      0.720925      0.873092     -0.242063      0.632150     -0.674964    -0.0896701     -0.345719       2.14460       3.01042       2.98818       2.77350       2.70822       2.93259       2.83090       2.59291       2.14039       1.62723       1.17211      0.943559      0.823920      0.637994      0.464116      0.360618      0.256763      0.172452
  22  15 3147.2178    3.8345  1.1551 12.6866 -0.0017       1.73741  0.0366   0.0690   0.0678    0.1113   0.0000      0.692101   435.5918       9.92186       9.36155       4.71621      -4.00019      -4.34403      -2.77335       2.69400      0.421159      -1.00440      0.209984     -0.721934      0.733635      0.335682      0.501520      0.401405     -0.177467      0.282544       1.84662       2.31202       2.66900       2.69128       2.62706       2.40926       2.33261       2.07472       1.90283       1.60727       1.24107      0.976332      0.745719      0.574406      0.479878      0.341448      0.246691      0.156337
  22  16 3292.4645    3.4847  1.6446 12.2775 -0.0033       1.33684  0.0455   0.0519   0.0793    0.0836   0.0000      0.465572   443.8834       14.7461       10.5646     -0.240078       1.57584      -9.06995     -0.681551      -1.02048      -2.45261      -4.90934      0.615943      -1.25110      -1.62333     -0.863396       1.37088      0.196193      0.283640      0.286229       2.30508       3.06516       3.24239       3.30652       3.13493       3.18072       2.86030       2.64285       2.33561       1.93056       1.53785       1.21944      0.958086      0.752524      0.547949      0.392722      0.269558      0.180004
  22  17 3437.5830    2.9100  2.2414 12.0920  0.0013       1.21104  0.0578   0.0389   0.0997    0.0633   0.0000      0.353988   437.4436       14.6556       20.6903     -0.369275       6.87207      -6.30341      -1.11509      -5.08103      0.439434       6.17788      -1.89524      -1.15561      0.210395      -1.37483      0.174808     -0.107874     -0.155006    0.00735196       3.02902       4.05822       4.19861       4.47959       3.99482       3.89301       3.52379       3.28434       2.95816       2.67532       2.14668       1.64682       1.31626      0.933374      0.683816      0.480204      0.323395      0.211392
  22  18 3582.4374    2.4825  3.6746 11.4541 -0.0015      0.618923  0.0722   0.0261   0.1316    0.0492   0.0000      0.178821   434.9443       10.0301       15.2473       16.7274      -4.59654      -11.2899       4.78087       1.65883       2.13791      -4.59632      -5.43199      0.313122     -0.729975     -0.931932       1.64463     -0.843674     -0.287028     0.0823973       3.59773       4.77434       5.06188       5.27283       5.39053       4.89382       4.65303       4.08067       3.57124       3.00892       2.47722       1.95848       1.49679       1.15496      0.828780      0.593275      0.402890      0.273494
  22  19 3727.3172    2.0821  5.1571 11.0083 -0.0027      0.566598  0.0916   0.0195   0.1670    0.0448   0.0000      0.119785   430.8799       8.04263       9.97298       8.06695       5.93932       9.39380      -2.08378       1.41620      -5.09941       4.65861       3.30253      -6.76384     -0.383883      0.758467      0.950131      0.574724     -0.360560     -0.400770       4.64743       6.02273       6.65700       7.14690       6.85289       6.53719       5.84073       5.18571       4.58427       3.85014       3.10572       2.46294       1.89844       1.39460       1.04782      0.738514      0.483315      0.336434
  22  20 3872.2172    1.7593  7.3779 10.4531 -0.0014      0.366865  0.1209   0.0138   0.2151    0.0398   0.0000     0.0853326   437.4356       14.1030      0.475561      -4.14508       7.44134       13.7249      -16.4331      -4.46920       11.7430      -14.1517      -5.21450     -0.121856      -3.22115      -1.28387      -1.57565      0.288920      -1.45726      0.208631       5.60424       7.45133       8.02037       8.44750       8.17286       7.94637       7.63119       6.54390       5.71667       4.66598       3.87933       2.98711       2.40920       1.80372       1.35400      0.968155      0.666712      0.448386
  23   7 1969.7029    0.5177  0.5477  9.5736 -0.0058       7.28854  0.0267   0.0131   0.0429    0.0702   0.0000       1.49118   439.0361     -0.910042       18.8711     -0.807430      -3.13344      -1.03173      -1.04191      -1.53622      -1.79800      -2.33182      0.148191      0.206243     -0.323128    -0.0567383    -0.0581806     -0.728812      0.163648      0.280462       1.60286       2.19739       2.28790       2.00660       2.24524       2.10869       2.14646       1.93726       1.60490       1.32937      0.976781      0.808796      0.665659      0.537157      0.382506      0.296647      0.212973      0.142721
  23   8 2131.2186    0.7070  0.8012  9.7891 -0.0027       7.64394  0.0289   0.0148   0.0586    0.0886   0.0000       1.17616   439.7400       3.53315       15.9363      -2.08812      -2.59306     -0.504191       1.85456       1.56481     -0.516015     -0.246570       1.80591       2.25181      0.731094      0.127934     0.0208428      0.360684      0.189868     0.0286930       1.77306       2.37242       2.57989       2.67255       2.57671       2.40201       2.32198       2.04419       1.76171       1.47094       1.20312       1.01186      0.765163      0.563990      0.410909      0.305569      0.216335      0.134890
  23   9 2287.6584    1.0079  0.9225 10.5415 -0.0013       6.01761  0.0337   0.0204   0.0642    0.0864   0.0000       1.07520   439.9651      0.824283       14.1802      0.679537      -8.67217       3.37443      0.478020      -3.39035      -2.35635       2.46396       2.41776      -3.64313      -1.50232       1.02065       1.34140     -0.511552     -0.252043     0.0970559       1.82735       2.19659       2.54651       2.53506       2.50580       2.63885       2.29785       1.84574       1.80748       1.48483       1.21320       1.03225      0.742766      0.552519      0.442285      0.296352      0.232609      0.143775
  23  10 2439.3046    1.4086  1.0058 10.8003 -0.0020       2.95113  0.0342   0.0263   0.0593    0.1188   0.0000      0.876906   440.4974       8.63181       15.8394       2.93311      -6.17672     -0.562563       1.22086      -1.89528       1.61530       1.90385      -1.30522     -0.388350     0.0894049     -0.598140      0.870598      0.313417      0.181811     -0.105967       1.69856       2.23196       2.23383       2.49574       2.38491       2.45136       2.21636       1.94260       1.67297       1.45709       1.19089      0.958276      0.771392      0.581812      0.422377      0.309396      0.234210      0.150761
  23  11 2588.6852    1.8321  1.1678 10.9082 -0.0029       1.17829  0.0373   0.0320   0.0644    0.1458   0.0000      0.708686   438.8726       5.56791       9.49650       2.91234      -2.93435      0.287063      0.490985     -0.620998       1.63019      -1.19144     -0.204409      0.489659       1.14078      -1.13163      0.677984      0.809108     -0.378089     0.0614458       1.85414       2.40449       2.48123       2.58135       2.71013       2.55073       2.37730       2.11296       1.90158       1.52281       1.38259      0.988085      0.865946      0.635735      0.466315      0.343165      0.237795      0.162266
  23  12 2737.7831    2.4601  0.8873 12.0788 -0.0048       3.33399  0.0289   0.0484   0.0552    0.0952   0.0000      0.763569   432.7196       9.99471       15.8495       3.62500      0.167539       1.92336     -0.505317      -1.23347     -0.113015       1.89608       1.33569      0.769920      0.412326      0.292729     -0.358994     -0.853169     -0.126076      0.215912       1.69803       2.21458       2.39273       2.45635       2.43421       2.32449       2.26256       1.93619       1.67887       1.33706       1.11573      0.848495      0.700826      0.531159      0.407479      0.286438      0.207156      0.141046
  23  13 2886.2364    3.0689  1.1057 12.1368 -0.0001       2.22947  0.0393   0.0542   0.0628    0.1365   0.0000      0.784133   439.6305       4.95756       11.4643       1.10452      -5.52147       4.04621     0.0935980       1.01626     -0.151188       2.75227      -1.72042      -1.64772      -1.55345      0.566518     -0.218052    -0.0392259      0.280320      0.129901       2.19744       2.97072       3.09840       2.86537       2.61540       2.35927       2.31718       2.30029       2.18535       1.99649       1.70964       1.34099       1.05321      0.748484      0.523514      0.386938      0.268627      0.176433
  23  15 3179.9889    3.6335  1.2957 12.8421 -0.0050       1.86224  0.0393   0.0617   0.0741    0.0982   0.0000      0.642191   436.7355       7.76279       11.8392       7.14114      -3.08812       2.28068      0.607428      0.499476      -3.23099      -1.43499      -1.29678     -0.982110      0.211414      -1.54688      0.295720     -0.696627     -0.145213     0.0289920       1.94113       2.53959       2.73821       2.97621       2.74951       2.67408       2.61318       2.28543       1.96381       1.62396       1.34970       1.03557      0.822642      0.637150      0.486666      0.352128      0.241893      0.164823
  23  16 3325.7343    3.2853  1.7029 12.7770 -0.0042       1.37929  0.0487   0.0502   0.0801    0.0714   0.0000      0.549007   439.2063       11.6275       15.7632       9.08619       4.65954      -4.77543      0.656049       1.08108      -1.26825      0.227471      -1.26601       3.00959     -0.573936      -1.35991       1.75674     -0.112253    0.00822044      0.308867       2.42334       3.23187       3.48416       3.70613       3.59617       3.48828       3.14970       2.73134       2.37609       2.05238       1.80071       1.37444       1.09990      0.803681      0.585409      0.410623      0.299837      0.202496
  23  17 3471.4202    2.8092  2.6981 12.0996 -0.0015      0.143834  0.0614   0.0336   0.1054    0.0564   0.0000      0.280917   435.8971       3.08822       17.8250       14.0616       5.90383      -6.73361       2.50837      -2.91634      -1.59724      -2.16428       2.76270     -0.371910      -1.14087     -0.552584      0.357734      -1.21715     -0.429217     0.0749787       2.96873       3.96838       4.28836       4.40241       4.41337       4.09731       3.86669       3.52112       3.02741       2.58676       2.15892       1.79338       1.38024       1.04823      0.757887      0.535418      0.383523      0.254492
  23  18 3616.9568    2.2829  3.9330 11.6866 -0.0029      0.323680  0.0771   0.0238   0.1391    0.0447   0.0000      0.160381   437.7657       9.67400       9.61361       4.19636       9.77108       4.59115      -2.78063      -2.79516      -2.54659       2.78063       1.25290      -3.48007      -4.35020      -3.43083       3.03640       1.76857     -0.353010     0.0904374       3.66600       4.84843       5.24131       5.48582       5.51615       5.16285       4.89115       4.35107       3.76605       3.28216       2.69081       2.15401       1.68327       1.31026      0.985074      0.686938      0.488560      0.332951
  23  19 3762.2686    1.9663  5.8297 11.1620 -0.0008      0.152737  0.1020   0.0172   0.1801    0.0392   0.0000      0.106212   440.0298       15.6052       16.7895      -1.75942       2.31599      -1.82580      -8.92723       9.61008      -3.72357      0.701944       1.89937     -0.254620       2.89788      -1.85573      -1.48421      -2.67149     0.0895048     -0.646090       4.61649       6.17700       6.57116       7.04834       6.92488       6.79406       6.18174       5.56708       4.95624       4.03584       3.41429       2.67191       2.17538       1.64994       1.21443      0.883657      0.627045      0.429732
  23  20 3907.7675    1.6800  7.7265 10.6853 -0.0002      0.399193  0.1255   0.0129   0.2225    0.0367   0.0000     0.0812358   437.9034       21.7611       22.8135       8.47580       10.2200       6.31108       1.74243      -14.6576       6.64457       1.03704      -4.32083      -2.15248       1.87219       4.18998      -1.00798     -0.446163       1.90855       1.32719       5.95556       8.13791       9.00520       9.35570       9.29978       8.83416       8.17680       7.06389       6.11071       5.08680       4.25456       3.34707       2.65353       1.96258       1.44621       1.03719      0.732144      0.504496
  23  21 4053.2971    1.4403 10.5634 10.3851 -0.0008      0.255300  0.1673   0.0098   0.2873    0.0326   0.0000     0.0723976   429.0211       26.5828       14.8177       1.06966       23.6900       6.18879       4.45792       2.92285       2.94614      -8.19286       1.23025      -4.83471      -2.27866       1.22902      0.372044       1.43268      -1.27246     -0.149347       7.16773       9.51468       10.6160       11.1032       11.0611       10.4399       9.80797       8.49940       7.51995       6.28158       5.03514       4.09409       3.22362       2.45740       1.84635       1.29415      0.941211      0.642142
  23  22 4198.3571    1.2016 13.0734 10.2012 -0.0004      0.104400  0.2229   0.0074   0.3652    0.0298   0.0000     0.0760540   446.8875      -5.99416      -12.0664       13.6219       21.7009      -5.92062      -24.5514       11.3154      -13.6439      -12.9832      -16.1405       1.04769       4.79880      0.255395       2.70840       3.15430       1.29610       1.50412       8.45787       11.3728       12.1954       12.9794       12.9296       12.3403       11.5172       10.1484       8.83943       7.47597       6.26292       4.95498       3.93483       2.97683       2.27550       1.56476       1.12593      0.774962
  23  23 4342.7414    0.9564 14.8116 10.1463 -0.0015   -0.00625860  0.2968   0.0061   0.4407    0.0265   0.0000     0.0894669   439.4973       19.0437       30.2481       2.37301       20.3208      -33.0711       27.8760      -17.7255      -12.6483      -3.29427       27.5863       6.65396      -3.86982      -3.30616      0.134223       6.68945      0.990638     -0.559060       10.4719       13.6936       15.3172       15.8318       15.8971       15.0438       13.9723       12.5886       10.9617       9.10994       7.73896       6.07234       4.81553       3.75611       2.76083       1.97946       1.38706      0.962151
  24   5 1653.7142    0.2300  0.2099  9.4016 -0.0153       32.9309  0.0221   0.0109   0.0300    0.0401   0.0000       7.49130   440.5633       1.69328       20.0088      0.879797      -3.96317     -0.844293      -1.48207     -0.798218      -1.75827     -0.882552       1.38873     -0.278244     -0.362173      0.543676     -0.629014     0.0177227     0.0134332     -0.266609       1.32931       1.67330       1.84862       2.00652       2.27950       2.24682       1.80697       1.72211       1.68026       1.21049       1.20458      0.946348      0.474365      0.512549      0.456747      0.286457      0.213322      0.137435
  24   6 1826.3405    0.3821  0.4815  9.2204 -0.0001       9.88929  0.0245   0.0100   0.0422    0.0568   0.0000       2.23435   441.8320      -1.49677       15.8030      -2.56727       1.19891      -2.70218     -0.737336       1.42232       1.94732     -0.751604     -0.948046    -0.0437079      0.517573      0.636206     -0.372692     -0.189458      0.326419    -0.0766891       1.37200       1.75253       2.02818       2.12052       2.18596       2.09786       1.77314       1.61523       1.45326       1.15076      0.983155      0.838802      0.603364      0.476870      0.352554      0.252040      0.178104      0.122292
  24   7 1993.6647    0.5801  0.5863  9.4705 -0.0017       9.20418  0.0247   0.0135   0.0436    0.0699   0.0000       1.40924   439.5143     -0.160143       16.1073       3.92633     -0.274579      0.586705      0.639588      -1.44101      -3.11747      0.396180      0.641191      -1.35903     0.0699266    -0.0822399      0.391022      0.155588     -0.104729     -0.201595       1.35576       1.66735       1.96743       1.97567       1.90476       1.95818       1.87728       1.69071       1.39796       1.19870      0.965314      0.748290      0.612080      0.488179      0.392403      0.260895      0.214573      0.145089
  24   8 2156.8509    0.8212  0.7012  9.7770 -0.0027       5.57886  0.0260   0.0170   0.0462    0.0858   0.0000       1.06853   439.9444       2.30051       13.5708       1.46588     -0.135672      -1.36053      -1.39234       4.57695      0.830211      -1.29678     -0.883659      0.695023     -0.195989     -0.317721      0.517409     -0.476226      0.576189   0.000478671       1.40185       1.70102       2.00670       1.79968       2.04257       1.88924       1.92835       1.72792       1.43497       1.19867      0.963519      0.850869      0.660831      0.519300      0.381283      0.289398      0.213649      0.141382
  24   9 2314.4146    1.1456  0.7584 10.6164  0.0011       5.00822  0.0289   0.0237   0.0497    0.0824   0.0000       1.02307   439.8812     -0.552447       17.7808      -5.23538    -0.0340486       4.94798      -3.51308      0.330285       2.70357      -2.47291      0.865599     -0.748400     -0.419107      0.239189      0.437701      0.655983    -0.0442765      0.151359       1.67253       2.15885       2.01854       2.20303       2.18670       2.28984       2.24152       1.89360       1.63809       1.32912       1.15716      0.858096      0.748491      0.561461      0.459054      0.326598      0.216893      0.151741
  24  10 2467.1697    1.5418  1.1185 10.9083 -0.0091       4.19088  0.0392   0.0282   0.0659    0.1084   0.0000      0.890742   440.8652       5.34595       17.6948       5.68886      -3.13089     -0.120406       2.62335       1.41729      -1.48438      -3.69475       2.38616      -1.70376      0.551976     -0.984615      0.651250      0.777105      0.105033    0.00949166       2.16773       2.65591       2.72251       2.73678       3.07739       3.15753       2.70872       2.10304       1.83265       1.65063       1.44804       1.17325      0.913291      0.656505      0.467651      0.347197      0.281889      0.195968
  24  11 2617.7030    1.9982  0.9105 11.7492 -0.0030       1.20435  0.0332   0.0400   0.0562    0.0932   0.0000      0.875555   441.0219      0.683411       12.9566       2.46268      -6.91302     -0.456694       3.70503      -2.47653     0.0125589      0.353215       3.13481       3.02352       1.17368    -0.0573832    -0.0714346      0.661733      0.244875      0.218499       1.85371       2.35236       2.61222       2.62843       2.49538       2.17577       2.08181       1.95689       1.93410       1.74733       1.52236       1.25401      0.913854      0.713024      0.506056      0.392636      0.265860      0.174340
  24  12 2767.7938    2.5189  0.9906 11.9071 -0.0002       2.29270  0.0345   0.0455   0.0574    0.1011   0.0000      0.780940   439.7543       1.63633       12.6886       3.88192      -2.27830     0.0193274       1.27654      -1.77731      -2.03147      -1.94785      0.318605       1.29941       1.14696      0.128506      0.106985      0.254936     -0.222836    -0.0550175       1.85355       2.42700       2.76325       2.79268       2.55545       2.43030       2.19031       2.09833       1.97092       1.63005       1.38258       1.17159      0.884316      0.663093      0.514609      0.351850      0.247546      0.167937
  24  13 2917.1126    3.2595  1.0167 12.2974 -0.0004       1.99248  0.0318   0.0582   0.0557    0.1113   0.0000      0.578923   437.3853       6.85130       14.3363       2.10437      0.632960       2.31334     -0.963272      -1.48645     -0.379031       1.40735      -1.54699       1.44457     -0.131726      0.202053      0.559725     -0.723497     0.0121731     -0.279145       1.53027       1.88353       2.11663       2.13577       2.15445       2.15190       1.97463       1.82824       1.64349       1.32312       1.12978      0.892756      0.719693      0.590866      0.450095      0.317790      0.228609      0.167812
  24  14 3065.1169    3.6626  1.0231 12.8377 -0.0034     -0.182930  0.0346   0.0688   0.0594    0.1022   0.0000      0.622425   441.9822       6.78908       20.2336       6.74686      -2.33072       6.50215       4.88769      -3.39370       1.58417      0.265992     -0.133921      -1.15452      -1.30349       2.27759       1.21935     0.0714335     -0.412973      0.172187       1.69597       2.12025       2.20470       2.40598       2.48995       2.26673       1.98232       1.85971       1.75346       1.57449       1.22641      0.982378      0.804461      0.666333      0.484075      0.330039      0.239846      0.174733
  24  15 3212.0845    3.5343  1.3855 12.8417 -0.0008     -0.102643  0.0411   0.0585   0.0726    0.0863   0.0000      0.532294   440.6973       5.84775       24.4649       2.77320       1.05543       5.69336       4.21772     -0.289212      -1.62873      -3.91191       1.04785     0.0829830      0.688645     -0.821697      0.312472    -0.0310739      0.269115     0.0584278       2.00203       2.65672       2.83498       3.06358       3.04728       2.94994       2.75745       2.42458       2.14377       1.79847       1.53626       1.21245      0.915780      0.720502      0.549180      0.405986      0.309096      0.227336
  24  16 3358.6424    3.1185  2.0337 12.4426 -0.0012      0.253412  0.0513   0.0423   0.0907    0.0605   0.0000      0.334616   441.5180       6.21774       15.8343       5.32075       1.29065       5.04309       3.49819     -0.767291       2.41318      -2.39457       3.46760       1.26149     -0.676062     -0.255097       1.31520     0.0453721      0.399073      0.277610       2.35075       2.99855       3.35394       3.54690       3.66617       3.42225       3.18044       2.81504       2.46746       2.10820       1.71326       1.47073       1.12325      0.871353      0.638830      0.480265      0.350061      0.236128
  24  17 3505.0786    2.7179  2.8675 11.9022 -0.0015      0.746554  0.0634   0.0310   0.1060    0.0517   0.0000      0.222017   440.7980       13.6932       10.9648      -1.31405      -1.12410       3.43102      -3.82641      -10.6203      -4.12325      0.623298       2.06440      -1.60833     -0.713173       1.48926       1.90372      0.299358     -0.377479     -0.710327       2.97143       3.69057       3.89543       4.19605       4.13492       4.16794       3.92386       3.49579       3.05572       2.56223       2.18772       1.79785       1.38548       1.08497      0.821086      0.625251      0.466777      0.332892
  24  18 3651.1435    2.2410  4.1871 11.4146 -0.0013      0.536054  0.0796   0.0215   0.1398    0.0410   0.0000      0.154138   433.9180       9.09437       15.3136       3.77647       9.62259       5.23492      -6.72424      -10.3992       5.03971       4.97729     -0.844933       5.14666       1.00212       2.04329      -2.27328     -0.790270      0.969861      0.643582       3.56227       4.76105       5.09616       5.61954       5.33877       5.40086       4.80198       4.40692       3.73816       3.37837       2.74286       2.24294       1.76152       1.40332       1.02434      0.755482      0.520504      0.384922
  24  19 3797.4229    1.8677  5.9494 10.9690 -0.0007      0.537818  0.1020   0.0159   0.1828    0.0370   0.0000      0.110924   435.7045       8.10322      -3.13567       18.9098      -4.79080      -3.68309       1.23258       6.19933       11.7238      -5.42316       3.31689      -4.88453      -4.96561     0.0304927       2.35094      0.461582     -0.847240     -0.665520       4.52318       5.77771       6.13964       6.47233       6.79459       6.43733       6.01676       5.29780       4.69178       4.07855       3.41527       2.85003       2.24766       1.71520       1.28219      0.949033      0.673384      0.475906
  24  20 3943.0779    1.5936  8.7168 10.5628 -0.0004      0.332428  0.1388   0.0119   0.2438    0.0321   0.0000     0.0798884   443.4730       23.3413       18.5438       10.3664       8.74904       10.1527      -23.9766      -3.99983       17.4368       13.3615       5.60341       4.53738      -4.73895      -2.42030       4.19472      -1.24238   -0.00459417      0.679719       5.73306       7.58063       8.28993       8.65629       8.70017       8.36804       7.70186       7.09615       6.26691       5.38992       4.45879       3.65396       2.92892       2.26838       1.70819       1.26791      0.864624      0.623255
  24  21 4089.0106    1.3578 10.4880 10.2315 -0.0002      0.236333  0.1706   0.0093   0.2885    0.0316   0.0000     0.0747843   439.2835       27.5238       5.81913       11.3495       2.93932     -0.255255      -5.71119     -0.935005     -0.466873       13.9979       6.08993      -10.6490      -1.59415       4.38722      -2.46044      -2.12617     -0.608661      -1.34086       7.00079       9.40743       10.0084       10.2573       10.4133       9.69828       9.24666       8.27928       7.40169       6.66664       5.49079       4.61424       3.60383       2.79803       2.04261       1.49914       1.06056      0.727231
  24  23 4380.1125    0.9474 15.3268  9.9769  0.0013      0.255255  0.2854   0.0063   0.4347    0.0259   0.0000     0.0841381   444.8629       13.1809      -4.95847       20.5723       21.2300      -13.0269       3.66082      -8.07726      -1.73950      -1.16948      -21.0678      -7.42003      -7.31724       2.90480      -4.12105      -1.37666       2.41346       1.30546       9.50808       12.5804       13.8090       14.6925       14.3459       14.0855       13.2201       11.6381       10.3779       8.96239       7.42745       6.12650       4.96581       3.77310       2.85719       2.04657       1.47369       1.01996
  25   5 1674.1808    0.2412  0.3522  9.3969 -0.0119       15.9463  0.0252   0.0088   0.0452    0.0439   0.0000       4.82374   440.4043    -0.0322838       19.4968       2.02030      -1.96400     -0.682504       2.53322    -0.0573779       1.18098      -1.40409     -0.169821      0.312765     0.0428151      0.603963     -0.252197      0.373409     -0.467169      0.251466       1.56405       1.92992       1.87436       1.87573       2.15747       2.25412       2.27719       1.66885       1.45328       1.36122       1.21962      0.928446      0.683275      0.537079      0.421405      0.337247      0.269364      0.193677
  25   8 2181.8932    0.8285  0.8519 10.0447  0.0017       6.83983  0.0297   0.0165   0.0547    0.0824   0.0000       1.13689   441.0182      -1.02059       18.6992      0.418494       1.69958     -0.839697       3.88296      0.791564      0.118129      0.169348      -1.81340     -0.964220      0.879958     -0.791093     -0.675923     -0.251496      0.336802    -0.0302370       1.54452       2.11851       2.28349       2.49714       2.54699       2.45556       2.25036       1.93615       1.67357       1.39990       1.15943      0.916463      0.711207      0.569854      0.399131      0.326082      0.238663      0.162262
  25   9 2340.6507    1.1989  0.9769 10.4945 -0.0021       5.19731  0.0333   0.0220   0.0561    0.1005   0.0000      0.899042   442.6163       1.72635       15.6447       4.87039      0.831296      0.599528      0.856164       1.10964       1.56169      0.820197       1.29746       1.51993      0.683075     -0.806102     -0.422189     -0.274976      0.450879    0.00595028       1.55829       2.05557       2.39700       2.33539       2.43119       2.41823       2.16101       1.94479       1.72463       1.37725       1.23961       1.03407      0.804946      0.602828      0.456050      0.338321      0.248656      0.189089
  25  11 2646.3666    2.3144  1.0384 11.4555 -0.0021       2.27896  0.0318   0.0405   0.0567    0.1298   0.0000      0.713505   438.9344       4.82212       16.8571       7.99054      -1.45270      -1.91528      -1.44899      -2.72806     -0.288876     -0.664901     -0.946787     -0.946725      0.607666       1.05868       1.05005     -0.189685      0.240116     -0.413832       1.47776       2.05130       2.08234       2.28298       2.15242       2.13283       2.03568       1.84000       1.58145       1.39553       1.22620       1.01077      0.787352      0.617316      0.471638      0.332647      0.254025      0.178512
  25  12 2797.4907    2.8238  0.9684 12.1960 -0.0004       3.63326  0.0317   0.0507   0.0541    0.1016   0.0000      0.888787   439.9625       4.21436       11.5099       5.58231      -5.75863    -0.0514715      -1.26994      -1.62908       1.44551      -2.01519      0.136703      0.746650     -0.972244      0.251588    -0.0978760     -0.557260      0.204271     -0.134812       1.51607       2.02268       2.14884       2.10849       2.29125       2.11385       2.18664       1.84073       1.66308       1.41977       1.09478      0.940345      0.734853      0.601486      0.449421      0.353055      0.246784      0.183109
  25  13 2947.5205    3.3826  1.0025 12.3835 -0.0019      0.491818  0.0304   0.0593   0.0550    0.1152   0.0000      0.715055   439.8606       5.87161       16.9444       7.87072      -1.09876     -0.568412      -1.45362       2.21340      -2.81494      -2.46339      -1.31245      -1.98366      -1.89082      0.237447      0.191046     -0.492496     -0.243528    -0.0614493       1.44130       2.02578       2.15635       2.18604       2.13568       2.07069       2.01995       1.88486       1.66121       1.49029       1.10983      0.936197      0.734401      0.616451      0.452344      0.344313      0.258184      0.191487
  25  14 3096.3325    3.8724  1.0919 12.8005 -0.0002       1.65896  0.0364   0.0670   0.0586    0.1159   0.0000      0.771741   439.4766       4.98775       14.0485       4.14797      -1.24343       1.35467      -4.54711       1.60235       2.70932      0.560991       1.34615     -0.285060     -0.832516      0.426962      0.736840      0.417395     -0.192243      0.177806       1.73041       2.27057       2.44053       2.45526       2.27574       2.11959       1.92425       1.94808       1.80215       1.63367       1.41898       1.22177      0.985053      0.735364      0.547182      0.400507      0.282328      0.201342
  25  15 3243.9884    3.4014  1.3079 12.9988 -0.0099   -0.00175587  0.0419   0.0576   0.0694    0.0865   0.0000      0.647442   439.5043       8.71560       15.0828       2.05891      -2.03555       2.25538      0.982389      -6.35470      -4.61571     -0.663052     -0.682370      -1.31863       2.17737     -0.746627     -0.592305      0.468876      0.129019     -0.112070       1.99936       2.47315       2.85806       2.83456       2.66004       2.47347       2.55470       2.23355       2.09140       1.90920       1.61260       1.38522       1.08105      0.821234      0.621124      0.446624      0.335539      0.230684
  25  16 3391.4502    3.0628  2.1434 12.3085  0.0013       1.49319  0.0508   0.0399   0.0907    0.0660   0.0000      0.314039   438.2639       17.7788       10.2396       3.96845       2.08253      -2.68395      -1.54342      -2.61677      -3.57027       3.27419      0.813844      -1.62313      -2.33506       1.21156     0.0517033     -0.564328     -0.810433      0.561465       2.26268       2.95183       3.03074       3.29365       3.26738       3.13244       3.04859       2.72495       2.41360       2.12876       1.78044       1.44979       1.16706      0.957202      0.712160      0.528357      0.371285      0.268650
  25  17 3538.3901    2.5186  3.1318 12.0763 -0.0013      0.512354  0.0653   0.0279   0.1182    0.0446   0.0000      0.247707   438.3869       13.8953       17.7959      -2.23555       7.72851      -2.01086       3.60264       4.26186     -0.712534       3.40386      -3.72960      -1.89964       1.62016     -0.525186      -1.39501      0.442187     0.0669558      0.611479       2.96425       3.85768       4.15796       4.25981       4.23115       4.17572       3.98635       3.63959       3.25848       2.71583       2.34381       1.85791       1.53578       1.20816      0.912508      0.690808      0.506905      0.361179
  25  18 3685.2386    2.1814  4.6993 11.3724  0.0008      0.572860  0.0832   0.0197   0.1480    0.0402   0.0000      0.131850   436.0448       5.71376       14.5529      -2.69001      -8.50184      -3.44796      -1.92592      -13.6549      -2.36162      0.266727      0.807100      -3.36838      -2.30627      0.428067     -0.529431      0.772329      -1.43555     0.0410243       3.63628       4.88851       5.40423       5.65114       5.80952       5.23246       5.21873       4.54965       4.15880       3.48679       2.94195       2.44953       1.92410       1.55744       1.14462      0.863957      0.617530      0.443315
  25  19 3831.7432    1.8089  6.7254 10.9776 -0.0005      0.398995  0.1086   0.0143   0.1967    0.0343   0.0000     0.0990506   442.8061       10.2605       5.71611       9.35014       5.15187       4.26828       5.86645      -1.46188      -14.4289      -2.93794      0.179692       5.43388       3.70086      0.594702      0.729052      0.335138      0.151165     -0.239478       4.42540       5.84829       6.39115       6.54193       6.79280       6.61475       6.25307       5.53982       5.06377       4.27235       3.64668       2.96685       2.44152       1.91169       1.42134       1.11413      0.784899      0.556887
  25  20 3977.9169    1.5192  8.4264 10.7006 -0.0014      0.239410  0.1380   0.0113   0.2381    0.0310   0.0000     0.0833794   438.8165       12.3370       17.1928       32.7394       4.79179      -4.27279      -3.65619      -8.50376      -23.1650       2.23383       2.65755      -1.67360      -5.17503      0.338600     -0.597478      -3.29270     -0.669071      -1.96990       5.61357       7.43638       8.06496       8.48333       8.71646       8.07998       7.75716       6.97070       6.35464       5.33732       4.62961       3.77564       2.97092       2.38345       1.79850       1.34305      0.975275      0.676899
  25  21 4124.6910    1.2783 11.5428 10.4085 -0.0019      0.381623  0.1912   0.0086   0.3241    0.0281   0.0000     0.0768085   451.1103      -5.98938      -3.44432       8.20534       2.32506       9.46422      -18.5797      -12.9920       11.4838      -8.41042       5.06281       11.0140      -13.5788       3.03580     -0.276337      -1.89492      -1.76044      0.968274       6.93263       9.47409       10.0740       10.8223       10.5285       10.5078       9.70696       8.87053       7.78128       6.83333       5.79930       4.78240       3.87967       3.00338       2.24975       1.67400       1.23614      0.856547
  25  22 4270.1694    1.0347 13.5211 10.2499 -0.0018      0.159732  0.2498   0.0068   0.3976    0.0261   0.0000     0.0893949   438.3469      -21.9268       16.8581       4.93975       7.45088       24.9314      -18.2466      -9.14625       5.74878      -8.69864      -5.71446       5.66352      -6.79753      -5.55018     -0.556771      -4.75299      0.563035       2.18276       8.55389       11.5015       12.6295       12.9967       13.2064       12.7312       12.2771       10.8689       9.59500       8.36608       7.02339       5.86979       4.62487       3.69355       2.71615       2.09762       1.49449       1.06562
  26   6 1869.0963    0.4058  0.5170  9.3962 -0.0061       9.10872  0.0217   0.0103   0.0464    0.0576   0.0000       1.91052   442.1994      -1.24970       19.0148      -1.81037      -1.62778     -0.181285     -0.577238       2.33209      0.265422      -1.83087      0.928775      0.147608     -0.973290     -0.574122      0.148666     -0.455556    -0.0797703     -0.137652       1.18116       1.50820       1.77256       1.77040       1.81149       1.81613       1.63400       1.61767       1.33768       1.13792      0.944114      0.821641      0.607634      0.529470      0.377395      0.317132      0.205869      0.163019
  26   7 2039.8585    0.6304  0.7100  9.6927 -0.0042       6.61319  0.0257   0.0130   0.0484    0.0725   0.0000       1.19169   439.4674      0.903976       19.0961       2.28940      -5.79427      0.106221       2.72595     -0.782117       2.61559     -0.674546      0.679737     -0.321947     -0.616996      0.882652      0.456776      0.111297     0.0313289      0.163752       1.31968       1.65330       1.81609       1.96969       1.93818       1.95969       1.85071       1.59252       1.44655       1.30613       1.02731      0.840123      0.706658      0.560271      0.447514      0.320773      0.230522      0.175538
  26   8 2206.1984    0.9157  0.8222 10.0229 -0.0045       6.50563  0.0279   0.0173   0.0500    0.0895   0.0000      0.993867   439.5780       2.91436       18.4546       2.78710      -1.74942       1.95197      0.658462       1.84617     -0.865324      -3.19461      0.681742       2.00661      0.605018    -0.0819178     -0.148146      0.607063      0.485778     0.0469232       1.25988       1.49726       1.84903       1.84195       1.93984       1.82004       1.67159       1.61561       1.42779       1.23643       1.04191      0.879738      0.668683      0.579122      0.417702      0.331748      0.234828      0.180020
  26   9 2366.1376    1.3238  1.0111 10.6230 -0.0008       2.60700  0.0321   0.0229   0.0568    0.0993   0.0000      0.863953   441.3143       3.50385       19.2163       2.10486     -0.470934       1.36136      -3.41824      0.457096       2.03873      -1.37552     -0.498369      -1.25760     -0.622634     -0.338525    -0.0755116     -0.234512      0.152001     -0.190589       1.47104       1.88000       2.03584       2.19353       2.27623       2.13124       1.94412       1.83917       1.61610       1.45712       1.18854      0.988875      0.830180      0.626105      0.482453      0.362339      0.270015      0.190688
  26  10 2521.2383    1.6705  1.0394 11.3079 -0.0020       2.53933  0.0319   0.0296   0.0598    0.0943   0.0000      0.832858   439.8699       4.74482       18.3184       8.52003      -2.65122      -1.15351     -0.317358       1.29056      0.283775      -2.03740      0.720624     -0.429312      -1.04854     -0.304667      0.142561      0.479945     -0.632876      0.166092       1.51175       2.03793       2.19522       2.29821       2.17732       2.05446       2.03823       1.86751       1.70001       1.49520       1.27737       1.04615      0.880023      0.688356      0.512585      0.397018      0.280775      0.201005
  26  11 2674.5066    2.2603  1.0399 12.0821  0.0008       1.68707  0.0352   0.0410   0.0607    0.0912   0.0000      0.862423   439.3500       1.89671       17.5381     0.0445364      -2.98833       1.23765      -1.04096      -5.69352      0.369672     -0.186644       1.94676      0.168725     -0.801857      0.375855      0.382185      0.547843   -0.00390978     -0.222161       1.68124       2.28216       2.49783       2.85409       2.93247       2.67467       2.47007       2.17737       2.01405       1.63435       1.27424      0.998845      0.856653      0.670675      0.497783      0.361793      0.266314      0.195073
  26  12 2826.7240    2.9720  0.9636 12.2632 -0.0029       2.11705  0.0308   0.0518   0.0524    0.1071   0.0000      0.913226   438.1209       5.34777       10.4573       4.19314      -4.04635     -0.242458       1.42546      -1.65195       1.02995       1.01695     -0.268342      -1.71856      -1.05124     -0.335522     -0.188359    -0.0933459     -0.250516      0.169508       1.58429       2.20470       2.44850       2.59151       2.58238       2.37219       2.27133       1.91667       1.75952       1.49716       1.27366       1.09646      0.882072      0.689445      0.501945      0.371261      0.259762      0.188355
  26  13 2977.5489    3.7180  0.9731 12.7171  0.0025     -0.189907  0.0297   0.0658   0.0538    0.1051   0.0000      0.783763   439.3037      0.294146       15.7405       2.92958      0.109188      -2.09316      -2.42686       1.42142       1.59259      0.536155     -0.174365       1.56388      -1.68239      0.135517     -0.238081      0.759629     -0.179969     -0.280981       1.39024       1.86542       2.02577       2.16058       2.10797       2.03947       1.93492       1.76009       1.58005       1.35605       1.13741      0.985181      0.732723      0.592036      0.480000      0.340870      0.254536      0.189973
  26  14 3127.0397    3.8782  1.0499 12.8780  0.0009      0.828126  0.0326   0.0674   0.0579    0.1128   0.0000      0.642947   441.1356       5.09160       15.0715       6.64220      -1.19640       4.85066      0.488101      0.852442       3.32003      -1.53997      0.535101     -0.495102     -0.665228     -0.992792      0.846446     -0.151417     -0.234772      0.123206       1.78893       2.37027       2.45479       2.63162       2.80762       2.76678       2.59492       2.23389       1.90896       1.48636       1.29155       1.09851      0.857302      0.668111      0.495095      0.342664      0.268350      0.224959
  26  15 3275.4886    3.4776  1.6894 12.6712 -0.0022      0.676923  0.0455   0.0486   0.0765    0.0773   0.0000      0.437041   438.0371       13.1545       17.6715       7.34338      -2.70207     -0.476923       1.86611       2.79450       2.37460      -2.84733      0.396994     -0.820626     0.0921089     -0.880450     -0.554152     -0.724069    -0.0148734    -0.0614749       1.86915       2.66376       2.81096       2.94926       3.13595       2.73229       2.85410       2.48906       2.29581       1.93894       1.64452       1.34065       1.05269      0.862368      0.674335      0.515183      0.360419      0.281140
  26  16 3423.5772    3.0073  2.2743 12.3467 -0.0013      0.954767  0.0630   0.0393   0.0903    0.0630   0.0000      0.306752   435.4828       6.15890       8.27736       9.66418       3.81972     -0.578179      -1.60070      -5.41251       3.72232      -2.45739      -1.97150      -1.52748      -1.02608     -0.582802      -2.04751      0.565990      -1.18196     -0.194424       3.80685       5.18012       5.69462       5.44498       4.70389       3.61042       3.19754       3.34416       3.70559       3.81400       3.80502       3.28160       2.84172       2.28540       1.54857       1.07201      0.710139      0.473693
  26  17 3571.1800    2.4696  3.7039 11.7232 -0.0002      0.606915  0.0685   0.0241   0.1259    0.0440   0.0000      0.178932   437.4053       13.8304       21.7448      -5.82514      -3.66810       7.91598     -0.512851      -2.90710      0.626567       1.74904     -0.605247       3.18258      -3.19090      -1.46679       1.19807      -1.10454      -1.86779     0.0149010       2.99864       3.99095       4.34833       4.60446       4.75633       4.38538       4.13662       3.75445       3.45600       3.01855       2.46496       2.05518       1.65220       1.35378       1.02692      0.752552      0.557344      0.410865
  26  18 3718.7565    2.1028  5.2612 11.2708 -0.0019      0.513962  0.0878   0.0175   0.1568    0.0366   0.0000      0.116121   438.9043       9.79756       9.00931       8.46767      0.861894       4.89065     -0.403728      -10.5622       3.16986      -11.7641       1.10995       4.46220      -1.39798      -1.14066      -1.62425       1.01242       1.08263     -0.291747       3.60190       4.73024       5.21392       5.41993       5.59551       5.45532       5.10773       4.66707       4.06151       3.62426       3.10166       2.58464       2.05077       1.60132       1.27023      0.973636      0.698466      0.513135
  26  19 3865.7211    1.7636  7.3681 10.8047 -0.0011      0.356235  0.1153   0.0130   0.2046    0.0342   0.0000     0.0855106   440.5406       23.7763      0.296353       12.5836       15.4931       3.06111      -11.4974      -4.69560       4.70607      -12.4876      -4.89357       2.93852      0.674678      -2.09774       2.36788     -0.219941      -1.44761       1.30132       4.63165       6.17058       6.66544       7.06350       7.31942       6.66260       6.48003       5.82652       5.40161       4.61419       3.98562       3.29834       2.70391       2.18498       1.62678       1.25653      0.873713      0.642716
  26  20 4012.6455    1.5060 10.8788 10.4380  0.0003      0.381752  0.1638   0.0096   0.2857    0.0307   0.0000     0.0679774   441.9111       33.0991       27.5344       6.58052       7.29823       13.3873       15.7532      0.294136       1.61176       5.54952       8.91281       2.30968      -1.91351       1.54696       1.38356     -0.188553      -1.83258     -0.969519       6.01627       7.74933       8.71550       9.28787       9.35609       8.92747       8.65030       7.69632       6.99652       6.00103       5.12244       4.28776       3.41694       2.73483       2.10164       1.61846       1.17381      0.858766
  26  21 4159.8781    1.2668 12.9762 10.3263 -0.0002      0.361229  0.2103   0.0076   0.3391    0.0269   0.0000     0.0685000   441.7838       24.5305      -8.77430       18.3345       14.2348      -10.7470       7.74787      -11.0097       5.61366       18.3254      -1.32631      -15.3842      -2.76901       6.65660      -1.72354      0.235711      0.195045      -1.46363       7.06763       9.53268       10.3441       11.0279       11.0191       10.5749       10.1228       9.17421       8.29872       7.27141       6.10771       5.05829       4.13419       3.20494       2.54235       1.91964       1.39348       1.01636
  26  22 4307.2391    1.0298 14.4477 10.2068 -0.0011      0.656956  0.2457   0.0067   0.3959    0.0249   0.0000     0.0781759   427.0245       14.5898       34.4139      -18.7278      -4.50641       12.1976       8.42111       3.04678      -15.6132       8.30796      -11.4083       2.03240      -5.86499      -13.3261       4.28698       2.02551      -3.41207      -1.27541       8.07334       10.8626       12.0389       12.6381       12.8808       12.2967       11.7971       10.6654       9.46044       8.15537       6.97336       5.70423       4.65696       3.66790       2.87560       2.15621       1.57059       1.13238
  27   6 1889.8784    0.4503  0.5491  9.2747 -0.0027       9.90955  0.0225   0.0108   0.0444    0.0584   0.0000       1.66787   439.7234       2.51066       15.3707      -1.27193      -2.03387     -0.610891       1.78097       1.45054     -0.966955     0.0397021     -0.198634      -1.33102      0.161371      0.581278     -0.925859     -0.246396     -0.338972      0.220029       1.09358       1.50614       1.68830       1.74412       1.72087       1.65750       1.67560       1.41605       1.39683       1.18103      0.945213      0.861897      0.623769      0.502400      0.413708      0.321450      0.243330      0.171940
  27   7 2062.1028    0.6289  0.8054  9.4583  0.0003       4.35165  0.0294   0.0123   0.0518    0.0775   0.0000       1.15409   438.1789       1.56333       13.6629      0.334799      0.737683       3.67312      -1.18761     -0.239266      0.297745       1.95805     -0.524954      0.460572      0.427515     -0.508999     -0.183214     -0.520491     -0.150009    -0.0429118       1.39638       1.83136       1.98319       2.08184       1.82669       1.89502       1.71078       1.59860       1.50094       1.41243       1.25493       1.09095      0.930562      0.683384      0.535811      0.396445      0.297899      0.223859
  27   8 2229.8673    0.9698  0.8801  9.8382 -0.0059       4.59030  0.0289   0.0175   0.0502    0.0968   0.0000      0.876417   438.2727       1.47615       17.0814     -0.671068      -2.65706      0.258885      0.677655   -0.00477620      -1.06108      -2.93024     -0.104896      0.563852     -0.547579      0.125185     -0.230357     -0.389752     -0.736591    -0.0155418       1.38134       1.65037       1.95212       2.03021       1.96389       1.86890       1.97742       1.75998       1.50913       1.33743       1.09223      0.895370      0.742243      0.596588      0.462435      0.375472      0.290714      0.213939
  27   9 2391.1706    1.3243  1.0425 10.4953 -0.0015       5.34126  0.0333   0.0225   0.0571    0.0918   0.0000       1.02871   442.0267       3.68243       12.7480       6.23480      -1.52534      0.568722      -1.62013      0.100579      -1.79508      -1.23908      0.349130     -0.289713      0.928550      -1.48055    -0.0913872     0.0935831    -0.0724015      0.138116       1.41256       2.02671       2.21308       2.30395       2.12176       2.01853       1.94893       1.76941       1.74267       1.49156       1.41399       1.17909      0.953332      0.773138      0.552317      0.429926      0.319277      0.229391
  27  10 2547.5506    1.8639  1.0540 11.1621 -0.0035      0.229264  0.0317   0.0311   0.0580    0.0941   0.0000      0.814885   438.1617       5.61804       15.3122       3.41627       1.19742      -1.09923      0.302315      -2.77470      0.858141      0.438690     -0.118110     0.0599228       2.70010     -0.159765      0.157976      0.485605      0.759143     0.0218062       1.37571       1.82109       2.05251       2.18496       2.11016       2.05967       1.89639       1.66501       1.60641       1.38712       1.22070       1.01935      0.862032      0.683163      0.502778      0.391614      0.288120      0.201470
  27  11 2702.2032    2.2654  0.9520 11.5991 -0.0026       2.17158  0.0302   0.0390   0.0535    0.0962   0.0000      0.692515   439.6849       6.14323       16.4166      -2.11740      0.340527      -2.04113       1.07566      -2.23468      0.238918      -2.98476      -1.98934      0.382462      0.844759      -1.56762     -0.189936    -0.0558151     -0.334965     -0.251119       1.41848       1.80488       2.04333       2.12797       2.06460       2.09147       2.03914       1.87029       1.55011       1.37510       1.17871      0.953984      0.742122      0.612883      0.480085      0.380495      0.284595      0.200935
  27  12 2855.5361    3.0654  0.9406 12.3857 -0.0022       3.57361  0.0296   0.0547   0.0516    0.0955   0.0000      0.789498   440.8862       4.10980       10.5850       4.67014      -2.17048       4.27441      -3.06210      -5.02960     -0.150945       1.47330      0.334065      0.413904      0.275776     -0.536080     -0.503973     -0.118333      0.180260      0.125467       1.38337       1.85717       1.98972       2.17078       2.07867       2.03149       1.89535       1.77451       1.53859       1.43379       1.16771      0.998110      0.808019      0.652296      0.517480      0.384139      0.278976      0.201498
  27  14 3157.4819    3.8616  1.2369 12.7953 -0.0064       2.51852  0.0376   0.0627   0.0622    0.0956   0.0000      0.696481   437.6084       8.49329       13.8120       1.53866      -2.40986      0.867067       2.12209      0.254001      -4.61581      -2.80944      -1.29247      -1.34665      0.646274     -0.633890     -0.938986     -0.480011      0.406594     0.0331933       1.55467       2.03962       2.14248       2.39917       2.17437       2.29707       2.11396       1.99411       1.73524       1.54392       1.33499       1.14660      0.881388      0.740753      0.554531      0.425819      0.336350      0.240092
  27  15 3306.7323    3.4087  1.7499 12.2488 -0.0023       1.17341  0.0436   0.0456   0.0762    0.0787   0.0000      0.450022   437.1008       7.53156       13.4793       7.19045       4.31798       3.73840     -0.329553      -4.84502      0.888911       1.59915     -0.919903    -0.0644493      -2.21997       1.56543      0.749650     -0.447153      0.599730      0.277532       1.74091       2.32079       2.54652       2.78161       2.63791       2.53671       2.46683       2.24450       1.98703       1.85405       1.58899       1.35146       1.07472      0.889191      0.677804      0.516704      0.386050      0.266792
  27  16 3455.4205    2.9271  2.6357 11.8475 -0.0009      0.611603  0.0558   0.0320   0.0951    0.0571   0.0000      0.250109   438.8977       10.7495       13.4294       4.27187       2.60864      -1.47892      -3.44565       2.95802       2.82380      -2.88382      -2.81944     -0.487137      -1.83492      0.595002     -0.406895     -0.150351      0.265295      0.288860       2.45644       3.40555       3.80653       4.15955       4.12851       4.02990       3.78041       3.45387       2.94397       2.51938       2.06200       1.69622       1.39588       1.07768      0.830333      0.635228      0.492209      0.364400
  27  17 3603.7882    2.4043  3.9853 11.3644 -0.0009      0.523697  0.0717   0.0219   0.1241    0.0429   0.0000      0.151066   438.7125       5.74332       11.9013       5.28775      -3.58321       6.23203      -4.58826       3.36718      -3.69167      -1.32174       2.67135       2.97012       2.13352      0.852359       2.32014      0.224545       1.12891     -0.310036       2.97743       3.84014       4.27329       4.42143       4.52985       4.45553       4.08626       3.83870       3.38882       3.02830       2.60061       2.19694       1.81691       1.41902       1.10792      0.851259      0.644012      0.475558
  27  18 3751.8909    1.9852  5.6054 10.9755 -0.0003      0.491990  0.0905   0.0156   0.1617    0.0342   0.0000      0.109556   436.3196       23.6584       18.0344       13.5482     -0.562036       8.39496      -6.17873       7.58459       3.55339       1.65950       3.42438     -0.242418      -1.26435       1.70226      -1.06356      0.549723     -0.309813      0.840726       3.75416       4.97716       5.53890       5.82152       5.78152       5.65886       5.29565       4.79764       4.42499       3.86695       3.34045       2.77019       2.21877       1.76984       1.38408       1.07145      0.797324      0.594779
  27  19 3899.6250    1.7018  7.5566 10.6041  0.0002      0.337974  0.1137   0.0120   0.2084    0.0318   0.0000     0.0860707   442.9962       15.6211       9.38180       4.53906      -1.46448      -21.2583      -2.43160       8.54828       7.08027      -2.22551     -0.214875       2.18834       2.81709      -1.11511       2.64885      -2.14064      0.208515       1.22531       4.43184       5.72033       6.22109       6.48802       6.67817       6.46615       6.10897       5.59850       5.09262       4.59414       3.90933       3.31769       2.72010       2.17915       1.71355       1.30899      0.963326      0.705911
  27  20 4047.0260    1.4409 10.7271 10.2238 -0.0010      0.272121  0.1633   0.0088   0.2769    0.0295   0.0000     0.0748028   446.1655       10.9413       6.28546      -18.3598       14.3382       7.37464      -5.53146       4.20405      -4.64599       4.81310       1.78831      0.773959       7.10662       2.64324      -2.26777       3.24426     0.0576686       1.54443       5.89987       7.66558       8.49958       9.00660       8.84989       8.64642       8.39151       7.47993       6.73416       6.16074       5.28049       4.38958       3.67722       2.91196       2.26817       1.71555       1.27708      0.928492
  28   6 1910.2330    0.5082  0.5748  9.1442 -0.0027       9.79763  0.0223   0.0112   0.0410    0.0615   0.0000       1.47874   440.0467       2.10421       18.2914      -1.66107      -3.82057       1.15615       2.78435     -0.146502      -1.45577      -1.00431      0.105892      0.455925     -0.621431      -1.38607     -0.450164     -0.255678      0.137947      0.136401       1.07912       1.34837       1.54805       1.51194       1.57954       1.52813       1.36909       1.31529       1.27961       1.16454       1.00418      0.816533      0.776612      0.598689      0.460281      0.346750      0.239681      0.183549
  28   8 2252.9469    0.9926  1.0490  9.8919 -0.0036       5.44107  0.0412   0.0170   0.0596    0.0959   0.0000      0.973179   438.8799       2.54546       17.2980      -1.79910      -1.13749      -4.45834       3.40793     -0.422329       1.14368      -2.43037      -1.03808       1.05245      -1.40975      0.345775      -1.08900      0.307538     -0.141206    -0.0879868       2.24003       3.14584       3.27314       3.09244       2.58277       2.11418       2.00821       2.22692       2.35620       2.40542       2.14068       1.82155       1.42937       1.05581      0.733551      0.522571      0.366818      0.256257
  28   9 2415.4609    1.3905  1.0565 10.6356 -0.0016       3.57932  0.0323   0.0234   0.0579    0.0898   0.0000      0.879552   442.2685      0.467347       18.0285       1.73737      -1.31389       2.02692      -5.43550       1.40256     -0.442361      -2.73283      -1.83435      -1.64600      -1.47755     -0.812901      0.461850      0.475225      0.323418      0.104850       1.37931       1.66957       1.83133       2.06454       2.07283       1.97683       1.93353       1.76819       1.60857       1.39761       1.14956       1.04774      0.863045      0.675126      0.570977      0.401244      0.303599      0.229414
  28  10 2573.4776    2.0192  1.0296 11.3502 -0.0014       1.77616  0.0313   0.0344   0.0558    0.0967   0.0000      0.777892   440.3815     -0.374586       18.4917       3.81145      -2.11911      0.985180      -2.84894       1.09896       2.49772      0.854328      -2.19171       1.84564       1.21592     -0.230535      0.415930      0.518603     -0.126320     -0.221706       1.35561       1.75218       1.83035       1.96785       1.87551       1.92177       1.88481       1.81987       1.58044       1.41717       1.18807       1.01555      0.757587      0.626494      0.531102      0.424633      0.329914      0.243088
  28  11 2729.5458    2.4968  1.2066 11.5301 -0.0018       3.62743  0.0340   0.0386   0.0596    0.0985   0.0000      0.641733   438.5493       7.04827       14.3939      0.262641      -2.25898       1.93995     -0.716370      0.385700       7.88386     -0.411552      -1.73547       1.22839     -0.300518     -0.112223     -0.303072      0.469343     -0.218412      0.312328       1.45698       1.82731       2.00891       2.18217       2.24674       2.20797       2.07681       1.80969       1.66522       1.55028       1.29190       1.04814      0.819339      0.710046      0.575743      0.431425      0.319994      0.229689
  28  12 2883.8444    3.0913  0.9918 12.3785 -0.0024       3.31551  0.0298   0.0530   0.0549    0.0899   0.0000       1.02505   439.6301       3.87837       12.2742       1.08114      -1.66199      -7.12518       1.37209      0.229191      0.579165      -2.42750       3.58943     -0.846193     -0.230035      0.441087     -0.888885     -0.549152      0.137396     -0.248610       1.21513       1.64606       1.80413       1.94050       1.92525       1.83385       1.77608       1.72301       1.52574       1.32725       1.11345      0.948875      0.700824      0.622135      0.488005      0.369560      0.279388      0.227663
  28  13 3036.2605    3.6756  1.1444 12.5639 -0.0036     -0.130786  0.0343   0.0581   0.0571    0.0973   0.0000      0.848606   438.2215       5.57189       12.1236     -0.442693       1.45772       3.56702       2.06350      -2.26397      0.440654       1.38936       1.89719      0.180045       1.92919     -0.364666      0.594400     -0.684671      0.160458    -0.0816334       1.31195       1.83756       1.95608       2.10103       2.16210       2.01006       2.02832       1.83055       1.59241       1.43933       1.22087       1.01406      0.844833      0.657999      0.545483      0.391125      0.320048      0.226248
  28  14 3187.2981    3.6217  1.4257 12.5016 -0.0042      0.159234  0.0380   0.0521   0.0683    0.0817   0.0000      0.470085   442.0280       6.11181       15.3871       3.87226      -6.65278      -2.33359       4.27942      -2.40725      -2.17572     -0.330353      0.797078     0.0924773      0.556512       1.01709      -1.24769      0.200234    0.00232135     -0.623639       1.45262       1.90024       2.07531       2.15284       2.31312       2.21024       2.11107       1.90407       1.67609       1.52713       1.31229       1.17849      0.910645      0.767403      0.583408      0.463668      0.337795      0.252505
  28  15 3337.5372    3.1640  1.8507 12.5018 -0.0016       1.19416  0.0470   0.0422   0.0807    0.0601   0.0000      0.380764   443.3476       13.0830       12.0389      0.870379      -1.52217      -4.91550       4.61676       2.63113       1.52544      -1.88998      -2.54511      -2.70422      0.278432      -1.09235      0.631255      0.493761     -0.201350      0.185593       1.87556       2.34208       2.55327       2.82189       2.87255       2.71889       2.69573       2.42878       2.23402       1.88648       1.58850       1.38693       1.12281      0.895207      0.732818      0.572716      0.418620      0.306795
  28  16 3487.1654    2.7581  2.8916 11.8700 -0.0031       1.45842  0.0579   0.0298   0.1035    0.0479   0.0000      0.233529   438.6173       18.8798       6.68255      0.439174      0.942340       6.53582      -3.33663      -3.70742       5.55340       4.27981      -2.94143      -1.68544     -0.405903       2.53592      -1.04211     -0.938035       1.49273     -0.563041       2.21675       2.96628       3.24938       3.32846       3.38889       3.46419       3.24320       3.04817       2.67695       2.36013       2.05083       1.77291       1.45317       1.16583      0.916159      0.715734      0.542588      0.411300
  28  17 3636.1503    2.2474  4.2396 11.3733 -0.0006      0.624785  0.0762   0.0204   0.1319    0.0383   0.0000      0.164968   439.3176       12.8634       10.6159       4.56520       4.07896       2.06072      -5.00933       1.75957       6.04249       1.50163     -0.296407      -2.84914      -1.77382    -0.0897676     -0.670445      -1.96047      0.195883      0.841181       2.87373       3.88276       4.23361       4.53389       4.71046       4.60341       4.31965       3.95334       3.49129       3.15509       2.70959       2.28064       1.81720       1.51346       1.14417      0.912389      0.686883      0.506545
  28  18 3784.8973    1.9154  6.1509 10.7697 -0.0008      0.338862  0.0956   0.0143   0.1694    0.0340   0.0000     0.0975034   436.0867       12.2351       6.83813       6.16152      -6.25567      -5.89168       11.2129      -5.46007      -3.31824      -3.18752      -2.76611       4.35919       2.79650      0.242272      0.917390      -1.14743      -1.62483      0.642835       3.67536       4.76019       5.15181       5.45604       5.65358       5.57899       5.30646       4.86453       4.34214       3.87972       3.27689       2.87573       2.38798       1.93901       1.51929       1.15981      0.867717      0.638731
  28  19 3933.2156    1.6077  8.6474 10.4681 -0.0009      0.488652  0.1296   0.0107   0.2277    0.0292   0.0000     0.0773940   453.6243       13.5924       6.69417       28.9910       15.0311      -1.23132      -9.37774       7.91517      -4.45840       3.79349      -1.45012       5.51340     0.0213239       1.08149      -2.93215       2.97030       1.39498       1.18073       4.60558       6.09981       6.68727       7.14502       7.11690       7.16267       6.76845       6.14809       5.64225       4.90411       4.46690       3.63119       3.03717       2.45743       1.93256       1.48927       1.12485      0.847782
  28  20 4081.2608    1.3758 11.7143 10.2705 -0.0004      0.314698  0.1841   0.0082   0.3050    0.0261   0.0000     0.0779075   444.7339       8.84925       23.1703       4.97771       12.2081      -4.62552      0.887201       2.15886     -0.162388      -6.23667      -10.8433      0.370915      -7.60072       3.61588       1.86821       1.07691      -1.47878      -2.06900       5.91285       7.74701       8.76307       9.22425       9.27754       9.16596       8.71564       7.97564       7.31003       6.52515       5.56663       4.76152       3.88073       3.13286       2.51201       1.94044       1.45863       1.07623
  28  21 4228.5172    1.1420 13.7881  9.9940 -0.0007     0.0864487  0.2375   0.0062   0.3638    0.0249   0.0000     0.0811992   423.0799       12.2636       36.1487      -3.74841     -0.812726       4.50923       9.36846      -17.1920       2.16672       11.8346       1.82726      -7.36683      -8.11293     -0.615389       5.25023       4.32528       1.70797      0.132047       7.15445       9.46090       10.5274       11.0674       11.3741       11.0487       10.5176       9.68484       8.71775       7.82965       6.79476       5.67213       4.67736       3.84527       3.00179       2.34504       1.73660       1.28330
  29   6 1930.2537    0.5059  0.5286  9.1997 -0.0026       7.78570  0.0202   0.0114   0.0388    0.0595   0.0000       1.44835   439.1287      -1.80311       17.7866      -1.12300      -2.45740       1.53856      -1.07898      -2.05692      0.495989       1.18576     -0.351381     -0.646159     -0.305196     -0.843531    -0.0420887      0.370336     -0.115109     -0.175015      0.978530       1.30851       1.43054       1.52276       1.54657       1.47151       1.46211       1.38872       1.25405       1.06339      0.923375      0.729589      0.607777      0.484347      0.380510      0.329156      0.242235      0.200713
  29   7 2105.4398    0.7331  0.7823  9.4807 -0.0033       6.56402  0.0252   0.0135   0.0477    0.0759   0.0000       1.07025   439.7536     -0.156222       22.7488      0.906603      -1.00845      -1.20897      -1.22034     -0.235744      -1.41692      -3.54841    -0.0925188       1.96868     0.0467163     -0.305836      0.335978    -0.0824668     0.0431080      0.141267       1.08881       1.36699       1.56364       1.75195       1.70808       1.63610       1.61548       1.51594       1.32275       1.19248       1.06976      0.889444      0.699873      0.619718      0.461153      0.364093      0.286816      0.217590
  29   8 2275.4979    1.0756  1.0588  9.7617 -0.0024       5.11537  0.0314   0.0175   0.0580    0.1031   0.0000      0.850499   441.0758       1.24248       19.0669       3.28456      0.252129      -1.65675      -1.52857      -4.64582     -0.190733       2.46678     -0.782520     0.0824469      -1.20807      0.340583     0.0537222      0.116810      0.105829     -0.371953       1.24021       1.67064       1.82553       1.93629       1.80337       1.76005       1.70376       1.56031       1.46642       1.43166       1.21835       1.05196      0.874718      0.705813      0.551730      0.416753      0.326806      0.246304
  29   9 2439.2255    1.5194  1.1085 10.4659 -0.0028       2.97930  0.0369   0.0255   0.0597    0.1084   0.0000      0.785351   440.9515      0.744261       17.7874       6.11303      -1.76495       2.79001    -0.0109613      -5.55236      0.802452     -0.386186      0.703844     0.0229960    -0.0355780      -1.70958      0.997116     0.0299615     0.0659447     -0.109800       1.75877       2.42489       2.79277       2.80800       2.57210       2.14040       1.81151       1.78063       1.92892       2.02506       1.93553       1.78726       1.52629       1.27909      0.909995      0.674485      0.501886      0.333683
  29  10 2598.8195    2.0896  1.0529 11.1543  0.0001       2.99264  0.0306   0.0338   0.0539    0.0974   0.0000      0.791524   437.5994       2.44576       16.4045      0.369100     -0.345142      -3.07048       1.70351      -1.94129      -1.53367      -2.48711     -0.458639     -0.291130     -0.483033     -0.818442       1.43625      0.756703     -0.381274     -0.513317       1.20423       1.53838       1.72956       1.90008       1.92777       1.87851       1.79297       1.60249       1.51169       1.28681       1.13024      0.940971      0.775939      0.625722      0.514109      0.406133      0.291917      0.223979
  29  11 2756.2296    2.6829  0.9221 11.9290 -0.0063       1.02061  0.0272   0.0467   0.0509    0.0864   0.0000      0.753287   440.4511       5.27414       14.2760      -1.21819      -1.71709       2.53709       1.71275      0.478077     -0.890256      0.920903       2.68466      -4.33447      -2.53729     -0.440004     -0.192198     -0.386786     -0.135091      0.206718       1.11049       1.40753       1.57805       1.65238       1.64176       1.70005       1.56866       1.51481       1.37785       1.17850       1.03465      0.905954      0.728076      0.547349      0.486486      0.371183      0.300650      0.211635
  29  12 2911.8015    3.2828  1.0079 12.2245 -0.0007       2.57621  0.0297   0.0537   0.0507    0.0945   0.0000      0.755318   439.6433       6.23541       15.5378     -0.253775       2.71910       2.27090      0.274241      0.113367       1.26325      0.836347       1.49933      0.418280     -0.294313      0.200488     -0.315300     -0.164267     0.0109387   -0.00690549       1.24753       1.62933       1.81600       1.96728       1.96346       1.98325       1.89676       1.70317       1.54012       1.27381       1.13512      0.941104      0.744264      0.629283      0.498395      0.397584      0.286420      0.212527
  29  13 3065.1383    3.7138  1.0312 12.6648 -0.0014       1.11437  0.0310   0.0615   0.0542    0.0914   0.0000      0.756653   440.7456       4.67508       15.6130       4.92385       1.24469      0.993337      0.349336     -0.100353      -1.71391      -2.66209     -0.389373      0.790912      0.121090   -0.00272061       1.39267     -0.464375     -0.690760      0.367506       1.31016       1.61620       1.91122       2.05631       2.07779       2.04822       1.91470       1.68316       1.56419       1.36840       1.19488      0.980090      0.802481      0.663646      0.545159      0.420765      0.304808      0.231312
  29  14 3216.9788    3.6268  1.3695 12.7203 -0.0043       1.74240  0.0373   0.0558   0.0664    0.0725   0.0000      0.567468   438.0737       10.6785       14.6266       2.13576      -3.10396       3.69623       6.79231     -0.780466      -1.93775      0.273368      -3.00976      0.765569    -0.0477156      -2.00890     -0.396164    -0.0707659      -1.64679     -0.110001       1.44025       1.87715       2.09315       2.15521       2.15273       2.14146       2.20506       1.99955       1.79692       1.55818       1.32811       1.10178      0.913122      0.772625      0.614342      0.482125      0.376678      0.291210
  29  15 3367.9326    3.2268  2.1748 12.0828  0.0000       1.46003  0.0469   0.0375   0.0851    0.0559   0.0000      0.349473   436.6181       8.98628       13.3627       5.28669      -1.53387     0.0270610     -0.409860     -0.390069       1.24098     -0.743485      0.226611      -1.87065      -1.08579     -0.419054      0.978433     -0.303675      0.233483     -0.194556       1.71018       2.28777       2.43855       2.58386       2.61123       2.64595       2.52699       2.25929       2.09252       1.90904       1.63631       1.46331       1.18978       1.00206      0.766251      0.603909      0.460309      0.338810
  29  16 3518.1028    2.6534  3.0529 11.7848 -0.0023      0.455974  0.0589   0.0275   0.1076    0.0438   0.0000      0.230706   438.1451       9.14012       8.23829      -1.49641       1.49090      -1.51383     -0.975871       3.84671      -5.86318      -1.53579      -1.12100      0.347699     -0.118644     -0.696583      0.364206      0.524635      -1.00878     -0.973797       2.16606       2.82251       3.12481       3.39956       3.38979       3.31932       3.22667       2.92051       2.81488       2.38648       2.05932       1.77982       1.45060       1.23147      0.952571      0.762945      0.566609      0.448685
  29  17 3668.1601    2.1903  4.7669 11.1589 -0.0002      0.550647  0.0789   0.0186   0.1421    0.0360   0.0000      0.124182   434.4198       11.4938       19.5123       14.0352      -9.69749       5.67103      -1.68200     -0.826657       6.23917      -4.52792       4.58300      -2.64954       4.24280       1.58681    -0.0753590      -2.54967     -0.867970      0.528106       2.93217       3.90885       4.34463       4.55850       4.68681       4.58133       4.44425       4.13514       3.69335       3.21508       2.80767       2.47219       2.03366       1.61667       1.29488       1.01218      0.775091      0.586858
  29  18 3817.3005    1.8356  6.9246 10.6461 -0.0007      0.403870  0.1055   0.0129   0.1858    0.0308   0.0000     0.0906616   446.0837       7.42541       26.0283       3.83018      -15.9597      -1.91935       11.7202      -11.7632       3.29848       11.9356      0.272575      -5.82155      -2.63619       4.28964      -2.29595     -0.781494      0.647020      0.538833       3.73710       4.94761       5.50744       5.86652       6.06962       5.78956       5.67103       5.25598       4.71488       4.26480       3.57079       3.05746       2.54576       2.05617       1.64760       1.30412      0.980911      0.746663
  29  19 3966.1161    1.5441  9.9041 10.3434 -0.0009      0.337241  0.1473   0.0098   0.2535    0.0273   0.0000     0.0724377   444.2717       17.1994       8.60029      -12.3326       7.89884      -12.5742      -10.2732       6.83838       6.71376      -3.92628       8.09559       1.01533       7.46568      -2.10688      -2.59989      0.981090      0.279467      -1.60095       4.86057       6.44676       7.14612       7.56949       7.82428       7.45658       7.37716       6.80421       6.22277       5.40172       4.72907       3.97030       3.37099       2.81094       2.18583       1.71882       1.29445      0.955073
  29  20 4115.1221    1.2879 12.8940 10.1744 -0.0004      0.405746  0.2069   0.0074   0.3371    0.0244   0.0000     0.0731933   441.7002       8.80736       8.76234       9.28821       3.49520       4.67042      -10.1358       24.1347       1.98649      0.558401      -11.3060       3.34287       11.1584      -1.11002       4.04147      -5.41545      -2.70613       2.59264       6.21483       8.05907       9.11344       9.67036       9.92724       9.57753       9.31604       8.44334       7.73800       7.05916       5.99832       5.12462       4.28970       3.53743       2.81266       2.17894       1.65756       1.24254
  29  21 4263.8385    1.0654 14.3738  9.9539 -0.0006      0.478914  0.2474   0.0062   0.3731    0.0238   0.0000     0.0889568   446.9035      0.449899       6.36284       23.2051      -1.45012      -14.2321      -4.07645       16.1077      -8.30870      -13.4492       6.33396       7.87892       1.35138      -3.50655      -8.85598      -4.86512      -5.63314      -2.55889       7.15142       9.42568       10.2237       11.2501       11.4399       11.1080       10.8515       9.88376       9.13238       8.00023       6.92831       5.86296       4.74571       3.94901       3.18938       2.50642       1.89868       1.43565
  30   5 1770.1025    0.3339  0.4260  9.2429 -0.0040       11.7424  0.0218   0.0088   0.0368    0.0436   0.0000       2.68240   439.9299      -1.25910       20.8866       2.12815      -2.53877      0.226574     -0.343420     -0.742330      0.664985     -0.290035      0.550788      -1.05687      0.187077      0.680395     -0.335345    -0.0498171     0.0491306     -0.193290       1.09505       1.52234       1.83605       1.86652       1.99789       1.94827       1.80016       1.63485       1.43690       1.26269       1.08530      0.957774      0.694782      0.668674      0.465725      0.380029      0.290188      0.227859
  30   7 2126.5151    0.7698  0.7165  9.8235 -0.0051       8.15308  0.0252   0.0145   0.0448    0.0669   0.0000       1.20787   442.4752       1.70242       17.1983       4.28787      -3.89796       1.06595      -1.90425      -1.86697      -1.37532      0.453857    -0.0468674      0.440771      0.264405     -0.620627      0.128996      0.621018     -0.227655      0.472995       1.14636       1.74562       1.83935       1.94677       1.78867       1.61469       1.56416       1.37128       1.44389       1.32626       1.22566       1.07192      0.912807      0.779207      0.558187      0.434759      0.329267      0.255493
  30   8 2297.4734    1.0855  1.0013 10.1232 -0.0021       3.61908  0.0399   0.0177   0.0536    0.0901   0.0000      0.927437   441.5369     -0.117284       18.6169       1.51407     -0.335632       1.71253      -3.68012     -0.696403      0.512576       1.08178      0.645982     -0.123114       1.60310      -1.27071      0.877739     0.0544691     -0.573506    -0.0736740       2.18195       2.93798       2.65161       2.23184       1.68407       2.20401       2.79942       3.18680       2.68554       2.19747       1.43974       1.01477      0.834093      0.858918      0.761179      0.679842      0.545470      0.433702
  30   9 2462.4709    1.5533  1.0635 10.9820  0.0016       4.27035  0.0325   0.0259   0.0564    0.0830   0.0000      0.914786   438.8144    -0.0146950       17.6435      -1.85047      -2.29627      -6.02037       1.21122       1.98444      -1.11929      -2.43446      -1.23293     -0.325172      0.871404     -0.150866      0.981912     -0.121563     0.0571209     -0.175288       1.25254       1.60192       1.77019       1.87768       1.89152       1.86401       1.78497       1.70326       1.63693       1.40356       1.21549      0.976247      0.845938      0.714766      0.573280      0.440777      0.364717      0.258584
  30  10 2623.5914    2.1687  0.9941 11.6303 -0.0034       1.27205  0.0293   0.0363   0.0525    0.0877   0.0000      0.835401   439.3549       5.15257       18.4624      0.952674      -1.88934      0.225929       1.78735      -3.49825     -0.793414     -0.491108      -1.61836      0.880431      -1.92090     -0.689615      0.933279      0.342045     -0.194439     -0.439934       1.19523       1.56647       1.76140       1.90172       1.93737       1.90356       1.78678       1.68179       1.54076       1.31407       1.11763       1.04893      0.925206      0.718094      0.538112      0.438801      0.347339      0.255729
  30  12 2939.2694    3.4850  0.9836 12.3137  0.0003       2.02096  0.0286   0.0564   0.0490    0.0989   0.0000      0.689624   434.9188       2.60439       13.1899       2.20199     -0.287719      -4.57139      -1.70148      -1.25840     -0.599915      -1.86781      -1.93690      -1.05723       1.90528      -1.75046     -0.161657    -0.0386265     0.0372113     0.0478028       1.20236       1.63619       1.68787       1.75053       1.74776       1.77819       1.70835       1.64015       1.47208       1.28490       1.11386      0.965082      0.841254      0.710567      0.535807      0.422827      0.323288      0.242076
  30  13 3093.4698    3.9445  0.9808 12.7354 -0.0044      0.846600  0.0285   0.0652   0.0493    0.1013   0.0000      0.734391   439.4093       4.85940       13.6520       3.54458      0.795807     -0.391226      -1.13354      -1.71964      -1.18575      -3.20289       3.38091     -0.975572       1.89966      0.391823     -0.607844     -0.285332      0.122590      0.304469       1.14624       1.46733       1.66291       1.76841       1.82400       1.71517       1.72532       1.56048       1.38722       1.26532       1.10341      0.968070      0.777668      0.652928      0.521761      0.380610      0.314757      0.241465
  30  14 3246.1283    3.5501  1.4553 12.8568 -0.0032      0.866374  0.0388   0.0505   0.0692    0.0644   0.0000      0.597836   438.5302       7.33566       14.1760       7.74590      -3.81997       3.11490      -1.65214      0.418388       1.21957     0.0556768      0.704645     -0.362865      -1.03371     -0.290767     -0.854825    -0.0619553    -0.0604088     -0.357577       1.50965       2.01437       2.23236       2.23788       2.28825       2.24191       2.14933       2.08594       1.88746       1.66939       1.48343       1.26082       1.08131      0.866004      0.703537      0.545384      0.421745      0.334129
  30  15 3397.8796    3.0676  2.2432 12.2470 -0.0006      0.710823  0.0481   0.0353   0.0869    0.0518   0.0000      0.317251   439.8865       8.61550       13.2401       3.74747      -3.15909       3.95577      -2.30940      -1.93573      -2.90820      -1.97178       2.08435     -0.759877      -2.33589      -1.78894     -0.424054     -0.264097     -0.608373    -0.0282390       1.74874       2.35266       2.52540       2.73217       2.74679       2.62335       2.53949       2.39126       2.23738       1.94240       1.79964       1.50377       1.25885       1.05958      0.853936      0.662164      0.528791      0.375570
  30  16 3548.9485    2.5621  3.2054 11.6864 -0.0015      0.451072  0.0597   0.0251   0.1057    0.0444   0.0000      0.193257   443.8397       16.1495       17.9129       3.61711      -4.16510       4.23951       7.23926       2.93965       9.35446       1.37925      0.630334     -0.559267     -0.229982     -0.852370       1.69537      -1.45199      0.137084     -0.851770       2.17797       2.84406       3.27262       3.52920       3.61567       3.55078       3.33513       3.10099       2.84221       2.50111       2.16727       1.84896       1.53808       1.20914       1.03543      0.804324      0.598624      0.465850
  30  17 3699.5158    2.1091  5.2557 11.1024 -0.0010      0.546965  0.0840   0.0167   0.1482    0.0345   0.0000      0.109122   436.2536       20.8180       11.6810       2.99234       4.03052       3.90088       8.46628      -2.86033       4.65212      -1.11999      -3.06697      0.496952      0.733957      -1.50887       1.28643       2.64981    -0.0148911      -1.05649       2.99169       3.93388       4.39159       4.56956       4.79866       4.59968       4.58057       4.19847       3.94271       3.46303       3.00556       2.49794       2.09090       1.78158       1.43176       1.14283      0.873403      0.657994
  30  18 3849.5912    1.7867  7.3058 10.6565 -0.0010      0.505137  0.1052   0.0121   0.1932    0.0299   0.0000     0.0864577   433.0076       30.0893       13.0207       5.18839      -2.86373      0.858116     -0.311708      0.994895       3.92389       5.13824      -1.36850      -1.16907      -1.25256       1.01436     -0.362929      -2.97099       1.21683       1.89447       3.68107       4.78019       5.31186       5.56264       5.80810       5.71256       5.32734       5.18799       4.67558       4.16132       3.65503       3.08557       2.61107       2.15531       1.74345       1.41182       1.06571      0.789381
  30  19 3998.9340    1.4746  9.4304 10.4817 -0.0015      0.211205  0.1429   0.0094   0.2449    0.0260   0.0000     0.0797708   452.1637       22.9637       16.0549       8.71978     -0.222835      -3.20191     -0.855173      -8.52118       9.38589      -7.02937      -10.8630      -3.12959       9.25578       1.78901      -6.35064       2.16674       3.71411     -0.266849       4.80505       6.10810       6.70001       7.07134       7.25253       7.25381       6.83104       6.60661       5.92328       5.20890       4.68528       4.02002       3.49339       2.79368       2.30452       1.76281       1.37121       1.06147
  30  20 4148.1321    1.2310 12.3343 10.2441 -0.0000      0.275618  0.2005   0.0072   0.3153    0.0243   0.0000     0.0778009   456.6979       9.41047      -6.21938      -5.71022       14.5021       6.04067      -8.49723      -29.9264       11.9698       9.98302      -1.94173      -13.2313      -5.48288      0.359898     0.0976873       2.54765       1.31422      -2.97996       5.94406       7.81488       8.83133       9.33405       9.50599       9.26126       8.92482       8.19505       7.68619       6.92092       5.99574       5.22238       4.26903       3.54864       2.89110       2.25466       1.71932       1.32342
  31   5 1788.2993    0.3710  0.4554  9.2141 -0.0005       12.8970  0.0185   0.0091   0.0384    0.0461   0.0000       2.20886   440.0145      -1.74326       20.4351    -0.0323536      -3.09836      0.242425    -0.0240307      -1.62788      0.754076    -0.0259842   -0.00366775     -0.128179      0.237799    -0.0931952      0.430012      0.296279    -0.0797147     0.0429291      0.851517       1.12665       1.19357       1.29842       1.24547       1.22134       1.22117       1.17550       1.10093       1.03744      0.935494      0.740619      0.603831      0.473848      0.428557      0.342214      0.292813      0.213888
  31   6 1969.5491    0.5407  0.5821  9.4901 -0.0008       9.81510  0.0214   0.0114   0.0395    0.0568   0.0000       1.48723   438.6438      -1.19367       21.8694      -1.36997      -2.87285     -0.150119       1.26297     0.0568764       1.08220      -1.31460      -1.13415      0.698388    -0.0421155     -0.220980     -0.527493      0.604043     0.0936832   -0.00406153      0.943174       1.22557       1.28045       1.35507       1.39329       1.41034       1.41897       1.31403       1.20885       1.07362      0.881809      0.820274      0.700269      0.585319      0.453981      0.351788      0.298627      0.219744
  31   7 2147.1611    0.8081  0.7759  9.8119 -0.0010       6.05092  0.0249   0.0144   0.0458    0.0764   0.0000       1.03320   442.5900      -4.17574       19.3226      -1.86469     -0.972235      -1.21787       1.52035      0.299839      0.413980       1.49763       1.50578      0.218426     -0.663180     -0.100117     -0.191569     -0.246051      0.402932     -0.170433       1.11420       1.37612       1.50653       1.48733       1.55004       1.57544       1.59868       1.54892       1.36880       1.12142      0.980330      0.847268      0.753212      0.642514      0.513697      0.389998      0.305511      0.247458
  31   9 2485.1192    1.7052  1.1532 10.8558 -0.0021       1.54027  0.0342   0.0264   0.0574    0.1070   0.0000      0.746941   440.7330       1.19666       16.2303       6.32557      -3.36409       4.87925      -4.38836       2.75314       2.05144     -0.867342      0.779053      0.849375      -1.35435      -1.33847      0.736843     -0.241235     -0.616548     -0.228687       1.29176       1.80478       2.00668       2.21672       2.20681       2.16790       2.04594       1.95494       1.79636       1.53398       1.39103       1.13606      0.977620      0.723776      0.588291      0.467707      0.373146      0.284301
  31  10 2648.0368    2.2615  1.1779 11.4790  0.0002       3.40547  0.0333   0.0341   0.0577    0.1054   0.0000      0.703451   441.1100       2.27780       17.7207       1.53533       3.26232     0.0381443      -1.34453      -1.94242    -0.0586883      0.644247      -1.64677      -1.19901     -0.760435      0.870056      0.421052      0.376531      0.126806     0.0890229       1.25097       1.54905       1.77557       1.98814       1.96627       1.96912       1.89030       1.70214       1.52914       1.41901       1.22064       1.05561      0.912847      0.760506      0.643205      0.475553      0.363347      0.275030
  31  11 2808.5452    2.8482  1.0737 12.2510 -0.0017       3.17781  0.0316   0.0454   0.0557    0.0855   0.0000      0.870712   442.7746       6.85237       13.9128       4.74569      -5.08303      0.718022       1.25468      -1.54723      -2.25663      -1.27462     -0.552756      -3.97782     -0.444909     -0.911707     -0.817068      0.171776      0.315732     -0.137787       1.20461       1.74460       1.95876       2.20767       2.18167       2.24137       2.03880       1.87937       1.71437       1.45335       1.24538       1.08216      0.847552      0.688047      0.540028      0.440928      0.329636      0.255306
  31  12 2966.2470    3.5292  1.0413 12.6486 -0.0032       1.04485  0.0302   0.0559   0.0513    0.0902   0.0000      0.785246   438.7005       2.28893       17.3129       2.92393      -7.02326      0.750223     -0.571643      -2.97997     -0.572238     -0.921814      0.924565      -1.03809      -1.02307      0.220015     -0.561566      0.517698     -0.179119      0.271754       1.12671       1.46968       1.59619       1.78331       1.77102       1.86115       1.69085       1.60118       1.45782       1.30908       1.09229      0.954802      0.786322      0.655122      0.539533      0.416723      0.318721      0.256643
  31  13 3121.4234    3.7833  1.1993 12.9455 -0.0008      0.684220  0.0335   0.0590   0.0613    0.0942   0.0000      0.767956   437.4570       4.81871       13.7831       2.65951      0.482478       1.35310      0.678599      -1.70018       1.60864     -0.216149     -0.911992      -1.20463      -1.47262     -0.710131     -0.417171      0.652832    -0.0281060    -0.0164422       1.21178       1.65217       1.75062       1.80465       1.83848       1.80365       1.72680       1.70382       1.54754       1.49117       1.22807       1.03241      0.900965      0.717606      0.606567      0.474820      0.384170      0.292870
  31  14 3274.9601    3.4678  1.5889 12.8165 -0.0032      0.378576  0.0425   0.0477   0.0708    0.0632   0.0000      0.513583   442.0427       4.06706       13.4173      0.808873       2.25803       2.97335       1.83546      -2.08497      -1.90833      -2.07442      0.957317      0.329537     -0.721583      -1.41392      0.355365     -0.602997     -0.457484     -0.377431       1.56770       2.00050       2.30941       2.53315       2.60711       2.51959       2.32862       2.18979       2.01865       1.77823       1.54711       1.31762       1.09878      0.856339      0.709597      0.567101      0.447962      0.325689
  31  15 3427.7113    2.9959  2.3090 12.3653 -0.0012       1.46083  0.0494   0.0339   0.0862    0.0456   0.0000      0.304425   440.8071       15.3734       18.8322       4.25755      -5.69785       6.97668       4.33451     -0.697609      -4.54514     -0.901318       3.44846     -0.237506      0.977660     -0.799060     -0.875147     -0.785057     -0.561360      0.475212       1.69906       2.27639       2.46138       2.68025       2.72976       2.69266       2.65369       2.43618       2.21360       1.93495       1.77098       1.51470       1.26257       1.03821      0.845101      0.665143      0.527563      0.402687
  31  16 3579.4498    2.4508  3.8648 11.7520 -0.0002      0.439026  0.0678   0.0222   0.1206    0.0363   0.0000      0.182017   434.6426       4.51930       15.8727       9.66293      -3.25394     -0.142934     -0.687192      -4.12936      -2.39869      -8.26927       2.08104    -0.0911717     -0.330866     -0.235030    -0.0309193      -1.12816      -1.34360      0.600263       2.37848       3.08317       3.47749       3.66417       3.76026       3.68735       3.43993       3.33161       2.99251       2.73222       2.43443       2.13575       1.79193       1.50908       1.22073      0.938289      0.746180      0.568020
  31  17 3730.6791    2.0559  5.4100 11.0893 -0.0009      0.515251  0.0831   0.0157   0.1480    0.0331   0.0000      0.108788   444.5099       13.7209       14.5691       8.69337      -5.70837       12.3511      -3.74505      -8.28282     -0.305500      -6.68795      -1.37549       3.61003       2.29137       2.59003     -0.630654      -1.08305       1.52102      -1.10581       2.90930       3.85242       4.32999       4.64947       4.66397       4.55905       4.38797       4.02251       3.84687       3.41110       3.02670       2.58877       2.18769       1.83987       1.47173       1.15033      0.898837      0.698208
  31  18 3881.4840    1.7370  7.7554 10.7152 -0.0007      0.364993  0.1119   0.0115   0.2003    0.0286   0.0000     0.0828712   437.4771       19.2350       1.72517       12.8500       1.59350       2.79740      0.450654      -9.76725     -0.489543    -0.0814858      -6.68567      -2.51450     -0.453010     -0.412897      -1.32174       1.15851       2.33012      0.846423       3.71072       4.76926       5.37131       5.58867       5.86800       5.75373       5.55235       5.19070       4.66551       4.36235       3.76370       3.35285       2.77559       2.35488       1.88797       1.51860       1.16322      0.900158
  31  19 4031.2414    1.4368 10.6891 10.5064 -0.0008      0.252263  0.1635   0.0086   0.2726    0.0248   0.0000     0.0760037   446.7145       7.32527       14.1052       7.52055       3.37842      -10.6271      -9.30976       2.80734      -4.78052      -4.83766      -11.8723      -2.99146       7.02478      -6.73545       1.40914      -1.99499      0.391199      -1.23516       4.98040       6.58616       7.34105       7.66009       7.90660       7.82387       7.52726       7.21926       6.54693       5.80482       5.15345       4.42343       3.77346       3.05909       2.51904       2.00510       1.57112       1.20596
  31  20 4181.1848    1.2122 13.3001 10.2545 -0.0005      0.280168  0.2163   0.0067   0.3300    0.0234   0.0000     0.0765334   426.8349       29.1859       8.61711       5.58435       3.72289       6.35636       11.1456      -8.66502      -20.0888      -1.76284       14.6281      -2.41112      -1.77211       1.03188      -4.04135      -6.43555      -2.78787       4.18405       6.04612       8.05981       8.93520       9.47344       9.72506       9.46120       9.25055       8.82802       8.04054       7.05306       6.38400       5.40941       4.64705       3.78873       3.09022       2.51364       1.91494       1.46175
  32   4 1616.4583    0.2131  0.3126  9.1256  0.0026       19.3681  0.0200   0.0075   0.0374    0.0338   0.0000       6.04682   440.7881      -1.87760       16.1598     -0.815035      -1.50714       1.27003     0.0850592      0.404652       1.57474      0.852472      0.932931      0.438972     0.0275905      0.978381      0.462305     -0.270566     -0.710357     -0.142108      0.899638       1.08441       1.21768       1.23643       1.28742       1.23707       1.16624       1.26212       1.13869      0.984781      0.863459      0.758638      0.615577      0.504624      0.428030      0.341366      0.298007      0.230530
  32   6 1988.7581    0.5440  0.5797  9.5240 -0.0003       8.83047  0.0211   0.0114   0.0397    0.0533   0.0000       1.56054   441.3004     0.0835063       20.6878       5.91410     -0.272142       1.44616      -1.20706       1.98836       1.09051     0.0486563       1.14966     -0.197416      0.292370     -0.217893     -0.402516     -0.177092      0.161993      0.334563      0.834266       1.05193       1.27274       1.33162       1.38006       1.27393       1.28530       1.17703       1.05719       1.01292      0.894128      0.752690      0.667143      0.535899      0.436393      0.353978      0.271689      0.217816
  32   7 2167.5035    0.8864  0.7875  9.7683  0.0012       6.09421  0.0230   0.0153   0.0443    0.0718   0.0000       1.03742   441.9415      -1.10762       19.4494       3.14804     -0.606845      0.151849     -0.580465      -1.60255       1.28437      0.853935     -0.376123      0.807304      0.546533      0.499724     -0.391679     -0.454198     -0.235537      0.132936      0.850342       1.11909       1.28378       1.40446       1.35900       1.36880       1.34465       1.23739       1.13941       1.08584      0.877723      0.800628      0.658113      0.554829      0.465284      0.369676      0.291762      0.224339
  32   8 2340.1918    1.2542  1.0047 10.4273 -0.0021       4.42919  0.0293   0.0203   0.0523    0.0852   0.0000      0.858083   441.0430       2.57445       19.5776       1.82286     -0.896240      -1.14628     -0.922818     -0.167319      -1.98536      -3.95163      0.449478       1.05050     -0.183039     -0.613051      0.276709     -0.275442     0.0521468      0.120675       1.06908       1.44460       1.54819       1.73928       1.78684       1.79300       1.66484       1.54350       1.44466       1.30054       1.19797      0.940833      0.824546      0.675653      0.551755      0.452549      0.353788      0.269442
  32   9 2507.4357    1.6921  1.0155 11.3439 -0.0037       3.00840  0.0317   0.0282   0.0534    0.0755   0.0000      0.902410   438.6583     -0.226537       19.2481       4.00760       2.61204       1.19301       2.26878       3.71875      0.230093     -0.550574      0.612100       1.20889     -0.906367     -0.248665      0.467665      0.369886      0.141124     -0.574502       1.21885       1.51853       1.67934       1.84383       1.78736       1.70457       1.68198       1.62429       1.51794       1.40154       1.25340       1.04481      0.906690      0.766063      0.597214      0.499791      0.407419      0.323902
  32  10 2671.8208    2.3159  1.1712 11.4810  0.0003       3.47928  0.0325   0.0352   0.0585    0.1007   0.0000      0.741899   440.4159       2.03160       21.3705       5.45167      -2.33719      -4.51480      0.934424      0.100475      0.631398      -3.22640      -1.47044       1.44102       1.09353     -0.545596     0.0642002     -0.501069     -0.589442      0.336928       1.23171       1.65500       1.80907       2.00538       1.94348       1.78070       1.72190       1.54208       1.55533       1.44037       1.27724       1.21171       1.04162      0.887019      0.686422      0.563361      0.423157      0.338982
  32  11 2833.8197    2.9526  1.0544 11.9918 -0.0024       1.46180  0.0303   0.0450   0.0515    0.0920   0.0000       1.02114   438.8226       4.57535       17.2804       4.41027      -3.57763       4.78815       3.59324       1.71536       2.36295      -2.68472       1.46997      0.531232     -0.777145      0.113968      0.336321      0.527262     -0.508230     -0.297336       1.07222       1.38061       1.44880       1.56290       1.66425       1.66405       1.63921       1.41728       1.34813       1.19801       1.09902      0.966296      0.828044      0.664235      0.539541      0.451040      0.355978      0.269291
  32  12 2992.8064    3.5822  1.0568 12.3193 -0.0008     -0.282332  0.0312   0.0550   0.0496    0.1013   0.0000      0.801481   440.7266       5.75897       15.1169       3.13215      -3.98801       1.49383      -2.65365      0.613692      0.775348     -0.870404      -1.57936      -1.80425     -0.789089       1.17264     -0.857687     0.0364868      0.412344     -0.161389       1.21734       1.66055       1.71117       1.83031       1.75045       1.71932       1.71172       1.87288       1.80169       1.57589       1.18192      0.986857      0.838946      0.759661      0.679373      0.539778      0.396684      0.304083
  32  13 3149.0488    3.7957  1.3558 12.6082 -0.0017      0.187870  0.0349   0.0527   0.0616    0.0788   0.0000      0.505039   439.0849       7.28329       15.6238       6.21152      -1.90244      -2.34986      0.514536      -1.68331      -1.57888      -1.77064     -0.708681      0.796245    -0.0395715      -1.30248     -0.661477      0.659716      0.495098    -0.0697689       1.24610       1.60604       1.83712       1.87564       1.94564       1.84405       1.88636       1.79702       1.58566       1.45323       1.26338       1.13840      0.968738      0.771852      0.652596      0.515683      0.419738      0.314441
  32  14 3303.4865    3.4397  1.6066 12.5953  0.0000      0.340746  0.0390   0.0463   0.0696    0.0632   0.0000      0.427905   439.7924       4.39521       17.3656       5.00428       2.96463      -1.25891      -5.96894      -7.93026     -0.582359      -1.86456      -1.42872      -2.51537     -0.632796     -0.505956     -0.841880      0.289818       1.25264     -0.797493       1.35667       1.84087       2.03561       2.18278       2.25256       2.11344       2.10988       1.97772       1.81139       1.66556       1.40666       1.27386       1.06138      0.923824      0.706333      0.584256      0.469467      0.355785
  32  15 3456.8957    2.8619  2.6335 11.9699 -0.0008      0.625099  0.0517   0.0298   0.0922    0.0449   0.0000      0.245934   441.6674       9.87759       19.1331       3.82040     -0.974908      -2.27081      0.681352      -4.40406       4.70412      -1.23627      -5.24627      0.851532       1.55538       4.07637      0.281015      0.722042     -0.778965      0.430395       1.77800       2.40631       2.67128       2.83022       2.94372       2.81764       2.60362       2.58999       2.32881       2.18238       1.90789       1.65396       1.40528       1.22159      0.952931      0.776412      0.595062      0.461122
  32  16 3609.6991    2.3581  4.0217 11.4901 -0.0006      0.525888  0.0679   0.0204   0.1211    0.0351   0.0000      0.155805   441.1204       9.22187       8.94564       1.76197      -5.01145      -6.23547       4.23257      -4.85574      -1.01505      -2.46440      -2.75167       2.09326       2.20217      -2.40648     -0.841814       3.04357      -1.20441     -0.757350       2.27861       2.99535       3.34956       3.61534       3.77686       3.60358       3.58618       3.34189       3.08637       2.70471       2.50239       2.08633       1.77227       1.47719       1.21010      0.980872      0.762405      0.584512
  32  17 3761.7048    1.9976  6.3630 10.8089 -0.0003      0.340135  0.0906   0.0138   0.1682    0.0312   0.0000     0.0938055   437.3788       13.2343       10.3611       8.16562      -4.22458      -2.37343      -3.40346      -6.94419      -5.03018      -1.09607      -2.86967       2.05533       3.26163      -1.15853      -1.26171       2.07107    -0.0549356     0.0198018       3.04257       3.98312       4.47089       4.76639       4.96943       4.75898       4.65077       4.38796       4.05362       3.68437       3.25069       2.79972       2.36205       1.97358       1.64255       1.30776       1.04347      0.780692
  32  18 3912.9254    1.6881  8.7161 10.4550 -0.0002      0.284825  0.1238   0.0102   0.2164    0.0273   0.0000     0.0739074   444.3919       15.5140       22.2334       20.9872      -7.61117       6.03434       4.51101      -3.84157       5.02321      -1.55053      -4.29868      -6.38657      -2.84501      -1.58413      -1.01253      -1.36302       2.98767      -1.00452       4.07135       5.32127       6.03671       6.27533       6.32549       6.18936       5.97304       5.70721       5.28714       4.80432       4.27085       3.78708       3.23745       2.68570       2.22988       1.78971       1.36992       1.06482
  32  19 4063.8703    1.3892 11.3375 10.2641 -0.0001      0.345679  0.1720   0.0079   0.2839    0.0251   0.0000     0.0743011   428.3147       19.9878       12.5957       12.3925      -1.64130      -8.29126       4.36815      -7.98222       10.3415       3.08833     -0.109409      0.801498      -2.91366       1.24503      -1.23190       1.99791     -0.570284      0.797593       5.01433       6.60224       7.29837       7.86372       8.11556       7.97081       7.68840       7.39415       6.72118       6.01199       5.34709       4.63723       3.91068       3.34761       2.61078       2.18954       1.69320       1.31122
  33   7 2187.5202    0.9044  0.8570  9.8897 -0.0003       6.00372  0.0256   0.0154   0.0482    0.0719   0.0000       1.01673   442.0778      -2.40750       21.9234       3.56326     -0.294052      -1.81500      -1.11829      -2.39179      0.990929       1.35602      -1.29866      0.989632      -1.60618       1.23484      0.913913     -0.741859      -1.03317      0.228522      0.971268       1.24735       1.41445       1.53296       1.50352       1.48461       1.35631       1.33821       1.23479       1.10928       1.07410      0.925571      0.752470      0.691002      0.576050      0.457164      0.373253      0.287766
  33   8 2360.9359    1.2947  1.1225 10.6305 -0.0010       3.22624  0.0327   0.0203   0.0580    0.0772   0.0000      0.886132   439.1329      0.761487       16.9883       1.61881     -0.714559      0.671213       1.92107     -0.613182      0.774689       2.50800      0.782581       2.07424       1.04217      0.586706      0.784563     -0.513736     -0.675970    -0.0467083       1.17026       1.53553       1.53868       1.67504       1.60234       1.67617       1.74154       1.73776       1.54800       1.31155       1.15297       1.00655      0.855080      0.738803      0.564610      0.506428      0.396954      0.323243
  33   9 2529.3340    1.8465  1.1751 11.0879  0.0005       3.79357  0.0314   0.0275   0.0589    0.0889   0.0000      0.817323   439.6624       5.30206       19.8828      -1.48375      -5.08291       4.50595      -1.62753      -1.72561     -0.494373       1.02327      -1.25496      -1.36840     -0.341393      0.425418      0.515605      0.581984     -0.796377     -0.203356       1.06773       1.45279       1.63734       1.71164       1.73310       1.78275       1.66938       1.59885       1.52317       1.25939       1.18283       1.02373      0.858615      0.711380      0.574014      0.476050      0.372861      0.286882
  33  10 2695.1346    2.4346  1.1175 11.6403 -0.0023       1.69084  0.0299   0.0362   0.0553    0.0917   0.0000      0.718480   441.6103       2.10822       16.6598       1.80364      -1.06598      -1.07331     -0.983534     -0.453794       1.95084     -0.881878      -2.51600     -0.756277      0.642415      0.917359      0.474471     -0.808971      0.158616     -0.302565       1.08991       1.46298       1.60269       1.71315       1.68898       1.67385       1.64904       1.53939       1.43609       1.27564       1.15898       1.06049      0.936230      0.761410      0.647448      0.506826      0.396038      0.304971
  33  11 2858.7387    3.1242  1.0624 12.3819 -0.0052       3.28464  0.0291   0.0490   0.0525    0.0822   0.0000      0.861829   439.7956       3.03626       17.7915   -0.00149686      -1.79299     -0.175876     -0.250455      -3.67869      -2.36630       1.45374      0.229938      -3.21488      0.263877      0.379083       1.03718      0.759012     -0.330068      0.137811       1.01910       1.32174       1.45659       1.58099       1.56950       1.57748       1.47026       1.49030       1.32468       1.24070       1.09560       1.01434      0.834953      0.695614      0.539103      0.429408      0.361119      0.303235
  33  12 3018.9124    3.9746  1.0587 12.6132 -0.0017      0.181858  0.0286   0.0599   0.0509    0.0961   0.0000      0.748299   441.5075       2.96415       15.9959       2.47604      0.565284       1.20972      0.720654      -2.24449      -1.95876       1.04947      0.729921      -1.16238    -0.0376782      0.309199      0.543440    -0.0885118     -0.539734     -0.394076       1.03073       1.38520       1.55964       1.67974       1.70078       1.67209       1.63716       1.55445       1.40740       1.27121       1.11095      0.962117      0.811841      0.698820      0.531189      0.420883      0.358856      0.285735
  33  13 3176.2290    3.8732  1.2378 12.7046 -0.0023       1.12541  0.0331   0.0564   0.0569    0.0913   0.0000      0.577128   442.0328       5.54848       16.0861       4.85750     -0.887102      0.674209     0.0676664      0.490060     -0.384309       1.14825      -1.18541       1.03376       1.11061      -1.70413     -0.471560     -0.805025      0.581245    -0.0738991       1.22232       1.65366       1.75774       1.90792       1.90978       1.94435       1.89550       1.76809       1.63841       1.49543       1.32499       1.10990      0.930831      0.758274      0.627605      0.513398      0.420183      0.328029
  33  14 3331.6503    3.3685  1.7998 12.5620 -0.0005       1.07380  0.0440   0.0420   0.0728    0.0575   0.0000      0.430245   441.6749       9.54414       15.2217       5.16220     -0.949154       5.01693       1.15591      -4.44680      0.277637       2.02071      0.102321     -0.576192     -0.317936      0.874006      0.553237     0.0974218     -0.956072     0.0716530       1.59187       2.24004       2.68560       3.05552       3.08017       3.10536       2.98234       2.68821       2.39993       2.06317       1.78224       1.47118       1.16134      0.980054      0.775322      0.631871      0.465462      0.364113
  33  15 3486.0011    2.8753  2.7409 11.9184 -0.0009      0.725115  0.0500   0.0287   0.0933    0.0440   0.0000      0.243108   439.8734       4.38540       14.8803       9.03509      0.952615      -3.91761      0.967191      -5.24055      -1.13598      -2.30667       1.93447      -1.17529       1.40987      -2.49596      -1.08929     -0.596674   -0.00228934     -0.229896       1.66603       2.23504       2.42236       2.65420       2.72166       2.68500       2.57113       2.54834       2.29327       2.08251       1.83945       1.58179       1.29997       1.13599      0.914291      0.744890      0.607575      0.473238
  33  16 3639.4536    2.3092  4.3092 11.3512 -0.0009      0.347809  0.0701   0.0188   0.1238    0.0342   0.0000      0.141032   438.2401       6.31518       14.9728       8.17914      -2.03300     -0.942798       2.16502      -6.11196       3.48413      -2.80823      -3.63601      -1.68144      -2.17357      -2.33747      0.521291     -0.626691     -0.588925     -0.677275       2.23709       3.02671       3.41906       3.67119       3.69748       3.75351       3.65621       3.44910       3.12408       2.83520       2.48224       2.16657       1.82111       1.57757       1.25202       1.04724      0.794984      0.625276
  33  17 3792.1609    1.8824  6.5601 10.8351 -0.0014      0.522248  0.0947   0.0129   0.1755    0.0291   0.0000     0.0930438   444.6531       7.65058       10.6478       1.50872       9.17852      -2.90063      -2.13844      0.423142       1.05295      -2.74118      -1.06918      -3.31293       2.71341      0.984461      -1.71124      -3.70466     -0.676517      0.784155       3.01336       3.99548       4.56384       4.83513       5.04418       4.94493       4.81042       4.58029       4.20630       3.71095       3.35145       2.88493       2.45130       2.06347       1.68204       1.38473       1.07456      0.849657
  33  18 3944.3512    1.6111  8.9532 10.4830 -0.0006      0.436559  0.1281   0.0099   0.2204    0.0266   0.0000     0.0777937   440.9606      -2.61677       17.0028       13.2044      -9.27526       11.1073      -10.0662       5.75040      -1.05501     0.0363017       6.66537       2.88890     -0.150914      -1.01448      -1.65656      -2.53409      -4.94641       1.02340       3.92311       5.12936       5.77584       6.15863       6.34386       6.29545       6.21267       5.76497       5.35693       4.66291       4.32646       3.74116       3.18722       2.64000       2.18961       1.79428       1.40260       1.09876
  33  19 4095.4692    1.3526 11.8215 10.2598 -0.0014      0.386394  0.1797   0.0074   0.2914    0.0241   0.0000     0.0791455   450.6223       21.1561       26.9056      -3.71051       12.3630      -14.7768       8.04460      -7.94204       1.53950      -1.45253       4.21569       4.19435      -12.4545      -6.12972       3.35131      -1.09605      -4.94551     -0.373746       4.96580       6.53356       7.45833       7.81943       8.14813       8.02107       7.74111       7.22280       6.57482       6.02054       5.63454       4.78339       4.19117       3.48961       2.89016       2.30876       1.81123       1.41720
  34   4 1649.7540    0.2572  0.3718  9.1385 -0.0081       18.7867  0.0192   0.0073   0.0382    0.0351   0.0000       4.00211   441.8232      0.419539       18.0548      0.638683      -2.01020     -0.521929       2.74468     -0.323511      -1.66647     -0.189984      0.340683      0.609161      0.965647     -0.859237     -0.103759    -0.0671439    -0.0194688      0.255595      0.720246      0.940073       1.06876       1.17891       1.13814       1.17185       1.16843       1.01723       1.00120      0.932601      0.851386      0.684068      0.604959      0.478718      0.428620      0.361396      0.280715      0.204278
  34   5 1841.3141    0.4250  0.4402  9.3168 -0.0030       14.5213  0.0178   0.0096   0.0318    0.0446   0.0000       2.06000   440.4619     -0.227339       19.9064      0.573843     -0.417263      0.173053    -0.0664856       2.02605       1.30995    -0.0358059    -0.0595295      0.180762    0.00193372     -0.323327     0.0862268    -0.0488813      0.218580     0.0628639      0.704185      0.943658       1.03939       1.14490       1.24011       1.11601       1.17992       1.09765       1.04221      0.857344      0.829814      0.693046      0.610767      0.487125      0.386983      0.357870      0.265416      0.200214
  34   6 2026.4278    0.6434  0.7898  9.4292 -0.0018       7.64379  0.0258   0.0115   0.0460    0.0742   0.0000       1.13142   442.3585      0.149916       22.0435       1.15691      -1.03268      0.325181      -2.46264       1.48604     -0.372076    -0.0389961      0.434098      0.715510      -1.00027     -0.318399      0.302931     -0.543971     -0.289435      0.250502      0.965004       1.33287       1.37967       1.47734       1.44700       1.45222       1.52472       1.45257       1.35536       1.17899       1.06354      0.879778      0.751180      0.634146      0.540699      0.435719      0.363850      0.289898
  34   7 2207.1805    0.9282  0.9933  9.9240 -0.0028       5.56919  0.0280   0.0149   0.0519    0.0818   0.0000      0.950639   441.8293       2.61431       21.8457       2.25404      0.122262      0.568377       3.54618     -0.527146      -2.00592     -0.980173       1.34905    -0.0321352     -0.856116     0.0285385      0.850022      0.230271      0.434270      0.254598      0.984169       1.30314       1.47832       1.56564       1.65905       1.64302       1.64258       1.52454       1.39264       1.22745       1.11693      0.981241      0.763833      0.654331      0.549000      0.445592      0.364265      0.284930
  34   8 2381.3508    1.3672  1.1701 10.4518 -0.0010       2.83135  0.0323   0.0204   0.0561    0.1033   0.0000      0.813848   442.7657      0.487038       20.6545       1.83628      -1.52282       2.68463       1.38419       3.18459       1.08198      -1.12205     0.0994772     -0.420478     -0.493833      0.815369      0.398062      0.217373    -0.0290586      0.188532       1.04530       1.46851       1.51860       1.69641       1.70421       1.72719       1.65629       1.59665       1.48761       1.35327       1.14938       1.04183      0.875382      0.748148      0.592183      0.492642      0.396637      0.315994
  34   9 2550.7858    1.8947  1.1935 11.2603 -0.0014       2.30458  0.0330   0.0280   0.0570    0.0919   0.0000      0.811276   442.2068       3.62332       16.7773       2.95774     -0.415791    -0.0939766      -2.04047      -1.43990      0.132909      0.517623      -1.57149      0.356571      0.331787      0.604565      0.133598      0.371429     -0.973617     -0.181381       1.02161       1.36448       1.47441       1.61795       1.69462       1.67410       1.63869       1.52227       1.48414       1.28942       1.13561      0.959718      0.854215      0.739134      0.606782      0.496052      0.403474      0.301438
  34  10 2718.0857    2.5071  1.1168 11.9082 -0.0012       1.83461  0.0302   0.0375   0.0542    0.0863   0.0000      0.763995   439.0562       4.68234       19.5303       2.17535      -4.27453       1.40518     -0.794282      -1.65468      0.945977       1.40816     -0.663548       1.40132      0.814676      0.725359     -0.297816      0.773170      0.347802     -0.174558       1.07939       1.48104       1.69382       1.82681       1.91688       1.88640       1.82202       1.69524       1.55266       1.34557       1.23127       1.03093      0.879371      0.727259      0.575840      0.486649      0.385678      0.307356
  34  11 2883.0663    3.2692  1.1580 12.1785 -0.0016       1.36089  0.0296   0.0469   0.0552    0.0996   0.0000      0.789044   438.3909       5.22855       19.0308       3.72786      -1.12159     -0.552267     -0.286515     -0.416727     -0.850121     -0.694931     -0.645711      0.163920      -1.73682     -0.271661    -0.0194586      -1.23302    -0.0263736      0.375663      0.976717       1.24703       1.41278       1.53013       1.52430       1.51501       1.48420       1.36250       1.32110       1.19654       1.07758      0.933141      0.821285      0.693261      0.570526      0.462192      0.373955      0.292369
  34  12 3044.5292    3.8242  1.0848 12.6017 -0.0022      0.147912  0.0290   0.0566   0.0501    0.0946   0.0000      0.704616   441.3980       5.94771       16.9897       4.16482      0.844436      0.624482       1.04689      -1.49979       1.93144     -0.979955     -0.695422      -1.77832     -0.276270      -1.67760      0.764301      0.117171      0.693801     0.0685926       1.03890       1.43179       1.65378       1.73638       1.82863       1.82944       1.72856       1.66495       1.48323       1.30691       1.18382      0.995849      0.832337      0.706995      0.573991      0.469473      0.362581      0.284237
  34  13 3202.9392    3.8125  1.3937 12.5763  0.0010      0.688958  0.0341   0.0500   0.0609    0.0824   0.0000      0.532923   436.6718       4.49708       14.4122       4.15503      0.867288       1.75826     -0.368741      -2.30623       1.41368      -1.46590      -1.17425      0.482002      0.190019      -1.52641     -0.282281      0.463070     -0.231829     -0.164759       1.07327       1.40556       1.54217       1.64730       1.68523       1.70650       1.69854       1.61265       1.50595       1.31864       1.21708       1.00755      0.868680      0.741946      0.637610      0.507137      0.397710      0.315915
  34  14 3359.3633    3.2346  1.9555 12.4101 -0.0043      0.904327  0.0429   0.0379   0.0745    0.0562   0.0000      0.384286   438.1495       8.20292       10.8537       5.86645      -2.88385       1.04780      -1.23847    -0.0723807      0.619302      -6.32921     -0.352750      -1.07143       2.29301    -0.0505339      -1.58720     -0.819125     -0.497375       1.00320       1.32736       1.76962       1.97112       2.15343       2.28984       2.19299       2.13132       2.03495       1.80771       1.69847       1.48739       1.33613       1.13469      0.967656      0.819311      0.636173      0.507231      0.399576
  34  15 3514.5491    2.7489  2.9376 11.8186 -0.0007      0.131542  0.0524   0.0263   0.0949    0.0456   0.0000      0.203763   440.9972       11.8655       7.41412       8.21012      0.342788       5.65939       3.31487     -0.476434     -0.674912      0.829035       3.06345      -1.21913      -1.75155     -0.996789       1.40144    -0.0575664      -1.49032     0.0589766       1.69762       2.24545       2.42068       2.73734       2.68160       2.76342       2.62536       2.53306       2.33487       2.13533       1.94559       1.69561       1.39909       1.22565       1.00950      0.805266      0.647049      0.528967
  34  16 3669.1129    2.1960  4.8914 11.3223 -0.0005      0.620044  0.0752   0.0171   0.1361    0.0323   0.0000      0.112468   435.9523       9.93699       11.9395       13.9379      -3.49836       4.62653       4.41540       4.89845      -2.75249      -6.29090      0.325683      0.943758      -3.01918      0.820071      0.264863      0.110394     -0.621896      0.149954       2.50332       3.27264       3.72280       3.82851       3.95889       3.77726       3.72286       3.51928       3.38387       3.15680       2.84600       2.45165       2.10058       1.78602       1.43581       1.18886      0.977937      0.763788
  34  17 3822.5583    1.8520  7.3004 10.8163 -0.0013      0.583479  0.1014   0.0121   0.1816    0.0278   0.0000     0.0873865   443.4634       4.43227       12.3104      -6.25067       1.62003      -13.9754       2.35527      0.111368       7.87298      -15.6844       6.24654       3.46628       5.10449       2.02999       3.81783       1.38644       1.39067       1.41406       3.18951       4.05028       4.59276       4.96989       5.01441       5.02858       4.93137       4.60983       4.28501       3.86206       3.51286       3.14654       2.67990       2.30454       1.92895       1.55178       1.23335      0.967919
  34  18 3975.0914    1.5766  9.6788 10.5111 -0.0005      0.193327  0.1374   0.0091   0.2344    0.0257   0.0000     0.0749093   436.1452      -5.60046       22.0656       11.7609      -18.8226       5.92853       11.3949      -1.36290       6.26273      -8.77777       2.04612      -7.30285      -5.70740      -4.21372     -0.885295       1.14034      -1.11344      -1.74003       3.89793       5.06773       5.67142       6.10511       6.35548       6.36315       6.14205       5.75590       5.34667       5.00196       4.36935       3.87291       3.32750       2.78231       2.33491       1.89136       1.52996       1.17956
  34  19 4127.1478    1.2620 12.0879 10.3102 -0.0016      0.407994  0.1918   0.0068   0.3003    0.0233   0.0000     0.0789081   441.7024       28.6088       3.56422     -0.900278       12.7247       7.83378      0.508798       2.16918      -4.30298      -8.57155      -6.02582       7.59331       10.2543      0.944787      -4.05967       1.47044       4.24575      -2.59241       4.85853       6.49060       7.29189       7.81837       8.10653       8.04529       7.75997       7.43209       6.88349       6.21607       5.60571       5.01807       4.28116       3.57258       2.98501       2.47038       1.90464       1.51703
  35   4 1665.9621    0.2547  0.3068  9.2349 -0.0106       18.1909  0.0191   0.0079   0.0313    0.0338   0.0000       4.34891   441.0272      0.905644       19.5060    -0.0323321      -4.57251     -0.854691      0.501322      -1.68814      0.211946      0.230234      -2.37286      -1.40888     -0.421397      0.455083      0.521573     -0.377826      0.252957      0.108412      0.684289      0.955409       1.01025       1.10472       1.15074       1.30104       1.09019       1.11536      0.963870      0.882274      0.916420      0.702095      0.627156      0.523487      0.409903      0.357233      0.280948      0.202432
  35   5 1858.5050    0.4211  0.5220  9.2913 -0.0054       9.35031  0.0203   0.0090   0.0362    0.0483   0.0000       1.77636   441.5384     -0.660988       20.7370       1.40818      -1.84323     -0.165017      -1.04683      0.701394    0.00813088      0.765503       1.03189      -1.97201     -0.415059     -0.400479      0.266710      0.326128     -0.105378      0.198070      0.731644      0.990412       1.07532       1.22965       1.22521       1.31544       1.22259       1.14707       1.03385       1.01184      0.836247      0.802731      0.587438      0.583555      0.448362      0.375680      0.284559      0.225912
  35   6 2044.9609    0.6439  0.6727  9.4454 -0.0014       9.16137  0.0219   0.0116   0.0412    0.0677   0.0000       1.28957   441.3500       3.06516       20.2366       3.11627      -1.95092      0.744071       2.80679      0.331462      0.802267     -0.757297      0.609598      0.996580      0.680921      0.368008     -0.195814     -0.198269     0.0660356     0.0994970      0.900522       1.24927       1.42351       1.50334       1.56110       1.37604       1.32192       1.25932       1.12446       1.12606      0.984667      0.943149      0.774711      0.713275      0.550112      0.459912      0.348991      0.285977
  35   7 2226.5330    0.9859  0.9922 10.0272 -0.0014       4.11982  0.0293   0.0152   0.0476    0.0797   0.0000      0.906434   441.0229      0.291634       21.2128       1.43753      -2.66367      0.415689      0.206759      -1.18951      0.657856      0.219690     -0.549349     -0.313874      0.138544     -0.146907      0.174349     -0.200204      0.163889     -0.591493      0.984875       1.27452       1.41690       1.48144       1.49071       1.51089       1.40465       1.39869       1.33603       1.22809       1.12500      0.936308      0.888071      0.714645      0.609357      0.473250      0.402660      0.309786
  35   8 2401.4306    1.4424  1.1666 10.6103 -0.0032       3.55039  0.0314   0.0212   0.0563    0.0954   0.0000      0.794060   441.3245      0.744089       17.5091      0.742143      -3.65296      0.874045       2.32174     -0.673010     -0.836183     -0.597610      0.841994       1.05281     -0.870372    -0.0547265       1.27329     -0.546244      0.822474     -0.743288      0.995430       1.34820       1.46483       1.61261       1.68051       1.57401       1.51285       1.44922       1.40392       1.26778       1.14382      0.998352      0.883222      0.759163      0.637789      0.521157      0.416091      0.319641
  35   9 2571.9767    2.0403  1.2594 11.1174 -0.0007       2.14634  0.0318   0.0280   0.0569    0.0947   0.0000      0.743648   439.1354       2.23134       17.3674      0.789689      -3.43238      -2.08801      -1.64302     -0.426424       1.78103      -2.96999     -0.580071      -1.95888       1.38663     -0.626563       1.07055      0.197772     -0.308674     0.0765931       1.02394       1.37142       1.52536       1.66962       1.70808       1.71930       1.67328       1.61675       1.45158       1.29567       1.14010       1.00929      0.881587      0.734460      0.607762      0.479454      0.413828      0.321005
  35  10 2740.6135    2.6257  1.0973 12.0160 -0.0063      0.988805  0.0301   0.0386   0.0506    0.0860   0.0000      0.705300   440.6462       4.44380       16.6844       2.51563      -2.66733       1.25970       1.01586      -3.19276      -3.83556    -0.0989875     -0.142832     -0.681673      0.634907     -0.418733     -0.262761     -0.451587      0.267722      0.232695      0.978595       1.35525       1.46937       1.60654       1.64599       1.63482       1.56092       1.50311       1.41123       1.26297       1.11047      0.984586      0.853718      0.755240      0.614228      0.507604      0.413448      0.320182
  35  11 2907.0448    3.5028  1.0402 12.5607 -0.0012       3.40938  0.0287   0.0519   0.0494    0.0800   0.0000      0.729372   439.5057       4.21706       16.6015       5.10832      -4.51055       2.10968     -0.691175      -1.33106      0.399104      -2.13252     -0.994591      -1.19884     -0.301234      -1.11060      -1.41011    -0.0653700      0.175678     -0.109085      0.969451       1.33346       1.48465       1.61833       1.60280       1.62449       1.63663       1.47259       1.42914       1.29879       1.14327       1.01167      0.831885      0.669214      0.556815      0.450105      0.378447      0.291386
  35  12 3069.7779    3.9048  1.2611 12.4884 -0.0026       1.17938  0.0321   0.0529   0.0544    0.1012   0.0000      0.686167   439.4257       6.10447       18.6278       4.04550      -3.23629       2.29869     -0.381063      0.326495      -1.23418      -1.37429     0.0499974      -1.35698      -2.71648      -1.09216    -0.0723475     -0.259707      0.328188     -0.568929       1.03322       1.38544       1.53105       1.67867       1.71546       1.71898       1.68610       1.60926       1.49983       1.34843       1.21974       1.07704      0.903331      0.720017      0.599495      0.511350      0.416256      0.337543
  35  13 3229.2831    3.7740  1.5582 12.6470 -0.0009      0.583412  0.0349   0.0471   0.0654    0.0653   0.0000      0.480360   439.3129       8.57274       14.7925      -1.68775      -1.44735      0.762711      -1.85284      0.236394      -1.69322      0.742236       1.38859      -2.73462      -1.48660      0.340279     -0.221697       1.03075      0.555535     -0.972868       1.12887       1.53698       1.71502       1.81414       1.87843       1.85413       1.78188       1.68660       1.61652       1.46715       1.30242       1.13414      0.959236      0.822856      0.709396      0.572569      0.462786      0.372385
  35  14 3386.8488    3.2245  2.1797 12.2798 -0.0003      0.774097  0.0427   0.0345   0.0790    0.0499   0.0000      0.306154   440.6099       8.83012       14.0081       5.20153     -0.383375      -1.72562      -1.21784      0.746447       1.16686      -3.14805      -3.38683     -0.483244      0.654448     -0.517591      0.407620      0.494538      0.176040     -0.420806       1.30679       1.69726       1.96757       2.09412       2.09394       2.12575       2.13694       2.01063       1.83967       1.75827       1.49735       1.33480       1.12730       1.00185      0.805760      0.654069      0.542586      0.423096
  35  15 3543.0392    2.6812  3.5078 11.6385 -0.0016      0.337724  0.0564   0.0228   0.1048    0.0405   0.0000      0.167369   439.4673       5.90420       12.4515       8.12311      -11.9592       4.20757      -2.85302       1.16629     -0.666978      0.148388      -3.09810      -2.51083       4.66695      -1.59642     -0.115122     -0.528255    -0.0144663      0.953319       1.78216       2.39838       2.64818       2.85330       2.86445       2.92842       2.74661       2.68661       2.50897       2.33026       2.10784       1.80677       1.58609       1.32962       1.12964      0.935840      0.749047      0.590918
  35  16 3698.1151    2.2040  5.3009 11.1097 -0.0001      0.417078  0.0772   0.0157   0.1338    0.0328   0.0000     0.0991509   439.0403       9.25837       16.3508       3.33293     -0.820826       1.75989      0.751832      -7.80299       4.27956      0.170532     -0.803526      -4.04683      -2.22488       2.91984      0.367876     -0.151909      -1.19809       1.00721       2.38028       3.11508       3.40663       3.79206       3.80239       3.87236       3.76831       3.61190       3.29936       3.10872       2.73261       2.42490       2.08347       1.75404       1.49354       1.22738      0.963490      0.791405
  35  17 3852.5230    1.7817  7.4456 10.7953 -0.0003      0.369682  0.1038   0.0113   0.1853    0.0272   0.0000     0.0838763   434.5906       7.40072       11.5413       13.2154     -0.681139       4.24461      -5.34849      -4.12638       3.64455       10.9485      -2.88694      -4.94970      -3.34029      -2.57522       1.06256      0.928246      -1.65097      0.223718       3.08918       4.08303       4.67216       4.93555       5.09559       5.11443       4.89294       4.69533       4.45449       4.09492       3.58568       3.19276       2.70116       2.30544       1.90568       1.57267       1.25840       1.00700
  35  18 4005.8169    1.4920 10.0917 10.5140 -0.0007      0.414481  0.1475   0.0085   0.2480    0.0246   0.0000     0.0764250   441.4081       9.76883       25.3161      -5.67301      0.411280      -3.21733      -2.23935      -7.84976       3.19906       1.45489       3.56581      -5.77180       3.45071       4.04413      -1.78546      0.695428      0.163203       1.66458       4.15564       5.46273       5.94150       6.48139       6.68988       6.77092       6.45728       6.15257       5.76002       5.23277       4.77769       4.29989       3.61304       3.09803       2.57196       2.11270       1.72337       1.36968
  35  19 4158.4835    1.2850 13.6565 10.2231  0.0013      0.362433  0.2069   0.0063   0.3169    0.0224   0.0000     0.0741771   436.7021       16.1619      -12.4241       8.64010      -5.19143      -10.3601       8.10692      0.314188       2.97421      -6.93919       10.6456      -5.52088      -9.15953      -7.72734       5.76025     -0.358738     -0.952195     -0.782305       5.09257       6.69559       7.58438       7.93582       8.42695       8.11827       8.05421       7.58017       7.14910       6.63715       5.94117       5.30132       4.51723       3.87995       3.25193       2.58272       2.16656       1.71209
  36   3 1471.8778    0.1540  0.1071  9.2485  0.0209       25.4103  0.0188   0.0072   0.0198    0.0249   0.0000       16.8742   441.3149      -1.71172       21.1177       1.59107      -3.28552      0.112728       1.23927     -0.749530     -0.366071       2.18404      0.244948      -1.00431      0.195406      0.305847     -0.199458      0.165056     -0.231963      0.105770      0.654366      0.828622       1.07804       1.09156       1.32613       1.12679       1.16110       1.01588       1.09030      0.980754      0.716947      0.859685      0.596028      0.516735      0.483633      0.399676      0.398604      0.237917
  36   4 1681.9556    0.2789  0.3253  9.1510 -0.0027       17.2879  0.0172   0.0077   0.0310    0.0346   0.0000       3.70619   442.2111     -0.361864       19.0554      0.414847      -1.57474       1.70851      0.665312      0.232964     -0.187796     -0.257432     -0.344529     -0.161016     -0.109603      0.290286     -0.155308     -0.190826    -0.0986663      0.492640      0.667264      0.830966      0.932734       1.06249       1.08416       1.06030      0.979865       1.00749      0.863241      0.836239      0.721371      0.701388      0.556069      0.485488      0.428340      0.389255      0.292730      0.224193
  36   5 1875.5217    0.4650  0.4909  9.2580 -0.0039       10.6229  0.0180   0.0099   0.0341    0.0493   0.0000       1.65833   440.1998      -1.56818       20.4319      0.458139      -3.04250       1.46488     0.0232080     -0.351077      0.233494      0.137195     -0.761861     -0.349822      -1.07954     0.0374564       1.16573     -0.441108     -0.257229     0.0431385      0.674207      0.887854       1.04329       1.08951       1.20236       1.14139       1.11672       1.09977       1.01073      0.996544      0.750643      0.706283      0.588956      0.502266      0.427522      0.350324      0.289372      0.232453
  36   6 2063.2348    0.6781  0.7868  9.4932 -0.0056       9.60294  0.0240   0.0117   0.0451    0.0698   0.0000       1.14734   441.3944      -1.07800       20.9099      -2.50700      -2.48280     -0.988935     -0.795281     -0.679501       1.05638       1.80753      -1.78640      -1.99915       1.30119       1.64357     -0.436105     -0.351616      0.728797      0.325547      0.858757       1.15767       1.32271       1.42251       1.36374       1.45637       1.27842       1.29296       1.21854       1.06902       1.00072      0.930270      0.821642      0.677643      0.607891      0.469833      0.425336      0.332785
  36   7 2245.6272    1.0299  0.9929 10.2744 -0.0036       4.84742  0.0282   0.0162   0.0523    0.0725   0.0000      0.961618   441.8362       1.19359       19.6460       2.18459     -0.428442     -0.205544       1.39454      -1.25738      -1.19708      0.789767       2.03965       1.16723     -0.768597     -0.653416       1.22717      0.320594     -0.563026     -0.798694      0.976113       1.30216       1.50636       1.63456       1.73219       1.69805       1.69313       1.53733       1.40964       1.25035       1.13306      0.947114      0.849952      0.738300      0.615492      0.498705      0.386510      0.308284
  36   8 2421.2823    1.4720  1.2067 10.7138 -0.0035       3.43323  0.0312   0.0210   0.0572    0.0824   0.0000      0.759654   438.8117       1.61725       20.4475       1.18228      -2.41170      0.977671      -2.09305      0.312588      -2.04660       1.15608      0.644063      -1.33238    -0.0435256     -0.852853     0.0390067      0.268561      0.992403      0.454387      0.940578       1.19709       1.36441       1.47788       1.53198       1.59331       1.53489       1.42838       1.28250       1.22048       1.12018      0.994363      0.822301      0.714000      0.593046      0.476782      0.412035      0.318645
  36   9 2592.8308    2.0546  1.2176 11.5107 -0.0027       2.06121  0.0326   0.0292   0.0555    0.0773   0.0000      0.769562   440.0432       2.93160       17.8001       3.25841     -0.228152      0.570215      0.822711      -2.37305     0.0587535      0.230918       2.65590     -0.308898      -1.98212      0.820640      0.533915     -0.637594     -0.408237     -0.239440       1.01256       1.30204       1.43025       1.54434       1.58648       1.57103       1.60208       1.52349       1.39963       1.26280       1.16598      0.992507      0.898709      0.740819      0.624474      0.512273      0.414749      0.334535
  36  10 2762.8315    2.7203  1.1074 12.1439 -0.0012       2.12112  0.0286   0.0400   0.0540    0.0778   0.0000      0.762430   440.8112       4.55502       16.4687      -1.35370     -0.189801       1.25932       2.08015      0.138197       3.94637      -3.74386     -0.438969     -0.178376      0.909992     0.0670345     -0.145328     -0.306353     0.0411856      0.144781      0.894514       1.17928       1.31877       1.46583       1.48877       1.46880       1.44501       1.37396       1.29019       1.18800       1.04168      0.908039      0.805465      0.696762      0.610570      0.478984      0.380443      0.305433
  36  11 2930.4141    3.5912  0.9839 12.4223 -0.0020       2.33968  0.0254   0.0526   0.0461    0.0880   0.0000      0.703803   440.5065       4.89312       18.1485       2.99028      -4.94742       1.69365     -0.767299     -0.548943       2.26817      -1.52410       1.71224      0.704312      0.640434     -0.837054     -0.375014   -0.00683433      0.104387   -0.00268867      0.854766       1.11734       1.21770       1.35780       1.32320       1.33987       1.24034       1.21564       1.18955       1.08779      0.983569      0.875714      0.761364      0.653712      0.553528      0.446737      0.367098      0.304207
  36  12 3094.4157    4.0483  1.2318 12.4066  0.0004       1.70061  0.0295   0.0545   0.0540    0.1062   0.0000      0.637837   441.4609       6.02880       15.9432       1.00471     -0.829019      -3.45174     -0.609749      -1.97216       1.59304      -2.45838       3.72304     -0.289696     -0.661460      0.619947       2.06618      0.579329     -0.681867      0.128247      0.911308       1.24059       1.38476       1.43895       1.47479       1.44857       1.48990       1.38272       1.30826       1.23501       1.07636      0.965669      0.804273      0.732270      0.599147      0.503389      0.392192      0.314285
  36  13 3255.2265    3.6271  1.5599 12.7095 -0.0031      0.403293  0.0365   0.0456   0.0640    0.0607   0.0000      0.516698   439.8114       4.11341       16.2352      -1.99664      -2.81218      -2.08727      -3.12603      0.700786     0.0367046      -3.61505     -0.357170      -3.44146       1.28011      0.100467       1.81568    -0.0353772      0.670709      0.925781       1.21141       1.64839       1.84055       1.86079       1.83932       1.91443       1.97324       1.88331       1.80391       1.61419       1.38056       1.19621       1.00349      0.856464      0.722046      0.601162      0.494958      0.398342
  36  14 3413.8704    3.1133  2.3975 12.2022 -0.0012      0.480754  0.0461   0.0314   0.0817    0.0452   0.0000      0.280030   440.7613       9.33309       16.9616       2.11351       1.31674      -2.34675      -1.32840       1.06628      0.975342      0.507845      -2.27265      0.219210     0.0796046       1.24418     -0.229473       1.57255     -0.500185     -0.797656       1.44260       1.97197       2.21426       2.28455       2.34592       2.24780       2.14092       2.04418       1.97137       1.85818       1.75097       1.59293       1.38487       1.17608      0.945211      0.785298      0.637490      0.521104
  36  15 3570.8283    2.5247  3.7176 11.7058 -0.0011      0.121841  0.0630   0.0215   0.1079    0.0359   0.0000      0.163800   436.6744       9.03587       9.06691       4.94093       2.70553      0.221259       6.88640      -1.44039       4.16869      0.263866      -4.33237      -2.25469       1.80911      -1.58728      0.701384       2.16024      0.258566   -0.00442124       1.87983       2.55331       2.88221       3.07469       3.08945       3.09938       3.03147       2.86408       2.65030       2.48631       2.30001       2.01900       1.77234       1.50869       1.26689       1.01136      0.853726      0.682012
  36  16 3726.8724    2.0731  5.5065 11.1316  0.0005      0.382596  0.0799   0.0148   0.1452    0.0306   0.0000      0.102105   445.7846       9.66817       3.56948      0.831210       3.71073      -1.60942      0.963135      0.939438       2.14952      -6.80368      -3.35316       3.41804       3.31922      -1.11839     -0.222293      -2.20726      -1.03235    -0.0652670       2.40838       3.24071       3.60836       3.83989       3.96189       3.98498       3.83752       3.72340       3.43496       3.18266       2.88512       2.59292       2.18271       1.93125       1.58009       1.30509       1.07992      0.863339
  36  17 3881.8019    1.7257  8.0677 10.6865 -0.0001      0.316153  0.1110   0.0105   0.1985    0.0267   0.0000     0.0796123   437.9089       12.2089       28.7938      -1.38298      -9.35826     0.0520325       6.26557       5.33144       9.30364      -10.8259       9.02641       1.28369      -4.41359     -0.434594     -0.727807      -2.45277      -2.11311      -2.12232       3.16620       4.07487       4.72402       4.95012       5.18662       5.13418       5.03350       4.84808       4.46181       4.12767       3.78282       3.33115       2.89331       2.42685       2.04820       1.67690       1.38950       1.11881
  36  18 4036.3014    1.4251 10.9215 10.4602 -0.0001      0.424356  0.1589   0.0077   0.2609    0.0231   0.0000     0.0768567   435.1614       6.25212       25.2677       8.30127      -14.4596       14.9990       2.93465       4.11323       3.65130      -1.66263       1.01755      -1.81012      -4.02441     -0.477754       5.98548      0.236377      -1.63782      0.617611       4.14810       5.39718       6.13353       6.49503       6.70306       6.73577       6.40906       6.16759       5.68163       5.41694       4.92294       4.38329       3.76136       3.23570       2.72757       2.27399       1.83890       1.45682
  36  19 4189.7009    1.1727 13.5417 10.2560 -0.0007      0.305294  0.2179   0.0059   0.3280    0.0212   0.0000     0.0827606   432.0784       9.20134       1.69116       14.3039       19.8843       6.98188      -3.54108      -13.5732      -4.35652       14.1307      -5.04543      -2.23619       5.63866     -0.874853       1.97254      -6.20753      -1.80246      -5.37420       4.93414       6.54048       7.42807       7.84041       8.20765       8.14089       7.90959       7.73459       7.21035       6.64472       5.98508       5.27332       4.61482       3.83836       3.30521       2.72544       2.21294       1.75701
  37   4 1697.6257    0.2799  0.3820  9.1953 -0.0039       14.2576  0.0190   0.0074   0.0350    0.0358   0.0000       3.46602   441.3380      0.929500       19.3840       1.18791      -1.73438     -0.324814     -0.590043     -0.522576     -0.957616      0.154047      0.282423     -0.421138      0.203600      0.437277     -0.128618     -0.263928      0.362533    -0.0578705      0.857140       1.19968       1.45811       1.62180       1.70293       1.68640       1.64387       1.55161       1.46761       1.25454       1.09150      0.957998      0.851412      0.709613      0.588069      0.459594      0.334107      0.269035
  37   5 1892.2870    0.4736  0.6185  9.2538 -0.0009       9.64094  0.0213   0.0090   0.0394    0.0521   0.0000       1.46551   441.1775     -0.249058       21.0487      -1.32879      -1.51983       1.74167       1.96630      -3.31035     -0.180617      0.467925      0.398715     -0.611255     -0.161772      0.689075      0.288236    -0.0108878     -0.341410      0.469267      0.746491      0.945902       1.07523       1.20457       1.18291       1.23231       1.09300       1.22000       1.07887      0.953400      0.867455      0.818745      0.691936      0.565480      0.461238      0.416506      0.339387      0.288408
  37   6 2081.2489    0.6979  0.7464  9.6537 -0.0069       8.03770  0.0227   0.0123   0.0426    0.0672   0.0000       1.09910   440.5650      -1.50051       19.8071       1.12823      -1.70852     -0.965533     -0.394877       1.02223       1.11910      -1.91372      -1.22852       1.45038      0.133515      -1.59518      -1.34237    -0.0972654     -0.776813      0.359321      0.778520      0.948168       1.20663       1.24595       1.31278       1.33312       1.28672       1.26590       1.16383       1.03500      0.903285      0.823553      0.747538      0.630613      0.471984      0.429683      0.353352      0.280922
  37   7 2264.4730    1.0429  0.9683 10.3506 -0.0019       5.18748  0.0284   0.0166   0.0508    0.0750   0.0000      0.983406   441.6210     -0.204608       18.6114       2.93309      -2.95935       2.57137      0.527879      0.421565     -0.119063       1.07961      -1.74119     0.0925111    -0.0725065      0.335712       1.45623      -1.20223     0.0318975     -0.321924       1.00176       1.39358       1.58597       1.72744       1.73344       1.75213       1.75181       1.71652       1.55201       1.39011       1.18415       1.04109      0.842903      0.758277      0.610733      0.528242      0.433923      0.328601
  37   8 2440.7822    1.6198  1.2536 10.7801  0.0002       1.75391  0.0306   0.0219   0.0558    0.0855   0.0000      0.698423   442.0245       2.74182       22.2766       2.63822      -2.21124       1.79638      0.964569       1.71565     -0.391758     -0.807297      0.231089       1.50400     -0.989389      0.252527     -0.123665      0.149759      0.232990    -0.0525690      0.920880       1.20647       1.38257       1.44664       1.48803       1.45806       1.44043       1.38577       1.27502       1.22793       1.12640      0.975918      0.863988      0.765746      0.624929      0.531386      0.432341      0.349011
  37   9 2613.5049    2.2183  1.2545 11.3657 -0.0030       2.43275  0.0313   0.0299   0.0555    0.0898   0.0000      0.675242   438.9149       3.31530       21.6394       3.03296      -1.95411       1.74999      -1.67873      0.130027      0.750955      0.256897      0.437856       1.62846       1.18994      -1.78026      0.745657      0.943497     -0.928055    -0.0816437      0.970061       1.26281       1.35809       1.44454       1.56126       1.52356       1.53500       1.41594       1.35683       1.22457       1.12260      0.993896      0.849510      0.735245      0.643924      0.537247      0.439070      0.337783
  37  10 2784.6805    2.9518  1.1175 11.9731 -0.0049       1.66948  0.0286   0.0418   0.0497    0.0932   0.0000      0.700512   440.8577       3.45301       18.8872       1.34293     -0.779943       1.77771      -4.91019      -2.26977       4.26638     -0.429323      0.827320      0.309465      -1.00972      0.155994     -0.663218     -0.340742       1.00658      0.145368      0.915731       1.24517       1.38428       1.44345       1.43579       1.46171       1.42069       1.42293       1.29945       1.21625       1.06887      0.946357      0.844153      0.717997      0.595721      0.494459      0.418945      0.327038
  37  11 2953.5072    3.5706  1.1768 12.5986 -0.0006       2.38146  0.0293   0.0509   0.0547    0.0854   0.0000      0.715421   443.3230       4.68694       19.0235       2.64884      -1.38345      -2.09392      -1.94048      -1.11268      -1.25749      -1.60060      0.484363      -2.97888      -1.10129       2.04123     0.0488889     -0.647675     -0.582052     -0.162175      0.875594       1.14130       1.25635       1.39062       1.40625       1.36906       1.40784       1.30408       1.26437       1.16476       1.04320      0.942816      0.797803      0.677820      0.573079      0.480737      0.417466      0.312401
  37  12 3118.7227    3.8521  1.3163 12.6839  0.0013       1.26919  0.0319   0.0515   0.0563    0.0818   0.0000      0.620403   440.9169       3.77110       18.1487       4.80887      -2.23306       1.54516      -3.36580      -1.39947       2.04427      -2.09958     -0.109920      -1.47533     -0.486627      -1.09606     -0.581899     -0.728762     -0.111387      0.232505      0.961316       1.33645       1.43473       1.58418       1.55902       1.60747       1.58424       1.58598       1.45916       1.34561       1.15403      0.980503      0.852292      0.760191      0.635571      0.540683      0.448498      0.350822
  37  13 3280.7966    3.5905  1.7330 12.6806 -0.0018       1.07596  0.0383   0.0420   0.0663    0.0556   0.0000      0.445921   441.2116       5.40529       19.4320       2.69634       2.24233       2.40090     -0.534852      -3.88449      -2.34830      -1.54795      -1.51652    -0.0893267     -0.587409       1.50308     -0.881827     0.0385716      0.471232     -0.326725       1.13790       1.55281       1.69401       1.87148       1.90135       1.83473       1.83838       1.78984       1.68366       1.54277       1.38979       1.21230       1.04754      0.911495      0.766180      0.657188      0.521263      0.413214
  37  14 3440.6518    2.9589  2.4908 12.2086 -0.0014      0.546466  0.0462   0.0298   0.0827    0.0430   0.0000      0.266915   440.8505       9.46195       17.2489       4.40996       6.75564       1.89029      0.704451      -3.73725       1.80515       1.98094       1.92641      0.182537      -1.47364     -0.726197     0.0471572      0.561355      0.890454    -0.0742049       1.37736       1.85828       2.05853       2.30327       2.27710       2.30056       2.24731       2.15650       1.97445       1.87739       1.66150       1.51124       1.28615       1.15457      0.950557      0.812942      0.664330      0.533062
  37  15 3598.7178    2.5007  4.0976 11.5362 -0.0007      0.376273  0.0643   0.0193   0.1122    0.0341   0.0000      0.140093   442.2083       7.68879       15.5956       12.3742      -1.98122       1.79387       1.93344      -1.68509      -2.86131     -0.399473      -2.17236       3.00340     -0.584325       1.35155      0.297779      -1.42329      -2.42535     -0.779163       1.90565       2.65580       2.95095       3.20051       3.25926       3.27615       3.13028       3.06309       2.83513       2.66284       2.36068       2.11877       1.78916       1.56702       1.29086       1.07349      0.888330      0.703787
  37  16 3755.6385    2.0315  6.1397 11.0147 -0.0003      0.565440  0.0838   0.0133   0.1550    0.0286   0.0000     0.0932767   439.9228       5.52794       12.8635       6.10342      -6.49434     -0.150625      -2.12960     -0.133776      -3.03256     -0.808558       2.76957      0.599520      -1.01405     -0.680987      -3.11710      -3.39991     -0.857334      0.457231       2.48757       3.30402       3.66071       3.94510       4.08173       4.07617       3.95606       3.85711       3.65960       3.31362       3.04151       2.64453       2.33722       1.98464       1.66244       1.41014       1.12724      0.930374
  37  17 3911.2370    1.6840  8.6418 10.6474 -0.0004      0.342153  0.1192   0.0095   0.2065    0.0257   0.0000     0.0812254   431.5037       6.22647       8.22589       9.92784       2.25549       6.31483     -0.886117      -3.17702      -8.30891      0.929954      -2.35423      -1.15622       3.33717      -1.82621       2.86945      -3.55336     0.0838165      0.386113       3.22918       4.29980       4.76176       5.21068       5.32644       5.31851       5.30559       4.97466       4.67819       4.31427       3.94846       3.54255       3.09027       2.63133       2.20982       1.84635       1.50115       1.21191
  37  18 4065.8850    1.3967 11.7154 10.4107  0.0002      0.248097  0.1756   0.0070   0.2742    0.0229   0.0000     0.0799635   442.5646       7.58977      -10.1283       14.6559      0.195380      -16.4378      -1.76072       12.8682      -3.66087      -7.66063       10.2003       5.13751      -5.21615       1.53179      0.377182       6.62610      -3.44793      -5.41129       4.21644       5.63353       6.39059       6.78943       7.12855       7.11231       7.00968       6.77786       6.21311       5.85516       5.20287       4.68130       4.04403       3.50085       2.86865       2.45355       1.97707       1.61486
  38   2 1262.6221    0.0821  0.0837  9.1501 -0.1659       72.6432  0.0447   0.0063   0.0239    0.0243   0.0000       41.9744   441.3765      -1.17733       20.3173       2.59739      -4.23365       1.80434      -1.61778      0.895071      -1.81689      0.378229     -0.503391      -1.54638      0.388720      0.809215     -0.164599       1.10716       1.30605      -1.08824       1.74842       1.61748       2.29344       2.84262       2.44371       1.98565       2.53136       3.12646       2.84084       1.86180       1.89336       2.21431       1.88390       1.16956      0.860142      0.923732      0.747804      0.612073
  38   3 1501.5584    0.1611  0.3093  9.0656  0.0017       4.96913  0.0215   0.0059   0.0443    0.0264   0.0000       8.79279   441.0305     -0.628190       21.1585       1.06645      -3.07413     -0.765304       1.76074       1.16873      -1.09404      -1.11834     -0.347840       1.10114      0.477046     -0.901620      0.703384      0.230463     -0.100920      0.143741      0.883009       1.10484       1.14878       1.16910       1.22592       1.32671       1.37941       1.29320       1.25549       1.03432      0.969907      0.798052      0.817971      0.784810      0.692884      0.528244      0.378592      0.276576
  38   5 1908.8423    0.5047  0.5650  9.2357 -0.0035       8.39632  0.0216   0.0098   0.0362    0.0515   0.0000       1.49678   440.7652     -0.200095       20.0900     -0.570762      0.249965       1.16214      0.535233      0.384522       1.13116     -0.572816       1.29689      0.624571     -0.819129      0.285069     0.0378797      0.227965      0.426030    -0.0279405      0.945431       1.20990       1.44692       1.36167       1.39370       1.22034       1.12154       1.16023       1.20318       1.06145       1.06463      0.939467      0.862386      0.720268      0.588019      0.496949      0.385270      0.341019
  38   6 2099.1001    0.7327  0.8846  9.4873 -0.0012       6.70393  0.0247   0.0115   0.0465    0.0706   0.0000       1.05033   441.6951     -0.305263       21.2099      0.339549     -0.370728      -1.35235     -0.895073     -0.512743      -1.27687      -1.61427      0.104688    -0.0989122     -0.124526     -0.810457      0.748828     -0.193344      0.493435      0.258929      0.818345       1.05835       1.13080       1.27698       1.28245       1.32403       1.25753       1.21524       1.12909       1.05882      0.926580      0.847913      0.783792      0.678024      0.583702      0.488094      0.383358      0.311813
  38   7 2283.0559    1.1547  0.9855 10.0890 -0.0001       6.12389  0.0276   0.0170   0.0469    0.0829   0.0000      0.861891   441.3868       1.34384       20.5869       1.93997     -0.855254      -3.13538      0.852474      -4.10299      0.561971      -1.57251      0.341558      0.502387     -0.209323      0.283895    -0.0558063     -0.352893     -0.100355     0.0973319       1.05389       1.44181       1.72040       1.95510       2.06378       2.01399       1.96702       1.92736       1.74983       1.51121       1.30511       1.04184      0.897920      0.749713      0.616708      0.516174      0.418793      0.308301
  38   8 2460.0899    1.6510  1.2667 10.6095 -0.0003       1.49087  0.0312   0.0218   0.0571    0.0927   0.0000      0.697331   441.4562       1.75028       20.0571       1.17847      -4.65128      -1.64629     -0.337621      -1.87737      0.819928       1.27017     -0.124214      -2.03539      0.500384      0.712509     -0.453736      0.472227      0.267355      0.550178      0.996814       1.34380       1.46916       1.55531       1.53122       1.42849       1.36606       1.34288       1.30613       1.28109       1.20216       1.09716      0.973253      0.839748      0.684764      0.602551      0.475316      0.374553
  38   9 2633.8817    2.1991  1.3058 11.3461 -0.0014       2.07872  0.0317   0.0287   0.0567    0.0795   0.0000      0.647767   440.0597       3.42758       20.9690     -0.663590      -6.88061      0.171977    -0.0181720     -0.296834       1.70134      -1.36841      0.472726     -0.117797     -0.578969     -0.652409     -0.981056       1.04017     -0.277081     -0.607427      0.940304       1.26097       1.33688       1.42894       1.48411       1.49166       1.46869       1.36905       1.32342       1.26219       1.13571       1.03911      0.867539      0.818307      0.660010      0.559516      0.449490      0.380440
  38  10 2806.2066    2.9693  1.1953 11.8246 -0.0035       1.23690  0.0285   0.0400   0.0538    0.0991   0.0000      0.748269   440.5338       2.01986       18.2948       2.06271      -2.19476      0.731150      -1.91243      0.315850      -1.31832      -3.02277       1.15082      -1.66906     -0.776407      -1.12084     -0.366954       1.06371      0.225977     -0.466341      0.865832       1.14212       1.25169       1.33363       1.35545       1.36565       1.37975       1.27870       1.20218       1.17259       1.05093      0.949082      0.817743      0.711913      0.597422      0.490264      0.402784      0.348133
  38  11 2976.0178    3.7086  0.9651 12.8710 -0.0033      0.356514  0.0252   0.0565   0.0482    0.0698   0.0000      0.846329   440.1908       6.06504       18.0474       3.77203      -1.66560       1.37289       1.52403      0.338998     -0.287148     -0.866431      -1.45180       2.28568      0.355070     -0.407223     -0.614746     -0.621504      -1.34071      0.284897      0.872194       1.14406       1.25791       1.26794       1.26359       1.28513       1.35747       1.30489       1.23032       1.15441       1.01334      0.884838      0.752682      0.660712      0.578897      0.468410      0.385108      0.315720
  38  12 3142.4365    4.0334  1.2804 12.7643  0.0045     0.0993173  0.0315   0.0548   0.0571    0.0817   0.0000      0.609818   439.9825       7.27656       14.7224       1.48227      -3.75859       3.95528      -2.88579      -2.31535       3.36754     -0.259903      -1.03907      0.503505      -2.02626      0.313123     -0.531694      0.447901     -0.485644     -0.852478      0.992646       1.36790       1.44259       1.64176       1.68834       1.70506       1.75135       1.65916       1.54341       1.35354       1.22515       1.07264      0.899875      0.762173      0.636176      0.516812      0.432526      0.353450
  38  13 3305.9025    3.5808  1.9262 12.2209 -0.0012      0.651424  0.0378   0.0380   0.0685    0.0550   0.0000      0.332843   438.8933       7.43791       14.8415       3.77212      -1.59624     -0.165200       2.74167      -2.51834     -0.271578      -7.10753     -0.999130       1.96309      -3.44965      0.127623       1.35649      -1.15404      -1.54365     0.0550315       1.09693       1.52556       1.66397       1.84401       1.87005       1.85713       1.82407       1.74284       1.59938       1.53461       1.40200       1.21177       1.10921      0.931286      0.781996      0.686419      0.551466      0.447141
  38  14 3466.8405    2.9577  2.9963 11.8307 -0.0004     0.0432139  0.0520   0.0258   0.0860    0.0402   0.0000      0.194950   440.6541       8.39254       13.5607       5.79867       3.08282       1.27635      -4.75865      0.113142       1.92681      -1.42820     -0.195725      -2.17298      -1.08185      -2.79023      -1.16549      0.670142      -1.53652       1.20546       1.53889       1.98687       2.21260       2.43007       2.45370       2.45972       2.45187       2.33031       2.21659       1.98996       1.87716       1.68736       1.46508       1.26357       1.07424      0.900254      0.722919      0.606160
  38  15 3626.1540    2.3555  4.4304 11.4008 -0.0005      0.529692  0.0668   0.0179   0.1186    0.0319   0.0000      0.121080   436.8016       5.38277       13.9778       2.84838      -1.60607       8.96248       2.15235       2.01904       4.13916      -1.79296      -1.01804       1.70664      -2.67103      -4.52299     -0.212408      0.616860     -0.922044      0.434452       1.93300       2.56836       2.89548       2.99796       3.16204       3.19903       3.15085       2.98394       2.84082       2.54673       2.40801       2.12742       1.89434       1.66200       1.37845       1.16849      0.970778      0.783309
  38  16 3783.7248    1.9906  6.5878 10.8563 -0.0010      0.475485  0.0908   0.0124   0.1598    0.0277   0.0000     0.0892195   442.3884       3.80631       16.8435       4.89034       6.61852      0.570438       7.98253       3.51824      0.326029      0.871480      -6.99881      -7.53421       2.39386      -6.63391      -3.45051    -0.0141319      0.386253     -0.316624       2.47932       3.31239       3.69942       4.06691       4.19682       4.31235       4.14453       4.01466       3.82514       3.47156       3.08295       2.79350       2.36338       2.08962       1.76494       1.47212       1.19926      0.964184
  38  17 3940.5892    1.6179  9.3172 10.4988 -0.0011      0.604764  0.1294   0.0089   0.2198    0.0250   0.0000     0.0795171   443.2898       7.72033       14.2386       17.3897     -0.211493      -1.72707     -0.714691      -7.34242       1.13944       5.08475      -1.24495      -5.30329      -4.78236       2.65288       5.07615      -3.92330      -2.21751      0.431212       3.28901       4.40550       4.98348       5.27089       5.52326       5.60874       5.44952       5.25869       4.90780       4.52861       4.13046       3.74607       3.26049       2.76274       2.40034       1.99010       1.62677       1.31409
  38  18 4095.8589    1.3052 11.3897 10.3084 -0.0017      0.341728  0.1764   0.0066   0.2766    0.0224   0.0000     0.0918127   435.3131       8.98733       18.3139       16.0729       15.7098      -17.7057      -28.7393      -4.24628       8.21933       15.4186      -6.75064      -3.95945       6.70255     -0.686966     -0.246192       5.23477       4.67161       1.66681       4.15895       5.41318       6.16167       6.53228       6.81361       6.82223       6.73500       6.42191       6.07313       5.60337       5.21420       4.62762       4.08535       3.46870       3.00339       2.51908       2.06691       1.68985
  39   4 1728.2878    0.3190  0.3653  9.1698 -0.0036       14.4340  0.0152   0.0080   0.0325    0.0353   0.0000       2.84933   440.9367      0.999417       20.4260     -0.398699      -2.47925      -1.90634      0.756612      0.733347      -1.01779      -1.13854      0.533777      0.522733     -0.140955     -0.189998     0.0525530      0.149012      0.187674      0.268831      0.518437      0.670065      0.790466      0.803235      0.892844      0.834356      0.844036      0.815251      0.756562      0.742954      0.684379      0.577915      0.515895      0.460482      0.377430      0.328324      0.249439      0.217233
  39   5 1925.2726    0.5363  0.6049  9.1030 -0.0020       9.61513  0.0208   0.0095   0.0357    0.0581   0.0000       1.32455   441.8174     -0.290774       19.7752     -0.984794      -3.97751      0.838386       2.21920       1.06085      0.271741      -2.23155       1.00094      0.565511      -1.22553   -0.00810305      0.334390      0.162406    -0.0859448      0.457849      0.731152       1.05686       1.26456       1.44635       1.52088       1.54556       1.48735       1.42853       1.29203       1.19163       1.06061      0.865762      0.767399      0.615059      0.490936      0.409413      0.345868      0.248369
  39   6 2116.7107    0.7693  0.8742  9.3620  0.0008       7.47045  0.0234   0.0117   0.0446    0.0778   0.0000      0.984323   441.9994       1.89912       21.9880      0.318718      -2.14920      0.395554     -0.155905     -0.899125      0.406346      0.838826     -0.372588      0.208951    -0.0487253      0.139224      0.127450    -0.0655234     -0.401685     -0.217923      0.720523      0.948705       1.10502       1.18088       1.26015       1.20588       1.25065       1.20799       1.09040       1.05372      0.909407      0.838688      0.692248      0.587720      0.543036      0.440510      0.352598      0.286443
  39   7 2301.3188    1.1893  1.1267 10.0710 -0.0010       3.06153  0.0288   0.0163   0.0530    0.0912   0.0000      0.885391   438.7604       1.77881       19.7702      0.932750      -1.79681      0.998948      0.846182      -1.66156      0.429569      -2.48590      -1.86296     -0.333060     -0.570629     -0.182836      0.549318     -0.299285      0.269064      0.355998      0.835325       1.06506       1.21898       1.38501       1.38890       1.40434       1.39917       1.31444       1.27004       1.10259      0.997308      0.898749      0.850434      0.716490      0.637324      0.544534      0.451770      0.336308
  39   8 2479.1449    1.6974  1.3029 10.7067 -0.0005       1.41261  0.0309   0.0215   0.0561    0.0822   0.0000      0.653570   440.5213      0.820753       18.1744       2.65874     -0.612001      -1.60280     -0.783215      -2.81576     -0.371916     -0.637556      -1.07562      -1.39385     0.0204969       1.11272     -0.420101    0.00448500     -0.559839      0.197825      0.908785       1.23258       1.43258       1.54947       1.62088       1.65489       1.60510       1.51865       1.41349       1.30021       1.14988       1.00318      0.889510      0.786305      0.666303      0.546213      0.454072      0.352512
  39   9 2653.9985    2.3165  1.1978 11.6043 -0.0007       2.28525  0.0300   0.0318   0.0541    0.0835   0.0000      0.795378   440.8476       3.15137       17.3402       1.41460      0.833339       2.90867      -1.12333      -1.58445       2.96862     -0.314420      0.373982      -1.30036     -0.363111     -0.611761     -0.759207  -0.000139836      0.388191     0.0547437      0.846113       1.11716       1.20705       1.28941       1.32938       1.35220       1.37646       1.32003       1.27665       1.12403       1.04711      0.937490      0.783361      0.716027      0.596612      0.487815      0.428267      0.344247
  39  10 2827.4030    3.2397  1.1045 12.0957 -0.0020      0.782180  0.0276   0.0441   0.0484    0.0879   0.0000      0.731604   441.4408       4.21197       20.1126       1.55065      -2.48587      -1.49124       1.97882      -2.31055     -0.157220      -1.26562       1.57471      -1.24736      0.964998       1.49496      0.152680     -0.732866      -1.03775     -0.103571      0.844153       1.07215       1.15758       1.29339       1.31652       1.33343       1.29563       1.18261       1.13929       1.13274       1.00359      0.880217      0.799037      0.704570      0.601077      0.503402      0.425485      0.343770
  39  11 2998.2843    3.7664  1.1314 12.6002  0.0023       1.20697  0.0279   0.0516   0.0504    0.0830   0.0000      0.701262   442.5720       3.23256       19.3626       2.62516      -1.40692    -0.0538428      0.142549     -0.144265      0.264966      0.900923      -1.00172      -2.17751       1.04139       1.61649      0.444122     -0.128893     -0.645628      0.559085      0.870489       1.20599       1.35549       1.49588       1.55392       1.56218       1.48221       1.45924       1.35549       1.26142       1.11711      0.990211      0.838562      0.720109      0.605479      0.512071      0.426126      0.357080
  39  12 3165.8587    4.0056  1.3746 12.7387 -0.0013      0.571594  0.0326   0.0500   0.0555    0.0697   0.0000      0.569948   440.7020       4.49981       17.4991       4.70457      -2.31588     -0.276728      -1.48651     -0.171646     -0.118914      0.351917      -1.33366     -0.456643      -1.24775       1.22918     -0.295996      0.356806    -0.0332141     -0.338552      0.941917       1.25173       1.41794       1.54712       1.63325       1.70028       1.64212       1.52253       1.41432       1.29390       1.19619       1.04201      0.924258      0.789047      0.638971      0.544658      0.455977      0.367709
  39  13 3330.5885    3.4997  1.9324 12.5157 -0.0013       1.12370  0.0397   0.0380   0.0695    0.0509   0.0000      0.355404   439.7137       11.4151       16.7310       2.96754      -1.46559       1.66163       2.19589      -1.10275     -0.153045      -1.76721       1.08855     -0.816989      -2.62734      0.892387     -0.764706     -0.821100     0.0512682     -0.385090       1.14504       1.55032       1.67973       1.89945       1.91892       1.88967       1.81002       1.81085       1.70530       1.55329       1.43213       1.25383       1.14217      0.996477      0.841339      0.711921      0.596161      0.481774
  39  14 3492.9613    2.8935  3.0204 11.8245 -0.0011      0.762956  0.0492   0.0248   0.0916    0.0394   0.0000      0.211979   442.1211       4.85958       13.0779       2.42092      -2.81226     0.0871245     -0.155727       4.07086      0.562735      -4.63801       1.99322       1.24899       1.03181      -1.13044      -1.99237     -0.602045     -0.792497      0.299346       1.35526       1.82415       2.02079       2.16628       2.26311       2.30137       2.23508       2.22442       2.06373       1.91298       1.73716       1.53748       1.35722       1.19557       1.02466      0.850659      0.704052      0.562574
  39  15 3653.2112    2.3471  4.9274 11.2302 -0.0003      0.389575  0.0698   0.0162   0.1251    0.0307   0.0000      0.110447   440.8272       12.8725       22.5287      0.281718      -1.37328      0.224481      -1.05231      -4.17389     -0.801188      -2.97273      -1.24521      -2.18950      -1.02475       1.31515      -1.28641      -2.85428     -0.230393     -0.331060       1.96423       2.67900       2.88262       3.15560       3.30525       3.30781       3.24647       3.12312       2.92396       2.73517       2.51208       2.23242       2.00269       1.69235       1.47168       1.20630       1.02383      0.828522
  39  16 3811.7262    1.9069  7.3057 10.7615 -0.0005      0.674873  0.0974   0.0113   0.1712    0.0266   0.0000     0.0831074   440.5696       18.3555       10.0917    -0.0830128      -18.6290       3.99952       5.23577      -2.84402       2.17211       1.32037       1.15793       5.79978      -5.48469      -3.74107      -1.13857       4.25658       1.48714       1.14039       2.60324       3.41779       3.87276       4.14169       4.34029       4.34587       4.29955       4.16855       3.83763       3.60835       3.28357       2.88954       2.65465       2.30475       1.97611       1.66276       1.41034       1.13213
  39  17 3968.7304    1.5945 10.0090 10.4377 -0.0007      0.355033  0.1386   0.0079   0.2302    0.0238   0.0000     0.0768460   444.9647       6.16401       24.5350       4.37258       9.09065       13.3881       10.6068      -6.98863       8.28652      -10.5681      -4.54957     -0.101215      0.673726      -4.63305       1.34752      0.970527       3.55704       1.23063       3.34794       4.45500       5.01509       5.36708       5.66368       5.61432       5.48641       5.39344       4.99229       4.65305       4.34177       3.88540       3.38198       2.95005       2.51305       2.09899       1.74711       1.40710
  39  18 4125.3875    1.3101 13.0284 10.2613  0.0010      0.530246  0.1942   0.0062   0.2978    0.0211   0.0000     0.0789487   436.9370       7.16351       24.0506       7.85597      -38.1737      -6.14905       25.1602      -3.69396     -0.807735      -1.62695    -0.0327122      -7.53785      -12.0267     -0.851565       2.07511       1.27267       1.69794     -0.909675       4.26167       5.60301       6.42746       6.79452       7.16353       7.20842       7.18292       6.75084       6.41947       5.85395       5.43779       4.88847       4.28945       3.80761       3.17490       2.70776       2.23887       1.79293
  40   4 1743.2888    0.3207  0.4008  9.3412 -0.0005       7.64490  0.0168   0.0077   0.0327    0.0369   0.0000       2.44401   441.6472     -0.227906       22.0962      0.471554      -2.67094      0.991858    -0.0594650       1.31075    -0.0346287      0.278228     -0.401014      0.215457     -0.269339     -0.882606      0.611473    0.00377773      0.283526     -0.353406      0.548414      0.720900      0.832311      0.841313      0.931014      0.958558      0.922283      0.905865      0.828049      0.820332      0.674167      0.645985      0.545213      0.496572      0.422915      0.349893      0.286354      0.228759
  40   5 1941.5272    0.5453  0.6526  9.4342 -0.0022       11.2655  0.0211   0.0097   0.0371    0.0540   0.0000       1.35324   441.9164     -0.141059       21.3417     0.0769554      -2.55331     -0.355017      0.100943      0.405673      0.811005     -0.829846     -0.864317      -1.05600     -0.382887     -0.175318     -0.666889      0.545921     -0.182935     -0.179392      0.648856      0.895830      0.973302      0.999467       1.12702       1.12046       1.10968       1.08705       1.01735      0.898193      0.819871      0.767416      0.664510      0.585581      0.471093      0.410609      0.329615      0.286570
  40   6 2134.0653    0.8452  0.7421  9.9616  0.0003       6.60006  0.0205   0.0137   0.0389    0.0646   0.0000       1.00183   441.3726      -1.79124       20.7719       2.50225      -1.73142      0.298015      -1.70461      0.958779      -1.52231     -0.555938      -1.31238      -1.00137      -1.21647     -0.240647      0.202442      -1.33397      0.273208     -0.178042      0.689553      0.920046       1.00383       1.08440       1.11478       1.13715       1.16318       1.08742       1.05760      0.971751      0.866506      0.740944      0.653560      0.582575      0.501720      0.427891      0.365181      0.291415
  40   7 2319.4844    1.2399  1.1351 10.3197 -0.0034       5.11336  0.0289   0.0174   0.0535    0.0954   0.0000      0.826519   441.8249      -1.22971       19.4947     -0.942863      0.407459      0.275902      0.743896       2.58666       2.72180      -3.46638       1.23168       1.43016      0.641403      -1.20678     -0.812278     -0.815174    0.00556104     -0.514127      0.854811       1.16955       1.25341       1.33153       1.40625       1.41684       1.45424       1.35945       1.30620       1.13951       1.08415      0.968226      0.861737      0.727423      0.643795      0.531351      0.433343      0.358616
  40   8 2498.0798    1.8185  1.2663 11.1825 -0.0012       3.66699  0.0334   0.0241   0.0533    0.0803   0.0000      0.776832   440.6823       1.93812       21.9604       3.24066      -5.95501       1.45953      0.567957     -0.865345       1.88095      -1.18120       1.74495    -0.0654221     -0.990884      0.155307      0.598876     -0.239825      0.761626      0.654952       1.01143       1.37418       1.57241       1.81246       1.93292       1.92260       1.83532       1.74741       1.61502       1.47460       1.30625       1.13155      0.990644      0.826531      0.714135      0.585107      0.506580      0.393796
  40   9 2673.8588    2.5483  1.2709 11.5170  0.0053      0.747640  0.0295   0.0320   0.0522    0.0942   0.0000      0.640724   440.6207       3.12797       19.6787     -0.928259     0.0133862      0.940628     -0.355857      -1.37889      0.931124      0.352282      0.119824      -2.14615     -0.442724      0.133768     -0.965848     0.0738193      0.264170      0.478731      0.881026       1.16382       1.25090       1.38555       1.45217       1.41702       1.34801       1.24077       1.21614       1.13848       1.10628      0.966061      0.860572      0.777287      0.663537      0.553583      0.457023      0.376021
  40  10 2848.3878    3.3445  1.0715 12.3136 -0.0004       1.46825  0.0265   0.0451   0.0466    0.0893   0.0000      0.673750   440.2426       5.44158       19.3886       3.88351      -4.06951     -0.634117    -0.0411180      -1.66122     -0.597472      0.123122     0.0982148     -0.162914     -0.350003     -0.249397      0.601091     -0.457337      0.358792    -0.0512305      0.849848       1.13324       1.21135       1.32122       1.29148       1.25378       1.21635       1.20174       1.17822       1.14208       1.04001      0.964750      0.827238      0.709843      0.605866      0.504047      0.440694      0.351798
  40  11 3020.2031    3.8203  1.2548 12.9106  0.0009      0.917712  0.0306   0.0506   0.0539    0.0746   0.0000      0.757727   443.5698       5.38689       19.4389      0.437683      -2.30385       2.69210      0.142854      0.119405       3.05139      -2.20159     -0.590239      -1.11218      -1.55480     -0.199574      0.376384      0.709981      0.361522     -0.185482      0.872251       1.15334       1.28341       1.40866       1.46287       1.44058       1.38282       1.34485       1.28475       1.19011       1.05990       1.00956      0.941868      0.804960      0.679862      0.558653      0.458322      0.376656
  40  12 3188.9059    3.9742  1.4741 12.8952 -0.0014      0.377304  0.0323   0.0481   0.0579    0.0656   0.0000      0.493998   442.0311       4.74810       18.1482       4.91373      -1.94480      0.289433      0.701040    -0.0103504     -0.120801     -0.653547      -1.24743      -1.80385      -1.07601     -0.649864      0.112160      -1.48124     -0.760656     -0.391588      0.896928       1.21917       1.34129       1.44680       1.52564       1.55396       1.49303       1.40857       1.37000       1.23597       1.17340       1.02990      0.949417      0.810964      0.688831      0.570699      0.477538      0.397240
  40  13 3354.8440    3.3305  2.0613 12.6017 -0.0015      0.765454  0.0398   0.0350   0.0743    0.0471   0.0000      0.310100   439.4726       5.05208       17.1928       1.91263      -2.25316       1.15799      0.722988       1.00746      0.430450     -0.321459      -1.18804       2.33415     -0.511984      -1.45553       1.69334     0.0486514       1.13167     -0.154298       1.06887       1.44062       1.58295       1.69114       1.75917       1.80606       1.81048       1.77534       1.66991       1.54327       1.37554       1.22614       1.05921      0.962904      0.808492      0.708778      0.570105      0.469757
  40  14 3518.5971    2.7210  3.4287 11.8911 -0.0006       1.08035  0.0544   0.0221   0.0978    0.0350   0.0000      0.183770   438.8126       4.60239       13.4362       5.58277      0.478561      -7.86920       2.65787       1.29523    -0.0587141      -4.22279      -1.34143      0.793390       4.18736      -1.55445      0.724237     -0.515518     -0.381842      0.495973       1.48041       1.96223       2.21563       2.45568       2.52632       2.56779       2.56701       2.42572       2.26567       2.11715       1.89624       1.72577       1.51966       1.31825       1.14916      0.949598      0.784314      0.651451
  40  15 3679.8180    2.2512  5.2665 11.4176 -0.0003      0.493143  0.0753   0.0155   0.1309    0.0290   0.0000      0.120827   442.5795       13.6988       15.4079      -2.23622       2.80963      -1.57772      -5.01741      -3.59953       4.95287       1.23996      -4.58110     0.0510696      -3.59925      -3.30120     -0.932814       2.11441       1.01517     -0.420510       2.01141       2.63316       2.94055       3.29407       3.30452       3.40912       3.28563       3.22629       2.95819       2.82482       2.62086       2.36263       2.07063       1.80204       1.55576       1.31143       1.08474      0.900312
  40  16 3839.1567    1.8787  8.1945 10.8953  0.0003      0.249689  0.1072   0.0103   0.1871    0.0248   0.0000     0.0778693   443.9795       9.26319       15.9638       15.8892       7.26785     -0.832685       1.43640     -0.374463      -2.80483      -1.28407      -7.13267      -6.34949       2.26937     -0.723830       1.74119      -2.96385      -2.76969      0.739591       2.70220       3.56971       4.08037       4.35442       4.67099       4.66435       4.54675       4.48876       4.19757       3.84185       3.53492       3.12537       2.81369       2.43624       2.08830       1.77184       1.44090       1.18880
  40  17 3997.4398    1.5537 10.6219 10.5888  0.0007      0.378334  0.1467   0.0075   0.2409    0.0230   0.0000     0.0786805   442.8266       9.45103       16.7474       9.13884       3.65858      -12.9631      -7.50280       16.3119       4.66540      -1.45894       2.26224       4.39798       3.06609       3.64036       1.68538       2.13894      -2.18559       3.28216       3.33427       4.52503       5.04103       5.46331       5.56909       5.60310       5.51175       5.39591       5.08613       4.77242       4.42858       3.93073       3.53162       3.06786       2.61330       2.16308       1.82095       1.51121
  41   5 1957.5412    0.5735  0.7120  9.6392 -0.0022       7.75784  0.0216   0.0096   0.0394    0.0565   0.0000       1.17695   440.8093      0.943390       20.5521       1.35640      -2.93700      -2.24264      0.515664       1.93358     -0.710503     -0.127772     -0.154139     -0.886880     -0.427534     -0.139985      0.291113      0.284093      0.109843    -0.0243502      0.769930       1.03514       1.17592       1.24121       1.20623       1.21030       1.16710       1.07410       1.02818      0.981162      0.988326      0.924355      0.861768      0.763223      0.633566      0.507543      0.413866      0.326458
  41   6 2151.2428    0.8663  0.8021 10.1798 -0.0028       7.05094  0.0219   0.0137   0.0419    0.0645   0.0000      0.971762   440.8286     -0.379518       20.2592     -0.143741      -1.39611      -1.57683       2.78267      -2.06799      0.235027     -0.604913       1.41454     -0.441485      0.471818     -0.836584     -0.444644     -0.134593     0.0994271      0.165568      0.773745       1.11090       1.28062       1.46641       1.54442       1.62450       1.52902       1.45146       1.29271       1.20449       1.05640      0.893626      0.785316      0.656285      0.554445      0.438596      0.383720      0.302119
  41   7 2337.2909    1.3303  1.0717 10.7403 -0.0048       5.44005  0.0277   0.0187   0.0486    0.0819   0.0000      0.950380   440.8568       1.35644       21.2262       1.40510      -3.53016       2.66251     -0.861238      0.903744      0.898912       1.31877      0.736380      0.213711      -1.17311     -0.123610      -1.42774      0.204490     -0.794049      0.805366      0.818442       1.07765       1.15790       1.20910       1.29393       1.29871       1.29086       1.13461       1.05962       1.05877       1.01354      0.912095      0.836029      0.765543      0.663987      0.573037      0.489174      0.417790
  41   8 2516.6146    1.8350  1.2124 11.5346 -0.0041      0.585873  0.0296   0.0246   0.0544    0.0740   0.0000      0.812772   441.4035       3.38322       21.1331       1.80787    -0.0408289       2.06616      -1.32188     -0.256745     -0.673691     0.0371763      0.597998      -1.24380      0.613541       1.23893     0.0528655     -0.357261     0.0581707       1.45040      0.833819       1.16591       1.28941       1.47991       1.53817       1.54769       1.51476       1.42089       1.38237       1.20319       1.14502      0.999549      0.893514      0.748574      0.667088      0.551438      0.444385      0.368193
  41  10 2869.0465    3.3278  1.0385 12.6755 -0.0016      0.767096  0.0247   0.0460   0.0473    0.0786   0.0000      0.859580   441.0802       3.64330       18.5837       1.76492      -2.17164       1.03849       1.62072      -2.06337      0.394413     -0.643325     -0.310591     -0.955146     -0.176608     -0.252200     -0.566009     -0.299736      -1.41164    -0.0279114      0.713657      0.952213      0.985683       1.09477       1.16226       1.18908       1.17912       1.09141       1.03855      0.981723      0.921036      0.819121      0.710087      0.651548      0.556184      0.467201      0.412397      0.333001
  41  11 3041.7727    3.9189  1.1153 13.2019 -0.0026     -0.272044  0.0275   0.0532   0.0490    0.0773   0.0000      0.738882   440.6864       3.29668       19.0914       2.23933      -1.61611      -2.16949      -1.38122      0.389961      -1.72065      -1.29776      0.786109     -0.533594      0.609470      0.264713     -0.512496      0.457772     -0.860529    -0.0207046      0.784633       1.03913       1.15763       1.21792       1.27780       1.29368       1.27288       1.24587       1.16045       1.05890      0.964558      0.897452      0.855066      0.753596      0.664862      0.555075      0.470654      0.378133
  41  12 3211.4786    3.8421  1.4696 13.1179 -0.0009     0.0853984  0.0344   0.0461   0.0576    0.0614   0.0000      0.450096   442.7289       3.36913       19.6636       3.05250       1.37611      0.142282       2.26369      -1.50028       1.23056      -1.74444       1.50440      -1.33656     -0.422220      0.188980      -1.29564     -0.324040      -1.09762      0.284193      0.968506       1.31714       1.50272       1.65799       1.62517       1.68710       1.63903       1.60127       1.50234       1.38423       1.25652       1.15250      0.972955      0.850186      0.728561      0.625831      0.516805      0.425392
  41  13 3378.7111    3.3204  2.3966 12.5538 -0.0001      0.795034  0.0434   0.0314   0.0766    0.0443   0.0000      0.247629   442.5202       6.10866       15.1957       4.34253     -0.950671      -1.66478       1.03449      -3.71129     -0.562867      -2.88867       3.19286      -3.17216      0.794016       1.11361       1.31892      0.166427      0.321722      -1.28159       1.17281       1.61949       1.82418       2.01224       2.15499       2.13743       2.11440       2.00105       1.88225       1.74989       1.59085       1.44199       1.26127       1.09558      0.928232      0.780142      0.634221      0.539712
  41  14 3543.5881    2.7571  3.6777 12.1231 -0.0010      0.581433  0.0562   0.0215   0.1011    0.0317   0.0000      0.168909   438.3141       10.3224       15.4855       6.73723      -5.36952      -1.24270       1.12449      0.869218       2.62716     -0.662588       4.60248       1.37304       2.71506      -1.43949       1.37534     -0.534178      0.234371      0.800683       1.51854       2.03781       2.27417       2.48903       2.59779       2.53788       2.47907       2.39946       2.30817       2.14154       2.02099       1.80682       1.62033       1.44806       1.19302       1.01795      0.855372      0.693536
  41  15 3706.0768    2.1593  5.1971 11.6818 -0.0010      0.484806  0.0734   0.0147   0.1374    0.0264   0.0000      0.124163   442.6276       8.27182       10.2826       1.25301       1.80330      0.879533       2.21843      -2.68961      -2.66177      -1.38471       3.82695       4.60375       1.21395     -0.930308     -0.129405       3.01655     -0.888225       1.51788       1.95883       2.57157       2.88907       3.08768       3.28325       3.23920       3.25023       3.05743       2.88970       2.72152       2.53052       2.36976       2.05598       1.83565       1.55201       1.33946       1.10545      0.906186
  41  16 3866.5202    1.7922  7.4281 11.1703 -0.0014      0.377868  0.1016   0.0103   0.1748    0.0241   0.0000     0.0939219   439.3989       2.76536       21.9232       6.87274       5.65395      0.256208      -6.10576      -1.10908      -5.32811      -2.21114      -6.39317       1.07379       6.03820     0.0221996      -1.60759       4.25110      -1.07028     -0.635795       2.56625       3.40076       3.85879       4.12797       4.22204       4.23474       4.31443       4.12505       3.91712       3.61822       3.37981       3.01246       2.74792       2.41929       2.01470       1.75075       1.47238       1.21162
  42   3 1558.2183    0.1890  0.2157  9.3507 -0.0055       22.3095  0.0183   0.0065   0.0279    0.0264   0.0000       9.30544   442.2880     -0.896043       20.8628      -1.23427      -3.16633      0.119204      -1.95086     -0.139099      -1.45485      -1.27023     -0.293702     -0.857997     0.0729981      0.584910    -0.0290597     -0.172695     -0.151538     -0.302849      0.535967      0.939113      0.821691       1.13012      0.967821       1.12269       1.02413      0.980764      0.885720      0.838925      0.842954      0.678717      0.660548      0.521810      0.481596      0.360591      0.336500      0.264497
  42   5 1973.3909    0.5874  0.6704  9.5789 -0.0018       6.07959  0.0195   0.0098   0.0393    0.0565   0.0000       1.23144   441.8211      -1.24112       20.1878     -0.342770      -2.97358      0.723252      0.359555     -0.517046      0.812353       1.77503      0.464125     0.0142391     -0.315097     -0.747526      0.116688    -0.0979314      0.594193     -0.377841      0.619733      0.848886      0.898701       1.00159      0.979074      0.968237      0.988537      0.995955      0.932022      0.890466      0.827557      0.754941      0.646281      0.560658      0.468324      0.394052      0.357930      0.288559
  42   6 2168.1953    0.8930  0.9123 10.0504 -0.0008       3.61520  0.0241   0.0128   0.0451    0.0696   0.0000      0.902314   442.3285      0.865759       18.5277       2.48533      -2.91544      -3.44302     -0.626697      -2.02910     -0.803936      0.443178      0.325609     -0.594424      0.595475      0.921046     -0.149620   -0.00616724     -0.199973   -0.00163219      0.759436       1.07000       1.22817       1.31913       1.36149       1.29369       1.29999       1.15640       1.13754       1.04526       1.01135      0.933222      0.878363      0.767577      0.676911      0.549742      0.468827      0.375370
  42   7 2355.0179    1.3231  1.2320 10.6883 -0.0026       5.37054  0.0305   0.0174   0.0546    0.0753   0.0000      0.772982   441.3511       1.59615       20.8612       1.52062      -2.50500       1.31783      -1.63410      0.471078       1.00555       1.04496       1.71455       1.10349      0.147683     -0.744124     0.0908278     0.0159625      0.372270      0.280132      0.787885       1.05735       1.18787       1.28002       1.40744       1.32582       1.39140       1.30915       1.21226       1.17601       1.04047      0.933406      0.865397      0.739611      0.647905      0.549497      0.449742      0.375827
  42   8 2535.2072    1.9571  1.2645 11.3684  0.0007       2.90023  0.0309   0.0252   0.0537    0.0816   0.0000      0.714616   439.6746       2.98053       22.9990       2.12932      -3.42800       1.17937       1.56915     -0.628146      0.476369      -1.47889      0.346210     -0.405505     -0.893405     -0.964899      0.396540      0.565426     -0.370813      0.200441      0.814160       1.08851       1.17211       1.31514       1.30893       1.32280       1.30415       1.23988       1.20732       1.12293       1.07571      0.950455      0.883666      0.755778      0.672402      0.555669      0.472509      0.390264
  42   9 2713.2155    2.5821  1.1181 12.1678 -0.0009       3.61271  0.0265   0.0350   0.0503    0.0756   0.0000      0.853586   441.5674       3.76604       21.1051       1.05840      -1.23677      -1.96872      0.948984      0.991883     -0.227370     -0.101816      0.692490    -0.0964012      -1.04740     -0.840104      0.825938     0.0257199      0.971674     0.0778652      0.725242      0.962224       1.05748       1.17474       1.18805       1.20321       1.21352       1.17971       1.04186       1.03962      0.940938      0.897020      0.782012      0.703483      0.594121      0.508000      0.437282      0.354680
  42  10 2889.5204    3.4169  1.1804 12.3247 -0.0014      0.474378  0.0272   0.0431   0.0489    0.0936   0.0000      0.721706   440.6678       4.44698       19.3178       1.71411      -2.18785      -1.16003      -2.30250      -2.01459     -0.737410      0.107126     -0.142774      -1.12209     -0.492810    0.00938734    -0.0723776     -0.313666     -0.300903     -0.344455      0.719879      0.951696       1.11043       1.19865       1.27465       1.25902       1.26015       1.19208       1.14746       1.07719      0.954359      0.880082      0.802239      0.702759      0.569735      0.499412      0.408150      0.349249
  42  11 3063.1475    3.9846  1.1527 13.0977 -0.0002      0.979413  0.0280   0.0529   0.0522    0.0735   0.0000      0.661299   438.8261       4.08193       18.5380       2.85626      -2.82986       2.60901     -0.479106      0.118793     -0.137008     -0.340211     0.0319892      0.567833      0.437879     -0.831868     -0.247189      0.446452     0.0432260      0.213540      0.757314       1.03750       1.17258       1.28609       1.25039       1.26343       1.12097       1.13905       1.09495       1.07320      0.987681      0.924181      0.823294      0.772565      0.633523      0.532689      0.473558      0.374170
  42  12 3233.8747    3.8720  1.5699 12.8511 -0.0010       1.65028  0.0345   0.0440   0.0578    0.0617   0.0000      0.468105   437.7513       6.66574       21.0689       2.55791      -3.27062      -1.03827       1.09541      -1.82645     -0.811040      -1.41407      -1.95071      -1.72053      -1.27371     -0.313554      0.517365     0.0248642      0.418510     -0.838496      0.893986       1.19511       1.30150       1.37398       1.46575       1.50108       1.51469       1.43817       1.37275       1.31862       1.21013       1.10618      0.932399      0.803971      0.719189      0.624238      0.528638      0.416429
  42  13 3402.2810    3.2464  2.2147 12.6242 -0.0001       1.06423  0.0433   0.0320   0.0722    0.0423   0.0000      0.342867   439.0966       4.98770       20.8861       3.80262      -2.50610       1.34400     -0.401436      -1.44817      -1.16507       1.85337       1.42978     -0.861994      -1.37796     -0.516136      0.644716     -0.177035      0.133902      -1.02304       1.06932       1.51651       1.62364       1.86761       1.83316       1.93243       1.91598       1.83235       1.75050       1.61046       1.48958       1.33529       1.17397       1.03957      0.882869      0.760647      0.642455      0.521565
  42  14 3568.3512    2.6422  3.9920 11.7696 -0.0006      0.445182  0.0589   0.0194   0.1060    0.0331   0.0000      0.149248   439.6834       9.15775       17.0337       3.40279      0.961322       1.68298       3.05843      -2.30765      -3.47218      -5.26972      -2.96333       3.51257       1.06148      -1.76921      -1.09397      0.297156    -0.0418363      0.436045       1.50218       2.03895       2.29584       2.50904       2.62011       2.62324       2.60136       2.50203       2.41060       2.25178       2.06759       1.88731       1.63131       1.42905       1.25677       1.06946      0.915173      0.739221
  42  15 3732.1922    2.1199  6.2744 11.3360 -0.0005      0.724059  0.0840   0.0129   0.1504    0.0253   0.0000     0.0996371   442.0221       13.0907       15.0420     -0.707309     -0.488022      -4.91260      -9.77082      -2.84348       2.66738       1.63172       1.15050       2.80490      -1.26104      0.675958      -1.63394    -0.0763270      -1.68095      0.751726       2.13300       2.80229       3.16972       3.40527       3.62033       3.58844       3.57420       3.48488       3.30592       3.09127       2.84668       2.56073       2.28646       1.97803       1.75487       1.50503       1.25821       1.03836
  42  16 3893.3316    1.7409  8.8979 10.9373 -0.0012      0.351055  0.1195   0.0089   0.2031    0.0231   0.0000     0.0879768   437.8146       6.40761       24.0851       3.63741     -0.600692      -7.19081      0.931897       9.32492       2.34630       4.79146      -1.00705      -6.34100      -2.45391     -0.750403      -1.12437       2.75769     -0.763761      -1.40106       2.82637       3.68273       4.24079       4.54011       4.76220       4.81314       4.69064       4.49284       4.33114       4.05358       3.76433       3.40218       3.07448       2.69018       2.32966       1.99142       1.68266       1.40982
  42  17 4053.1686    1.3981 11.1916 10.5975 -0.0000      0.249228  0.1660   0.0065   0.2593    0.0222   0.0000     0.0850631   435.2855       20.5304       6.16215       2.14057      -6.15723      -2.29853      -3.33540       6.68543       3.74187      -1.52903       2.90555     0.0643979      -8.23155       2.17432       5.92042      -1.35334      -3.03614     0.0400332       3.47956       4.77848       5.31553       5.81314       6.09598       5.98438       6.09355       5.76857       5.58356       5.26181       4.78573       4.31529       3.87578       3.41605       2.97955       2.52752       2.08360       1.74671
  43   3 1571.8291    0.2004  0.2697  9.1426  0.0000       28.7812  0.0156   0.0062   0.0295    0.0277   0.0000       7.36748   441.8002      -1.13895       21.3739     -0.459481      -3.38421      -1.06673      0.550956      0.127693     -0.388746      0.857706      0.248674     -0.996888      0.986508      0.275374     -0.140038      0.490813     0.0633561     -0.336990      0.516155      0.600766      0.745862      0.785274      0.868356      0.855774      0.795294      0.802185      0.794850      0.714350      0.642577      0.598004      0.545281      0.473311      0.402454      0.359111      0.300285      0.256374
  43   5 1989.1399    0.6177  0.6384  9.4219 -0.0008       9.46584  0.0188   0.0104   0.0353    0.0565   0.0000       1.22926   440.2799     -0.405014       20.7508       1.45309      -1.09285      0.118478     -0.396990      0.672918       1.01397     -0.170958      0.390842     -0.493283      0.858094     -0.605792      0.386983      0.336884      0.553349      0.508793      0.531900      0.740332      0.848168      0.925305      0.934087      0.987574      0.974201      0.894715      0.946873      0.805657      0.738256      0.719464      0.591876      0.541108      0.459492      0.409592      0.337676      0.281437
  43   6 2184.9900    0.9523  1.0236  9.7926 -0.0009       6.50310  0.0257   0.0132   0.0463    0.0786   0.0000      0.874496   440.3825       1.91433       18.8273      0.891873      -2.71075       1.20873      -1.21347      0.146165     -0.115656     -0.180096      0.852110      0.608394     -0.226154     -0.181274      0.175911      0.190072     -0.987137      0.410827      0.683796      0.903603       1.02325       1.11551       1.23871       1.16100       1.22465       1.15422       1.07146       1.03588      0.907707      0.849562      0.745518      0.662415      0.566783      0.475070      0.409083      0.336629
  43   7 2372.3786    1.4190  1.2469 10.5430 -0.0026       3.01351  0.0299   0.0179   0.0517    0.0777   0.0000      0.719546   438.7045       1.11907       19.4189       3.42452      -3.62546    -0.0215941      0.743720     -0.481562     -0.377337       1.62268    -0.0700671     -0.448880     -0.560454      -1.01223     -0.887468     -0.492114     -0.211307      0.593891      0.797763       1.03121       1.17612       1.25168       1.28434       1.27113       1.31133       1.25078       1.21676       1.11742       1.04703      0.964257      0.872174      0.762820      0.674139      0.556402      0.475343      0.395930
  43   8 2553.4873    2.0324  1.2757 11.1660 -0.0007       3.04213  0.0296   0.0252   0.0515    0.0763   0.0000      0.645103   441.3715       4.26684       20.6703       3.44301      -2.64227      0.476630      -3.03045      -1.52189      0.546412      -1.76404    -0.0789320     -0.564669    -0.0538865     -0.590869       2.08747     -0.114952      0.450014     -0.552571      0.777613       1.05824       1.15032       1.30542       1.29147       1.34420       1.33041       1.25570       1.18281       1.11557       1.01761      0.961476      0.857811      0.781617      0.665773      0.558175      0.476881      0.412952
  43   9 2732.5542    2.6898  1.1640 12.1335 -0.0032       2.70930  0.0282   0.0362   0.0508    0.0742   0.0000      0.749786   440.7362       4.23690       18.4523       1.19380      -3.37961     -0.142584       3.01251      -1.59229     -0.290266       3.21944     -0.553735      0.607233     -0.739564      0.942982     0.0358323      0.116250     -0.205370     0.0781526      0.738412      0.975956       1.08328       1.19869       1.20856       1.26191       1.23958       1.18190       1.16608       1.07002      0.974993      0.876377      0.824658      0.706666      0.615783      0.540847      0.441587      0.372340
  43  10 2909.8220    3.5817  1.0431 12.4920 -0.0026       2.47926  0.0250   0.0478   0.0454    0.0814   0.0000      0.705274   440.7310       4.95881       20.1685      0.945844      -3.30733       2.74433      0.514947     -0.114334      0.552445      -1.63344       1.26688      -2.97391     -0.219189      -1.42807     -0.427033     -0.229060     0.0512639     -0.215467      0.700530      0.930904       1.09998       1.17850       1.16506       1.21697       1.14705       1.10301       1.04731       1.01637      0.928956      0.917766      0.791293      0.675610      0.596763      0.508380      0.406136      0.353404
  43  11 3084.1471    4.0805  1.3217 12.6484 -0.0013       1.47358  0.0291   0.0494   0.0536    0.0792   0.0000      0.647783   442.0457       5.86280       18.9462       4.07243      -5.06389       1.41129       1.23251     0.0477509     -0.907820      -1.20780      0.158986     -0.744735       1.48022    -0.0125626      0.297382      0.410956      0.659029      0.589958      0.728972      0.959975       1.04874       1.13638       1.21875       1.20450       1.23831       1.17471       1.18103       1.06272      0.945334      0.901276      0.802822      0.688883      0.611632      0.517968      0.445954      0.367256
  43  12 3255.8143    3.8478  1.7407 12.5548 -0.0010      0.734962  0.0342   0.0401   0.0609    0.0555   0.0000      0.402003   441.3362       6.19666       21.1662       5.40286     0.0637519       3.48487      -1.04703      -3.11892      0.376145     -0.641272     0.0100630      -1.71587      -1.97349     0.0161077      0.208728     -0.665714     -0.644279     -0.263287      0.905304       1.16473       1.32387       1.42682       1.44189       1.42294       1.47556       1.41968       1.35169       1.28878       1.20385       1.09409      0.958838      0.859928      0.747012      0.628617      0.543348      0.446660
  43  13 3425.4052    3.1313  2.4652 12.3233 -0.0002      0.894554  0.0438   0.0292   0.0781    0.0401   0.0000      0.267477   440.9043       8.19308       19.0241       6.45607      -1.18160       2.42798       3.64510       1.00118       1.23242       1.60992     -0.419269      -1.83789      -1.89770     -0.597097     -0.277915     -0.736028      -1.80431      0.315332       1.11457       1.52687       1.70770       1.79691       1.88234       1.84776       1.88438       1.82312       1.74144       1.69040       1.52984       1.41067       1.23716       1.09677      0.948473      0.820208      0.690516      0.571369
  43  14 3592.7888    2.6134  4.2763 11.5620 -0.0008      0.717555  0.0600   0.0184   0.1095    0.0313   0.0000      0.133419   440.9363       6.28547       16.3508       2.84790      -1.12519      -1.12752      -2.37948      -1.98156       3.32966     -0.263780      -4.23734      -1.08818      -3.31428      -4.09012      -2.01576     -0.233516      0.780451     -0.999645       1.52628       2.04128       2.28176       2.48350       2.60862       2.60848       2.63413       2.46806       2.43458       2.24066       2.14742       1.92025       1.72543       1.49677       1.26978       1.12428      0.957504      0.786442
  43  15 3757.6720    2.0794  6.6132 11.0923 -0.0002      0.623624  0.0863   0.0121   0.1567    0.0252   0.0000     0.0962194   441.4167       6.46126       15.1317       1.66403      0.596384      0.809357       2.01058      -2.21778     -0.999111       2.26318      -2.14052      -5.02647      -5.16476       1.07257      -1.64823     -0.198171    -0.0726673      -1.13524       2.06531       2.83849       3.19483       3.46371       3.65108       3.58821       3.55674       3.40207       3.32479       3.08800       2.91455       2.67171       2.36911       2.11511       1.79842       1.56031       1.30551       1.08496
  43  16 3920.1187    1.7328  9.1548 10.7134  0.0011      0.405598  0.1227   0.0086   0.2032    0.0231   0.0000     0.0840308   440.9274       13.3969       18.1606       7.67292      -1.57238      -4.53051      -6.72284      -3.48878       4.28191      -9.43977      -3.40943      0.693743       3.91068     -0.641338     -0.150894      -1.74218     -0.593885       2.06532       2.76668       3.58213       4.08973       4.41345       4.63066       4.69427       4.67650       4.49351       4.25426       4.02073       3.74476       3.46701       3.06539       2.69679       2.38495       2.01288       1.72253       1.40501
  43  17 4080.6890    1.3765 11.9831 10.4009 -0.0027      0.301538  0.1805   0.0060   0.2681    0.0211   0.0000     0.0870500   440.4436       18.2443       6.39804       5.91788       2.19642       6.81844       2.35611      -7.34347       1.61374       1.36617      -5.53010      -2.84156      0.630782      -3.81814       4.96611       2.46936       2.78260     -0.712620       3.61784       4.79033       5.44499       5.87958       6.15309       6.19038       6.27461       6.03276       5.75853       5.35547       4.95498       4.46991       4.14549       3.57624       3.19241       2.74867       2.26255       1.89971
  44   4 1801.2914    0.4065  0.5304  9.1497 -0.0012       12.1436  0.0183   0.0078   0.0332    0.0428   0.0000       1.79230   442.2751      0.418001       20.8308      -1.18046      -2.63191      0.115713      0.558767     -0.207480     -0.101712      -1.55920      0.739584      -1.10382     -0.690976     -0.860855    -0.0401147      0.299827     0.0102317     0.0707998      0.519775      0.680356      0.811217      0.866823      0.913142      0.929569      0.916536      0.860973      0.826142      0.810878      0.731754      0.649868      0.634914      0.521746      0.458300      0.404818      0.332026      0.278712
  44   6 2201.5271    0.9662  0.9561 10.0738 -0.0019       4.60949  0.0241   0.0137   0.0456    0.0679   0.0000      0.920208   441.9807       1.06328       20.1772     -0.434075      -1.87710      0.791505     -0.342259       2.57318      0.949518       1.42030      0.430461       1.94060     -0.248113      -1.16040      0.160959      0.958296      -1.05827     -0.120465      0.667803      0.884278      0.952118       1.02838       1.11616       1.06586       1.08511       1.11160       1.04300      0.991893      0.891844      0.822263      0.718563      0.639027      0.561176      0.455507      0.394544      0.338950
  44   7 2389.5525    1.4006  1.3257 10.6433 -0.0046       2.56552  0.0306   0.0172   0.0542    0.0667   0.0000      0.656148   441.6609      0.467176       19.9175       1.98602      -2.04884     -0.749677     -0.191460     -0.931461     -0.723479      0.978847       2.98932     -0.840189      0.625404      -1.30907      -1.06091       1.09189      0.391228     -0.203758      0.799603       1.02702       1.12704       1.27076       1.31264       1.36901       1.31800       1.26187       1.20987       1.14242       1.07574      0.972177      0.881346      0.777711      0.670543      0.587118      0.506215      0.415083
  44   8 2571.5688    2.0598  1.3068 11.1166 -0.0020       2.26789  0.0295   0.0245   0.0507    0.0794   0.0000      0.668727   441.4235       3.30489       22.8587       2.96510     -0.874967     -0.157976       1.08101      0.819655      -1.37062      -2.40170      0.125070      0.138746     -0.998360      -1.66772      0.154051      -1.34307     -0.209993    -0.0730635      0.733940      0.990049       1.08765       1.24839       1.25209       1.27651       1.28587       1.26457       1.18530       1.05750       1.02458      0.909808      0.845542      0.750559      0.670083      0.584698      0.487274      0.398709
  44   9 2751.6806    2.7902  1.2343 11.9473 -0.0020      0.775787  0.0279   0.0350   0.0513    0.0768   0.0000      0.693113   441.3610       3.08993       20.4002       2.97001      0.162382       1.35492      -1.04284     -0.728803      0.592748      0.388717     0.0250627      -1.61620     -0.795551      -1.46359     0.0631517      0.588605     -0.565203     -0.149867      0.711169       1.01401       1.15207       1.31567       1.34596       1.38806       1.37987       1.31497       1.31224       1.19056       1.09764      0.976138      0.856780      0.732903      0.623020      0.524285      0.443469      0.361882
  44  10 2929.7684    3.5765  1.1995 12.4550  0.0002      0.665240  0.0284   0.0449   0.0485    0.0825   0.0000      0.656741   440.7244       5.23884       21.4280       4.01117      -2.65128     -0.557167      0.211968     -0.983432       3.35255      0.551381     -0.855104     -0.711072       2.11863     -0.162721     0.0213149      0.548904     -0.837526     -0.406545      0.681211      0.931863       1.05158       1.09952       1.16989       1.15355       1.17535       1.15787       1.06805       1.01374      0.935202      0.852830      0.786043      0.700953      0.612043      0.542241      0.461418      0.381508
  44  11 3104.9872    4.0047  1.2851 12.8413 -0.0013       1.25786  0.0299   0.0491   0.0507    0.0724   0.0000      0.639178   440.9373       5.54067       20.0947      0.129238      -1.91176    -0.0815965     -0.124198     -0.438365     -0.925326      -1.54304    -0.0132110     -0.189468      0.561798      0.647844     -0.825965    0.00406913     -0.256440      0.228363      0.782216       1.01559       1.12151       1.22814       1.28728       1.33923       1.27490       1.26225       1.19425       1.13708       1.03712      0.936592      0.875500      0.767905      0.657911      0.562167      0.464968      0.386254
  44  12 3277.5180    3.7496  1.8027 12.5518 -0.0047      0.253790  0.0360   0.0386   0.0612    0.0527   0.0000      0.376800   439.4240       4.68969       19.9308       3.99286      -3.73459      0.293129      -1.02679      -4.54049      -2.35136     -0.596577     -0.736012      -1.92500       1.63780      0.234851      0.258252     -0.727113     -0.319063      0.984878      0.925972       1.28125       1.40140       1.47933       1.49715       1.56405       1.53519       1.56343       1.47897       1.41686       1.23540       1.15263      0.995003      0.923983      0.781478      0.692427      0.589962      0.494571
  44  13 3448.2405    3.1320  2.9292 12.1713 -0.0004      0.837886  0.0474   0.0263   0.0841    0.0360   0.0000      0.215595   443.0233       8.27674       21.8809       3.00592      0.103610       3.55323      -4.08988      0.191789      0.563279      -1.09304     -0.731507      -1.36654      -1.18009      -1.19118      -1.03957       1.21671      0.249620     -0.396583       1.20594       1.59347       1.79832       1.97921       2.00984       2.11946       2.08131       2.00204       1.91358       1.81919       1.62269       1.53950       1.32404       1.22595       1.04286      0.900037      0.739724      0.646477
  44  14 3616.5391    2.5392  4.6496 11.5755  0.0003      0.194028  0.0646   0.0170   0.1158    0.0289   0.0000      0.130135   442.7464       6.68005       21.3128       6.63912      -7.23126       2.06729       2.04559       1.57909      -3.41634      -1.30196      0.613658      -2.56193       2.78878      0.807912      0.565502      0.121795   -0.00169730    -0.0666636       1.60527       2.13086       2.40915       2.58178       2.68981       2.72356       2.73577       2.65181       2.54468       2.41794       2.22978       2.01759       1.79603       1.61797       1.39888       1.22358       1.04943      0.859340
  44  15 3782.5739    2.0286  7.1981 11.0209 -0.0007      0.421867  0.0947   0.0111   0.1662    0.0250   0.0000     0.0910380   443.7209       10.8160       15.3435      0.302291      -2.27115     -0.694870       4.30666      -4.32750      0.261926      -2.34906      -2.28916      -1.08204     -0.752340      -2.04594      -1.04162      -2.21621      -1.35222       2.28827       2.22642       2.98666       3.34022       3.65128       3.81425       3.86568       3.85678       3.76612       3.66359       3.31955       3.09935       2.78579       2.57491       2.25310       1.98206       1.67975       1.43846       1.18653
  44  16 3946.0945    1.6552 10.0045 10.6508  0.0004      0.102205  0.1384   0.0075   0.2203    0.0226   0.0000     0.0823436   440.4860      -4.27063       21.5312       1.39912      -12.4559       10.1372      -10.0793       1.37963      -2.73808       6.01838      -11.0304      -4.94754       1.87794       2.21670      -2.31605       2.50883       4.20239     -0.841523       2.89774       3.84683       4.40474       4.78126       5.02279       5.03989       5.16040       4.86397       4.66969       4.41234       4.13657       3.67908       3.35774       2.90929       2.54270       2.20490       1.85405       1.54487
  44  17 4108.3690    1.3661 12.9485 10.3507  0.0017      0.526493  0.1861   0.0058   0.2787    0.0201   0.0000     0.0856344   445.1226       6.48090       25.9875       6.15908      -15.1091      -5.31156       14.2053     -0.370814      -2.72134       5.72922      0.320559      -6.53489      0.115894       3.29881      -7.51453      -2.43323      -5.19511      -1.90814       3.65135       4.74597       5.39813       5.92494       6.16517       6.20798       6.29269       6.11481       5.77271       5.54441       5.01742       4.58593       4.11889       3.66603       3.19222       2.76176       2.31530       1.93305
  45   3 1598.4678    0.2075  0.2938  9.2348 -0.0048       34.1121  0.0175   0.0062   0.0317    0.0282   0.0000       7.11251   441.4941     -0.289125       20.9265     -0.142409      -1.44488       1.61042       2.27743     -0.499252     -0.480725     -0.818538      0.422277     -0.781366     -0.521322      0.811260      0.376069    -0.0508752     0.0890004    -0.0688095      0.522178      0.648216      0.821285      0.823388      0.806449      0.930254      0.923276      0.841269      0.814153      0.776524      0.736314      0.628750      0.589537      0.488587      0.424076      0.387357      0.305185      0.307308
  45   4 1815.3785    0.4076  0.5104  9.2641 -0.0014       12.9859  0.0181   0.0078   0.0318    0.0423   0.0000       1.92975   441.7279     -0.549945       21.2444      0.635554      -1.93327       1.78947     0.0935226     -0.470755       1.44191      0.625433      0.127784    -0.0759122      0.244150    -0.0109746      0.597027     -0.211204     0.0167754      0.385281      0.518333      0.711126      0.788766      0.883639      0.940412      0.940016      0.962757      0.887177      0.802378      0.782249      0.700373      0.684313      0.590968      0.544868      0.464985      0.426274      0.371672      0.304020
  45   5 2020.1194    0.6464  0.7631  9.5225 -0.0016       9.10123  0.0213   0.0098   0.0379    0.0563   0.0000       1.17123   441.5707    -0.0522084       22.1863     -0.787350      -3.17691       1.52946     -0.549776     -0.153151      0.216650      0.129859       1.44061      0.259735     0.0277875       1.10149    -0.0953997     -0.172109     -0.431947      0.154543      0.609133      0.783490      0.830211      0.939937      0.956195       1.06408       1.02978       1.00863      0.908321      0.849748      0.813315      0.770189      0.645861      0.576626      0.517411      0.435296      0.365267      0.313112
  45   6 2217.9144    1.0237  1.0093 10.1512 -0.0032       5.54896  0.0244   0.0139   0.0463    0.0686   0.0000      0.866971   441.2788       1.94456       20.5677       1.29199      -4.84183     -0.268571      0.380010      -1.55601      0.401773       2.08633     -0.801662     -0.786082     -0.963519      0.380702      0.698433     -0.206669      0.188015     -0.590397      0.626034      0.877248      0.956396       1.04961       1.07000       1.14386       1.07873       1.09346       1.00854       1.00162      0.887215      0.832681      0.725802      0.652113      0.568807      0.504634      0.418459      0.359589
  45   7 2406.5618    1.4657  1.2897 10.8449 -0.0006       3.18812  0.0298   0.0184   0.0542    0.0695   0.0000      0.721490   438.7664       2.37998       20.0801      0.285606      -3.23834       1.61127     -0.219432     -0.760986      -1.22236      0.561809      0.633574      -2.42171      -1.64820     0.0920533     -0.201838     -0.564557      -1.05779    -0.0340783      0.737411      0.994566       1.12175       1.24573       1.29083       1.33611       1.30014       1.28590       1.23357       1.14673       1.04010      0.950296      0.842700      0.765323      0.659096      0.571536      0.490863      0.406535
  45   8 2589.6129    2.1637  1.2759 11.3497 -0.0020       2.27300  0.0280   0.0259   0.0515    0.0775   0.0000      0.685140   443.0651       3.92004       20.3580       1.97288      -3.36948      0.487375       1.15695      -1.01574     -0.672526     -0.444853     -0.165913      0.576845       1.27486     0.0837314     -0.126665     -0.404106      0.366924     -0.519549      0.722917       1.01320       1.13362       1.21590       1.25278       1.24621       1.23240       1.16414       1.13249       1.07332       1.03652      0.954902      0.856239      0.756611      0.645530      0.564459      0.493823      0.420497
  45   9 2770.6766    2.9091  1.1484 12.2783 -0.0013      0.743858  0.0264   0.0379   0.0500    0.0744   0.0000      0.878570   441.9735       3.35127       17.5948       2.99200      -2.24632      0.974038      0.124760     -0.736041       2.56745      -1.47356       1.43515      0.270014       1.07037      0.507365   -0.00152060      0.990948    -0.0406455    -0.0552385      0.693206      0.951094       1.10028       1.19356       1.23166       1.29520       1.28681       1.22648       1.17477       1.09577       1.02996      0.954353      0.832643      0.731254      0.599291      0.524381      0.425658      0.363850
  45  10 2949.5585    3.7788  1.1451 12.6134 -0.0004    -0.0544866  0.0263   0.0478   0.0461    0.0845   0.0000      0.656960   441.1961       5.46411       18.0782       2.95598      -3.10870      0.924274     -0.832143      0.424861      0.222986      -1.15206      0.123015     -0.452638       1.12740     -0.871760    -0.0215271      0.139779     -0.732217     -0.109574      0.655143      0.869199      0.991404       1.08419       1.18278       1.17869       1.18482       1.12996       1.09203       1.05802      0.939313      0.865743      0.748740      0.658263      0.566425      0.502284      0.426524      0.359632
  45  11 3125.5284    4.0287  1.3518 12.8065 -0.0017      0.428094  0.0296   0.0468   0.0511    0.0678   0.0000      0.515888   441.8456       5.83616       19.6439       2.52585      -2.31129     -0.540444       1.79594      0.990867       1.22518      -1.02190     -0.298311      -1.36981     -0.693618      -1.04592      0.666500     -0.685795      0.100626     -0.432332      0.719714      0.946184       1.04322       1.12356       1.20564       1.25748       1.23095       1.23852       1.15471       1.05348      0.986889      0.932266      0.840546      0.731508      0.614181      0.543667      0.451120      0.393209
  45  12 3299.0682    3.7610  1.9209 12.5399 -0.0019      0.375724  0.0365   0.0371   0.0629    0.0512   0.0000      0.336002   441.6598       6.32277       18.1712       1.56847      -1.55958       1.32479       2.65242       1.25565       2.36664      -2.14868     -0.413438      -3.99872     -0.701492   -0.00239024      -1.38919     -0.877466     -0.221668      0.490689      0.937311       1.17199       1.31862       1.39239       1.42891       1.46971       1.54775       1.50822       1.44434       1.32930       1.23150       1.10533      0.990421      0.905778      0.815866      0.686849      0.576161      0.492096
  45  13 3470.7706    3.0334  3.1491 12.0360 -0.0001      0.714722  0.0481   0.0237   0.0876    0.0356   0.0000      0.185284   442.6980       8.76470       17.8494     -0.742720      -3.69892      -2.60225      -3.30248      -5.08932      -1.75709    -0.0412917      0.272800     -0.218360     -0.350035      -2.40683      0.428314       1.40648       1.15371     -0.148434       1.19246       1.56529       1.82941       1.96701       2.06035       2.11704       2.09304       2.05626       1.94561       1.82622       1.70141       1.50110       1.36714       1.24935       1.08788      0.945940      0.787097      0.661526
  45  14 3640.3832    2.4203  5.0361 11.5105  0.0000      0.553925  0.0698   0.0158   0.1236    0.0291   0.0000      0.118597   439.0925       7.30416       19.1759       9.13571      -1.00501       2.48932      -2.67133       1.45091      0.480790      -2.66884      -1.10448      0.833763     0.0239540      -1.78599       1.18551      -2.00242      -2.32980      0.615825       1.69848       2.30551       2.57901       2.87018       3.00726       3.03555       3.07982       2.97813       2.85330       2.62177       2.47651       2.22599       1.96230       1.76200       1.51983       1.33721       1.10319      0.940354
  45  15 3807.9571    1.9639  7.5229 11.0603 -0.0003      0.750732  0.0999   0.0105   0.1741    0.0245   0.0000     0.0957469   443.9492       12.8736       23.4472       11.3825      -4.81191       7.05315      -5.55041      -8.30610       4.67769     -0.260477       1.68671      -1.80089       3.20582       1.08166       1.53311     -0.372793       3.23640       1.59789       2.25591       2.94775       3.37643       3.68423       3.80215       3.94500       3.94464       3.76085       3.60712       3.40848       3.14320       2.92435       2.60270       2.36713       2.05432       1.73986       1.51480       1.25908
  45  16 3972.2407    1.5626 10.1346 10.7251 -0.0014      0.458336  0.1442   0.0071   0.2320    0.0214   0.0000     0.0973914   446.5479       5.43305       10.5191       8.30759      -6.66789      -2.54602      -5.27894      0.648427      0.132593      0.594345      -5.14009     0.0618998      0.870933       1.40379      -4.66442      -3.93603     -0.583849       1.14745       2.91716       3.88412       4.50965       4.78229       5.01602       5.21342       5.05054       4.97543       4.74794       4.48873       4.15920       3.81786       3.39711       3.06851       2.68229       2.34799       1.97618       1.70049
  46   3 1611.4801    0.2263  0.2952  9.1676 -0.0062       26.2174  0.0152   0.0062   0.0294    0.0284   0.0000       5.68756   441.7586     -0.614834       21.3613      0.792296      -2.76284       1.86681       1.03629     -0.892423     -0.865795      -1.18024      0.388005      0.541747     -0.558783      0.448537    -0.0704942     -0.623896      0.336190    -0.0568462      0.458501      0.529834      0.651143      0.694671      0.757831      0.748732      0.700142      0.774782      0.728375      0.593476      0.645557      0.589347      0.488331      0.449901      0.403800      0.354969      0.299881      0.242853
  46   4 1829.2785    0.4280  0.4578  9.3406 -0.0059       14.5483  0.0154   0.0085   0.0304    0.0405   0.0000       1.96976   442.2827      0.854892       21.9708      -1.90369      -3.22782     -0.168547      0.476274      -1.73571     -0.396114     -0.271423       1.13003      0.847892     -0.954643     0.0723966      0.422864      0.233758     -0.836966     -0.190553      0.434750      0.578962      0.695579      0.725112      0.765085      0.796880      0.771302      0.756065      0.721615      0.662886      0.631821      0.604234      0.526445      0.470560      0.391693      0.360548      0.327089      0.263966
  46   5 2035.3542    0.7052  0.8078  9.4186  0.0003       8.11332  0.0216   0.0102   0.0377    0.0637   0.0000      0.972081   441.1678      0.233851       21.9386       1.55615      -2.66742      -1.28780      0.655688      -1.19255     0.0795361      0.778704      0.121971    -0.0138011    -0.0119643     -0.657932      0.424787     -0.204744     -0.377423     0.0504749      0.569806      0.801091      0.852168       1.01628       1.02101       1.05732       1.03778       1.04141      0.965966      0.914132      0.830408      0.809088      0.662631      0.630379      0.526830      0.475169      0.390598      0.341116
  46   6 2234.1152    1.0448  1.0445 10.1703 -0.0017       4.87100  0.0252   0.0142   0.0466    0.0704   0.0000      0.851485   441.2208       1.39138       19.7676      0.444625      -1.83328     -0.393043      0.941173      -1.61172       1.23125      0.237754     -0.166694      0.953751      0.648923     -0.260801     -0.528594     0.0896570      0.274557     -0.122847      0.626514      0.866082      0.951192       1.06395       1.08957       1.10388       1.11264       1.07766       1.05677      0.958494      0.914869      0.811361      0.766524      0.681991      0.605417      0.509314      0.438895      0.358898
  46   7 2423.4614    1.6025  1.2998 10.6185 -0.0002       3.78305  0.0283   0.0191   0.0513    0.0760   0.0000      0.647816   441.3673       2.80048       18.5011       2.56099      -1.28856      -1.08314     -0.587136      -1.78362       1.20528      -1.01959      0.931845      0.955090     0.0358252      -1.37498      -1.45531      0.658475     -0.182272     -0.518188      0.667505      0.892685       1.00147       1.13638       1.19051       1.18645       1.19842       1.14144       1.10268       1.05900      0.937405      0.890622      0.773424      0.721664      0.628425      0.549992      0.458429      0.386759
  46   8 2607.4639    2.2037  1.3657 11.1498 -0.0093       3.41795  0.0296   0.0249   0.0511    0.0755   0.0000      0.608035   441.5259       3.12308       19.3128       2.26780      -1.17441     -0.283486       1.18901     -0.656960      -1.42904      -2.11365      0.459170     -0.270865      -1.27816     -0.823096      -1.25800       1.53747      -1.61886     -0.502645      0.733284      0.986168       1.07384       1.13890       1.23666       1.28392       1.27266       1.19679       1.15957       1.08397       1.01381      0.949136      0.854843      0.753939      0.670448      0.554873      0.496897      0.428737
  46   9 2789.4605    2.9999  1.2412 12.0053 -0.0021      0.968907  0.0273   0.0359   0.0489    0.0786   0.0000      0.650388   441.8596       3.87332       21.5213       1.48118      -4.34940      0.531985     -0.537839     -0.185565      -1.66723     -0.877778      0.885919      -1.72666     -0.770570      0.410201      0.958898      0.109570      0.653241     -0.103304      0.675338      0.896781      0.987707       1.07107       1.09302       1.11223       1.11502       1.07390       1.03689      0.985438      0.942424      0.867022      0.806441      0.694620      0.619296      0.518868      0.456829      0.391273
  46  10 2969.2095    3.7470  1.1921 12.7335  0.0004       1.86507  0.0281   0.0468   0.0480    0.0755   0.0000      0.734561   442.0044       3.14002       19.1301       6.05645      -1.99630      0.402713      0.409494      0.950874       1.43660       1.23577      -2.01377      -1.26718     0.0726491      0.288538     -0.149958     -0.320821      0.220425      0.148475      0.651700      0.876462      0.981609       1.12797       1.12599       1.17304       1.17010       1.13545       1.08794       1.01908      0.947313      0.883013      0.766224      0.698817      0.601370      0.534289      0.433388      0.359357
  46  11 3145.8266    4.0429  1.4432 12.6228 -0.0005      0.644424  0.0303   0.0453   0.0535    0.0714   0.0000      0.560016   439.9825       5.78829       19.4404       4.28074      -2.62489      -2.02337      -1.56897     -0.916744      -1.84076      -2.27430      0.768605       2.61427      0.305820      0.790572     -0.578616     -0.229183      0.330518      0.106442      0.777874       1.09053       1.25870       1.36904       1.42710       1.40085       1.42550       1.34507       1.28030       1.19099       1.11223       1.04239      0.913750      0.799317      0.710280      0.599190      0.516715      0.436179
  46  12 3320.2737    3.6729  2.0670 12.4379 -0.0003      0.446401  0.0370   0.0342   0.0653    0.0469   0.0000      0.306384   442.7255       6.66203       18.9098       5.02419      -2.18282     0.0189798      -1.06095      -4.13174      0.556609      0.378069     -0.637120     -0.870524       1.99406      0.517598     -0.675639      0.355595      0.151102      0.498559      0.860826       1.17655       1.27892       1.41863       1.46092       1.51689       1.49718       1.49553       1.38382       1.31053       1.24593       1.14551       1.06553      0.912569      0.798954      0.708771      0.587567      0.506057
  46  13 3492.9728    2.9816  3.4055 11.9910 -0.0010      0.731634  0.0505   0.0226   0.0918    0.0332   0.0000      0.167497   440.3927       5.23434       22.8938     0.0462171      -1.31252    -0.0890414       1.93937       1.14920      -1.47594      -1.62480       1.68644      0.635365      -2.43476      -4.26964      -1.94606      -1.22765    -0.0723164      0.703885       1.21497       1.63789       1.79892       1.97187       2.04245       2.05838       2.15693       2.02213       1.95635       1.83464       1.77160       1.59216       1.42259       1.29645       1.11380      0.976666      0.833370      0.700634
  46  14 3663.7572    2.3550  5.3764 11.3461 -0.0008      0.622399  0.0717   0.0143   0.1282    0.0277   0.0000      0.112582   439.8541       13.1972       22.8589       5.33432      -1.77452       3.10283      0.501140      -3.77280       2.68777       2.67144       1.13649      -4.04568       4.79704     -0.419357      -1.49729     -0.894193      0.996557      -2.12855       1.66905       2.21524       2.53500       2.71609       2.87620       2.91040       2.87215       2.86648       2.75287       2.58155       2.41606       2.18343       1.98758       1.78026       1.55264       1.35713       1.15826      0.954407
  46  15 3832.1069    1.9700  8.1787 10.8987 -0.0002      0.666735  0.1074   0.0097   0.1798    0.0247   0.0000     0.0890942   443.1687       12.4084       19.1890       5.19474      -4.25154      -2.71467       2.70246       1.72534      -4.16846      -4.07400      0.110011      -1.18468      -1.61081      -1.54017       1.70684      0.111762     -0.727617     -0.226895       2.27403       3.01795       3.36818       3.72706       3.87051       3.90586       3.97653       3.90326       3.80463       3.48083       3.24168       3.01746       2.69353       2.40108       2.14444       1.85165       1.57771       1.30890
  46  16 3997.9295    1.5390 10.2938 10.6203 -0.0018      0.509997  0.1471   0.0069   0.2315    0.0217   0.0000     0.0941353   445.3442      -4.83030       34.2383       1.96646       2.07667      -5.65434       1.13818       3.86120      -7.64177      -5.40770      -3.70667       4.14434      -3.75513      -7.38597     -0.729925       2.39261       2.39987      -1.91069       2.90849       3.79119       4.35626       4.75455       4.99855       5.06056       5.11015       4.95474       4.71486       4.45996       4.14742       3.84396       3.42793       3.09465       2.68418       2.37440       1.99153       1.70947
  47   3 1624.2556    0.2311  0.3046  9.1732 -0.0066       24.4614  0.0175   0.0066   0.0283    0.0292   0.0000       5.30125   441.7239       1.72236       20.9465      -1.82992      -2.75404      0.508455      0.728751      -1.91131      0.782822     -0.295087       1.60646      0.379675     -0.933616    -0.0422244     -0.146129     0.0901799     -0.151013     0.0251164      0.561408      0.807328      0.944685       1.12294       1.21266       1.29314       1.26342       1.33593       1.26656       1.16947       1.07843      0.931828      0.806578      0.654252      0.541337      0.433642      0.369034      0.290235
  47   4 1843.0097    0.4504  0.5476  9.1951 -0.0006       13.1565  0.0176   0.0081   0.0330    0.0437   0.0000       1.66926   442.2018     -0.141438       21.4816      0.220927      -1.70609     -0.177920     -0.186587       1.55200      -1.26676     -0.556775      0.208385     -0.361215     -0.512750      0.281453    -0.0437598     -0.624512    -0.0260458      0.206188      0.479270      0.679016      0.782716      0.860840      0.894170      0.887601      0.808197      0.853603      0.776835      0.729177      0.721822      0.667538      0.620951      0.549855      0.490727      0.431205      0.354623      0.322752
  47   5 2050.4575    0.7263  0.7761  9.5316  0.0000       6.88122  0.0204   0.0107   0.0375    0.0600   0.0000       1.01359   441.2620      0.627403       21.9108    -0.0766853     -0.835176     -0.581819      0.519116     0.0879025     0.0304093     -0.684924     -0.244108     0.0468314       2.33348      0.989768      -1.32302    -0.0832143     0.0511388      0.118134      0.568823      0.765960      0.874891      0.916948      0.954667      0.966913      0.951336      0.921297      0.897811      0.822800      0.812378      0.741692      0.685226      0.625023      0.552610      0.462003      0.401630      0.331227
  47   6 2250.0572    1.0928  1.1273 10.0643  0.0007       4.20507  0.0268   0.0141   0.0479    0.0776   0.0000      0.841009   440.7706       1.70160       18.3592       2.21131      -1.18772      -1.99588      -2.58580       1.39050      0.491242      -1.00472      0.370368       1.12120       1.04689      -1.35471     -0.160333      -1.00876     -0.539101     -0.165373      0.648261      0.867475      0.982654       1.05421       1.09522       1.10437       1.14588       1.12160       1.11930       1.05576      0.960479      0.853296      0.773549      0.684900      0.603906      0.525596      0.431876      0.385883
  47   7 2440.0706    1.6307  1.2377 10.9099 -0.0005       2.06759  0.0286   0.0198   0.0508    0.0713   0.0000      0.730968   441.4257       1.27673       21.3860       3.07903      -4.46828    -0.0115375      -1.61191      0.155578      0.289192     -0.547299      -1.08303      -1.09355      0.972125      -1.23743     -0.186316    -0.0766952     -0.763273      0.403256      0.642818      0.875158       1.00692       1.06955       1.16376       1.18289       1.18092       1.16812       1.08729       1.07207      0.967179      0.882669      0.788275      0.700287      0.634146      0.532176      0.491961      0.397774
  47   8 2625.0506    2.2833  1.2954 11.2978 -0.0000       2.37471  0.0277   0.0266   0.0500    0.0791   0.0000      0.623022   440.1107       2.70964       19.7550       1.47367      -3.35738      0.290057      0.516420      0.642066       3.05086      -1.98637     -0.729706     -0.419823      0.876026      -1.31390     -0.147727      0.439526      0.649004     -0.139535      0.654153      0.844050      0.943916       1.05261       1.10425       1.10620       1.12944       1.08219       1.06949      0.992430      0.924485      0.838977      0.770053      0.681055      0.626214      0.546265      0.477522      0.381784
  47   9 2808.1319    3.0838  1.1845 12.1186 -0.0006       1.23795  0.0273   0.0379   0.0481    0.0828   0.0000      0.735231   440.0563       1.58634       21.7661      0.512898      -4.77609      -1.63600      0.420804     0.0408983       1.48062      -1.45146       1.65371     -0.156414      0.316453    -0.0392990     -0.256407     -0.323755      0.959453      0.237166      0.662846      0.872619      0.968763       1.05192       1.08637       1.11721       1.09961       1.05550       1.05720      0.984016      0.941522      0.849846      0.794606      0.679194      0.611455      0.512447      0.444949      0.374689
  47  10 2988.6323    3.8517  1.3284 12.4849 -0.0055       1.30800  0.0290   0.0436   0.0482    0.0690   0.0000      0.563307   442.4755       4.97398       20.0713       2.18923      -4.21351      0.364528       1.25441     -0.347986    -0.0379940      -2.23124      0.379192    -0.0797203      0.441598     -0.316833      -1.18208      0.745679     -0.746154     -0.219425      0.686317      0.923299       1.01066       1.12554       1.19580       1.22935       1.22392       1.21367       1.12176       1.03091      0.968081      0.907937      0.811339      0.717943      0.632475      0.561181      0.487383      0.400230
  47  11 3166.0475    4.0535  1.5769 12.6211 -0.0005      0.898361  0.0313   0.0426   0.0566    0.0604   0.0000      0.474593   440.4194       4.10023       19.8578       3.12918      -4.70925     -0.923835      0.219713    -0.0893774       1.60869       1.19227      0.449625    -0.0869809       1.29531     -0.301979     0.0260864      -1.02233      0.225216     -0.116096      0.734883      0.988047       1.10143       1.25605       1.30065       1.26247       1.34297       1.24820       1.22110       1.12609       1.05343      0.984566      0.883480      0.784409      0.685762      0.611885      0.521701      0.442278
  47  12 3341.3296    3.5842  2.2657 12.3287 -0.0002      0.796618  0.0397   0.0319   0.0699    0.0445   0.0000      0.304541   441.0126       4.74425       19.9591       3.59780      -2.95092       2.73271      -1.03727     -0.456011      0.766445      -1.54720      -2.12555     -0.977523     -0.898573       1.54806      0.413578      0.138653     -0.481078      0.276685      0.898055       1.29417       1.37846       1.58594       1.63443       1.66706       1.67152       1.58316       1.55378       1.44799       1.35162       1.22627       1.14789       1.00662      0.868864      0.761051      0.654891      0.556919
  47  13 3514.9175    2.9036  3.5570 11.9002 -0.0008      0.374056  0.0523   0.0216   0.0931    0.0326   0.0000      0.167752   441.4219       1.23058       16.9777       7.84013      0.489474     -0.671310       1.37927      -1.47739       4.65964      -5.61845       1.71050      -2.68715      -1.63355      0.345553      -2.36536      -1.54885     -0.783029      -1.44735       1.23025       1.66470       1.88363       2.07993       2.15006       2.19810       2.22987       2.13466       2.11387       1.93729       1.80945       1.64709       1.51583       1.34208       1.17070       1.02690      0.889884      0.762924
  47  14 3686.6820    2.3578  5.9012 11.2227  0.0003      0.547568  0.0763   0.0134   0.1354    0.0269   0.0000     0.0984148   442.4994       3.92160       20.8844       5.36801       2.04476       1.04909      -5.14352      -2.88679       6.64315     -0.355917      -2.62280       2.28303       1.43492       2.27706       1.34518       3.34248       3.28392       2.39338       1.71241       2.29394       2.57946       2.86368       2.97184       3.09562       3.01819       3.00765       2.85424       2.68540       2.50803       2.30238       2.09612       1.87864       1.64372       1.44490       1.24939       1.02567
[truncated: 680,296 more chars]
