# Supplementary material for: Global-Mode Analysis of Full-Disk Data from the Michelson Doppler Imager and the Helioseismic and Magnetic Imager
Source: Sol Phys. 2018 Jan 31;293(2):29. doi: 10.1007/s11207-017-1201-5 (PMC6566312; doi:10.1007/s11207-017-1201-5)
Supplement: Supplementary file 3 — (TAR 230.0 MB) [file 11207_2017_1201_MOESM3_ESM.tar › MDI/mdivwcomm.2980.18]

   0  24 3439.1823    3.6949  3.5103 14.7071 -0.0116  0.7970   0.7879   1.9314    0.2627   0.0000    -0.0000       0.00000       0.00000       0.00000       0.00000       0.00000       0.00000       0.00000       0.00000       0.00000       0.00000       0.00000       0.00000       0.00000       0.00000       0.00000       0.00000       0.00000       0.00000       0.00000       0.00000       0.00000       0.00000       0.00000       0.00000       0.00000       0.00000       0.00000       0.00000       0.00000       0.00000       0.00000       0.00000       0.00000       0.00000       0.00000
   1  14 2156.7856    1.2871  1.9596 14.4942  0.0337  0.3154   0.0819   0.3613    0.1094   0.0000   -93.5155       50.5589       0.00000       0.00000       0.00000       0.00000       0.00000       0.00000       0.00000       0.00000       0.00000       0.00000       0.00000       0.00000       0.00000       0.00000       0.00000       0.00000       584.692       167.175       0.00000       0.00000       0.00000       0.00000       0.00000       0.00000       0.00000       0.00000       0.00000       0.00000       0.00000       0.00000       0.00000       0.00000       0.00000       0.00000
   1  16 2425.7810    1.9323  1.0520 14.4932  0.0000  0.1996   0.1371   0.2332    0.1602   0.0000   529.0588       58.1720       0.00000       0.00000       0.00000       0.00000       0.00000       0.00000       0.00000       0.00000       0.00000       0.00000       0.00000       0.00000       0.00000       0.00000       0.00000       0.00000       335.853       112.689       0.00000       0.00000       0.00000       0.00000       0.00000       0.00000       0.00000       0.00000       0.00000       0.00000       0.00000       0.00000       0.00000       0.00000       0.00000       0.00000
   1  17 2559.1227    2.0957  0.7696 14.4492  0.0000  0.0807   0.1610   0.1808    0.1622   0.0000   536.3916       10.4507       0.00000       0.00000       0.00000       0.00000       0.00000       0.00000       0.00000       0.00000       0.00000       0.00000       0.00000       0.00000       0.00000       0.00000       0.00000       0.00000       107.138       58.7649       0.00000       0.00000       0.00000       0.00000       0.00000       0.00000       0.00000       0.00000       0.00000       0.00000       0.00000       0.00000       0.00000       0.00000       0.00000       0.00000
   1  18 2693.2805    2.8525  0.9023 14.5219  0.0000  0.0749   0.2204   0.2232    0.1934   0.0000   321.6717       167.962       0.00000       0.00000       0.00000       0.00000       0.00000       0.00000       0.00000       0.00000       0.00000       0.00000       0.00000       0.00000       0.00000       0.00000       0.00000       0.00000       103.178       48.8136       0.00000       0.00000       0.00000       0.00000       0.00000       0.00000       0.00000       0.00000       0.00000       0.00000       0.00000       0.00000       0.00000       0.00000       0.00000       0.00000
   1  19 2828.3633    3.0158  0.9196 14.4749  0.0000  0.0811   0.1962   0.2106    0.2002   0.0000   414.8291       159.711       0.00000       0.00000       0.00000       0.00000       0.00000       0.00000       0.00000       0.00000       0.00000       0.00000       0.00000       0.00000       0.00000       0.00000       0.00000       0.00000       107.923       51.8092       0.00000       0.00000       0.00000       0.00000       0.00000       0.00000       0.00000       0.00000       0.00000       0.00000       0.00000       0.00000       0.00000       0.00000       0.00000       0.00000
   1  20 2963.4519    3.7761  1.3387 14.5356  0.0000  0.1353   0.2003   0.2568    0.1993   0.0000   453.4053       76.6425       0.00000       0.00000       0.00000       0.00000       0.00000       0.00000       0.00000       0.00000       0.00000       0.00000       0.00000       0.00000       0.00000       0.00000       0.00000       0.00000       217.249       79.2747       0.00000       0.00000       0.00000       0.00000       0.00000       0.00000       0.00000       0.00000       0.00000       0.00000       0.00000       0.00000       0.00000       0.00000       0.00000       0.00000
   1  21 3098.3587    4.0987  1.6037 14.0882  0.0000  0.1107   0.2000   0.3117    0.2343   0.0000   328.3120       81.8080       0.00000       0.00000       0.00000       0.00000       0.00000       0.00000       0.00000       0.00000       0.00000       0.00000       0.00000       0.00000       0.00000       0.00000       0.00000       0.00000       139.801       78.2925       0.00000       0.00000       0.00000       0.00000       0.00000       0.00000       0.00000       0.00000       0.00000       0.00000       0.00000       0.00000       0.00000       0.00000       0.00000       0.00000
   1  22 3233.3553    4.2974  1.6405 14.1448  0.0088  0.1434   0.2024   0.2725    0.2507   0.0000   248.4449       74.7430       0.00000       0.00000       0.00000       0.00000       0.00000       0.00000       0.00000       0.00000       0.00000       0.00000       0.00000       0.00000       0.00000       0.00000       0.00000       0.00000       195.301       87.3200       0.00000       0.00000       0.00000       0.00000       0.00000       0.00000       0.00000       0.00000       0.00000       0.00000       0.00000       0.00000       0.00000       0.00000       0.00000       0.00000
   1  23 3368.8105    3.8618  2.3614 13.9715  0.0000  0.1820   0.1529   0.3674    0.1851   0.0000   220.0418       217.814       0.00000       0.00000       0.00000       0.00000       0.00000       0.00000       0.00000       0.00000       0.00000       0.00000       0.00000       0.00000       0.00000       0.00000       0.00000       0.00000       221.814       122.934       0.00000       0.00000       0.00000       0.00000       0.00000       0.00000       0.00000       0.00000       0.00000       0.00000       0.00000       0.00000       0.00000       0.00000       0.00000       0.00000
   1  24 3504.6189    3.2061  3.8782 13.9411  0.0052  0.2333   0.0997   0.5988    0.1165   0.0000   201.6821      -210.104       0.00000       0.00000       0.00000       0.00000       0.00000       0.00000       0.00000       0.00000       0.00000       0.00000       0.00000       0.00000       0.00000       0.00000       0.00000       0.00000       324.916       150.387       0.00000       0.00000       0.00000       0.00000       0.00000       0.00000       0.00000       0.00000       0.00000       0.00000       0.00000       0.00000       0.00000       0.00000       0.00000       0.00000
   1  25 3640.7293    2.5667  3.5246 13.9077 -0.0027  0.2691   0.0839   0.6213    0.1098   0.0000   602.0444       25.7543       0.00000       0.00000       0.00000       0.00000       0.00000       0.00000       0.00000       0.00000       0.00000       0.00000       0.00000       0.00000       0.00000       0.00000       0.00000       0.00000       385.165       160.059       0.00000       0.00000       0.00000       0.00000       0.00000       0.00000       0.00000       0.00000       0.00000       0.00000       0.00000       0.00000       0.00000       0.00000       0.00000       0.00000
   1  26 3777.2841    2.1783  5.6322 13.7307 -0.0207  0.3827   0.0562   0.7768    0.0826   0.0000   396.2027     -0.608607       0.00000       0.00000       0.00000       0.00000       0.00000       0.00000       0.00000       0.00000       0.00000       0.00000       0.00000       0.00000       0.00000       0.00000       0.00000       0.00000       566.173       248.521       0.00000       0.00000       0.00000       0.00000       0.00000       0.00000       0.00000       0.00000       0.00000       0.00000       0.00000       0.00000       0.00000       0.00000       0.00000       0.00000
   2  17 2619.7366    2.6743  1.2378 13.7809 -0.0031  0.1170   0.1183   0.1728    0.1685   0.0000   433.4752       113.779       17.6329       5.67343       0.00000       0.00000       0.00000       0.00000       0.00000       0.00000       0.00000       0.00000       0.00000       0.00000       0.00000       0.00000       0.00000       0.00000       110.125       85.0447       33.4131       8.51099       0.00000       0.00000       0.00000       0.00000       0.00000       0.00000       0.00000       0.00000       0.00000       0.00000       0.00000       0.00000       0.00000       0.00000
   2  18 2754.5188    3.3407  1.2828 13.3572  0.0000  0.0937   0.1438   0.1611    0.2250   0.0000   375.2359       75.4174      -14.6233       28.3570       0.00000       0.00000       0.00000       0.00000       0.00000       0.00000       0.00000       0.00000       0.00000       0.00000       0.00000       0.00000       0.00000       0.00000       88.3824       61.1434       31.3123       8.56070       0.00000       0.00000       0.00000       0.00000       0.00000       0.00000       0.00000       0.00000       0.00000       0.00000       0.00000       0.00000       0.00000       0.00000
   2  19 2889.6444    3.7594  1.1738 14.0245  0.0000  0.0716   0.1689   0.1567    0.2136   0.0000   467.1562       50.9025      -15.4790     -0.490767       0.00000       0.00000       0.00000       0.00000       0.00000       0.00000       0.00000       0.00000       0.00000       0.00000       0.00000       0.00000       0.00000       0.00000       71.4085       45.2381       26.4673       8.18807       0.00000       0.00000       0.00000       0.00000       0.00000       0.00000       0.00000       0.00000       0.00000       0.00000       0.00000       0.00000       0.00000       0.00000
   2  20 3025.0681    4.2118  1.0557 13.3889  0.0113  0.1148   0.1928   0.1323    0.2879   0.0000   384.8995       107.190      -26.5098      -5.06483       0.00000       0.00000       0.00000       0.00000       0.00000       0.00000       0.00000       0.00000       0.00000       0.00000       0.00000       0.00000       0.00000       0.00000       102.818       79.7712       30.5767       7.67860       0.00000       0.00000       0.00000       0.00000       0.00000       0.00000       0.00000       0.00000       0.00000       0.00000       0.00000       0.00000       0.00000       0.00000
   2  21 3159.9839    4.3622  1.3725 13.5176  0.0000  0.0929   0.1860   0.2005    0.2728   0.0000   461.1357       53.6829       4.05951      -2.91340       0.00000       0.00000       0.00000       0.00000       0.00000       0.00000       0.00000       0.00000       0.00000       0.00000       0.00000       0.00000       0.00000       0.00000       83.6146       57.9394       32.6452       9.10836       0.00000       0.00000       0.00000       0.00000       0.00000       0.00000       0.00000       0.00000       0.00000       0.00000       0.00000       0.00000       0.00000       0.00000
   2  22 3295.1598    4.2403  1.8686 13.5206 -0.0011  0.0924   0.1510   0.2209    0.1935   0.0000   421.2530       182.619       28.4135      -1.42563       0.00000       0.00000       0.00000       0.00000       0.00000       0.00000       0.00000       0.00000       0.00000       0.00000       0.00000       0.00000       0.00000       0.00000       74.7274       58.5068       29.4215       9.69136       0.00000       0.00000       0.00000       0.00000       0.00000       0.00000       0.00000       0.00000       0.00000       0.00000       0.00000       0.00000       0.00000       0.00000
   3  12 2001.0957    0.6143  0.8671 11.1312  0.0000  0.1059   0.0364   0.1847    0.1724   0.0000   403.2936       12.1270       12.1071       8.68908      -3.86652     -0.896476       0.00000       0.00000       0.00000       0.00000       0.00000       0.00000       0.00000       0.00000       0.00000       0.00000       0.00000       0.00000       67.1667       58.7259       44.6912       23.1121       8.21448       2.12542       0.00000       0.00000       0.00000       0.00000       0.00000       0.00000       0.00000       0.00000       0.00000       0.00000       0.00000       0.00000
   3  14 2273.4540    1.1597  0.5973 11.6633  0.0000  0.0566   0.0680   0.1052    0.1818   0.0000   393.6585       37.5483       8.59316     -0.880416       9.09621      0.422223       0.00000       0.00000       0.00000       0.00000       0.00000       0.00000       0.00000       0.00000       0.00000       0.00000       0.00000       0.00000       35.5346       34.2489       20.7840       10.5640       3.94189       1.14547       0.00000       0.00000       0.00000       0.00000       0.00000       0.00000       0.00000       0.00000       0.00000       0.00000       0.00000       0.00000
   3  15 2407.6573    1.5162  1.1900 11.6836  0.0000  0.0700   0.0719   0.1698    0.3060   0.0000   444.9275      -47.1189      -16.0827       6.22056      -1.50636     -0.991810       0.00000       0.00000       0.00000       0.00000       0.00000       0.00000       0.00000       0.00000       0.00000       0.00000       0.00000       0.00000       40.4060       37.2281       26.0402       15.5987       6.03951       1.72660       0.00000       0.00000       0.00000       0.00000       0.00000       0.00000       0.00000       0.00000       0.00000       0.00000       0.00000       0.00000
   3  16 2541.7982    2.1799  1.0133 10.7300 -0.0023  0.0559   0.0879   0.1355    1.0041   0.0000   412.5295       23.9538       20.4994       32.4458       1.66863      -2.05635       0.00000       0.00000       0.00000       0.00000       0.00000       0.00000       0.00000       0.00000       0.00000       0.00000       0.00000       0.00000       26.8489       29.6080       18.4914       13.0244       4.69565       1.90562       0.00000       0.00000       0.00000       0.00000       0.00000       0.00000       0.00000       0.00000       0.00000       0.00000       0.00000       0.00000
   3  17 2676.2388    2.3796  1.1002 11.1159  0.0000  0.0561   0.0941   0.1440    0.8907   0.0000   422.5736       33.7933       36.9863       11.0208      -4.59111     -0.438167       0.00000       0.00000       0.00000       0.00000       0.00000       0.00000       0.00000       0.00000       0.00000       0.00000       0.00000       0.00000       27.8889       27.5423       21.3259       12.3133       5.81904       1.68083       0.00000       0.00000       0.00000       0.00000       0.00000       0.00000       0.00000       0.00000       0.00000       0.00000       0.00000       0.00000
   3  18 2811.5967    2.9989  0.9043 12.4765  0.0000  0.0585   0.1338   0.1136    0.4203   0.0000   411.5447      -10.9753      -6.25551       7.32486       1.35614      -2.07915       0.00000       0.00000       0.00000       0.00000       0.00000       0.00000       0.00000       0.00000       0.00000       0.00000       0.00000       0.00000       27.2879       29.0128       19.8222       13.4686       5.42102       1.91233       0.00000       0.00000       0.00000       0.00000       0.00000       0.00000       0.00000       0.00000       0.00000       0.00000       0.00000       0.00000
   3  19 2947.1088    3.9372  0.7870 12.9274  0.0000  0.0498   0.1921   0.1214    0.3612   0.0000   423.9921       11.1851       6.54177      -9.40927      0.310124      -3.80389       0.00000       0.00000       0.00000       0.00000       0.00000       0.00000       0.00000       0.00000       0.00000       0.00000       0.00000       0.00000       29.4914       28.6954       17.8127       9.52780       3.91878       1.30529       0.00000       0.00000       0.00000       0.00000       0.00000       0.00000       0.00000       0.00000       0.00000       0.00000       0.00000       0.00000
   3  20 3082.5269    4.1382  1.2970 11.3849 -0.0007  0.0590   0.1578   0.1516    1.5052   0.0000   417.8188       47.8434       1.47935       13.0568     -0.599354      -2.68216       0.00000       0.00000       0.00000       0.00000       0.00000       0.00000       0.00000       0.00000       0.00000       0.00000       0.00000       0.00000       33.1137       30.3749       21.8279       11.9598       5.26713       1.48641       0.00000       0.00000       0.00000       0.00000       0.00000       0.00000       0.00000       0.00000       0.00000       0.00000       0.00000       0.00000
   3  21 3217.9693    4.4722  1.2772 12.0118  0.0000  0.0573   0.1804   0.1709    1.2895   0.0000   441.6729       56.5124       9.50666      -7.93325       9.21796      -1.67943       0.00000       0.00000       0.00000       0.00000       0.00000       0.00000       0.00000       0.00000       0.00000       0.00000       0.00000       0.00000       34.0014       30.8828       21.3240       11.5204       4.71363       1.31397       0.00000       0.00000       0.00000       0.00000       0.00000       0.00000       0.00000       0.00000       0.00000       0.00000       0.00000       0.00000
   3  22 3353.7116    3.9308  2.1979 12.0946  0.0127  0.0874   0.1296   0.2121    0.4739   0.0000   405.8929       33.5310       47.5720       12.6805       5.39055      -1.18094       0.00000       0.00000       0.00000       0.00000       0.00000       0.00000       0.00000       0.00000       0.00000       0.00000       0.00000       0.00000       49.4029       46.7974       32.1973       15.8713       7.65044       2.15817       0.00000       0.00000       0.00000       0.00000       0.00000       0.00000       0.00000       0.00000       0.00000       0.00000       0.00000       0.00000
   3  23 3489.7787    3.4586  2.8978 11.5232  0.0000  0.0975   0.1016   0.2540    0.5700   0.0000   417.2395       88.5091       19.1115       19.9535       5.22380      -1.61515       0.00000       0.00000       0.00000       0.00000       0.00000       0.00000       0.00000       0.00000       0.00000       0.00000       0.00000       0.00000       54.7532       49.7751       36.2052       20.4342       8.65462       2.36272       0.00000       0.00000       0.00000       0.00000       0.00000       0.00000       0.00000       0.00000       0.00000       0.00000       0.00000       0.00000
   3  24 3626.4923    2.8096  3.7556 11.6924 -0.0011  0.1240   0.0726   0.3092    0.2691   0.0000   427.1180       27.1969       45.5036      -17.3329      0.398732      -3.28982       0.00000       0.00000       0.00000       0.00000       0.00000       0.00000       0.00000       0.00000       0.00000       0.00000       0.00000       0.00000       71.1845       66.8445       45.6775       24.3609       10.5476       3.11778       0.00000       0.00000       0.00000       0.00000       0.00000       0.00000       0.00000       0.00000       0.00000       0.00000       0.00000       0.00000
   4  12 2051.6192    0.6343  0.3670 11.9482  0.0006  0.0372   0.0495   0.1036    0.0754   0.0000   446.2861       31.2755      0.172791      -9.96874      0.984143       8.83237      0.529383     -0.584014       0.00000       0.00000       0.00000       0.00000       0.00000       0.00000       0.00000       0.00000       0.00000       0.00000       10.3239       15.5785       9.68822       8.94319       4.95067       2.52776      0.885868      0.366828       0.00000       0.00000       0.00000       0.00000       0.00000       0.00000       0.00000       0.00000       0.00000       0.00000
   4  15 2458.5935    1.5374  0.8803 12.3728 -0.0031  0.0567   0.0568   0.1273    0.1695   0.0000   411.2409       9.39399       12.5563      -9.25354       2.32555      -2.90518      -1.25953      0.440519       0.00000       0.00000       0.00000       0.00000       0.00000       0.00000       0.00000       0.00000       0.00000       0.00000       21.2091       23.8298       20.8946       13.0249       8.22547       4.09894       1.77934      0.426469       0.00000       0.00000       0.00000       0.00000       0.00000       0.00000       0.00000       0.00000       0.00000       0.00000
   4  16 2593.1145    2.1380  0.9237 12.4777 -0.0099  0.0705   0.0797   0.1570    0.2194   0.0000   457.5364       36.0051       25.9993      -16.2756       16.6203      -6.73086      -3.86386      0.962553       0.00000       0.00000       0.00000       0.00000       0.00000       0.00000       0.00000       0.00000       0.00000       0.00000       29.7284       37.8414       29.2065       16.6990       11.1819       3.83658       2.21996      0.543327       0.00000       0.00000       0.00000       0.00000       0.00000       0.00000       0.00000       0.00000       0.00000       0.00000
   4  17 2728.5835    2.6528  1.0119 12.6768  0.0010  0.0597   0.0955   0.1391    0.2328   0.0000   484.7828       34.2676      -4.19125       22.4114       23.3047      -5.63512       3.41104     -0.129566       0.00000       0.00000       0.00000       0.00000       0.00000       0.00000       0.00000       0.00000       0.00000       0.00000       20.5417       23.7448       20.6156       13.2511       8.17688       4.16551       1.87173      0.451902       0.00000       0.00000       0.00000       0.00000       0.00000       0.00000       0.00000       0.00000       0.00000       0.00000
   4  18 2864.3703    3.3920  0.8991 12.6414  0.0044  0.1347   0.1344   0.1112    0.3356   0.0000   387.3333       1.55198      -25.3865      -15.3872      -9.76332       1.43771      -1.48267     -0.264824       0.00000       0.00000       0.00000       0.00000       0.00000       0.00000       0.00000       0.00000       0.00000       0.00000       76.1349       77.8800       55.6770       28.2764       11.4782       4.25641       1.38439      0.301897       0.00000       0.00000       0.00000       0.00000       0.00000       0.00000       0.00000       0.00000       0.00000       0.00000
   4  19 3000.2631    4.1493  0.9246 12.6162  0.0017  0.0499   0.1548   0.1171    0.4378   0.0000   378.6560       18.3428      -11.5023     -0.173756      -3.82717       1.78174     -0.474666    -0.0668180       0.00000       0.00000       0.00000       0.00000       0.00000       0.00000       0.00000       0.00000       0.00000       0.00000       20.3054       22.7743       17.2993       10.8170       7.34434       2.53435       1.42229      0.379482       0.00000       0.00000       0.00000       0.00000       0.00000       0.00000       0.00000       0.00000       0.00000       0.00000
   4  20 3136.1442    4.3264  1.1602 12.5267  0.0052  0.0557   0.1497   0.1367    0.4817   0.0000   427.5744       22.2964       11.1128       1.88574       1.70101      -6.26059     -0.666078   -0.00545376       0.00000       0.00000       0.00000       0.00000       0.00000       0.00000       0.00000       0.00000       0.00000       0.00000       22.4553       22.7360       18.6610       13.0787       7.44252       3.72974       1.34712      0.360407       0.00000       0.00000       0.00000       0.00000       0.00000       0.00000       0.00000       0.00000       0.00000       0.00000
   4  21 3271.7892    4.1701  1.4988 12.1443  0.0016  0.0674   0.1285   0.1715    0.5735   0.0000   434.3498       37.5153       18.3201      -5.98087      -13.7824      0.442455       1.57565    -0.0575177       0.00000       0.00000       0.00000       0.00000       0.00000       0.00000       0.00000       0.00000       0.00000       0.00000       25.4347       22.6704       19.5474       17.1777       10.8825       4.67309       1.67247      0.439615       0.00000       0.00000       0.00000       0.00000       0.00000       0.00000       0.00000       0.00000       0.00000       0.00000
   4  22 3408.2926    3.6553  2.1040 12.3043 -0.0025  0.0797   0.0970   0.2036    0.2840   0.0000   455.4913       66.0238       31.6493      -5.33898       6.25439      -1.08375      0.275766     -0.607753       0.00000       0.00000       0.00000       0.00000       0.00000       0.00000       0.00000       0.00000       0.00000       0.00000       32.0487       34.1156       27.8773       17.9486       10.4140       5.07131       1.97570      0.519646       0.00000       0.00000       0.00000       0.00000       0.00000       0.00000       0.00000       0.00000       0.00000       0.00000
   4  23 3544.8340    3.0346  2.8066 12.2760 -0.0045  0.0943   0.0717   0.2390    0.1807   0.0000   442.5600       63.0882       47.5184       33.9992      -20.3226      -2.38705       4.85956      -1.39129       0.00000       0.00000       0.00000       0.00000       0.00000       0.00000       0.00000       0.00000       0.00000       0.00000       39.3454       40.1561       33.1393       22.2831       12.9436       6.19317       2.40060      0.600155       0.00000       0.00000       0.00000       0.00000       0.00000       0.00000       0.00000       0.00000       0.00000       0.00000
   4  24 3681.8039    2.5196  3.8881 12.2659 -0.0012  0.1223   0.0525   0.3080    0.1241   0.0000   462.3222       89.5224       7.57800       32.3155       13.2709     -0.831197       7.83672     -0.157429       0.00000       0.00000       0.00000       0.00000       0.00000       0.00000       0.00000       0.00000       0.00000       0.00000       47.0532       52.6382       42.0784       27.5150       14.9017       7.68741       3.15697      0.862287       0.00000       0.00000       0.00000       0.00000       0.00000       0.00000       0.00000       0.00000       0.00000       0.00000
   4  26 3956.5242    1.6830  7.2732 11.9089 -0.0043  0.1932   0.0273   0.4724    0.0734   0.0000   448.6288       91.9885       3.43836       2.13057       23.6748      -13.4029      -12.0253      -2.62044       0.00000       0.00000       0.00000       0.00000       0.00000       0.00000       0.00000       0.00000       0.00000       0.00000       74.8439       88.0520       71.9360       46.0487       25.7854       14.3856       5.65123       1.44656       0.00000       0.00000       0.00000       0.00000       0.00000       0.00000       0.00000       0.00000       0.00000       0.00000
   5  12 2098.4889    0.6884  0.6119 12.2379  0.0025  0.0501   0.0362   0.1122    0.0790   0.0000   421.1774      -35.4208      -3.55778       12.0067       11.6511       1.73231       1.48187       1.18098      0.226543     0.0132055       0.00000       0.00000       0.00000       0.00000       0.00000       0.00000       0.00000       0.00000       17.3866       14.9313       12.5002       12.1757       9.66096       5.68374       2.49255      0.873337      0.280212     0.0591515       0.00000       0.00000       0.00000       0.00000       0.00000       0.00000       0.00000       0.00000
   5  13 2235.4109    0.9584  0.7111 12.3755 -0.0037  0.0427   0.0444   0.0925    0.0943   0.0000   414.9019      -6.41394       10.0084      -12.4958      -5.43059      -6.70705      -2.30315     -0.622226     -0.217898    -0.0932605       0.00000       0.00000       0.00000       0.00000       0.00000       0.00000       0.00000       0.00000       13.7566       16.2258       13.2725       10.0213       6.23709       3.95834       1.83094      0.823766      0.251757     0.0712288       0.00000       0.00000       0.00000       0.00000       0.00000       0.00000       0.00000       0.00000
   5  14 2371.0637    1.3564  0.8288 12.4849 -0.0026  0.0453   0.0540   0.1033    0.1206   0.0000   436.5233       11.5028       5.51571      -3.82548       10.2573       3.61718     -0.253304     -0.527805      0.136252   -0.00519787       0.00000       0.00000       0.00000       0.00000       0.00000       0.00000       0.00000       0.00000       12.5855       15.4281       12.9456       10.8085       7.20933       3.91440       2.41628      0.857061      0.331873     0.0842202       0.00000       0.00000       0.00000       0.00000       0.00000       0.00000       0.00000       0.00000
   5  15 2506.0331    1.8960  0.9479 12.4361 -0.0028  0.0461   0.0678   0.1009    0.1612   0.0000   423.7061       23.6601       39.7202      -12.8573      -4.89084      -2.79491       1.33175      0.181380     -0.268325     0.0774316       0.00000       0.00000       0.00000       0.00000       0.00000       0.00000       0.00000       0.00000       16.9889       19.0602       16.0543       11.4934       7.55692       4.17023       1.93678      0.816147      0.291399     0.0641615       0.00000       0.00000       0.00000       0.00000       0.00000       0.00000       0.00000       0.00000
   5  16 2641.3486    2.3394  1.1147 12.5933 -0.0038  0.0476   0.0760   0.1244    0.1940   0.0000   420.0690     -0.820220       24.6392      -1.14573      -15.3176      -5.46793      0.855804      0.683804      0.191861     0.0642263       0.00000       0.00000       0.00000       0.00000       0.00000       0.00000       0.00000       0.00000       14.5396       16.2995       14.8041       10.9786       8.04766       4.44022       2.29305      0.934556      0.353389     0.0774714       0.00000       0.00000       0.00000       0.00000       0.00000       0.00000       0.00000       0.00000
   5  17 2777.4621    3.0502  0.8083 12.3349  0.0004  0.0377   0.1000   0.0897    0.2613   0.0000   434.8217       16.8145      -3.10451       15.0112      -2.60408      -3.40123       1.24996     -0.171551     -0.132510    -0.0266051       0.00000       0.00000       0.00000       0.00000       0.00000       0.00000       0.00000       0.00000       11.4148       12.7780       10.8866       8.72695       6.23468       3.60849       1.75187      0.744171      0.258032     0.0624935       0.00000       0.00000       0.00000       0.00000       0.00000       0.00000       0.00000       0.00000
   5  18 2913.8700    3.6100  1.1865 12.2205  0.0032  0.0599   0.1010   0.1283    0.4181   0.0000   455.1013       57.5483       10.5613      -9.15538     -0.910278       8.59758       3.29382      -1.70195     -0.205608     0.0951644       0.00000       0.00000       0.00000       0.00000       0.00000       0.00000       0.00000       0.00000       15.9974       19.7399       17.6190       12.1983       9.96336       5.92172       2.86301       1.32199      0.476271      0.101582       0.00000       0.00000       0.00000       0.00000       0.00000       0.00000       0.00000       0.00000
   5  20 3186.4308    4.3294  1.3253 12.8012 -0.0027  0.0606   0.1163   0.1402    0.3420   0.0000   460.4661       33.1987      -18.1190      0.192775       5.51039      -2.70636      -1.72009     -0.568329      0.486641     -0.139711       0.00000       0.00000       0.00000       0.00000       0.00000       0.00000       0.00000       0.00000       17.0486       18.8902       18.4579       14.2874       9.07932       5.96121       3.12783       1.40306      0.462526      0.101060       0.00000       0.00000       0.00000       0.00000       0.00000       0.00000       0.00000       0.00000
   5  21 3322.7269    3.9963  1.4151 12.3105  0.0021  0.0671   0.1023   0.1481    0.4126   0.0000   440.2772       85.2043       25.2333      0.942744       3.40515      -5.97026       1.93190     -0.557045     -0.261175    -0.0624138       0.00000       0.00000       0.00000       0.00000       0.00000       0.00000       0.00000       0.00000       19.8395       22.9508       21.1708       16.7540       12.5111       7.31244       3.71344       1.64206      0.585807      0.125078       0.00000       0.00000       0.00000       0.00000       0.00000       0.00000       0.00000       0.00000
   5  22 3459.4195    3.4620  2.4060 12.2489 -0.0019  0.0811   0.0683   0.1931    0.2045   0.0000   453.0264       88.9900      -14.8538       17.1769       2.89611      -2.52930       1.32107      -2.88072     -0.813339     -0.352866       0.00000       0.00000       0.00000       0.00000       0.00000       0.00000       0.00000       0.00000       24.1064       26.8640       24.4996       19.5146       13.0372       8.12741       4.16120       1.83797      0.601037      0.138639       0.00000       0.00000       0.00000       0.00000       0.00000       0.00000       0.00000       0.00000
   5  23 3596.6530    2.9645  3.3940 12.0612  0.0013  0.1072   0.0499   0.2607    0.1490   0.0000   395.7788       64.6930      -35.3478       10.0916       19.6623     -0.440796      -6.52721      0.353684      0.191756     -0.152824       0.00000       0.00000       0.00000       0.00000       0.00000       0.00000       0.00000       0.00000       34.3861       40.7580       35.4915       25.4777       16.6198       9.99525       4.95393       2.32533      0.787112      0.181013       0.00000       0.00000       0.00000       0.00000       0.00000       0.00000       0.00000       0.00000
   5  24 3734.2830    2.3724  4.8588 12.1339 -0.0019  0.1311   0.0347   0.3117    0.0953   0.0000   425.7867       70.5910       46.6017      0.742574      -10.8502      -3.07662       11.7582      0.605132     -0.337660    -0.0619566       0.00000       0.00000       0.00000       0.00000       0.00000       0.00000       0.00000       0.00000       38.7998       47.3915       41.7445       33.4931       21.6890       13.1413       7.08853       3.14192       1.06580      0.251372       0.00000       0.00000       0.00000       0.00000       0.00000       0.00000       0.00000       0.00000
   5  25 3871.7119    1.9893  6.8920 12.0314 -0.0002  0.1566   0.0265   0.4079    0.0742   0.0000   423.9157      -7.55160      -10.7707       71.7261      -14.0907       2.63933       1.45408       3.65746      -1.58213     -0.362952       0.00000       0.00000       0.00000       0.00000       0.00000       0.00000       0.00000       0.00000       47.9205       57.3286       51.2038       40.3992       27.0083       17.4921       8.32144       3.99674       1.29895      0.291362       0.00000       0.00000       0.00000       0.00000       0.00000       0.00000       0.00000       0.00000
   6  10 1866.1488    0.4031  0.2271 10.5036 -0.0161  0.0318   0.0272   0.0501    0.0638   0.0000   433.2227      -6.07756       21.2269      -4.66091      -2.11782      -2.59676    -0.0102273       1.22154      0.164781    -0.0535806     0.0110413     0.0160676       0.00000       0.00000       0.00000       0.00000       0.00000       0.00000       7.57743       9.88661       8.09201       6.79118       5.33253       3.29867       1.95787       1.05854      0.428103      0.170490     0.0591289     0.0138023       0.00000       0.00000       0.00000       0.00000       0.00000       0.00000
   6  11 2004.0783    0.5920  0.3954 10.6025 -0.0058  0.0395   0.0340   0.0762    0.0848   0.0000   438.9589       9.78810      -2.47174      -9.99000      -6.30600       3.96838       3.58829      0.475163     -0.446774     -0.381628    -0.0324058    0.00883891       0.00000       0.00000       0.00000       0.00000       0.00000       0.00000       8.12526       10.2089       10.1255       8.20761       5.96173       4.27386       3.14918       1.04819      0.821937      0.259688     0.0860716     0.0181994       0.00000       0.00000       0.00000       0.00000       0.00000       0.00000
   6  13 2279.7954    1.1285  0.8521 11.1984  0.0022  0.0392   0.0441   0.1010    0.1217   0.0000   427.0557       5.35098       3.27302       7.25783       13.1302      -2.50521      -2.01728     0.0209472      0.274543     0.0532889     0.0296218    -0.0113589       0.00000       0.00000       0.00000       0.00000       0.00000       0.00000       9.70806       12.4680       11.1881       9.25802       6.23078       4.19910       2.48937       1.24847      0.635633      0.242101     0.0749492     0.0170533       0.00000       0.00000       0.00000       0.00000       0.00000       0.00000
   6  14 2415.5157    1.5043  0.7156 11.5896 -0.0110  0.0367   0.0596   0.0830    0.1346   0.0000   430.9222       19.6056       2.01059      -21.4291      -2.26298       3.96620       2.82549      -1.46708     -0.582917      0.130006     0.0628613     0.0151456       0.00000       0.00000       0.00000       0.00000       0.00000       0.00000       9.71401       12.4103       10.1191       8.55508       6.38044       4.02935       2.53264       1.14699      0.581307      0.194564     0.0678412     0.0157472       0.00000       0.00000       0.00000       0.00000       0.00000       0.00000
   6  15 2551.1241    2.0132  0.7037 12.1636  0.0058  0.0874   0.0831   0.0832    0.1307   0.0000   446.1025       15.3767       6.40684      0.469445       4.00152       5.36450      -2.79709     -0.138172      0.367977     0.0451095     -0.232952     0.0261903       0.00000       0.00000       0.00000       0.00000       0.00000       0.00000       35.4954       43.7026       38.6450       26.6015       14.7411       6.82694       3.04366       1.19967      0.530542      0.185301     0.0644875     0.0139363       0.00000       0.00000       0.00000       0.00000       0.00000       0.00000
   6  16 2687.2341    2.6375  0.8415 12.4782  0.0005  0.0392   0.0983   0.0889    0.1609   0.0000   437.5238       15.3739       9.69680       5.34994       4.93837       2.22410      -2.49777      -2.55196    -0.0616312      0.292350    -0.0181098    -0.0349705       0.00000       0.00000       0.00000       0.00000       0.00000       0.00000       12.0634       14.4017       12.6115       9.92986       6.49385       4.04623       2.22969       1.14524      0.502325      0.196402     0.0574371     0.0137731       0.00000       0.00000       0.00000       0.00000       0.00000       0.00000
   6  17 2823.8202    3.3710  0.7040 12.6042 -0.0086  0.0334   0.1376   0.0767    0.1995   0.0000   425.6562       13.1422       11.2931      -10.7265      -5.06708      -6.90499     -0.364859     -0.342684     -0.417290     -0.383052    -0.0378495     0.0165257       0.00000       0.00000       0.00000       0.00000       0.00000       0.00000       8.90630       10.3400       9.15322       7.53328       5.69987       3.77122       2.05581       1.24028      0.449436      0.202453     0.0584708     0.0128984       0.00000       0.00000       0.00000       0.00000       0.00000       0.00000
   6  19 3097.4227    4.0094  0.9458 13.6576 -0.0004  0.0421   0.1555   0.1017    0.1959   0.0000   436.3160       49.4531       12.8117       3.10216      0.529406      -6.52792      -2.10752      -1.01447     -0.216578     -0.146610    -0.0614991    0.00608046       0.00000       0.00000       0.00000       0.00000       0.00000       0.00000       11.7101       12.8561       11.4865       9.70979       7.24194       4.89418       2.72835       1.44852      0.606633      0.240407     0.0679848     0.0151975       0.00000       0.00000       0.00000       0.00000       0.00000       0.00000
   6  21 3371.2708    3.7535  1.9921 12.2638 -0.0013  0.0666   0.0925   0.1710    0.3492   0.0000   450.4071       29.0973       12.4256       30.9503      0.216323       2.13963       6.17343      -2.19747      0.174982     -0.114935     0.0216826   -0.00180917       0.00000       0.00000       0.00000       0.00000       0.00000       0.00000       17.0607       21.1017       19.5719       15.4051       10.9750       7.23460       4.21305       2.21954       1.04290      0.414536      0.128559     0.0274747       0.00000       0.00000       0.00000       0.00000       0.00000       0.00000
   6  22 3508.4143    3.2083  2.5327 11.3582  0.0018  0.0754   0.0721   0.2125    0.4880   0.0000   412.9054       16.7495      -5.72072      -2.76238      -21.8781      -1.71047       7.63865     -0.735005     -0.834956     -0.174312     0.0388413    -0.0157756       0.00000       0.00000       0.00000       0.00000       0.00000       0.00000       19.8415       23.4546       21.8331       17.8933       13.5958       9.05834       5.23301       2.85828       1.24844      0.521893      0.158109     0.0315752       0.00000       0.00000       0.00000       0.00000       0.00000       0.00000
   6  23 3646.2471    2.7523  3.6796 11.1553  0.0026  0.1033   0.0539   0.2557    0.2926   0.0000   389.2365       1.57596       10.2389       15.4759      -39.3752       3.63779       4.72174      -4.62046      -1.39269       1.67005    -0.0821975    -0.0379506       0.00000       0.00000       0.00000       0.00000       0.00000       0.00000       30.1898       35.3775       33.4252       26.2439       18.2685       11.7016       7.05758       3.43291       1.77037      0.663616      0.206510     0.0389851       0.00000       0.00000       0.00000       0.00000       0.00000       0.00000
   6  26 4060.5154    1.5437  7.9812 10.9591  0.0010  0.1850   0.0256   0.4803    0.0893   0.0000   441.3576       70.9750       30.1682      -94.2727       2.61625       1.46167      -20.5612      -10.8372      -2.71145       1.21522     -0.464390    0.00315123       0.00000       0.00000       0.00000       0.00000       0.00000       0.00000       44.8084       56.2758       53.4451       43.8787       33.6461       22.3987       13.5114       7.44421       3.38029       1.36765      0.416962     0.0820826       0.00000       0.00000       0.00000       0.00000       0.00000       0.00000
   7  10 1906.8612    0.4530  0.2717 10.6713 -0.0119  0.0569   0.0314   0.0466    0.0576   0.0000   432.3321      -3.61675       8.79326      -2.08375      -4.06233       1.77673      0.379991      -1.59301     -0.476610      0.431912     -0.114587     0.0467872     0.0133022   -0.00431326       0.00000       0.00000       0.00000       0.00000       19.1447       22.3330       20.7137       16.2579       10.4328       5.26110       2.94087       2.01378       1.12293      0.460774      0.156218     0.0420572     0.0109730    0.00253937       0.00000       0.00000       0.00000       0.00000
   7  11 2045.8789    0.6831  0.4645 10.8005 -0.0044  0.0311   0.0335   0.0623    0.0748   0.0000   429.6301      -14.8149       15.3076       10.5368     -0.253599       1.00989      -1.02014      -2.20312      0.473709      0.226955      0.362594     0.0872871     0.0179486    0.00806425       0.00000       0.00000       0.00000       0.00000       6.92019       7.54345       6.80090       6.51425       5.43865       3.61472       2.56879       1.49292      0.867574      0.353563      0.154516     0.0450285     0.0143171    0.00300716       0.00000       0.00000       0.00000       0.00000
   7  13 2322.2890    1.1805  0.6683 11.4591 -0.0031  0.0372   0.0446   0.0730    0.1033   0.0000   429.0775      0.632809       4.89045       1.77569     -0.611500     -0.944469      0.429062     -0.455600      0.287650     0.0635903    -0.0448570    -0.0573242   -0.00758989   0.000580002       0.00000       0.00000       0.00000       0.00000       8.01803       10.5299       8.84828       8.72424       6.33482       3.98824       2.73884       1.59219      0.935726      0.379569      0.174848     0.0537946     0.0172695    0.00399491       0.00000       0.00000       0.00000       0.00000
   7  14 2458.1972    1.5491  0.8651 11.7331  0.0059  0.0411   0.0536   0.0990    0.1190   0.0000   446.5703       14.4221       8.02693       1.17072      -6.76960      -4.27973      -3.82671    -0.0662633      0.274104     -0.518364     -0.159937     0.0670400     0.0216121    0.00570088       0.00000       0.00000       0.00000       0.00000       9.96554       11.3358       10.2904       10.6704       7.29948       4.32777       2.89680       2.11125       1.13697      0.539884      0.190107     0.0623620     0.0159487    0.00388621       0.00000       0.00000       0.00000       0.00000
   7  15 2594.2945    1.9574  0.9732 12.1802  0.0003  0.0438   0.0663   0.1009    0.1299   0.0000   436.2605       23.5255       20.2217      0.741151       9.24196      0.132278      -1.85470      -2.60051      0.195761     -0.311269     0.0600887     -0.109332    -0.0152081   -0.00570064       0.00000       0.00000       0.00000       0.00000       11.6565       14.1066       13.1090       11.3884       8.16338       4.99417       3.26448       1.91407       1.08796      0.459311      0.194924     0.0618439     0.0184580    0.00373654       0.00000       0.00000       0.00000       0.00000
   7  16 2731.2693    2.8670  0.7598 12.9298 -0.0072  0.0339   0.1024   0.0775    0.1267   0.0000   440.6715       10.4143       15.9748      0.642020       2.97580      -1.26633       3.66720     -0.260396      -1.23542     0.0319113    -0.0546222     0.0349008   -0.00346919  -0.000720264       0.00000       0.00000       0.00000       0.00000       7.78709       9.34120       8.64088       7.96636       5.47324       4.11785       2.59352       1.47961      0.813170      0.382176      0.163008     0.0565051     0.0140462    0.00332176       0.00000       0.00000       0.00000       0.00000
   7  17 2868.4815    3.0254  0.6693 13.5096 -0.0091  0.0341   0.1289   0.0824    0.1068   0.0000   446.8504       21.6445       12.2396       15.5377      -2.08805      -3.42727       1.15432      -1.76784     -0.503380      0.954534      0.228464    -0.0357371   -0.00550103   0.000853832       0.00000       0.00000       0.00000       0.00000       7.91729       9.30714       8.80504       7.66839       5.58645       4.15950       2.88207       1.44144      0.784530      0.404917      0.177415     0.0533645     0.0149859    0.00309001       0.00000       0.00000       0.00000       0.00000
   7  18 3005.7778    3.9048  0.8078 13.7195 -0.0038  0.0396   0.1417   0.0848    0.1213   0.0000   430.2099       26.3510       25.9430      -22.1067       9.83238       9.91839       1.24334     -0.861524      0.651802    -0.0155173     0.0437245   -0.00840743     0.0116720    0.00276188       0.00000       0.00000       0.00000       0.00000       9.80398       12.1313       11.7152       9.35400       6.90599       4.48525       3.04865       1.58611      0.810820      0.462496      0.184232     0.0608803     0.0186657    0.00345483       0.00000       0.00000       0.00000       0.00000
   7  19 3142.9083    4.0508  0.9866 13.7170 -0.0131  0.0493   0.1406   0.0956    0.1497   0.0000   440.1910       28.8403       11.1797      -5.49573      -1.34239     -0.407495      0.388840      -2.33067       1.18123     -0.908262      0.405973     -0.108030    -0.0303581   -0.00174614       0.00000       0.00000       0.00000       0.00000       12.1247       13.3272       12.7390       13.1183       9.41725       5.05269       3.66155       2.61456       1.48255      0.634685      0.244521     0.0704584     0.0209089    0.00434120       0.00000       0.00000       0.00000       0.00000
   7  20 3280.1798    3.8865  1.2054 13.0522 -0.0012  0.0454   0.1189   0.1038    0.2211   0.0000   433.2223       23.9213       7.53225      -3.15597      0.425031       7.70410      -4.32461      -1.61580       1.78002     -0.175205      0.116496     0.0459602    0.00259521   0.000643941       0.00000       0.00000       0.00000       0.00000       9.95603       12.5669       11.8454       9.99027       7.57483       5.47469       3.62903       2.00428       1.12323      0.503332      0.231067     0.0771932     0.0225187    0.00455677       0.00000       0.00000       0.00000       0.00000
   7  21 3417.7462    3.3388  1.8259 12.9338 -0.0052  0.0573   0.0889   0.1436    0.1420   0.0000   454.7394       53.6869      -1.09004       4.40041       18.1981      -8.48448       5.17537    -0.0293215       2.56305     -0.962528    -0.0131326    0.00529728    0.00634480    0.00707716       0.00000       0.00000       0.00000       0.00000       12.8053       16.3335       15.0608       13.3293       9.83603       6.50838       4.35993       2.49838       1.50379      0.609364      0.287679     0.0917679     0.0284174    0.00584835       0.00000       0.00000       0.00000       0.00000
   7  22 3555.5865    2.8988  2.7636 12.1195 -0.0029  0.0736   0.0592   0.1877    0.1565   0.0000   427.0481       39.5601       8.08875       16.9917       4.24498      -10.8778       6.41410      -1.91634      -1.87465      -1.53496      0.657906     0.0373094    -0.0584131    -0.0107594       0.00000       0.00000       0.00000       0.00000       16.3064       20.2596       18.7431       16.6116       12.7703       9.11940       6.24272       3.37016       1.92910      0.863512      0.403649      0.125729     0.0374546    0.00743925       0.00000       0.00000       0.00000       0.00000
   7  23 3693.6766    2.4344  3.9436 11.7943 -0.0017  0.0984   0.0427   0.2562    0.1191   0.0000   399.8587       54.8387       50.5009       33.5470       8.55322       15.4528      -4.55150     -0.534907      -1.16513     -0.161723     -0.165733     -0.345125     0.0109255    -0.0201822       0.00000       0.00000       0.00000       0.00000       21.7343       26.1675       25.5816       22.7331       16.6824       12.6433       7.53859       4.96959       2.68859       1.22595      0.522232      0.194983     0.0488347    0.00996258       0.00000       0.00000       0.00000       0.00000
   7  24 3831.9365    2.0785  5.4567 11.2836  0.0014  0.1205   0.0319   0.3325    0.1075   0.0000   419.8042       61.6953      -4.41530       8.17507      -3.34178      -24.3541      -10.4626      0.498318      0.658058      -2.54767      0.458755      0.543041     0.0797675    0.00122373       0.00000       0.00000       0.00000       0.00000       25.9223       33.9372       31.2586       28.4679       20.9129       15.2031       10.1945       5.70349       3.36054       1.48686      0.712606      0.231361     0.0652796     0.0130049       0.00000       0.00000       0.00000       0.00000
   7  25 3970.6598    1.7322  6.8368 11.2111 -0.0023  0.1442   0.0255   0.3982    0.0784   0.0000   413.6169       81.0413       42.1872       40.4968       2.08323       16.2865       22.9218      -4.33264      -2.06955       2.47206      0.746944     -0.290532    0.00239186    -0.0245296       0.00000       0.00000       0.00000       0.00000       30.6123       37.1771       36.9056       33.3545       25.0517       18.9434       12.3557       7.61700       3.97221       2.07515      0.832514      0.303049     0.0788279     0.0150812       0.00000       0.00000       0.00000       0.00000
   7  28 4387.5725    0.9929 13.0569 10.8239 -0.0061  0.2862   0.0151   0.7649    0.0482   0.0000   430.0476       199.617      -33.5156       12.0837       15.0093      -62.0205      -8.62882       53.2813      -6.95302      -14.4002       2.25374     -0.838949     -0.349709     0.0120705       0.00000       0.00000       0.00000       0.00000       61.5988       77.6329       78.1715       66.8684       52.5395       38.3435       25.0760       15.6507       8.36698       4.15892       1.73818      0.632257      0.169892     0.0301496       0.00000       0.00000       0.00000       0.00000
   8   9 1806.1967    0.3451  0.2472 10.9768 -0.0126  0.0436   0.0231   0.0439    0.0525   0.0000   431.2542       7.26415       20.2401       4.97610      0.137613       1.43709       1.96426     -0.765130      0.899744      0.321446    0.00445139     0.0875209    -0.0264802   -0.00919105   4.39682e-06  -4.58392e-05       0.00000       0.00000       12.6340       15.4731       13.8905       10.9207       9.03951       6.72004       4.84789       2.58685       1.27629      0.485981      0.201152     0.0772818     0.0278211    0.00855901    0.00231277   0.000413203       0.00000       0.00000
   8  11 2086.1528    0.6609  0.4771 11.3677 -0.0002  0.0287   0.0310   0.0810    0.0662   0.0000   428.2835       3.36660       8.35944       3.19489       5.91828       3.78101      -5.62761      0.135735     -0.678481     -0.743665     -0.286019     0.0458215    -0.0239006  -0.000564417    0.00901393   -0.00164304       0.00000       0.00000       5.68196       7.15823       6.69224       5.82506       5.09392       3.46300       2.32566       1.59666      0.917129      0.493201      0.247068     0.0946950     0.0358879     0.0138903    0.00367689   0.000647094       0.00000       0.00000
   8  12 2225.1040    0.9913  0.6913 11.5108 -0.0045  0.0339   0.0359   0.0736    0.0824   0.0000   432.8421     -0.340603       2.32853     -0.925339      -5.69164      -1.23929      0.512818     -0.310221     -0.250746     -0.550580    -0.0213630     0.0251424    -0.0388993   -0.00656610    0.00467513  -0.000115209       0.00000       0.00000       6.29056       8.20480       7.73537       7.07446       5.28794       4.02955       2.75626       1.70205       1.04258      0.556712      0.266548      0.121975     0.0477849     0.0151071    0.00406468   0.000844377       0.00000       0.00000
   8  14 2499.4663    1.7511  0.9419 12.1471 -0.0007  0.0474   0.0580   0.0861    0.1235   0.0000   438.9019       7.73789       10.0650       5.19880     -0.701489      -4.67817      -1.92545      -1.97228     -0.241632     -0.326259      0.414893     -0.203830     0.0318268     0.0184560    0.00295698  -0.000572746       0.00000       0.00000       7.35723       11.8209       8.57083       10.1806       6.71790       6.22852       3.74812       2.76510       1.31453      0.862760      0.354109      0.197579     0.0587071     0.0248325    0.00541187    0.00156497       0.00000       0.00000
   8  15 2636.2310    2.4246  0.9017 12.2459 -0.0046  0.0358   0.0772   0.0806    0.1505   0.0000   442.4224      0.555643       15.0643       5.34303       2.16095      -6.37714      -7.51898      0.825028     -0.304072     -0.383434     0.0925721     -0.131757    -0.0292066    -0.0203888   -0.00249294   0.000111481       0.00000       0.00000       6.33370       8.49174       7.23679       7.78048       5.62704       4.49274       3.00829       1.87433       1.25805      0.597951      0.317165      0.117350     0.0548976     0.0157551    0.00419519   0.000996334       0.00000       0.00000
   8  16 2773.8308    3.0227  0.8309 12.8697 -0.0047  0.0349   0.0963   0.0783    0.1454   0.0000   431.1517       30.7301       12.8329      -1.47600     -0.330469      -9.75176      -3.75065      -1.11450     0.0765232      0.682623      0.217909     -0.234977    -0.0687554    -0.0116214   -0.00537441   0.000548456       0.00000       0.00000       6.96306       8.77065       8.22043       7.13462       5.95886       4.28514       3.10452       1.81267       1.07321      0.580354      0.241091      0.126810     0.0459697     0.0141875    0.00427388   0.000788459       0.00000       0.00000
   8  17 2911.6838    3.6301  0.8121 13.4643 -0.0030  0.0327   0.1139   0.0766    0.1236   0.0000   423.9360       15.5201       15.9327       8.11869      -1.72046      -1.42772     -0.488756     -0.923927       1.29784     0.0791989      0.310359     0.0618827    -0.0182015    -0.0104759   -0.00114633  -0.000403295       0.00000       0.00000       6.21201       7.68057       7.32269       6.62473       5.53041       3.90003       2.79887       1.80223       1.02113      0.578895      0.275435      0.121089     0.0428702     0.0146937    0.00411864   0.000759836       0.00000       0.00000
   8  20 3324.5283    3.7834  1.4028 13.7704 -0.0101  0.0496   0.1062   0.1155    0.1132   0.0000   408.6906       37.5247      -1.58529       33.8902       7.97650      -2.26101       1.84875      -3.64733      -1.60587     -0.148261     -0.414409     -0.221801    -0.0372924    0.00790120   -0.00556422   -0.00320122       0.00000       0.00000       9.30372       12.3600       10.5118       10.5444       8.18869       6.29118       4.38309       2.76676       1.69611      0.855610      0.420644      0.176157     0.0689276     0.0218586    0.00601754    0.00137559       0.00000       0.00000
   8  21 3462.6391    3.1212  2.3531 13.1433  0.0040  0.0655   0.0676   0.1634    0.0908   0.0000   411.2241       46.6984       41.1377      -28.8883      -6.12814      -1.24273      -3.92266      -1.94643     -0.128152      0.816524      0.285820     -0.128534    -0.0855648    0.00263035    -0.0147672   -0.00249611       0.00000       0.00000       11.6863       15.6454       14.1186       13.1760       10.8962       8.52629       5.85822       3.81524       2.22161       1.24469      0.556183      0.266962     0.0986176     0.0342795    0.00898375    0.00175862       0.00000       0.00000
   8  22 3601.1532    2.6683  3.2388 12.4295  0.0026  0.0777   0.0482   0.1945    0.0911   0.0000   446.3313       23.8263      -1.57203       19.4077       41.1517       6.52597      -15.5126      -11.6272       2.96780     -0.443087      -1.11185     -0.769161      0.388856    -0.0544047   -0.00842862    0.00134882       0.00000       0.00000       14.8178       18.6063       17.9290       15.6085       13.4128       9.76755       6.69383       4.56456       2.55149       1.39244      0.714205      0.290004      0.112646     0.0398615     0.0105379    0.00177361       0.00000       0.00000
   8  24 3878.3267    1.9742  5.6336 11.7376  0.0020  0.1229   0.0285   0.3114    0.0771   0.0000   428.0206       31.5799      -43.2714       12.9866       51.2388       4.72685      -25.1367      -15.5929       3.54293      -2.36955      0.631829     0.0247377    -0.0731800     -0.114482    -0.0297338  -0.000310377       0.00000       0.00000       22.0378       29.3133       28.1073       25.3678       21.3023       15.4726       10.9539       7.07525       4.20169       2.22975       1.15610      0.486191      0.195190     0.0651056     0.0180083    0.00316719       0.00000       0.00000
   8  25 4017.8940    1.5991  7.4073 11.4944  0.0020  0.1478   0.0208   0.3851    0.0598   0.0000   434.1486       84.6100      -5.37035      -22.9843     -0.893645       12.7254      -15.3211      -19.3485       5.91965     -0.691594     0.0507068     -0.675589     -0.295801      0.176737    -0.0268520   0.000374800       0.00000       0.00000       29.4832       36.4046       36.8308       31.8012       26.2720       20.5906       13.7614       9.10743       5.30132       2.88810       1.42452      0.630450      0.254987     0.0856230     0.0207368    0.00355937       0.00000       0.00000
   8  26 4157.1682    1.3730  9.3217 11.3253 -0.0021  0.1746   0.0176   0.4809    0.0517   0.0000   409.0697       1.15543       117.073      -58.3343       29.6180       2.34199       20.6828       1.55313      -2.35706      -5.46313      0.644779      0.932737     -0.109336     -0.299579     0.0131513  -0.000265472       0.00000       0.00000       34.4460       41.4257       42.0183       38.5896       30.9111       23.8474       16.5435       10.8242       6.57723       3.59708       1.81376      0.789537      0.311285      0.100523     0.0249569    0.00428659       0.00000       0.00000
   8  27 4296.5101    1.1516 11.7098 11.2490 -0.0017  0.2333   0.0153   0.6088    0.0450   0.0000   431.0595       1.55459      -7.46643      -1.57025      -9.49267      -18.1837       28.8152       6.65444      -1.22760       3.54752      0.604215     -0.441417      0.490495    -0.0606667    -0.0353210   -0.00756960       0.00000       0.00000       42.4152       55.4993       55.3069       49.0313       41.5900       32.4561       22.0740       14.1778       8.55793       4.59116       2.20158       1.01113      0.410477      0.139452     0.0364358    0.00627931       0.00000       0.00000
   9   9 1843.6191    0.3855  0.3286  9.9911 -0.0094  0.0487   0.0237   0.0534    0.0578   0.0000   442.2690       2.90056       13.7448       5.28494       9.71036       2.40336      0.180562      -1.37259      -1.16215     -0.105097     0.0558812     -0.135714     0.0263151     0.0389515     0.0122952   -0.00527955  -0.000805624  -0.000129836       7.45944       12.6340       10.0297       10.7950       7.01740       6.06274       3.63363       2.32399       1.70907      0.645630      0.617931      0.197778      0.152646     0.0319588     0.0226278    0.00532878    0.00146201   0.000369061
   9  10 1984.2342    0.5653  0.4487 10.2805 -0.0072  0.0301   0.0250   0.0639    0.0783   0.0000   433.1954      -3.59888       20.1134       5.55663       2.66323       1.53379       1.79439     0.0240982      -1.71024      0.443083     -0.444724      0.234363     0.0180444     0.0359273    0.00496423    0.00182202  -0.000406244  -0.000206763       4.56911       6.56589       5.91686       5.86732       4.34157       3.85610       2.89130       1.69270       1.32141      0.662021      0.427192      0.166193      0.102047     0.0349642     0.0159629    0.00370700    0.00100914   0.000209841
   9  11 2125.0807    0.7574  0.6383 10.4210 -0.0039  0.0306   0.0265   0.0698    0.1028   0.0000   436.4094       14.9559       17.1614     -0.898825      -4.23614      -3.93892       3.29109      0.173526     -0.184188      0.283780      0.688856    0.00169229     0.0293900    0.00600400    0.00905272    0.00247019  -0.000720844  -8.13696e-05       5.95804       7.66007       7.49898       6.68458       5.35414       3.90327       2.77350       1.84002       1.05751      0.677181      0.341831      0.170712     0.0801507     0.0332633     0.0106989    0.00367962   0.000895019   0.000164708
   9  12 2264.5953    1.1204  0.6505 10.9773 -0.0042  0.0338   0.0446   0.0694    0.0957   0.0000   434.7230       4.80251       5.99195    -0.0907786      -1.31956      0.828019       2.41288      -2.01396      -1.65532      -2.24175      0.125317     -0.129724     -0.174401    -0.0261116    0.00700734    0.00656710   0.000437313  -7.82821e-06       6.82659       6.86068       5.94639       7.39286       6.95749       4.67405       2.54854       2.04452       1.72710       1.18228      0.571493      0.262800      0.103320     0.0364761     0.0117602    0.00372435   0.000911271   0.000166469
   9  13 2402.3496    1.4112  0.7649 11.3950 -0.0037  0.0325   0.0465   0.0734    0.0999   0.0000   446.6580       6.14696       17.3367       12.0279      -2.64164      -4.21571      0.203695      -2.52562      0.609056     -0.645236      0.127050     -0.358939     0.0528378     0.0560728     0.0175512   -0.00141366   9.23773e-05  -7.65083e-05       5.53324       6.32223       6.47966       6.23434       5.26576       4.05905       2.88028       1.98647       1.33609      0.830935      0.439400      0.225139     0.0953657     0.0407526     0.0139349    0.00418452    0.00100191   0.000173053
   9  14 2539.6166    1.8145  0.8148 11.8313 -0.0069  0.0347   0.0591   0.0789    0.1138   0.0000   439.4563       11.5024       8.11148       12.5899       1.36768       4.22856       4.87259      -1.86984     -0.480127      0.688282     -0.610206     0.0373671     0.0572909    0.00133392   -0.00392428    0.00136063    0.00122547  -0.000172002       6.06456       8.03011       7.45430       6.79436       5.84752       4.51807       3.24338       2.26410       1.33624      0.819185      0.418115      0.224565     0.0896760     0.0399715     0.0132054    0.00464358    0.00112435   0.000208521
   9  16 2815.3740    3.0535  0.7274 12.6749 -0.0118  0.0304   0.1039   0.0702    0.1157   0.0000   439.3768       21.9349       12.8513     -0.187909     0.0854892      -3.55596      -3.90641       1.00012      -2.29346      0.749204     -0.516940      0.408452     -0.164574  -1.96496e-06    0.00978286   0.000842853  -7.83911e-05   0.000155478       5.18372       6.78915       5.59981       6.34942       4.68782       4.04671       2.68798       2.08299       1.17398      0.766573      0.370778      0.222048     0.0789757     0.0367642     0.0104415    0.00397859   0.000789583   0.000207890
   9  18 3091.6560    3.9456  0.9139 13.3199 -0.0017  0.0319   0.1194   0.0821    0.1214   0.0000   441.7004       21.4027       11.8368      -4.24891      -3.53637     -0.808340      -1.11222      -2.40833      0.719847     -0.605444     -0.259508     -0.117865  -0.000835145   -0.00404525    -0.0240857   -0.00287991    0.00148050  -0.000357381       5.71432       6.94901       6.75822       6.50125       5.40108       4.04408       3.21121       2.02036       1.36912      0.752431      0.434592      0.210780     0.0986979     0.0382235     0.0142018    0.00370334    0.00108716   0.000181483
   9  19 3229.8042    3.7455  1.0999 13.6473 -0.0135  0.0412   0.1156   0.1055    0.1133   0.0000   448.6773       11.6645       7.50294      -7.80619      0.821079      -6.43017      -3.26510      -1.83280      -1.76129      -1.72665     -0.319532     -0.196714   -0.00653472    -0.0658181     0.0144391    0.00406625   -0.00172115   3.02377e-05       7.41846       9.92024       9.82232       8.75684       6.94790       5.53048       3.70100       2.64161       1.47456       1.03527      0.495576      0.258037      0.120502     0.0516649     0.0163081    0.00598306    0.00134067   0.000237473
   9  20 3367.8897    3.2122  1.5590 13.3435 -0.0096  0.0523   0.0831   0.1334    0.0819   0.0000   448.9293       32.5127       16.4618      -15.0264       3.68567      -1.76302       2.80505      -7.98192     -0.187283     -0.850910      -1.82325     -0.613610      0.124979     -0.132979    -0.0163982   -0.00765654   -0.00128575  -0.000403768       9.96871       12.4664       12.6654       11.3444       8.98175       7.09318       5.10621       3.31595       2.15670       1.24953      0.691354      0.323263      0.162065     0.0650070     0.0240889    0.00673203    0.00163964   0.000279725
   9  21 3506.5455    2.7944  2.1555 12.8751 -0.0089  0.0626   0.0653   0.1609    0.0729   0.0000   450.0483       22.8608       7.06485       19.5826       17.0814      -6.65131       1.82096      -6.08733       1.42479      0.521355      0.864601     -0.406012     -0.442323      0.160117    0.00418413   -0.00106696   -0.00143921  -0.000485417       9.81432       13.5283       12.7599       12.2388       10.1751       7.84525       5.95582       3.92244       2.61249       1.51134      0.862797      0.412523      0.203227     0.0781110     0.0298489    0.00880719    0.00229679   0.000413264
   9  22 3645.4704    2.3485  3.0880 12.3396 -0.0046  0.0766   0.0471   0.2024    0.0652   0.0000   455.2378       49.1090       15.2026       39.4010       10.3548       9.79884       7.98981       5.65130      -4.35934      -1.59297      0.705704      0.107072      0.339984    -0.0364196    -0.0804808   -0.00413704    0.00780447  -0.000308329       12.6931       16.9039       16.4040       14.8282       13.1115       10.1687       7.50161       5.20264       3.28527       2.01257       1.05369      0.554410      0.241349      0.104237     0.0365695     0.0118717    0.00293363   0.000475912
   9  23 3784.5248    1.9136  4.5445 11.7735 -0.0006  0.0976   0.0338   0.2665    0.0632   0.0000   448.5291       60.9190      -11.4802       9.67709       16.4266      -6.21223    -0.0490440      -2.21733      -2.82423      -5.32071     -0.315677      0.563402     -0.392600     -0.184025    0.00294975     0.0181887    0.00253258  -0.000848829       16.6177       20.8706       20.4646       19.2855       16.2851       13.1075       9.72053       6.82839       4.30069       2.62627       1.44990      0.721402      0.341137      0.136317     0.0484321     0.0147812    0.00350055   0.000588974
   9  25 4063.1839    1.3803  7.2919 11.0479 -0.0080  0.1431   0.0211   0.4006    0.0532   0.0000   449.2131       133.114       33.3203      0.412424      -13.7445      -49.8746      -24.0157       19.2092      -3.40082      -4.72961      -4.67259       1.50393      0.210059     -0.219117     -0.111332    -0.0243856    0.00624221   -0.00106533       23.8801       29.7825       30.1964       27.8015       24.2884       19.1454       14.6002       9.91227       6.55937       3.92052       2.18561       1.05198      0.510667      0.202065     0.0747707     0.0221641    0.00538288   0.000843814
   9  26 4203.1910    1.1391  9.3387 10.7265 -0.0019  0.1768   0.0171   0.5144    0.0485   0.0000   436.5532       83.7649       51.4597      -70.8413       28.6182      -17.3638      -55.3050      -30.0540       7.94440     -0.999864      0.760509       2.73259       1.10938     -0.159519     -0.238885    -0.0263239  -0.000415289  -0.000211379       29.7107       38.0400       38.3508       35.2485       30.3303       23.8740       18.1816       12.8594       8.26846       5.02096       2.84246       1.49275      0.677709      0.275070     0.0960606     0.0288584    0.00667575    0.00105494
   9  27 4343.2336    0.9412 10.6767 10.6685 -0.0062  0.2286   0.0162   0.6087    0.0455   0.0000   419.3994       72.7635       28.4116       25.4239      -2.77868       11.6925      -25.2417      -14.7797       9.44192      0.796464       6.38531       2.43495      0.583898    -0.0846624     -0.180723     0.0236960     0.0159803   -0.00318068       36.4754       47.7056       48.0660       44.5769       39.5759       30.6757       23.0601       16.1541       10.5313       6.58774       3.57872       1.84569      0.832744      0.347869      0.121720     0.0379195    0.00916671    0.00143543
   9  28 4482.9468    0.8064 12.7542 10.4637 -0.0014  0.2712   0.0146   0.7321    0.0446   0.0000   513.5449       66.1376       31.3305       60.1459       12.7409      -4.69529      -2.06207      -31.5103       9.41266      -4.14595       3.32949       5.38430     -0.282180     -0.772056      0.311397     0.0663128   -0.00550003  -0.000503283       45.6515       58.8047       61.0834       54.1712       47.7947       36.7456       27.8652       19.2923       12.6684       7.88772       4.29672       2.30746       1.01266      0.436673      0.150334     0.0451716     0.0106343    0.00158981
  10   9 1879.9745    0.4470  0.3695  9.9564 -0.0199  0.0240   0.0211   0.0553    0.0558   0.0000   443.3862       2.64758       9.74794      -4.38692      -3.46572      0.546023      -1.35359       2.01547     -0.829928      -1.19498      0.451167    -0.0995065      0.174170    -0.0405077     0.0363979    0.00902561  -0.000531661   -0.00110200       3.59430       4.08865       4.23446       4.27954       3.66255       2.64598       2.45401       1.72586       1.19002      0.664368      0.402814      0.243030      0.123115     0.0604212     0.0233642    0.00833418    0.00272273   0.000740249
  10  10 2021.4892    0.6172  0.4672 10.2774 -0.0009  0.0271   0.0248   0.0576    0.0743   0.0000   448.2238       2.55436       13.7720      -6.47253       1.57560       3.17892      -3.53457      -1.02998    -0.0531300     -0.267674      0.821142    0.00693284     0.0702044    -0.0952560   0.000311683   -0.00560110   -0.00322977  -0.000547061       4.30021       4.88600       4.95573       4.08270       4.12227       3.62849       2.82934       2.21234       1.43664      0.784955      0.562480      0.246627      0.132315     0.0685227     0.0262950    0.00841970    0.00386083    0.00110696
  10  11 2162.9962    0.8885  0.6012 10.4264 -0.0134  0.0293   0.0329   0.0643    0.1315   0.0000   434.0849     -0.210999       16.3579    -0.0987437      -2.45864       1.80993       2.50310     -0.795558      -1.38245      0.441324    -0.0952330    -0.0190564     -0.175095    0.00678329    -0.0315383    0.00877558    0.00613414  -0.000880479       3.94936       5.54395       4.73335       5.31689       4.24348       3.79003       2.58433       2.03320       1.30969      0.887265      0.532350      0.277537      0.150705     0.0626602     0.0310374     0.0101083    0.00380312    0.00106083
  10  12 2302.8408    1.1713  0.7395 10.7367 -0.0172  0.0279   0.0394   0.0728    0.1584   0.0000   430.3658       11.4686       5.00987       4.29993       1.95623      -5.83624       1.76742       1.66738      -1.30351      -1.19250      0.641940     -0.208307      0.135559    -0.0393457     0.0542913     0.0216782    0.00132133  -5.99893e-05       4.62133       5.84047       5.76022       5.41219       4.64332       3.67757       2.70750       1.94692       1.30192      0.818206      0.482854      0.258289      0.128138     0.0598418     0.0256794    0.00959446    0.00322325   0.000954343
  10  13 2440.8838    1.5798  0.8342 11.3012 -0.0135  0.0318   0.0479   0.0708    0.1347   0.0000   445.7062       5.30736       12.5037      0.629737       1.50324      -5.72942     -0.668688       2.12064       1.92221     -0.787036     -0.807256     0.0595449    -0.0616753     -0.178645    -0.0229714   -0.00653132   -0.00677815  -5.83379e-05       4.96846       5.66367       6.44721       5.56860       4.90903       4.09739       3.01751       2.09618       1.51088      0.908565      0.542456      0.301866      0.154648     0.0720655     0.0303742     0.0123416    0.00428707    0.00111993
  10  14 2578.7429    2.0114  0.8642 11.8358 -0.0067  0.0334   0.0607   0.0731    0.1130   0.0000   443.3101      -10.2304       11.7771       4.35834     -0.187575      -9.25160      -1.83375      -3.87579       2.62729       1.26502      0.189208     -0.549596      0.115418     -0.155685    -0.0286291    0.00432394   -0.00140263   0.000867418       5.50184       6.91875       6.82090       6.12851       5.67859       4.55016       3.22427       2.39044       1.63617       1.02001      0.622919      0.322642      0.156650     0.0724163     0.0300659     0.0110629    0.00427436    0.00124423
  10  15 2717.1478    2.6464  0.7395 12.3422 -0.0076  0.0264   0.0853   0.0682    0.1069   0.0000   433.1227       18.7197       15.5769       11.2238     -0.565932      -5.62903     -0.655848      -1.31367       1.52618     -0.262417    -0.0173706     -0.525875     -0.126590      0.126393     0.0124779    -0.0101518    0.00726071   0.000334058       4.33878       5.41133       5.47535       5.01693       4.26736       3.45539       2.66049       1.86136       1.28433      0.761806      0.420984      0.258880      0.127655     0.0585257     0.0239613     0.0101526    0.00328147   0.000898623
  10  16 2855.7944    3.1519  0.8892 12.7383 -0.0013  0.0304   0.0908   0.0773    0.1087   0.0000   444.5845       18.4725       11.0689       1.33341       5.09031      -4.49978       1.34960      -3.37194      -1.05899     -0.520169      0.130992    -0.0995018    -0.0184829    -0.0256017    0.00920840   -0.00118422   0.000612256    0.00118644       4.90271       5.69220       5.46535       5.65114       4.80735       3.68855       2.95720       2.26103       1.47929      0.872518      0.531786      0.300373      0.159503     0.0753492     0.0301547     0.0106867    0.00347306    0.00100983
  10  17 2994.6451    3.7635  0.8779 13.0891 -0.0069  0.0285   0.1122   0.0755    0.1131   0.0000   441.9712       9.25911       10.7733       2.31880     -0.831258       1.96233       2.66584      -6.19327      0.184009      0.241787     -0.587225      0.123123     -0.186126   -0.00934920    -0.0219463    0.00990430    0.00525462  -0.000974137       4.85679       6.04096       6.14548       5.77815       4.87289       3.72888       2.88326       2.06014       1.31198      0.855322      0.479584      0.281883      0.136105     0.0691796     0.0266432     0.0110835    0.00328529    0.00100097
  10  18 3133.1363    4.0518  1.0386 13.0641 -0.0051  0.0359   0.1115   0.0854    0.1441   0.0000   437.4845       24.3252       7.73224       2.73370      -2.99219       4.77253      0.327975      -5.07782      0.520396      -2.45445     -0.488837     -0.236094     -0.247112    -0.0579808     0.0276065    0.00565951    0.00103638   -0.00144705       4.98567       6.67100       6.92614       5.85717       5.79766       4.27475       3.59108       2.35541       1.68416       1.10148      0.558980      0.370021      0.165727     0.0819819     0.0330257     0.0143389    0.00469330    0.00139023
  10  19 3271.5009    3.6693  1.4764 12.9956 -0.0015  0.0406   0.0882   0.1087    0.0997   0.0000   447.6801       30.9667       2.83381       5.69421       1.35435      -5.47071      -6.19769      -1.19343       2.97517      -2.23473      0.255869     -0.493677     -0.132808    -0.0992292     0.0494066     0.0112177   -0.00205391   -0.00291973       6.62612       8.14073       8.34653       7.71289       6.65972       5.26763       4.16964       2.88086       1.93188       1.25926      0.723820      0.408965      0.201566      0.102088     0.0415528     0.0165365    0.00513938    0.00148497
  10  20 3410.3449    3.2688  1.7074 12.7925 -0.0018  0.0453   0.0745   0.1189    0.0899   0.0000   430.7443       33.5847       16.8859       14.9574      -2.09276      -15.2347       6.69299      -4.52483       1.12773      -1.38524     0.0380712      0.348433      0.181223    -0.0822720    -0.0230108     0.0118754    0.00990962   -0.00219724       6.68517       8.63113       8.42102       8.20454       7.02201       5.80995       4.44763       3.22526       2.15180       1.41491      0.834015      0.454402      0.240978      0.107166     0.0485918     0.0176994    0.00583091    0.00168826
  10  21 3549.3460    2.5811  2.7354 12.4742 -0.0047  0.0660   0.0501   0.1713    0.0622   0.0000   436.0415       19.5165     -0.574894      -1.58777       7.03323       4.88669       5.79076      0.909707       4.56054      0.383480     -0.988352      -1.85672      0.353411      0.412805    -0.0907958    -0.0150818     0.0102978   -0.00101080       10.2533       13.1987       13.1749       12.5261       10.2137       8.91003       6.73201       4.65653       3.24037       2.05407       1.20508      0.671320      0.338966      0.157885     0.0695184     0.0271122    0.00902423    0.00244998
  10  22 3688.4476    2.1600  3.5171 12.0944 -0.0047  0.0759   0.0392   0.2107    0.0561   0.0000   451.5049       45.3139      -14.3941       6.23798       24.5509      -20.0182      -11.9369       11.0364       3.12549      -2.44666       2.64770      -1.82773      0.106731     -0.170486    -0.0631812    0.00902140   -0.00632572  -0.000162397       11.4544       14.6575       14.4729       14.1332       12.1510       10.0336       7.92224       5.47594       3.86242       2.42105       1.49975      0.784026      0.422027      0.187316     0.0858503     0.0313888     0.0105335    0.00292438
  10  23 3828.1548    1.8359  5.2374 11.6055 -0.0029  0.0980   0.0290   0.2808    0.0522   0.0000   461.3478       40.4371       5.99342       4.14565       29.5723      -6.35278      -12.1666       6.21781       5.77785      -5.84538     -0.569845      -2.37141      0.888092      0.168469      0.140814    -0.0395533    -0.0197366    0.00144553       14.7756       19.1650       18.9833       18.1962       15.8785       12.9162       10.2408       7.25730       5.06444       3.21124       1.89590       1.07280      0.547662      0.260356      0.109503     0.0431400     0.0138049    0.00396842
  10  24 3967.7122    1.4809  5.9332 11.3421 -0.0040  0.1153   0.0242   0.3062    0.0512   0.0000   439.3549       53.9873       62.4974      -31.6887      -26.0827      -4.83759       3.39850     -0.267108       16.9111      -4.94729      -1.95309      0.606160     0.0254398      0.223209    -0.0742436    -0.0565413    -0.0163442    0.00796929       17.7975       21.9508       22.1675       21.2083       19.1488       15.4840       11.8723       8.76133       5.96743       3.99950       2.36703       1.29239      0.688428      0.303815      0.137491     0.0500432     0.0166364    0.00486256
  11   9 1915.4286    0.4577  0.2522 10.4850 -0.0357  0.0231   0.0304   0.0387    0.0466   0.0000   441.4229       2.18706       13.1188      -7.09527      -4.96538       1.35818     -0.311988      -1.77207      -1.03498      0.810933    -0.0246274      0.384818     -0.178403     -0.147559   -0.00485694    0.00950418    -0.0258218   -0.00395681       3.07746       4.20943       3.91159       4.21950       3.57277       2.48473       2.10404       1.54643       1.16135      0.658703      0.399716      0.246070      0.161625     0.0839317     0.0366122     0.0158894    0.00751148    0.00208781
  11  10 2058.0003    0.6221  0.5728 10.5289 -0.0095  0.0338   0.0231   0.0652    0.0641   0.0000   438.0035      -4.82053       10.8419      -1.07120      -1.33755       5.45801      -2.33804      -3.07676     -0.792870     -0.978711       1.21153      0.294476     -0.101480      0.107472    -0.0500864    -0.0181618  -0.000952288   -0.00398966       3.81455       5.75377       5.38193       5.56671       4.62448       3.70888       2.99531       2.11906       1.63408      0.903643      0.696113      0.353926      0.231826      0.106881     0.0614576     0.0235318    0.00947952    0.00356004
  11  11 2199.8888    0.9042  0.7078 10.6806 -0.0045  0.0284   0.0289   0.0703    0.0946   0.0000   439.5798      -10.5507      0.820974      -1.46418       7.92877     -0.998368      -1.31638      -1.29189      0.312158      0.889752     -0.254304      0.134830     0.0630791    -0.0966205      0.123213     0.0121288    -0.0159593    0.00129632       4.23872       4.81559       4.45845       4.47490       4.73747       3.79831       2.66741       1.90578       1.39294       1.06867      0.705828      0.414305      0.215366      0.104451     0.0463709     0.0194525    0.00737735    0.00263135
  11  12 2340.0306    1.3342  0.7718 11.2060  0.0046  0.0302   0.0411   0.0752    0.1364   0.0000   438.2654       7.12339       10.4856      -12.6439      -5.60552      -1.05309      -5.35394       1.45317       1.88825      -2.92308     -0.227644    -0.0905250      0.183219    -0.0741890    -0.0113567    0.00789423    0.00206474    0.00586573       4.10122       5.67786       5.47786       5.17879       4.69834       3.79475       3.17174       2.29485       1.60479       1.08030      0.656910      0.372562      0.222690      0.109501     0.0543767     0.0239502    0.00943836    0.00337808
  11  14 2617.0214    2.1152  0.8235 12.3335 -0.0093  0.0286   0.0652   0.0723    0.1043   0.0000   426.0843       2.71066       18.1570       8.03208       6.14724       4.21645       1.08119     -0.574472      -1.31122      -4.33428    -0.0698671      0.257717      0.115418     0.0658908   0.000275516    -0.0160967     0.0160430    0.00510711       3.99116       5.17841       5.20526       5.04223       4.38433       3.59486       2.82504       2.05630       1.42588       1.00224      0.616257      0.357138      0.197494      0.109133     0.0456030     0.0245487    0.00837270    0.00327518
  11  15 2756.2651    2.7357  0.8004 12.5818 -0.0065  0.0270   0.0815   0.0722    0.0997   0.0000   434.9013       4.82142       5.07812      -5.71012      -2.23509       9.34363       1.68908      -2.64682       3.10942      -1.43681     0.0271048      0.570975      0.249047     -0.184295      0.155327     0.0277584   -0.00834904   -0.00274598       4.06918       5.05249       4.87048       4.84033       4.36714       3.35958       2.86856       2.03862       1.48620      0.929679      0.578128      0.342374      0.184843     0.0970366     0.0466483     0.0195331    0.00760424    0.00262770
  11  16 2895.5344    3.3234  0.8120 12.8703 -0.0053  0.0277   0.0928   0.0626    0.1001   0.0000   439.2772       10.3413       13.4165       8.23627       1.86044      -2.82280      -2.85674       2.25623      -1.26360      -1.57500     -0.429951      0.361243     -0.228176     0.0164490    -0.0314079   -0.00713801    0.00317335   -0.00169097       4.18005       4.92105       5.26325       5.05224       4.37883       3.63673       2.76278       2.06046       1.47451      0.977358      0.583930      0.355521      0.206344      0.104770     0.0498389     0.0208747    0.00885550    0.00310110
  11  17 3034.6768    4.1594  0.9516 12.7151 -0.0053  0.0295   0.1097   0.0723    0.1479   0.0000   437.6802       19.9883       11.8982       14.6337      -1.71187      -5.73318      -4.33642     -0.558315       2.31572      -1.27798      -1.53450     0.0164710     0.0562262     0.0448237    -0.0352596     0.0215314     0.0172277    0.00265790       4.52463       5.71336       5.94673       5.52953       4.66421       3.96487       3.04929       2.12182       1.54284       1.04104      0.589528      0.344575      0.209518      0.100267     0.0469121     0.0198278    0.00962616    0.00329184
  11  18 3173.6457    3.9675  1.1134 13.2999  0.0068  0.0352   0.1033   0.0875    0.1113   0.0000   438.3994       18.3114       9.74744      -5.94153       13.4030      -2.55220      -4.57289      -2.48431       1.66107      -1.03477      0.574345     -0.189534    -0.0971629     0.0442120     0.0350247    -0.0268345     0.0182906  -0.000295563       4.84998       6.88954       6.44958       6.37485       5.45635       4.60247       3.45720       2.69539       1.80208       1.18031      0.755251      0.418232      0.242463      0.127067     0.0565607     0.0273505    0.00952089    0.00358115
  11  19 3312.6063    3.7442  1.4388 12.9935 -0.0027  0.0381   0.0843   0.0993    0.0969   0.0000   428.6919       19.0350       16.9291       10.9246      -1.15375       1.50755     -0.354779       2.48266       3.03758      -1.05170      -2.15790     -0.157916     0.0833263    -0.0469562    -0.0483906    -0.0237064    0.00506013    0.00378113       5.45024       6.96042       7.32724       6.82751       6.11703       4.97707       3.95426       2.77858       2.08170       1.29605      0.860864      0.496995      0.270752      0.144147     0.0657989     0.0304650     0.0114613    0.00455632
  11  20 3451.9052    3.0816  2.1647 12.4166 -0.0027  0.0473   0.0581   0.1292    0.0770   0.0000   443.0235       44.3793       12.1798       2.84147      -6.06059      -7.58248       1.79168      -3.60607      0.446312      -1.39602      0.898012    -0.0383222     -0.317847    -0.0261838     0.0485968    -0.0225323   -0.00705536   -0.00139366       6.52734       8.14625       8.65855       8.20042       7.18259       6.18983       4.85958       3.57071       2.51088       1.71009       1.07156      0.656219      0.338700      0.186593     0.0869752     0.0409131     0.0153920    0.00595046
  11  21 3591.3079    2.4585  3.0410 12.2422 -0.0078  0.0614   0.0423   0.1685    0.0558   0.0000   445.6873       49.2540       12.8315       11.2728       13.8809      -5.96352       8.30754      -5.36473      -7.15569      -1.13515     -0.600180    -0.0669435     -0.396002      0.160156     -0.191953    -0.0152438     0.0340294    0.00787920       9.02342       11.0282       11.5005       11.0109       9.82432       8.20894       6.53607       4.60856       3.37409       2.28667       1.43571      0.850718      0.469303      0.245538      0.109251     0.0514280     0.0202096    0.00743683
  11  22 3731.0882    2.0405  4.0506 12.0103  0.0007  0.0776   0.0332   0.2120    0.0486   0.0000   465.0825       45.7144      -16.0655       16.8392       24.0396       15.6965       1.00499       2.76422     -0.831844      -7.22755       5.59280      0.689877     -0.130427     0.0810984    -0.0212514    -0.0476109     0.0196088    -0.0155902       10.9511       13.7493       13.9431       13.5771       12.2453       10.4500       7.91189       6.02957       4.30365       2.93330       1.86427       1.09225      0.631902      0.315750      0.151117     0.0658059     0.0260948    0.00939247
  11  23 3871.1047    1.7468  5.4430 11.6323 -0.0017  0.0966   0.0263   0.2747    0.0464   0.0000   452.3878       49.0034       37.7983       1.81215       4.53938      -7.18583      0.729472       10.2288      -5.42775      -6.05922      -1.26788       1.03387     -0.381572      0.178825      0.150298     0.0594124    0.00865701   -0.00486407       13.6361       16.7101       17.9136       16.8560       15.0284       12.7329       10.0463       7.85563       5.34581       3.66784       2.31396       1.33500      0.772971      0.402194      0.188516     0.0877157     0.0341430     0.0121814
  11  24 4011.2348    1.4837  6.9529 11.2885 -0.0008  0.1170   0.0207   0.3218    0.0432   0.0000   444.8032       20.8406       21.8597       17.5083      -17.3329      -5.13364      -11.4142      -15.7522      0.437700       6.53207       2.24524      -1.06955     -0.927434      0.351237      0.390268     -0.107110    -0.0204609    0.00677058       16.3773       20.5666       21.9746       20.5757       18.1668       15.7814       12.3541       9.37269       6.63591       4.48636       2.90535       1.71611      0.948352      0.513325      0.241263      0.112951     0.0420172     0.0157504
  11  25 4151.5568    1.2154  8.5967 11.0412 -0.0030  0.1472   0.0172   0.4258    0.0394   0.0000   441.8997       11.9621      -37.6292       1.76302      0.787038     -0.353292       18.2576       10.9463      -10.2260      -8.35039     -0.606575       3.55118      0.664033      -1.17005     -0.795669      0.287241      0.125812    -0.0163807       19.7546       25.6204       26.1531       25.7224       23.2809       19.1278       15.6325       11.7547       8.37369       5.75190       3.71829       2.22617       1.23776      0.660683      0.317854      0.142472     0.0528239     0.0192977
  12   9 1949.9667    0.5203  0.5412  9.8971 -0.0027  0.0269   0.0193   0.0696    0.0638   0.0000   437.1150      0.502274       22.5031       5.01915      -2.63196      -3.74078      -2.18343       1.68468       1.88862      0.465992      0.513832      0.681180     -0.102756      0.114824     0.0480449    -0.0156570     0.0300661   -0.00111286       3.81209       4.59278       4.44172       3.92505       3.52085       3.40160       3.01789       2.53667       1.76207       1.24273      0.763718      0.434823      0.240856      0.133479     0.0667282     0.0295473     0.0174326    0.00620576
  12  10 2093.6875    0.6937  0.5984 10.1735 -0.0008  0.0244   0.0234   0.0626    0.0734   0.0000   437.9845       4.23710      0.283763      -5.81656       4.30287      -2.16205      0.366478     0.0207275      0.457421     0.0210811      0.564026      0.692888    -0.0290716    -0.0647623     0.0400545    -0.0304917   -0.00714285   -0.00103158       3.20068       3.97601       4.13513       3.91785       3.54198       2.93259       2.47388       1.95358       1.33172      0.946087      0.637503      0.384525      0.219851      0.130011     0.0600059     0.0342035     0.0137810    0.00692127
  12  12 2376.3340    1.3868  0.8041 11.0502 -0.0066  0.0292   0.0411   0.0654    0.1352   0.0000   434.7227       6.74619       14.5379      -11.7515      -6.13902      0.623573      -2.84046      -1.79766     -0.201041     -0.837558      0.153025     -0.852364      0.614737      0.130612     0.0696885    -0.0164164    -0.0153783    0.00397922       3.65216       4.66429       4.68738       4.28405       4.46556       3.39957       3.08193       2.21600       1.61209       1.17502      0.734155      0.475057      0.281998      0.149247     0.0789339     0.0357665     0.0165522    0.00693446
  12  13 2515.5151    1.8696  0.9076 11.2749 -0.0060  0.0307   0.0574   0.0749    0.2121   0.0000   435.3250       4.18449       8.39927      -3.47255      0.459652      -6.22418      -1.37826      -2.74942      0.342148      -1.73410      0.850786     -0.215937      0.363392   4.88643e-05     0.0319305    0.00314284    -0.0162439     0.0240293       4.20870       5.20266       5.29040       5.73571       4.79622       3.75949       3.20101       2.31667       1.61015       1.07268      0.795544      0.508120      0.271280      0.155604     0.0789230     0.0426369     0.0219464    0.00801945
  12  14 2654.7123    2.3328  0.9379 11.8718 -0.0073  0.0359   0.0639   0.0770    0.1977   0.0000   435.5847       5.29396       3.76022     -0.781540      -6.93995     0.0127172       4.78793      -2.14725      0.948112     -0.350098     -0.603616     -0.163688    -0.0543802     0.0543145    -0.0326350     0.0164934   -0.00834418    0.00311710       4.59506       6.93839       6.61112       6.80126       5.80894       4.71530       3.81087       2.46759       1.99115       1.19433      0.900068      0.500307      0.320818      0.151140     0.0859354     0.0396056     0.0167702    0.00709990
  12  15 2794.6419    2.9540  0.8184 12.5515 -0.0065  0.0281   0.0841   0.0638    0.1273   0.0000   436.5292       1.21154       8.57240     -0.972537      -1.62103       6.10514      0.147664      -7.11185      -2.79929     -0.989665     0.0376135     -0.364172    -0.0895191      0.247024    -0.0935443    -0.0281378    -0.0137035    -0.0135362       3.82360       4.95857       4.68148       4.73286       4.13647       3.74541       2.93889       2.37349       1.64548       1.15326      0.766518      0.447921      0.271314      0.145883     0.0736952     0.0337009     0.0160413    0.00654986
  12  16 2934.4536    3.6113  0.7449 13.0261 -0.0031  0.0244   0.1035   0.0621    0.0923   0.0000   440.2740       10.5644       14.1020      -3.51251      -1.94146     -0.580313       1.22980      0.668980      -2.80620     -0.717058     -0.408794    -0.0595098      0.591471    -0.0995297      0.107643     0.0412038   -0.00476633    -0.0140987       3.11701       3.94056       4.01640       3.61864       3.67090       2.99176       2.51084       1.89719       1.41316      0.997804      0.634561      0.394927      0.242267      0.129521     0.0680617     0.0313014     0.0138181    0.00575659
  12  17 3074.0340    3.8609  0.8907 13.2994  0.0000  0.0286   0.1114   0.0732    0.1002   0.0000   433.7248       22.3542       2.09715      -3.85874       7.17457      -3.88005       6.09346      -1.40553       3.72415     -0.783348     -0.446394      0.275458     -0.327256     -0.132309      0.180634    0.00702514    -0.0192973    -0.0164444       3.75582       4.83260       4.45839       4.44420       4.10396       3.81596       3.05024       2.30597       1.60950       1.18530      0.810647      0.479001      0.295966      0.150900     0.0785734     0.0352777     0.0164971    0.00692605
  12  18 3213.3647    4.0151  1.1501 12.9882 -0.0058  0.0348   0.0955   0.0827    0.1198   0.0000   435.7973       20.8878       3.24837      -1.43175       8.39714      -7.79368       1.63399      0.193915       2.49645      -1.65967     -0.782530      0.851010      0.246765    -0.0547554     0.0632968     0.0467945    -0.0245728     0.0104641       3.98974       5.69497       5.58246       5.43260       4.86465       4.19398       3.40876       2.65729       1.90735       1.27141      0.926409      0.501092      0.333429      0.174271     0.0917140     0.0453337     0.0201736    0.00860560
  12  19 3352.9006    3.4193  1.5051 13.0275  0.0088  0.0397   0.0781   0.1032    0.0858   0.0000   448.1181       13.9992       11.3316       5.37716      -5.40919       1.22051      -5.11794     -0.238614     -0.881374      -1.77388       1.19788     -0.358175     -0.599838      0.134367      0.286692    -0.0463141    -0.0169791    -0.0145105       5.28033       6.54446       6.83891       6.51337       5.89547       4.94823       4.32582       3.27332       2.27634       1.60726       1.09022      0.679796      0.373716      0.206777      0.105781     0.0537840     0.0254348     0.0104610
  12  20 3492.6046    2.9540  2.3819 12.2837  0.0001  0.0512   0.0527   0.1238    0.0686   0.0000   430.0527       38.8005       14.5430       8.28510       10.0307      -1.51358     -0.171117       4.50240      -2.53463      -2.24544     -0.302583     -0.392052      0.731668     -0.118802     -0.244878    -0.0410908     0.0147231    -0.0145392       6.23232       8.31973       8.44131       8.05265       7.71872       6.19228       5.62360       3.99180       3.10863       2.12207       1.39461      0.884414      0.519842      0.285699      0.148446     0.0764382     0.0308946     0.0139640
  12  21 3632.6901    2.4001  3.3528 11.9190 -0.0025  0.0617   0.0381   0.1607    0.0543   0.0000   429.1235       12.0747       30.3808       8.85566      -2.73542      -11.0589       5.25779      -1.30773       1.27431      -4.38823      0.443778      0.519834      0.192373      0.406194     -0.102834     -0.124162     0.0296045    0.00250327       7.84657       10.1502       10.3787       10.0327       9.12569       7.88264       6.58192       5.19212       3.73204       2.62761       1.74168       1.04271      0.649932      0.352984      0.187229     0.0917688     0.0397366     0.0173622
  12  22 3772.8136    1.9885  4.6240 11.5315  0.0000  0.0763   0.0284   0.2046    0.0489   0.0000   444.4473       15.0333       13.4941     -0.307262      -2.94897       3.28484      -14.6879      -4.95679      -1.73613       5.65003       2.51948      -1.68335     0.0940914    -0.0590719      0.273582   -0.00649746     0.0378652     0.0133834       9.82852       12.3031       12.8056       12.3142       11.4087       9.94128       8.09683       6.27482       4.60044       3.23695       2.19433       1.38599      0.811423      0.447627      0.233547      0.115906     0.0503217     0.0210792
  12  24 4053.8794    1.3635  7.0848 11.0602 -0.0030  0.1158   0.0202   0.3312    0.0450   0.0000   445.9057       4.42905      -17.3635       18.3882       8.19558      -20.0739       20.6097      -13.1461      -8.79186      0.714697       3.42241      -2.56974      0.936639      0.105971     -0.480322     -0.661761      0.142202    0.00556943       14.4247       18.3363       20.2234       18.5096       17.3506       14.9508       11.8702       9.47568       6.96446       4.85394       3.23920       2.04127       1.21900      0.698638      0.367484      0.175362     0.0787292     0.0315766
  12  25 4194.1357    1.1245  8.8650 10.7625 -0.0054  0.1434   0.0171   0.4170    0.0435   0.0000   473.1756       46.6142       29.5767      -4.48188       87.4480       22.3615      0.508443      -6.29047       10.6689      -11.7771       3.16449     -0.749416      -1.30571     -0.777177      0.703620      0.308759     -0.242869    -0.0560962       18.1273       23.5776       24.6771       23.6660       22.0871       18.5823       15.1903       11.8668       8.79933       6.21605       4.08796       2.66840       1.56629      0.906181      0.467879      0.236555     0.0974811     0.0416563
  12  26 4335.3378    0.9592 10.7383 10.5782 -0.0033  0.1832   0.0161   0.5166    0.0426   0.0000   401.5802      -2.26657       73.2072      -19.1361       7.33160       31.1814       26.5243      -17.2389       1.40172       8.49275      -4.07382      -1.29760     -0.826599      0.671994     -0.171256     -0.410384     -0.241391    -0.0562780       22.3430       29.2877       30.4755       29.8737       27.5407       23.5826       19.2036       15.3598       11.1436       8.09818       5.41992       3.49694       2.10071       1.23952      0.628868      0.326051      0.133235     0.0575382
  13   8 1838.6171    0.4204  0.3534  9.6670 -0.0124  0.0229   0.0182   0.0496    0.0518   0.0000   438.4968       1.08621       11.3946      -1.75366      -1.40614      -3.77145      -2.11747       1.48022      0.564016     -0.347779      0.439187     -0.158825     -0.436217     0.0524736    -0.0371912     0.0776630    -0.0324164   -0.00363795       3.42855       4.09955       4.30409       4.50573       4.00883       3.05880       2.23727       1.81221       1.44589      0.943227      0.568025      0.335114      0.228896      0.161388     0.0917019     0.0502481     0.0227238     0.0100054
  13   9 1983.8143    0.5546  0.4737  9.9995 -0.0034  0.0224   0.0199   0.0530    0.0577   0.0000   435.0679      -3.15761       17.3845       3.08891      0.472646      -3.41079      -1.10698      -4.49525      -1.85182       1.09627      0.340595      0.219972    -0.0306794     -0.247880     -0.116321    -0.0806233   -0.00465614    -0.0141817       2.63049       3.29607       3.29767       3.39165       3.26561       2.59162       2.21543       1.78854       1.28135      0.937104      0.657978      0.405758      0.278691      0.148514     0.0890010     0.0450301     0.0232517    0.00998469
  13  10 2128.5081    0.8123  0.6454  9.8829  0.0033  0.0239   0.0237   0.0554    0.0791   0.0000   438.8145       5.42249       6.84386      -4.99333       5.97723       2.59589      -5.26181     -0.994586     -0.636807     -0.399857      0.152494      0.278295     -0.377800     0.0929506      0.140170    -0.0478870    -0.0179994     0.0125911       3.00674       3.61791       3.49607       3.71737       3.32619       2.90672       2.33227       1.98519       1.42102       1.03678      0.687208      0.455344      0.279285      0.161328     0.0894802     0.0470923     0.0245353     0.0110733
  13  11 2271.1737    1.1360  0.8107 10.3238 -0.0061  0.0269   0.0303   0.0637    0.0967   0.0000   439.3183       2.75224       21.7263       2.80157      -2.59906     -0.245174       2.47712     -0.996006       2.47676     -0.692739     -0.141695     -0.254217     0.0768242      0.174565    -0.0258883   -0.00680581    0.00338554    0.00801270       3.06067       4.16579       4.10942       4.30844       3.72032       3.08065       2.89981       2.04901       1.60069       1.05436      0.784039      0.456077      0.302014      0.161554     0.0987306     0.0477789     0.0247343     0.0117174
  13  12 2411.9190    1.4841  0.8605 10.8008 -0.0041  0.0295   0.0386   0.0637    0.1082   0.0000   440.7768       1.26662       17.0473       17.4652      -2.95340      0.760884     0.0640874      -3.91489      0.120801       1.14729     -0.522408      0.150952    -0.0922154     -0.421437    -0.0283162     0.0533413    -0.0637129    -0.0147648       4.14162       5.32509       5.54986       5.15518       4.82638       4.08073       3.32360       2.45393       1.84386       1.29202      0.922241      0.555346      0.352054      0.205278      0.113760     0.0555160     0.0270525     0.0121602
  13  13 2551.8420    1.9652  0.8880 11.3568 -0.0070  0.0261   0.0528   0.0698    0.1586   0.0000   437.2305       12.0038       11.4039      -6.79477       3.82274      0.547167       3.68829     -0.532705      -1.72505     -0.786261       2.31020      0.338138      0.320771    -0.0642492     -0.154008      0.114809   -0.00256012   -0.00335435       3.22942       4.16999       4.25803       4.30556       3.92170       3.22174       2.81198       2.11745       1.45914       1.08044      0.786002      0.507542      0.312640      0.174500      0.102008     0.0495204     0.0256462     0.0118378
  13  14 2691.7537    2.5521  0.8821 11.7768 -0.0088  0.0280   0.0726   0.0625    0.2208   0.0000   435.1686      -7.43158       8.93182       2.62230      -1.35790       1.26179      -1.39638     -0.394122      -5.85024      -1.33756     -0.519271      0.211969     -0.541561     -0.281227     0.0291325   -0.00295702    -0.0219627   -0.00342517       3.49060       4.16627       4.67024       4.49110       4.00233       3.39339       2.99418       2.21536       1.66820       1.28924      0.794273      0.542988      0.334396      0.202866      0.103278     0.0600404     0.0288470     0.0130527
  13  15 2832.3001    3.2506  0.7624 12.0923 -0.0113  0.0247   0.0917   0.0544    0.2198   0.0000   440.5896       10.0691       12.3714       9.22408       4.19998      -9.43978     -0.247987     -0.972124      -1.37444      -1.96027      0.274461     -0.165252     -0.659032     -0.246014    -0.0669489    -0.0173613     0.0297936     0.0275639       3.40546       4.21080       4.36139       4.10047       3.72909       3.24270       2.73521       2.13057       1.69172       1.16159      0.738532      0.486218      0.288114      0.169174     0.0889320     0.0492413     0.0248181     0.0101625
  13  16 2972.7837    3.6032  0.8071 13.0235 -0.0014  0.0290   0.0966   0.0661    0.1181   0.0000   435.6913       12.9881       15.9302       4.46902      -5.95453      -7.36462      -1.19347     0.0477625     -0.390857      0.664581     -0.921488     -0.191480      0.292940    -0.0449138    -0.0482892    -0.0355210     0.0290495    0.00177367       3.97619       4.96637       4.82750       4.33513       3.91070       3.66582       3.25448       2.66335       2.11421       1.46418      0.937637      0.555592      0.331105      0.192258      0.108237     0.0558830     0.0252645     0.0119081
  13  17 3112.6774    4.0705  0.9157 13.1758 -0.0002  0.0275   0.1058   0.0682    0.1025   0.0000   436.5124       13.7564       10.5429       4.70592       8.35766      -4.09262      -4.50445      -2.53126      0.495980     -0.434680     -0.637050     -0.413107     -0.649450    -0.0640804    -0.0732496    -0.0617404    -0.0283350     0.0188523       3.29171       4.14956       4.25864       4.41698       4.06821       3.27718       2.79619       2.21903       1.64511       1.13409      0.786287      0.542230      0.326508      0.187595      0.104938     0.0571527     0.0293209     0.0141366
  13  18 3252.5324    3.5209  1.1851 13.2211 -0.0048  0.0346   0.0871   0.0866    0.0972   0.0000   441.3336       18.3402       13.6756       12.1727      -1.84448      -3.34088      0.679029       2.48815       4.79611      -3.40444       1.02800     -0.494714    -0.0732036      0.272972     -0.204365     0.0394826    -0.0548221   -0.00367182       4.32445       5.52340       5.83362       5.37656       5.01738       4.52151       3.58061       2.99330       2.26939       1.56600       1.05716      0.681162      0.421765      0.240294      0.132447     0.0718274     0.0348499     0.0159399
  13  19 3392.5602    3.2587  1.6476 12.7596 -0.0053  0.0402   0.0671   0.1031    0.0789   0.0000   440.8871       22.8158       18.9909       12.7949     -0.924819      -13.7211       1.40025      -4.43214      -2.95036       1.31082     -0.991601     -0.441848     0.0378673     -0.508082    -0.0640589     0.0844273     0.0130729    -0.0436459       4.99638       6.42421       6.17007       6.45017       5.78548       5.06794       4.24610       3.54966       2.65173       1.98236       1.23131      0.841366      0.496851      0.300482      0.163777     0.0867045     0.0431599     0.0192438
  13  20 3532.8806    2.7260  2.7984 12.0686 -0.0022  0.0538   0.0439   0.1365    0.0567   0.0000   438.3191       24.7208       18.3559       11.8120      -2.26544       3.21950       3.45756      -5.62169       2.53686      -2.24799       1.41618      -3.00535     -0.613650     0.0615067    -0.0681204    -0.0732668    -0.0458168     0.0449493       6.05318       7.99053       8.30256       8.08775       7.89423       6.55239       5.56528       4.33549       3.31777       2.33512       1.70274       1.09878      0.708029      0.412710      0.229233      0.122418     0.0575597     0.0274643
  13  21 3673.3215    2.2920  3.9755 11.4481 -0.0001  0.0639   0.0316   0.1669    0.0550   0.0000   435.5655       33.2533       9.79411      0.410699      -11.6436       1.46909      -9.42323      -6.09761      -4.28976      0.279698      0.454753       1.01401      -1.47472     -0.902454    -0.0860027     -0.134966     0.0100639     0.0177764       7.57992       9.67312       10.2616       9.76392       9.10009       7.96675       6.73546       5.36959       4.12842       2.93182       2.02713       1.31933      0.829514      0.490825      0.270805      0.147597     0.0679580     0.0322499
  13  22 3814.0200    1.9046  4.9842 11.2633  0.0002  0.0757   0.0255   0.2046    0.0479   0.0000   455.8311       23.5716       13.2835      -4.47453      0.106561       7.05534       5.53023      -1.12210       6.93860     -0.301343      0.539522      -1.68792      0.106352     -0.179620      0.276646     0.0420761     0.0753915    -0.0540248       9.03379       11.1954       12.0714       11.9126       10.9673       9.54966       7.97525       6.38393       4.68042       3.39857       2.45165       1.60663       1.01966      0.594795      0.335434      0.179997     0.0855715     0.0418883
  13  23 3954.7576    1.5348  6.7913 11.0104 -0.0025  0.1003   0.0207   0.2861    0.0454   0.0000   451.5172       15.7714      -2.45917      -11.8719       7.66376      -30.1929       3.75999       6.22732      -2.39802      -4.00891       4.72088      -2.06566       1.75728     -0.842041    -0.0637502      0.129197      0.105328     -0.109237       11.3349       14.4622       15.9121       15.0024       14.4088       12.3048       10.4863       8.33929       6.26152       4.68091       3.18906       2.18692       1.35706      0.833136      0.466128      0.254234      0.116027     0.0562064
  13  24 4095.7494    1.3027  8.3086 10.7805 -0.0004  0.1189   0.0181   0.3539    0.0443   0.0000   455.7396       27.6894      -8.43902      -1.88171       14.6249      -21.6377       10.0753      -11.4739      -19.4914      -12.3491       8.30791     -0.443022      -3.12471     -0.709522      0.139706     -0.260975    -0.0936255    -0.0381830       14.2286       17.6466       18.9705       18.6813       17.1848       15.3818       12.7781       9.87668       7.72303       5.53356       3.87062       2.64980       1.62239      0.985917      0.556005      0.294611      0.137956     0.0666517
  13  26 4378.1213    0.9160 13.1261 10.4068 -0.0020  0.2134   0.0152   0.5981    0.0403   0.0000   475.9773       60.2162       49.8659      -18.6081       11.8650       58.1866      -4.42074      -51.2203      -20.8842      -23.8117       3.99503      -2.12678     -0.618844      -3.31301       2.13703      0.589164     -0.137298     0.0151514       24.0765       31.5444       33.3792       32.8372       30.8869       26.9252       22.4579       18.0132       13.8825       10.1791       7.15461       4.74692       3.02326       1.84746       1.06532      0.557815      0.255695      0.123359
  14   7 1723.5466    0.2896  0.2429  9.8861 -0.0227  0.0238   0.0156   0.0400    0.0377   0.0000   439.0368       1.22381       7.84278      -7.85923       1.34206      0.391760      -4.10728     -0.448793     -0.166031     -0.514971      0.369119      0.435140      0.440913    -0.0996691      0.144248    -0.0538537    -0.0334527     0.0196167       2.40088       2.99407       3.24491       3.39410       2.83127       2.35163       2.55093       1.77836       1.44816      0.987377      0.769120      0.473524      0.269006      0.184660      0.115211     0.0604531     0.0274927     0.0140146
  14   9 2017.0539    0.6294  0.4627 10.2081 -0.0127  0.0224   0.0217   0.0461    0.0600   0.0000   437.2512     -0.555061       10.8563    -0.0163149      0.960720       1.02258       1.40469     -0.185467       1.38219     -0.550831      0.137795     -0.501694      0.540711    -0.0473219     -0.196428    -0.0290672    -0.0174589   -0.00886640       2.80285       3.09465       3.27732       3.18466       3.02685       3.18937       2.30485       1.89061       1.57452       1.28910      0.843181      0.508573      0.319529      0.227294      0.143131     0.0821779     0.0392649     0.0177165
  14  10 2162.5417    0.8743  0.7285 10.1970 -0.0010  0.0283   0.0234   0.0562    0.0803   0.0000   437.8504      0.185585       18.0541      -4.44026       1.05308      0.574564      -1.53777    -0.0330690     -0.375194      0.270277      0.650588    -0.0540496      0.147341     -0.336004     0.0211388     0.0681325    0.00914066   -0.00517657       2.82534       3.59261       3.96777       3.91505       3.76504       2.85779       2.86387       2.13314       1.60051       1.20406      0.887172      0.619588      0.366364      0.246528      0.143888     0.0846565     0.0381362     0.0218217
  14  11 2305.7376    1.2226  0.7292 10.7661  0.0064  0.0248   0.0333   0.0587    0.0826   0.0000   436.2300      -5.18817       13.4321       2.52505       2.32659      -4.72907      -3.45528      0.167382     -0.306465      -2.45434       1.18318      0.407883      0.252073     -0.472353      0.184380     0.0197794     0.0348706     0.0126678       2.71032       3.67003       3.89418       3.64950       3.65002       2.86199       2.61064       2.01523       1.44555       1.20520      0.760603      0.530872      0.341029      0.209791      0.123724     0.0689859     0.0348663     0.0177508
  14  12 2446.7740    1.5471  0.9291 10.9662  0.0004  0.0272   0.0369   0.0663    0.1003   0.0000   435.0886       5.58036       13.5952       1.63700       6.65303      -2.45460     -0.199695      -1.31447       1.57218      0.395565      0.287182      0.740700      0.187298     -0.278630    -0.0803547     0.0474875   -0.00192804    -0.0198392       3.22496       3.74987       4.07995       4.03527       3.48033       3.10721       2.96723       2.36590       1.76801       1.37453      0.935229      0.601693      0.399519      0.237806      0.131268     0.0765301     0.0389495     0.0209775
  14  13 2587.4479    2.0765  0.9164 11.7085 -0.0072  0.0269   0.0516   0.0659    0.1060   0.0000   437.2538     -0.910102       9.69980       3.81918       1.96805      -2.48108      -1.58885     -0.940305    -0.0428977      0.513719       1.38835      -1.17210     -0.604730     -0.338798    0.00323810     0.0416335    -0.0125070   -0.00529175       3.01549       3.78805       3.89768       4.08592       3.81204       3.25898       2.64202       2.16034       1.65584       1.31023      0.828939      0.592364      0.363547      0.239281      0.140317     0.0827037     0.0424179     0.0212142
  14  14 2728.2650    2.7138  0.8261 12.1822 -0.0071  0.0247   0.0705   0.0609    0.1421   0.0000   438.7067       6.76479       13.3221      -4.19869       1.08347     -0.978487       2.35270      -3.59516    -0.0402046     -0.158980       1.60432      0.268171      0.190827     -0.161751    -0.0920316   0.000291405    -0.0230383   -0.00878007       2.85172       3.62406       3.65699       3.69107       3.38408       3.02068       2.54006       2.08824       1.62477       1.15402      0.827744      0.568953      0.340741      0.220317      0.128410     0.0726418     0.0351042     0.0188409
  14  15 2869.3363    3.2805  0.9956 12.0850 -0.0053  0.0282   0.0831   0.0714    0.2735   0.0000   437.2144       11.3406       9.89209      -3.12053      -3.16372      -5.15304      0.272146      0.349262      -1.09846      0.456650     -0.315249     -0.477005      0.126316     0.0736440    -0.0895387     -0.138438     0.0397203   -0.00158643       2.99371       4.05863       4.42539       4.21141       4.00829       3.33185       2.84232       2.25640       1.69600       1.25769      0.888270      0.616046      0.377071      0.246332      0.146373     0.0841745     0.0399317     0.0207918
  14  16 3010.3409    3.9163  0.8459 12.9176 -0.0076  0.0270   0.1060   0.0656    0.1774   0.0000   438.2744       19.3636       10.8293      0.199840      -1.25799       6.50641      0.417760      -1.47386      -1.42548      -2.80557     0.0100416     -0.727211     -0.202061    -0.0400730     -0.151559     0.0419161     0.0225619   -0.00396519       3.12315       4.14314       4.25960       4.44503       4.16315       3.36044       2.86093       2.24575       1.65451       1.25902      0.815112      0.593908      0.381751      0.233216      0.132699     0.0731274     0.0416206     0.0214176
  14  17 3150.7367    4.0072  1.1342 13.3338 -0.0022  0.0322   0.0988   0.0817    0.1372   0.0000   442.2412       11.2096       6.39107       3.38047     -0.172478       6.88284       2.17457      -2.53243      -1.38131       2.47433      0.607212     -0.412297      0.232634     -0.132234     -0.154261     0.0120219     0.0214882    -0.0412131       3.39559       4.68794       4.73683       4.44029       4.29641       3.59314       3.44756       2.65620       2.13946       1.64389       1.02075      0.761522      0.438597      0.285837      0.158135     0.0907754     0.0449251     0.0227244
  14  18 3291.0667    3.7310  1.3196 12.9878 -0.0018  0.0355   0.0853   0.0851    0.1049   0.0000   439.8293       22.5221       2.54238       1.32764     -0.183642     -0.250349       3.76981      -6.57587      0.484423     -0.989372       1.03652       1.11723      -1.87464     -0.251951      0.399498   -0.00479782    -0.0258774    -0.0153881       3.76522       5.02094       4.97476       5.36397       4.85368       4.18218       3.44634       2.84868       2.27123       1.57535       1.12574      0.760204      0.514333      0.305243      0.177499      0.102389     0.0559444     0.0289123
  14  19 3431.6713    3.0575  1.9850 12.5979 -0.0060  0.0426   0.0587   0.1141    0.0738   0.0000   440.9261       19.5278      -3.87350       7.98944       9.01981     -0.891584      -5.41877      -4.40898      -1.73093      -5.28635      -1.42763      -2.64390     -0.740054     -0.321317      0.269729      0.105004     0.0368692    0.00473440       4.69297       5.84834       6.04451       6.43688       5.97644       5.06231       4.32739       3.49579       2.68255       2.07771       1.41932      0.964802      0.632260      0.383179      0.237814      0.134255     0.0692712     0.0351375
  14  20 3572.3684    2.5863  3.0556 12.0493 -0.0043  0.0538   0.0402   0.1454    0.0575   0.0000   434.7572       28.5094       2.26345       6.53502      -16.9311     -0.435542       1.52586      -14.3086       1.31165       1.49094     -0.248061      -2.12875      0.782146      0.621795      0.232914     -0.249871     0.0812671    -0.0218600       5.82944       7.54526       7.85207       7.93179       7.42356       6.55317       5.56897       4.65893       3.40250       2.63980       1.83899       1.27532      0.821064      0.506785      0.298912      0.168741     0.0837544     0.0430330
  14  21 3713.5581    2.1597  4.3192 11.5693 -0.0043  0.0678   0.0296   0.1794    0.0513   0.0000   427.2580       18.8821       18.9770       10.7620       2.02643      -12.5157      -1.91911      -13.8204     -0.102317      -3.73208      0.993544      -1.04290     -0.699678      0.422213      0.392817      0.252954     0.0268514    -0.0998833       7.22200       9.78509       10.1151       10.0868       9.40912       8.34021       7.29472       5.70908       4.51660       3.38585       2.37666       1.65686       1.06637      0.666071      0.386085      0.219338      0.105718     0.0539864
  14  22 3854.6665    1.7916  5.9784 11.1863 -0.0003  0.0844   0.0232   0.2302    0.0476   0.0000   445.2189       37.3574       33.1690      -2.25937       14.2735    0.00567683      -2.05351      -10.3164       2.23114      -4.06043      -3.36540       5.14906     -0.595261     -0.111947     -0.564464      0.135895      0.184635     0.0201306       9.09220       11.7365       12.2108       12.3416       11.6686       10.4158       8.64509       7.22073       5.58348       4.24078       3.00046       2.03879       1.34199      0.840173      0.492748      0.282642      0.141102     0.0720832
  14  23 3995.7156    1.4635  7.1401 11.0145 -0.0024  0.1010   0.0196   0.2863    0.0436   0.0000   430.4742       15.9397       25.4453       32.4495       2.05956      -25.0765       1.45997      -5.37997       7.21503       3.87600       4.46620      -1.76033       1.70765       1.35837      0.299828     -0.356735     -0.256025   -0.00247784       10.7844       14.1881       15.3551       15.0567       14.2469       12.4396       10.6358       8.46027       6.58897       5.04626       3.45723       2.49375       1.62126       1.01428      0.601638      0.344071      0.169488     0.0873107
  14  24 4137.0037    1.1672  8.3813 10.9033 -0.0063  0.1302   0.0182   0.3699    0.0420   0.0000   417.5937       57.4557       15.7492      -11.8731       2.59873       11.3916     -0.464278      -3.48042       34.1204      -11.6130      -7.88532       3.18260       2.72144      -1.41308     -0.799294     -0.336206    -0.0223839     0.0533451       13.4752       18.0220       19.1356       18.9847       17.9232       15.6272       13.8251       10.8843       8.76667       6.49542       4.65869       3.21609       2.09202       1.33971      0.778312      0.440037      0.220721      0.109372
  14  25 4278.6513    1.0249 10.8044 10.6237 -0.0028  0.1575   0.0154   0.4645    0.0390   0.0000   397.2153       52.1405       56.8676       4.27199      -24.9894      -20.4020       13.5676      -2.08765      -13.9967      -4.50262     -0.484625       6.82430      0.917797      -1.84863       1.25628      0.867976     -0.409022     -0.165871       16.4009       21.2080       22.8870       22.7965       21.6272       19.0481       16.1438       13.4151       10.4481       7.83026       5.65863       3.94662       2.62111       1.66164      0.977693      0.572247      0.279820      0.146541
  15   9 2049.6301    0.6534  0.5507 10.0500 -0.0047  0.0223   0.0202   0.0520    0.0658   0.0000   435.4275       1.33294       12.5049      -6.22574     -0.371758      -1.45391      -2.07764      -3.71304      -1.87775      0.185870      0.343054      -1.06240     -0.276491     -0.213735     0.0499453    -0.0701772     0.0521161    0.00147695       2.33212       3.00708       3.33298       3.24178       2.91917       2.84663       2.27659       1.93391       1.42971       1.05697      0.831661      0.535036      0.353384      0.255494      0.135448     0.0805110     0.0481355     0.0250562
  15  10 2195.8484    0.9204  0.7621 10.2947  0.0013  0.0255   0.0239   0.0614    0.0775   0.0000   440.7066     -0.503554       19.8828       2.38680       2.52526      -2.07412      -3.69372     -0.504935      0.271308      0.392331      0.367054      -1.01253      0.459716     0.0358345   -0.00439242     0.0585426     0.0896650   0.000411758       2.78653       3.69431       3.68938       3.82809       3.60336       2.99663       2.69785       2.19199       1.76201       1.17161      0.912629      0.623452      0.443177      0.257710      0.154070     0.0862162     0.0514980     0.0266139
  15  11 2339.5340    1.3031  0.7687 10.6723  0.0007  0.0255   0.0318   0.0545    0.0848   0.0000   436.3936       4.08801       17.6537      -3.87334      -4.28443      -4.68435      -5.42657      -3.54912      -2.19596       1.11189      0.238831     -0.515546     -0.157720     -0.184093    -0.0228617     0.0279238     0.0748560    0.00350160       2.34689       3.52580       3.20229       3.52655       3.19674       2.90133       2.56348       2.03564       1.56024       1.18169      0.875425      0.606888      0.425625      0.268541      0.156610     0.0923120     0.0492690     0.0263855
  15  12 2481.1185    1.7060  0.8493 11.2595 -0.0047  0.0267   0.0415   0.0600    0.0885   0.0000   436.1227       2.30298       6.55012      -3.07230     -0.490032      -3.69621     -0.574309    -0.0496116      0.750521      -1.20940      -1.49388    -0.0575689      0.536032      0.381434     -0.269661  -0.000983543    0.00127364    -0.0183763       2.81767       3.28400       3.32485       3.93569       3.39556       2.91764       2.53955       2.23424       1.70730       1.19700      0.926442      0.654900      0.435216      0.259366      0.171902      0.102802     0.0549198     0.0303752
  15  13 2622.4786    2.1875  0.9352 11.7857 -0.0085  0.0281   0.0519   0.0641    0.0936   0.0000   439.5172      -3.74435       11.0514       6.43602      -4.58270      -5.13326      -1.00303       2.46587       1.12133      0.325015      -1.15185    -0.0109513     -0.380977     -0.743621     0.0741249      0.186732   -0.00626834     0.0200341       2.52316       3.96448       3.61618       3.95145       3.47395       3.31982       2.75068       2.34568       1.77091       1.37489       1.01546      0.680289      0.471536      0.286190      0.181471      0.106515     0.0543610     0.0268477
  15  14 2764.2916    2.7709  0.8170 12.2416  0.0023  0.0224   0.0680   0.0593    0.0986   0.0000   436.9890       13.9863       15.0909       4.37374     -0.322127       1.94279     -0.677700     -0.822939      0.582204      -1.50704      0.404092     0.0293213     -0.646080     -0.491669    -0.0290075   -0.00754243    -0.0250515    -0.0220784       2.36424       2.85877       3.08466       3.06510       2.97298       2.59338       2.28227       1.84381       1.48638       1.11883      0.788418      0.567108      0.393721      0.251648      0.142431     0.0933724     0.0488112     0.0257733
  15  15 2905.9185    3.2187  0.9009 12.4854 -0.0123  0.0259   0.0776   0.0594    0.1622   0.0000   435.5431       12.5034       13.4698       2.61980      0.700744      -1.65988       1.02953     -0.905507       1.51514      -2.57850     -0.282502      0.953253      0.284812     -0.432549     -0.602882    0.00486906     0.0889894    -0.0195577       3.07658       3.84211       4.03914       3.55450       3.47496       3.09144       2.83321       2.49175       1.88011       1.49035       1.06831      0.687910      0.463615      0.279643      0.177093     0.0921769     0.0535291     0.0280106
  15  16 3047.2293    3.9679  0.9866 12.8522 -0.0050  0.0282   0.1007   0.0699    0.1894   0.0000   436.0575       15.3402       13.3021      0.654611      -2.78815      -7.63843     -0.256806     -0.252458       2.19723      -1.90645     -0.596018      -1.91472      0.425206     -0.155675      0.192935     -0.156691     0.0407223    -0.0181380       2.98800       3.87070       3.78631       3.84032       3.80198       3.13727       2.83234       2.35426       1.96325       1.49728       1.07052      0.705938      0.463416      0.279799      0.187464      0.111052     0.0623225     0.0331744
  15  17 3188.2579    3.9640  1.1234 13.3131 -0.0093  0.0304   0.1068   0.0881    0.1630   0.0000   439.7885       16.4454       7.50620      0.640708      -2.80451      -2.12917      -1.84628      -5.82743      -8.88677     -0.745601       1.03336     -0.129422     -0.319437      0.362050     0.0823266    -0.0688943     0.0769360     0.0309514       3.19232       4.20058       4.25413       4.36121       3.97326       3.71988       3.04454       2.61024       2.14013       1.51100       1.08489      0.767117      0.516522      0.319164      0.198095      0.113768     0.0621196     0.0342369
  15  18 3329.1002    3.3664  1.5835 13.0412 -0.0060  0.0388   0.0728   0.0967    0.0986   0.0000   436.6996       16.1717       11.4684       2.60686       4.75063       1.99994       1.27564      -3.46996     -0.923739      0.852863       2.96822     -0.150011       1.01373     -0.402745      0.162845     -0.173624    -0.0756913    -0.0279599       3.91895       5.24741       5.34039       5.70003       5.13891       4.67179       3.84790       3.34558       2.50885       1.93713       1.40659      0.958151      0.708044      0.410088      0.262860      0.157333     0.0846404     0.0443495
  15  19 3470.2642    2.9347  2.0620 12.5819 -0.0021  0.0447   0.0536   0.1066    0.0738   0.0000   434.3500       25.3157       9.68385       2.25871      0.130335      0.349355       2.27480      -2.08510      0.577879      -2.54612       2.67890      -1.50715      -1.16319     0.0785887      0.171168     -0.340749     -0.214825     0.0708525       4.50239       5.85400       6.52845       6.48449       6.01196       5.23575       4.61645       3.70734       2.90632       2.28447       1.56729       1.13805      0.759785      0.492114      0.300971      0.177656     0.0972402     0.0527243
  15  20 3611.5143    2.4585  3.3379 11.8833 -0.0013  0.0555   0.0361   0.1499    0.0599   0.0000   433.0578       17.7697       10.8396      0.775803       9.33513       1.84160       2.59613      -5.38339      -1.19107      -1.13873      -2.42493       1.25679    -0.0269085      0.422751      0.698883    -0.0294590     0.0696599    0.00700061       5.55710       7.55468       7.74303       7.98450       7.21045       6.69826       5.58973       4.88282       3.79427       2.97375       2.09511       1.47602      0.982376      0.641281      0.383235      0.225984      0.122804     0.0686135
  15  21 3752.7955    2.0587  4.7573 11.2761 -0.0017  0.0675   0.0260   0.1820    0.0548   0.0000   441.9998      -1.73940       4.47579       5.11226       10.5987      -12.8258     -0.157590      -13.0296     -0.881173      -4.62260      -1.87265      -3.15465     -0.623803     -0.386296      0.946220    -0.0747262     -0.146265     0.0750581       6.77900       9.05605       9.49719       9.66621       8.98014       8.07661       7.08131       5.84778       4.63192       3.55784       2.55188       1.81841       1.22040      0.794066      0.482322      0.278356      0.153300     0.0828233
  15  22 3894.3615    1.6924  6.1256 11.0660 -0.0015  0.0849   0.0215   0.2324    0.0480   0.0000   428.8110       36.2937      -7.13049       4.48365       17.4390      -1.34523      -7.81667       12.3705       4.63401      -6.30458      -1.03271     -0.783278       3.07280      -1.40076      -1.01281       1.03596     0.0780122     0.0174683       8.53451       11.0453       11.8030       11.7966       11.2121       10.3137       8.69544       7.29144       5.78538       4.42200       3.31057       2.28431       1.53819       1.02712      0.616897      0.373483      0.199547      0.107874
  15  23 4036.2100    1.4342  8.1348 10.8117 -0.0027  0.1033   0.0179   0.3013    0.0446   0.0000   425.2796       11.1724       25.4657      -9.80106      -1.63360       10.2375      -3.99217    -0.0220943      0.379495       3.33054      -10.1405      -1.56763       4.11380      0.747732      -1.36151     -0.436224     0.0524667     0.0129904       10.2746       13.4858       14.3163       14.2936       13.7214       12.3914       10.7014       8.76954       7.06126       5.38096       3.98584       2.80439       1.90351       1.24469      0.766120      0.458369      0.242115      0.129987
  15  24 4177.6299    1.1523  9.3247 10.7038 -0.0048  0.1300   0.0168   0.3804    0.0426   0.0000   458.7359       25.2186      -3.53069      -10.9208      -8.96614      -1.31861       3.88531      -14.0217     -0.881662      -16.2021      -3.89544       4.96870     -0.299440      -3.96562       1.18483       1.60340    -0.0424409     -0.414300       12.8439       16.8450       17.8675       18.2107       17.1900       15.4050       13.4727       11.0338       8.79825       6.78168       4.98276       3.54985       2.41967       1.60351      0.977131      0.577767      0.311207      0.168457
  15  25 4319.9153    0.9436 11.5895 10.5253 -0.0011  0.1684   0.0149   0.5023    0.0397   0.0000   424.4707       15.6674      -16.8879       14.7524      0.705291      -2.16724       10.4453       10.5066      -12.4533      -16.5494      -1.65974      -7.78725      -4.44438     -0.728544      0.473996      -3.07499      0.471235      0.210577       16.7762       21.6877       23.4038       23.2989       22.4752       20.2439       17.2967       14.4112       11.6113       8.64491       6.59500       4.64537       3.23111       2.12576       1.29713      0.794996      0.411187      0.226408
  15  26 4461.7305    0.8255 15.0924 10.4020 -0.0044  0.2323   0.0126   0.6708    0.0335   0.0000   382.4104       26.1922       38.9853       3.19683      -11.7643      -52.0247      -8.94909       46.7498       21.1447      -8.25278      -13.8191       5.69242       2.30707       1.90653      0.695615     -0.701651      0.423387     0.0651487       22.8688       29.6856       31.8520       32.3709       30.0367       27.8263       23.6458       20.4383       15.6835       12.3344       9.06666       6.56355       4.42362       2.93486       1.82957       1.10628      0.564237      0.308946
  16   6 1629.4998    0.2446  0.1421  9.4646  0.0089  0.0143   0.0154   0.0267    0.0327   0.0000   440.6526      0.145222       12.9552       1.12739     -0.698671      0.135739      -1.41363     -0.305374       1.27007     -0.824707     -0.473014      0.453390     0.0970840    -0.0521128      0.121943   -0.00997361     0.0126244   -0.00956033       1.35677       1.80237       1.97044       2.18369       2.18501       1.43876       1.68571       1.17031      0.917332      0.683806      0.553939      0.374295      0.247489      0.193815     0.0975019     0.0871102     0.0304071     0.0229552
  16   9 2081.6164    0.7292  0.5497  9.9827  0.0020  0.0206   0.0216   0.0458    0.0686   0.0000   441.9202     -0.516259       9.42507      -2.68958       2.72374       1.48829     -0.886979     -0.327532      0.757255      -1.35969     0.0184677      0.484120      0.536420      0.276421    -0.0241047    -0.0936825     0.0349550    0.00538649       2.12928       2.67237       2.82157       3.02881       2.63969       2.42026       2.11646       1.74194       1.36746       1.07336      0.798684      0.557899      0.364449      0.240885      0.160066     0.0936474     0.0567687     0.0312616
  16  10 2228.4363    0.9713  0.7230 10.4026 -0.0051  0.0232   0.0252   0.0539    0.0845   0.0000   437.2106      -3.92298       13.6079       1.97196       4.97741      -1.04324       1.28251     -0.920708     0.0493304       2.26147      0.384852      0.944380     -0.210928     -0.330575     0.0808443    -0.0453510    -0.0721535     0.0753183       2.21504       2.83897       2.99913       3.11789       2.87952       2.62789       2.31870       1.90871       1.56533       1.29906      0.879503      0.595225      0.454293      0.292442      0.183265      0.107864     0.0646033     0.0377384
  16  11 2372.6019    1.3394  0.9352 10.6786 -0.0015  0.0267   0.0295   0.0604    0.0921   0.0000   437.8693       3.86217       8.50673      0.713139     -0.832540       1.00641      0.597675       2.41080      0.347852      -1.45477      0.244207     -0.171859      0.243473      0.529902     -0.374516     0.0486572    -0.0202401    -0.0127127       2.67954       3.56296       3.75403       3.58174       3.48344       3.20735       2.62048       2.34362       1.77109       1.38455       1.04348      0.714307      0.508575      0.330309      0.215346      0.120573     0.0718127     0.0403641
  16  12 2514.9140    1.7804  0.8325 11.3767 -0.0015  0.0245   0.0411   0.0587    0.0826   0.0000   437.1191       3.62353       11.0795      -1.40585      -3.75068      -5.49134     -0.231232      -3.24854     -0.286069     -0.384367     -0.257739     -0.637568      -1.03350     -0.566971    -0.0277021     -0.109590    -0.0329622    -0.0443652       2.13377       2.93075       2.94529       3.26377       2.98691       2.57902       2.38618       1.96298       1.53455       1.17044      0.919923      0.635976      0.451397      0.282892      0.185510      0.115082     0.0672368     0.0360629
  16  13 2657.0184    2.4075  0.8672 11.6383 -0.0042  0.0231   0.0539   0.0562    0.0968   0.0000   435.9279       6.97096       14.7674     -0.599363       6.52257      -2.69968      0.663864       2.25417     -0.163084       2.01924    0.00920763     -0.680776      0.750911      0.258255     -0.334132      0.223617    -0.0388639     0.0343990       2.20139       2.99469       2.95446       3.17959       2.76666       2.65658       2.35492       1.91305       1.54564       1.17571      0.908635      0.625849      0.427151      0.289377      0.184084      0.110212     0.0614416     0.0372679
  16  14 2799.6387    2.9269  0.8416 12.3229 -0.0018  0.0225   0.0684   0.0564    0.0915   0.0000   434.4293       5.96327       13.2465       4.20486     -0.413684      -2.31670       1.52661      0.178782      0.157096      -2.15725      0.431035     -0.924444     0.0194652      0.445975    -0.0849001    -0.0474777     0.0697972    -0.0151839       2.34229       2.81345       2.96755       3.12116       2.87133       2.56850       2.30427       1.91962       1.57969       1.26893      0.918942      0.628860      0.441449      0.288695      0.178779      0.112954     0.0660301     0.0376814
  16  15 2941.9778    3.4915  0.7920 13.0075  0.0024  0.0233   0.0856   0.0530    0.0862   0.0000   440.0667       4.46676       13.0224       1.79867      0.717398      -2.05872     0.0981706      -3.99830     -0.930764      0.700523      0.367088      0.731073     -0.706196     -0.225260      0.174355      0.108978    -0.0153228    -0.0579303       2.28732       3.00392       3.11833       3.07697       2.93395       2.66754       2.37703       2.03444       1.50035       1.33591      0.882000      0.681673      0.433543      0.292875      0.180621      0.112702     0.0668187     0.0376932
  16  16 3083.6789    3.9431  1.0039 12.8851 -0.0047  0.0264   0.0894   0.0647    0.1626   0.0000   440.2692       18.4328       15.4276      -1.17984     -0.213585      -1.46728       1.78934      0.604041       1.85863      -1.38211     -0.629730      -1.43544      0.979658     -0.798120      0.132825     -0.175354    -0.0138909    -0.0488284       2.52256       3.27411       3.52711       3.34129       3.30514       3.01898       2.56703       2.24275       1.71787       1.33391      0.980594      0.708900      0.524548      0.332673      0.214896      0.124099     0.0716404     0.0411844
  16  17 3225.1962    4.0583  1.3502 12.6826 -0.0024  0.0306   0.0903   0.0839    0.2035   0.0000   445.9986       10.3168       16.5805      -2.39898       1.34205       2.24783      -3.61771      -5.81511       2.44129      -3.14104    -0.0816111     0.0723612      0.980929      0.188856    -0.0556189      0.142830    -0.0479688    0.00602958       3.07412       4.11426       4.20150       4.28637       3.88649       3.67194       3.14006       2.70171       2.03701       1.64091       1.16398      0.867382      0.597879      0.396316      0.252526      0.150096     0.0837951     0.0489834
  16  18 3366.5881    3.3086  1.7736 12.6968 -0.0025  0.0389   0.0670   0.1005    0.1190   0.0000   439.6585       26.4715       9.96603       4.50318       8.82805      -5.22311       2.41038      -4.48300      0.904733      -2.26914       1.77229      -1.00992     -0.563053     -0.173287     -0.354669     0.0299899   -0.00196484     0.0216282       3.52545       4.86197       5.18697       5.13676       4.96381       4.48655       3.88912       3.16450       2.50985       2.07778       1.42146       1.08823      0.719753      0.489437      0.318907      0.194120      0.109591     0.0636194
  16  19 3508.1180    2.8481  2.7218 12.1587 -0.0063  0.0461   0.0458   0.1289    0.0815   0.0000   447.4046       26.7052       16.8349      -1.43453       1.36659       3.55634     -0.557520     -0.265901      -2.76263      0.524319      -1.09019     -0.191955       2.59665    -0.0113059     0.0477367     -0.185739      0.138822     0.0395804       4.55222       5.87838       6.34519       6.31262       5.91164       5.40459       4.78138       3.95701       3.27997       2.44682       1.88044       1.32537      0.944482      0.618384      0.400942      0.238175      0.132735     0.0782086
  16  20 3650.0200    2.3571  3.7131 11.7292 -0.0019  0.0573   0.0329   0.1555    0.0613   0.0000   432.0718       35.5036       4.99670      -11.7158       1.00313      -6.58961       2.44867      -3.74736       4.41286      -3.58676       3.49662      -1.10689      -1.22960     -0.835025      0.208022     -0.169779     0.0777503    -0.0421896       5.42574       7.18381       7.65390       7.65806       7.48110       6.58822       5.97213       4.71632       3.99068       3.04590       2.27256       1.65692       1.14511      0.765962      0.489878      0.300803      0.169788     0.0963835
  16  21 3791.9223    1.9744  5.1157 11.1708 -0.0035  0.0685   0.0238   0.1893    0.0551   0.0000   429.4186       20.3193       19.5133       19.9435       7.86527      -12.4735       12.1663      -13.9228      -1.77380      -2.33826    -0.0378644      -2.19564      0.568360     -0.706603      0.375133      0.493401     0.0511444      0.147025       6.69017       8.80438       9.41610       9.40636       8.98960       8.31110       7.10593       5.99935       4.74266       3.70591       2.80381       1.98270       1.41592      0.941827      0.592685      0.372964      0.206407      0.118665
  16  22 3933.8528    1.6581  6.7309 10.8796 -0.0003  0.0864   0.0192   0.2335    0.0476   0.0000   437.6117       25.3539     -0.662398      -14.0202       4.47684       21.3717      -7.63128      -9.68860      -3.11179      -4.91324      -3.00673     -0.274826      0.292000     -0.626716      0.297868    -0.0933566      0.249626     -0.172524       7.97222       10.6074       11.5240       11.4465       11.0198       10.0151       8.82362       7.25060       6.07062       4.57234       3.47905       2.51708       1.75316       1.18232      0.742731      0.463475      0.254520      0.143220
  16  23 4076.1034    1.3381  8.7616 10.6820 -0.0013  0.1075   0.0161   0.3124    0.0434   0.0000   440.0362       10.2925       33.4933      -8.35332       22.0779       10.0044      -9.29483      -16.5580      -3.88341       3.34153       5.51136      -3.17236      -3.31851      0.113898      0.711823    -0.0378411    -0.0206277     -0.120657       9.98732       12.8936       14.3520       14.2108       13.7244       12.5019       10.7270       9.45661       7.29665       5.92655       4.28275       3.18603       2.20655       1.48404      0.946942      0.587314      0.321488      0.184332
  16  24 4217.9909    1.0752  9.9697 10.5846 -0.0038  0.1320   0.0149   0.3941    0.0409   0.0000   450.3237       80.5751      -10.0689      -5.56862       40.7096       2.06636     -0.830265       6.10045       2.36507       7.32900       3.58934       2.41070      -8.78750      -2.24446       2.89464     -0.238594      0.274166      0.162399       12.3553       16.2063       17.2656       17.7188       16.7905       15.3071       13.6263       11.2732       9.25921       7.16351       5.40557       3.95873       2.77269       1.88948       1.19794      0.746297      0.410780      0.236612
  16  25 4360.2922    0.9183 12.4519 10.4443 -0.0043  0.1729   0.0136   0.5173    0.0377   0.0000   452.6712       70.3172       38.6002      -23.8652      -14.1247      -23.1182       33.0994       18.3550      -10.6541      -16.2033     -0.682051      -2.72454      -2.62771     -0.156311      0.925573     -0.909986     -0.421644      0.117423       16.0170       21.2877       22.8937       23.0717       22.2730       20.3249       17.6305       14.9019       11.9870       9.40210       7.17600       5.11920       3.65059       2.46860       1.56153      0.984803      0.544101      0.305316
  16  26 4503.0165    0.7148 13.1023 10.3504 -0.0055  0.2171   0.0125   0.6167    0.0352   0.0000   477.1008      -13.7395      -38.9433       4.42512       36.3317      -16.6543      -51.9136      -5.94946     -0.523865      -8.01117      -6.05731       1.32185      -3.10311       3.83419       3.20195      -3.00602      -1.24826      0.649977       20.1295       26.2732       28.5374       28.5876       27.0392       24.8887       21.9534       18.6194       15.3436       11.9931       9.12736       6.53790       4.59293       3.08155       2.00493       1.26869      0.686921      0.398380
  16  27 4645.0483    0.6069 16.8611 10.2043 -0.0044  0.3116   0.0091   0.7805    0.0274   0.0000   434.3784      -16.7680       9.30842       13.4954       19.2885      -16.6375      -24.7074      -29.5948       8.63528      -17.6328       1.22821       6.56777       12.9984       2.41730       2.18546      -3.00522      -1.01013     -0.130490       28.4179       37.6785       40.4972       40.6819       38.5926       36.0503       31.6680       26.8518       22.1016       17.1617       13.1764       9.59203       6.68874       4.58916       2.93189       1.84102      0.994415      0.569746
  17   7 1811.9647    0.3710  0.3683  9.7791 -0.0063  0.0345   0.0156   0.0480    0.0420   0.0000   433.3693      -4.96609       6.22874      -5.51706      -8.86828     -0.626390      -1.85418       3.58662      -1.30891       1.29739      0.487198      0.523070      0.630061     0.0486861    -0.0742371      0.251629     0.0976119    -0.0135193       2.25299       4.10660       3.41976       3.79007       3.48120       2.29290       3.23039       1.83629       2.11830       1.34786       1.13365      0.822452      0.457069      0.360595      0.199550      0.155061     0.0835774     0.0537442
  17   9 2113.0075    0.7675  0.7024 10.0297 -0.0072  0.0236   0.0196   0.0527    0.0693   0.0000   439.1803      -1.28708       7.38162       4.19858       3.72109       3.59266       1.46837      -2.63028     -0.627094     0.0709542      -1.87858      0.195224      0.711534     -0.361934      0.265965     0.0117590    -0.0928444    -0.0142997       2.17615       2.79973       3.08293       3.00822       2.91942       2.39697       2.41196       2.03446       1.56156       1.28921       1.05152      0.722601      0.477881      0.322047      0.215702      0.134845     0.0817868     0.0496405
  17  10 2260.3071    1.0562  0.8588 10.3317 -0.0053  0.0261   0.0246   0.0607    0.1007   0.0000   438.8154     0.0973573       16.6266     -0.218315      -6.20170      -4.80599       2.68745       1.99581      -1.54801      -1.69801       1.05369     -0.272671     -0.147946      0.258576      0.556059      0.174550    -0.0647411     0.0242231       2.37380       3.36791       3.42273       3.39444       3.32417       2.89096       2.72995       2.21043       1.86603       1.43479       1.09676      0.823214      0.541368      0.384987      0.238674      0.147753     0.0923669     0.0485567
  17  11 2405.0569    1.4733  0.7673 11.1237 -0.0038  0.0223   0.0345   0.0532    0.0772   0.0000   436.5372       1.68106       16.9308       1.58981       2.30809       2.63272      -1.83132      -5.24121    -0.0831412       1.11596      0.393307      0.847351     -0.288042     -0.363214     -0.458081     0.0505262      0.130398    0.00125451       1.96853       2.59498       2.74576       2.74944       2.67532       2.36002       2.24283       1.85428       1.49229       1.14555      0.883424      0.638500      0.470598      0.331219      0.214744      0.127267     0.0793271     0.0429821
  17  12 2548.1587    1.9695  0.8573 11.4220 -0.0008  0.0234   0.0441   0.0595    0.0854   0.0000   441.9309       1.36352       14.5999       2.34935       6.91237      -1.53564      -2.04047      -1.91812      -1.23811      -3.02848       1.28534     0.0970334     -0.369468   -0.00227658    -0.0801222     -0.145797     -0.106790     0.0483165       1.97536       2.81180       2.85377       3.26368       2.85951       2.70519       2.17250       2.07773       1.45793       1.28876      0.837269      0.727379      0.441423      0.327172      0.200344      0.138984     0.0773061     0.0457995
  17  13 2691.1245    2.3522  0.9115 12.1785  0.0007  0.0252   0.0526   0.0603    0.0775   0.0000   440.8089       4.14826       14.3208      -4.43974       6.82137     -0.617472      -1.77561      -2.97521      -1.60417      -1.01712       1.05985     -0.980827     0.0131187     -0.240548      0.373884    -0.0539223     0.0601231     0.0770385       2.44373       3.09242       3.23703       3.20080       3.05902       2.81479       2.52567       2.21530       1.85556       1.42452       1.06420      0.796724      0.575013      0.372192      0.245343      0.158512     0.0875442     0.0533297
  17  14 2834.4855    2.9760  1.0228 12.3379 -0.0026  0.0255   0.0620   0.0657    0.0929   0.0000   436.0725       9.70965       14.5162     -0.946531      -1.91012      -6.77044      0.882445      0.362218     -0.186294      -1.89808     -0.718077      0.523437     -0.307899     0.0341206     -0.183247     -0.169807    -0.0506715     0.0116075       2.44538       3.09767       3.20163       3.41573       3.17624       3.00864       2.53387       2.08543       1.72491       1.44728       1.11036      0.764286      0.544899      0.326692      0.255322      0.152950     0.0964321     0.0576393
  17  15 2977.3878    3.7261  0.8582 12.7771  0.0026  0.0226   0.0829   0.0559    0.0913   0.0000   438.4714       5.02160       9.56963       3.70356      -3.85835      0.592645     -0.114873      -2.67738       1.10846       1.79646     -0.153587     -0.972025     -0.618129     0.0787586      0.269302   -0.00689436    -0.0687984    -0.0747513       2.06986       2.63788       2.82485       2.87376       2.67818       2.40754       2.15872       1.95610       1.52450       1.21040      0.919877      0.687057      0.476313      0.311038      0.208918      0.133384     0.0790393     0.0445763
  17  16 3119.5607    4.0048  0.8409 13.4186 -0.0023  0.0247   0.0946   0.0576    0.0880   0.0000   437.1272       11.9944       5.03521       3.93801      -4.75893     -0.510327      -5.12951      -3.43223      -1.54729      -1.58998     -0.838551     -0.919601     -0.472038     -0.219452      0.111206     -0.217084    -0.0138627    -0.0228294       2.61580       3.66679       3.91706       3.98182       3.70934       3.18701       2.84813       2.30910       1.78875       1.38651       1.01263      0.745031      0.486397      0.345815      0.203809      0.135174     0.0819815     0.0453264
  17  17 3261.6044    3.6463  1.4376 12.7998 -0.0055  0.0322   0.0751   0.0833    0.1393   0.0000   435.6942       19.0255       10.9770       11.3360      0.777919      -8.50584     -0.126599      -3.93309     -0.353316      -3.11012     -0.527872      -2.47401     0.0333204     0.0938685     -0.171671    -0.0453984      0.196310    -0.0742898       2.96159       3.97152       4.17016       4.16170       4.05049       3.69666       3.26088       2.75879       2.33354       1.76643       1.34207       1.00585      0.702320      0.484845      0.318398      0.193833      0.116213     0.0673482
  17  18 3403.6543    3.3155  1.9685 12.5209 -0.0099  0.0389   0.0633   0.1053    0.1184   0.0000   440.4391       18.3160       11.7883       4.24653       1.01496       9.19060      -2.10213      -4.02371      -4.92993     -0.170538       3.61968      0.611383      -1.09529     -0.792888      0.730334    -0.0617622     0.0277732    -0.0718541       3.63094       4.80853       5.03066       4.91594       4.92093       4.39189       3.96658       3.37407       2.79583       2.19746       1.63114       1.24012      0.851807      0.626529      0.388410      0.245909      0.143334     0.0834146
  17  19 3545.7812    2.7407  2.7816 12.0664 -0.0047  0.0473   0.0451   0.1312    0.0903   0.0000   432.6643       22.0536       22.2340       4.78983      -4.75258       4.15100     -0.457943      -4.72544      0.906074      -4.87187    -0.0601539      -1.23021      0.489514     -0.143208     0.0513810     -0.156484     -0.158073     -0.226300       4.32435       5.32140       6.02796       5.87125       5.58519       5.15691       4.71947       3.99073       3.35478       2.66110       2.07381       1.47750       1.04140      0.708416      0.468147      0.292974      0.176829      0.105292
  17  20 3687.8735    2.2859  4.2250 11.3364  0.0006  0.0587   0.0287   0.1623    0.0680   0.0000   445.2293       34.9772      -10.7234      -3.47960       8.07606      -7.91241       2.90362      -2.99656      -6.80200       1.41972       1.84197      -1.11364      -1.64508       1.78687    0.00956170  -0.000825656      0.156024     0.0311451       5.27538       6.75380       7.24900       7.19089       7.15542       6.69266       5.68085       4.93971       4.12574       3.20984       2.51664       1.84361       1.27764      0.895290      0.590227      0.371379      0.228476      0.133219
  17  21 3830.4150    1.8753  5.7510 10.9771 -0.0037  0.0717   0.0216   0.1996    0.0550   0.0000   443.1918       17.4550       17.7910      -31.0001       8.29289      -14.5110       10.4482      -5.62108       4.71341      -10.1258       1.20533      -1.69595      0.602736      0.312731       1.26040     -0.930064      0.140358    -0.0918773       6.52979       8.47671       8.92261       9.14725       8.95586       8.31262       7.23470       6.11007       5.17832       3.98476       3.12575       2.25219       1.60703       1.15837      0.737716      0.472180      0.277247      0.164067
  17  23 4115.4978    1.2980  9.1980 10.6335 -0.0011  0.1103   0.0160   0.3224    0.0424   0.0000   461.1820       46.2098      -6.63861      -38.4595       16.6664       17.1655       9.59979       12.6180       1.63640      -1.31322      -1.67368      -3.86868     -0.585680       1.68864       2.74561    -0.0775598    -0.0106997     -0.331636       10.0069       13.2977       14.1652       14.2380       13.6667       12.4245       11.2066       9.69057       7.86313       6.37738       4.83665       3.57355       2.50299       1.73381       1.12323      0.717543      0.421327      0.247481
  17  24 4257.7774    1.0580 11.7604 10.5294 -0.0029  0.1494   0.0143   0.4445    0.0382   0.0000   445.0566       2.31951       21.0004       4.93730      0.979136       6.73983      -6.07263      -15.8250      -16.2190      -8.29624      -2.21725      -4.37149       6.83291       1.31827     -0.530603     -0.804296     0.0445200      0.983291       13.0545       16.9747       18.4797       18.8281       18.1114       16.5776       14.8242       12.7858       10.5891       8.34922       6.40623       4.82990       3.45142       2.36916       1.58002       1.02426      0.587117      0.346438
  17  26 4542.9656    0.6887 14.6902 10.3538 -0.0030  0.2476   0.0119   0.6860    0.0317   0.0000   402.1415       68.2460       16.0320      -34.3792       18.9909       14.9073      -2.63125      -15.1936       15.0761      -17.5393      -15.1882      -2.04716       9.91639       5.88110      -4.38969     -0.335994       1.31478     0.0645510       21.2777       27.6605       30.4633       30.5853       29.4309       27.8156       24.0754       21.3083       17.2678       14.0022       10.8619       8.07704       5.71335       3.98963       2.67055       1.73405      0.996549      0.602479
  18   7 1839.9806    0.4291  0.3481  9.7039 -0.0087  0.0165   0.0149   0.0368    0.0418   0.0000   440.1059       3.56874       7.49733       1.37340      -1.28063      -1.43367      0.877456       2.05717      -1.53770       1.13215      0.399320      0.372361     0.0109471     0.0674913     0.0679434     -0.152832    -0.0703578     0.0201395       1.44725       1.73437       2.00315       2.05313       2.15045       1.79556       1.53483       1.45906       1.19412      0.852237      0.760729      0.515114      0.357238      0.285777      0.169499      0.113827     0.0748884     0.0412339
  18   8 1992.8498    0.6025  0.4719  9.8220 -0.0017  0.0174   0.0173   0.0399    0.0535   0.0000   439.6247       3.67577       14.3950       2.95546      -3.25807     -0.216767      -1.08225      -2.98580     -0.881873      0.315487     -0.305013     -0.592934      0.349364      0.440751      0.184541    -0.0653609     0.0338449    0.00505627       1.46160       1.90736       1.95154       2.09976       1.85380       1.80603       1.49627       1.49557       1.23309      0.928907      0.734150      0.569280      0.395226      0.280520      0.182278      0.124221     0.0705063     0.0451477
  18   9 2143.7280    0.8045  0.6466 10.1993 -0.0086  0.0215   0.0203   0.0445    0.0631   0.0000   438.4893      -1.60047       12.7757       4.01139       1.51104      0.333356       4.90428      -1.12102      -3.90382     -0.420109     -0.263091      -1.10925      0.839035      0.208836     -0.563948      0.126335      0.178495    -0.0616971       1.85462       2.49096       2.59889       2.54292       2.58432       2.24210       2.14933       1.82725       1.51963       1.25702      0.920483      0.728630      0.505740      0.345698      0.245969      0.152292     0.0938480     0.0556100
  18  10 2291.6960    1.1649  0.8253 10.5662 -0.0003  0.0233   0.0263   0.0553    0.0856   0.0000   438.1566       2.25352       10.8455      -2.20100    -0.0399223      -2.16725     -0.989892      -1.41796      0.443833     -0.375519      -1.32860      0.294946     -0.484449      0.339733      0.355274    -0.0890034    0.00982993    -0.0471030       2.25644       2.75389       3.11381       3.07506       2.87179       2.65623       2.47436       2.04044       1.67373       1.34098       1.02261      0.759612      0.551955      0.388331      0.256549      0.162688      0.101576     0.0628794
  18  11 2436.8809    1.5909  0.9299 11.1919 -0.0024  0.0246   0.0354   0.0609    0.0984   0.0000   436.0623       2.40725       10.7286       1.30611       1.60731       1.70052      0.115679      -4.03586     -0.619576       1.73386      0.694818      0.468299     -0.958890      0.224272     -0.201636    -0.0406632     0.0666396    -0.0839459       2.31843       2.86834       2.97351       2.95676       2.90465       2.73099       2.48696       2.19890       1.74988       1.38209       1.07681      0.818137      0.613302      0.419585      0.296365      0.186411      0.112607     0.0687055
  18  12 2580.9375    2.0548  0.9768 11.6397 -0.0071  0.0241   0.0428   0.0621    0.0836   0.0000   440.0655       6.67651       13.0248       2.25147     -0.375255       7.68565       1.32173      -3.93921       4.83120      -1.91502     -0.787477      0.281094     -0.717912     0.0815648     0.0309390     -0.487650     0.0988323    -0.0678560       2.10316       2.77765       2.99038       3.02357       2.87812       2.67556       2.48520       2.04644       1.70336       1.40832      0.987681      0.790421      0.554482      0.410744      0.263387      0.179845      0.103538     0.0643397
  18  13 2724.8429    2.6309  0.8870 12.2682  0.0040  0.0236   0.0568   0.0586    0.0789   0.0000   435.3829       5.58973       11.2056       1.09728       5.36575      -2.38987      -2.36838       1.91486     -0.819133      -1.37665       1.60652     -0.238049      -1.11228      0.331394     0.0342592     -0.423099    -0.0838049     0.0471788       2.31414       2.89406       2.84840       3.05603       2.96988       2.59994       2.34349       2.11053       1.79790       1.46290       1.02058      0.828054      0.567924      0.425832      0.263680      0.170722      0.102732     0.0654344
  18  14 2868.8478    3.3374  0.8568 12.4072 -0.0006  0.0218   0.0710   0.0524    0.0898   0.0000   438.9893      0.384611       15.2691       2.39963       6.15183       3.42378      -1.31889      -3.16872       2.49252     -0.295097      -1.08097      -1.11492     -0.946336     0.0365190     0.0465609    0.00264696     0.0120011     -0.133747       1.87857       2.58510       2.62645       2.68025       2.63280       2.42984       2.21163       1.86164       1.46745       1.17955      0.888711      0.699781      0.491272      0.359141      0.228617      0.154872     0.0956303     0.0593524
  18  15 3012.3195    3.8686  0.9297 12.9622  0.0005  0.0235   0.0827   0.0589    0.0856   0.0000   438.5606       17.5158       10.5577      0.819301       5.17176      -7.25293      -1.40813      -1.24929     -0.307305      -2.62151      0.946634     -0.302199      0.115778      0.111905    -0.0644845    -0.0865945     0.0673284    -0.0562186       2.36677       3.13843       3.23699       3.17673       2.86016       2.65236       2.42675       2.24735       1.92606       1.56882       1.18923      0.879660      0.596835      0.419160      0.262476      0.166993     0.0995778     0.0605429
  18  16 3155.0192    4.0057  0.9716 13.1915 -0.0048  0.0243   0.0858   0.0615    0.0916   0.0000   436.7906       13.1698       17.5150      0.901277      0.763723       2.60985     -0.896374      -6.50923      0.226253      -1.01488      0.782480    -0.0772675     -0.389784     -0.638790     0.0353406      0.180148     -0.131634     -0.143108       2.27177       2.88437       3.04770       2.96262       2.93262       2.65727       2.37790       2.23764       1.78015       1.39381       1.05600      0.797426      0.604509      0.425731      0.281085      0.180489      0.107847     0.0659022
  18  17 3297.5811    3.5850  1.3585 13.0916  0.0000  0.0312   0.0720   0.0780    0.0991   0.0000   437.7164       9.49960       12.6717       2.31070      0.414493      -4.67674     -0.988507      -5.53392     -0.293356      -2.10620     -0.114378      0.164529      0.191384     -0.549013   -0.00150217     0.0726061     0.0657086    -0.0455036       2.74804       3.52935       3.72846       4.02808       3.87159       3.34350       2.98632       2.68410       2.21991       1.71678       1.34952      0.989322      0.727284      0.485361      0.332693      0.221727      0.132862     0.0811146
  18  18 3440.1777    3.1015  2.3258 12.1125 -0.0036  0.0394   0.0497   0.1055    0.1088   0.0000   437.8394       19.9470       6.63216     -0.560906      -4.63829       5.98883      -6.10400      -10.0989      -4.27860      -1.21789      0.453534      -3.75031      0.523314     -0.163353     -0.742862     -0.523929   -0.00218188    -0.0919385       3.45760       4.57799       4.84484       4.98798       4.76669       4.47566       3.94871       3.42471       2.71754       2.24922       1.73577       1.31020      0.934858      0.647055      0.443087      0.285208      0.183561      0.110210
  18  19 3583.0033    2.6291  3.5113 11.5433 -0.0003  0.0490   0.0348   0.1382    0.0898   0.0000   443.1738       19.3320       14.8066      -6.23746      -2.10925       4.08181       4.80052      -4.35858       1.27730      -3.70233      -2.18085       2.63123     -0.393328      0.274790      0.295596      0.433180      0.112850     -0.183377       4.28556       5.52642       5.85350       5.98116       5.78444       5.52319       4.82589       4.20391       3.47045       2.85739       2.19807       1.66591       1.19627      0.835146      0.557783      0.367667      0.234359      0.142529
  18  20 3725.6546    2.1530  4.6339 11.2450 -0.0000  0.0598   0.0258   0.1688    0.0653   0.0000   432.5217       27.8110       17.6826       8.26748       5.70114      -6.61481      -6.07956     -0.281013      -1.68540      -7.39824      -1.87063      -3.43365     -0.429893      -1.14706     -0.675422     -0.108657      0.246837     -0.294597       5.11052       6.75873       7.25631       7.26826       7.08696       6.57468       5.86224       5.20207       4.20552       3.55653       2.64628       2.07089       1.45343       1.03457      0.678703      0.448501      0.283168      0.171211
  18  21 3868.2972    1.7931  6.1467 11.0038 -0.0003  0.0730   0.0201   0.2088    0.0494   0.0000   430.2327       42.6266       13.3766       16.6019      -2.60770      -1.44507      -11.9268     -0.574778       6.21470      -10.0129     -0.812209       1.59267      0.306871     -0.289768      0.110343      0.126326     -0.297277     -0.277609       6.34128       8.10543       8.99791       9.02133       8.73543       8.08878       7.34086       6.24695       5.31973       4.21207       3.39200       2.47189       1.82451       1.25425      0.857361      0.565466      0.343443      0.214015
  18  22 4011.4382    1.5162  8.1000 10.6349 -0.0022  0.0911   0.0159   0.2571    0.0445   0.0000   423.6288      -3.01658       21.6485      -4.29832       15.7607     -0.141190       16.0586      -6.94115      -2.51587      -5.09199       3.21578       2.72610      -2.54259       3.43184       1.51658     -0.587170     -0.344870     -0.440636       7.54715       9.94590       10.8372       10.9426       10.7989       9.98268       8.88136       7.61209       6.52454       5.21599       4.03228       3.08215       2.21404       1.59162       1.06173      0.696989      0.424760      0.257196
  18  23 4154.3674    1.2270  9.9339 10.5846  0.0000  0.1139   0.0141   0.3403    0.0381   0.0000   425.7745       3.77342       25.4265      0.659985      -1.30974       20.4112      -3.65959      -14.2587       2.20022       4.39826      -5.32076       4.55308       4.51978      0.416894     -0.815717      -1.32795      0.155900      0.632818       9.61765       12.1970       13.7365       13.7104       13.4279       12.5907       11.1683       9.60145       8.16579       6.56132       5.05100       3.85336       2.82276       1.98923       1.35395      0.894076      0.539764      0.333101
  18  24 4297.6304    1.0226 11.8940 10.4887 -0.0015  0.1495   0.0131   0.4324    0.0360   0.0000   472.7642       23.8936      -5.21008      -4.52349       13.6403      -14.3874      -12.9651       4.88546       6.91147       6.59224       8.61512      -5.49046     -0.718616      0.830612     -0.106850      0.599745       1.56739      0.215691       12.1684       16.1162       17.9365       17.9050       17.4825       16.1803       14.6473       12.6137       10.6319       8.50291       6.71871       5.06258       3.69018       2.64804       1.75659       1.18311      0.697873      0.424449
  18  25 4440.1086    0.8205 14.8567 10.4147 -0.0039  0.2103   0.0109   0.5852    0.0309   0.0000   442.5559       53.0001       27.5073       19.2725       33.8790      -8.17954       32.3550      -17.8278       9.26151      -5.22040      -11.6462      0.445573       5.38779      -1.81349       3.75920     -0.595489      -1.09923     -0.416962       17.3238       22.4586       25.0156       25.0051       24.9548       22.9302       20.6439       17.6951       14.8480       11.9609       9.53810       7.02515       5.20562       3.76104       2.54272       1.69505       1.01344      0.626781
  19   6 1709.3622    0.2952  0.2619  9.3793 -0.0067  0.0161   0.0123   0.0360    0.0345   0.0000   438.8335      -1.68307       16.4271     -0.502978       2.05303       2.09017      0.685831      -1.30565      0.649608     -0.718255      0.496070     -0.753123     0.0793913      0.262482      0.292122    -0.0120914     -0.136361   -0.00760223       1.63765       2.17808       2.34429       2.35817       2.38868       2.32574       1.86620       1.40866       1.09641      0.920127      0.674635      0.544859      0.348704      0.232117      0.157697      0.110096     0.0823732     0.0575186
  19   7 1867.2895    0.4239  0.4853  9.5177 -0.0014  0.0192   0.0123   0.0470    0.0463   0.0000   437.0781      0.234072       15.4974       1.54509      -2.43730      -3.31035      0.882318       2.17117     -0.385836      0.605682      0.786286      0.313136      0.413398    -0.0189334      0.362127     0.0369801   -0.00450224     0.0869200       1.75861       2.26757       2.59562       2.38409       2.28624       1.97750       1.98043       1.68674       1.40779       1.26103      0.947879      0.713582      0.514848      0.345517      0.235016      0.135801      0.101593     0.0635639
  19   8 2021.7721    0.6158  0.5801  9.6967 -0.0071  0.0191   0.0162   0.0451    0.0622   0.0000   438.6530       2.88546       10.9624       3.24647      -2.29122      -1.34050       1.67347      -2.20743     -0.845824     -0.964225      0.240300     0.0457925     -0.181900    -0.0886634      0.333747      0.317782     -0.104273    -0.0223786       1.55931       2.10814       2.20590       2.19229       2.18055       1.99630       1.81946       1.55604       1.38829       1.13014      0.907112      0.687736      0.473481      0.368155      0.232254      0.161022      0.101485     0.0621205
  19   9 2173.7550    0.8515  0.6354 10.2678 -0.0074  0.0195   0.0216   0.0475    0.0598   0.0000   438.6818       3.02229       13.6584       1.65547       6.82997       1.69287     -0.991451       1.17129       1.69218    -0.0396615      -1.04042      0.315200      0.277688     -0.988627     -0.118349    -0.0147098    -0.0924500     -0.153419       1.56757       2.04275       2.30778       2.13888       2.23792       2.00054       1.86612       1.64087       1.32851       1.02007      0.848390      0.664319      0.452082      0.346466      0.232167      0.154933     0.0986557     0.0646074
  19  10 2322.3549    1.2386  0.8351 10.6566  0.0015  0.0224   0.0270   0.0537    0.0737   0.0000   442.3142       2.69330       12.7332      -4.31086      -4.48313       4.11940      -2.51701      -2.51544       2.93239      -1.37172      0.758625       1.15326     -0.510994      0.740631    -0.0662664     -0.124204     -0.140988   -0.00701411       1.86098       2.45087       2.62646       2.55820       2.63256       2.33737       2.19984       1.90345       1.50906       1.25987       1.00353      0.752650      0.546380      0.413632      0.266049      0.190248      0.119915     0.0713417
  19  11 2468.1296    1.6148  1.0217 11.1732 -0.0028  0.0255   0.0340   0.0653    0.1042   0.0000   440.4887       4.63869       5.89344      -1.35465      -1.52981      -4.80034      -1.95763     -0.639196       2.18574      -1.58055      -1.46832      0.527090       1.39829     -0.208369     -0.100797      0.214889     -0.134167     0.0337724       2.10656       2.67851       2.96654       2.92635       2.93994       2.69905       2.30312       2.11722       1.73264       1.45831       1.14132      0.849912      0.635221      0.456523      0.310950      0.198391      0.135603     0.0860745
  19  12 2613.1382    2.1604  0.8420 11.8860  0.0045  0.0227   0.0474   0.0520    0.0847   0.0000   434.6481       5.01568       9.46294       2.45373      -2.17700      0.752374      -2.66119      0.759970       2.35561     -0.608767      0.958174     -0.954792     -0.379805     -0.105999    0.00777137    -0.0556989    -0.0405667   -0.00959680       2.00339       2.72604       3.09831       3.07232       2.96671       2.76729       2.35820       1.96726       1.70972       1.26988       1.01061      0.756758      0.559841      0.378008      0.266316      0.176445      0.117460     0.0684065
  19  13 2758.0029    2.7278  0.9502 12.1438 -0.0006  0.0227   0.0555   0.0557    0.0845   0.0000   437.2094       7.32930       8.58374      -1.19861     -0.583380      -1.48865      0.403808      -2.17451     -0.775704    -0.0775484       2.18956     -0.122172     -0.983764     -0.454057     -0.138294     0.0422334     0.0439430     -0.104713       1.84922       2.50581       2.54457       2.66411       2.58556       2.33982       2.06441       1.93614       1.62245       1.38432       1.03314      0.805685      0.589737      0.410450      0.283094      0.185030      0.117231     0.0725952
  19  14 2902.6602    3.4014  0.8226 12.6362 -0.0060  0.0203   0.0730   0.0528    0.0782   0.0000   440.2398       6.17919       8.81242     -0.356346      -2.44967      -2.18164      0.339081      -2.78279      -4.33972      -1.48049       2.85091     -0.652741     -0.981459      0.132722     -0.440230      0.243979      0.169125   -0.00605302       1.68634       2.07226       2.25793       2.42419       2.33798       2.07046       2.00342       1.65772       1.38544       1.11221      0.885149      0.660398      0.503453      0.350854      0.258316      0.169828      0.107348     0.0718399
  19  15 3046.7380    3.7900  1.0343 13.0678 -0.0040  0.0258   0.0765   0.0595    0.0844   0.0000   435.0136       5.84951       8.33819       9.01349     0.0605700     -0.802785     -0.906479      -2.84854    -0.0319882      -1.36459      0.329995      -1.34861      0.873305     0.0862768      0.287745     -0.236992     -0.224546     -0.196088       2.18148       2.83792       2.89254       2.99115       2.86665       2.72504       2.48023       2.13529       1.88587       1.54627       1.19814      0.934252      0.661335      0.487732      0.328486      0.221214      0.138745     0.0898804
  19  16 3190.0632    3.9097  1.2420 12.9666  0.0010  0.0285   0.0731   0.0703    0.0871   0.0000   438.4702       13.5083       3.90235       1.44392     -0.667426      -2.01609     -0.887341      -1.33702      -1.80534      -2.89149       1.55052     -0.486844      0.310154      0.355939      0.318466     -0.276588     0.0712621      0.154931       2.50567       3.37834       3.65312       3.69385       3.42178       3.11933       2.89661       2.51910       2.15539       1.77482       1.41033       1.04030      0.766451      0.517315      0.348318      0.226475      0.149017     0.0916612
  19  17 3333.1224    3.4312  1.6049 12.9170 -0.0006  0.0338   0.0603   0.0832    0.0718   0.0000   439.1683       12.7410       8.10255      -5.19193      -3.85560       2.89607      -4.17223       2.60667       4.51092      -2.06307       2.09553     -0.723439     -0.273620      0.473467      0.456371    -0.0243148    0.00726908    -0.0648023       2.70358       3.64697       3.73529       3.83887       3.92437       3.40232       3.25053       2.75371       2.36275       1.87469       1.45301       1.12046      0.832371      0.623210      0.411839      0.287736      0.176917      0.111118
  19  18 3476.4498    2.8654  2.3393 12.3230 -0.0039  0.0405   0.0441   0.1077    0.0754   0.0000   437.0197       15.7923       20.9700       4.55073       2.46285      -4.46843     -0.774655       2.68608      0.463911      -7.04534      -2.09081     -0.253633      0.332735     -0.936978     -0.540471     -0.125127     0.0242888    -0.0224022       3.14869       4.27960       4.64764       4.70783       4.71896       4.13130       3.93785       3.32122       2.90123       2.30435       1.84132       1.39301       1.05944      0.725973      0.523530      0.349162      0.211477      0.131674
  19  19 3619.7249    2.4114  3.6978 11.5560 -0.0044  0.0517   0.0313   0.1412    0.0731   0.0000   431.2387       11.9033       13.0126      -2.26168      -1.75725      -3.95318       5.26220      -2.98999      -1.73540      -4.26088      -1.37014      -2.53998       1.40137      -1.38952     -0.713297     -0.414547     -0.207791      0.183793       4.21350       5.47082       6.13066       6.01385       5.89451       5.61044       4.93284       4.30716       3.75416       3.09678       2.41252       1.85579       1.35673      0.948034      0.680797      0.437917      0.278472      0.177808
  19  20 3762.7451    2.0632  5.2926 10.9969 -0.0006  0.0631   0.0221   0.1711    0.0605   0.0000   432.0416       28.6689       8.98456       10.7425      -5.63434      -16.1588       1.21514      -5.36848       6.32009       2.57819      -1.71200      -2.20150       1.80498      0.164691     -0.708758     -0.241827      0.329253     -0.272941       5.00776       6.55856       7.12447       7.38240       7.11928       6.80143       5.98041       5.34792       4.37196       3.74656       2.88690       2.24391       1.67066       1.16761      0.824042      0.548373      0.349328      0.222582
  19  21 3906.0632    1.7383  6.7845 10.7408  0.0002  0.0758   0.0175   0.2136    0.0486   0.0000   438.9323       27.7124       8.32752       6.88409      -6.44240       3.44553       7.10972      -1.55408       11.3264     -0.547832       2.94808      -2.73307       2.84823       1.92572     -0.914597      0.483514      0.517786     -0.244916       6.06380       8.12456       8.69116       8.99078       8.87542       8.26367       7.29623       6.59543       5.41033       4.44304       3.43845       2.69727       1.96235       1.45586      0.996276      0.665986      0.423236      0.259439
  19  22 4049.4328    1.3927  8.4673 10.5217 -0.0009  0.0938   0.0142   0.2655    0.0420   0.0000   429.8582       14.5131       44.0270      -34.2458      -20.0161       4.59542       17.7093      -10.3848       2.75621       2.35566      -4.38548      0.469878       3.07467      -3.40413     -0.269882    -0.0304563    -0.0476782      0.128448       7.46245       9.75974       10.7776       11.1540       10.7733       10.0887       9.08433       8.01276       6.67503       5.41637       4.33798       3.25727       2.46660       1.79452       1.23518      0.848386      0.513550      0.325521
  19  23 4192.9723    1.1447 10.5959 10.5077 -0.0020  0.1214   0.0129   0.3550    0.0355   0.0000   450.7915       4.13594       28.8724      -15.3332      -4.35812       9.57769       4.55208      -14.1070      -9.39025       11.3286      -3.39936      -1.29053      -4.21547      -2.42162      -1.67345      0.873399      -1.58817     -0.245057       9.61775       12.6500       13.9430       14.3388       13.7471       12.9746       11.5265       10.3116       8.71218       7.25696       5.66307       4.40462       3.24573       2.28704       1.62254       1.09672      0.659524      0.426613
  19  26 4623.2774    0.6203 17.9463 10.2109  0.0004  0.3017   0.0079   0.7409    0.0235   0.0000   434.8430       23.7655       28.8349      -21.0373       21.4971       30.5981       14.5306      -54.0257      -41.7313      -1.47255       33.0011       8.06143      -15.1738       1.71366      0.175984       1.28759       3.38225      -1.51245       23.5171       31.1258       34.2989       35.3917       33.8253       32.1864       29.4431       25.6894       21.2187       17.8512       13.9125       10.6760       8.12485       5.97349       4.07210       2.80450       1.73982       1.08727
  20   6 1734.1936    0.3319  0.3293  9.5652 -0.0114  0.0190   0.0129   0.0349    0.0369   0.0000   439.7113      -3.07639       17.6387      -4.13526      -1.79684     -0.934653       2.43192      -2.11319       1.87461     -0.196228      0.808161     -0.254944     -0.223699     -0.616381      0.519552     -0.195844     -0.202486    -0.0816636       1.52632       1.84124       1.76944       1.94686       2.05643       1.84666       1.83019       1.50963       1.26705       1.10385      0.842084      0.694087      0.481187      0.361395      0.268530      0.190055      0.130378     0.0870146
  20   7 1893.9443    0.4998  0.3651  9.6823 -0.0073  0.0155   0.0164   0.0328    0.0431   0.0000   439.8304      0.340773       13.2806     -0.278322      -1.97313       1.65074      0.333304      0.372297      -2.09492     -0.743127     -0.245573      0.254187      0.802392      0.578832     -0.266992     -0.137413     0.0564399      0.105131       1.33368       1.64144       1.71060       1.69407       1.67216       1.67507       1.54827       1.40504       1.18851      0.928898      0.734653      0.583276      0.459009      0.344774      0.240973      0.165360      0.102855     0.0737825
  20   8 2050.1048    0.7042  0.5497  9.9281 -0.0011  0.0178   0.0178   0.0411    0.0541   0.0000   439.1078       3.08354       15.6235      0.577767      0.589302      0.911827      0.237708      -1.95790      -1.04419     -0.788552    -0.0907219     -0.412853      0.136084     -0.346686      0.263617      0.275883     0.0295504    -0.0233336       1.38892       1.78443       2.02353       2.09266       2.02444       1.73906       1.72937       1.50489       1.22075       1.01100      0.790859      0.618047      0.458608      0.348095      0.247196      0.171365      0.109402     0.0691108
  20   9 2203.1777    0.9340  0.7144 10.4100 -0.0076  0.0203   0.0220   0.0492    0.0660   0.0000   438.4015      0.406806       11.2776      0.254606       2.02441    -0.0701883       1.84220      -3.49317      0.250226     -0.149064     -0.772039      -1.38398      0.532464      0.604742     -0.364862     0.0206024   -0.00223926    -0.0771160       1.66610       2.16681       2.25666       2.41103       2.26823       2.21774       1.99282       1.74159       1.40346       1.20652      0.929642      0.745397      0.527424      0.398627      0.290073      0.189697      0.125836     0.0811141
  20  10 2352.4859    1.3405  0.9131 10.7302 -0.0016  0.0221   0.0273   0.0564    0.0781   0.0000   437.6863       1.34232       12.8822      -1.94150   -0.00978948     -0.587024      -1.15514      -3.58361       1.52218      -1.06380      0.531784     0.0977359      0.524880     -0.495557      0.135692      0.243804     -0.182763     0.0970108       1.78345       2.37687       2.49389       2.51567       2.49086       2.42573       2.07296       1.88380       1.58229       1.38986       1.09884      0.862821      0.654638      0.424316      0.311224      0.203241      0.141386     0.0928840
  20  11 2499.0619    1.6954  0.9152 11.4186 -0.0073  0.0223   0.0366   0.0598    0.0863   0.0000   434.9117       5.42073       16.4541      -1.80130       4.69759      -6.35701       2.84083      -1.78578      -1.91128     -0.461779      0.825733      -1.50663      0.636481      0.571212    -0.0223198    -0.0357578    -0.0769130     -0.109910       1.87910       2.38913       2.52074       2.60928       2.57385       2.43122       2.15112       1.96464       1.57556       1.34378       1.03863      0.807027      0.606746      0.442714      0.318002      0.210727      0.137102     0.0950843
  20  12 2644.9267    2.2801  1.0353 11.8201 -0.0062  0.0239   0.0454   0.0646    0.1011   0.0000   437.3716       4.04065       13.7368       4.70178      -4.46912      -7.10884       2.91101       1.83951      0.678468     -0.106812     -0.172387     -0.787956     -0.176961     -0.573260      0.180755     -0.117977     0.0860479    -0.0186949       1.85849       2.44943       2.49590       2.65496       2.57609       2.40945       2.22434       1.99917       1.63624       1.40402       1.12860      0.880520      0.656633      0.469939      0.330881      0.223721      0.149022     0.0985772
  20  13 2790.8288    2.9197  0.8934 12.2373 -0.0003  0.0199   0.0595   0.0540    0.0802   0.0000   437.8420       6.82357       15.1918       1.95523     -0.552330      -4.59793      0.369794      -4.15325     0.0486603      0.181425      -1.12792    0.00520476     0.0366540      0.106078      0.562150      0.117820     -0.158507    0.00558002       1.59544       2.03051       2.23971       2.29140       2.22025       2.04084       1.93863       1.65570       1.39469       1.15890      0.946986      0.722583      0.532762      0.394367      0.286759      0.177156      0.128156     0.0819528
  20  14 2936.1109    3.5357  0.7609 12.8474 -0.0023  0.0196   0.0786   0.0476    0.0747   0.0000   438.4259       8.78787       16.7616     -0.493194     -0.399115      0.287496      -1.47524      -5.16525      -3.33878       1.58731      0.897337      -1.14800     -0.801673     -0.399202      0.349929     -0.145944      0.120505     -0.181667       1.56928       2.09966       2.20390       2.20089       2.17860       1.89756       1.81188       1.69709       1.44073       1.24694      0.968486      0.761500      0.566992      0.391697      0.269923      0.183983      0.114962     0.0774481
  20  15 3080.6766    3.9600  0.8930 13.1134 -0.0024  0.0225   0.0805   0.0523    0.0799   0.0000   437.4154       8.01818       9.96790       2.18225      -1.80455      -3.43167       1.26519      -2.74682       2.12401      -2.42653      0.670276      0.611166       1.27508     -0.890262      0.483326     -0.227957     0.0388516     0.0933208       1.77685       2.41768       2.45464       2.65233       2.56813       2.39154       2.17521       1.87362       1.55762       1.30171       1.06930      0.824000      0.628361      0.432046      0.291155      0.204297      0.140160     0.0933448
  20  16 3224.6410    3.8774  1.2114 12.9969 -0.0015  0.0274   0.0700   0.0690    0.0832   0.0000   438.4089       7.70825       10.7054       1.30333      -1.58863      0.610039    -0.0706025      -2.07624       2.53226    -0.0416093       1.33645      -1.17704      0.280005      0.587610     -0.343681     0.0255662    -0.0504632    -0.0495027       2.00084       2.83454       3.00274       3.00367       2.87852       2.66244       2.50380       2.19461       1.93507       1.63316       1.29505       1.01704      0.715834      0.558581      0.366901      0.260726      0.156813      0.100311
  20  17 3368.3231    3.3709  1.8607 12.5698  0.0030  0.0336   0.0516   0.0861    0.0638   0.0000   437.1396       15.9262       12.2152       3.24068       4.25468      0.221007       1.75202       1.69012      -3.46011      -5.40917       3.68959       3.62140     -0.106175      -1.08219      0.433239     -0.617945    -0.0164931      0.110650       2.63726       3.50832       3.65722       3.72770       3.74434       3.53134       3.23193       2.83236       2.41547       1.98951       1.53879       1.26563      0.904580      0.700908      0.485022      0.334137      0.224872      0.138076
  20  18 3512.1707    2.7998  2.8676 12.0135 -0.0011  0.0412   0.0361   0.1140    0.0596   0.0000   435.1130       13.4118       6.76293       15.5241       2.01912     -0.807086       5.46051       1.84158     -0.621874      -2.20490     -0.221056      -2.19871      0.490474       1.05616    -0.0278228     -0.579503     -0.297919      0.301251       3.21655       4.15073       4.31621       4.68087       4.65315       4.39669       3.88785       3.36144       2.91865       2.42271       2.01401       1.47037       1.13624      0.815930      0.601547      0.390003      0.266203      0.180611
  20  19 3655.8936    2.3080  4.1413 11.5357  0.0018  0.0544   0.0274   0.1444    0.0561   0.0000   438.2332       13.0308       10.1221      -2.64567      -3.80165     -0.529882      -2.24198      -7.47857      -4.16688      -1.72074      0.786191       4.49317      -1.99440     -0.923068     -0.511899      0.472973      0.381026    -0.0628716       4.24896       5.60658       6.04914       6.25890       6.16713       5.77162       5.22748       4.63386       3.90163       3.27753       2.57355       1.97334       1.51959       1.11744      0.795553      0.545621      0.351590      0.225193
  20  20 3799.5250    1.9812  5.2214 11.1607 -0.0025  0.0633   0.0219   0.1742    0.0519   0.0000   440.9955       21.4203       3.18706       2.95437       23.8801      -10.3607      -4.77519      -11.8322      -1.40775       4.09999       1.51584      0.475889     -0.304541      0.839309       2.16202      -1.19816     -0.318293      0.418531       4.93664       6.33527       6.98554       7.10614       7.02604       6.42039       6.08276       5.27576       4.51703       3.79130       3.02865       2.34650       1.75207       1.32317      0.905471      0.621784      0.412190      0.269465
  20  21 3943.3994    1.6040  6.8747 10.8513 -0.0012  0.0790   0.0171   0.2234    0.0431   0.0000   429.6256       20.1713      -1.10179       26.3056       2.38474      -3.49035       3.73766      -2.08363       10.4468      -1.38857       1.10564     -0.231105       1.20183     -0.473690      0.565271     -0.571522     0.0526061     -0.342582       5.98707       7.82990       8.74647       8.86851       8.67311       8.28232       7.44840       6.53021       5.68614       4.65696       3.74195       2.90547       2.20114       1.63265       1.11760      0.787070      0.503288      0.329659
  20  22 4087.0278    1.3586  9.4505 10.5568 -0.0012  0.1015   0.0136   0.2874    0.0365   0.0000   433.7110       26.7927       18.5199      -10.7515      -4.95796      -18.4931       7.03560       1.08473      -9.62752      -1.23657       9.56826      -4.08419      -2.35649     -0.850364      0.651875      0.886646     -0.945077      0.307595       7.63641       10.0482       11.0082       11.2215       11.0932       10.5238       9.69412       8.33081       7.33474       6.01984       4.83846       3.76841       2.85522       2.09516       1.49649       1.02507      0.662252      0.424737
  20  23 4231.0657    1.0785 11.1476 10.5186 -0.0030  0.1323   0.0126   0.3778    0.0337   0.0000   435.0045       25.0886       39.8330       21.8475      -7.80719      -6.96545      -8.52316      -14.6896      -3.74897      -1.88869      -8.87464      -1.30732      0.602070       1.61902      0.256636     -0.983609       1.10196     -0.403404       9.79189       12.7185       14.2160       14.6597       14.1141       13.7067       12.3364       10.9540       9.19715       7.81088       6.16252       4.86970       3.70617       2.71117       1.94318       1.34106      0.860925      0.562743
  20  24 4374.6369    0.8843 13.0860 10.4483 -0.0016  0.1719   0.0114   0.4807    0.0310   0.0000   426.5397       38.1615       47.7823      -2.81116       28.0552      0.197502      -11.0562      -27.9678      -4.46263       12.4058       13.3811       4.61127     -0.975942       5.52426     0.0439107      0.110433      0.366591      0.241939       12.6412       16.6808       18.0898       19.0997       18.4270       17.6355       16.1605       14.1234       12.1718       10.0301       8.15175       6.30701       4.89157       3.55527       2.52816       1.76815       1.12940      0.735699
  20  25 4518.3393    0.7577 16.5075 10.2973  0.0012  0.2324   0.0087   0.6090    0.0252   0.0000   407.7879       53.3307       16.9937       16.1433       27.4064     -0.342907       17.4596       5.58899      -27.5991      -10.4158       9.02818      -15.4579       4.97098       7.65799      -2.80050      -1.26857     -0.596435    -0.0364900       16.7707       22.1659       24.9672       25.6010       24.8298       23.7994       21.7226       19.0349       16.1532       13.6559       10.7707       8.49455       6.50586       4.74827       3.43349       2.36761       1.48505      0.970544
  21   6 1758.2236    0.3652  0.2924  9.4920 -0.0018  0.0141   0.0133   0.0312    0.0361   0.0000   438.0888      -1.34191       17.8529      0.334934      -2.12227    0.00523289       1.50105      0.192790     -0.213732     -0.146953      0.536032     -0.608706      0.201163      0.145588    -0.0835257    -0.0849822   -0.00521049     0.0433798       1.15485       1.40485       1.60461       1.58717       1.60611       1.51372       1.39040       1.29041       1.00051      0.776957      0.652983      0.528693      0.385318      0.295626      0.213199      0.153621      0.106447     0.0711591
  21   7 1919.8192    0.5281  0.4400  9.7325 -0.0032  0.0182   0.0154   0.0352    0.0443   0.0000   438.5548       2.18498       14.5971      -1.47658      -3.44717       2.35490       1.18903       1.59524      0.624843      -1.72377       1.34752       1.53307     -0.118138    -0.0904529     -0.146027    0.00984675      0.196007     0.0763397       1.21853       1.69832       1.84840       1.95186       1.95253       1.74659       1.66622       1.43942       1.19153       1.00025      0.831385      0.662414      0.488888      0.375068      0.232218      0.186268      0.117162     0.0777645
  21   8 2077.7410    0.7608  0.5639 10.0025 -0.0031  0.0177   0.0185   0.0394    0.0557   0.0000   439.3554       1.18015       16.4927       2.24933    -0.0491384       2.35300      -1.29056     -0.104020       1.14994     -0.260324      0.139379     0.0234863     -0.582540      0.101175    -0.0720816      0.297921     -0.103456     0.0757467       1.41497       1.94735       2.16779       2.21376       2.21270       1.98648       1.78325       1.51207       1.31699       1.08277      0.851768      0.645796      0.488113      0.363064      0.259672      0.174273      0.117966     0.0746728
  21   9 2231.9186    0.9706  0.8054 10.3691 -0.0003  0.0214   0.0214   0.0542    0.0724   0.0000   438.4280       1.52928       12.6055      0.312419      0.105241       2.77850      -2.39146      0.214931      0.939367      -3.75946      -2.37221      -1.30748      0.126013      0.506429      0.123677     -0.368985      0.139861    -0.0350590       1.59906       2.11003       2.18392       2.21505       2.27292       2.04504       1.93075       1.74619       1.55600       1.32759       1.03151      0.773409      0.613512      0.462127      0.338554      0.243217      0.159098      0.102954
  21  11 2529.3539    1.9031  0.9070 11.4504 -0.0034  0.0211   0.0374   0.0530    0.0765   0.0000   439.4312       2.63398       14.1057      -3.42241      -2.48920      0.964254       1.57275      0.514633     -0.115679     -0.117897     -0.885248    -0.0749621      0.692135     -0.259483     -0.740775     -0.127768    -0.0382490    -0.0361167       1.61292       2.07254       2.21896       2.24622       2.29677       2.06352       1.92560       1.72201       1.50375       1.29418       1.03694      0.788952      0.611588      0.469696      0.326558      0.225268      0.151873      0.101662
  21  12 2676.2702    2.4192  0.9408 11.8937 -0.0003  0.0210   0.0480   0.0575    0.0983   0.0000   443.3282       9.36565       11.1667      -2.91565      -1.77400      -1.52802      -3.69970     -0.783356      0.469961      -2.09534       1.08079     -0.692687     -0.285232       1.11266     0.0935837     -0.296916      0.146563    -0.0366237       1.60606       2.08755       2.23885       2.43275       2.30775       2.19835       1.98890       1.76357       1.51066       1.21753       1.01623      0.805875      0.614345      0.416060      0.331524      0.230270      0.148489      0.101953
  21  13 2823.0859    3.0380  0.8419 12.6358 -0.0028  0.0210   0.0624   0.0509    0.0810   0.0000   439.3534       7.12531       15.5511      0.555829       1.36715       3.21597     0.0250775      -1.74288      0.247938      -2.96440    -0.0904140     0.0502787     -0.231906     -0.735750      0.151710    -0.0976034    -0.0786273      0.130703       1.59274       2.03419       2.20579       2.30386       2.26764       2.03175       1.90620       1.72413       1.53440       1.21454       1.03491      0.782939      0.603254      0.440188      0.324792      0.228198      0.146382     0.0952011
  21  14 2969.0468    3.7685  0.9127 12.8022 -0.0015  0.0211   0.0721   0.0523    0.0773   0.0000   439.1198       3.24768       8.64443       1.73978      -4.46322     -0.728432      -2.48486      -1.01056      -1.47069     0.0773018      -2.31230      0.398354     0.0156606     -0.991472      0.117571     -0.110569    -0.0936227    -0.0702729       1.76679       2.30377       2.44390       2.41002       2.31235       2.14466       1.99032       1.79455       1.68233       1.42621       1.20843      0.876926      0.704683      0.481840      0.352620      0.227420      0.153648      0.100049
  21  15 3114.1325    3.9653  1.1050 13.1342 -0.0043  0.0236   0.0746   0.0637    0.0835   0.0000   438.9089       8.64685       15.3073       5.41948       2.53781      -6.32202       1.76269      -4.61942      0.203676      -1.31822     -0.269908      0.811350     -0.129361     -0.406226     -0.338583     0.0981947    -0.0339640     -0.199920       1.77953       2.32432       2.41734       2.59667       2.62680       2.41264       2.25227       1.91140       1.66020       1.38693       1.21769      0.884955      0.687818      0.467959      0.381455      0.260996      0.170695      0.111066
  21  16 3258.7430    3.7870  1.3894 12.8317 -0.0007  0.0274   0.0620   0.0711    0.0724   0.0000   440.8767       10.8241       12.3004       1.93068      0.223663     -0.872176      -2.66021      -2.31063     -0.679446      0.514047      0.608084      -2.65952     -0.794150      0.600204     0.0412603    -0.0400847      0.272806     0.0439803       2.09931       2.59961       2.73782       2.88841       2.94835       2.77451       2.58332       2.07346       1.88204       1.62421       1.31964       1.04770      0.769759      0.573876      0.413192      0.290690      0.196042      0.128954
  21  17 3403.0805    3.0692  2.0483 12.5904  0.0024  0.0356   0.0449   0.0968    0.0516   0.0000   445.1073       19.4796       9.25424       6.56332       2.87802      -8.90918      -1.39287      -3.53632       3.42009      -4.98237       1.40265      0.957267      -1.44841      -2.07851      0.616268      0.110394     -0.216225     -0.114160       2.58043       3.43812       3.77579       3.69012       3.77385       3.45044       3.26337       2.90044       2.50018       2.08372       1.74527       1.32736       1.03680      0.778578      0.543169      0.378608      0.255523      0.167373
  21  18 3547.4665    2.5900  3.0220 12.1422  0.0001  0.0444   0.0330   0.1196    0.0481   0.0000   438.4217       19.4861       12.8720       1.68075       2.86640       6.86650      -1.62984       2.84670     -0.752637      -6.02788       1.59506       1.07212      -1.40291      0.175794     -0.551260      0.155266     -0.595556     -0.158289       3.22933       4.34232       4.61542       4.91991       4.82803       4.57928       4.14198       3.76130       3.11312       2.71406       2.08871       1.74375       1.28969      0.958578      0.690893      0.476871      0.326490      0.211107
  21  19 3691.7341    2.2056  4.6489 11.3874 -0.0018  0.0556   0.0241   0.1543    0.0508   0.0000   435.2101       18.8963       2.73033       2.37221       6.54264     -0.105181      -7.45810      -13.2773     -0.875603       6.47823       1.78569      -2.01265       5.04725      -3.04747     -0.263300      0.249877     -0.978553    -0.0930495       4.06558       5.33075       5.89804       5.96601       5.86032       5.53202       5.13621       4.66887       3.95012       3.40054       2.68429       2.15864       1.63463       1.24666      0.869011      0.612053      0.415884      0.268259
  21  20 3836.0018    1.8296  6.1640 11.0481 -0.0013  0.0679   0.0183   0.1982    0.0419   0.0000   442.6229       25.2699       17.9148       2.64121       5.80670      -17.2613      -2.07127      -1.37228       13.4683      -9.04273      -2.48076     -0.394430      -1.75833      -1.74114      -1.38837       1.71826      0.361095     -0.145022       4.98985       6.38226       7.23348       7.24920       7.30474       7.01943       6.31502       5.52551       4.87250       4.07617       3.26690       2.62354       1.97477       1.48641       1.07054      0.758954      0.504418      0.329792
  21  21 3980.1142    1.5475  7.8934 10.7396  0.0001  0.0829   0.0152   0.2387    0.0387   0.0000   434.0172       20.1828       27.3332       8.87096       4.94982       2.82916      -13.7963      -5.64789      -2.61355      -3.65000      -3.99371     -0.129938      -1.68635    -0.0884983    -0.0320453      0.296830      0.914135     -0.277002       6.04763       7.87198       8.73775       8.96322       8.78255       8.50955       7.63606       6.89217       5.88818       5.03590       4.04049       3.22088       2.43297       1.85089       1.30587      0.934155      0.608406      0.404141
  21  22 4124.6333    1.2564 10.2442 10.5959 -0.0008  0.1091   0.0126   0.3188    0.0324   0.0000   427.4323       41.4227       12.1662      -19.2335       6.82497      -4.32038      0.218791      -20.1992       6.51750       5.32712      -3.90849      -2.60805      -9.31482      -1.03148      -2.01056      0.188852      0.403983    -0.0364431       7.80911       10.3014       11.3639       11.7096       11.6653       11.0710       10.2215       8.98548       7.79751       6.44775       5.21994       4.25424       3.20128       2.41870       1.72185       1.23208      0.811383      0.540118
  21  24 4412.9787    0.8702 14.3075 10.4238 -0.0035  0.1822   0.0099   0.5021    0.0275   0.0000   445.6940       15.9746       3.86483       16.7226       18.6508      -40.2815      -8.32031      -1.35565      -16.4177      -27.4292      -2.40210       5.69538      0.841690       6.05674      0.696268      -2.27974      0.191792     -0.230659       12.7565       16.9545       18.8152       19.3534       18.9844       18.4166       16.6577       14.9453       12.8118       10.8112       8.88186       6.89918       5.44737       4.03640       2.89284       2.07351       1.33961      0.893832
  21  25 4557.2329    0.6860 15.2690 10.2968 -0.0018  0.2279   0.0086   0.5916    0.0246   0.0000   450.1761       46.5353      -7.26551      -21.5131       42.6752      -16.6197       15.0588       28.6240      -31.4056      -38.8522       14.8863       1.74938       5.62791      0.402749      -6.96783      0.902112       2.70195      0.608091       15.9921       20.7312       23.4816       23.9776       23.4111       23.1229       20.5000       18.7300       16.0146       13.4159       10.8977       8.75050       6.69702       5.08529       3.63779       2.60962       1.69503       1.13483
  21  26 4701.2344    0.5490 17.7742 10.1965  0.0001  0.3175   0.0077   0.7768    0.0218   0.0000   471.8518       45.9361       77.3132       36.2010       48.6806      -8.92114      -13.2968      -34.4666       21.6748       4.97027      -15.6205      -33.6860       15.0178       13.1495      -11.3914      -8.66212       3.45589      0.791425       21.8140       29.3693       32.7709       33.4743       33.3251       31.7956       29.1952       26.1719       22.1348       18.9813       15.3613       12.2489       9.47442       7.05538       5.18041       3.67200       2.32142       1.58795
  22   5 1611.3509    0.2329  0.1655  9.3293 -0.0124  0.0112   0.0118   0.0237    0.0286   0.0000   439.3228     -0.988501       18.2654      0.717294      -1.53947     -0.251366       3.05505     -0.395054       1.59004     -0.275034      0.332571     -0.251945     -0.145832      0.735724    -0.0583338      0.160866      0.132523    -0.0402068      0.917877       1.07812       1.26029       1.36880       1.25812       1.20872       1.26258       1.04389      0.925098      0.721269      0.552682      0.409712      0.347294      0.279931      0.180081      0.132946      0.100010     0.0605675
  22   6 1781.5362    0.3702  0.3197  9.4503 -0.0057  0.0136   0.0125   0.0335    0.0345   0.0000   440.7898      -2.77061       14.2315       1.59909      -2.52488     -0.229653      0.212975       1.06299      0.675344      0.225065      0.332087     -0.712841     -0.209230     -0.325446      0.164534     0.0601323     -0.258005     0.0159443      0.985742       1.22135       1.40353       1.24477       1.40620       1.21751       1.27156       1.05009      0.961321      0.840707      0.671334      0.598741      0.404171      0.315755      0.231624      0.160001      0.113188     0.0714785
  22   7 1945.0719    0.5662  0.4545  9.7843  0.0014  0.0154   0.0153   0.0385    0.0434   0.0000   440.2513       2.49857       13.7646      0.793127      -3.20476      -1.65466      0.767285      0.178357     0.0910160     -0.604294      0.598689    -0.0820728     0.0131247     -0.258626     -0.157702    -0.0669438    0.00286604    0.00167420       1.08239       1.37988       1.49812       1.56593       1.57012       1.46025       1.37274       1.22071       1.03268      0.874401      0.713314      0.580657      0.443174      0.344765      0.229373      0.170616      0.116062     0.0829674
  22   8 2104.8131    0.7750  0.6155  9.9679 -0.0031  0.0185   0.0176   0.0389    0.0548   0.0000   439.9606       1.22689       16.1041       2.98174      -5.72070      0.524279       3.87040       1.87983      -1.50543     -0.154092    -0.0898266      0.121100     -0.668824     0.0940753     -0.123453      0.133587      0.232147      0.202145       1.23679       1.74914       1.79144       1.95269       1.72267       1.79373       1.59044       1.50057       1.23754       1.11769      0.878298      0.710944      0.553114      0.421921      0.288202      0.217300      0.150744     0.0982470
  22   9 2260.0081    1.1488  0.7852 10.3707  0.0007  0.0192   0.0233   0.0483    0.0692   0.0000   438.6295       1.98251       10.3385      -3.46383      -3.46162       2.49905      0.736510       2.35510      -1.56417    0.00449756       1.16248     -0.359175     -0.981104     -0.208432     -0.187908      0.236765      0.213896      0.138851       1.50384       1.99565       2.15327       2.22175       2.32033       2.13896       1.96370       1.72835       1.40064       1.14919      0.920585      0.731249      0.565859      0.426546      0.308759      0.228248      0.153248      0.107855
  22  10 2410.8475    1.5822  0.8322 10.9697 -0.0032  0.0205   0.0317   0.0479    0.0806   0.0000   437.2151       2.93397       11.9365       2.10163      -1.69569    -0.0613353       1.24551     -0.116890       1.96321       1.64670     -0.189427     -0.156649       1.04720     -0.669495     -0.303883     -0.501428      0.383551     0.0881133       1.52379       2.20218       2.26079       2.48510       2.29837       2.26108       2.03251       1.81064       1.51772       1.23056       1.03069      0.802721      0.633759      0.452338      0.321041      0.230777      0.164053      0.103706
  22  11 2559.3156    2.0247  0.8930 11.6362  0.0038  0.0204   0.0396   0.0517    0.0694   0.0000   439.4273       1.03986       12.0440       3.95659      0.806884     -0.693327     -0.447630     -0.261760      -3.32767     -0.380463       2.36305     -0.241456     -0.807305      0.126467      0.155452    -0.0943399     -0.139339      0.103525       1.50666       1.98084       2.02542       2.24200       2.25665       2.08704       1.92304       1.74340       1.50085       1.21198      0.928882      0.767576      0.588699      0.455242      0.342715      0.243136      0.175859      0.116662
  22  12 2707.2278    2.5357  0.8496 12.0813  0.0028  0.0196   0.0505   0.0512    0.0816   0.0000   437.7844       6.81970       16.1298     -0.497739       2.98700       1.09445      -1.80091     0.0423165       1.45723      -2.43349     -0.812645      0.417644     -0.936164      0.362649     0.0550624     0.0531919   -0.00257297     0.0788398       1.56833       2.07995       2.28096       2.35111       2.33281       2.17035       2.03204       1.74471       1.49710       1.24618      0.985968      0.767433      0.588334      0.461031      0.329886      0.236518      0.161487      0.107666
  22  13 2854.8977    3.2512  0.8754 12.6680 -0.0006  0.0203   0.0654   0.0541    0.0852   0.0000   439.8973       6.03923       14.7613      -4.31338     -0.348424      0.673067     -0.757132      0.486260      -1.51066     -0.535641      0.241384     0.0510181     -0.643816     -0.931125     -0.242517      0.145092      0.191505     -0.222312       1.50172       2.07447       2.12335       2.16954       2.12704       1.91564       1.88488       1.58498       1.51590       1.30778       1.10874      0.880617      0.665875      0.518051      0.344655      0.237853      0.162042      0.108911
  22  14 3001.5618    3.7957  0.8715 12.9703 -0.0009  0.0220   0.0734   0.0490    0.0772   0.0000   438.7284       10.5376       15.0807       4.77143      -1.81221     -0.113039      0.362206      -2.54141       1.32460     -0.765038     -0.635147     -0.929251      0.575948    0.00279377      0.328347    -0.0583669     -0.109830    -0.0219504       1.64438       2.40581       2.53815       2.75478       2.71527       2.47619       2.31411       1.91270       1.65986       1.32453       1.10634      0.807205      0.663271      0.465345      0.333943      0.234566      0.162143      0.109586
  22  15 3147.2074    3.9865  1.1734 13.0437  0.0009  0.0247   0.0714   0.0620    0.0780   0.0000   440.9477       8.55961       13.2411      -3.27735       1.90830     -0.609289      0.923988      -3.63248     -0.819833      -2.44074       2.74577      -2.79702     -0.682534     -0.790304     -0.150192      0.101497      0.182514    -0.0661034       1.81241       2.38706       2.51217       2.55222       2.58802       2.41213       2.37095       2.11858       1.76862       1.44981       1.14370      0.933558      0.712140      0.570162      0.418428      0.311285      0.215171      0.146102
  22  16 3292.4666    3.7800  1.4863 12.7855 -0.0003  0.0271   0.0599   0.0738    0.0700   0.0000   440.4234       18.1307       16.3121       2.80342      -2.59067       1.49143     -0.683722      0.381740      -2.56938      -2.67246     -0.475620      0.800612      0.143917     0.0963740      -1.63554     -0.184598      0.344793     -0.161399       1.99147       2.56247       2.75369       2.85508       2.88301       2.66000       2.54473       2.17623       1.86158       1.63482       1.35578       1.08299      0.819275      0.631278      0.436676      0.318944      0.224385      0.149157
  22  17 3437.4918    3.1040  2.0799 12.4405  0.0026  0.0339   0.0429   0.0869    0.0516   0.0000   441.8589       14.8650       6.14966      0.993686       1.02745      -6.61486       4.35308      -8.23677      -4.75996       1.86409       4.47919      -1.95226      -3.83672      -1.69840     0.0544774     -0.138143    -0.0842795      0.111354       2.47866       3.33428       3.54400       3.66327       3.57254       3.48138       3.24224       2.88767       2.48054       2.06021       1.69116       1.35677       1.05825      0.803228      0.576684      0.402392      0.290794      0.193329
  22  18 3582.3293    2.4765  3.4111 11.8440 -0.0016  0.0463   0.0284   0.1190    0.0450   0.0000   438.3257       10.5277       13.2894      -5.40415       4.80271      -1.70997      -5.71671      -4.16903      0.508610    -0.0983496     -0.745407      -2.52987      0.655874     -0.534968      0.717695     -0.277825      0.100844     -0.258296       3.13220       4.29154       4.47696       4.82852       4.58503       4.61726       4.15542       3.73931       3.31736       2.68114       2.30819       1.77721       1.40298       1.07103      0.786568      0.553206      0.379533      0.262339
  22  19 3727.2529    2.1158  4.6680 11.3818 -0.0021  0.0547   0.0221   0.1541    0.0436   0.0000   448.5664       31.3714       21.2248      0.657831       1.55704      -8.42759       1.03401       3.80443      -4.19951      -7.63688      -1.46230     -0.986856      -1.07088      -1.34233       1.78354      0.155224     -0.858338      0.266367       3.74839       5.02942       5.50567       5.77606       5.69429       5.41665       5.00907       4.50829       3.94676       3.18839       2.73479       2.05356       1.65395       1.25912      0.930745      0.652487      0.456880      0.308294
  22  20 3872.0521    1.7393  6.4960 10.8946 -0.0007  0.0692   0.0165   0.1882    0.0408   0.0000   432.5125       20.1332      -7.15610       8.59057      -13.7827     -0.416181      -7.80162      -9.23732      -2.22074       3.61103       2.57491      -4.07317     -0.370979      -2.23104       2.08717      0.277660     -0.119653     -0.806379       4.78598       6.47767       6.97419       7.35002       7.14125       7.01585       6.30791       5.66838       4.95880       4.17078       3.44851       2.72255       2.17780       1.59649       1.17976      0.856035      0.562422      0.387539
  22  21 4016.7456    1.4643  8.2680 10.6801 -0.0001  0.0846   0.0138   0.2446    0.0354   0.0000   433.7200       11.2564       19.5382     -0.658093      -8.88684       5.68588      -8.33193       3.15079       5.49586      -4.45951      -1.13587      -2.84243      0.667036       1.05519       1.05417      -1.94248      -1.46646     -0.481284       5.89883       7.67535       8.52565       8.92206       8.69205       8.53660       7.77775       6.94154       6.07726       5.08763       4.08955       3.34203       2.55127       1.99707       1.44795       1.05366      0.709801      0.485427
  22  22 4161.4628    1.1534  9.6269 10.5875 -0.0028  0.1070   0.0122   0.3058    0.0316   0.0000   434.8240       31.1197      -11.5578       12.5625     -0.967142      -16.9998      -14.5661       1.76706      -15.4169      -2.39235       2.33886      -4.42841      0.639750       3.06102      0.906896      -1.93379      0.294843      0.325678       7.27831       9.69000       10.6747       10.9402       10.9365       10.5510       9.68541       8.84223       7.52880       6.46220       5.21965       4.23514       3.27437       2.53504       1.82694       1.33684      0.902245      0.608606
  22  23 4305.8846    0.9654 12.2144 10.4892 -0.0019  0.1450   0.0109   0.4169    0.0290   0.0000   440.7243       28.9817       23.9359       50.8953       15.6535      -12.9041       5.08448      -23.2280       1.88338       5.82203       8.08303       12.3218      -3.36056      -5.85269       3.21404     -0.191723      -1.57132       1.04444       9.84980       13.2474       14.6600       15.2181       15.1125       14.3616       13.4358       11.7563       10.4731       8.71320       7.06768       5.70099       4.48559       3.41372       2.49433       1.79633       1.19348      0.834113
  22  24 4450.7251    0.7710 14.0901 10.3869 -0.0032  0.1889   0.0091   0.5202    0.0259   0.0000   447.4453       20.2657       13.8713       5.90270       28.4562       23.6053       6.70081     -0.150608      -4.52654       6.49514      -6.58262      -12.1514       3.81108      -3.29839     0.0877131     -0.979314    -0.0785716       2.29156       12.8403       17.0499       19.3957       19.6212       19.8570       18.8884       17.1794       15.6084       13.4404       11.2088       9.37384       7.45169       5.81175       4.43022       3.24114       2.37956       1.55559       1.06165
  23   6 1804.2060    0.3920  0.3584  9.5011 -0.0029  0.0164   0.0120   0.0334    0.0372   0.0000   440.5422      0.462808       17.6832      0.774141      -2.50404      0.749082       1.88333     -0.423694     -0.170212      0.718703      0.943211      0.482765      0.127495      0.113690     0.0405498     -0.121606     -0.258714     0.0635479      0.965743       1.52582       1.47181       1.70729       1.58945       1.46561       1.46030       1.21587       1.15058      0.847480      0.803187      0.625656      0.505325      0.346578      0.271635      0.199984      0.128956     0.0956359
  23   7 1969.6159    0.5836  0.6318  9.6510  0.0008  0.0204   0.0137   0.0466    0.0528   0.0000   439.0552      -1.97843       17.3012       3.81677      -2.16230      0.347520       2.84523       1.55673      -1.00343      0.894992     0.0638969     -0.915887      0.684032      0.401953     -0.574415      0.189658      0.132492     -0.241883       1.26545       1.83952       1.74754       1.97290       1.87269       1.99648       1.65342       1.57399       1.32697       1.11210      0.935670      0.794423      0.581767      0.469247      0.322542      0.231185      0.173108      0.119192
  23   8 2131.1274    0.8399  0.6554 10.1413 -0.0014  0.0194   0.0184   0.0416    0.0528   0.0000   438.7275       1.34172       15.1548      -3.87491      -2.81416      -1.33058      0.236527      -3.42282     -0.641127     -0.421505      -1.49815     0.0408285     -0.176862     -0.564543    -0.0534737      0.171565     -0.143440     0.0713579       1.36150       1.89524       1.92278       2.08472       2.01751       1.80890       1.65439       1.51089       1.41826       1.25181       1.04105      0.877536      0.650448      0.471072      0.359342      0.245117      0.166200      0.112027
  23   9 2287.5570    1.1505  0.7276 10.6849 -0.0036  0.0196   0.0239   0.0444    0.0640   0.0000   438.7846      0.673676       18.5922     -0.568142      -1.93854       2.52310       2.56014     -0.107615     -0.468318     -0.630619    -0.0908374     -0.970807      0.518381     -0.180105      0.153658     -0.128992      0.189155      0.120652       1.27237       1.80579       1.92379       1.93875       2.14726       1.86429       1.80810       1.60489       1.30703       1.18816      0.901143      0.744474      0.588119      0.446770      0.332760      0.231097      0.174261      0.115973
  23  10 2439.2272    1.5939  0.9135 11.0960  0.0006  0.0231   0.0302   0.0501    0.0808   0.0000   439.9386       4.82825       14.4864       1.32163     0.0572945      -2.19199     -0.237593      -1.84763    -0.0126595     -0.500476      0.185723      0.680536      0.180800     -0.641963      0.314864     -0.153644     0.0590793      0.176441       1.47759       2.00017       2.10297       2.22250       2.28661       2.00505       2.04057       1.72124       1.48990       1.37470       1.09610      0.890960      0.685879      0.534913      0.381276      0.282941      0.197499      0.134100
  23  11 2588.7626    2.0998  0.9661 11.8041 -0.0052  0.0211   0.0401   0.0569    0.0706   0.0000   439.0593       5.35952       13.8948      -1.52578      -3.96889       1.75536     0.0143697      -5.15219      -1.36440       1.81181      0.207421     -0.490724     -0.495862   -0.00907693      0.564572     -0.246033     -0.279434     -0.182397       1.49745       1.93744       2.21115       2.24811       2.37469       2.06982       1.96470       1.81417       1.51680       1.29874       1.01377      0.847107      0.658286      0.499023      0.371304      0.266299      0.187888      0.129842
  23  12 2737.7491    2.7034  0.8976 12.1886 -0.0011  0.0197   0.0513   0.0494    0.0712   0.0000   437.7794       2.03408       18.1115      -1.84038      -4.73035       1.02894      -2.65318      -2.32104     -0.267704      -2.94314      0.997857     -0.572383     -0.891134      0.950668     -0.252357     -0.194864      0.189672    -0.0180031       1.38848       1.84544       1.97828       2.02148       2.07445       1.87611       1.79066       1.65197       1.40719       1.25776       1.01072      0.780868      0.648909      0.478876      0.361272      0.259671      0.183583      0.124851
  23  13 2886.2037    3.2731  0.9319 12.7766 -0.0074  0.0212   0.0624   0.0546    0.0840   0.0000   437.8681       4.70543       10.7682       3.31479       1.25046      -1.96273      0.417278     0.0915015      0.248622       1.38106      0.173705     -0.115077       1.25450     0.0350897     -0.259366      0.702259     -0.274188     -0.100758       1.40563       1.85270       2.08733       2.03780       2.13516       1.92145       1.83263       1.68960       1.42209       1.29393       1.09629      0.873793      0.686318      0.508991      0.392830      0.272989      0.184016      0.130864
  23  14 3033.6003    3.8494  0.9377 13.0637 -0.0023  0.0212   0.0725   0.0522    0.0873   0.0000   435.8127       9.13722       14.4149       2.62333      -3.85709       2.08630       1.97061     -0.799702      -1.01378     -0.390988      0.854307     -0.467159     -0.272202     -0.690426      0.314766     -0.303551    -0.0401913      0.129370       1.40694       1.98173       2.06782       2.20482       2.23025       2.00583       1.94037       1.67995       1.53429       1.25925       1.06162      0.834810      0.657286      0.510747      0.367494      0.262225      0.189522      0.126217
  23  15 3179.9437    3.8760  1.0605 13.3696  0.0004  0.0236   0.0733   0.0612    0.0709   0.0000   438.2987       8.83898       7.48268       1.39960     -0.676270      -1.21326      0.916940      -3.39761      -1.97972       1.41153       3.13986    -0.0782518     -0.588663      -1.01657     0.0834472    -0.0420597      0.127296    -0.0699933       1.66215       2.24489       2.46041       2.51499       2.56788       2.36982       2.21300       2.01150       1.73474       1.44686       1.16928      0.956159      0.716647      0.567245      0.414670      0.302814      0.212599      0.155892
  23  16 3325.7754    3.6173  1.6263 12.7068 -0.0016  0.0292   0.0542   0.0748    0.0620   0.0000   438.2398       12.3605       10.5053       3.72283       4.08771      -5.67608       5.41286      -4.01870      -4.79100     -0.627402       2.26543      -3.20472      -1.54139     -0.826737     -0.293050     -0.996141     0.0332053  -0.000229126       1.94294       2.68977       2.89863       3.00351       3.00520       2.90735       2.63321       2.41257       2.04623       1.77486       1.39901       1.15162      0.893134      0.691316      0.512927      0.370338      0.264397      0.176810
  23  17 3471.5102    2.9056  2.3802 12.3527  0.0008  0.0361   0.0372   0.0963    0.0472   0.0000   440.8019       16.9870       5.87881       2.47986       5.53673      -2.71402       7.53124      -5.95007       1.29426      0.539329       4.16242      -1.29854      -1.61596       1.00068     -0.387611     -0.397571      0.212571     -0.146676       2.57353       3.37111       3.60336       3.60568       3.63960       3.48715       3.32971       3.08117       2.61069       2.24157       1.81363       1.47352       1.19681      0.901751      0.681034      0.475914      0.356095      0.240756
  23  18 3616.9825    2.3642  3.6284 11.8034 -0.0028  0.0467   0.0260   0.1244    0.0403   0.0000   441.7185       12.5387       8.99867      -4.15012      -3.66617      -5.31946      -8.88927      -6.01002      -11.0507     -0.608639     0.0711355      -2.06175     -0.531330      0.694042    -0.0386725     -0.984542     -0.683073     -0.304392       3.06802       4.06055       4.47165       4.64181       4.54240       4.45849       4.16291       3.69316       3.27643       2.80114       2.34268       1.84915       1.49695       1.13192      0.838537      0.613007      0.430242      0.290410
  23  19 3762.2956    2.0284  5.3703 11.2048 -0.0031  0.0572   0.0191   0.1589    0.0400   0.0000   437.1922       16.9589       22.9264     -0.309757      -11.3449       6.44895    -0.0536246      -12.4261      -2.55878      -2.60439      -4.37060      -4.73752      0.671094       1.06673      -1.41014      0.192775     -0.202783     -0.766347       3.78734       5.00170       5.50715       5.72244       5.79061       5.45160       5.11871       4.55111       4.06534       3.38963       2.91869       2.32544       1.83979       1.41002       1.04885      0.747289      0.519312      0.361493
  23  20 3907.6927    1.6731  6.8678 10.9316 -0.0019  0.0704   0.0158   0.2000    0.0370   0.0000   434.5183       20.6494       12.5880       6.36924      -14.2536      -10.9331       7.48942      0.324429      -6.78704       5.42523      -1.27537     -0.962426      -3.87195     -0.259647     -0.935008     -0.218148      -1.41757      0.417321       4.72018       6.19944       6.93526       7.03684       7.13553       6.81830       6.37261       5.70090       5.02398       4.29079       3.52280       2.89757       2.23733       1.73411       1.29594      0.952827      0.657409      0.449107
  23  22 4198.0359    1.1361 10.9984 10.6298 -0.0009  0.1166   0.0119   0.3459    0.0286   0.0000   422.7699       17.1771       20.3780      -8.44716     -0.108123       19.7931      -5.09997      -3.64758      -4.89579      -8.49879      -13.2279      0.880963       3.79775      -1.59723      0.343434      0.270116      0.773228     -0.153018       7.71072       10.0100       11.0961       11.6458       11.5156       11.2788       10.3656       9.42653       8.18422       7.03439       5.76584       4.69463       3.72846       2.88187       2.15694       1.58195       1.08884      0.755703
  24   6 1826.3314    0.4418  0.3448  9.5809 -0.0015  0.0142   0.0134   0.0298    0.0362   0.0000   440.7998      0.201599       18.9449      -1.32884     -0.633312      -3.37042       2.43353     -0.678499     -0.602583      0.208302      0.859296      0.472490     -0.374710     -0.546148      0.522816   0.000910464      0.109147     0.0383343       1.01710       1.23963       1.36566       1.53845       1.31928       1.28497       1.32198       1.08923      0.988045      0.870108      0.746611      0.563973      0.467304      0.366733      0.277456      0.186113      0.142743     0.0947113
  24   7 1993.5875    0.6291  0.5387  9.7219 -0.0005  0.0157   0.0148   0.0387    0.0478   0.0000   439.4234      -1.64755       14.5111      0.869966       1.69870     -0.774890      -1.03412     -0.718327      -2.62531     -0.193470      0.509513    -0.0791144      0.696879      0.232862    -0.0344736    -0.0800630      0.111289    -0.0577375      0.999973       1.29248       1.43699       1.47720       1.45752       1.37297       1.26123       1.23181       1.09239      0.909529      0.778611      0.617077      0.547580      0.374745      0.305171      0.208716      0.153034      0.107130
  24   8 2156.7791    0.9242  0.6442 10.1651 -0.0043  0.0169   0.0195   0.0394    0.0575   0.0000   439.0118       2.51853       15.2674     -0.198575     -0.732417       1.30569      0.424104    -0.0574326      0.680704      -1.77369     -0.138802     -0.914191      0.316499      0.458653     -0.271126      0.316819    -0.0863604      0.117740       1.09847       1.49570       1.61736       1.72287       1.71803       1.52897       1.44626       1.36997       1.17549       1.04615      0.866878      0.721275      0.559954      0.437047      0.320450      0.234004      0.157651      0.112272
  24   9 2314.3855    1.2186  0.8628 10.6880  0.0025  0.0191   0.0235   0.0519    0.0632   0.0000   438.8333       1.72205       14.1881       2.75665     -0.537441       2.37146      -1.63589      -2.39870       3.36793    -0.0819291      0.981161     -0.177446     -0.557154     -0.475458      0.468670     0.0484904     0.0226063     0.0535961       1.23995       1.65335       1.79896       1.90393       1.92527       1.78207       1.73289       1.50117       1.34928       1.16290      0.941801      0.742711      0.622228      0.480033      0.347386      0.260675      0.185457      0.131920
  24  10 2467.0985    1.7139  0.9408 11.2430  0.0006  0.0229   0.0316   0.0500    0.0817   0.0000   438.6635       3.97635       14.6318       2.51482      0.391123     0.0678934      0.921466      0.180112      -1.83929       1.98797      0.109478     -0.126602      -1.19952      0.524089     -0.424441     0.0308859      0.182640     0.0299901       1.71669       2.37248       2.49874       2.39242       2.24096       1.95555       1.91153       1.83493       1.81686       1.63851       1.47771       1.20709      0.982740      0.746252      0.508846      0.363523      0.244423      0.163577
  24  11 2617.8120    2.1307  1.0331 11.6957 -0.0011  0.0221   0.0378   0.0550    0.0826   0.0000   436.3730       1.92389       14.4745       2.44746      -2.62837     -0.506954     -0.665385     -0.588876     0.0594475      0.995153     -0.229774      -1.93732    -0.0241418    -0.0513923     -0.685425     -0.530408      0.210522    -0.0737635       1.48049       1.99478       1.97595       2.12410       2.16828       2.12266       1.99467       1.76058       1.57553       1.35370       1.10199      0.885727      0.711248      0.551772      0.422573      0.311570      0.227946      0.158277
  24  12 2767.8143    2.9193  0.9332 12.1571 -0.0020  0.0195   0.0519   0.0495    0.0778   0.0000   436.9278       5.36710       14.2539       2.29427       1.23603      -4.96540       1.45189       1.28600      -1.58331       1.13683     -0.259664      0.119416     -0.322947     -0.153740     -0.369946     -0.101510      0.291778     -0.238233       1.33706       1.67956       1.89578       1.92008       1.97379       1.86704       1.64531       1.53301       1.40125       1.18976       1.00926      0.817070      0.643798      0.509988      0.388457      0.265511      0.193019      0.135356
  24  13 2917.1079    3.4668  0.8269 12.8917 -0.0012  0.0188   0.0675   0.0469    0.0701   0.0000   439.6348       5.71059       13.0243       2.17307       1.95902      -1.44846       1.75041      -2.32455     0.0263754       1.34715     -0.784962      -1.26618   -0.00536236     0.0529592      0.334283     -0.184818      0.103002      0.106382       1.27679       1.67402       1.84984       1.95019       1.99121       1.78782       1.77428       1.54927       1.29063       1.17746      0.949943      0.768449      0.612484      0.471290      0.365457      0.253515      0.176397      0.134217
  24  14 3065.1756    3.8422  1.0797 13.1611  0.0028  0.0237   0.0705   0.0609    0.0835   0.0000   441.2490       8.08173       12.0372       5.07021       6.30522      -1.11859     -0.519275      0.293510      -1.33711     -0.586937     -0.176404      0.526750      -1.07733     -0.543643      0.238169     -0.456443      0.588798     -0.214905       1.45333       2.04126       2.09562       2.28082       2.27075       2.19836       2.02606       1.87962       1.56147       1.37271       1.14228      0.954111      0.734911      0.567817      0.435450      0.314253      0.222047      0.161594
  24  15 3212.2100    3.8423  1.2339 13.2690  0.0019  0.0249   0.0674   0.0651    0.0751   0.0000   441.4919       7.26623       16.3634       5.75797      -2.80582      -2.21467       3.92008      -2.31531     -0.863551      -2.99311      0.440805      -1.40612      -2.03953      0.114649      0.456327     -0.735571    -0.0867741    -0.0544388       1.69053       2.32810       2.44856       2.65344       2.63515       2.53055       2.30921       2.18752       1.82406       1.62703       1.24882       1.07914      0.791351      0.661502      0.474998      0.374017      0.247920      0.188091
  24  16 3358.7038    3.4632  1.7226 12.8077 -0.0002  0.0303   0.0511   0.0783    0.0541   0.0000   439.9238       12.6513       10.9502      -3.13465      -1.42556      -1.97636     -0.382939      -9.26240     -0.257397     -0.160402       2.14551     0.0920770     -0.216321      -1.16194     -0.918667      0.550029     -0.200009      0.378926       1.91713       2.62606       2.77133       2.95826       3.03477       2.73946       2.60858       2.42101       2.13098       1.79764       1.52317       1.22837      0.983153      0.767375      0.567365      0.419415      0.296175      0.209071
  24  17 3505.1100    2.7439  2.7826 12.1137 -0.0026  0.0380   0.0313   0.1000    0.0428   0.0000   439.3911       13.3173       4.96476       4.10169      -2.06493      -4.17612     -0.856451      -6.23082       1.02743      -2.68358       1.05937      -3.74706      0.543509      -2.12461      0.941140     -0.547196      0.115145     0.0300183       2.49052       3.23879       3.61548       3.55702       3.76887       3.42135       3.32482       3.04356       2.69035       2.32511       1.91660       1.60061       1.28754      0.997154      0.743450      0.550323      0.386371      0.273584
  24  18 3651.2452    2.2870  3.9605 11.6124 -0.0002  0.0462   0.0233   0.1281    0.0393   0.0000   441.0301       17.3581       14.0908       12.8399       5.47153      0.633113      -8.25799      -5.99117      -3.93921     -0.221795       1.02780     -0.754718      0.186402      -1.48486     -0.280035      -1.01290      0.438506      0.177686       3.06227       4.03715       4.54115       4.61596       4.74271       4.49951       4.10238       3.81626       3.31184       2.86652       2.36461       1.91349       1.53174       1.18420      0.895154      0.660594      0.474441      0.325696
  24  19 3797.0980    1.8725  5.6595 11.2995 -0.0018  0.0610   0.0184   0.1691    0.0355   0.0000   432.5022       19.5309       9.16493      -6.38659      -5.24653      -10.3683      -10.7148       2.71286      -5.62008      -4.81369      -1.21380      -1.64381      -1.83803      -4.42391      0.798883     -0.504971      0.609908     -0.221903       3.88800       5.12679       5.72809       5.76163       5.92071       5.61812       5.33517       4.90365       4.27135       3.68544       3.10919       2.50415       2.04997       1.57851       1.17472      0.880286      0.631344      0.432034
  24  20 3942.9519    1.5810  7.5667 10.9056  0.0001  0.0758   0.0148   0.2144    0.0337   0.0000   441.7323       22.3176       11.4811      0.804570      -2.03818      -3.69268      -8.18575      -4.11931       6.34113      -9.96162       1.10299       2.70774      -7.79301     -0.465683       1.96801      -1.13230     -0.317506     -0.712053       4.77646       6.36259       6.96601       7.35249       7.24441       7.05670       6.56756       5.94624       5.25439       4.63525       3.88084       3.13424       2.52623       1.97901       1.47421       1.08647      0.762637      0.528940
  24  21 4088.8609    1.2770  8.7213 10.7809 -0.0038  0.0935   0.0131   0.2599    0.0303   0.0000   430.0184       30.8009       19.9840       10.6941      -5.46686      -9.43559       13.3345      -14.1227       1.78808      0.174650       7.18748      -13.0296      -4.83803       2.96458       3.11818      0.215511       1.51039     -0.648598       5.86908       7.80811       8.61537       8.84653       9.11684       8.66122       8.23316       7.42264       6.55355       5.67843       4.65569       3.82424       3.09187       2.37002       1.85278       1.35167      0.953841      0.677295
  24  22 4234.5019    1.0419 10.5398 10.6844 -0.0042  0.1200   0.0118   0.3455    0.0273   0.0000   431.7431       24.4056       14.3290       23.9569       11.0559      -3.49667       27.4157      -29.2701       10.4626      -3.67980      -1.77797      -2.88523       1.34033     -0.763876       1.50424       1.11095       1.57567     -0.441399       7.55275       9.97030       11.1880       11.5888       11.7070       11.1015       10.5644       9.41934       8.47913       7.27359       6.20302       4.97310       3.96598       3.10160       2.36840       1.75560       1.21991      0.848238
  24  23 4379.8943    0.8506 13.3133 10.5117 -0.0022  0.1692   0.0097   0.4597    0.0253   0.0000   417.1791       23.4085       25.7002       11.4913      -1.92425      -6.84809      -11.3786       16.5284      -8.30621      -26.6577      -6.02020      -3.23093       9.41727      -2.03257       4.62830       4.27114      -1.72724     -0.614418       10.4267       13.8346       15.5621       16.2062       16.1491       15.8941       14.7860       13.1477       11.8488       10.0743       8.53433       7.00247       5.57010       4.31315       3.34213       2.43767       1.70776       1.19736
  24  24 4525.2418    0.6723 15.5797 10.3847 -0.0036  0.2216   0.0082   0.5914    0.0226   0.0000   458.9918       38.2602       6.12547       69.1877       24.2799       6.67872       20.2732      -17.9776      -14.5539       36.8340       29.7271      -19.2921      -19.6953       4.86977      -4.78547      0.774211      -1.18256       1.98925       13.6270       18.2560       19.9201       21.2695       21.0088       20.6698       19.0703       17.4447       15.3492       13.3816       11.0419       9.29730       7.42382       5.84725       4.31500       3.26219       2.22404       1.58864
  24  25 4670.2116    0.5310 15.8446 10.2494 -0.0015  0.2671   0.0081   0.6899    0.0221   0.0000   430.6914      -32.1808      -17.2979       32.5088       27.2274       12.7645       11.9314       10.8382      -4.01896      -10.1177       3.78158       11.7594      -7.64990      -8.44188      -3.24615       5.33246       4.76215      -2.52043       16.3604       21.6550       23.7952       25.8496       25.3675       24.6781       22.9255       20.8478       18.5248       16.2177       13.3048       11.1309       8.92010       6.97978       5.26178       3.92793       2.67571       1.89662
  25   6 1847.8797    0.4714  0.3808  9.5125 -0.0030  0.0151   0.0132   0.0309    0.0386   0.0000   439.9634       1.45380       18.0329     -0.560744      -2.64786     -0.735262   -0.00595401       2.53223      0.822252     -0.645280      0.384643     -0.115435     -0.311081    -0.0638590      0.348366     -0.217800    -0.0271532    -0.0376932      0.956918       1.36331       1.47745       1.45892       1.60396       1.30619       1.41517       1.17960       1.11296      0.951066      0.742566      0.659268      0.473319      0.390591      0.286479      0.219386      0.158312      0.114699
  25   7 2016.9413    0.6460  0.5904  9.7360 -0.0019  0.0168   0.0146   0.0409    0.0498   0.0000   439.4318      0.299111       18.6227      -1.52824      -3.29937       1.15884     -0.470658      -1.29523      0.642703      0.691423       1.78539       1.63147      -1.78420     -0.639421      0.505306    -0.0670459     -0.285629      0.103330       1.02263       1.28406       1.51398       1.48089       1.58886       1.49796       1.30144       1.28501       1.12043      0.977956      0.828294      0.667806      0.542184      0.430107      0.317176      0.245433      0.169508      0.117896
  25   8 2181.7832    0.9564  0.7111 10.2571 -0.0033  0.0181   0.0193   0.0433    0.0561   0.0000   438.7952      0.813017       12.2741      0.381816      -4.52479       1.02224      0.180670     -0.854355      -1.27701     -0.172397     -0.860253     -0.910138      0.812906     -0.502744     -0.357828     0.0604123     -0.259278     -0.165109       1.13689       1.55495       1.52258       1.64635       1.61952       1.59821       1.52045       1.51813       1.30670       1.10391      0.902905      0.702355      0.530338      0.462238      0.353796      0.292100      0.227440      0.156106
  25   9 2340.5367    1.3004  0.9603 10.7278 -0.0040  0.0210   0.0234   0.0512    0.0685   0.0000   441.9823       6.26446       13.5741       1.61163      0.703632       1.19067       2.75872     -0.274264      -2.29066      0.722737       1.57295     -0.470326      0.307193     -0.466267      0.443045      0.705078    -0.0272725     -0.153750       1.35642       1.84670       2.07697       2.18821       2.16174       2.10873       1.93654       1.77292       1.49975       1.31886       1.09245      0.853638      0.690396      0.553360      0.410692      0.312308      0.225551      0.160792
  25  10 2494.3998    1.7736  1.0406 11.2509 -0.0005  0.0210   0.0303   0.0552    0.0751   0.0000   440.9473       4.06299       10.7492       1.49546      -5.84792      -1.99356      0.818570       1.57920      -2.07955      -1.41040     -0.697710     -0.836492      0.846412     -0.115437     -0.442688      0.145131     -0.189940      0.165106       1.37904       1.78310       1.89173       2.02241       2.08445       1.97570       1.94717       1.63621       1.47002       1.26335       1.06698      0.871296      0.703095      0.521882      0.415743      0.315080      0.230298      0.160509
  25  11 2646.3146    2.2885  0.9600 12.0248 -0.0022  0.0210   0.0414   0.0543    0.0720   0.0000   439.7781       4.60170       13.6394     -0.560160      -1.48736       2.11623     -0.349889       1.77345      -3.13654     -0.748142      0.360044      -1.20157     -0.363883     -0.404091    -0.0553643     0.0766087    -0.0984561     -0.156317       1.38330       1.82475       1.82432       2.01939       2.06285       1.97100       1.88254       1.68090       1.50470       1.28258       1.07586      0.863850      0.690392      0.545620      0.427607      0.320318      0.227748      0.163579
  25  12 2797.4845    2.9363  0.9138 12.3688 -0.0021  0.0192   0.0530   0.0496    0.0693   0.0000   438.0109       6.46941       12.0810       2.54187      0.450738     0.0273494       3.61466      -4.43537      -2.19163      0.762134      0.887217      0.354790     -0.345239     -0.257255     -0.221142      0.106897      0.105100     -0.163525       1.27110       1.59756       1.72409       1.82122       1.90282       1.81525       1.64819       1.53585       1.30735       1.17521      0.965062      0.800232      0.634352      0.509394      0.374430      0.283894      0.207566      0.150047
  25  13 2947.5363    3.7182  0.8542 12.8195 -0.0022  0.0182   0.0687   0.0465    0.0704   0.0000   439.6247       8.92948       11.2766      -1.83235       1.86340      0.612702     -0.617555      -1.34557      -4.51530     -0.413681    -0.0258215     -0.754801      0.486777    -0.0308791     -0.812766     0.0322933    0.00690642     0.0653092       1.14508       1.59220       1.66828       1.81839       1.86974       1.72064       1.67471       1.47774       1.33544       1.05349      0.910170      0.737584      0.585563      0.463354      0.343973      0.271148      0.191861      0.137270
  25  14 3096.3593    3.9312  1.0217 13.3080 -0.0034  0.0213   0.0730   0.0561    0.0802   0.0000   437.1936       5.25923       15.5088      -4.14773      -1.94073      -4.66823      0.678871      -3.80804       2.02491       1.54619     -0.498214      -2.24895     -0.365110     -0.407496     -0.422328    -0.0489007    -0.0682900      0.274253       1.39341       1.83112       1.99660       2.12160       2.07156       1.95472       1.90941       1.71593       1.55459       1.33150       1.12309      0.928836      0.717234      0.588059      0.440111      0.332831      0.239908      0.169794
  25  15 3244.1267    3.8221  1.2773 13.2253 -0.0034  0.0251   0.0661   0.0669    0.0787   0.0000   441.3290       8.18952       13.3584      0.207394      0.864103     -0.843632     -0.152035      -2.93425       2.24101      -1.51942      0.281609     -0.666231       1.38100       1.21969      0.198753     -0.368931      0.417263     -0.307142       1.63739       2.16831       2.25949       2.46311       2.45790       2.36359       2.24746       2.04900       1.75245       1.54313       1.29332       1.07966      0.866510      0.685056      0.506146      0.384109      0.270996      0.194763
  25  16 3391.3347    3.2384  1.8657 12.7621 -0.0003  0.0307   0.0451   0.0813    0.0522   0.0000   440.6714       12.3612       16.0830       6.92422      0.233517      -4.46851      -3.44689      -1.62862      -3.21815      -2.87826     -0.468904      -1.89401     -0.913210     -0.166237       1.23554      0.171068     -0.230473     -0.829284       1.86852       2.55956       2.65511       2.81571       2.87314       2.74233       2.62153       2.42442       2.14265       1.84752       1.53861       1.26728       1.05302      0.808026      0.633539      0.464672      0.336730      0.248958
  25  17 3538.3424    2.6384  2.8840 12.1934 -0.0004  0.0380   0.0300   0.1056    0.0392   0.0000   440.8046       14.6785      0.792139      0.350423       7.94525       2.27840      -1.17906       4.89470       1.88896      -7.28175       3.64354      0.182604     -0.190669     -0.532409     0.0703438      0.342084     -0.316390      0.612179       2.36062       3.12655       3.43344       3.58693       3.58610       3.45510       3.31547       3.02338       2.62159       2.33755       1.96491       1.57990       1.29907       1.00114      0.769481      0.601478      0.420636      0.302581
  25  18 3685.1407    2.1874  4.5235 11.5054 -0.0010  0.0497   0.0206   0.1338    0.0358   0.0000   445.1108       15.6865       7.21387       3.10885       9.59871      -13.6356      -1.16518      -2.02380    -0.0609905      0.713503      -2.57893   -0.00169896      -1.13314       1.36167     -0.724499      0.453864      0.541642     -0.477449       3.06831       4.00544       4.50806       4.54459       4.61514       4.48554       4.28277       3.87821       3.41804       3.01271       2.53790       2.13715       1.69729       1.34534       1.01741      0.768134      0.548778      0.387282
  25  19 3831.6173    1.7383  5.9054 11.2558 -0.0015  0.0627   0.0169   0.1774    0.0333   0.0000   435.1739       16.3200       7.54250       3.34031       2.50074      -8.93205      -16.7409      -9.70012      -3.90736      -5.35205      -2.40713      -1.48909      -2.54537       1.53188     -0.137877     -0.666153      0.284352     -0.503173       3.81726       5.08834       5.74136       5.79480       6.02537       5.76092       5.43275       4.92271       4.38061       3.78090       3.18773       2.65061       2.10578       1.69275       1.26235      0.965347      0.677180      0.485979
  25  20 3977.8335    1.4549  7.8694 10.8742 -0.0012  0.0777   0.0138   0.2230    0.0327   0.0000   440.9193       17.7535       12.0004      0.788865      -9.00694      -1.84881       1.55322      -4.54405     0.0518268    0.00574597       8.77964      -6.69767      -7.48965       1.67325     -0.455094     -0.480074     -0.393821     -0.611861       4.75235       6.32415       7.01632       7.34552       7.30024       7.16847       6.60616       6.17315       5.44500       4.73008       3.99942       3.29716       2.66239       2.09520       1.59681       1.20473      0.866998      0.620277
  25  21 4124.1929    1.1781  9.4927 10.7770 -0.0008  0.1011   0.0125   0.2903    0.0291   0.0000   430.9793       16.9082       43.1782       14.9173       10.7941      -25.1273      -5.53166      0.247745       10.9793     -0.471641      -4.97066      -3.40042       3.58850      0.976124       3.38695     0.0331573      -2.80167     -0.117546       6.13240       8.01186       9.28955       9.52275       9.55885       9.35788       8.58625       7.95601       7.05294       6.09538       5.24822       4.23323       3.47794       2.74494       2.07896       1.56591       1.09058      0.777825
  25  22 4270.2396    0.9805 11.8443 10.6605  0.0001  0.1337   0.0111   0.3911    0.0264   0.0000   435.0159       37.0135      -13.4029      -26.4137       18.6652       5.86985       11.3513      0.379609       3.21934       3.16729       10.8262       8.68502      -5.72960      0.670849     -0.713691      -2.71773      0.831730     -0.625100       8.11635       10.4879       11.8838       12.2326       12.5276       12.2967       11.1909       10.4286       9.27858       7.97373       6.92388       5.60250       4.51846       3.62039       2.76526       2.09798       1.47288       1.06852
  25  23 4416.0182    0.7802 13.5037 10.5196 -0.0050  0.1742   0.0094   0.4819    0.0245   0.0000   442.8727       57.3585       3.09237       6.04468      -14.6732      -7.70948       7.77336       17.1699       18.7122       1.84339       16.5260      0.192451      -20.1410      -4.33701      0.632659      0.744127      -2.62183   -0.00433279       10.3680       13.9013       15.5105       16.1038       16.1559       15.8037       14.8271       13.4888       12.0990       10.6222       8.90235       7.39287       6.10193       4.73806       3.63693       2.71333       1.92816       1.36613
  26   4 1508.7059    0.1726  0.1074  9.3749 -0.0091  0.0133   0.0162   0.0171    0.0253   0.0000   439.5136       2.39059       19.0482      -1.14570      -3.55384     -0.354879       3.08851     -0.642770      0.202490      0.626493      0.338234      0.278737     -0.147678      0.253814    -0.0906540     0.0402052     0.0210353    -0.0109780      0.853574      0.934232       1.04833       1.12231       1.22827       1.53567       1.59975       1.03351      0.838524      0.837123      0.654212      0.725096      0.659671      0.544406      0.361026      0.204937      0.137079      0.107848
  26   6 1869.0302    0.5010  0.4308  9.4790 -0.0007  0.0153   0.0127   0.0319    0.0416   0.0000   440.5335      0.950223       18.1696      -1.59770      -1.96136       1.09870      -1.30712      -1.23990      0.431774     -0.719571      0.613517    -0.0974165     0.0474620     -0.190070      0.141730    -0.0658475     0.0490447     0.0964307      0.858226       1.18061       1.30701       1.33644       1.23870       1.32927       1.17455       1.07418       1.01903      0.882635      0.784993      0.641258      0.545197      0.427657      0.309282      0.243954      0.169126      0.120876
  26   7 2039.7658    0.7054  0.6047  9.8489  0.0041  0.0170   0.0150   0.0383    0.0495   0.0000   441.1513     -0.975026       15.4456       1.44606      -2.84207      0.824656      0.825587    -0.0847274     -0.881689      0.785847      0.953872    -0.0429835     -0.138405     -0.373627     -0.516518      0.189874      0.102137     0.0542830      0.951296       1.30137       1.39560       1.50886       1.49363       1.46244       1.33184       1.25056       1.11474      0.972095      0.862717      0.683329      0.562622      0.431570      0.350580      0.252741      0.187272      0.136199
  26   8 2206.0656    1.0252  0.7136 10.3823 -0.0060  0.0171   0.0206   0.0420    0.0566   0.0000   443.0016     -0.947053       16.0254     -0.110678      -2.31689       1.97164     0.0675503     -0.959791       1.16350      -1.72829     -0.623531      -1.35132       1.46741      0.135299      0.479958     -0.278315    -0.0957511      0.288712       1.00256       1.39139       1.49159       1.61401       1.64968       1.54037       1.49384       1.35992       1.14804       1.06537      0.828483      0.765141      0.565831      0.463948      0.345556      0.256003      0.202016      0.141568
  26   9 2366.1134    1.4203  0.9380 10.8703 -0.0048  0.0193   0.0253   0.0531    0.0659   0.0000   439.5242       2.15327       17.2866     0.0553685      0.413151       3.69127      0.513993      -1.60603       1.04121     -0.424807     -0.629031     -0.567338       1.06776     0.0712778      0.925722     -0.520840      0.156347    -0.0927455       1.16308       1.56625       1.66809       1.85413       1.84749       1.79069       1.66920       1.52201       1.38069       1.13087      0.930980      0.803858      0.643786      0.514486      0.410472      0.302490      0.205455      0.159700
  26  10 2521.2421    1.8584  0.9369 11.5385 -0.0038  0.0202   0.0338   0.0508    0.0653   0.0000   438.4921     0.0324948       19.8601       2.29259      -2.07456      -4.11279       5.74976     -0.594117      -2.42241      -2.73234       3.17512      0.469780      -1.33576     -0.578757      0.202537     -0.154488    -0.0130200     -0.207540       1.18511       1.68210       1.69800       1.94118       1.92838       1.87416       1.79214       1.58195       1.40444       1.22839       1.04680      0.822478      0.684474      0.525363      0.415626      0.319347      0.225749      0.171505
  26  11 2674.4851    2.5511  0.9646 11.8115 -0.0048  0.0203   0.0440   0.0487    0.0870   0.0000   440.6420       2.84831       15.5756       1.98257      -2.63040      0.658707     0.0583929       1.07452      -3.13531     -0.854106      -1.00469      -1.92949      0.358933      0.241789     -0.227624      0.509269     -0.133245     -0.239736       1.22472       1.63771       1.82589       1.85294       1.95103       1.83279       1.79032       1.63585       1.34394       1.20098       1.02083      0.821338      0.659275      0.532357      0.415657      0.304204      0.235453      0.161408
  26  12 2826.6739    3.1197  0.9183 12.6307 -0.0026  0.0192   0.0552   0.0497    0.0662   0.0000   437.4970       5.19256       14.4935       2.20384       1.14870     -0.353954       2.17130      -1.73539      -1.13927       1.80555     -0.198131      -1.20685      -1.64818     -0.483686      0.316035     -0.147046     -0.299048      0.168735       1.18550       1.66759       1.75484       1.87176       1.86379       1.74918       1.63081       1.55158       1.33274       1.23074       1.02196      0.861706      0.713392      0.549509      0.433021      0.311897      0.227259      0.157391
  26  13 2977.5790    3.7363  0.9944 12.7567 -0.0026  0.0204   0.0636   0.0494    0.0764   0.0000   439.2944       6.20618       15.0499       1.19937      -3.02740      -1.10952       1.35144      -1.67679      0.646693     -0.950662      -1.42346      0.163818     -0.534873      0.520871     -0.344480      0.377677     -0.611432      0.391823       1.22690       1.74812       1.81387       1.96028       1.90196       1.83379       1.68781       1.59656       1.41983       1.28845       1.09140      0.876032      0.731188      0.567628      0.417246      0.335497      0.245801      0.173275
  26  14 3127.1009    3.9707  1.1191 13.2420 -0.0004  0.0231   0.0679   0.0593    0.0731   0.0000   441.8564       7.86986       12.7220    -0.0347162     -0.746000       2.70686       2.07706      -2.08770       2.66182    0.00610761       1.06499      0.373858      0.517012    -0.0291355    -0.0717204    0.00348118     -0.138461     -0.214264       1.47558       2.09445       2.13483       2.22118       2.14308       1.98798       1.97908       1.83981       1.71223       1.52033       1.25454       1.04534      0.848939      0.656772      0.513553      0.381041      0.286975      0.198832
  26  15 3275.5785    3.7608  1.4514 12.8246  0.0004  0.0264   0.0578   0.0671    0.0837   0.0000   440.0551       12.2195       13.8683      -2.11609     -0.696600      0.182702      0.748340      -4.25959      -3.04486     -0.309792     -0.785890      -1.63021     -0.832507      0.333820      -1.05235      0.473914      0.537312     0.0853136       1.59233       2.04770       2.28629       2.44071       2.37676       2.40592       2.15474       1.97946       1.79756       1.60894       1.33262       1.12558      0.893432      0.723089      0.549009      0.426386      0.309947      0.218042
  26  16 3423.6077    3.1050  1.9783 12.7084 -0.0011  0.0318   0.0437   0.0833    0.0562   0.0000   443.3727       9.91153       13.3446       2.33163      -3.72546      -3.12014      0.882924      -3.23965     -0.298389      -4.95381       2.01297       2.32091      -1.75302     -0.726757     -0.500588     -0.572236      0.282496     -0.273087       1.99584       2.58003       2.86594       2.87404       2.92157       2.78610       2.63636       2.51249       2.22777       1.97452       1.72137       1.43514       1.19354      0.927042      0.726319      0.535444      0.392473      0.283626
  26  17 3571.2433    2.5675  3.2127 11.9797 -0.0004  0.0387   0.0269   0.1104    0.0402   0.0000   436.8163       14.2863       6.81759       5.46196      0.793882      -5.14881      -4.92641      -1.84148     -0.159967      -1.83083       4.52107     -0.935403     -0.755059      -1.04018      0.316179     -0.111967      0.451897     -0.301456       2.30653       2.98475       3.37228       3.46440       3.46311       3.46637       3.20942       3.00894       2.65533       2.29684       1.99064       1.67008       1.34711       1.08655      0.816781      0.631783      0.465810      0.338893
  26  18 3718.6877    2.0688  4.7333 11.4841 -0.0007  0.0505   0.0196   0.1418    0.0352   0.0000   440.0075       15.5415       10.4071       6.41351     -0.596702     -0.759749      -4.55666      0.107069     -0.720916      -7.78224       3.04228       2.28712       1.23984    -0.0960052      0.666061      -1.31750    -0.0943251    0.00686638       3.05083       4.00100       4.49558       4.60180       4.67276       4.49317       4.25138       3.93733       3.57390       3.04266       2.68569       2.18081       1.81315       1.42896       1.09072      0.849892      0.601379      0.444702
  26  19 3865.8035    1.7223  6.4935 11.1077 -0.0020  0.0641   0.0158   0.1811    0.0336   0.0000   438.4113       20.5941       9.05106       1.77742       2.71307      -5.89258     -0.163139      -6.82981      0.987469       1.66627      -1.37402     -0.207356      -3.01960      -2.06177      -2.12280       3.21729     -0.196430     -0.154432       3.80881       5.08738       5.65437       5.95160       5.93270       5.84643       5.42919       4.97881       4.44408       3.88405       3.41312       2.78635       2.25948       1.80064       1.39453       1.05139      0.764663      0.549450
  26  20 4012.6476    1.4266  8.0455 10.8823 -0.0013  0.0781   0.0135   0.2266    0.0310   0.0000   441.2494       14.4907       12.1220      -10.3499       3.23325      -7.73445      -3.85188      -15.1825      -3.86355      -3.26285       1.57298      0.557087      -2.87457       1.20329      -1.18779      0.373022     -0.788101     -0.467151       4.62019       6.07978       6.86276       7.03463       7.15886       6.95145       6.64748       6.00348       5.44278       4.75935       4.05343       3.40069       2.74041       2.20493       1.70176       1.28243      0.938958      0.683862
  26  21 4159.1515    1.1565 10.5499 10.7322 -0.0022  0.1090   0.0123   0.3189    0.0286   0.0000   442.0152       22.9247       1.83227      -22.8006       18.2561      -1.16149       1.11870      -15.5684     -0.422878      -5.24123      -5.43223      -6.48244      -7.71341     -0.297908     -0.136422      0.573685      -1.12716      -2.19928       6.34108       8.19788       9.38971       9.56117       10.0200       9.62642       9.01308       8.36031       7.39796       6.57042       5.62758       4.64027       3.81893       3.01410       2.36458       1.80599       1.28470      0.933987
  26  22 4305.8008    0.9570 12.0236 10.6091 -0.0010  0.1387   0.0108   0.3832    0.0263   0.0000   457.4967       25.0042      -3.02048       9.29374      -6.15346      -12.6249      -10.5422      -10.2417       6.46257      -13.1107      -8.69941       4.80705       1.59565       3.63301     -0.658229      -3.17199      -2.35791       2.17215       7.87243       10.5459       11.9725       12.2187       12.7314       12.2302       11.5183       10.6492       9.52892       8.27561       7.08879       5.90218       4.80531       3.93205       2.95627       2.27961       1.61791       1.17533
  26  23 4451.5413    0.7481 14.2971 10.4954  0.0004  0.1880   0.0087   0.5133    0.0226   0.0000   428.7072       31.2166       26.6092       14.5682       14.6813      -1.98033      -19.9373       11.9255       11.3631      -2.81686       10.5290      -10.7034       4.90842      -3.91920      0.391682     -0.502343     -0.715882       1.16483       10.6469       14.1364       16.0216       16.7101       16.7183       16.8137       15.4841       14.4139       12.8248       11.2060       9.63191       8.01608       6.50799       5.19375       4.08843       3.12658       2.20077       1.61439
  26  24 4598.9710    0.5922 14.8805 10.3566 -0.0027  0.2270   0.0080   0.5976    0.0212   0.0000   444.3271      -22.0165       15.2574       27.6523       18.8264      -45.8003      -6.38808       2.12106       23.1355      -17.4167      -5.20384       6.56204       26.1773      -2.78091      -19.3191      -1.72085       3.80316      -2.36339       12.7828       17.3359       19.2955       20.3629       20.6227       19.9439       19.1110       17.4212       15.4553       13.6723       11.5791       9.77116       7.93698       6.38461       4.89467       3.76133       2.65540       1.91241
  27   4 1527.5345    0.2007  0.1414  9.3646  0.0040  0.0103   0.0099   0.0218    0.0247   0.0000   439.5187      -2.43376       20.2700     -0.217304      -1.60346      0.411187     0.0190112       1.09437      0.903116      0.379777     -0.773764     -0.131348     -0.374158     -0.647424     0.0632977     -0.390567     -0.101456    -0.0706293      0.650590      0.775194      0.753975      0.803070      0.884443      0.918781      0.871367      0.759007      0.725301      0.583134      0.574504      0.535942      0.423518      0.277620      0.223855      0.223945      0.152446      0.105581
  27   6 1889.7437    0.5097  0.4809  9.5695 -0.0034  0.0145   0.0123   0.0354    0.0409   0.0000   440.5619       1.35385       19.3595      -2.66047      -2.61872       2.08197     -0.116589     -0.548527      -1.38145       1.09532      0.327747     -0.703632      0.230334     0.0990791     -0.521019      0.128801      0.428431     0.0432506      0.855531       1.06063       1.23938       1.26459       1.32425       1.28064       1.18159       1.09225      0.987188      0.900114      0.735562      0.602281      0.497824      0.387634      0.323180      0.238495      0.186002      0.140872
  27   7 2062.0836    0.7595  0.5975  9.8514 -0.0017  0.0155   0.0157   0.0352    0.0486   0.0000   439.6825      0.567772       18.1112       2.56511    -0.0722331       2.18094       1.08910     -0.805503     -0.592356      0.479978       1.68083     -0.713460     -0.422673     -0.285290     -0.461387     -0.131380     0.0736953     -0.203914      0.950545       1.23396       1.36757       1.43067       1.44902       1.38323       1.29392       1.23626       1.09720      0.921841      0.854557      0.689756      0.585447      0.444644      0.347660      0.270954      0.197488      0.143317
  27   8 2229.7548    1.0646  0.7776 10.4935 -0.0013  0.0176   0.0202   0.0451    0.0546   0.0000   440.4875       2.40504       17.1770     -0.406239     -0.357681    0.00335975       1.06290       1.99659      -1.13240      -2.20816    -0.0434801     -0.144530      0.958003     -0.561386     -0.115762      0.389877      0.317441      0.201910       1.04859       1.41203       1.47112       1.51179       1.49380       1.54503       1.52330       1.38075       1.25343       1.07911      0.896265      0.716675      0.612716      0.496647      0.393894      0.304728      0.232370      0.171243
  27   9 2391.0421    1.4534  0.9720 10.9836 -0.0022  0.0203   0.0255   0.0535    0.0636   0.0000   440.2297       3.27782       15.2648      -1.44041      0.481557       1.25719      -1.33363       2.17695     -0.685147      -2.40399      0.531928      -1.85707      -1.80396      0.787868      0.803751      0.509909     -0.188745      0.333439       1.17230       1.58723       1.65851       1.75611       1.79727       1.69809       1.70109       1.52783       1.36265       1.18159       1.03794      0.857789      0.724916      0.572048      0.456772      0.336834      0.249454      0.183670
  27  10 2547.6058    1.9818  0.9669 11.4761 -0.0010  0.0199   0.0339   0.0490    0.0703   0.0000   439.9440       1.17272       15.7606      0.139339      -2.20598     -0.327697     -0.279070     -0.656721      0.927501     -0.499988       1.20339      -1.02827      -1.24969      -1.21907     0.0923606    -0.0139662      0.703267     -0.280760       1.14044       1.51708       1.62206       1.80037       1.76844       1.68027       1.66486       1.49073       1.34014       1.20093       1.01009      0.854026      0.730338      0.569513      0.429261      0.335446      0.250201      0.185624
  27  11 2702.1489    2.5466  0.9863 11.9563 -0.0002  0.0200   0.0426   0.0480    0.0745   0.0000   439.9246       2.75289       12.8425     -0.852368      -1.32016       1.15401     0.0283211      -1.30999      -3.21463      0.767982      0.182052      -1.31588    0.00281113      0.278254      0.786057      0.695774      0.208356    0.00436840       1.16264       1.54691       1.68467       1.79780       1.86145       1.73940       1.68359       1.53005       1.37614       1.18275       1.03220      0.861157      0.708455      0.548986      0.440433      0.335567      0.241617      0.179022
  27  12 2855.4615    3.3045  0.9008 12.6567  0.0022  0.0185   0.0577   0.0481    0.0688   0.0000   437.3234       5.62482       17.1231       2.58822      0.697555      0.307176      -1.04622      -1.86316     -0.534695      -2.18850     -0.448278     -0.840363      -1.12226     -0.413960      0.940210     -0.428223      0.150338      0.478389       1.08002       1.47188       1.55128       1.66769       1.70400       1.59325       1.57802       1.38817       1.27972       1.14519      0.929724      0.820016      0.639058      0.539241      0.407179      0.311886      0.227044      0.171181
  27  13 3007.2364    3.9469  0.8507 12.9686 -0.0009  0.0177   0.0702   0.0438    0.0667   0.0000   439.6875       6.12821       12.4859       1.50865       1.78294      -4.04494      -3.90657      -1.48980     -0.659625      -1.47117      0.479857      -2.64492      0.321657      0.431724      0.507321    -0.0783486    -0.0323350     0.0612253       1.09126       1.40341       1.52201       1.66325       1.70998       1.63881       1.48690       1.45703       1.22732       1.12404      0.916278      0.784918      0.611827      0.493938      0.395168      0.299572      0.227396      0.169259
  27  14 3157.4603    3.9722  1.1146 13.1720 -0.0024  0.0210   0.0668   0.0586    0.0700   0.0000   438.8652       9.27599       13.1253       3.45726      -4.43439      -1.99133      -1.21014      -2.83608      -2.57736      0.639277       1.55749     -0.936287      0.709884     -0.597690      -1.25848      -1.09855    -0.0606523      0.279019       1.24916       1.66149       1.81169       1.86319       1.90808       1.84398       1.85257       1.65252       1.46454       1.29237       1.07153      0.889356      0.755692      0.596968      0.472602      0.366169      0.269205      0.192372
  27  15 3306.7315    3.4131  1.5867 12.9915 -0.0028  0.0289   0.0527   0.0710    0.0626   0.0000   438.0878       8.58526       13.2930       3.01626      -2.11422      -3.87213     -0.854344      -1.54025      -3.09020     -0.367292       2.76366     -0.232360      0.960459      -1.61190      0.801748     -0.409545     -0.152082     -0.356547       1.67351       2.22754       2.34380       2.52654       2.55623       2.46238       2.33685       2.14848       2.00033       1.74158       1.45683       1.21092       1.02384      0.812685      0.648061      0.492575      0.355620      0.272127
  27  16 3455.5601    2.9842  2.2026 12.5129 -0.0025  0.0324   0.0393   0.0877    0.0539   0.0000   440.7116       7.44915       9.68488       5.93514       6.20067       2.81614      -7.92882      -5.38487     -0.944424      -5.93391      0.247473      -2.70084      -1.32007    -0.0935975      -1.03060     -0.291390     -0.213142    -0.0603665       1.88014       2.46510       2.72359       2.94246       2.89790       2.81561       2.67355       2.52454       2.21648       2.03017       1.68594       1.40428       1.17848      0.937577      0.722998      0.564054      0.423140      0.306043
  27  17 3603.7979    2.4065  3.6302 11.7894 -0.0023  0.0420   0.0241   0.1156    0.0390   0.0000   440.7556       13.8487       10.7367       2.13998       2.51015      -3.27259      -2.17169       7.20486      -5.63862       1.33125       2.77069       5.63594    -0.0838793      -1.13926       1.47582      0.257814      -1.26421      0.145460       2.39609       3.14655       3.57285       3.65280       3.86896       3.66145       3.42766       3.22168       2.89575       2.52715       2.18175       1.81764       1.48682       1.19699      0.939117      0.726483      0.529781      0.382943
  27  18 3751.8451    1.9887  5.1235 11.3884 -0.0005  0.0534   0.0181   0.1480    0.0331   0.0000   438.5366       18.3382       10.6216      0.948405       1.94926      -2.72864      -3.53647      -4.25505      -1.34176      -2.91084      -3.95260       4.28622      0.864684      -1.93664       1.44779     -0.959389      0.449906      0.356689       3.02367       3.94417       4.49264       4.70463       4.78487       4.75972       4.33794       4.04992       3.66738       3.19353       2.74408       2.30883       1.89210       1.50752       1.18321      0.923236      0.658826      0.491385
  27  19 3899.6304    1.6231  6.8518 11.0630 -0.0009  0.0671   0.0147   0.1907    0.0310   0.0000   437.4550       13.6217       16.2212      -3.08114      -4.43635       9.25484      -1.10482      -1.35669       5.12075       1.52841     0.0339029     -0.344221       1.59601      0.663526     0.0574406      -1.59987     -0.242226     -0.844138       3.82050       5.05026       5.67696       5.72438       5.97225       5.83519       5.47564       5.13184       4.63557       4.03647       3.46430       2.92496       2.40040       1.93552       1.50244       1.16877      0.872063      0.626797
  27  20 4046.8553    1.3250  8.9450 10.8583 -0.0008  0.0894   0.0131   0.2550    0.0295   0.0000   434.0336       20.5523       8.53071      -1.55537      -9.44246      -21.8716      -7.45072       12.2309      -10.0402      -2.96001      -3.14409       2.10725       3.80805       1.57051       2.17638      0.212162      0.991299    -0.0197182       4.92126       6.70737       7.32934       7.75673       7.87626       7.67337       7.18774       6.75861       6.01413       5.37376       4.66439       3.91518       3.22482       2.59566       2.01586       1.56456       1.11913      0.834657
  27  21 4194.0708    1.0952 10.8144 10.7298 -0.0028  0.1139   0.0118   0.3297    0.0269   0.0000   431.6059       25.2761       23.8698      -3.71230       7.45928      -15.6688      0.508871      -19.1206      0.560227       10.9215       2.91709      -8.78843      -7.21636      -1.13451       1.25585      -4.56756     -0.668393       1.35823       6.28687       8.39645       9.35877       9.85241       10.0359       9.83708       9.22348       8.71628       7.74210       6.86942       5.81820       4.92726       4.00699       3.23647       2.56669       1.98160       1.44845       1.06153
  27  22 4341.0571    0.8874 12.7486 10.5752 -0.0016  0.1492   0.0098   0.4134    0.0242   0.0000   442.8795       32.7911       19.6033       3.81299      -1.33995      -9.14956      0.917165      -1.06220       10.6529     -0.881584      -9.03633      -5.49374       4.61494      -1.72898      -3.37288       6.89774      -3.88821     -0.123366       8.24819       10.8495       12.1462       12.7962       13.2246       12.6912       12.1473       11.1625       10.1996       9.01284       7.62731       6.48309       5.33910       4.27642       3.37470       2.65278       1.89084       1.40441
  27  23 4487.4715    0.7264 15.6058 10.4238 -0.0011  0.1999   0.0077   0.5334    0.0205   0.0000   440.0137       15.3339       29.7393       9.47531      -22.2339      -19.0517       18.8318      -24.2885      -12.9305       9.67536       10.6381      -9.71663      -14.7319     -0.939594       4.38762      -8.57256      -1.28638    -0.0552989       10.9279       14.4868       16.3769       17.1461       17.4251       17.0019       16.2206       15.2477       13.6065       11.9055       10.3095       8.57418       7.07621       5.74848       4.47819       3.55940       2.55344       1.89938
  28   5 1732.7642    0.3318  0.2854  9.3711 -0.0018  0.0116   0.0101   0.0255    0.0300   0.0000   441.0860     -0.927918       18.5788     -0.699049      -2.52269      -1.77397     -0.434636      -1.36933      0.370804      0.186158     -0.314231     -0.193648      0.219467     -0.491782    -0.0657729     0.0202996     0.0126211    -0.0691405      0.653001      0.875898      0.979509       1.07463       1.04809       1.01059       1.01661      0.869087      0.878873      0.690055      0.636975      0.476736      0.400250      0.337083      0.256431      0.210422      0.148162      0.119869
  28   6 1910.1446    0.5415  0.4867  9.5848 -0.0041  0.0139   0.0130   0.0361    0.0404   0.0000   440.4502       1.17556       18.2132      0.397682      -3.47630      -1.24553       2.39226     -0.148497      0.299832       1.75168     -0.434991     -0.652794     -0.249663     -0.420465      0.244245     0.0716783     -0.411836      0.214365      0.822242       1.05515       1.15724       1.22930       1.24330       1.17465       1.14835       1.09726      0.976519      0.890533      0.719958      0.624179      0.524913      0.417715      0.339910      0.273973      0.198759      0.147339
  28   7 2083.9192    0.7438  0.6983  9.9109 -0.0018  0.0174   0.0145   0.0401    0.0507   0.0000   440.3005     -0.900282       19.9883     -0.757762      -2.11208      0.780027     -0.918373       1.16902      0.224144     -0.949941      -1.66181      0.390539    -0.0766964    -0.0851427   -0.00603224     -0.646237     0.0262024    -0.0486085      0.961985       1.22545       1.35205       1.41560       1.42730       1.42338       1.39458       1.25695       1.16893       1.00218      0.867423      0.757128      0.644284      0.511378      0.384375      0.330139      0.234190      0.170307
  28   8 2252.8470    1.1170  0.7371 10.5293 -0.0020  0.0163   0.0209   0.0400    0.0552   0.0000   440.6978      0.150555       16.9386     -0.371328      -2.02771      -2.33196       1.61676      0.108985      0.620026      -1.46381     -0.748558      0.315779      0.661338    -0.0504200      0.656587     0.0863642     0.0309127     0.0952242      0.997348       1.29968       1.38115       1.47172       1.47798       1.44524       1.34285       1.32305       1.16540       1.07014      0.853642      0.734172      0.616319      0.486391      0.395069      0.300165      0.239864      0.174505
  28   9 2415.3719    1.4903  0.9623 11.3475 -0.0023  0.0203   0.0265   0.0509    0.0563   0.0000   440.9606       4.08688       18.7906     -0.344427      -4.47780       1.50491       1.37159      -3.08907       2.40206      0.473754      0.787005     -0.663212      0.140305      0.642123       1.04968      0.275365      0.124828      0.155052       1.12682       1.53235       1.58402       1.76006       1.73789       1.68700       1.57515       1.56267       1.35051       1.23492       1.03450      0.884639      0.731799      0.587374      0.463368      0.353128      0.278737      0.212815
  28  10 2573.4182    2.0967  0.9544 11.7693 -0.0043  0.0198   0.0358   0.0478    0.0623   0.0000   438.8168       2.45448       14.0522      0.812676       1.03982      -2.60723       3.24116    -0.0427555       1.24204       1.30301     -0.957416      0.814426      0.428301     -0.791459      0.883266     -0.475497    -0.0984569     -0.230771       1.17531       1.58470       1.65747       1.74290       1.74628       1.70100       1.57943       1.46460       1.38853       1.29710       1.09846      0.927064      0.750471      0.595050      0.463663      0.361638      0.276881      0.212799
  28  11 2729.4504    2.6322  0.9703 12.2005 -0.0015  0.0198   0.0440   0.0498    0.0633   0.0000   439.5494       8.11737       15.6312      -1.21367      -3.81242       1.57766     -0.858664     -0.135552      -1.02533     -0.478934    -0.0161643     -0.190427      0.864441      -1.03886     -0.193914    -0.0378032    -0.0404068     -0.264520       1.00696       1.49086       1.49364       1.72165       1.69311       1.69107       1.58959       1.46189       1.32128       1.13102       1.03931      0.790359      0.715176      0.545670      0.443347      0.326375      0.249165      0.180550
  28  12 2883.8599    3.3875  0.8845 12.7515 -0.0023  0.0181   0.0583   0.0448    0.0681   0.0000   438.4724       5.61677       16.9301      -1.36737     -0.388295      -1.07409      -2.33769     -0.193588      0.661903     -0.434252      -1.93726      -2.09609     -0.196832     -0.655744     -0.209349    -0.0445667      0.271346     -0.181302       1.03930       1.37361       1.52098       1.59216       1.59521       1.52975       1.50671       1.37033       1.21397       1.08962      0.984367      0.834409      0.683302      0.575594      0.429674      0.345784      0.244963      0.180301
  28  13 3036.3859    3.9833  1.0957 12.8078 -0.0045  0.0207   0.0628   0.0516    0.0826   0.0000   437.7619       10.8439       13.5442       2.12738      -2.87294       2.88745     -0.813325      -4.79256      -2.29781      -1.82362     -0.785831     -0.778963    0.00101474     0.0265718      0.123942      0.105668     -0.560455    -0.0551924       1.18378       1.59104       1.74764       1.79889       1.81460       1.84606       1.66416       1.63479       1.40395       1.25321       1.11415      0.927770      0.741841      0.638252      0.466065      0.376790      0.283142      0.206986
  28  14 3187.3837    4.0463  1.1975 13.2739 -0.0034  0.0228   0.0643   0.0577    0.0629   0.0000   439.2221       8.62598       12.5987       2.92697      0.228738      -2.96873      0.945174      -1.92238      -2.42515      -3.25426       2.28274       1.84104      0.914415     -0.990480      0.448677      0.752591     -0.113127     -0.206031       1.25429       1.76021       1.85349       1.95930       2.04475       1.92426       1.88616       1.75751       1.56095       1.41608       1.18054       1.01357      0.794941      0.670502      0.521542      0.417645      0.300831      0.229789
  28  15 3337.4879    3.4229  1.6482 12.8662 -0.0001  0.0275   0.0479   0.0704    0.0561   0.0000   440.7477       9.17183       14.7494      -4.64687      -2.28554      -1.04975      0.221450      0.286668      0.743572      -2.97241       1.02958      -1.68462     -0.890387      0.753069      0.350818    -0.0881796      0.227007      0.197399       1.48494       2.10747       2.22067       2.45843       2.40319       2.42307       2.21412       2.14178       1.85198       1.66643       1.43147       1.20621       1.00833      0.770481      0.637510      0.482572      0.363198      0.276618
  28  16 3486.9927    2.8549  2.4345 12.4079 -0.0026  0.0347   0.0358   0.0924    0.0503   0.0000   438.5548       14.4880       11.9206       3.62950       9.77673      -5.00338      -6.63035      -4.10728    -0.0346301      -4.69450      -1.32410       1.75003       2.18478     0.0136922     -0.701383      0.127305      0.391092      0.851811       1.95576       2.63522       2.85574       2.92765       2.96197       2.90104       2.68884       2.57799       2.32346       2.13188       1.89559       1.62081       1.33333       1.09771      0.843070      0.658308      0.500547      0.356460
  28  17 3636.0178    2.3228  3.8056 11.8233 -0.0005  0.0434   0.0236   0.1216    0.0373   0.0000   438.1461       9.51936       13.0994      -1.06028       5.86119      -2.85665      0.766791      -3.71200      -2.30439      -3.04471       4.64959      -1.43788     -0.644734       2.27552       1.22578      -1.22027   -0.00360453    -0.0436244       2.40665       3.20423       3.51009       3.73978       3.80191       3.66940       3.49455       3.20102       3.01015       2.61250       2.31843       1.92043       1.61387       1.29189       1.02288      0.807089      0.591672      0.448279
  28  18 3784.7290    1.9192  5.6870 11.2425  0.0004  0.0559   0.0166   0.1540    0.0324   0.0000   435.3216       6.59510       10.7894       4.96183       2.64191      -1.09730       5.33786      -3.12527       1.08651      -1.16483       1.21014      -2.45834      -2.75265      -1.89025      0.850147      0.912903      -1.00209      0.377873       3.09674       4.02378       4.56204       4.71076       4.86576       4.69710       4.48617       4.19849       3.85083       3.31453       2.91093       2.49269       2.05728       1.65430       1.30901       1.02417      0.760438      0.566855
  28  19 3932.8191    1.5247  7.0620 11.0404 -0.0009  0.0687   0.0138   0.1958    0.0290   0.0000   443.4112       30.1073       16.6380      -3.73335      -4.00048       7.72950      -6.42321      -7.82628      -4.11203      -3.57344      -2.54941       2.22722       7.71965       3.39284      -1.33782       1.35704     -0.632038      0.633442       3.76269       4.84221       5.61551       5.75221       5.96681       5.87179       5.53171       5.16700       4.62516       4.13384       3.58830       2.96832       2.54276       2.01849       1.61077       1.26119      0.920136      0.677953
  28  20 4080.8686    1.2467  8.8928 10.8772 -0.0036  0.0883   0.0125   0.2566    0.0275   0.0000   440.2648       18.6818       9.82948       5.31520       14.4783      -13.8420      -11.3388       11.8795       11.4147      -3.23265      -3.76761      -10.6883       2.69420      0.768877       2.24184      -2.13594      -1.76209     -0.646937       4.89570       6.29693       7.16279       7.55648       7.65081       7.60000       7.13299       6.63774       6.04086       5.34526       4.63477       3.90957       3.20947       2.60955       2.09423       1.62157       1.20439      0.911175
  28  21 4228.3933    0.9865 10.6162 10.7379 -0.0028  0.1168   0.0115   0.3470    0.0266   0.0000   432.2547       17.5110       36.1159      -1.25236      -20.1042      -23.8587       1.48741      -4.22319      -8.88906      -17.7752       13.2077      -10.1705       1.15150       3.69268     -0.235644      -2.37883       3.92632     -0.514548       6.25925       8.33444       9.34215       9.85013       9.94588       9.85206       9.39099       8.73434       8.01832       6.93891       5.99231       5.11284       4.24327       3.45572       2.71940       2.15893       1.56289       1.18181
  28  22 4376.0343    0.8172 12.8626 10.5512 -0.0049  0.1566   0.0089   0.4261    0.0231   0.0000   414.1308       17.6069       52.1467      -8.80095      -13.7409      -1.35695       8.09444      -20.0515       3.43571      -1.78171       4.78592      -11.2124      -5.26964       11.8562     0.0545796      -1.41032       3.13227      -2.21586       8.32976       11.0608       12.6242       13.0953       13.5322       13.2888       12.6066       11.6787       10.5519       9.35238       8.09051       6.94872       5.60462       4.68621       3.63846       2.87814       2.09340       1.57767
  29   4 1564.1209    0.2105  0.1999  9.2675  0.0026  0.0117   0.0084   0.0244    0.0250   0.0000   440.5065      0.931833       18.4980     -0.886328     -0.780245      0.861248     -0.359140      -1.23610     -0.687638      0.416089      0.553253     -0.977507     -0.423123      0.285546     0.0755788     -0.338742    -0.0790722      0.129549      0.640425      0.875826      0.959053       1.09225      0.980568      0.952236      0.966865      0.937197      0.800697      0.723550      0.746409      0.544369      0.433597      0.445657      0.305229      0.201563      0.206667      0.142955
  29   6 1930.1844    0.5712  0.5123  9.5135 -0.0029  0.0148   0.0125   0.0328    0.0441   0.0000   439.9410     -0.883873       17.9519     -0.687877      -4.65835      -1.15200      -1.12985       2.59896      0.923434     -0.885887       1.08507      0.303929     -0.274315    -0.0836104     0.0449851     -0.165921    -0.0944293    -0.0946127      0.856166       1.05290       1.26135       1.26618       1.26271       1.19543       1.19575       1.12398      0.977318      0.935019      0.818777      0.663381      0.547061      0.448333      0.345126      0.281880      0.213540      0.160897
  29   7 2105.3278    0.7787  0.6532 10.1722 -0.0002  0.0162   0.0156   0.0398    0.0452   0.0000   441.6443     0.0112457       17.5101      0.642179      -3.19069      -1.00442       1.10203      -1.43379      0.765766       1.51332       1.27811     -0.359124      -1.22124     -0.128020    -0.0711673     -0.287858   0.000521397    -0.0566556      0.902578       1.24033       1.32369       1.38541       1.35432       1.31041       1.25778       1.19278       1.08739       1.01549      0.877373      0.762644      0.648514      0.510923      0.411973      0.305036      0.236966      0.176377
  29   8 2275.4116    1.1322  0.8401 10.5579 -0.0017  0.0179   0.0199   0.0442    0.0560   0.0000   441.0625       1.71404       19.0354     -0.869807      -2.36726      -3.48066       1.15217      0.544547       1.02879       1.06633     -0.108804      0.112405      -1.28886     -0.335074     -0.473080      0.493765     0.0511268    -0.0396837      0.967784       1.24150       1.37175       1.50273       1.50327       1.45520       1.46258       1.31216       1.22222       1.04897      0.909845      0.774368      0.661339      0.517569      0.430272      0.331227      0.251099      0.185864
  29   9 2439.1141    1.6981  0.9490 11.2020 -0.0031  0.0192   0.0283   0.0475    0.0650   0.0000   441.6211       2.02747       14.1901    -0.0150957      -2.37849     -0.934052     -0.783303     -0.372267     -0.752642      0.830550       1.51145     -0.402710       1.83110     -0.161553       1.12303     -0.694528     -0.181028    -0.0975464       1.06360       1.39731       1.62830       1.66144       1.75374       1.65959       1.56747       1.50080       1.31103       1.19853       1.06534      0.851929      0.697103      0.574160      0.444272      0.365059      0.276951      0.209634
  29  10 2598.7348    2.1715  1.0206 11.7109 -0.0022  0.0199   0.0351   0.0497    0.0662   0.0000   436.7831       4.35185       18.2910      -1.62499     -0.908363     -0.798475      -1.02303      -3.12307       1.50053      -2.57787     -0.592953      -1.07697      0.980520      -1.49726     -0.461783      0.330796      0.102669     -0.162100       1.10467       1.46314       1.56557       1.69775       1.72888       1.68749       1.61943       1.50361       1.34937       1.22853       1.02739      0.888371      0.740349      0.605308      0.471317      0.373443      0.282539      0.211877
  29  11 2756.2641    2.7803  1.0021 12.3577 -0.0024  0.0191   0.0457   0.0506    0.0597   0.0000   437.9670       4.16856       16.5141       2.01371      -2.11038     -0.364978       2.00910       1.84445       1.57591    0.00457432     -0.907886     -0.825359      0.527676      0.868946      0.581873     0.0296053     -0.517159    -0.0405838      0.996901       1.37711       1.46870       1.59709       1.67479       1.58177       1.56195       1.41039       1.33195       1.11797      0.990880      0.808297      0.702250      0.566498      0.444846      0.343381      0.274660      0.197808
  29  12 2911.7775    3.4411  0.9459 12.8500 -0.0010  0.0187   0.0573   0.0476    0.0662   0.0000   437.5741       7.78061       13.0193       4.30339     -0.748881     -0.534012     -0.995773      -3.75195       1.26810     -0.855708       1.27131      -1.52510      -1.86144     -0.799979      0.338503     -0.152686      0.542681     -0.217863       1.06462       1.42614       1.57631       1.65757       1.72724       1.67943       1.62713       1.52175       1.32546       1.15389      0.987827      0.820242      0.666591      0.551557      0.431431      0.347426      0.265682      0.203515
  29  13 3065.1260    3.9382  1.0517 13.0432 -0.0003  0.0206   0.0622   0.0509    0.0743   0.0000   438.1275       6.73462       13.0539      -1.32339      0.949314      -1.95231      0.957648      -1.04410    -0.0487683       1.63126       2.43231     -0.757525      0.163244     -0.536466      0.352347      0.420767     -0.332450   -0.00992598       1.06591       1.48969       1.63919       1.72192       1.77559       1.73142       1.65774       1.55980       1.34631       1.21382       1.05761      0.893894      0.743825      0.616994      0.486268      0.385306      0.272419      0.210661
  29  14 3217.0406    3.9100  1.3286 12.8825 -0.0031  0.0229   0.0559   0.0584    0.0653   0.0000   439.8978       8.25700       14.2594       3.65810     -0.168890     -0.296019       1.03985     -0.602101      -1.73796      -4.20069     -0.441405      -1.16168      0.413931     -0.129035     -0.501808     -0.178871     -0.136740     -0.240511       1.16167       1.62937       1.73211       1.85318       1.88437       1.86855       1.75126       1.68924       1.49638       1.35704       1.16152      0.977284      0.851368      0.672571      0.540359      0.415230      0.316752      0.243287
  29  15 3367.8346    3.4455  1.8968 12.6367 -0.0002  0.0276   0.0431   0.0762    0.0485   0.0000   439.1263       10.4112       13.3427       1.97525       3.28115      -2.94172      -1.90000      -4.14503      0.506785      -2.39109       3.55586     -0.475187      -3.74373      -3.04658      0.243207     -0.653808     -0.724519     -0.274343       1.48204       2.00805       2.21595       2.31108       2.47547       2.28380       2.22598       2.06647       1.87158       1.68596       1.41403       1.24382       1.02285      0.847155      0.657576      0.503746      0.398477      0.302845
  29  16 3518.1698    2.7431  2.8473 12.2291 -0.0007  0.0366   0.0304   0.0975    0.0424   0.0000   441.8451       11.0033       2.76828      0.320326       4.34350      -1.19188     -0.230295      -5.22237     -0.456130      -2.36176       1.95612      -4.05031      -1.85451       1.67483      -1.47917     -0.612481     -0.424964      0.226826       1.92143       2.53693       2.88354       2.96680       3.13213       3.04958       2.78003       2.72442       2.47349       2.15672       1.91502       1.56985       1.35860       1.08917      0.882403      0.677199      0.515450      0.390209
  29  17 3667.8274    2.2397  4.1732 11.6355  0.0002  0.0447   0.0216   0.1276    0.0369   0.0000   440.0115       16.6170       8.51183       8.99280      -1.72779      0.823431      -1.97064     -0.153211      -7.70374      -2.44554     -0.800700     0.0887914      0.577102       2.19493     -0.699884      -2.70637    -0.0261192      0.886510       2.36906       3.10037       3.58810       3.59871       3.78157       3.69296       3.52005       3.29006       2.99898       2.66730       2.35437       1.98364       1.66846       1.37671       1.06796      0.857043      0.642615      0.485076
  29  18 3817.1825    1.8560  5.7293 11.2222 -0.0009  0.0557   0.0160   0.1570    0.0311   0.0000   443.9127       10.8285       12.9622       2.62107      -7.62291      -5.55324      -5.48954      -11.4538       1.25049       4.28611       1.53620      -6.63947       2.17467      0.799475     -0.504304      -1.71881      -1.15700     0.0161283       2.93827       3.95179       4.36300       4.57366       4.69340       4.61368       4.37434       4.08981       3.80995       3.33519       2.96449       2.43144       2.08391       1.69741       1.37360       1.05955      0.802738      0.607014
  29  19 3966.1190    1.5153  7.7654 10.9204 -0.0021  0.0717   0.0130   0.2023    0.0283   0.0000   442.0947       17.1769       22.4395      -11.7239      -11.4302       8.41013       6.85338      -12.3133       1.35531      -1.57942      -3.21432       8.10400     -0.457176      -7.26068       1.81201       1.12126      0.231893      -2.47394       3.82204       4.90792       5.72293       5.90039       6.11239       5.96121       5.68467       5.31496       4.86546       4.32489       3.76898       3.19262       2.64470       2.14368       1.73111       1.36026       1.04551      0.784789
  29  20 4114.5021    1.1910  9.1710 10.8134 -0.0033  0.0912   0.0121   0.2674    0.0273   0.0000   434.2966       20.1391       16.8570      -2.51968       12.7016       7.28823      -10.3903       9.70502      -1.41668       2.63709      -7.17556       1.34187      -2.47128       2.30128      -1.99754      -2.36915    -0.0988286      -1.39714       4.80952       6.42092       7.16767       7.49315       7.74213       7.62647       7.23670       6.84579       6.14825       5.46161       4.81204       4.06067       3.41088       2.72636       2.21079       1.73625       1.32941      0.997131
  29  21 4262.7422    0.9839 11.9343 10.6661 -0.0001  0.1307   0.0105   0.3613    0.0250   0.0000   440.8750       35.9122       14.6621      -8.53815       12.7345      -21.9775      -10.2692      -5.55840       11.8091      -14.6985      -15.5087      -8.49576       3.85777      -10.2365     -0.657472       4.82452      -1.72869      -1.79222       6.63170       8.89231       9.99302       10.5046       10.6297       10.6265       10.0098       9.62580       8.64807       7.70725       6.71295       5.76419       4.81359       3.93104       3.16695       2.51211       1.84105       1.41965
  29  22 4410.7655    0.8446 15.0632 10.4750 -0.0002  0.1682   0.0078   0.4484    0.0207   0.0000   455.3711     -0.820905       21.0433       11.2326       1.27789       11.1245      -1.42274      -14.8095       5.25954      -6.42008      -5.23640      -15.6985      0.661236      -5.58128       1.99991      -5.39516      -1.81339      -1.15999       8.72095       11.5349       13.0698       13.8978       13.8354       13.9851       13.2596       12.4001       11.2867       10.0582       8.74126       7.40392       6.22222       5.06196       4.08472       3.22838       2.41256       1.80652
  29  23 4558.5560    0.6309 15.6560 10.3610  0.0003  0.2190   0.0073   0.5580    0.0195   0.0000   435.7274       37.7547       67.2689      -13.0142     -0.321823       31.3730      -38.5191       12.5531      -10.4447       8.04874       15.0462       3.57207      -3.63489       8.78168       7.84122      0.268611      -10.0246      0.339807       11.1291       14.7870       16.9269       17.5858       17.9628       18.0026       17.0738       15.9459       14.5728       13.0216       11.3029       9.63804       8.18579       6.63337       5.32729       4.18680       3.13211       2.36733
  30   5 1770.0495    0.3873  0.3608  9.4226 -0.0063  0.0129   0.0103   0.0291    0.0327   0.0000   440.2437     -0.744060       19.9403       1.59798      -2.47465     -0.191571       1.25576      0.145669     -0.722718     -0.479735      0.522012     -0.547967     -0.461170      0.467119      0.264680     -0.452607     -0.292883      0.104711      0.759516      0.978832       1.07451       1.13715       1.11016       1.02811       1.02023      0.901815      0.870272      0.806580      0.743208      0.644525      0.533629      0.430856      0.343245      0.270776      0.199720      0.147822
  30   6 1949.9618    0.5754  0.5918  9.6301 -0.0011  0.0155   0.0118   0.0368    0.0425   0.0000   440.2061     -0.780670       18.5711      0.652999      -2.17182      0.778818      -1.21873     -0.635619       1.32135     -0.899590     -0.400618     -0.157683     -0.157232     -0.897311     -0.259698     0.0887309     0.0446641     -0.136344      0.842864       1.08966       1.22216       1.25529       1.32764       1.28192       1.28118       1.15720       1.04547      0.962815      0.795223      0.704418      0.610248      0.457487      0.369183      0.294041      0.242877      0.182547
  30   7 2126.3782    0.8478  0.7782  9.9794  0.0022  0.0175   0.0151   0.0413    0.0536   0.0000   440.9093      0.771446       21.8870      0.396264      -3.48255     -0.460624      -2.70911      -1.76215     -0.361375      0.661204      0.482229     -0.542709     -0.581756     -0.268406      0.230216      0.330040      0.384912    -0.0846172      0.908013       1.27086       1.29948       1.41823       1.39496       1.38693       1.38101       1.27797       1.21792       1.02738      0.938430      0.742176      0.649437      0.541835      0.421496      0.338518      0.271777      0.202640
  30   8 2297.3816    1.1738  0.9736 10.7401 -0.0028  0.0200   0.0197   0.0498    0.0564   0.0000   441.4247       3.49159       16.2103      -1.65804      -2.35568      0.698194       3.48667     -0.938446      -1.16637       1.73849      0.788206      0.166775     -0.107683     0.0972151      0.900461      0.422021    -0.0781509      0.154917       1.06050       1.40520       1.54591       1.64946       1.65817       1.63041       1.62464       1.54361       1.34277       1.19920      0.989356      0.884637      0.742836      0.611506      0.472494      0.388627      0.304414      0.221993
  30   9 2462.3430    1.7055  1.1348 11.1471 -0.0011  0.0205   0.0262   0.0556    0.0692   0.0000   439.8100      0.233095       16.5892     0.0605260      -1.03429      -1.03599      0.401595       1.49428       2.17599      -2.89604      0.114342      0.173601      0.235473     -0.173559      0.652966     0.0116752     0.0513341      0.386115       1.01607       1.37281       1.52982       1.58730       1.72657       1.57114       1.57973       1.48429       1.31488       1.24126      0.990723      0.898341      0.747530      0.605098      0.486010      0.390679      0.296814      0.229619
  30  10 2623.5994    2.2390  0.9878 11.9333 -0.0012  0.0190   0.0367   0.0503    0.0597   0.0000   439.9779       2.50393       18.5325       2.76514      -1.60182      -3.95798      0.904918      -2.16926     -0.428259       1.12281     -0.422946     -0.617566      -1.21503      0.557265     -0.113568     -0.175482      0.271689      0.250983      0.943723       1.31474       1.39713       1.51672       1.58019       1.44769       1.47741       1.33066       1.25556       1.07286      0.964608      0.840878      0.711561      0.566817      0.471950      0.368199      0.275789      0.208772
  30  11 2782.6188    3.0090  0.9528 12.3061 -0.0016  0.0177   0.0484   0.0474    0.0659   0.0000   438.6128       4.08224       13.8347     -0.540263      -1.58390     -0.477588      0.863054      -4.44790       1.50496      -1.23359      0.871731     -0.577637      0.563472     -0.341134     0.0772756     -0.331602     -0.129153      0.252204      0.963523       1.28383       1.42700       1.49117       1.59587       1.49026       1.51225       1.35994       1.21287       1.11599      0.937007      0.818910      0.635504      0.534488      0.425013      0.344345      0.261491      0.205044
  30  12 2939.2231    3.6577  0.9871 12.7578 -0.0003  0.0188   0.0576   0.0461    0.0679   0.0000   437.9845       6.59633       11.3920       1.30489      -1.61013      -2.40132      -1.24016     -0.523410      -1.19186      -2.78301       1.30880     -0.646645      0.616232     -0.247969    -0.0721243     -0.314648      0.256313     -0.182213      0.990175       1.32237       1.42663       1.46822       1.52592       1.53993       1.52904       1.35590       1.23648       1.10678      0.973424      0.848813      0.704230      0.585667      0.469276      0.372571      0.275352      0.211371
  30  13 3093.5479    4.0150  1.0099 13.3258 -0.0012  0.0201   0.0652   0.0513    0.0667   0.0000   440.1204       7.63149       14.5658       1.14527     -0.686457      -2.65936     -0.630653     -0.302016      0.715458       1.42951      0.567695     -0.574738     -0.619848      -1.28994     -0.273125     -0.444402     -0.314774     -0.196122       1.09760       1.46310       1.50059       1.62298       1.67028       1.55721       1.55885       1.45084       1.38243       1.19701       1.09915      0.903615      0.778330      0.669732      0.544177      0.422457      0.318729      0.237512
  30  14 3246.1766    3.8508  1.3759 12.9939 -0.0008  0.0236   0.0545   0.0611    0.0606   0.0000   441.9122       8.04777       12.0077       1.16735      0.798446       1.49770     -0.286195      0.218981       1.68642      -2.47218       2.95582     -0.430173      0.520023      0.979882     -0.132647     0.0987848      0.238100     -0.327848       1.22338       1.68344       1.81575       1.95176       1.97730       1.95567       1.86648       1.76698       1.63185       1.43127       1.29769       1.02224      0.877572      0.686693      0.585730      0.455349      0.363460      0.284882
  30  15 3397.8662    3.3141  1.8981 12.5928 -0.0013  0.0272   0.0409   0.0710    0.0493   0.0000   437.4364       8.49149       14.1961      0.818204       1.23752      -1.59960       4.94609      0.655339      0.409530       3.30601      -1.18663      -2.79491      0.185951      0.837684      0.642678      -1.60444      0.328474      0.435614       1.44521       1.90987       2.12909       2.24617       2.27189       2.20433       2.11897       2.02971       1.84550       1.64496       1.46506       1.23374       1.03173      0.857381      0.699406      0.548146      0.426881      0.314717
  30  16 3549.0036    2.5944  3.1900 12.1101 -0.0006  0.0382   0.0263   0.1020    0.0375   0.0000   442.4670       6.97941       7.68740      0.300077       9.59990      -7.31118      -1.88836    -0.0759282       3.59897     -0.996162      -1.42990      -2.02414       2.92513    -0.0881720     -0.982053    0.00858736       1.20238     -0.553311       1.94306       2.68778       2.92610       3.06865       3.14876       3.05915       2.97851       2.75539       2.61162       2.28233       2.01810       1.70813       1.44467       1.17882      0.953530      0.751947      0.579740      0.444790
  30  17 3699.5163    2.1669  4.6412 11.4558 -0.0014  0.0467   0.0195   0.1301    0.0365   0.0000   433.8919       10.3737       14.2529       3.44228      -7.73534      0.386669      -7.27169     -0.544371       3.74449      -10.0590     -0.810201      -1.86904       1.26460       1.23440       1.33081      -2.09123      -1.45770     -0.627100       2.44733       3.20712       3.69384       3.78854       3.92796       3.87687       3.66069       3.49182       3.21748       2.78410       2.49034       2.09552       1.76299       1.45696       1.17742      0.916718      0.716123      0.544366
  30  18 3849.3498    1.7799  6.4889 11.1369 -0.0005  0.0595   0.0149   0.1695    0.0299   0.0000   437.5957       14.4234       14.4853       6.28955      -11.8102      -4.82393       8.37542      -3.14477       3.28319      -1.75428      -1.60584      -5.82747      0.596942       1.89922      -2.67326     0.0906872     -0.369742    -0.0909585       3.12734       4.06219       4.63334       4.82935       4.98082       4.96239       4.69892       4.41457       4.04174       3.57013       3.17023       2.67579       2.23359       1.84080       1.48069       1.19071      0.909978      0.689270
  30  19 3998.8198    1.3955  8.5439 10.9241 -0.0010  0.0804   0.0125   0.2288    0.0278   0.0000   437.4890       16.9844       12.3055      -2.45605      -16.6739       13.1794     -0.402458      -11.9482      0.728841      -1.65919      -4.76613      -2.29882       1.97822     -0.902418      -1.93920      -1.99079     -0.375629     -0.713295       4.08262       5.41995       6.21544       6.40261       6.57243       6.55645       6.24526       5.92734       5.35160       4.78725       4.18803       3.59474       3.05388       2.51262       2.03105       1.59390       1.20480      0.923409
  30  20 4147.9249    1.1559 10.5450 10.8097 -0.0003  0.1044   0.0118   0.3042    0.0270   0.0000   444.6827       17.6909       16.2468       7.19346       3.77760      -13.5840      0.159155      -4.42648       5.87138       2.83612       11.1875       3.37981     -0.555162     -0.370522       1.65049      -3.90622      0.403765       1.82498       5.26768       6.94708       7.94354       8.28718       8.58032       8.47572       8.09792       7.48197       7.03117       6.15872       5.46600       4.64264       3.91362       3.25703       2.58264       2.07909       1.55989       1.19394
  30  21 4296.5494    0.9457 12.4664 10.6779 -0.0014  0.1389   0.0095   0.3729    0.0235   0.0000   440.9904       25.5679       12.0078      -25.5820       23.4136      -11.0346      -18.6820      -13.6071      0.549061       1.33986       4.51265       10.0010      -7.81509      -1.48584     -0.178977      -6.39592     -0.446419       3.12315       6.85999       8.98081       10.5072       10.8115       11.2217       10.8926       10.6992       9.89700       9.15297       8.16105       7.11108       6.14112       5.16535       4.27593       3.44637       2.73353       2.06612       1.56703
  30  22 4445.3589    0.7480 14.0815 10.5061 -0.0051  0.1741   0.0079   0.4601    0.0209   0.0000   420.5938       25.8957       53.3456       4.69194      -12.2038       7.08927      -18.9394      -2.42485       5.94747       4.56364      -6.02241       7.45327      -6.85440     -0.753775      -5.61189      -2.22094       5.67841       2.23785       8.52088       11.5131       12.9221       13.7931       13.9928       13.8027       13.3809       12.6431       11.3309       10.2242       8.95639       7.74579       6.50979       5.45898       4.33286       3.47168       2.57598       1.97093
  30  23 4592.6125    0.5846 15.5010 10.3605 -0.0006  0.2272   0.0072   0.5742    0.0192   0.0000   426.1058       42.7357       36.3507       21.7017       12.8102      -32.5736       10.2890       6.79968      -37.0569      -37.2731       10.6080      -2.90954      -8.40230      -14.2286      -9.34039       3.90444       11.1780      -1.38605       11.1294       14.7922       17.0232       17.8631       18.2841       18.2569       17.3128       16.4177       14.8224       13.5754       11.7070       10.0287       8.55116       6.92377       5.71565       4.49765       3.37494       2.58273
  31   5 1788.2555    0.4159  0.3473  9.4815 -0.0011  0.0125   0.0108   0.0267    0.0315   0.0000   440.1720    -0.0675678       21.4381      0.777368      -2.99604      -1.31868     -0.457835    -0.0606211      -1.17199      -1.23252      0.147096      0.228034      0.324818      0.373522     -0.633178      0.202718      0.336614    -0.0980720      0.701713      0.954692       1.02558       1.12631       1.07885       1.00620      0.969563      0.885213      0.834731      0.810807      0.667294      0.638467      0.554230      0.480215      0.385479      0.307593      0.228176      0.160716
  31   6 1969.4756    0.6254  0.5345  9.5997 -0.0038  0.0136   0.0131   0.0340    0.0429   0.0000   440.6324      -1.19927       19.1868      0.849774      -3.58942     -0.225961       1.57291      -1.09660     -0.378350       1.74508       1.57807     -0.506668    -0.0705251     -0.294188     -0.372620      0.101789      0.127515     -0.206337      0.685143      0.900873       1.04191       1.09635       1.09200       1.12168       1.02742      0.983238      0.902313      0.784762      0.709514      0.614338      0.500474      0.425118      0.342813      0.272153      0.205672      0.159048
  31   7 2147.0378    0.8901  0.7894 10.0466 -0.0015  0.0169   0.0156   0.0416    0.0549   0.0000   441.7711     -0.804524       19.1918       1.41104      0.244364     -0.902881      0.165025      -1.27901      -1.32067      0.844801       1.70525     -0.778984     -0.690113     -0.982306      0.213972      0.393369     -0.150731    -0.0930152      0.888819       1.21320       1.30031       1.37446       1.41633       1.36727       1.34677       1.23714       1.10291       1.04762      0.920999      0.803938      0.663517      0.578219      0.437043      0.349194      0.277182      0.209567
  31   8 2318.9421    1.3299  0.9417 10.7206 -0.0052  0.0185   0.0217   0.0464    0.0609   0.0000   440.3173     0.0503714       19.6382     -0.508819     -0.582433      0.115583      -1.44086      -1.71014      0.336714      -1.43738     -0.666346     -0.122343       1.71514     -0.465658     -0.756268     -0.708451     -0.484710     -0.151927      0.903420       1.26641       1.33887       1.50413       1.55717       1.47078       1.46527       1.32975       1.19991       1.13906      0.943049      0.842361      0.699122      0.566122      0.460140      0.372809      0.278185      0.222144
  31   9 2485.0766    1.7706  1.1212 11.2482 -0.0010  0.0201   0.0269   0.0544    0.0658   0.0000   438.2297       1.84478       15.5048     -0.166544       1.11210     0.0627764      -1.40742      -1.99216     -0.305718      -2.35727      0.335929      -1.08576     -0.845172      -1.58333      -1.08412      0.657254      0.525848      0.235419      0.989634       1.33652       1.49451       1.58487       1.66664       1.66166       1.57736       1.43877       1.33641       1.18609       1.04721      0.885187      0.741580      0.616188      0.500179      0.404364      0.301804      0.227891
  31  10 2647.9407    2.3706  0.9881 11.9420  0.0003  0.0187   0.0370   0.0468    0.0617   0.0000   441.1838       3.62990       17.4595       1.31729     0.0716060       2.14471       1.95074      -1.21080     -0.896113     -0.691711      0.503299     -0.243150     -0.750195      0.568337      0.846949     -0.275217      0.165728   -0.00125187      0.996766       1.31190       1.49769       1.58232       1.62231       1.52202       1.52888       1.36968       1.28252       1.16613       1.01754      0.890080      0.733680      0.585815      0.491855      0.383020      0.309542      0.233783
  31  11 2808.4377    3.0798  0.9556 12.5456 -0.0046  0.0185   0.0499   0.0456    0.0610   0.0000   440.8693       5.70774       13.2825       1.32311      -2.53816     -0.887236     -0.315761      -5.31746      0.735592     -0.983612      -1.15509      -1.07750      0.238187     -0.191536     -0.633814      0.278161     -0.347936      0.219707      0.957008       1.29499       1.37322       1.50397       1.53243       1.54102       1.51527       1.36015       1.20352       1.12062      0.967453      0.820930      0.702382      0.570495      0.471833      0.365400      0.291869      0.214290
  31  12 2966.2990    3.9080  0.8744 12.7860  0.0002  0.0164   0.0639   0.0427    0.0651   0.0000   440.4862       6.51324       16.2139      0.868695      0.372382      -2.63516       2.01015      -4.72790     -0.393870       1.19632      0.560400     -0.892614     -0.625400      0.856102       1.10473     -0.227852     -0.151972     -0.204181      0.868278       1.10433       1.24328       1.23660       1.37664       1.27390       1.29262       1.21648       1.05240       1.00008      0.855582      0.742694      0.636774      0.527169      0.426240      0.349483      0.267776      0.205442
  31  13 3121.4910    3.9604  1.0848 13.2698 -0.0000  0.0210   0.0622   0.0515    0.0679   0.0000   440.0018       9.67182       15.8538     -0.895400      -1.09475       1.22708     -0.131908     -0.143727      0.256969      0.455885       2.29700     -0.719504     -0.450779     -0.826910     -0.327216      0.198628     0.0488521      0.555943       1.01425       1.41337       1.50452       1.69013       1.67430       1.66416       1.60386       1.52598       1.35462       1.21134       1.09255      0.948237      0.785823      0.677779      0.531993      0.424310      0.329428      0.245387
  31  14 3275.0263    3.7458  1.4656 12.9842 -0.0021  0.0236   0.0505   0.0629    0.0566   0.0000   442.5754       7.26453       15.6119      0.768613     -0.875815      0.970337      0.870282      -4.30595       1.15134      -3.37994      0.995250     -0.947242     -0.226182     -0.458448      0.447947      0.486176     -0.308063     -0.420852       1.22717       1.59041       1.77171       1.79709       1.92514       1.93623       1.82566       1.74782       1.52816       1.38539       1.24429       1.08061      0.893019      0.744728      0.605712      0.474382      0.380110      0.293470
  31  15 3427.5986    3.0646  2.2615 12.4289  0.0007  0.0305   0.0337   0.0799    0.0410   0.0000   438.5376       10.8917       7.56156       3.93032       6.39190      -1.88262      -3.86603      -1.89457       4.55163      -3.62677     -0.410108      -1.47165      -1.64733     -0.993952       1.27356      -1.00379    -0.0506067     -0.216463       1.48716       2.04620       2.26554       2.30409       2.44790       2.39914       2.26836       2.26955       2.04052       1.78491       1.56478       1.33725       1.11792      0.966024      0.748539      0.625522      0.470156      0.375904
  31  16 3579.4470    2.5356  3.4823 11.8950 -0.0007  0.0381   0.0234   0.1029    0.0362   0.0000   437.4945       10.5584       13.4216       6.61855       1.63990      0.246427      -2.73373      -4.44635       5.74172     -0.125138      -4.02169     -0.174991     -0.237243     -0.974972     -0.228845       1.13884     -0.705686    -0.0644457       1.90773       2.55013       2.81233       2.94761       3.09437       2.99979       2.90039       2.71961       2.56393       2.25189       1.99032       1.70903       1.46873       1.20996      0.974507      0.775813      0.608716      0.471977
  31  17 3730.5095    2.0560  5.1787 11.4068 -0.0013  0.0506   0.0175   0.1379    0.0318   0.0000   436.0632       18.2224       21.0723      0.286694      -2.86726      -1.14247       9.22485      -1.09413       3.76105      -4.97131      -1.22254     -0.744724      0.336541      0.635152       1.17952      -2.06828      -1.50394     -0.767166       2.52675       3.37147       3.82116       3.95733       4.09001       4.02347       3.85477       3.65252       3.38485       3.05451       2.63786       2.32675       1.92708       1.62613       1.29452       1.04630      0.816805      0.618340
  31  18 3881.0367    1.6972  6.4958 11.0679 -0.0011  0.0605   0.0142   0.1684    0.0301   0.0000   444.3078       18.3467       17.5508      -4.27370      -8.58817      -9.94527      -6.28005      -8.33901       2.80742      -8.01559       5.89475     -0.455111       1.23371     -0.514560       2.46479      0.234666      0.817314     -0.989039       3.00525       4.10975       4.48665       4.81465       4.93121       4.90337       4.75143       4.39455       4.04949       3.62278       3.18785       2.73851       2.29554       1.92440       1.54238       1.23666      0.954761      0.734552
  31  19 4031.1403    1.3801  8.8388 10.8255 -0.0008  0.0810   0.0116   0.2241    0.0268   0.0000   450.9818       17.2397       4.39999       13.3106      -1.50036      -4.48810      -15.7554      -5.77189      -5.39358      0.702068       4.87108      -3.02357      -1.37793      -3.12424      0.745654      -3.05449      -1.18150      -1.46622       4.00870       5.22497       6.09212       6.22179       6.57327       6.39872       6.20138       5.84171       5.30183       4.88117       4.19746       3.62164       3.09526       2.59282       2.09253       1.68907       1.27277      0.984080
  31  20 4180.6216    1.0644 10.5737 10.7920 -0.0035  0.1097   0.0109   0.3152    0.0256   0.0000   437.3807       37.2239       22.0619      -9.14027      -11.9230      -6.46136      -4.75076      -7.59440       15.5797      -12.6554       3.06813      -12.0258      -3.98655      -1.82485     -0.623936      -6.91954      0.517830      0.527045       5.32296       7.10938       7.96445       8.53188       8.74398       8.76176       8.31354       7.83044       7.21533       6.50087       5.68446       4.90248       4.19127       3.42334       2.78212       2.25352       1.70882       1.33161
  31  22 4479.1932    0.6978 14.2397 10.4769 -0.0021  0.1808   0.0076   0.4799    0.0199   0.0000   451.2946       39.2073       11.2025       17.3028      -4.58854      -25.0306       14.7632       4.04442      -16.3825      -20.9887       18.2411      -3.39749      -12.4341       8.94870       4.23649     0.0477045      -4.78342      -1.13615       8.74262       11.4398       13.1326       13.8283       14.1490       14.0868       13.5681       12.9118       11.7181       10.6715       9.30915       8.12189       6.86087       5.71101       4.70228       3.73571       2.84359       2.19853
  32   5 1806.1683    0.4261  0.3969  9.4336 -0.0018  0.0128   0.0105   0.0282    0.0329   0.0000   441.5004     -0.770597       20.5716     0.0398232      -1.22211     -0.951604     -0.706740       1.36209      0.118191     -0.752296      0.213268     -0.483254     -0.690006     0.0973528      0.686718    -0.0124160     -0.104067     -0.188886      0.686940      0.921933       1.05948       1.12436       1.15386       1.06674      0.999825      0.940023      0.907241      0.803093      0.720889      0.621198      0.527690      0.423086      0.358988      0.271355      0.220834      0.171735
  32   6 1988.6755    0.6326  0.5778  9.6959 -0.0022  0.0150   0.0125   0.0339    0.0431   0.0000   441.1509       1.44736       19.0069      -1.67514      -4.53010      -1.39077       1.86565     -0.888027     -0.662738     -0.453126       1.17207      0.826313     -0.786518      0.220051     0.0641174      0.153923      0.181302    -0.0520885      0.781200       1.03186       1.08586       1.20938       1.18537       1.17971       1.08302       1.01523      0.943164      0.901926      0.817658      0.761313      0.670886      0.529980      0.420739      0.326814      0.274179      0.201760
  32   7 2167.3775    0.9544  0.7226 10.1609 -0.0015  0.0155   0.0167   0.0377    0.0516   0.0000   439.8262       1.66757       18.1529      -2.08456      -1.78429       2.26190      -1.47066      0.349570     -0.607838     -0.319656      0.301524      0.738789      0.281400     -0.251397      0.576458     -0.115538      0.108557     -0.214249      0.762112       1.05298       1.15422       1.23496       1.28725       1.26350       1.25077       1.17011       1.03546      0.899956      0.821730      0.683512      0.594684      0.498081      0.402326      0.323592      0.239356      0.188438
  32   8 2340.0737    1.3723  1.0139 10.7095 -0.0018  0.0197   0.0213   0.0475    0.0657   0.0000   438.9521       3.96440       18.4520      -3.46918      -2.19997       1.09171       3.55276      -1.46849      -1.75063      -2.09734      0.258713      0.329770      0.414396      0.288409     -0.341914    -0.0133983      0.132176      0.126586      0.956035       1.30488       1.40462       1.43621       1.60677       1.43496       1.44764       1.32522       1.23664       1.16001       1.02458      0.895475      0.748099      0.643223      0.520990      0.407773      0.322364      0.250626
  32   9 2507.3692    1.8831  1.0886 11.3250 -0.0014  0.0200   0.0282   0.0493    0.0675   0.0000   439.6009       4.20490       16.5747       2.82190       1.13124      -2.87595      0.425632      -2.76131      -1.14556       1.44583      0.356198      -1.52198      0.285713     -0.211265     -0.956085      0.334887      0.197032    -0.0306054      0.943515       1.28366       1.43078       1.54574       1.57631       1.52826       1.54372       1.41233       1.28888       1.19572       1.02666      0.856751      0.771116      0.633946      0.500598      0.417720      0.317715      0.246165
  32  10 2671.7315    2.5367  1.0909 11.8755 -0.0006  0.0194   0.0379   0.0497    0.0721   0.0000   439.6101       1.74043       16.1915      0.612262     -0.537302       1.83003      -3.45842      -1.44979      -2.12182     -0.464711    -0.0677319      0.165999      0.870687      0.616874     -0.200025      0.334809      0.151679     -0.234321      0.961695       1.26725       1.41042       1.48559       1.50454       1.47394       1.50161       1.37869       1.26632       1.15549       1.00336      0.882735      0.753931      0.608490      0.491100      0.401596      0.323546      0.252576
  32  11 2833.8715    3.2491  0.9260 12.6686  0.0010  0.0174   0.0520   0.0451    0.0568   0.0000   439.7922       4.80660       18.4205      0.991231     -0.265464      0.538821      -1.69973      -4.54956      0.701301      -1.91890      0.317156     -0.743472     -0.612321      -1.62705     -0.247232      0.117658      0.790661     0.0499833      0.936561       1.20190       1.28625       1.35818       1.43791       1.39269       1.38668       1.32337       1.20776       1.05551      0.910121      0.778673      0.693835      0.574958      0.468093      0.373715      0.296097      0.224819
  32  12 2992.8457    3.8314  0.9985 12.9949 -0.0005  0.0183   0.0591   0.0477    0.0608   0.0000   441.1254       6.79887       14.4155      0.537710       1.16478      -2.98498      0.505156      -2.84565       1.16143      -1.62485     -0.568834      0.379862     -0.931513     0.0237398     -0.207230     -0.348794     -0.224507    -0.0960310      0.983856       1.32951       1.42211       1.50982       1.49032       1.43414       1.37120       1.23962       1.23285       1.11710       1.03802      0.916292      0.793311      0.655208      0.521640      0.421135      0.321328      0.249633
  32  13 3149.0767    3.9105  1.1668 13.3531  0.0017  0.0211   0.0604   0.0561    0.0613   0.0000   441.1488       9.21507       13.6376      -1.25173      -1.11462       1.06531     -0.904412      -2.38918       1.77713      -1.79394     -0.436747     -0.184025      -1.15989    -0.0208274    -0.0685973     -0.519116      0.240048      0.327938       1.04900       1.43922       1.56195       1.64707       1.67051       1.70525       1.63370       1.53199       1.39209       1.26688       1.12984      0.980460      0.881972      0.729633      0.586986      0.469275      0.361667      0.285266
  32  14 3303.5370    3.6310  1.6191 12.8126 -0.0021  0.0253   0.0458   0.0643    0.0579   0.0000   439.5127       8.61444       13.0896     -0.673009      -2.57556     -0.508217       2.41049      -2.46849       1.17453      -1.17393     -0.342634      0.140418      0.107735      0.154580      0.475095      0.337418     0.0451120    -0.0798436       1.15570       1.65149       1.75276       1.90778       1.93204       1.97367       1.82563       1.79764       1.56414       1.47372       1.28566       1.11886      0.987777      0.801842      0.654610      0.527273      0.393220      0.310645
  32  15 3456.9421    3.0039  2.4636 12.2455  0.0003  0.0308   0.0308   0.0793    0.0410   0.0000   441.0794       13.3433       11.3373       4.07247       9.70641      -3.70913      -5.37582      -2.25353       3.85002      -2.59054       2.13536      -2.03557     -0.977635      -1.30006       2.46655      -1.24000      0.413509      0.673642       1.46087       1.98193       2.19730       2.32632       2.43257       2.31816       2.28221       2.14664       1.99447       1.80970       1.62345       1.39935       1.17223      0.983258      0.817484      0.649910      0.506640      0.394141
  32  16 3609.6096    2.4286  3.8033 11.7443 -0.0017  0.0396   0.0209   0.1051    0.0335   0.0000   438.8208       10.1910       13.7392      -1.17056       4.85953      -4.66378      -2.19589      -10.5907      0.778948      -2.40708      -1.74305       1.84162       1.39116      -2.72452      -1.35937      0.114227       1.47483     -0.149163       1.88383       2.53164       2.91187       3.00293       3.17480       3.11246       3.00281       2.80179       2.61472       2.30601       2.09259       1.81465       1.50361       1.27933       1.04650      0.849075      0.648133      0.502087
  32  17 3761.4197    1.9369  5.2547 11.4086 -0.0017  0.0509   0.0162   0.1412    0.0295   0.0000   435.0330       13.2562       16.6460       1.71284      -2.63424      -1.31691       1.30623      -8.29216    -0.0928487      -2.57514       8.17958      -5.65224      -3.18812       3.57785      0.314212     -0.231676       1.19198      0.279592       2.43234       3.20129       3.69514       3.86578       4.05927       3.88598       3.79075       3.56614       3.29967       3.00238       2.69470       2.29076       1.98338       1.66586       1.34579       1.07967      0.837495      0.648505
  32  18 3912.5795    1.6118  7.2608 11.0054 -0.0011  0.0636   0.0127   0.1831    0.0270   0.0000   434.8167       19.0945       15.7296      -6.14149      -10.0041       1.46141       6.56092     -0.167206      0.469893      -11.2483       4.98294      -1.37421      -2.83931      -5.30577       2.26003     0.0785854      0.861761      0.344653       3.09021       4.04431       4.59799       4.82451       5.08648       4.98192       4.82398       4.51971       4.13757       3.77217       3.34749       2.90258       2.44765       2.08040       1.67664       1.37642       1.05202      0.819568
  32  19 4063.3067    1.3148  9.3552 10.8505  0.0000  0.0861   0.0113   0.2445    0.0257   0.0000   432.7048       11.4423       23.3628     -0.112761      -13.4057      -2.47633       5.15011       10.6488       2.21006       1.50661       3.44274      -1.06298    -0.0356190      0.969967       4.29705      -2.94280     -0.381303      0.123760       4.09204       5.43246       6.24578       6.48135       6.66817       6.66867       6.31994       6.12778       5.59946       5.02568       4.51720       3.90455       3.36152       2.79508       2.29565       1.84761       1.43042       1.11470
  32  20 4213.5003    1.0930 12.1445 10.7334 -0.0005  0.1195   0.0094   0.3310    0.0232   0.0000   438.3821       20.5481       7.08184      0.924736       9.52141       3.81499      -3.26044       5.10737      -2.11884      -11.5923      0.334487       2.72836     -0.715176       4.08337      -2.68378       2.23036     -0.151667    -0.0190647       5.56253       7.49354       8.50770       8.99823       9.19013       9.28985       8.73008       8.41778       7.68886       7.01160       6.16520       5.44557       4.54999       3.90428       3.13387       2.52890       1.95081       1.52763
  32  21 4363.5030    0.8393 13.4807 10.6277 -0.0003  0.1558   0.0084   0.4140    0.0211   0.0000   428.9215       20.7246       43.0197      -15.8060      -31.2318       7.35356       8.44570       1.37199      -16.3958      -18.2743      -5.71474       12.5286      -3.22175      -1.89227      -2.67236      -10.5276      -3.34471      0.648656       7.12793       9.66116       10.9209       11.5020       11.8210       11.8090       11.4202       10.7722       9.95608       9.03457       8.01233       6.96092       5.98264       5.01266       4.08625       3.31286       2.53109       1.95935
  33   4 1633.2277    0.2536  0.2020  9.3127 -0.0069  0.0098   0.0097   0.0239    0.0241   0.0000   440.7263      -1.13737       19.6593      -1.52010      -1.50654      -1.31789      0.884924     -0.537935     0.0536409      0.495458    -0.0489162     0.0508578    -0.0727302     -0.413630     -0.276409     0.0838139     -0.270744    -0.0347083      0.482144      0.683133      0.828055      0.788568      0.740975      0.726009      0.711551      0.692155      0.595656      0.582555      0.550879      0.487621      0.415714      0.359157      0.300199      0.230447      0.201619      0.165779
  33   5 1823.8482    0.4476  0.4287  9.4239 -0.0019  0.0139   0.0103   0.0287    0.0350   0.0000   441.2790     0.0546729       18.4973      0.514393      -3.27041       1.27208     -0.833496    -0.0556372      0.564575     -0.497500       1.30474     -0.384386     -0.604494     0.0917116     -0.374124     0.0741493     0.0591100     -0.197533      0.701193      0.939299      0.905624       1.00803       1.05836       1.05565       1.04084      0.923112      0.892973      0.792439      0.730212      0.640285      0.565776      0.471455      0.384088      0.316272      0.245706      0.181585
  33   6 2007.6268    0.6691  0.6551  9.6878 -0.0033  0.0157   0.0125   0.0365    0.0453   0.0000   440.9995     -0.828671       20.0145     -0.947904      -2.64378      -1.40695       2.90836      -1.37398      -2.43905      0.192394      0.144865     -0.852584      0.551591      0.477809      0.195462    -0.0564668      0.425186     -0.105805      0.682239      0.942417       1.01022       1.10740       1.15505       1.14169       1.07952       1.06815      0.979590      0.844267      0.770925      0.658920      0.589552      0.465045      0.400397      0.319078      0.250128      0.198121
  33   7 2187.3656    0.9837  0.7558 10.4119 -0.0047  0.0162   0.0174   0.0397    0.0489   0.0000   440.1843      0.770829       18.6060       3.02020      -3.07212       1.01261     0.0315823     -0.548537     -0.113759     -0.709108      0.708462      -2.69161      0.243094      0.408244     -0.721871     -0.384818      0.124692      0.450721      0.787727       1.03909       1.14851       1.18174       1.27629       1.20925       1.20226       1.17261       1.03385      0.948725      0.853981      0.731469      0.637201      0.515321      0.435048      0.353678      0.281790      0.223490
  33   8 2360.8417    1.4051  1.1369 10.8244 -0.0016  0.0210   0.0209   0.0523    0.0657   0.0000   440.7171       3.88327       18.0562     -0.583703      0.508686     -0.553960      0.528440      -2.39624      0.298324      0.823380     0.0215683      -1.54568      -1.68485      0.120575     -0.176821  -0.000338213     -0.144108      0.184446      0.936046       1.33100       1.33770       1.50463       1.54758       1.55369       1.49800       1.42819       1.34659       1.18507       1.09142      0.893926      0.801254      0.660843      0.546214      0.445209      0.347534      0.274787
  33   9 2529.2108    1.9112  1.0416 11.6510 -0.0017  0.0197   0.0296   0.0494    0.0574   0.0000   439.7813       5.40275       18.8265      0.498752     -0.945205     0.0630894      -1.35951      -1.08459      0.180597      -2.76474     -0.289413      -1.41794     -0.884470      0.858528      0.507972   -0.00862577      0.257168     -0.374630      0.937277       1.35827       1.42403       1.56594       1.59760       1.58130       1.54005       1.40380       1.33361       1.18253       1.07893      0.935170      0.770409      0.667396      0.511318      0.428091      0.344033      0.261600
  33  10 2695.1258    2.7306  1.0423 11.9146 -0.0013  0.0177   0.0402   0.0468    0.0717   0.0000   439.9062       4.17321       16.5168      -1.24771      -1.21694      0.573539    -0.0342168      -1.33972      -1.64418     -0.713583       1.57560       1.52651      -2.47251    -0.0668073      0.376165      0.670433     -0.159341     -0.669477      0.853692       1.12610       1.24783       1.32404       1.38399       1.32986       1.34708       1.24423       1.16594       1.05672      0.953598      0.830266      0.685767      0.561206      0.460041      0.392255      0.315451      0.249032
  33  11 2858.7263    3.3872  0.8859 12.7725 -0.0030  0.0167   0.0544   0.0436    0.0585   0.0000   439.5959       6.52724       14.7846       1.62444      -1.11923      0.357661     -0.848601      -2.84338      -1.85815      0.137106     -0.595983       1.33526      0.334628     -0.648733     -0.758730      0.574674     -0.250131     -0.368497      0.846816       1.16867       1.24121       1.38998       1.41037       1.38521       1.31931       1.26277       1.10278       1.03384      0.951117      0.809167      0.694199      0.564442      0.453980      0.373469      0.293552      0.229429
  33  12 3018.9896    3.8168  0.9670 13.2924  0.0003  0.0184   0.0616   0.0470    0.0537   0.0000   439.6809       8.80294       15.1338     -0.832536      -1.53604      -1.69387    0.00991561      -2.66367       1.29576      -1.72319       1.82453     -0.280612      -2.04956     -0.292270      0.583288      0.153052     -0.422621     -0.524227      0.911620       1.20925       1.28362       1.43295       1.46191       1.35592       1.38141       1.28355       1.19996       1.09867      0.976271      0.858487      0.735043      0.643831      0.532163      0.407428      0.329421      0.248999
  33  13 3176.2583    3.9675  1.2241 13.1602 -0.0011  0.0213   0.0574   0.0540    0.0629   0.0000   438.5424       7.14450       12.8898       4.34419       2.11692      -3.27069      0.270538     -0.920560     -0.745279     -0.606289    -0.0838625     -0.278181      0.602354     -0.664362      0.409439     -0.855987      0.457087      0.232468       1.04892       1.39486       1.55871       1.65706       1.71925       1.69578       1.67420       1.56241       1.38695       1.25998       1.14475       1.00139      0.846192      0.678993      0.587312      0.470113      0.362417      0.286083
  33  14 3331.6816    3.5735  1.7173 12.7836 -0.0005  0.0257   0.0435   0.0640    0.0535   0.0000   440.9517       8.56236       13.8810       4.38179       3.07207       2.72744      -3.06185      -5.05912      -1.59240      -2.08649       1.65499      -1.31951      -1.10723      0.177817      0.362419      0.115536      0.151282     -0.127881       1.14809       1.56894       1.76747       1.84645       1.90600       1.92043       1.80443       1.72102       1.64313       1.48083       1.34454       1.14310      0.977122      0.811807      0.684550      0.543045      0.431472      0.342444
  33  15 3486.0061    2.8349  2.6688 12.3148  0.0002  0.0322   0.0285   0.0874    0.0368   0.0000   443.4174       10.8876       5.19309      0.533053       5.98558       3.29196      -5.02052      -1.84358       4.26012      -3.75523      -2.15392       1.23955       1.26299      0.745369      0.549355      -2.12496    -0.0162845    0.00320203       1.46968       2.01360       2.21155       2.39419       2.46556       2.40626       2.39745       2.24244       2.06278       1.87866       1.64191       1.45946       1.21982       1.05035      0.850991      0.686119      0.543340      0.420382
  33  16 3639.5071    2.2863  4.0368 11.8146 -0.0022  0.0419   0.0197   0.1126    0.0294   0.0000   436.4462       10.9286       14.5319       5.93025       4.58941      -1.09521       2.71028      -4.01034       4.19051      -3.48419       3.46733     0.0297903      -2.83092      -2.70723       3.78780    -0.0385289      0.865223      0.405955       1.90233       2.58355       2.86391       3.05413       3.21188       3.08472       3.07484       2.90081       2.67280       2.41409       2.20196       1.88321       1.60804       1.34051       1.11835      0.908011      0.710560      0.558062
  33  17 3792.0384    1.9111  5.7631 11.3246 -0.0006  0.0522   0.0151   0.1478    0.0281   0.0000   434.0008       10.5857       20.5488       1.37391      -2.55683      -7.07486       7.67957      -5.43701       1.78868      -3.54139      -1.52303      -1.09095     -0.285946      -1.58196      -1.96248       2.80113      0.631518     -0.641075       2.44191       3.26505       3.68891       3.90131       4.07902       3.99035       3.93345       3.65639       3.38777       3.08923       2.74462       2.37405       2.05347       1.74346       1.42302       1.13806      0.893385      0.708122
  33  18 3943.8113    1.5647  7.7396 10.9764  0.0000  0.0678   0.0121   0.1879    0.0259   0.0000   433.2197       23.9043       16.9380      -1.91745      -5.73072      -6.08528       3.98064      -5.21849     -0.749712      -5.97014      -2.54781      -3.86035       4.04175      -3.54531      0.543848     -0.483643      -1.66289      0.967132       3.17212       4.13730       4.77573       4.92514       5.20389       5.03840       5.00762       4.74461       4.34983       3.96925       3.53755       3.05613       2.66172       2.22788       1.81834       1.49874       1.18516      0.904966
  33  19 4095.1697    1.2498  9.3825 10.8650 -0.0012  0.0872   0.0109   0.2495    0.0247   0.0000   445.5089       12.4125       17.4814       4.60214      -2.57368      -11.8542      0.962027      -6.14929       3.72746       5.13971      0.456670      -7.14297       6.97420       1.69137       3.47884     -0.209956       1.26740      -2.47976       4.03213       5.40164       6.13382       6.52955       6.63589       6.66443       6.48516       6.11150       5.66869       5.13958       4.54233       3.97631       3.45022       2.83431       2.41032       1.92386       1.51160       1.16202
  33  20 4246.0299    1.0524 12.5270 10.7020 -0.0022  0.1227   0.0086   0.3367    0.0221   0.0000   417.8014       18.2140       36.1087      -6.85374      -20.5973      -11.1480       5.63591      -6.60157       7.15744      -18.4658       5.87198      -3.38500      -4.38942      -8.21326       6.46245      -3.31750      -2.21962       1.21424       5.64519       7.33832       8.48346       8.98659       9.20095       9.25345       8.92550       8.56329       7.88560       7.10107       6.39107       5.50955       4.75659       4.02787       3.32976       2.70800       2.09044       1.63761
  33  21 4396.2812    0.7992 13.6224 10.6373  0.0017  0.1611   0.0081   0.4260    0.0198   0.0000   435.2683       17.7956       30.0930      -22.8170       17.4186       4.41420       10.0819      -7.03025       18.5223      -26.7875      -17.0446       13.9527       3.61380      -5.36238       6.35963       2.65143       2.82085      -1.46005       7.20902       9.70746       11.1093       11.5408       12.1109       12.0035       11.6331       11.0834       10.1949       9.46928       8.30753       7.23824       6.19449       5.24125       4.37179       3.52042       2.75844       2.11785
  34   3 1441.1484    0.1509  0.1379  9.2262 -0.0006  0.0132   0.0080   0.0204    0.0212   0.0000   441.4878     -0.213277       19.4514    -0.0738580     -0.871826     -0.971206      0.890202      0.899678     -0.482467      -1.56054       1.16318      0.201488     -0.613618      0.499130      0.161120     -0.107174     -0.209137     0.0252615      0.639872      0.810684      0.980840       1.05898       1.09306       1.00438       1.10767      0.878141      0.969748      0.792084      0.776049      0.506518      0.574085      0.370931      0.366342      0.299740      0.207021      0.174896
  34   5 1841.2788    0.4699  0.4117  9.4228 -0.0037  0.0119   0.0107   0.0276    0.0342   0.0000   441.1603      0.395693       20.2776      0.934718      -2.39782     -0.426625       1.75071      -1.32749     -0.373676     -0.453653     -0.122682     -0.102295     -0.215278     0.0142359      0.231589      0.532428    0.00905543     0.0969735      0.580084      0.800487      0.851745      0.908811      0.923790      0.940983      0.882448      0.916340      0.835501      0.798599      0.700200      0.569919      0.484691      0.360421      0.310970      0.270710      0.241289      0.190585
  34   6 2026.3704    0.6932  0.5549  9.8495 -0.0041  0.0133   0.0135   0.0323    0.0412   0.0000   442.0718       1.02293       18.5289      0.338239      -3.96888      -1.57598      0.699029      0.193753      -1.58716       1.33087    -0.0399112     -0.364458    -0.0709087      0.624269     -0.103513     -0.161698      0.432902      0.288682      0.699483      0.940219       1.11553       1.10268       1.09030       1.05952      0.942404      0.906508      0.843017      0.748583      0.782358      0.736884      0.682537      0.640293      0.576852      0.455938      0.351021      0.250052
  34   7 2207.0479    1.0163  0.8965 10.2924 -0.0001  0.0173   0.0164   0.0445    0.0551   0.0000   441.5317       2.08172       18.3844     -0.498558      -1.32442      -1.09095      -1.84313      -1.22431      0.390632     -0.315451       1.11622     0.0577347      0.145377     -0.529295      0.136664      0.232790      0.641119     -0.299080      0.786052       1.05722       1.11396       1.24588       1.31403       1.29526       1.26686       1.18489       1.11100       1.02061      0.896308      0.758365      0.630554      0.551853      0.465230      0.381944      0.298388      0.234145
  34   8 2381.2796    1.4648  1.0586 11.1297 -0.0001  0.0193   0.0222   0.0503    0.0549   0.0000   442.0764       4.62746       17.6896     -0.842335      -3.16721      0.351469       1.02219      -1.03306    -0.0168179      0.797307     -0.520154     -0.716143      0.331651     -0.172653     -0.132670      0.282041      0.554429     -0.136985      0.853751       1.18312       1.28439       1.36122       1.45815       1.39080       1.41554       1.29255       1.19659       1.13463      0.979900      0.885844      0.756387      0.610722      0.528208      0.427636      0.338415      0.270174
  34   9 2550.7272    2.0432  1.0886 11.5946 -0.0034  0.0194   0.0302   0.0478    0.0639   0.0000   440.4040       3.84047       19.6947     -0.137546     0.0249808      0.601814       1.11820      -3.49086       1.04620      0.484189    -0.0285592    -0.0649953      0.557930      -1.86712       1.19447      0.417446     -0.634739     -0.251272      0.929997       1.27360       1.43593       1.48826       1.55141       1.54875       1.48625       1.38241       1.28896       1.16919       1.06576      0.917500      0.805941      0.658469      0.563097      0.450125      0.363287      0.279733
  34  10 2718.0929    2.7164  1.0490 12.3563 -0.0016  0.0189   0.0410   0.0482    0.0567   0.0000   441.2904       6.81625       17.6445     -0.588149      -1.69092     -0.686376       3.15400      -1.52533      -2.32080      -1.49569      0.290859      -1.83768      0.607385     -0.630089     -0.234687     -0.218060      0.334678     0.0881371      0.837795       1.19191       1.28337       1.43122       1.47801       1.41881       1.45137       1.30632       1.20698       1.13397      0.966391      0.845694      0.743334      0.608089      0.512796      0.416812      0.332547      0.256539
  34  11 2883.0739    3.4369  0.9626 12.8555 -0.0012  0.0177   0.0523   0.0433    0.0562   0.0000   440.1759       5.15301       15.4748       1.18489      0.582287      0.593292       1.73494      -1.72911      -1.38182      -1.62479       1.33549    -0.0308070      -1.45696      -1.41263    -0.0788046     -0.146944     -0.184359     0.0635356      0.814887       1.12447       1.17185       1.32827       1.28830       1.34108       1.25034       1.23800       1.13529       1.02916      0.917440      0.808576      0.723530      0.601752      0.495118      0.398096      0.319898      0.254279
  34  12 3044.6592    3.9936  1.0806 13.0495  0.0012  0.0200   0.0586   0.0504    0.0617   0.0000   439.1704       5.72081       16.0024       4.95787      0.196843      -3.34154     -0.644547    -0.0980129       2.23682      0.381215      0.698420     -0.510276     -0.514520     -0.234778      0.625838     -0.759464  -0.000738455     -0.160105       1.10885       1.60960       1.87954       2.07246       2.14819       2.05752       1.99104       1.82716       1.61678       1.43072       1.23535       1.02462      0.862567      0.691516      0.573979      0.445282      0.360537      0.275826
  34  13 3203.0047    4.0469  1.2454 13.1219 -0.0012  0.0202   0.0563   0.0533    0.0569   0.0000   440.2675       9.19569       17.7979      0.132550      -3.47266       1.39529      -2.45715      0.681235      0.764431      -1.95568      0.137703      -1.69991       1.15214      -2.00383      0.211370     -0.190595     -0.588765     0.0247093      0.925569       1.25497       1.37288       1.50219       1.52706       1.49120       1.49017       1.42038       1.28743       1.17595       1.06965      0.930686      0.784852      0.690534      0.541159      0.458558      0.370866      0.283824
  34  14 3359.4131    3.3769  1.8014 12.9399 -0.0000  0.0258   0.0417   0.0707    0.0431   0.0000   439.2348       11.0318       13.9119       3.01651     -0.346100       1.01162      -4.57653      -3.83713      0.290318      -3.03023       2.37705     0.0407365      0.123973      0.404881      0.762484      -1.17797     -0.618792     -0.201772       1.18717       1.67337       1.76359       1.89343       1.94580       1.91255       1.88494       1.81875       1.65364       1.51514       1.36856       1.22696       1.03603      0.894914      0.722359      0.593820      0.476547      0.377015
  34  15 3514.6349    2.7373  3.0662 12.1191  0.0005  0.0340   0.0256   0.0933    0.0368   0.0000   440.4131       9.05838       8.80255       2.05428       6.24083     -0.322217     -0.319066      -3.37190      -2.25626      -1.76959     -0.850882      -2.15497      0.270924      0.644500     -0.895494    -0.0635759       1.69501    -0.0545977       1.54729       2.05827       2.41611       2.49618       2.69537       2.58936       2.51257       2.41295       2.19478       1.99398       1.77921       1.54331       1.35782       1.11798      0.936995      0.766267      0.604162      0.467657
  34  16 3668.9022    2.2254  4.6106 11.5554 -0.0011  0.0431   0.0176   0.1191    0.0295   0.0000   439.6888       11.2233       10.5352     -0.835135      -1.70101      -8.02833      -4.67647       1.13095      -5.50916       2.13647      -4.49208     -0.827953       1.26790     -0.541613      0.429457     -0.170058     -0.465099      0.255313       1.93227       2.58025       2.98189       3.07435       3.24606       3.18037       3.13274       2.96842       2.72848       2.48030       2.25571       1.95690       1.69939       1.43740       1.19242      0.982227      0.761088      0.595960
  34  17 3822.2355    1.7934  6.1173 11.2779 -0.0012  0.0559   0.0142   0.1537    0.0268   0.0000   441.4477       15.0377       13.3321      0.415640      -2.98327      -9.38884       1.69444      -3.68117       2.49690      -5.22157      -2.33560      -2.75371    -0.0550455      0.510657      0.212639      -2.69618     -0.320290      0.420417       2.50500       3.36097       3.85875       4.01117       4.18675       4.20494       4.02036       3.84288       3.61968       3.31449       2.96561       2.48945       2.21518       1.83864       1.54937       1.26166      0.993162      0.779759
  34  18 3974.9455    1.4814  8.1113 10.9796 -0.0006  0.0712   0.0114   0.1999    0.0243   0.0000   438.2098       18.6699       21.1471       6.98503      -7.54548      -9.79135      0.919851      -6.83499       6.75429      -5.63878      -6.15881      -2.30467      -3.62607      -1.02752       2.09515      -2.05660     -0.499738      0.706564       3.21428       4.25822       4.92523       5.15492       5.37963       5.32401       5.13209       4.89489       4.57944       4.10234       3.70330       3.28962       2.83560       2.39320       1.99788       1.61876       1.28438       1.00229
  34  19 4126.8357    1.2385 10.6655 10.7763 -0.0024  0.0975   0.0100   0.2706    0.0243   0.0000   426.4231       23.6276       33.2551      -4.28322      -12.1665      -3.32224      -8.26148      -15.6082       8.71565      -6.27703       2.10654       4.16637     -0.196017      -3.96077       2.86888      0.573674       1.03807     -0.111136       4.37418       5.78533       6.71287       6.96516       7.31510       7.28871       7.04366       6.75713       6.23736       5.69725       5.03660       4.46207       3.86457       3.21930       2.68825       2.19662       1.73358       1.36377
  34  20 4278.1323    0.9402 11.9172 10.7137  0.0016  0.1260   0.0086   0.3479    0.0216   0.0000   442.8398       15.3604       29.4143       6.44668      -24.1013      -4.11025      -2.22817      0.731604      -13.0138       9.19635      0.573616       6.36310      -3.28233      -4.41774       2.18793      0.693656       3.43496       3.28201       5.62430       7.46273       8.57961       9.08322       9.39033       9.32493       9.15484       8.59442       8.04135       7.35437       6.58589       5.82449       4.93470       4.16249       3.50409       2.84823       2.24948       1.77529
  34  21 4429.2784    0.7339 13.5799 10.6371 -0.0024  0.1718   0.0081   0.4469    0.0194   0.0000   447.7965      -4.69151       11.3877      -11.5680       29.7436      -13.8855       4.52442       20.6422      -28.4477      -2.00313       4.09739       3.75585      -2.56124      -3.53064       4.06158       1.36358     -0.211939      -2.53996       7.45322       9.94515       11.5306       12.0525       12.6123       12.5443       12.2940       11.4350       10.9316       9.78345       8.83091       7.79271       6.62651       5.74255       4.70873       3.87095       2.96817       2.38570
  35   4 1665.9471    0.2851  0.2631  9.3294 -0.0003  0.0119   0.0082   0.0224    0.0255   0.0000   441.1104      -1.21259       20.9552    -0.0771714      -2.69913       1.54599       1.50139     0.0288476     -0.489026      0.445537     -0.663580     -0.259420     0.0406080     0.0501378     -0.371202      0.177895      0.216715     0.0728090      0.612983      0.744346      0.864892      0.781613      0.807855      0.893748      0.881787      0.889959      0.840079      0.704037      0.579902      0.502134      0.454697      0.384809      0.340824      0.266055      0.205212      0.166907
  35   6 2044.8687    0.7307  0.6079  9.9132 -0.0026  0.0135   0.0136   0.0337    0.0429   0.0000   441.3174       1.17580       20.3323      0.182321     -0.501055     -0.807506       1.58982     -0.748461   -0.00720013      0.414975       2.01779    -0.0172934      0.233775      0.106581    -0.0887582      0.238277      0.294623     -0.193849      0.632784      0.838027      0.910043       1.01982       1.03095       1.04774      0.991133      0.943064      0.876058      0.804735      0.740297      0.645812      0.548706      0.448716      0.370209      0.299633      0.248657      0.201443
  35   7 2226.4669    1.0727  0.8967 10.4006 -0.0012  0.0178   0.0169   0.0430    0.0563   0.0000   439.8641       3.38957       19.3648       4.26471      -4.03431      0.946415     -0.917740      -3.03283      0.986367   -0.00783297       1.41782      0.250765      0.643058     0.0848231      0.927053     -0.104179     0.0846338     -0.286556      0.885366       1.23192       1.43341       1.49500       1.51200       1.43837       1.32747       1.28408       1.16022       1.10227       1.02649      0.895071      0.780584      0.695621      0.540453      0.472348      0.371624      0.291938
  35   8 2401.3900    1.5535  1.0633 11.0935 -0.0013  0.0181   0.0228   0.0487    0.0589   0.0000   439.8972       3.24681       19.6601      0.580711      -1.47862       1.06480     -0.116439      -2.85046      0.331115       1.02949       1.90373     -0.389848       1.28956      0.230871     -0.648026      0.273042      0.722284     -0.463209      0.801645       1.07587       1.21546       1.30331       1.35736       1.32449       1.29143       1.25289       1.17021       1.05328      0.932536      0.822043      0.735863      0.594122      0.515285      0.414297      0.336606      0.260275
  35   9 2571.9364    2.1602  1.1774 11.6024  0.0036  0.0194   0.0298   0.0514    0.0625   0.0000   440.3916       2.68107       19.4704      0.686652      -2.84485      -3.37791     -0.942628      -1.25513     -0.578615      -1.24392       1.25015     0.0200122     -0.113742      0.767964     0.0871142     0.0557594      0.686353      0.311355      0.866513       1.18706       1.34244       1.40900       1.48204       1.39830       1.43440       1.32187       1.26121       1.13391       1.04226      0.898381      0.773667      0.657127      0.543276      0.434273      0.367219      0.287656
  35  10 2740.6187    2.8278  1.0397 12.3737 -0.0009  0.0185   0.0413   0.0460    0.0583   0.0000   440.6032       4.21749       17.2933     -0.574523     -0.515387      -2.33472     -0.901503      -2.02096      0.499477      -1.99136      -1.76258     -0.711887     -0.501025     -0.506614      0.485857    0.00111094     0.0187828     -0.496559      0.867374       1.20878       1.32279       1.34566       1.35063       1.33926       1.30602       1.25962       1.21037       1.12590       1.02366      0.876668      0.772785      0.647332      0.528064      0.431783      0.345277      0.281095
  35  11 2907.0132    3.6789  0.9354 12.9250 -0.0027  0.0168   0.0559   0.0417    0.0594   0.0000   441.6501       4.93890       15.7107       2.23419      -1.95019      -2.70986       1.19778      -1.10177      -1.33084      -2.10231      0.272379      -1.30159      0.241361      0.843036     0.0991555     0.0849708    -0.0538216     -0.203132      0.765335       1.06704       1.13362       1.21008       1.25553       1.26097       1.23003       1.13234       1.03616       1.00080      0.896313      0.796887      0.685227      0.580478      0.480386      0.394374      0.322436      0.247208
  35  12 3069.8100    4.0332  1.0637 13.3307 -0.0021  0.0180   0.0605   0.0491    0.0571   0.0000   440.6589       8.28158       16.3395       3.93059     -0.789828      -1.85845      -3.71259      -2.11040       1.31988      -2.51145     -0.135220     -0.351942      0.390903      0.179295     -0.491298      0.518398      0.398002      0.130193      0.837990       1.07049       1.18605       1.30289       1.28749       1.30332       1.28991       1.24369       1.16088       1.08900      0.925309      0.814641      0.730346      0.621074      0.508715      0.426208      0.335290      0.278209
  35  13 3229.3716    3.9184  1.4070 13.0576 -0.0012  0.0213   0.0508   0.0569    0.0519   0.0000   442.0745       8.23522       15.9741       1.43653       1.15477      -2.49109     -0.425366      -4.36401       1.19822      -1.23946     -0.351160      -1.83885     -0.756920      0.487556      0.704730     0.0929894     -0.635250     -0.209851      0.968927       1.31447       1.42654       1.55108       1.56538       1.58488       1.50328       1.47995       1.33351       1.24975       1.13682       1.01062      0.865770      0.725813      0.610526      0.495386      0.410477      0.326735
  35  14 3386.8549    3.3433  1.9543 12.6712 -0.0005  0.0253   0.0371   0.0681    0.0430   0.0000   439.7434       10.8851       13.0288      -2.09189       1.06082      -1.97870      -2.32347      -1.68393     -0.659896      -1.80825     -0.957989      0.510698      0.780074     -0.804131       1.55894      0.220365     -0.444078     0.0340365       1.13796       1.51516       1.69418       1.75725       1.89942       1.89072       1.82584       1.69037       1.58694       1.48080       1.32833       1.15761       1.01083      0.862689      0.713847      0.598045      0.465214      0.378609
  35  15 3542.9640    2.6361  3.3068 12.1314 -0.0000  0.0347   0.0237   0.0971    0.0338   0.0000   438.3767       11.4859       11.2860      -1.61578       1.70854      -4.89830      -1.95553      -3.67413       2.67163      -1.24832      -1.81963      -1.64837     -0.794451      -1.40906       1.00122      0.441964      0.222393     -0.876547       1.53503       2.10946       2.37301       2.50877       2.66108       2.64769       2.51615       2.46686       2.20952       2.03632       1.81724       1.62836       1.38873       1.20205      0.972674      0.806999      0.630569      0.507516
  35  16 3698.1240    2.1337  4.7243 11.6415 -0.0008  0.0445   0.0173   0.1209    0.0285   0.0000   441.2407       9.65912       15.5691       6.91513     -0.477524      -6.75928      -1.87354      -6.24626       1.30768      -6.31486     -0.458404      -2.82898       3.97065      -1.54526      0.463222     -0.714120       1.53152     -0.131993       1.99175       2.64247       2.99058       3.22813       3.32195       3.29589       3.18350       3.01770       2.88564       2.59166       2.32803       2.05837       1.79604       1.53895       1.24813       1.03927      0.829339      0.669234
  35  17 3852.1953    1.7232  6.3366 11.3057 -0.0002  0.0574   0.0136   0.1569    0.0258   0.0000   434.5292       23.6852       17.3717     -0.551563       2.61079     -0.277841      0.392283      -3.97764       2.58965      -2.93021     0.0363192     -0.380045      0.794955      -2.64410      -2.47268     -0.492364      0.218435       2.07256       2.49405       3.42117       3.89841       4.03214       4.25349       4.16110       4.11264       3.85867       3.61705       3.30368       2.98225       2.65206       2.31434       1.99092       1.63808       1.33485       1.06530      0.853976
  35  18 4005.2851    1.3974  8.6568 11.0410 -0.0019  0.0773   0.0112   0.2180    0.0237   0.0000   427.6812       8.86908       12.6241      -9.69259       2.00548      -6.67479      -13.0141      -15.3613       6.58595      -7.19950      -5.95707      -1.15864       4.43594      -3.03630       1.42642     -0.693173     -0.753381      -1.28083       3.34853       4.50225       5.17527       5.40506       5.61654       5.60727       5.39685       5.24907       4.91689       4.44660       4.02202       3.57768       3.01742       2.63442       2.15119       1.78001       1.42905       1.13788
  35  19 4158.1400    1.1452 10.8397 10.8816 -0.0025  0.1034   0.0096   0.2876    0.0226   0.0000   438.0535       24.8630       32.0857       4.13135      -10.7483      -6.02411       23.0735       5.09726       5.31368      -9.68846      -17.7319      -4.76125      -1.85005     -0.710226       5.07894      -1.78785      -3.32361       2.95506       4.50200       5.94265       6.84227       7.22366       7.57480       7.55001       7.32800       7.03495       6.47593       5.98959       5.34404       4.68739       4.08138       3.49511       2.92488       2.39016       1.88659       1.50157
  35  20 4310.0949    0.9397 13.0121 10.7363  0.0027  0.1330   0.0081   0.3653    0.0207   0.0000   437.8959       1.19637       20.0308       20.8565      -24.8757      -4.06841       2.75896       7.77364      -4.90766      -4.91227      -15.7264      -2.79948       2.92544     -0.603694      -8.63837      -2.26169     -0.829935      0.644145       5.67148       7.59906       8.83291       9.18210       9.70782       9.48592       9.35488       8.97833       8.32465       7.61195       6.86509       6.03404       5.24796       4.45150       3.74115       3.08375       2.39909       1.93397
  35  21 4461.3171    0.6777 13.8599 10.6680  0.0002  0.1840   0.0079   0.4791    0.0194   0.0000   446.3739     -0.831258       20.2913       9.56312      -23.0783     0.0542057      -14.1379       3.13424       25.6243      -4.51039      -7.17373       11.6365     0.0721787      -4.77758       2.05897     -0.776682      -4.86640       3.65235       7.88136       10.4076       11.9730       12.9015       13.3254       13.3404       12.7873       12.3670       11.5672       10.4296       9.49321       8.37950       7.22801       6.23573       5.17553       4.27953       3.35179       2.66593
  36   3 1471.8475    0.1634  0.1305  9.2380 -0.0156  0.0095   0.0073   0.0188    0.0207   0.0000   441.2485      -1.24733       20.6576      -1.49431      -2.66110     0.0701363       1.23146      -1.06543     -0.125934     -0.206354      0.315826     -0.300172    0.00882519     -0.363480     -0.334588     -0.294749     -0.174478     -0.121373      0.384579      0.598745      0.582126      0.706087      0.606331      0.703666      0.617658      0.698653      0.553423      0.572021      0.437559      0.439456      0.360696      0.327466      0.241575      0.235543      0.173055      0.146302
  36   4 1681.8821    0.2884  0.3646  9.3559 -0.0032  0.0141   0.0077   0.0303    0.0267   0.0000   441.4180      0.746360       20.0479      -1.43735      -3.08766      0.996106     -0.454381     -0.492287     -0.455680      0.948889      0.479758      -1.02663     -0.215389      0.439722     -0.216764     -0.295013    -0.0395274      0.275224      0.540812      0.783424      0.900971      0.954130       1.05161      0.968765      0.975624      0.930242      0.890037      0.752873      0.678843      0.636010      0.519302      0.451691      0.357473      0.319076      0.220001      0.189892
  36   5 1875.4407    0.5245  0.4873  9.5746 -0.0005  0.0124   0.0107   0.0301    0.0353   0.0000   442.3869     -0.860290       20.0338       1.20386      -3.20268      0.117688     -0.182984      -1.28473     -0.350939     -0.425005      0.552299      0.217715     -0.314782     -0.314607     -0.261079     -0.106578      0.209260    -0.0717997      0.535169      0.708405      0.789448      0.859765      0.881466      0.863943      0.866253      0.840596      0.776479      0.715882      0.631800      0.547209      0.477707      0.424828      0.344882      0.274191      0.244825      0.193320
  36   6 2063.1045    0.7448  0.6192  9.9714 -0.0035  0.0144   0.0134   0.0328    0.0426   0.0000   441.2206      -1.41534       20.9754      0.205665      -3.04009     0.0164587       1.48670     -0.802012     -0.564433     -0.562512      0.247800      -1.11979     -0.886828      0.328046      0.646556     -0.131972      0.326104      0.389822      0.689870      0.971989       1.11295       1.23446       1.30136       1.30544       1.24940       1.13701       1.05880      0.945040      0.841472      0.739032      0.605356      0.509088      0.410419      0.335452      0.283321      0.217596
  36   7 2245.5496    1.1272  0.8922 10.4561  0.0003  0.0167   0.0174   0.0423    0.0542   0.0000   442.6666       2.12916       19.4005      0.839268      -3.87246       1.32235      -2.01786      -1.88592     -0.827281      0.852219    -0.0834000   -0.00813054      0.210279     -0.910888      0.784705     -0.375604      0.360370     -0.542529      0.715677      0.986709       1.08447       1.22416       1.22096       1.26812       1.20999       1.15128       1.06503      0.924787      0.890327      0.755793      0.660662      0.564095      0.478762      0.401581      0.311665      0.252449
  36   8 2421.2061    1.6341  1.0702 11.0965  0.0013  0.0184   0.0235   0.0478    0.0611   0.0000   441.0807       3.08850       17.5980      -1.48738      -2.35024      -3.69990      -1.59302     0.0125821      0.762189     -0.895957     0.0576793      0.319767     -0.778447     -0.261727      -1.07132     -0.674945      0.247193     -0.206634      0.776774       1.11396       1.13838       1.27905       1.31974       1.34528       1.30056       1.26157       1.12259       1.08420      0.954022      0.846969      0.704187      0.610760      0.526110      0.423536      0.352868      0.274689
  36   9 2592.8206    2.2190  1.1252 11.7525 -0.0033  0.0189   0.0313   0.0491    0.0621   0.0000   441.7530       3.65923       16.2690      0.635329      -1.78480      -1.16717       2.45893      -1.48659     -0.144204      -2.37947      0.146654      -1.63247      0.160608     -0.295230     -0.453365      0.560587    -0.0594995     0.0249578      0.794038       1.14425       1.21845       1.31344       1.39861       1.35641       1.37932       1.26734       1.20268       1.08596      0.986984      0.838742      0.756969      0.638825      0.546665      0.439638      0.360470      0.273303
  36  10 2762.8272    2.8736  1.0968 12.3631  0.0011  0.0184   0.0410   0.0488    0.0596   0.0000   440.8335       5.26445       16.3313      0.754106      -1.34805     -0.969010       2.23882     -0.155140      0.280126     -0.360026       1.86977     -0.284592     -0.761044      0.284826      0.427008     -0.203799     -0.595007      0.109710      0.801578       1.11121       1.23841       1.35295       1.40549       1.34302       1.35128       1.26917       1.22585       1.07690      0.984867      0.841053      0.709213      0.633862      0.519995      0.431404      0.354286      0.272320
  36  11 2930.4098    3.7741  1.0491 12.8511 -0.0003  0.0178   0.0538   0.0459    0.0612   0.0000   440.9857       5.25936       16.2590       2.88813      -2.45184      -3.18926     -0.784186      -1.23194       1.00035     -0.555339     -0.303874     -0.271473     -0.381501      -1.18687      0.100882     -0.173783   -0.00693945     -0.312775      0.737856       1.04152       1.10941       1.22485       1.31044       1.24150       1.23036       1.17011       1.09679       1.00356      0.906942      0.809123      0.688360      0.594021      0.485900      0.396200      0.328164      0.268423
  36  12 3094.4619    4.0629  1.0645 13.2654 -0.0031  0.0186   0.0595   0.0475    0.0587   0.0000   441.9379       5.05669       11.4267       2.09673      -2.33379      -1.84415       2.10936      -3.12154      0.682411     -0.141379      0.412003      -1.19267      0.944237     -0.398898     -0.270135      -1.26320      0.118257      0.165588      0.793257       1.11631       1.20167       1.27808       1.34739       1.29594       1.32384       1.29693       1.19074       1.10229      0.942542      0.869038      0.696963      0.630716      0.504789      0.433437      0.335022      0.280030
  36  13 3255.3376    3.8914  1.4609 13.0628 -0.0025  0.0221   0.0493   0.0586    0.0496   0.0000   441.5377       5.72301       13.9701       2.82249      0.552039      -1.69862      0.961856      -3.90667     -0.564253      -3.63011      0.102234     -0.988852     0.0737978     -0.981558      0.977555     -0.411380      0.141471     0.0959705      0.929949       1.32037       1.45087       1.54830       1.62135       1.59777       1.58454       1.49642       1.37472       1.29487       1.13812       1.01129      0.874940      0.759189      0.626799      0.528487      0.403547      0.331343
  36  14 3413.8955    3.1862  2.1222 12.5921  0.0010  0.0271   0.0344   0.0717    0.0391   0.0000   442.1797       9.68893       9.20480      -2.12590       3.94190      -1.81852      -4.04413      -6.96189       1.15271      -1.57943     -0.549032      -1.19492      -1.25854     -0.347158       1.39946    -0.0214063      0.623072      0.406963       1.15684       1.59617       1.79809       1.87896       2.02096       1.94245       1.91144       1.82663       1.70375       1.52865       1.42864       1.23816       1.10837      0.925186      0.793422      0.653153      0.526121      0.416450
  36  15 3571.0721    2.5245  3.5961 11.9796 -0.0012  0.0359   0.0215   0.0994    0.0318   0.0000   440.7637       14.4837       8.27878      0.282050      -5.00542       2.74752      -2.06016      -3.99730       5.24210      -4.24461      -1.80855       2.48877      0.161060     -0.407455     -0.381388       1.75768      0.333159      -1.07540       1.54629       2.08795       2.39713       2.51033       2.59603       2.61249       2.53425       2.46520       2.28223       2.03484       1.88631       1.65334       1.46902       1.25340       1.04974      0.856600      0.698015      0.556578
  36  16 3726.9801    2.0382  4.8959 11.6202 -0.0014  0.0466   0.0162   0.1244    0.0262   0.0000   439.8804       3.90507       16.1202       3.39357       3.20689      -2.25722     -0.241273      -1.11560       1.84231      -7.17352      -3.86329      -2.03361      -1.69025      -3.10146       1.49641     -0.213257      -1.29707     0.0953752       1.94708       2.62908       2.96927       3.11819       3.30221       3.26514       3.18829       3.07991       2.90634       2.65593       2.38442       2.08811       1.83046       1.55654       1.30979       1.08070      0.878455      0.696369
  36  17 3881.8393    1.6678  6.6338 11.2527 -0.0008  0.0591   0.0130   0.1629    0.0247   0.0000   438.9849       12.3511       7.70711       3.56363      -4.20689      -1.92028      -4.42879      -10.8577       2.80480       3.59062       8.31149       3.73693       3.68512       2.19169       2.18616      0.641556     -0.675432      0.437197       2.49444       3.35067       3.80734       3.98773       4.17733       4.28751       3.98864       3.88897       3.69134       3.33188       3.07767       2.68950       2.34900       2.02437       1.68183       1.42096       1.11527      0.899035
  36  18 4035.7276    1.3582  9.1490 11.0032 -0.0011  0.0808   0.0109   0.2284    0.0234   0.0000   441.1747       12.7059       17.8911      -2.47075      -5.22165      -16.6895       6.75499      -6.72635      -9.94104      -5.68192       3.70572      -9.55307       2.61813       3.61710      -5.70236      -1.87557     -0.462510       1.62444       3.42990       4.57588       5.24456       5.55239       5.81151       5.75842       5.67538       5.37096       5.13253       4.60588       4.21217       3.67857       3.25966       2.78995       2.31690       1.91230       1.53454       1.23885
  36  19 4189.0823    1.0755 11.2640 10.8880 -0.0010  0.1132   0.0092   0.3073    0.0212   0.0000   443.1803       18.3758       4.61440       12.5662       2.26592      -26.5190       9.31669      -1.83648       6.28236       1.99911      -10.1595       2.66925      -5.86835      -4.00173      0.579822      -4.37057      0.604006     -0.937478       4.76822       6.39976       7.37067       7.61181       8.21075       8.06227       7.88871       7.56474       7.07432       6.48147       5.84709       5.12125       4.45648       3.91780       3.26511       2.71590       2.15371       1.72332
  36  20 4341.1909    0.8828 13.1708 10.6847 -0.0017  0.1406   0.0077   0.3722    0.0201   0.0000   423.9733       26.6442       18.4500       2.69303      -13.5600      -19.3941       16.0577       17.0670      -1.53100       2.10721       13.9367      0.248735      -2.28052       6.05039       5.09413       1.38916       2.73272     -0.512950       5.80340       7.74775       9.05759       9.41815       9.80962       10.0359       9.67832       9.16456       8.75457       7.87523       7.18821       6.39438       5.56465       4.80511       3.98236       3.35122       2.60494       2.10892
  36  21 4493.1737    0.6804 14.6766 10.5984 -0.0005  0.1879   0.0076   0.4837    0.0184   0.0000   425.5142       8.45227       20.0181       33.9520      -16.0601      -23.9323       5.09181      -12.2023       7.80601      -8.88033      -9.53321      -11.3041      -14.7733       5.28878       9.03485       5.84999      -2.81389      -2.92986       7.68003       10.2600       11.8660       12.3974       13.1456       12.9341       12.8945       12.2479       11.4642       10.5584       9.61389       8.40490       7.39106       6.32893       5.33700       4.42434       3.49455       2.77938
  37   4 1697.6177    0.3149  0.2760  9.3814 -0.0009  0.0102   0.0085   0.0228    0.0251   0.0000   440.6715     -0.832942       19.2806   -0.00976297      -2.34028      0.428882     -0.424861     -0.996582     -0.828670     -0.325456      0.764199     -0.167464     -0.315084    -0.0730484      0.248141      0.238103    -0.0751429    -0.0812053      0.482986      0.625457      0.622848      0.690175      0.750529      0.782220      0.730852      0.637369      0.600985      0.582585      0.583319      0.468440      0.381797      0.363148      0.331267      0.265558      0.212830      0.160185
  37   5 1892.2297    0.5188  0.4647  9.6122 -0.0007  0.0118   0.0106   0.0292    0.0333   0.0000   440.6742       1.55201       19.4157     -0.970625     -0.348738       1.67630     -0.303111       1.27609      -1.02987     -0.597614     0.0603654      0.385215      0.528903     -0.386485     -0.318095     -0.436838     -0.230289      0.156340      0.521266      0.694759      0.811981      0.858080      0.892694      0.867213      0.833771      0.780966      0.756281      0.645650      0.607256      0.608235      0.533792      0.466710      0.405497      0.341794      0.284123      0.218753
  37   6 2081.1520    0.7755  0.7066  9.9695 -0.0048  0.0151   0.0133   0.0361    0.0445   0.0000   441.2320      0.497929       20.7517      0.341503      -3.53525       2.36915      0.984675     -0.377855      -1.19942      -1.38229     -0.133101      0.890999      0.834965      -1.25309    -0.0271729     -0.787918     -0.534395      0.387060      0.636536      0.912712      0.980952       1.10247       1.05607       1.09238       1.03428       1.06499      0.935014      0.907630      0.758178      0.709552      0.612310      0.528053      0.454381      0.372684      0.298534      0.230620
  37   7 2264.3871    1.1617  0.9303 10.6199 -0.0023  0.0170   0.0176   0.0429    0.0524   0.0000   441.9158      0.593658       20.0318      -1.94182       1.77812      -2.10876      0.840570       1.97025     -0.465726      0.329823     -0.482651       1.09062     -0.614248     -0.389293      -1.29781    -0.0733713     -0.302260    -0.0112597      0.713152       1.02226       1.07839       1.18376       1.20789       1.18995       1.18227       1.10017       1.03827      0.962687      0.872947      0.804246      0.721912      0.620480      0.537542      0.431909      0.367168      0.279158
  37   8 2440.7424    1.7311  1.1124 11.1216 -0.0025  0.0187   0.0238   0.0474    0.0633   0.0000   441.8634       5.67892       18.3543     -0.512241      -1.22494       1.39650      -1.99886       1.65726      -1.03021      -1.75211      -1.21334     -0.686220       1.74552       1.09296     -0.513505     0.0127924   -0.00722757      0.323878      0.759660       1.06876       1.13056       1.26806       1.32298       1.32512       1.26597       1.22733       1.14199       1.06385      0.961527      0.811396      0.750548      0.619433      0.537464      0.446428      0.354984      0.288965
  37   9 2613.4487    2.2788  1.1626 11.8973 -0.0071  0.0193   0.0315   0.0510    0.0568   0.0000   440.9824       4.71155       18.0691      0.121447      -1.06944      0.181439      -1.16682      -3.25121      -1.68279      0.251563     -0.394962     -0.336312      0.493251      0.605311     -0.734452     0.0853516      0.525527     0.0200335      0.838706       1.13572       1.25879       1.38545       1.45215       1.49591       1.41399       1.31668       1.26128       1.12895       1.01626      0.902547      0.762912      0.667141      0.561854      0.472505      0.385330      0.305778
  37  10 2784.6864    3.0391  0.9672 12.5577 -0.0038  0.0169   0.0456   0.0431    0.0586   0.0000   440.7142       4.23022       16.2261       1.13561     -0.770998      -1.37455       1.30980     -0.302034     -0.383309      -2.58612     -0.384432      0.824525      0.209339      0.746725     -0.987023     -0.521595     -0.219766     -0.177019      0.742741      0.990063       1.04493       1.16638       1.21922       1.22362       1.16264       1.14176       1.07300       1.00212      0.905640      0.769912      0.675452      0.598969      0.513774      0.418291      0.335904      0.273324
  37  11 2953.4734    3.8628  0.9806 12.9738 -0.0025  0.0167   0.0559   0.0420    0.0576   0.0000   440.3118       6.86466       18.7351       1.21211      -2.06815      -2.11495      0.583075      -2.41542       2.43938      -1.45611      0.948307     -0.742653     -0.206476    0.00162419      0.128890   -0.00976856    -0.0476622    -0.0869425      0.705735      0.972181       1.07705       1.16707       1.22266       1.18269       1.21675       1.12077       1.05899      0.976714      0.859546      0.769182      0.686710      0.588606      0.488033      0.401125      0.323945      0.264631
  37  12 3118.7251    4.1758  1.1714 13.1375 -0.0034  0.0188   0.0569   0.0492    0.0613   0.0000   439.8105       5.80500       17.6816       2.25991    -0.0406424       1.03245     -0.307996      -2.95831     -0.659263      -1.65276      0.560752      -1.11718      0.749143       1.19587     -0.882867      -1.08865     0.0305830     -0.451440      0.797752       1.04883       1.18950       1.27414       1.28292       1.34349       1.29626       1.23038       1.14980       1.06480      0.967522      0.856633      0.759750      0.651730      0.543491      0.458795      0.372908      0.293325
  37  13 3280.8462    3.7788  1.5333 13.0693  0.0002  0.0231   0.0470   0.0594    0.0472   0.0000   440.7345       8.68169       14.9550       1.66640      -1.52966      -2.00709     0.0194541      -2.21996      0.794678       1.49204      -2.37022      0.200470     -0.420912     -0.167519     -0.431249     -0.667083    -0.0575130     -0.584135      0.933661       1.28188       1.44089       1.49369       1.61045       1.56252       1.55449       1.51177       1.41598       1.28031       1.18627       1.02545      0.880754      0.804101      0.650775      0.544967      0.444871      0.358113
  37  14 3440.6081    3.0929  2.2824 12.5206  0.0012  0.0279   0.0317   0.0739    0.0372   0.0000   442.8001       7.21581       8.29493       5.15156       5.41746      -5.54116      -5.19817      -3.39464       1.86792      -1.39789      -2.25457      -1.06179      0.272845      -1.40090      0.432914      0.660000     0.0320945     -0.480448       1.22520       1.69852       1.89452       2.05996       2.14317       2.11612       2.12860       1.99551       1.88674       1.68051       1.50918       1.33319       1.13655      0.979921      0.813089      0.678130      0.556268      0.441429
  37  15 3598.7550    2.4601  3.9337 11.8827 -0.0015  0.0373   0.0200   0.1048    0.0296   0.0000   440.7373       5.19032       13.3871       5.52143      -2.74152      -7.32053       2.91856      -3.08206       5.36051      -2.80579      -2.84594      -2.69808     -0.211309      -2.93893      -2.27234      -1.97160     -0.479146      0.194689       1.54660       2.08142       2.34369       2.49003       2.65552       2.62402       2.61567       2.44357       2.30861       2.08878       1.92744       1.69422       1.48559       1.28248       1.09779      0.914445      0.723432      0.579187
  37  16 3755.4791    1.9911  5.3846 11.4665  0.0005  0.0476   0.0151   0.1325    0.0261   0.0000   437.9348       11.1208       21.8707      -2.69708      -1.99162    0.00794496       2.40512      -5.32784       1.16214       1.05584       3.36161      -2.83540     -0.204288       1.08638     -0.469673     -0.215887      0.863535     -0.386676       1.96220       2.67690       2.99167       3.18734       3.38228       3.32023       3.25532       3.15440       2.91913       2.68617       2.45559       2.18058       1.92930       1.64915       1.38262       1.16814      0.940228      0.748859
  37  17 3911.0969    1.5964  7.4718 11.1626 -0.0020  0.0637   0.0120   0.1788    0.0238   0.0000   432.9732       12.3118       12.9839       3.02276       1.18175      -7.63888       4.80047      -8.27449       4.55129       1.65557      -3.63614      -6.31511      -5.30236      0.616724     -0.798578       2.95787      0.302028      0.636052       2.61507       3.48920       3.96683       4.20008       4.46502       4.38914       4.27441       4.15021       3.85953       3.59268       3.25158       2.90323       2.54246       2.21442       1.86961       1.54366       1.24692       1.00275
  37  18 4065.9528    1.2918  9.6756 10.9978 -0.0015  0.0868   0.0104   0.2472    0.0229   0.0000   445.8721       14.0791       1.37967       7.45552       6.89610      -1.98103       3.62893      -8.44509       4.77987      -2.49341      -4.95947      -1.93731       4.01487      -2.10014     -0.655948       1.82801       2.39183      -1.22140       3.54687       4.70771       5.40252       5.76904       5.94531       6.10590       5.89793       5.58303       5.31161       4.88745       4.41288       3.96194       3.44902       3.00852       2.51058       2.10337       1.69563       1.34328
  37  19 4220.0640    1.0416 11.8903 10.8494 -0.0003  0.1185   0.0085   0.3185    0.0202   0.0000   429.8160       6.53855       9.53358     -0.540266      0.351891       4.39787      -4.19856      -2.31536      -3.69682      -3.69405      -7.11081       7.15491       2.85176      -5.03110     0.0926596       1.01334      -2.47481      -4.39198       4.73328       6.42481       7.43692       7.93074       8.29244       8.30083       8.23086       7.72372       7.27307       6.74676       6.04327       5.39612       4.66079       4.09125       3.39843       2.82244       2.24145       1.79947
  37  20 4372.8304    0.8177 13.4209 10.6802 -0.0015  0.1526   0.0076   0.3926    0.0193   0.0000   434.2419       21.6882       19.6066      -5.35266      -3.70416       15.1915      -9.72819      -4.32604      -6.05538      -7.25111       12.9383      -3.27874       1.87698      -4.30022      0.598032      0.493859     -0.201299      -4.85829       6.02309       8.19486       9.43950       9.89494       10.5912       10.4280       10.2633       9.83387       9.21929       8.47787       7.77164       6.92417       5.98149       5.27133       4.36281       3.65685       2.89845       2.32499
  37  21 4525.5279    0.6624 15.3328 10.5406  0.0005  0.1922   0.0072   0.4981    0.0178   0.0000   434.2230       7.86762       22.9385       10.6962      -14.4001      -9.76027      -23.2868       4.39950       35.1511      -1.60894      -33.7127      0.524120       15.7309      -14.5988       5.64236     -0.201799      -2.41756       1.76938       7.62698       10.2798       11.7616       12.6471       13.0006       13.2494       12.8791       12.4428       11.5947       10.8011       9.76376       8.67289       7.56441       6.52076       5.54924       4.60937       3.63296       2.94347
  38   3 1501.5420    0.1903  0.1444  9.2291 -0.0196  0.0078   0.0082   0.0199    0.0208   0.0000   441.2521     -0.354506       20.4908     0.0259762      -3.05757     -0.255393       1.57306     -0.409031     0.0687842     -0.809104      0.213161     0.0572227     -0.364453      0.183415     -0.629135     -0.126594     -0.308697     0.0386533      0.364180      0.461854      0.529113      0.582050      0.719797      0.649807      0.653145      0.603930      0.551486      0.500507      0.412118      0.391657      0.343381      0.296971      0.286361      0.222627      0.179374      0.154357
  38   4 1713.0316    0.3550  0.3059  9.3403 -0.0005  0.0108   0.0090   0.0223    0.0268   0.0000   441.8978      0.257677       20.6426      0.218007      -2.89582     -0.339493      0.469672       2.20193     -0.624388     -0.134407      0.306597      0.490039    -0.0549317      0.456333    -0.0555657      0.300050    -0.0458140     -0.159137      0.430315      0.598643      0.687064      0.639349      0.730358      0.696395      0.719802      0.734601      0.648143      0.603457      0.523920      0.479409      0.417781      0.360597      0.311708      0.258308      0.221892      0.181689
  38   5 1908.7929    0.5343  0.5741  9.5863 -0.0032  0.0144   0.0101   0.0328    0.0366   0.0000   441.4431     -0.145900       20.5252       1.07913      -2.03015     -0.687506      0.683516      0.912257       1.02248     0.0813008      0.580916      0.510434      0.217351     -0.234514      0.371758      0.256727      0.132041     -0.279410      0.634256      0.916420       1.00046       1.06092       1.08005       1.00382      0.987297      0.894076      0.861039      0.774451      0.741346      0.680335      0.636861      0.600037      0.492545      0.445628      0.378703      0.281070
  38   6 2098.9899    0.8426  0.7548  9.9972 -0.0008  0.0145   0.0136   0.0374    0.0453   0.0000   440.6045       1.45507       18.4773      -1.09882      -1.20751       1.84347      0.636289      0.877586      0.270486      0.352523    -0.0337077     -0.461269     -0.369195      0.412099      0.129391     -0.960332     -0.535058      0.409219      0.598009      0.827784      0.878328      0.974023       1.01686       1.00308      0.962152      0.932819      0.883213      0.832263      0.768000      0.688367      0.593713      0.501833      0.417999      0.358292      0.305259      0.253192
  38   7 2282.9359    1.2414  0.9746 10.6022 -0.0018  0.0173   0.0180   0.0440    0.0531   0.0000   440.3855     -0.360403       20.1068      -1.65967      -2.58074     -0.611121       1.54846      -1.86009      -1.17582     -0.783732      0.911588      0.703598      0.143740    -0.0974798     -0.460268     0.0619310      0.262261     -0.161321      0.707904       1.00464       1.10582       1.23091       1.27662       1.23620       1.21411       1.17323       1.09623       1.00436      0.910937      0.802689      0.676662      0.609069      0.510443      0.431330      0.346999      0.292659
  38   8 2460.0337    1.7776  1.1740 11.1913 -0.0007  0.0188   0.0241   0.0499    0.0629   0.0000   440.0543      0.705414       19.9328       3.09969     -0.914725      -1.78699       1.97317      0.779720     -0.110747      -1.57397      0.914719      -1.52738     -0.225898     0.0958052      0.714593      0.265492      0.102053   -0.00764568      0.767235       1.09434       1.20370       1.27499       1.32618       1.36240       1.30825       1.27658       1.16980       1.10747      0.983388      0.891999      0.755928      0.673605      0.540294      0.466070      0.379521      0.309012
  38   9 2633.8129    2.4456  1.0943 11.8960 -0.0026  0.0177   0.0336   0.0475    0.0607   0.0000   441.2629       2.72575       20.0238      0.580721      -3.86384      -1.09915      0.726857      -1.78884      0.181313      -2.25049     -0.122040     -0.399155       1.40245      0.682592     -0.433111     -0.553810      0.684815     -0.153471      0.723196       1.01170       1.08254       1.19256       1.21238       1.18517       1.18007       1.14892       1.07096       1.01891      0.937674      0.846318      0.720488      0.619925      0.507563      0.432844      0.357796      0.298277
  38  10 2806.1771    3.2331  1.0777 12.4759  0.0015  0.0171   0.0447   0.0463    0.0602   0.0000   440.4481       4.31050       17.7817       1.05229     -0.822931     -0.785603      -1.90136      -1.73939       2.12243     -0.549136      0.287214      -1.52390     0.0792010     -0.967172     -0.356877      0.483609      0.807183     -0.525871      0.710094      0.973897       1.05286       1.14434       1.21647       1.18959       1.19204       1.13089       1.05173      0.997797      0.904460      0.810336      0.680951      0.595838      0.504155      0.439658      0.362926      0.279890
  38  11 2976.1208    3.9029  0.9993 13.0820 -0.0013  0.0165   0.0559   0.0451    0.0541   0.0000   440.3524       5.50148       17.6538       1.13098      -2.53110     -0.936113      0.991467     -0.809568       2.21550      -1.13185      0.843109     -0.838892     -0.221991     -0.549921     -0.551061     -0.574115      0.504001      0.119698      0.687931      0.950230       1.02714       1.13225       1.18849       1.15233       1.14936       1.07551       1.04782      0.947540      0.846969      0.770392      0.682085      0.591216      0.486832      0.433069      0.358301      0.284015
  38  12 3142.5436    4.1518  1.1684 13.2746 -0.0008  0.0184   0.0571   0.0510    0.0591   0.0000   441.0265       7.05220       17.6749       3.90648      -1.24674     -0.815725      0.182063      -1.13330     -0.729160    -0.0535814      0.701864     -0.318708     0.0452209     0.0406939      0.360226     -0.702521    -0.0181937      0.290188      0.785669       1.03284       1.19227       1.28059       1.35292       1.36901       1.33004       1.26484       1.16435       1.05890      0.989845      0.875183      0.760175      0.649351      0.560038      0.448745      0.373734      0.305286
  38  13 3305.9069    3.6852  1.6958 12.9020  0.0017  0.0235   0.0428   0.0626    0.0462   0.0000   441.5408       11.4912       14.4497      -1.11040      -3.27806      -1.47022      -2.24566      -1.31095       2.47965      -3.64186       1.07073      0.419123     -0.418878     -0.400892      0.547818     -0.887391     -0.527421     -0.260299      0.959387       1.32586       1.49667       1.56179       1.69365       1.63578       1.63329       1.55262       1.46370       1.37586       1.23411       1.07136      0.963457      0.823297      0.682462      0.569601      0.466166      0.382321
  38  14 3466.9913    2.9429  2.6441 12.3697  0.0000  0.0292   0.0277   0.0799    0.0337   0.0000   443.7935       8.16913       9.54061       1.37665       4.86167      0.763536      -6.08331      -7.24350     -0.500976      -1.78567      0.931123      0.421214      0.444764     -0.445969     -0.835237     -0.426569     -0.489115      0.320718       1.22627       1.60666       1.84041       1.98615       2.05443       2.06167       1.96562       1.94494       1.78556       1.65355       1.53688       1.33546       1.21153       1.05187      0.881545      0.740803      0.611595      0.493209
  38  15 3626.0278    2.3508  4.1474 11.7360 -0.0005  0.0382   0.0181   0.1034    0.0281   0.0000   442.4979       9.17970       14.9895       2.51202       5.86144      -9.38697      -5.02335      -2.72113      0.677521      -2.31708      -2.00775      -3.03736      -1.78788     -0.103130       1.27661    -0.0186106     -0.409078      -1.22450       1.54957       2.11481       2.37078       2.58124       2.62176       2.63696       2.56351       2.50796       2.35042       2.17371       2.02070       1.76542       1.54722       1.32570       1.13354      0.941959      0.768305      0.629102
  38  16 3783.6189    1.8839  5.8473 11.3744 -0.0013  0.0509   0.0141   0.1412    0.0251   0.0000   440.9030       13.8228       19.6961       2.25180      -1.91259      -1.00335       2.62677      -5.69031      -4.11461      -5.42896       3.58122      -4.91428      0.436841      -3.07752     -0.396478      -1.52915     -0.387084      0.818153       2.05066       2.71352       3.16868       3.26944       3.50786       3.41998       3.39435       3.28429       3.10484       2.87061       2.59646       2.32584       2.03122       1.76603       1.48297       1.26250       1.01886      0.827960
  38  17 3939.9643    1.5267  7.7802 11.1655 -0.0004  0.0664   0.0117   0.1896    0.0227   0.0000   437.9080       9.32569       14.9927       4.35838     -0.315248       7.57240       12.6037      -5.34470      0.537895      -4.47422      -3.11967     -0.216425       2.30023      -1.05383     0.0563533      -2.80112      0.688353     -0.581449       2.67573       3.62346       4.09041       4.36907       4.67360       4.61365       4.57039       4.33735       4.04924       3.78611       3.40544       3.06817       2.65646       2.33112       1.97786       1.65532       1.33623       1.07550
  38  18 4095.3236    1.2362 10.3882 10.9601  0.0002  0.0958   0.0096   0.2645    0.0217   0.0000   443.7121       21.8053       24.7969       5.75668       4.33453     -0.864958       7.38058      -11.0332       6.59697      -1.27414     -0.320402      -5.24116       3.03005       1.90760       2.77211      -1.11656      -3.38012       1.92472       3.74353       5.16020       5.81780       6.14730       6.51140       6.49724       6.34467       6.15441       5.85486       5.30493       4.90444       4.36391       3.83084       3.30951       2.81962       2.35746       1.91598       1.53370
  38  19 4250.0061    0.9729 12.1703 10.8172 -0.0010  0.1272   0.0079   0.3335    0.0195   0.0000   430.0627       11.6170       21.2325       9.03659      -5.43226       3.61599      -5.73111       4.95170      -4.38968      -15.3046       5.85271       1.98700       7.42136       2.61023       3.01025       2.92603      0.673044      0.752947       4.91896       6.75362       7.69581       8.14047       8.61666       8.56662       8.39718       8.10293       7.62159       7.10491       6.36808       5.78803       5.08711       4.40146       3.75748       3.09968       2.50903       2.03913
  38  20 4403.8672    0.7706 14.0617 10.6468 -0.0020  0.1642   0.0072   0.4173    0.0185   0.0000   437.9157       30.3457       7.63717      -10.2851      -3.63025       7.90824       20.2474       9.35423      -2.90435      -7.66301       13.2600     -0.858675      -11.4777       8.57812       1.00457      -3.26938      -1.45622      -4.12343       6.37736       8.56708       9.91445       10.5037       10.9256       11.0790       10.8610       10.3821       9.82036       9.07520       8.35758       7.42073       6.51225       5.69260       4.82829       4.00851       3.23901       2.65212
  38  21 4556.9760    0.6062 15.0653 10.4985 -0.0032  0.2080   0.0070   0.5129    0.0179   0.0000   426.2404       50.7670       56.1504     -0.881457      -2.08997       5.69812       15.0350       7.72939      -14.7053      -13.0971       28.1223      -13.2179      -24.5293       2.95507       1.17135      -4.35021       3.32851   -0.00928684       8.03927       10.8533       12.5939       13.2353       13.8787       14.0545       13.7312       13.2569       12.4420       11.6686       10.5382       9.41670       8.22172       7.19477       6.01101       5.09984       4.03412       3.30312
  39   3 1516.0469    0.1849  0.1370  9.2653 -0.0089  0.0086   0.0076   0.0174    0.0202   0.0000   441.9325     -0.469150       19.3329      0.187711      -2.73042     -0.386741      0.843039    -0.0189020    -0.0477411     -0.438482      0.195441      0.111407     -0.134644     -0.192154      0.302562     -0.116206    -0.0144658     -0.224127      0.357061      0.472014      0.582919      0.526837      0.562250      0.582348      0.472589      0.515230      0.449816      0.455825      0.472561      0.396161      0.330979      0.323990      0.284273      0.229314      0.180094      0.156321
  39   4 1728.2444    0.3523  0.3343  9.3822 -0.0030  0.0103   0.0086   0.0248    0.0266   0.0000   441.6146      0.762960       20.7718     0.0964441      -1.63628      0.353451       1.96666     -0.132313     0.0255330     -0.332511      0.645227     -0.239404     -0.701211     -0.349269      0.134026      0.252024     -0.365712     -0.303463      0.435767      0.570737      0.653031      0.685560      0.733335      0.751072      0.761878      0.681268      0.675891      0.635231      0.550553      0.493845      0.425380      0.369751      0.297501      0.246939      0.218281      0.181539
  39   5 1925.1962    0.5730  0.5542  9.5837 -0.0007  0.0128   0.0105   0.0307    0.0367   0.0000   440.7849      0.587048       20.6687      -1.20582      -1.91580      0.519495      0.889179     -0.893052     -0.104999     -0.711997     -0.212561      0.496082      0.822107     -0.580325     -0.392708    -0.0346610      0.205445      0.208770      0.518040      0.709291      0.759350      0.812338      0.861435      0.849220      0.847656      0.778915      0.754283      0.669708      0.668612      0.601893      0.529963      0.459797      0.409867      0.320924      0.290152      0.230776
  39   6 2116.5792    0.8636  0.7418 10.0538 -0.0011  0.0143   0.0138   0.0366    0.0458   0.0000   441.9095       1.65914       18.5347      0.814057      -1.18341      -1.27001      0.184792       1.16434     0.0260836      -1.58974     -0.573605      0.368902     -0.589478      0.628004    -0.0291199     -0.739925    -0.0859470      0.180911      0.572444      0.795700      0.886787      0.928292       1.02600      0.986473      0.992136      0.953853      0.881528      0.812457      0.734764      0.664397      0.596479      0.509191      0.426423      0.366464      0.295072      0.235815
  39   7 2301.3040    1.2662  0.9428 10.7946 -0.0015  0.0165   0.0188   0.0438    0.0518   0.0000   440.6125       2.66504       19.9985      0.710866      -2.38077      -1.22231      0.828164     -0.222714      -1.21992     -0.521539     -0.277554     -0.110805     -0.155793      0.346520      0.290048      0.262325    -0.0902882      0.282316      0.670676      0.922807       1.00224       1.09998       1.14755       1.10488       1.12510       1.06222       1.01637      0.947312      0.890912      0.757856      0.668651      0.573890      0.496582      0.410868      0.332044      0.278991
  39   8 2479.1148    1.8347  1.2000 11.2544  0.0004  0.0189   0.0241   0.0493    0.0594   0.0000   441.0779       2.25129       20.6819       1.72962      -3.63087     0.0477229     -0.167594      -1.99157      0.490870       1.53019       1.05025      0.133791     -0.573965     -0.560569   -0.00384841     -0.240551      0.595333     -0.224119      0.763040       1.02749       1.14248       1.17740       1.31086       1.26811       1.30390       1.24175       1.11954       1.04155      0.972394      0.848600      0.781212      0.658205      0.554321      0.466012      0.374801      0.315019
  39   9 2653.9926    2.4520  1.1484 12.0969 -0.0002  0.0188   0.0335   0.0489    0.0567   0.0000   442.7155       4.53710       17.7399       2.07860      -4.04006      -1.20628      0.139534      -1.94118      -1.51169      -2.68823      0.274920       1.00724      0.730372     -0.449589      0.294104      0.267833     -0.191663     -0.168307      0.748867       1.05944       1.15415       1.23309       1.25101       1.26985       1.24795       1.22524       1.13963       1.09793      0.961401      0.868904      0.765824      0.655810      0.581416      0.469557      0.400210      0.322613
  39  10 2827.4455    3.2506  1.0225 12.7822  0.0002  0.0171   0.0459   0.0453    0.0508   0.0000   443.2090       2.96061       18.8962     0.0326189      -2.60670       1.20299     -0.847375     0.0180597     0.0438228       1.56940      0.361057     -0.392534     -0.379169     -0.345370       1.22910     -0.961984      0.174069      0.338760      0.698279      0.920050       1.00245       1.08983       1.16214       1.16144       1.10800       1.11702       1.00920      0.946778      0.870616      0.771974      0.693166      0.583382      0.528212      0.434074      0.350527      0.292793
  39  11 2998.2901    3.9341  1.1219 12.8662  0.0002  0.0181   0.0525   0.0446    0.0638   0.0000   441.2139       7.75010       15.8857       3.13188       1.97615     -0.429810      -1.37714      -1.01532     -0.474034      -1.43719      0.404751       1.28369      -1.07874      -1.29168     -0.907520     -0.527998      0.170911     -0.176105      0.705890      0.987562       1.06968       1.17120       1.19315       1.19514       1.16341       1.13728       1.04813      0.982446      0.936418      0.831135      0.746094      0.638948      0.561135      0.448972      0.379480      0.300427
  39  12 3165.9323    4.3020  1.3171 12.9865 -0.0020  0.0194   0.0531   0.0503    0.0576   0.0000   441.3846       5.96433       16.7262      0.790904     -0.409872     -0.338397       1.37950      -3.01521      -2.28015      -2.66661     -0.154828      -1.47214      0.191282     -0.661983     -0.268569      0.310028      0.455598      0.901422      0.761297       1.07011       1.17174       1.28850       1.30419       1.32089       1.28812       1.24290       1.18226       1.08678      0.987432      0.888952      0.781522      0.674827      0.587459      0.480559      0.390789      0.332189
  39  13 3330.6489    3.6455  1.7384 12.8316 -0.0032  0.0234   0.0410   0.0612    0.0447   0.0000   442.1545       4.96252       18.6559       2.46375       1.48763      -3.42586      0.599391     -0.284523      0.670816      -1.84143      -1.95685      0.564596       1.99291     -0.867264      0.454280       1.17947     0.0636151      0.661396      0.947632       1.31307       1.48356       1.57854       1.68147       1.68505       1.64869       1.60755       1.44732       1.35051       1.22999       1.09281      0.978354      0.840910      0.705094      0.606242      0.492152      0.404710
  39  14 3492.9471    2.8160  2.8111 12.4319  0.0017  0.0306   0.0259   0.0847    0.0299   0.0000   446.2615       13.5814       7.22170     0.0589475       6.75048     -0.882211      -8.27851      -4.84017       2.73295     -0.394966     0.0931648      -3.34988     -0.997782      -1.50815      0.916039      0.312706      0.324537     -0.481543       1.21456       1.62641       1.87883       2.00030       2.06779       2.09748       2.05626       1.97396       1.86466       1.73230       1.56337       1.40144       1.24706       1.08091      0.914635      0.768168      0.636233      0.525150
  39  15 3653.0807    2.2556  4.5606 11.7379 -0.0003  0.0412   0.0171   0.1121    0.0259   0.0000   440.1667       11.8372       15.3195       3.11100     -0.113099       2.14949      -6.02229      -4.44707       4.15892      -2.73970      -2.57492      -1.24037       1.24333      -1.23821     0.0172091      -3.00747    -0.0220479     -0.501872       1.60181       2.22056       2.48159       2.64992       2.79453       2.80357       2.73857       2.62106       2.44875       2.28573       2.10095       1.89532       1.67097       1.46156       1.25716       1.04175      0.847271      0.692627
  39  16 3811.5689    1.8293  6.0922 11.3574 -0.0013  0.0519   0.0135   0.1436    0.0246   0.0000   436.1690       7.37046       23.8538      -3.11413      -9.09444      -8.04078       4.39765      -3.32021      -2.48011      -4.35644      -6.14769      -2.23561       4.89151      -3.39413     -0.425489      0.345832      -1.83295      0.277056       2.05531       2.77489       3.20000       3.40410       3.51514       3.55183       3.48841       3.32221       3.13556       2.93528       2.67229       2.41612       2.12772       1.85005       1.56841       1.33617       1.08721      0.888911
  39  17 3968.7400    1.4652  8.2617 11.1273 -0.0016  0.0718   0.0114   0.2030    0.0229   0.0000   438.7877       17.0052       4.39621       13.2904     -0.630867      -15.9802      -3.03244      -3.15546       10.5681      -7.50222      -2.42030       1.56690       2.90687      -3.01259       4.97516      0.381268     -0.686979     -0.380894       2.78452       3.76482       4.31651       4.54085       4.83959       4.76147       4.77024       4.52352       4.34908       4.05477       3.66105       3.25277       2.89594       2.51490       2.16797       1.82391       1.45884       1.20324
  39  18 4124.9941    1.2007 10.5915 10.9414 -0.0011  0.0973   0.0093   0.2648    0.0217   0.0000   441.8059       12.6796       29.8587       2.34283       6.51695     0.0999762      -4.47753      -5.19977       1.07190       3.78701      0.668248      -6.12841       5.96842       2.66789      -5.42093     -0.725912     0.0905365     -0.889721       3.76677       5.06094       5.77587       6.21830       6.51728       6.52658       6.43277       6.20187       5.81216       5.44958       4.99913       4.43059       3.98088       3.37759       2.90089       2.44836       1.98698       1.60429
  39  19 4280.1320    0.9446 12.5967 10.7989 -0.0002  0.1309   0.0077   0.3428    0.0190   0.0000   434.8988       25.0036       3.13991       6.29124      -1.43872       6.17202      -1.41105      -12.9864       7.39566       6.46093     -0.589718      -3.86058      0.383104      -3.59660      -3.40982      -1.92313       3.50484       2.37246       4.89393       6.75000       7.67668       8.30789       8.63110       8.65778       8.58811       8.21408       7.81816       7.16216       6.68421       5.89605       5.19555       4.52808       3.91016       3.23123       2.62405       2.10423
  39  20 4434.5480    0.7533 14.8403 10.6091  0.0014  0.1719   0.0069   0.4316    0.0178   0.0000   421.5173       24.8675       34.9654      -10.4826      -20.8600       5.78004       3.24861      -5.05938       4.03103      -10.3066      -19.1470      -8.95749       1.13335       3.99172      -6.38755      -2.72934       5.44099      -5.41981       6.45039       8.71051       10.0111       10.6882       11.2657       11.1872       11.1255       10.7419       10.1627       9.41244       8.61151       7.74355       6.83050       5.94367       5.10626       4.25946       3.36002       2.78981
  40   4 1743.2562    0.3789  0.3162  9.3111 -0.0051  0.0096   0.0091   0.0216    0.0274   0.0000   441.4887     -0.134382       20.4770     0.0822436      -1.70195    -0.0869723       1.02608     -0.976449     0.0158932      0.353771       1.18656     -0.561122      0.284651     0.0204828     0.0889472     -0.112310      0.119353    -0.0987690      0.413022      0.539074      0.583010      0.650813      0.651306      0.675277      0.672567      0.644382      0.603090      0.548382      0.503701      0.460560      0.406795      0.342754      0.293171      0.270955      0.220927      0.185702
  40   5 1941.4147    0.5880  0.5962  9.5719 -0.0007  0.0132   0.0104   0.0316    0.0389   0.0000   440.7781     -0.393641       19.6343      0.584229      -2.04171    -0.0200598       1.06611    -0.0806070     -0.449045       1.00818      0.495466     -0.666949     -0.960603      0.527951      0.433844     -0.204483     -0.523473    0.00147268      0.518329      0.725797      0.798666      0.860669      0.915313      0.900606      0.905899      0.861746      0.820054      0.755309      0.680428      0.609025      0.541055      0.469616      0.400302      0.347524      0.283005      0.236637
  40   6 2133.9529    0.9094  0.7719 10.0191 -0.0020  0.0141   0.0140   0.0359    0.0480   0.0000   441.4940      0.421673       19.0133    -0.0490124      -2.61155     -0.102041       1.34991       1.03514     -0.937762      0.267402    -0.0939697     -0.509059     -0.241377     0.0414142      0.538636     -0.517610     -0.404533     0.0959738      0.606457      0.774396      0.874872      0.920610      0.963840      0.968313      0.971886      0.940507      0.893418      0.859778      0.747251      0.673915      0.594735      0.492095      0.423052      0.374235      0.311818      0.256937
  40   7 2319.4035    1.3422  1.1014 10.6643 -0.0010  0.0180   0.0183   0.0466    0.0591   0.0000   440.2130      0.633164       19.6586       2.10962    -0.0853811      -1.44695     -0.270254      -2.13214      0.578819     -0.156188      -1.88410      -1.50181     -0.344036     -0.829982     -0.395522      0.650377      0.443490      0.143246      0.688764      0.950385       1.00963       1.13174       1.15308       1.18177       1.15350       1.12676       1.02711       1.03239      0.920623      0.822748      0.721526      0.617935      0.531333      0.457931      0.379902      0.311745
  40   8 2497.9738    1.8272  1.1446 11.4599 -0.0018  0.0187   0.0247   0.0478    0.0565   0.0000   441.6460       2.89594       18.9033     -0.255412      -2.97785      -1.74302      -1.63495      0.528159     0.0720618      -1.67976     -0.777385      -1.72029     -0.696218       1.30249      0.432337     -0.195983     -0.118946     0.0350202      0.753711      0.996035       1.07564       1.17815       1.25076       1.23458       1.22844       1.18423       1.16216       1.06458      0.977837      0.869359      0.754657      0.654362      0.557731      0.476304      0.392095      0.333140
  40   9 2673.9266    2.5532  1.1435 12.1478 -0.0029  0.0187   0.0345   0.0478    0.0575   0.0000   441.6208       4.72621       18.5334       3.14641      -1.87114      -1.36623       1.00377      -1.97362      0.262917     -0.104795      -1.61818      0.513661       1.43394    -0.0131858      0.219333     -0.202387      0.135959      0.346596      0.721749      0.973449       1.13163       1.17324       1.25371       1.22546       1.20396       1.22859       1.08189       1.04118      0.975351      0.843295      0.768649      0.650122      0.570629      0.478836      0.388723      0.325263
[truncated: 785,290 more chars]
