# Supplementary material for: Global-Mode Analysis of Full-Disk Data from the Michelson Doppler Imager and the Helioseismic and Magnetic Imager
Source: Sol Phys. 2018 Jan 31;293(2):29. doi: 10.1007/s11207-017-1201-5 (PMC6566312; doi:10.1007/s11207-017-1201-5)
Supplement: Supplementary file 3 — (TAR 230.0 MB) [file 11207_2017_1201_MOESM3_ESM.tar › MDI/mdivwcomm.4558.18]

   0  14 2093.4509    0.8193  0.4628  9.9414  0.0000  0.1015   0.1596   0.2863    0.4701   0.0000    -0.0000       0.00000       0.00000       0.00000       0.00000       0.00000       0.00000       0.00000       0.00000       0.00000       0.00000       0.00000       0.00000       0.00000       0.00000       0.00000       0.00000       0.00000       0.00000       0.00000       0.00000       0.00000       0.00000       0.00000       0.00000       0.00000       0.00000       0.00000       0.00000       0.00000       0.00000       0.00000       0.00000       0.00000       0.00000       0.00000
   0  16 2362.6984    1.4651  0.3363 11.3882  0.0000  0.1109   0.3490   0.2644    0.4323   0.0000    -0.0000       0.00000       0.00000       0.00000       0.00000       0.00000       0.00000       0.00000       0.00000       0.00000       0.00000       0.00000       0.00000       0.00000       0.00000       0.00000       0.00000       0.00000       0.00000       0.00000       0.00000       0.00000       0.00000       0.00000       0.00000       0.00000       0.00000       0.00000       0.00000       0.00000       0.00000       0.00000       0.00000       0.00000       0.00000       0.00000
   0  17 2496.2065    2.2923  0.9321  0.2749  0.0000  0.1795   0.3756   0.5021 1000.0000   0.0000    -0.0000       0.00000       0.00000       0.00000       0.00000       0.00000       0.00000       0.00000       0.00000       0.00000       0.00000       0.00000       0.00000       0.00000       0.00000       0.00000       0.00000       0.00000       0.00000       0.00000       0.00000       0.00000       0.00000       0.00000       0.00000       0.00000       0.00000       0.00000       0.00000       0.00000       0.00000       0.00000       0.00000       0.00000       0.00000       0.00000
   0  21 3033.8643    3.7985  1.0793 -1.1378  0.0000  0.1428   0.5313   0.4662 1000.0000   0.0000    -0.0000       0.00000       0.00000       0.00000       0.00000       0.00000       0.00000       0.00000       0.00000       0.00000       0.00000       0.00000       0.00000       0.00000       0.00000       0.00000       0.00000       0.00000       0.00000       0.00000       0.00000       0.00000       0.00000       0.00000       0.00000       0.00000       0.00000       0.00000       0.00000       0.00000       0.00000       0.00000       0.00000       0.00000       0.00000       0.00000
   0  22 3168.6565    4.2994  0.9940  7.4932  0.0000  0.1334   0.6749   0.6032  283.9876   0.0000    -0.0000       0.00000       0.00000       0.00000       0.00000       0.00000       0.00000       0.00000       0.00000       0.00000       0.00000       0.00000       0.00000       0.00000       0.00000       0.00000       0.00000       0.00000       0.00000       0.00000       0.00000       0.00000       0.00000       0.00000       0.00000       0.00000       0.00000       0.00000       0.00000       0.00000       0.00000       0.00000       0.00000       0.00000       0.00000       0.00000
   1  13 2020.8470    0.5869  0.3410 10.2474  0.0000  0.0790   0.0863   0.1611    0.1951   0.0000   306.3536      -49.6141       0.00000       0.00000       0.00000       0.00000       0.00000       0.00000       0.00000       0.00000       0.00000       0.00000       0.00000       0.00000       0.00000       0.00000       0.00000       0.00000       105.607       44.3636       0.00000       0.00000       0.00000       0.00000       0.00000       0.00000       0.00000       0.00000       0.00000       0.00000       0.00000       0.00000       0.00000       0.00000       0.00000       0.00000
   1  14 2156.7162    0.7252  0.6330 10.4794  0.0000  0.1580   0.0794   0.2029    0.2858   0.0000   365.0537       19.3542       0.00000       0.00000       0.00000       0.00000       0.00000       0.00000       0.00000       0.00000       0.00000       0.00000       0.00000       0.00000       0.00000       0.00000       0.00000       0.00000       228.199       85.4881       0.00000       0.00000       0.00000       0.00000       0.00000       0.00000       0.00000       0.00000       0.00000       0.00000       0.00000       0.00000       0.00000       0.00000       0.00000       0.00000
   1  15 2291.7810    1.3130  1.3376  9.1895 -0.0243  0.1098   0.0858   0.2877    3.8332   0.0000   427.1783       56.1359       0.00000       0.00000       0.00000       0.00000       0.00000       0.00000       0.00000       0.00000       0.00000       0.00000       0.00000       0.00000       0.00000       0.00000       0.00000       0.00000       133.945       75.2316       0.00000       0.00000       0.00000       0.00000       0.00000       0.00000       0.00000       0.00000       0.00000       0.00000       0.00000       0.00000       0.00000       0.00000       0.00000       0.00000
   1  16 2425.5165    1.5607  1.0049 10.4580  0.0000  0.2062   0.1234   0.2437    0.7461   0.0000   584.2610      -71.0982       0.00000       0.00000       0.00000       0.00000       0.00000       0.00000       0.00000       0.00000       0.00000       0.00000       0.00000       0.00000       0.00000       0.00000       0.00000       0.00000       306.340       108.151       0.00000       0.00000       0.00000       0.00000       0.00000       0.00000       0.00000       0.00000       0.00000       0.00000       0.00000       0.00000       0.00000       0.00000       0.00000       0.00000
   1  18 2693.3003    2.7084  1.1502  5.4831  0.0000  0.1018   0.1942   0.2957  311.5234   0.0000   492.2117      -15.9476       0.00000       0.00000       0.00000       0.00000       0.00000       0.00000       0.00000       0.00000       0.00000       0.00000       0.00000       0.00000       0.00000       0.00000       0.00000       0.00000       142.154       58.2212       0.00000       0.00000       0.00000       0.00000       0.00000       0.00000       0.00000       0.00000       0.00000       0.00000       0.00000       0.00000       0.00000       0.00000       0.00000       0.00000
   1  19 2828.0365    3.2305  0.6176 12.5235  0.0000  0.1072   0.3036   0.1817    0.4570   0.0000   362.5629       97.1640       0.00000       0.00000       0.00000       0.00000       0.00000       0.00000       0.00000       0.00000       0.00000       0.00000       0.00000       0.00000       0.00000       0.00000       0.00000       0.00000       145.650       61.5249       0.00000       0.00000       0.00000       0.00000       0.00000       0.00000       0.00000       0.00000       0.00000       0.00000       0.00000       0.00000       0.00000       0.00000       0.00000       0.00000
   1  20 2963.3007    3.6061  0.9272  9.7813  0.0000  0.0832   0.2615   0.2432    6.3287   0.0000   351.2911       40.6627       0.00000       0.00000       0.00000       0.00000       0.00000       0.00000       0.00000       0.00000       0.00000       0.00000       0.00000       0.00000       0.00000       0.00000       0.00000       0.00000       106.643       57.1623       0.00000       0.00000       0.00000       0.00000       0.00000       0.00000       0.00000       0.00000       0.00000       0.00000       0.00000       0.00000       0.00000       0.00000       0.00000       0.00000
   1  21 3098.2803    3.5955  1.4578  8.9403  0.0042  0.1084   0.2225   0.3453   12.0985   0.0000   531.8829       80.1180       0.00000       0.00000       0.00000       0.00000       0.00000       0.00000       0.00000       0.00000       0.00000       0.00000       0.00000       0.00000       0.00000       0.00000       0.00000       0.00000       137.004       78.4708       0.00000       0.00000       0.00000       0.00000       0.00000       0.00000       0.00000       0.00000       0.00000       0.00000       0.00000       0.00000       0.00000       0.00000       0.00000       0.00000
   1  23 3368.6477    3.8291  2.2080  4.9052  0.0000  0.1378   0.1923   0.4468  622.2676   0.0000   291.5359      -57.0025       0.00000       0.00000       0.00000       0.00000       0.00000       0.00000       0.00000       0.00000       0.00000       0.00000       0.00000       0.00000       0.00000       0.00000       0.00000       0.00000       172.432       102.480       0.00000       0.00000       0.00000       0.00000       0.00000       0.00000       0.00000       0.00000       0.00000       0.00000       0.00000       0.00000       0.00000       0.00000       0.00000       0.00000
   1  24 3504.1731    3.1125  3.2150  2.0146  0.0000  0.1901   0.1219   0.5710 1000.0000   0.0000   750.9437       173.604       0.00000       0.00000       0.00000       0.00000       0.00000       0.00000       0.00000       0.00000       0.00000       0.00000       0.00000       0.00000       0.00000       0.00000       0.00000       0.00000       245.523       134.145       0.00000       0.00000       0.00000       0.00000       0.00000       0.00000       0.00000       0.00000       0.00000       0.00000       0.00000       0.00000       0.00000       0.00000       0.00000       0.00000
   1  25 3640.3105    2.6080  4.6360  2.2845  0.0000  0.2344   0.0927   0.8163 1000.0000   0.0000   279.7804      -208.625       0.00000       0.00000       0.00000       0.00000       0.00000       0.00000       0.00000       0.00000       0.00000       0.00000       0.00000       0.00000       0.00000       0.00000       0.00000       0.00000       270.750       156.990       0.00000       0.00000       0.00000       0.00000       0.00000       0.00000       0.00000       0.00000       0.00000       0.00000       0.00000       0.00000       0.00000       0.00000       0.00000       0.00000
   1  26 3776.4691    2.3234  6.3910  9.4188  0.0194  0.2971   0.0678   0.8777    0.8736   0.0000   794.6277      -348.909       0.00000       0.00000       0.00000       0.00000       0.00000       0.00000       0.00000       0.00000       0.00000       0.00000       0.00000       0.00000       0.00000       0.00000       0.00000       0.00000       416.104       198.156       0.00000       0.00000       0.00000       0.00000       0.00000       0.00000       0.00000       0.00000       0.00000       0.00000       0.00000       0.00000       0.00000       0.00000       0.00000       0.00000
   2  12 1945.8566    0.5911  0.7452  8.9712  0.0000  0.1117   0.0376   0.1550    0.3354   0.0000   461.2781      -14.6972       20.9305       1.59826       0.00000       0.00000       0.00000       0.00000       0.00000       0.00000       0.00000       0.00000       0.00000       0.00000       0.00000       0.00000       0.00000       0.00000       92.3132       67.2609       40.3990       10.4364       0.00000       0.00000       0.00000       0.00000       0.00000       0.00000       0.00000       0.00000       0.00000       0.00000       0.00000       0.00000       0.00000       0.00000
   2  13 2081.9159    0.7821  1.1365  7.6343  0.0000  0.1077   0.0430   0.2113    1.8389   0.0000   411.3255       28.9000      -15.4579      -2.77773       0.00000       0.00000       0.00000       0.00000       0.00000       0.00000       0.00000       0.00000       0.00000       0.00000       0.00000       0.00000       0.00000       0.00000       76.0717       58.2452       34.0634       10.5297       0.00000       0.00000       0.00000       0.00000       0.00000       0.00000       0.00000       0.00000       0.00000       0.00000       0.00000       0.00000       0.00000       0.00000
   2  14 2217.5127    1.0132  1.0172  0.7611  0.0000  0.0678   0.0577   0.1749 1000.0000   0.0000   409.3804      -43.0605      -4.18323       11.0049       0.00000       0.00000       0.00000       0.00000       0.00000       0.00000       0.00000       0.00000       0.00000       0.00000       0.00000       0.00000       0.00000       0.00000       52.0836       42.9690       23.0385       8.70254       0.00000       0.00000       0.00000       0.00000       0.00000       0.00000       0.00000       0.00000       0.00000       0.00000       0.00000       0.00000       0.00000       0.00000
   2  16 2485.8834    1.8765  1.3510 -3.2853  0.0110  0.0862   0.0976   0.2097  415.0306   0.0000   467.1248       30.0317       42.2470       11.1867       0.00000       0.00000       0.00000       0.00000       0.00000       0.00000       0.00000       0.00000       0.00000       0.00000       0.00000       0.00000       0.00000       0.00000       65.3557       59.2035       24.5537       10.6590       0.00000       0.00000       0.00000       0.00000       0.00000       0.00000       0.00000       0.00000       0.00000       0.00000       0.00000       0.00000       0.00000       0.00000
   2  18 2754.4069    2.8185  1.2592  9.8577  0.0000  0.0869   0.1487   0.2044    2.4774   0.0000   519.5719       94.1772       20.4373       20.2862       0.00000       0.00000       0.00000       0.00000       0.00000       0.00000       0.00000       0.00000       0.00000       0.00000       0.00000       0.00000       0.00000       0.00000       77.2257       54.5585       29.5914       9.69423       0.00000       0.00000       0.00000       0.00000       0.00000       0.00000       0.00000       0.00000       0.00000       0.00000       0.00000       0.00000       0.00000       0.00000
   2  19 2889.6560    3.7172  1.0286 -0.8439  0.0000  0.0624   0.2289   0.2127 1000.0000   0.0000   468.4738       83.5814       23.1322      -6.29125       0.00000       0.00000       0.00000       0.00000       0.00000       0.00000       0.00000       0.00000       0.00000       0.00000       0.00000       0.00000       0.00000       0.00000       48.0625       41.5708       19.9062       8.35183       0.00000       0.00000       0.00000       0.00000       0.00000       0.00000       0.00000       0.00000       0.00000       0.00000       0.00000       0.00000       0.00000       0.00000
   2  20 3024.7927    4.0811  1.1818 -1.9313  0.0000  0.0880   0.2251   0.2045 1000.0000   0.0000   511.3587       5.03909       38.7207       4.17123       0.00000       0.00000       0.00000       0.00000       0.00000       0.00000       0.00000       0.00000       0.00000       0.00000       0.00000       0.00000       0.00000       0.00000       69.3874       57.3226       24.5442       10.9424       0.00000       0.00000       0.00000       0.00000       0.00000       0.00000       0.00000       0.00000       0.00000       0.00000       0.00000       0.00000       0.00000       0.00000
   2  21 3159.7026    4.2542  1.2202  5.9180  0.0000  0.1984   0.2488   0.2183  351.0725   0.0000   503.3791       6.65336       4.93192       8.56534       0.00000       0.00000       0.00000       0.00000       0.00000       0.00000       0.00000       0.00000       0.00000       0.00000       0.00000       0.00000       0.00000       0.00000       204.170       144.502       51.3906       9.74041       0.00000       0.00000       0.00000       0.00000       0.00000       0.00000       0.00000       0.00000       0.00000       0.00000       0.00000       0.00000       0.00000       0.00000
   2  22 3295.1261    3.6720  1.8466  3.1355  0.0000  0.0998   0.1557   0.2438 1000.0000   0.0000   432.4896       78.0072       47.4131       34.0679       0.00000       0.00000       0.00000       0.00000       0.00000       0.00000       0.00000       0.00000       0.00000       0.00000       0.00000       0.00000       0.00000       0.00000       74.9832       56.5560       37.3072       11.8523       0.00000       0.00000       0.00000       0.00000       0.00000       0.00000       0.00000       0.00000       0.00000       0.00000       0.00000       0.00000       0.00000       0.00000
   2  23 3430.8931    3.3844  2.3192 11.1878 -0.0148  0.1212   0.1293   0.2697    0.9228   0.0000   398.1620       54.5720       23.0381      0.628068       0.00000       0.00000       0.00000       0.00000       0.00000       0.00000       0.00000       0.00000       0.00000       0.00000       0.00000       0.00000       0.00000       0.00000       100.323       76.1122       40.6380       13.1023       0.00000       0.00000       0.00000       0.00000       0.00000       0.00000       0.00000       0.00000       0.00000       0.00000       0.00000       0.00000       0.00000       0.00000
   2  24 3566.9606    2.9325  3.7137  4.9780  0.0000  0.1543   0.0903   0.3560  130.7669   0.0000   439.1340       56.1170     -0.340000       7.83400       0.00000       0.00000       0.00000       0.00000       0.00000       0.00000       0.00000       0.00000       0.00000       0.00000       0.00000       0.00000       0.00000       0.00000       97.4328       89.0468       56.0802       21.9637       0.00000       0.00000       0.00000       0.00000       0.00000       0.00000       0.00000       0.00000       0.00000       0.00000       0.00000       0.00000       0.00000       0.00000
   3  12 2001.0396    0.6274  0.4872  9.6804  0.0000  0.0641   0.0451   0.1033    0.2121   0.0000   436.1736       49.5329       18.4693      -20.8359     -0.570964      0.179341       0.00000       0.00000       0.00000       0.00000       0.00000       0.00000       0.00000       0.00000       0.00000       0.00000       0.00000       0.00000       32.1361       30.8705       24.1426       12.8817       6.44136       1.79502       0.00000       0.00000       0.00000       0.00000       0.00000       0.00000       0.00000       0.00000       0.00000       0.00000       0.00000       0.00000
   3  13 2137.7084    0.8636  0.5248  9.9919  0.0000  0.0830   0.0681   0.1313    0.2257   0.0000   453.9203      -72.3751       16.6281       2.16418       5.25987     -0.505892       0.00000       0.00000       0.00000       0.00000       0.00000       0.00000       0.00000       0.00000       0.00000       0.00000       0.00000       0.00000       45.2921       41.4878       26.2621       15.9353       4.96181       1.37774       0.00000       0.00000       0.00000       0.00000       0.00000       0.00000       0.00000       0.00000       0.00000       0.00000       0.00000       0.00000
   3  15 2407.5122    1.4032  1.3378  9.8355  0.0000  0.0764   0.0785   0.2132    0.7929   0.0000   404.3211       52.8678     -0.372762      -8.57804      -2.07212      -2.30915       0.00000       0.00000       0.00000       0.00000       0.00000       0.00000       0.00000       0.00000       0.00000       0.00000       0.00000       0.00000       39.7679       40.2242       28.0153       14.5281       7.54787       2.17927       0.00000       0.00000       0.00000       0.00000       0.00000       0.00000       0.00000       0.00000       0.00000       0.00000       0.00000       0.00000
   3  16 2541.6083    1.9153  0.7942 11.1878  0.0000  0.0732   0.1207   0.1544    0.4235   0.0000   465.0492       52.2723      -1.07106      -17.1015     0.0272499      -1.14674       0.00000       0.00000       0.00000       0.00000       0.00000       0.00000       0.00000       0.00000       0.00000       0.00000       0.00000       0.00000       46.3599       45.6708       28.2217       14.0884       5.02094       1.89967       0.00000       0.00000       0.00000       0.00000       0.00000       0.00000       0.00000       0.00000       0.00000       0.00000       0.00000       0.00000
   3  19 2946.9389    3.6926  0.8970 10.6160  0.0000  0.0588   0.2039   0.1400    2.3248   0.0000   397.8389      -9.17868       31.3612       9.86363      -4.14587    -0.0193100       0.00000       0.00000       0.00000       0.00000       0.00000       0.00000       0.00000       0.00000       0.00000       0.00000       0.00000       0.00000       31.4285       27.0007       21.7228       12.4795       5.47610       1.44227       0.00000       0.00000       0.00000       0.00000       0.00000       0.00000       0.00000       0.00000       0.00000       0.00000       0.00000       0.00000
   3  20 3082.3000    4.4772  0.8263 12.6287  0.0000  0.0558   0.2702   0.1474    0.5536   0.0000   464.1014      -2.50244       26.9099       18.5622       3.17835      -2.43681       0.00000       0.00000       0.00000       0.00000       0.00000       0.00000       0.00000       0.00000       0.00000       0.00000       0.00000       0.00000       25.9266       25.2577       19.0757       11.0195       5.25026       1.56363       0.00000       0.00000       0.00000       0.00000       0.00000       0.00000       0.00000       0.00000       0.00000       0.00000       0.00000       0.00000
   3  21 3217.7389    4.2248  1.2688 10.2546  0.0008  0.0749   0.2065   0.1786    4.0232   0.0000   441.5124      -57.1174      -46.7044      -1.20900       4.40211      0.270341       0.00000       0.00000       0.00000       0.00000       0.00000       0.00000       0.00000       0.00000       0.00000       0.00000       0.00000       0.00000       45.5376       44.6569       27.4614       14.4982       5.29083       1.78800       0.00000       0.00000       0.00000       0.00000       0.00000       0.00000       0.00000       0.00000       0.00000       0.00000       0.00000       0.00000
   3  22 3353.3163    3.2827  1.5719 12.6613  0.0000  0.0823   0.1638   0.2165    0.2868   0.0000   471.9232       33.1475       31.0968       26.2020      -7.89977       3.40305       0.00000       0.00000       0.00000       0.00000       0.00000       0.00000       0.00000       0.00000       0.00000       0.00000       0.00000       0.00000       40.2534       38.9886       29.4797       18.4758       8.08662       2.50256       0.00000       0.00000       0.00000       0.00000       0.00000       0.00000       0.00000       0.00000       0.00000       0.00000       0.00000       0.00000
   3  23 3489.4355    3.0350  2.4253 11.7332  0.0000  0.1043   0.1195   0.2822    0.3060   0.0000   549.1729      -53.1891       3.64505      -20.2821     -0.127066       2.19623       0.00000       0.00000       0.00000       0.00000       0.00000       0.00000       0.00000       0.00000       0.00000       0.00000       0.00000       0.00000       54.5744       48.9133       39.2086       22.7325       10.4625       2.79076       0.00000       0.00000       0.00000       0.00000       0.00000       0.00000       0.00000       0.00000       0.00000       0.00000       0.00000       0.00000
   3  26 3900.2048    1.7847  6.0373 10.7375  0.0000  0.2099   0.0593   0.5587    0.2291   0.0000   417.3100       15.9266       17.5669      -3.21484       12.6926       8.73000       0.00000       0.00000       0.00000       0.00000       0.00000       0.00000       0.00000       0.00000       0.00000       0.00000       0.00000       0.00000       112.721       111.539       77.4484       41.7035       19.4393       6.01176       0.00000       0.00000       0.00000       0.00000       0.00000       0.00000       0.00000       0.00000       0.00000       0.00000       0.00000       0.00000
   4  12 2051.5733    0.5986  0.5317  9.2593 -0.0245  0.0618   0.0397   0.0886    0.1843   0.0000   416.1218       9.99212      -11.8271       11.3265       11.5726     -0.817531      -1.22949      0.729018       0.00000       0.00000       0.00000       0.00000       0.00000       0.00000       0.00000       0.00000       0.00000       0.00000       20.4382       21.9229       18.8836       14.7684       10.9626       3.77622       2.03649      0.479559       0.00000       0.00000       0.00000       0.00000       0.00000       0.00000       0.00000       0.00000       0.00000       0.00000
   4  13 2188.3742    0.9877  0.6284  9.3197 -0.0023  0.0500   0.0549   0.1005    0.3894   0.0000   436.6577      -2.26058       6.55168       3.38473       1.34654     -0.944991      -1.23534     0.0706035       0.00000       0.00000       0.00000       0.00000       0.00000       0.00000       0.00000       0.00000       0.00000       0.00000       19.9303       22.5706       17.9604       11.4970       6.64308       3.43061       1.27945      0.345828       0.00000       0.00000       0.00000       0.00000       0.00000       0.00000       0.00000       0.00000       0.00000       0.00000
   4  14 2324.0467    1.2127  0.8310 10.0724 -0.0178  0.0985   0.0668   0.1528    0.6033   0.0000   441.8024      -3.42183       6.25476       6.70713       2.12132       2.44993      -5.35799      0.597753       0.00000       0.00000       0.00000       0.00000       0.00000       0.00000       0.00000       0.00000       0.00000       0.00000       30.8699       35.4307       21.6774       28.1966       14.1225       8.25124       1.88870      0.888833       0.00000       0.00000       0.00000       0.00000       0.00000       0.00000       0.00000       0.00000       0.00000       0.00000
   4  15 2458.5484    1.5469  0.9790  9.4650 -0.0082  0.0704   0.0723   0.1588    2.0359   0.0000   411.2614      -13.8358       35.4047       5.90259       4.23144      0.115614     -0.967867      0.160011       0.00000       0.00000       0.00000       0.00000       0.00000       0.00000       0.00000       0.00000       0.00000       0.00000       28.3966       34.3145       23.1297       20.6118       8.54987       6.62138       1.64850      0.620513       0.00000       0.00000       0.00000       0.00000       0.00000       0.00000       0.00000       0.00000       0.00000       0.00000
   4  16 2592.9519    2.3255  0.8716 -3.4694  0.0012  0.0531   0.1094   0.1525  820.1697   0.0000   463.8061       21.8125      -21.4289   -0.00643718       12.0457      -6.88844      -1.31133      0.287002       0.00000       0.00000       0.00000       0.00000       0.00000       0.00000       0.00000       0.00000       0.00000       0.00000       18.9657       20.9087       16.8536       13.9337       8.02886       4.03003       1.46355      0.413967       0.00000       0.00000       0.00000       0.00000       0.00000       0.00000       0.00000       0.00000       0.00000       0.00000
   4  17 2728.4054    2.9272  0.7927 10.4613  0.0019  0.0574   0.1435   0.1225    1.2326   0.0000   431.0078       4.75897       15.1416       16.4864       1.64098      -2.41165       1.80510     0.0579269       0.00000       0.00000       0.00000       0.00000       0.00000       0.00000       0.00000       0.00000       0.00000       0.00000       20.7722       21.5281       18.3642       13.4712       8.16541       3.92519       1.56175      0.383238       0.00000       0.00000       0.00000       0.00000       0.00000       0.00000       0.00000       0.00000       0.00000       0.00000
   4  18 2864.2005    3.2174  0.8359 12.2433 -0.0109  0.0541   0.1558   0.1235    0.3356   0.0000   433.5812      -20.6737       12.3825       1.26026       2.05227      -2.07177      -1.63307      0.400432       0.00000       0.00000       0.00000       0.00000       0.00000       0.00000       0.00000       0.00000       0.00000       0.00000       19.0099       23.4629       16.8264       13.7730       6.34602       4.32056       1.26153      0.447895       0.00000       0.00000       0.00000       0.00000       0.00000       0.00000       0.00000       0.00000       0.00000       0.00000
   4  19 3000.0942    3.8745  0.6512 12.3967 -0.0060  0.0491   0.2319   0.0951    0.4376   0.0000   447.1851       23.9429       17.1643       11.9982       6.61707      -6.41366       1.35077      0.299657       0.00000       0.00000       0.00000       0.00000       0.00000       0.00000       0.00000       0.00000       0.00000       0.00000       18.0537       19.9211       16.0608       11.4779       7.13191       3.06255       1.35018      0.364225       0.00000       0.00000       0.00000       0.00000       0.00000       0.00000       0.00000       0.00000       0.00000       0.00000
   4  21 3271.6984    3.9160  1.3201 12.3215 -0.0195  0.0716   0.2140   0.1784    0.7138   0.0000   447.0787       28.4555       18.7153      -1.78157      -3.48108       4.99530      -1.08637       1.04811       0.00000       0.00000       0.00000       0.00000       0.00000       0.00000       0.00000       0.00000       0.00000       0.00000       27.6751       30.6019       22.2645       18.0116       9.48323       5.17531       1.55954      0.547466       0.00000       0.00000       0.00000       0.00000       0.00000       0.00000       0.00000       0.00000       0.00000       0.00000
   4  22 3407.9742    3.4334  1.8357 11.7172 -0.0046  0.0845   0.1506   0.2381    0.4831   0.0000   440.4173       49.5177       38.9065      0.422609      -3.72336      -1.13053      -3.07902     -0.204590       0.00000       0.00000       0.00000       0.00000       0.00000       0.00000       0.00000       0.00000       0.00000       0.00000       32.7230       38.3300       28.3591       20.0222       10.6920       6.07789       2.13960      0.647520       0.00000       0.00000       0.00000       0.00000       0.00000       0.00000       0.00000       0.00000       0.00000       0.00000
   4  24 3681.5461    2.1350  2.8414 11.7928 -0.0044  0.1235   0.0851   0.3258    0.1689   0.0000   405.2759      -30.4100      -30.3788       26.2063      -14.9280      -4.07567       5.10963       2.10511       0.00000       0.00000       0.00000       0.00000       0.00000       0.00000       0.00000       0.00000       0.00000       0.00000       44.3359       50.5024       41.6152       28.8028       16.0675       9.20631       3.46559      0.957549       0.00000       0.00000       0.00000       0.00000       0.00000       0.00000       0.00000       0.00000       0.00000       0.00000
   4  25 3818.6352    1.9503  5.4597 10.7188  0.0025  0.1639   0.0493   0.4492    0.1622   0.0000   549.8900       94.9839      -108.310       4.28381       47.4493       32.2394      -12.0184      -1.02680       0.00000       0.00000       0.00000       0.00000       0.00000       0.00000       0.00000       0.00000       0.00000       0.00000       61.6705       67.2540       54.4552       39.0495       23.4102       11.4365       4.34871       1.15134       0.00000       0.00000       0.00000       0.00000       0.00000       0.00000       0.00000       0.00000       0.00000       0.00000
   4  26 3956.6565    1.6014  6.7331 10.3356 -0.0007  0.1895   0.0380   0.5477    0.1579   0.0000   462.9707       6.34072      -29.8513       11.2531      -3.50328      -13.6668      -3.17646     -0.161847       0.00000       0.00000       0.00000       0.00000       0.00000       0.00000       0.00000       0.00000       0.00000       0.00000       74.4852       78.5002       66.2666       44.7630       26.5171       13.4405       5.24954       1.27479       0.00000       0.00000       0.00000       0.00000       0.00000       0.00000       0.00000       0.00000       0.00000       0.00000
   5  11 1960.5467    0.5066  0.4271  9.5780  0.0111  0.0486   0.0390   0.0962    0.1021   0.0000   447.0078       16.1392      -7.98713      0.582148       5.34402       4.23182      -1.34562    -0.0349754      0.594380    -0.0265141       0.00000       0.00000       0.00000       0.00000       0.00000       0.00000       0.00000       0.00000       14.0417       13.5994       14.4816       11.5478       5.61106       4.27714       2.61434      0.990954      0.307462     0.0590320       0.00000       0.00000       0.00000       0.00000       0.00000       0.00000       0.00000       0.00000
   5  12 2098.4751    0.7250  0.4694  9.8707 -0.0107  0.0566   0.0506   0.0855    0.1170   0.0000   433.1810      -6.20227       9.16568       7.75520       2.33300       4.66397       2.51786      0.341287    -0.0836131     0.0141150       0.00000       0.00000       0.00000       0.00000       0.00000       0.00000       0.00000       0.00000       12.7451       14.6984       16.0418       9.52627       7.08719       4.70986       2.33565       1.14614      0.452350     0.0813539       0.00000       0.00000       0.00000       0.00000       0.00000       0.00000       0.00000       0.00000
   5  13 2235.4304    0.8679  0.9071 10.0278 -0.0051  0.0574   0.0415   0.1300    0.1740   0.0000   430.0489      -6.70078       32.2591       16.0174       11.9745       8.26864      0.167465       1.27310      0.365039     0.0411668       0.00000       0.00000       0.00000       0.00000       0.00000       0.00000       0.00000       0.00000       16.2156       19.3313       16.8824       13.6667       7.61684       5.03515       2.84524       1.26364      0.369233      0.102263       0.00000       0.00000       0.00000       0.00000       0.00000       0.00000       0.00000       0.00000
   5  14 2371.0810    1.4323  0.6678 10.7154 -0.0031  0.0446   0.0771   0.1024    0.1915   0.0000   440.6537      -30.9401       6.72725      -13.4980      -5.88388       3.77859      -1.74881      0.166385    -0.0366101    -0.0327732       0.00000       0.00000       0.00000       0.00000       0.00000       0.00000       0.00000       0.00000       15.0246       18.3677       14.5977       11.1644       6.24720       3.87546       1.83191      0.859149      0.259161     0.0753750       0.00000       0.00000       0.00000       0.00000       0.00000       0.00000       0.00000       0.00000
   5  16 2641.2449    2.3159  0.7824 11.2246 -0.0118  0.0430   0.1121   0.1112    0.3465   0.0000   441.3068       39.1583       24.5640      -11.4908       4.53765      -1.82904      -2.06683      -1.28200      0.111980      0.110579       0.00000       0.00000       0.00000       0.00000       0.00000       0.00000       0.00000       0.00000       12.3703       13.2897       12.6306       9.77999       6.51364       3.69180       2.27768      0.870875      0.312115     0.0702847       0.00000       0.00000       0.00000       0.00000       0.00000       0.00000       0.00000       0.00000
   5  18 2913.6937    3.6866  0.7861 10.5890 -0.0045  0.0511   0.1717   0.1532    1.6923   0.0000   434.7084       12.3884       22.3056       21.1297      -2.09877      -4.77245      -2.12308       1.39513     -0.153891     -0.117061       0.00000       0.00000       0.00000       0.00000       0.00000       0.00000       0.00000       0.00000       14.7121       19.2174       14.9750       12.5251       7.62666       5.32910       1.99443       1.25795      0.326732      0.100992       0.00000       0.00000       0.00000       0.00000       0.00000       0.00000       0.00000       0.00000
   5  19 3049.8512    4.3135  1.0490 -0.8414  0.0000  0.0683   0.1785   0.1549 1000.0000   0.0000   453.5551       18.9606      -3.94476       11.3899       1.27964     -0.673405       0.00000       0.00000       0.00000       0.00000       0.00000       0.00000       0.00000       0.00000       0.00000       0.00000       0.00000       0.00000       15.5392       24.7242       15.1411       18.4490       8.80148       8.20080       2.76128       1.81860      0.379434      0.159844       0.00000       0.00000       0.00000       0.00000       0.00000       0.00000       0.00000       0.00000
   5  20 3186.3372    4.5790  0.9034 11.2984 -0.0018  0.0600   0.2023   0.1433    4.5875   0.0000   436.3030      -33.7804      -6.21838       7.94073      -7.69379      -9.96842      -2.90049       1.87206     0.0266685     -0.193743       0.00000       0.00000       0.00000       0.00000       0.00000       0.00000       0.00000       0.00000       16.0824       19.6458       17.1583       14.9211       8.42059       6.81355       2.57734       1.58977      0.404058      0.118343       0.00000       0.00000       0.00000       0.00000       0.00000       0.00000       0.00000       0.00000
   5  21 3322.5885    3.5332  1.8528 11.2299 -0.0028  0.0793   0.1069   0.1978    0.8564   0.0000   398.6823       71.5979      0.868181       2.40858       6.31107      -2.25452      -11.4270     -0.187600      0.560469   -0.00862528       0.00000       0.00000       0.00000       0.00000       0.00000       0.00000       0.00000       0.00000       23.2100       27.3917       25.0428       19.5911       13.2519       8.11303       4.48150       1.92148      0.620386      0.143879       0.00000       0.00000       0.00000       0.00000       0.00000       0.00000       0.00000       0.00000
   5  23 3596.4611    2.5632  3.5666 10.6847  0.0087  0.1103   0.0649   0.3316    0.3595   0.0000   470.5540      -8.09206      -2.74954       5.45259      -17.6799       2.28489      -1.90627       1.44297      0.404457     -0.283959       0.00000       0.00000       0.00000       0.00000       0.00000       0.00000       0.00000       0.00000       34.0295       38.9730       34.6053       28.5018       18.2822       11.7666       5.87365       2.77545      0.841178      0.199397       0.00000       0.00000       0.00000       0.00000       0.00000       0.00000       0.00000       0.00000
   5  26 4009.5108    1.5984  7.7264  9.8699 -0.0008  0.1973   0.0297   0.5308    0.1620   0.0000   490.2427       93.0066      -94.7815      -25.3474       26.7887       12.8960      0.636794      0.339729       1.65357      0.117671       0.00000       0.00000       0.00000       0.00000       0.00000       0.00000       0.00000       0.00000       61.5519       72.9331       64.2423       47.2813       32.8626       18.7978       10.3244       4.27297       1.55264      0.335702       0.00000       0.00000       0.00000       0.00000       0.00000       0.00000       0.00000       0.00000
   6   9 1727.7372    0.2676  0.3342  9.0753 -0.0079  0.0339   0.0189   0.0904    0.0708   0.0000   423.1811       10.8369       16.6052      -6.30498      -6.97710       4.17700       1.65410     -0.226950     -0.784462    -0.0448462     0.0859118     0.0295432       0.00000       0.00000       0.00000       0.00000       0.00000       0.00000       7.79715       9.97486       9.24739       6.96526       5.38522       3.42927       2.05378       1.04422      0.498349      0.198822     0.0681084     0.0147556       0.00000       0.00000       0.00000       0.00000       0.00000       0.00000
   6  13 2279.7596    1.0618  0.7277 10.1410 -0.0052  0.0462   0.0498   0.0956    0.1507   0.0000   420.6656       25.1813       14.3883     -0.596411       9.31934      -3.18718      -2.14757      -1.09107     -0.259923    -0.0892937     0.0450444    -0.0277871       0.00000       0.00000       0.00000       0.00000       0.00000       0.00000       11.3162       14.2175       11.6210       10.5610       7.85538       4.80679       3.23413       1.49964      0.769051      0.239248     0.0881228     0.0210269       0.00000       0.00000       0.00000       0.00000       0.00000       0.00000
   6  15 2551.1742    1.8091  0.8620 11.2808  0.0002  0.0457   0.0802   0.1145    0.1695   0.0000   423.7267      -8.21199      -4.55625       3.71710       11.2934       3.48540      0.741018      -1.16685      0.294933      0.271307    -0.0720603  -0.000743903       0.00000       0.00000       0.00000       0.00000       0.00000       0.00000       12.3054       14.8790       12.9382       10.3884       8.12062       5.07275       3.12576       1.46457      0.727122      0.252958     0.0882799     0.0178575       0.00000       0.00000       0.00000       0.00000       0.00000       0.00000
   6  16 2687.0017    2.2024  0.9799 11.4469 -0.0062  0.0485   0.0892   0.1180    0.1891   0.0000   455.1335       2.67081       18.2052      -17.7175      0.903058       8.97295       4.74333     -0.444509      -1.99563     -0.445085    -0.0833554    0.00295970       0.00000       0.00000       0.00000       0.00000       0.00000       0.00000       11.1633       14.5607       13.0687       10.8023       7.75000       5.06206       3.26155       1.46711      0.842793      0.287297     0.0961199     0.0219954       0.00000       0.00000       0.00000       0.00000       0.00000       0.00000
   6  17 2823.7317    3.0271  0.7755 11.9632 -0.0114  0.0395   0.1328   0.0918    0.2261   0.0000   448.3287       31.2091      -9.73773       2.07048       4.54744     -0.218531      0.187128       1.71133     -0.317555      0.100721    -0.0203572     0.0201691       0.00000       0.00000       0.00000       0.00000       0.00000       0.00000       10.4333       11.6344       10.6811       8.86703       6.66764       4.54632       2.50612       1.43997      0.567086      0.240190     0.0698019     0.0150674       0.00000       0.00000       0.00000       0.00000       0.00000       0.00000
   6  18 2960.7397    3.4043  0.8200 12.1247 -0.0109  0.0397   0.1513   0.1054    0.2776   0.0000   431.1733       11.9637      -16.3626      -4.93763     -0.260998       2.58418       3.20772     -0.460569     0.0366376      0.178723     -0.169002    -0.0111788       0.00000       0.00000       0.00000       0.00000       0.00000       0.00000       9.97827       11.5121       10.8664       8.68914       6.62878       4.52484       2.61027       1.35317      0.606190      0.250327     0.0776190     0.0158016       0.00000       0.00000       0.00000       0.00000       0.00000       0.00000
   6  19 3097.2839    3.7921  1.0595 12.2938  0.0011  0.0545   0.1505   0.1189    0.3087   0.0000   454.5654       21.1522       3.31728       15.0751       16.1835      -3.34586      -1.39000     -0.283640     -0.164262    -0.0874527    -0.0926499    0.00679807       0.00000       0.00000       0.00000       0.00000       0.00000       0.00000       15.7420       18.4761       17.9330       13.4263       8.74944       5.86404       3.36440       1.79239      0.883564      0.349215     0.0971318     0.0189549       0.00000       0.00000       0.00000       0.00000       0.00000       0.00000
   6  20 3234.0657    3.9812  1.5187 11.4540  0.0088  0.0573   0.1334   0.1637    0.5316   0.0000   433.1212       15.1540       23.8833       2.32500       12.0667       15.8295       1.14874     -0.888765      0.675456     -0.388277    -0.0658531    -0.0165823       0.00000       0.00000       0.00000       0.00000       0.00000       0.00000       15.5136       18.1070       16.7083       13.7294       9.59475       5.72771       3.77713       1.97654      0.926834      0.329090      0.108282     0.0218456       0.00000       0.00000       0.00000       0.00000       0.00000       0.00000
   6  21 3370.9728    3.3857  1.6637 12.0646 -0.0076  0.0715   0.1151   0.1986    0.3329   0.0000   416.6245       12.1472       25.0969       19.7925       1.54562      -9.05169      -10.4359     -0.200037      0.734388      -1.33350     -0.158561   -0.00217114       0.00000       0.00000       0.00000       0.00000       0.00000       0.00000       17.9582       21.3533       20.0417       16.5960       11.9179       7.95041       4.83983       2.50444       1.24521      0.485646      0.143085     0.0302012       0.00000       0.00000       0.00000       0.00000       0.00000       0.00000
   6  22 3508.2930    2.7850  2.3489 11.7575 -0.0026  0.0878   0.0847   0.2284    0.2493   0.0000   437.7125       57.1579     -0.238704       4.62984      -14.6376      -2.90066       8.43482      -1.93761      0.126600     -0.429531     -0.186446     0.0417934       0.00000       0.00000       0.00000       0.00000       0.00000       0.00000       21.6533       24.5849       24.0304       20.7204       16.5093       11.7780       7.32499       3.52331       1.87951      0.665623      0.196774     0.0367455       0.00000       0.00000       0.00000       0.00000       0.00000       0.00000
   6  23 3645.9461    2.4368  3.8229 10.8852 -0.0080  0.1118   0.0583   0.3019    0.2282   0.0000   405.4122       1.85932       9.89931       28.8662       31.1645    -0.0244934      -6.21664      -4.11444      -2.54858      0.643418      0.100991     0.0292223       0.00000       0.00000       0.00000       0.00000       0.00000       0.00000       27.8750       32.2170       31.4901       26.6234       20.7467       13.9206       9.15558       4.50456       2.34102      0.813348      0.254520     0.0470774       0.00000       0.00000       0.00000       0.00000       0.00000       0.00000
   6  24 3783.6075    1.8298  4.7328 10.8493 -0.0065  0.1454   0.0456   0.3846    0.1511   0.0000   404.1209       131.664       23.4729      -42.7511      -7.71352      -1.88246      0.230790      -5.90081       4.52992     -0.372903     -0.518735    -0.0823028       0.00000       0.00000       0.00000       0.00000       0.00000       0.00000       35.6080       43.8493       42.7587       33.7335       27.1040       17.4239       10.7114       6.06298       2.62520       1.07912      0.344778     0.0635429       0.00000       0.00000       0.00000       0.00000       0.00000       0.00000
   6  26 4060.5403    1.3444  8.0664 10.0955 -0.0053  0.1942   0.0262   0.5828    0.0987   0.0000   445.3109       93.9326       46.2677       15.1808      -34.3079       31.3317       15.5116      -16.8111      -4.27171       2.39149      0.480119     -0.306742       0.00000       0.00000       0.00000       0.00000       0.00000       0.00000       49.1225       57.6358       56.6327       47.1147       37.1106       24.6372       15.9003       8.59737       4.07848       1.53065      0.452031     0.0817835       0.00000       0.00000       0.00000       0.00000       0.00000       0.00000
   7  12 2184.5572    0.8173  0.6666  9.9100  0.0037  0.0508   0.0385   0.0957    0.1317   0.0000   417.1713      -11.2764       8.04539       3.56236      0.229043       1.15338      -2.23885      -1.16127     -0.474128     -0.559628      0.139363    -0.0476084   0.000213237   -0.00205115       0.00000       0.00000       0.00000       0.00000       9.93904       10.2264       11.3469       10.1449       8.68478       4.44323       3.94893       2.46064       1.23507      0.735754      0.238496     0.0798733     0.0277626    0.00402572       0.00000       0.00000       0.00000       0.00000
   7  14 2458.1825    1.5308  0.8931 10.4671 -0.0029  0.0438   0.0594   0.1054    0.1766   0.0000   429.5816       4.61295       14.4882       3.55360       9.26358       2.12627      0.760308      0.114705       2.75863     -0.488369      0.161322      0.105297    -0.0127340   0.000797027       0.00000       0.00000       0.00000       0.00000       10.0853       11.3612       10.5678       9.50732       7.59999       5.35862       3.68869       2.05193       1.07303      0.526581      0.207424     0.0708940     0.0201580    0.00395431       0.00000       0.00000       0.00000       0.00000
   7  15 2594.2658    1.9155  0.8983 11.1645  0.0017  0.0479   0.0724   0.1054    0.1662   0.0000   428.4755       6.62318       21.4469       2.06958       6.92399      -9.66021       2.65572     -0.116761     -0.734313      0.204317     0.0353577     -0.114710     0.0199329    0.00407197       0.00000       0.00000       0.00000       0.00000       10.8568       12.0540       10.8933       9.48054       8.68146       5.92516       4.08603       2.35319       1.14554      0.558030      0.199119     0.0759038     0.0236507    0.00418821       0.00000       0.00000       0.00000       0.00000
   7  16 2731.0983    2.4962  0.7621 12.2992 -0.0104  0.0426   0.1142   0.1087    0.1263   0.0000   444.2470       7.44676      -13.4722       6.77495      -15.1442      0.945312     -0.151700      -4.96056      0.576076      0.359833    0.00960997      0.122882     0.0205287   -0.00688633       0.00000       0.00000       0.00000       0.00000       9.23337       10.8340       11.1572       9.30424       7.01282       4.78905       3.50107       1.89499       1.11276      0.509197      0.237000     0.0733716     0.0230537    0.00407651       0.00000       0.00000       0.00000       0.00000
   7  17 2868.3220    3.1777  0.6538 12.4915 -0.0059  0.0368   0.1510   0.0836    0.1312   0.0000   452.7602       46.6726       9.91205       16.3741      -7.82160       3.30224      -5.21051       3.39131     -0.931721     -0.476839     0.0965626    -0.0584603     0.0135371    0.00131026       0.00000       0.00000       0.00000       0.00000       9.45486       10.5443       9.11475       8.01093       7.01890       4.98815       3.41786       1.82265      0.959955      0.381707      0.171027     0.0565487     0.0168345    0.00327583       0.00000       0.00000       0.00000       0.00000
   7  18 3005.6812    3.7273  0.7478 12.8090 -0.0105  0.0379   0.1685   0.0987    0.1392   0.0000   428.6527       19.3311       15.6808     -0.380883     -0.233002      -4.33109      0.242643      -1.63616     -0.413823     -0.502990   -0.00261036     -0.104784     0.0277224   -0.00476903       0.00000       0.00000       0.00000       0.00000       7.84657       9.34950       8.16933       8.11213       5.98270       4.57993       2.94651       1.72391      0.973255      0.411501      0.191075     0.0611410     0.0165586    0.00383247       0.00000       0.00000       0.00000       0.00000
   7  19 3142.6787    4.0030  0.8754 12.6390 -0.0028  0.0519   0.1602   0.1007    0.1851   0.0000   444.2622       27.7739       23.7737      -3.56151      -10.2657      -4.28677      -6.91911       2.09306       1.14012     -0.707447    0.00596844     0.0758860    0.00929417    0.00170492       0.00000       0.00000       0.00000       0.00000       10.1026       10.3431       13.1803       10.4993       7.35748       5.97534       4.57736       2.06748       1.08731      0.736958      0.312061      0.100345     0.0265927    0.00425297       0.00000       0.00000       0.00000       0.00000
   7  20 3279.7796    3.9128  1.3832 11.8176 -0.0049  0.0525   0.1271   0.1173    0.2771   0.0000   417.3110      -6.05701      -7.35735       14.6137      -6.24943       2.10510      0.674164      0.631050      0.740201      0.741764      0.428628    -0.0247781    -0.0131152   0.000228769       0.00000       0.00000       0.00000       0.00000       10.6755       13.3976       11.9747       11.4324       8.48505       6.46527       4.05778       2.51069       1.45152      0.610051      0.284571     0.0950885     0.0250430    0.00570197       0.00000       0.00000       0.00000       0.00000
   7  21 3417.6116    3.0258  1.8142 11.8808 -0.0039  0.0635   0.0957   0.1571    0.2008   0.0000   445.4811       11.0623       23.0950      -4.57225      -7.75920      -3.02909       2.13146       2.60070     -0.234663     -0.525351      0.123151      0.139889   0.000358241   -0.00630640       0.00000       0.00000       0.00000       0.00000       14.0584       16.4610       16.1382       14.4412       10.9247       7.97864       5.18475       3.18778       1.61520      0.847251      0.329347      0.120130     0.0320036    0.00632853       0.00000       0.00000       0.00000       0.00000
   7  22 3555.3995    2.7150  2.6966 11.0197  0.0031  0.0804   0.0688   0.2148    0.2419   0.0000   442.9360       25.8805       36.4420       17.3683       1.73316      -17.4589      -6.95755       5.39634       1.37135      -1.32282     -0.218930    -0.0649388    -0.0274375    -0.0119102       0.00000       0.00000       0.00000       0.00000       17.2732       22.0253       21.4648       17.6822       14.2104       9.77666       6.78946       3.60265       2.08191      0.937386      0.446094      0.145483     0.0462896    0.00844190       0.00000       0.00000       0.00000       0.00000
   7  23 3693.4378    2.1885  3.4597 11.0649 -0.0042  0.1028   0.0512   0.2718    0.1554   0.0000   463.7270      -4.62038       7.16842      -3.61873      -8.79971      -1.41203       5.84820      -6.23491       1.86167      -1.53557     -0.723118     0.0416911     0.0486329     0.0108134       0.00000       0.00000       0.00000       0.00000       21.6185       27.6905       26.1590       22.3948       18.7122       12.4469       8.57664       5.13159       2.88546       1.31373      0.554536      0.194925     0.0597985     0.0107203       0.00000       0.00000       0.00000       0.00000
   7  24 3831.8251    1.9347  5.6416 10.1809 -0.0017  0.1331   0.0351   0.3566    0.1504   0.0000   445.7102      -4.62388       55.6159       22.9150       57.1024      -16.9596     -0.551728     -0.645344      -6.85441     -0.217846     -0.742714      0.199393    -0.0160243    -0.0195476       0.00000       0.00000       0.00000       0.00000       28.0191       34.9863       34.2973       30.1661       23.3764       16.8859       10.7502       6.81439       3.76357       1.71612      0.747216      0.272473     0.0730326     0.0140235       0.00000       0.00000       0.00000       0.00000
   7  25 3970.4391    1.5689  6.0798 10.4773 -0.0035  0.1551   0.0318   0.4251    0.1025   0.0000   445.3688       40.7779      -48.6208      -32.0425      -13.1936      0.646076       22.0205       2.77664      0.125839      -2.78371     -0.308750      0.482785      0.102168   0.000422098       0.00000       0.00000       0.00000       0.00000       33.6799       42.2428       39.0783       35.8092       28.2747       20.2935       13.3464       8.34443       4.55402       2.16339      0.886607      0.310229     0.0853565     0.0166064       0.00000       0.00000       0.00000       0.00000
   8  11 2086.0972    0.6946  0.4736  9.7002 -0.0167  0.0361   0.0385   0.0755    0.0968   0.0000   446.7468       6.71428     -0.973906     -0.524985      -5.76019      -5.23835       3.73474       2.23795     0.0314409     -0.989053     0.0799392     0.0535236   -0.00122312     0.0464956   -0.00287960    0.00179339       0.00000       0.00000       7.00652       7.04537       7.71712       7.08495       6.30375       4.19837       3.05946       2.14330       1.25444      0.708300      0.364156      0.127902     0.0480915     0.0183212    0.00447439   0.000691164       0.00000       0.00000
   8  13 2362.9128    1.3211  0.7681 10.4521 -0.0003  0.0391   0.0535   0.0832    0.1382   0.0000   437.2915      -11.1705       12.9509      -5.59833     -0.930847      -4.34185     -0.899912       4.27777      0.521993     -0.101221      0.156643      0.148103     0.0195397    -0.0324514    0.00254242   -0.00215775       0.00000       0.00000       6.52172       8.99346       7.97251       7.90740       6.72318       4.65921       3.56122       2.16281       1.44522      0.712071      0.382529      0.149531     0.0653120     0.0189270    0.00596755    0.00111090       0.00000       0.00000
   8  14 2499.4441    1.6701  0.9036 11.0173  0.0016  0.0469   0.0631   0.1009    0.1485   0.0000   439.8943      -21.8509      -9.01434      -7.98380      -9.62352      -1.80302      0.942415      -4.32050       1.63012      0.572006     -0.658718     0.0846542     0.0340230  -0.000189800   -0.00852915    0.00136556       0.00000       0.00000       9.51606       11.3815       11.5554       10.3396       7.56051       5.16301       3.82340       2.35510       1.33524      0.764880      0.406320      0.180215     0.0629701     0.0183402    0.00509024   0.000947285       0.00000       0.00000
   8  15 2636.0629    2.2168  0.8047 11.3392 -0.0102  0.0383   0.0838   0.0868    0.1651   0.0000   427.0825       25.5133      -4.58373      -5.07859       7.06829      -1.42075      -1.22584      -3.82421       1.95004      0.562953      0.229550     0.0525430     0.0389974    -0.0196884    0.00914991   0.000269834       0.00000       0.00000       7.72838       9.69477       9.34689       8.74262       6.20898       4.78698       3.26512       2.19893       1.15140      0.712262      0.326218      0.165737     0.0544098     0.0182394    0.00431529   0.000923755       0.00000       0.00000
   8  16 2773.7684    2.7985  0.7341 11.9584 -0.0048  0.0476   0.1143   0.0987    0.1434   0.0000   433.4527      -12.3681       4.79702       9.21431       4.42433     -0.413274       2.39111     -0.361901      -1.37491     -0.128158      0.336554      0.138807   -0.00922121    -0.0301054    0.00841889   0.000110970       0.00000       0.00000       12.1973       16.3493       15.1397       12.6692       8.95093       6.05558       3.55648       2.13216       1.13216      0.595692      0.283916      0.122652     0.0410051     0.0150053    0.00377328   0.000789906       0.00000       0.00000
   8  17 2911.5791    3.4563  0.7369 12.7137 -0.0118  0.0354   0.1372   0.0848    0.1382   0.0000   444.6137       10.1903       14.0207       6.21944       7.16625      -1.10506      -1.00979       1.36501      0.733666      -1.84901     -0.234233      0.197520    -0.0144839   -0.00830956   -0.00235473    0.00103012       0.00000       0.00000       7.34420       7.93531       7.88310       7.54875       5.96124       4.55856       3.10265       2.11457       1.17876      0.701643      0.325789      0.142299     0.0506531     0.0165765    0.00378289   0.000733937       0.00000       0.00000
   8  18 3049.0798    3.9174  0.9255 12.6006 -0.0053  0.0446   0.1379   0.1012    0.1640   0.0000   430.1527      -3.91333       7.96241      0.560290       9.80602       2.40546      -6.33403     -0.619514      0.984144      0.293321      0.178876     -0.270147     0.0169128     0.0173103    0.00232690   -0.00128263       0.00000       0.00000       7.78990       10.0847       10.4065       8.14316       7.88996       5.30995       3.85861       2.71300       1.39083      0.796096      0.432594      0.173137     0.0665549     0.0256209    0.00695113    0.00106917       0.00000       0.00000
   8  19 3186.6922    3.7894  0.8639 13.0896 -0.0043  0.0489   0.1486   0.1005    0.1380   0.0000   443.9392       3.53619       6.58527       6.51294       16.4685       2.94708      -4.95071       2.31793      0.232798      -1.44550      0.497084     -0.394009     0.0733492    0.00182699   -0.00537875   0.000503345       0.00000       0.00000       11.1912       13.9313       13.2702       11.1697       9.13820       6.07355       4.61901       2.74601       1.43799      0.887228      0.371266      0.203518     0.0626973     0.0211422    0.00613510    0.00103464       0.00000       0.00000
   8  20 3324.3663    3.3288  1.3989 12.4462  0.0005  0.0535   0.1041   0.1422    0.1494   0.0000   445.2240       15.2774       29.0803       12.5967       10.0477      -3.83006      -2.28865     -0.400340       1.67018       1.09431     -0.177290     -0.267559   -0.00964386     0.0193519    0.00766388   0.000429817       0.00000       0.00000       10.7519       13.0224       13.0168       11.5456       9.38422       6.42853       4.56392       2.90227       1.79724      0.997238      0.475170      0.209431     0.0788475     0.0252531    0.00684274    0.00117269       0.00000       0.00000
   8  21 3462.3715    2.8461  1.7477 12.2505 -0.0097  0.0678   0.0884   0.1526    0.1267   0.0000   444.1867       11.5962       11.1444       23.3905       11.6435      -11.1160     -0.837710       5.85068     -0.103384      -2.51586      0.141686     -0.318108    -0.0813966    -0.0447487    -0.0143206    0.00114179       0.00000       0.00000       12.7867       15.8940       15.1203       14.4682       11.5113       8.44786       5.84412       3.85886       2.51155       1.28052      0.696852      0.255955      0.111378     0.0328755    0.00916299    0.00170719       0.00000       0.00000
   8  22 3600.9596    2.4849  3.1321 11.3834 -0.0037  0.0855   0.0547   0.2292    0.1078   0.0000   453.1599       4.24117       35.4335      -9.02471       11.7833       5.66015       12.1014      -7.48862      -6.00213      -1.48924      0.217682     -0.164518    -0.0345761     0.0548654    -0.0168574   -0.00119460       0.00000       0.00000       16.2366       20.8364       18.6353       17.1461       14.7090       11.6104       8.46238       5.22876       3.11237       1.68698      0.764648      0.367312      0.136763     0.0444698     0.0120561    0.00219814       0.00000       0.00000
   8  23 3739.6396    1.9976  4.1774 10.8503  0.0025  0.1067   0.0386   0.2736    0.1079   0.0000   426.7415      -8.80558      -16.8378      -3.14537      -9.63422       4.67896      -15.2727      -11.4119       3.11062       4.62277     -0.284706      0.344037     -0.128060    -0.0781991    0.00869658   -0.00349756       0.00000       0.00000       19.7164       24.2605       24.0590       21.4961       17.9964       13.6119       9.91410       6.39117       3.77943       2.03910       1.07266      0.455167      0.177027     0.0568395     0.0150766    0.00258547       0.00000       0.00000
   8  24 3878.5373    1.8157  5.3745 10.4365 -0.0032  0.1269   0.0317   0.3305    0.1055   0.0000   422.8161       20.1291       61.5504       31.8673      -9.45924      -27.4839       2.54270       8.24921      -1.65317      -8.61368      -2.78276      0.277824     0.0465507     0.0583902     0.0108872   -0.00391768       0.00000       0.00000       23.6880       28.3331       29.1691       24.5170       22.4957       16.4365       11.7683       7.89115       4.66044       2.58248       1.28965      0.558090      0.212198     0.0722159     0.0189403    0.00288428       0.00000       0.00000
   8  25 4017.5575    1.4555  6.9394 10.2837 -0.0051  0.1532   0.0245   0.4159    0.0785   0.0000   475.2194      -57.4433      -28.3419       2.05978       20.8940       13.4002      -7.22950      -15.9178      -4.98286       6.82463      -2.35589      -1.11977      0.589024      0.122343    0.00692377   -0.00197689       0.00000       0.00000       28.7132       35.9697       36.6088       32.5592       26.7538       20.6334       14.4316       9.59781       5.81536       3.41165       1.55068      0.761401      0.276994     0.0907536     0.0220653    0.00371815       0.00000       0.00000
   8  29 4576.2473    0.7158 17.8333  9.7393 -0.0086  0.4707   0.0136   1.1692    0.0476   0.0000   324.7582       26.3067       3.07031      -10.5951      -11.7391       22.5312       38.3592      -41.9741      -28.9276       20.3818       6.48341      -2.66457    -0.0996925      0.416296     0.0809125   -0.00101105       0.00000       0.00000       86.1684       107.334       112.212       97.8235       83.6983       65.9775       47.8806       31.4256       19.6673       11.2829       5.45242       2.53713      0.969409      0.301962     0.0736392     0.0117338       0.00000       0.00000
   9  13 2402.3119    1.3707  0.7858 10.5479 -0.0068  0.0357   0.0573   0.0949    0.1273   0.0000   427.9668      -5.51950       11.3819      -3.43668      -10.5882       4.05790       1.49350      -1.92884      -1.67596     -0.901285     -0.119416     -0.203829     -0.165490     0.0146736    -0.0241381  -0.000133700   -0.00231109  -0.000226201       5.70981       7.60392       7.18425       6.98782       5.93825       4.34951       3.52355       2.15608       1.49334      0.930427      0.446076      0.267765     0.0996506     0.0516058     0.0158795    0.00494350    0.00139300   0.000236378
   9  14 2539.4770    1.7942  0.8257 10.9691  0.0038  0.0395   0.0661   0.0884    0.1383   0.0000   435.0446       15.6545       15.5025      -11.1999     -0.659079       2.22633      -8.08083      -1.29123       2.77326     -0.287240      0.371667     0.0577255    -0.0689947     0.0133449    0.00371841    0.00556269   0.000592890  -0.000459432       5.94261       8.20156       7.71882       7.03628       6.46216       4.46948       3.72716       2.45698       1.57303      0.893903      0.534388      0.259918      0.126119     0.0465237     0.0173207    0.00535020    0.00150895   0.000249274
   9  16 2815.2173    2.9006  0.8276 11.7839  0.0010  0.0394   0.1100   0.0877    0.1583   0.0000   437.0450       18.5554       13.4693       9.13535      -2.55809     -0.596091       4.86576      -2.16298      0.219894     -0.583782   0.000861288     -0.235220    -0.0594534     0.0845173     0.0156612   -0.00838291   0.000736487  -6.18282e-06       6.72373       8.17995       8.52813       7.48323       6.83304       4.82848       3.39692       2.46320       1.67038      0.948577      0.545530      0.284577      0.116504     0.0470397     0.0189335    0.00589911    0.00133646   0.000198647
   9  17 2953.4937    3.7668  0.7472 12.2665 -0.0098  0.0334   0.1538   0.0828    0.1512   0.0000   443.4741       10.8811       6.57412       8.44019       2.22068      -6.53212      0.106397      -3.96900    -0.0238086     -0.896331     -0.281267    -0.0897318    -0.0304069     0.0474260     0.0247372    0.00291641  -0.000819116  -0.000219046       5.56511       6.86885       7.54805       6.37973       5.39468       4.14685       3.16305       2.16751       1.32850      0.747978      0.414070      0.239491     0.0932894     0.0449597     0.0159701    0.00474072    0.00115559   0.000180510
   9  19 3229.5336    3.9028  0.8793 12.9506  0.0015  0.0381   0.1453   0.0940    0.1400   0.0000   442.8488      -5.17770       9.33849      -6.99350       2.50695       4.00822      -4.69947      -1.14066      -1.24911      0.739937     -0.611264      0.527546     -0.210776     0.0359777    -0.0125073   9.74632e-05    0.00237556  -8.04753e-05       5.91586       8.18156       7.46945       7.18780       6.34237       4.79184       3.66770       2.52230       1.59678      0.998405      0.496277      0.286278      0.108465     0.0529613     0.0165294    0.00563701    0.00147791   0.000253732
   9  20 3367.6938    3.2287  1.3932 12.8653 -0.0060  0.0582   0.1033   0.1393    0.1060   0.0000   436.5380       15.6711      -3.99214       19.5158       22.2997       2.88775       1.30253       6.28056       5.18452      0.928159      0.982990     -0.713729     0.0426472     0.0682676    0.00491085  -0.000345690  -0.000787814  -5.96955e-05       9.49463       12.6000       11.5557       11.0803       8.95603       7.62217       5.44404       4.05117       2.37642       1.43734      0.808105      0.384841      0.195026     0.0735864     0.0268878    0.00863809    0.00193405   0.000380021
   9  21 3506.1933    2.6546  2.2169 12.0727 -0.0090  0.0708   0.0680   0.1758    0.0855   0.0000   438.3102      -19.7628       7.73902       23.6090       18.5284      -8.36273      -7.60659      -13.4562      -4.84985      -2.07811      -1.13421      0.110811     -0.301035     0.0974801     0.0322734   -0.00499464   7.73748e-05  -0.000532057       11.5785       14.7448       14.1486       13.8471       11.6740       8.85851       6.79172       4.95344       3.01267       1.90147      0.996678      0.569823      0.231132      0.102645     0.0318543     0.0104048    0.00250593   0.000441479
   9  22 3645.1728    2.2313  3.6337 11.4250 -0.0051  0.0890   0.0464   0.2353    0.0741   0.0000   423.3256      -5.28675       7.53213       12.4298      -2.75405       6.36185       1.07049      -4.52054      -7.99397      -4.78114      -1.84157      0.170914    -0.0442782   0.000196546    -0.0162241    -0.0111771    0.00292235  -0.000223923       14.6253       17.8605       17.8888       16.8340       14.6550       11.8022       8.62220       6.25367       4.00551       2.36652       1.34289      0.683453      0.308300      0.123764     0.0447070     0.0137829    0.00320783   0.000528449
   9  24 3923.2751    1.5295  6.2775 10.5897 -0.0039  0.1353   0.0261   0.3842    0.0673   0.0000   429.0504       19.0572       15.2817      -24.9748      -12.7484       13.4692       6.41721      -1.59787      -8.16521      -4.08081       6.70623      0.689088      -1.08998      0.173523      0.196199    0.00114591   0.000472069   8.20977e-05       21.1553       27.8705       27.9350       26.0701       22.1397       18.1602       13.3769       9.54624       6.16193       3.81204       2.08634       1.10975      0.488858      0.211836     0.0730711     0.0223209    0.00519155   0.000868201
   9  25 4063.1965    1.2787  6.9970 10.4595 -0.0113  0.1621   0.0233   0.4346    0.0601   0.0000   437.1348       1.80844       18.1525      -9.76097      -24.4345       22.5700       25.9454      -24.0463      -20.1908       1.32680       6.60388      -3.66066      -2.25022      0.108819      0.221775     0.0145444  -0.000642327   -0.00120336       26.2684       32.3239       34.3806       29.1333       27.3670       21.3938       16.5066       11.9029       7.46456       4.65948       2.63425       1.34680      0.640189      0.251602     0.0878397     0.0272602    0.00630587   0.000902945
  10  10 2021.4944    0.6044  0.4987  9.3553 -0.0084  0.0276   0.0269   0.0624    0.0984   0.0000   432.0930     -0.732684       13.5929       2.62705      -1.88800     -0.181222      -3.48263      0.118978      0.561865     -0.507446      0.386860    -0.0152367     0.0245705    0.00200589     0.0109248    0.00850225   -0.00889267  -0.000774144       4.72796       5.37757       5.28991       5.26307       4.84412       3.41705       2.73629       2.03765       1.37670      0.800349      0.481356      0.294765      0.142137     0.0694842     0.0244595    0.00939964    0.00320727   0.000887067
  10  12 2302.8841    1.1521  0.7232  9.8670 -0.0107  0.0338   0.0451   0.0849    0.2113   0.0000   441.4151      -5.55214       3.56981      -3.75472      -4.74830      0.791865       1.32748     -0.542566     -0.991701      -1.03664     -0.332855      0.319144     -0.207538     0.0709651  -8.39139e-05   -0.00894485    0.00615673   0.000244608       5.85565       7.33488       7.34171       6.81605       5.45112       4.49608       3.42259       2.41328       1.50654      0.926985      0.531857      0.278226      0.145736     0.0715176     0.0310474     0.0114374    0.00372812    0.00107003
  10  13 2440.7598    1.5246  0.7496 10.9574 -0.0050  0.0385   0.0570   0.0799    0.1294   0.0000   428.6503      -4.95098       1.19828       3.85269       5.54711       8.43146      0.289925      -2.49604     -0.516867       1.51003     -0.112754     -0.241508     -0.283268     0.0731260     0.0342571    0.00603086    0.00210048   9.26948e-07       5.78961       7.22804       6.73435       6.76155       6.31610       4.49697       3.97889       3.10449       1.95427       1.12770      0.685742      0.384449      0.219100     0.0975582     0.0419203     0.0137850    0.00460048    0.00140008
  10  14 2578.6193    1.8671  0.9621 11.2047 -0.0033  0.0404   0.0634   0.0964    0.1305   0.0000   440.5759      -2.74812       1.50564      0.994109       2.38015       2.41251       1.39364     -0.710271       2.16812       1.63990     0.0164588     0.0522151    -0.0979014    -0.0883242    0.00159365    -0.0160765    0.00437429    0.00135470       6.55656       8.31426       8.62929       7.80369       6.95021       5.29959       3.84943       2.61906       1.80953       1.21373      0.725529      0.387741      0.193506     0.0911230     0.0388838     0.0149230    0.00519317    0.00147706
  10  15 2716.9706    2.6561  0.7722 11.5177  0.0028  0.0400   0.0939   0.0741    0.1461   0.0000   433.9388       6.53780       15.1969       1.20870       2.31512      -1.42866      -4.16581      -1.09320       3.37796     -0.484979     -0.158376     -0.107709    -0.0604403     0.0271933    -0.0340953  -0.000752513   -0.00620691   -0.00142453       5.21410       7.70687       7.04321       6.98696       5.82561       5.11355       3.10572       2.72621       1.55537       1.11279      0.627143      0.361954      0.173330     0.0882326     0.0401331     0.0116026    0.00593003    0.00143943
  10  16 2855.6827    3.2024  0.7785 12.1145  0.0002  0.0344   0.1121   0.0736    0.1383   0.0000   432.4684       5.07948       10.0551      -5.02031       11.2714       1.12028      0.194972     -0.530595       1.66365     0.0421629      0.492935      0.190247    -0.0152963    -0.0394141     0.0403265    0.00482639    0.00382256   0.000996753       5.41847       6.14838       6.34226       6.07793       5.24216       4.46094       3.53260       2.37329       1.62428       1.10965      0.658901      0.330917      0.168016     0.0793470     0.0363209     0.0131923    0.00431644    0.00119341
  10  17 2994.4480    3.7020  0.7917 12.3258  0.0023  0.0358   0.1405   0.0869    0.1374   0.0000   436.3602       5.31414       9.73716       10.6740      0.994233      -5.59695     -0.900607      0.348853       1.53451      0.109189      0.165726     -0.664346     -0.317835      0.201225    -0.0791489    0.00463820    0.00427206   4.35182e-05       5.58898       6.51986       7.30682       5.74303       5.49190       4.47769       3.09773       2.57314       1.61706      0.904590      0.603296      0.315814      0.162496     0.0873613     0.0340632     0.0115596    0.00518405    0.00143742
  10  18 3132.9337    3.9062  0.9426 12.3408 -0.0068  0.0370   0.1286   0.0844    0.1827   0.0000   432.7669       8.60152      -7.84457       17.4288       2.41913      -3.50731       2.07915      0.562227      -2.62257      -1.89450     0.0159611     0.0284766      0.172042      0.165534     0.0387390   -0.00953880   -0.00795690   0.000254997       5.74090       7.05862       6.94325       6.88241       5.65165       4.70926       3.68746       2.62601       1.73618       1.17622      0.623518      0.370726      0.182677     0.0881197     0.0371174     0.0152376    0.00434348    0.00134640
  10  19 3271.3583    3.6725  1.2986 12.2058 -0.0028  0.0430   0.1026   0.1086    0.1432   0.0000   447.2212       10.4523       6.09384       2.37447       14.2235       4.60538      -6.14537      -1.32672       2.38612       1.36111      0.764103     0.0295599      0.333249     0.0806454     0.0152336    -0.0267769     0.0119711    0.00166542       6.93318       8.44540       8.65195       7.80905       7.13729       5.50290       4.32695       3.09522       2.08324       1.28932      0.733250      0.423604      0.223396     0.0974143     0.0426635     0.0162010    0.00549232    0.00161691
  10  20 3410.1531    3.0312  1.6941 12.2826 -0.0134  0.0582   0.0840   0.1412    0.1012   0.0000   441.4837       2.56632       34.3480      -1.39295      -3.10058      0.873571       6.55774      -3.04440      -6.98420      -3.27750    -0.0925789      0.506220     0.0815817     0.0411168    -0.0870247   -0.00288623   0.000344006   0.000231505       8.43584       11.7722       10.8229       11.1630       8.74157       8.05695       5.81304       4.27723       2.89147       1.81745       1.04143      0.581420      0.286212      0.140357     0.0579803     0.0240218    0.00795065    0.00224633
  10  21 3549.0297    2.5832  2.6417 11.7375 -0.0020  0.0747   0.0570   0.1701    0.0797   0.0000   465.1327      -6.01443      -1.52298       22.1749      -8.88828      -2.79772      -10.9723      -2.16145      -1.78298     -0.479747      0.547638       1.31899     -0.396358     -0.173279    -0.0685877   -0.00872062    0.00209332   -0.00122768       10.3310       14.0426       13.4209       13.4042       11.3654       9.19231       7.31794       5.23357       3.62760       2.27837       1.37071      0.769422      0.415321      0.182906     0.0830325     0.0310590     0.0100256    0.00289940
  10  22 3688.3782    2.1172  3.6677 11.4210 -0.0010  0.0916   0.0427   0.2271    0.0673   0.0000   440.0383       19.7285       6.93187       39.5128       12.7101       6.06571       5.02007       8.42726      -2.36962     0.0515028     -0.473865      -2.49731      0.380749      0.123562    0.00908357   -0.00817075   -0.00218029   -0.00194081       13.3524       17.1949       16.4076       16.2629       14.5290       11.8020       9.28500       6.58545       4.81805       2.87149       1.85358       1.00360      0.507735      0.247327     0.0993912     0.0384924     0.0129609    0.00353979
  10  23 3827.8224    1.7743  4.8828 10.9440 -0.0057  0.1056   0.0323   0.2906    0.0630   0.0000   465.7502       55.8818       27.1424       9.69498       12.8636       33.1058      -20.6533       1.43046       2.62971      -2.11583      -3.99717       1.04275       1.24820     -0.124214     -0.210686     0.0599566     0.0274719   -0.00659748       16.3712       20.9778       21.3457       19.5841       17.8845       13.7346       10.9468       7.56906       5.38084       3.43475       2.08595       1.15511      0.605553      0.274158      0.120014     0.0452857     0.0145488    0.00424434
  10  24 3967.6820    1.4567  6.4634 10.5497 -0.0042  0.1349   0.0247   0.3546    0.0601   0.0000   430.1695      -60.9723       11.9702       50.1956       1.50235       19.6805       3.43613      -12.5538     -0.212889      0.415296      -3.33950       2.98199      -1.02688   -0.00683038      0.201922    -0.0690480    -0.0318678     0.0121197       19.7553       25.2611       26.1576       23.9542       22.0647       17.7273       14.1148       10.3960       7.05665       4.47465       2.68388       1.50345      0.795933      0.367633      0.160759     0.0616970     0.0202668    0.00592295
  11  10 2057.9612    0.6276  0.5095  9.3562 -0.0080  0.0274   0.0282   0.0624    0.0859   0.0000   440.6796       1.44270       10.4141      -5.03651       1.39272       3.72443      -3.28492      -1.15352      -1.09838      0.235182      0.875225     -0.104360     0.0370630    -0.0519626   -0.00407741     0.0372731    0.00324953    0.00386789       4.05735       4.47723       4.95101       5.01346       4.05511       3.29189       2.68343       2.10570       1.33780      0.931809      0.600841      0.341493      0.195823      0.107439     0.0494161     0.0253231    0.00893207    0.00293634
  11  11 2199.7825    0.8399  0.7146  9.6429 -0.0009  0.0309   0.0313   0.0819    0.1363   0.0000   443.2884      -4.34251       3.77796      -4.17101       6.14942       2.64663      -2.37954      -1.70606      -1.62896     -0.572502      -1.11366     -0.436646    -0.0209701     0.0219143     0.0480939     0.0194093     0.0138102   -0.00217113       4.35765       5.50300       5.97827       5.07048       4.94892       3.74604       3.03473       2.29730       1.52237       1.03957      0.613707      0.379966      0.206027      0.105472     0.0523858     0.0212992    0.00919671    0.00327692
  11  13 2478.4505    1.6495  0.9066 10.3493 -0.0051  0.0358   0.0558   0.0815    0.3077   0.0000   433.5916      -4.71166       15.0511       2.35932       10.5004       5.99361       2.64289       2.35347       1.20611       1.27837      -2.30382      -1.13347      0.290484      0.119639    -0.0301809    -0.0253381    0.00450599    0.00700226       5.01373       6.33390       6.43017       6.01115       5.63559       4.72822       3.63880       2.57328       1.91008       1.27099      0.884562      0.503812      0.275021      0.130922     0.0689876     0.0286972     0.0110315    0.00407042
  11  14 2616.8956    1.9772  0.7865 11.7686 -0.0078  0.0357   0.0732   0.0851    0.1214   0.0000   436.0750       3.26828       13.2136       14.8709     -0.929365      -3.23670       3.42632      0.762678      -2.74447      -1.93359     -0.172233     -0.428412     -0.326892      0.129704    -0.0274724    -0.0322962     0.0120122   -0.00351593       5.29615       6.03261       6.83856       6.01937       5.24423       4.79229       3.88102       2.56933       2.08569       1.37840      0.741173      0.488753      0.263667      0.127236     0.0655221     0.0267035     0.0119693    0.00439314
  11  15 2756.2097    2.5711  0.8062 11.9905  0.0043  0.0409   0.0892   0.0824    0.1143   0.0000   437.2468       3.86533       5.82130       5.67495       3.84671      -4.09533      -6.51962       1.99675       3.09972     -0.152593      -1.20026      0.329121      0.228026    0.00500212    -0.0788629    -0.0307440   -0.00642496    0.00597456       4.67308       7.38874       6.61657       6.19620       6.39237       4.16234       4.28106       2.44282       2.20821       1.25636      0.819951      0.488494      0.253820      0.136984     0.0612230     0.0265601    0.00979609    0.00348364
  11  16 2895.3884    3.4276  0.6775 12.2161 -0.0063  0.0346   0.1234   0.0673    0.1233   0.0000   431.3908       2.98621       22.6698       15.3209     -0.330828      -5.72615      -1.92925      0.833757      -1.36946      -1.11669    -0.0776515    -0.0232891     -0.114433      0.340494   -0.00229389     0.0400499    -0.0158865   -0.00244384       5.47661       5.57411       5.21878       5.85893       5.70013       4.43797       3.30901       2.60451       1.96241       1.34749      0.751384      0.523020      0.272306      0.148327     0.0619908     0.0260463    0.00928180    0.00360757
  11  17 3034.5666    3.9264  0.8636 12.4876  0.0007  0.0337   0.1297   0.0791    0.1292   0.0000   441.6404       2.15417       3.35905       3.16114     -0.692628       5.76261      -1.46926     -0.551643      -4.14218      -1.56104       1.00994    -0.0170116      0.301024    -0.0620167    -0.0616866   -0.00910382   -0.00134640   0.000846958       4.73432       5.83687       6.06379       5.53033       4.81584       4.44883       3.31759       2.49865       1.93064       1.19765      0.715644      0.429776      0.249842      0.124188     0.0580424     0.0258271     0.0103139    0.00420839
  11  18 3173.5061    4.0142  0.8169 12.6651  0.0003  0.0309   0.1294   0.0758    0.1296   0.0000   432.3571      0.144794       2.27701     -0.156611       1.33361     -0.394838     -0.631976      -1.43712       1.76638      0.674557     -0.531915      0.375303      0.158456    -0.0709562   -0.00242462    0.00883553   -0.00248612   -0.00349380       4.42277       5.57926       5.80532       5.63720       4.74098       3.96859       3.12032       2.41643       1.61977       1.11695      0.620796      0.414566      0.208446      0.120373     0.0539317     0.0253501    0.00968076    0.00376318
  11  19 3312.3423    3.5329  1.5209 12.0074 -0.0013  0.0457   0.0901   0.1102    0.1208   0.0000   442.0999       14.0779       11.7853      -4.60496       5.91419       8.66882      -2.73371      -9.07335      0.975417     -0.581186      -1.60521      0.509160     -0.360383    -0.0368545    -0.0796036     0.0331153    0.00353411   -0.00328443       6.44994       7.99390       7.74545       7.98890       6.79274       5.84801       4.88167       3.53807       2.68517       1.63212       1.12442      0.614096      0.356499      0.172676     0.0888808     0.0362076     0.0154432    0.00539927
  11  20 3451.6622    2.9424  1.9962 11.8223 -0.0073  0.0559   0.0675   0.1347    0.0906   0.0000   453.8217       20.9941       2.95805      -12.4501       4.70861       2.42187      -2.68430      -6.15145      -4.55543      -1.41658      -1.00501     -0.421330      0.536132     0.0218313    0.00985086     0.0984013    -0.0294207   -0.00764750       7.11201       9.83533       9.58756       9.22653       8.28347       6.84549       5.64773       4.12948       3.00393       1.90873       1.30159      0.741740      0.403684      0.229796     0.0961945     0.0515390     0.0166398    0.00672693
  11  21 3591.1761    2.4477  2.8173 11.5609 -0.0101  0.0693   0.0494   0.1702    0.0737   0.0000   423.5282       24.7360       13.8629      -4.42235       11.0230       13.8123       14.3049      -9.16918      -7.24470       1.61832    -0.0264787    -0.0887270      0.106606      0.116600     0.0347269    -0.0644583    -0.0338460     0.0185447       9.72794       12.0525       12.4705       12.2022       10.8245       9.03813       7.21186       5.09593       3.63390       2.53128       1.63425      0.967057      0.520544      0.261951      0.131578     0.0565426     0.0235110    0.00828149
  11  22 3730.8408    1.9933  4.3939 11.1155 -0.0028  0.0897   0.0337   0.2403    0.0573   0.0000   417.0116       12.4423       7.46890       29.3588       4.61091      -26.1068      -8.74392       8.99765       7.83166      -9.14740       1.55257      0.854614      0.909986     -0.638688      0.216010     0.0361475    -0.0471497    -0.0120729       11.6318       15.6452       16.0758       14.9276       13.6810       11.4531       9.35867       6.99257       5.06961       3.38203       2.20416       1.33017      0.728919      0.414115      0.182934     0.0925200     0.0312876     0.0123097
  11  23 3870.6872    1.6294  5.3003 10.8222 -0.0037  0.1087   0.0280   0.2903    0.0584   0.0000   459.0374       64.8289      -26.2420       8.33267      -3.99588      -5.08920      -13.7455       3.31983       6.00150       3.02978      -4.97450       1.73010      0.227028     -0.127845     -0.143981     -0.103797     0.0307071    -0.0257466       14.3896       18.4211       19.5362       18.4461       16.7569       13.5737       11.2614       8.40842       6.10116       4.00041       2.51975       1.52183      0.861553      0.452200      0.223824     0.0953107     0.0390518     0.0139038
  11  24 4011.1998    1.3515  7.0268 10.4327 -0.0024  0.1350   0.0222   0.3714    0.0572   0.0000   425.3612      -11.6636      -3.27655       56.1956       17.0036       32.0709       4.24873      -27.3835      -2.90811      -4.73018      -6.63470       2.84430       1.86290     -0.144381     0.0245879     0.0988283    -0.0659404     0.0158419       18.7188       23.5715       24.7929       24.1910       21.4764       17.6137       13.6501       10.8188       7.67265       5.09637       3.23607       1.96843       1.14269      0.616114      0.289149      0.130022     0.0478589     0.0175548
  11  25 4151.1600    1.1836  9.0619 10.0886  0.0001  0.1675   0.0188   0.4497    0.0568   0.0000   415.7394       24.7131       14.5656       13.4942       34.4240       5.58577      -11.3324      -3.54111      -17.9722       5.24417       1.88241       2.92646     -0.161807    0.00263227      0.407240     0.0405494     -0.134214   -0.00670082       21.8567       28.9998       29.6200       28.2146       25.8836       21.8663       17.6829       13.3307       9.70517       6.48649       4.19388       2.56653       1.37927      0.768876      0.355630      0.168935     0.0593297     0.0233211
  11  26 4291.8700    0.9714 10.2994  9.9417 -0.0020  0.2001   0.0169   0.5430    0.0536   0.0000   412.2941       30.6158       53.8286      -34.6084      -28.1364     -0.113288      -9.62323       6.60791       12.6928      -11.2012      -11.4732       4.68593       2.11590      -1.57055    -0.0570984      0.133014    -0.0657335     0.0216155       26.5710       34.6183       36.6849       34.2995       31.6225       25.6357       21.9451       15.9673       11.4974       7.98361       5.04518       3.05042       1.75188      0.881859      0.461275      0.192650     0.0780854     0.0273516
  12  10 2093.6017    0.7083  0.5724  9.5398 -0.0134  0.0339   0.0274   0.0608    0.0910   0.0000   434.5274       4.45118       15.4485       7.62726       1.31017       3.47627      0.958387      0.533838      -2.39819      0.854103       1.11848    -0.0632772     0.0315116      0.217834    -0.0131021    -0.0466369    0.00325715    0.00980830       4.07400       5.24174       5.64569       5.51116       5.24852       3.35474       3.55383       2.46502       1.76881       1.45242      0.727502      0.555051      0.275014      0.172326     0.0921515     0.0428855     0.0210774    0.00810955
  12  11 2235.8663    0.9809  0.5487  9.9812 -0.0104  0.0321   0.0393   0.0604    0.1010   0.0000   434.8590      -6.21826       14.5622     -0.803354      -3.34548     -0.590931       2.99650       2.15057       1.49280      -2.82035     -0.539145     -0.653995     -0.205492      0.320627    -0.0747236    0.00869237    -0.0388711    0.00335330       4.33430       6.41615       6.38774       6.23420       5.30804       4.22678       3.36148       2.12307       1.83474      0.996999      0.762505      0.419973      0.264455      0.155720     0.0758384     0.0375222     0.0166177    0.00670525
  12  12 2376.3014    1.2092  0.9303 10.4228 -0.0087  0.0368   0.0393   0.0872    0.1555   0.0000   440.7065       2.98193       22.0960      -14.4419      -10.8781       4.85384       1.34384      -3.00138      -3.03644      -2.16562      0.989888       1.19687      0.552586     -0.172013    -0.0989515    -0.0678806   -0.00214695     0.0105292       4.73055       6.16333       6.43546       6.37218       5.66913       4.73793       3.76397       3.07619       2.05461       1.45225      0.935328      0.625643      0.328224      0.197333      0.103074     0.0505551     0.0267842    0.00911967
  12  13 2515.3979    1.8264  0.9456 10.3868 -0.0107  0.0394   0.0607   0.0875    0.3617   0.0000   440.9658     -0.288734       5.54122      0.231882       1.45813       1.25959      -4.86935       1.05411     -0.254035     -0.282875     -0.212657     -0.177087     0.0974637      0.142482    -0.0676141    -0.0994669     0.0234835    0.00655857       6.05961       6.54266       5.37670       5.74614       6.74847       5.97479       4.39944       2.64450       2.00293       1.78293       1.33164      0.885168      0.496727      0.238959      0.113763     0.0488910     0.0210085    0.00787887
  12  14 2654.5331    2.2701  0.8234 11.1932  0.0105  0.0352   0.0742   0.0753    0.2130   0.0000   438.7918       6.92314       9.24413       2.69050      -1.01894       1.42713      -1.27360       2.87797      -1.87249      0.807275      -1.15381     -0.909459     -0.103446      0.231771      0.150384    -0.0393403    -0.0216364    0.00481586       4.28192       5.59943       6.16238       5.15765       5.27068       4.10096       3.49830       2.65634       1.95337       1.30829      0.859287      0.538964      0.294974      0.186035     0.0899016     0.0447108     0.0201414    0.00813207
  12  15 2794.5220    2.8067  0.9400 11.6084  0.0011  0.0323   0.0829   0.0828    0.1799   0.0000   436.4183      -2.12969       7.91519       11.9177       3.11092       1.00186      -1.69393      -8.18434       3.93812     0.0154630      0.216313    -0.0124566      0.213949    -0.0410135    -0.0312808    -0.0421200    0.00515486    0.00919620       3.71601       4.89063       5.11131       5.06885       4.38174       3.78982       3.34411       2.36784       1.88294       1.23657      0.831146      0.491241      0.301495      0.175865     0.0888771     0.0422337     0.0204471    0.00889263
  12  16 2934.3840    3.7253  0.7666 12.4477  0.0000  0.0310   0.1213   0.0698    0.1179   0.0000   438.7249     -0.647615       11.5373       3.84290       1.77538       5.03659     -0.975903      0.746639      -2.32723      -1.65026       1.23995     -0.906694    -0.0311377     0.0687568    -0.0484520   -0.00661517    -0.0260698    0.00802146       4.00142       5.42329       5.28039       5.72515       4.52081       4.00640       2.99564       2.57523       1.58995       1.23250      0.738227      0.498602      0.253435      0.161077     0.0796086     0.0399023     0.0201580    0.00809857
  12  17 3073.9216    3.8850  0.7466 12.9127 -0.0041  0.0296   0.1304   0.0681    0.1081   0.0000   432.9046       2.29367       7.93285       2.42861      -6.73652       4.91541       2.86663      -2.34938       5.78457     -0.330587     -0.319841      0.100729    -0.0991668    -0.0981915    0.00273852    -0.0131574   -0.00634895    -0.0109844       4.12178       5.07072       5.09446       5.21932       4.59841       3.94675       3.07995       2.39691       1.90423       1.23139      0.774716      0.463858      0.308236      0.163895     0.0913810     0.0409936     0.0181022    0.00724497
  12  18 3213.2167    3.9214  1.1059 12.5755 -0.0090  0.0390   0.1131   0.0905    0.1504   0.0000   439.5087      -4.07255       5.12689       11.8863     -0.476675      -3.23563      -1.42894       3.67526       5.47689     -0.233826     -0.763056       1.42745    -0.0451953      0.124632     0.0209361     0.0290564   -0.00988911   -0.00363228       5.53132       7.41253       7.59694       7.26241       6.46655       5.20234       4.12411       3.07966       2.22074       1.44239       1.04598      0.602211      0.374786      0.179146      0.106678     0.0463287     0.0237525    0.00873368
  12  19 3352.5921    3.4525  1.4645 12.0663 -0.0033  0.0441   0.0841   0.1044    0.1159   0.0000   441.3885       10.1716      -4.44456       17.2436       7.59076       2.13571      -2.15369      -6.40721      0.282747     -0.194392      0.790492      -1.23925     -0.662038  -0.000181724      0.247036     -0.150841   -0.00216867     0.0210004       5.37588       7.25476       6.75482       7.10751       6.62049       5.52995       4.52692       3.44231       2.55991       1.86592       1.16738      0.808092      0.434412      0.271620      0.124287     0.0667100     0.0258374     0.0115896
  12  20 3492.3651    2.7868  2.2639 11.6206 -0.0028  0.0552   0.0574   0.1317    0.0834   0.0000   430.3187       14.2467       2.24302      -6.83748       5.61186     -0.301954     -0.103920      -9.68195      -1.20367      -1.20678       2.14112     -0.359796     -0.789743     -0.216759    -0.0580251     0.0134482    -0.0344901   -0.00454972       7.28590       9.57333       9.70850       9.75691       8.58001       7.10394       5.89445       4.38611       3.26167       2.26475       1.49431      0.915007      0.553318      0.322352      0.161627     0.0798135     0.0344685     0.0153683
  12  21 3632.4768    2.3325  3.6380 11.1075 -0.0053  0.0725   0.0396   0.1847    0.0643   0.0000   438.6852      -2.03467       26.0330       30.8340      -6.54498      -2.54334       6.81094      -1.52503      0.870755       2.12269     -0.823801      -1.12793       1.43243      0.633905     -0.252091     -0.186431    -0.0825202     0.0128961       9.14250       11.7393       11.6294       12.1782       10.4617       9.22394       7.35037       6.10268       4.31031       3.03621       2.01674       1.28492      0.741945      0.440110      0.221372      0.109228     0.0513234     0.0199520
  12  22 3772.5458    1.8768  4.4693 11.0593 -0.0036  0.0884   0.0316   0.2289    0.0555   0.0000   432.9037       7.73291       28.8016       41.4645      -8.40985      -29.2191       18.8201      0.781062     -0.216266       1.56696      0.689553      -3.14650      0.761311    -0.0144410     -0.317319      0.111352     0.0470837    0.00840972       11.3268       14.1301       15.1365       14.6834       13.0154       11.5546       9.37085       7.14085       5.16832       3.80710       2.46124       1.54235      0.937211      0.523720      0.272836      0.131522     0.0588571     0.0262116
  12  23 3912.9901    1.5818  6.0875 10.5870 -0.0036  0.1056   0.0246   0.3017    0.0579   0.0000   429.8352       18.7658       21.5686       23.2005      -40.4018      -37.0726       6.84162       21.1198       14.8334      0.224079      -1.84392     -0.403898       2.44094      0.217269     -0.516645    -0.0332130    -0.0373503   -0.00836770       13.7418       16.8217       18.5274       17.1602       15.5305       14.0911       11.1399       8.55784       6.39120       4.50388       2.97719       1.94347       1.14391      0.640133      0.336909      0.171785     0.0703285     0.0315940
  12  24 4053.4545    1.2663  7.5320 10.4152 -0.0027  0.1387   0.0208   0.3836    0.0533   0.0000   427.1908       49.2231       11.4580       51.5537       23.1225       5.10864       21.4387      -10.4710       2.23283      -4.67944      -3.99947      -3.24576     -0.429445      0.330886      0.241798      0.163604    -0.0973808  -0.000278581       16.6009       21.6660       22.4672       22.0978       20.6259       16.8897       14.6986       11.2994       8.41689       5.96517       3.99715       2.56196       1.55709      0.860964      0.468392      0.230759     0.0995240     0.0412979
  12  25 4194.0157    1.0544  9.4772 10.1206 -0.0030  0.1687   0.0175   0.4933    0.0516   0.0000   451.3906      -28.5308       6.40795       48.7675      -4.38180       12.9329       19.8877      -17.3060       5.90644       3.20960      -5.98875       2.61493     -0.354527     -0.851117     -0.760787     -0.110749     0.0891179    -0.0896617       20.6127       27.0421       28.2386       27.9101       25.2175       21.3708       18.0503       13.6223       10.5460       7.17043       4.99042       3.05858       1.92715       1.08362      0.579180      0.280252      0.121915     0.0512378
  12  26 4335.0504    0.9194 11.7085  9.9707 -0.0015  0.2272   0.0165   0.5984    0.0482   0.0000   421.4198       14.4529       26.0817       34.1363       17.1592      -12.9683      -8.90900       24.7033      -8.47548      -1.07212       5.45677      -11.0473     -0.163932       1.39373      0.793663      0.100783     0.0284833  -0.000711958       27.2391       34.5703       38.2581       35.2855       33.1197       28.5508       23.9480       18.7742       14.1775       10.0485       6.66261       4.36070       2.63886       1.48638      0.802738      0.417645      0.164013     0.0733873
  13   8 1838.6177    0.3709  0.3578  9.0758 -0.0051  0.0293   0.0180   0.0566    0.0622   0.0000   443.5574       3.18068       4.59301      0.441539      0.995660      -2.55288      -1.92131      -2.07435       1.20964       1.02168    -0.0743303      0.438651      0.612643     -0.195203    -0.0910261     0.0239695    -0.0239819   -0.00430994       3.25425       3.75721       5.03761       3.28737       4.33365       3.68695       2.14346       2.45418       1.58509       1.11992      0.816183      0.427133      0.312528      0.182563     0.0955127     0.0535734     0.0307779     0.0104950
  13  10 2128.4805    0.7519  0.5466  9.4786  0.0012  0.0291   0.0311   0.0623    0.0881   0.0000   441.5368      -1.67134       9.80785      -6.06795      -7.87389      -4.75242       2.72481      -1.43013      -4.23686     -0.530376       1.67161      0.171745     -0.114951      0.198631      0.202425    -0.0320166    -0.0426567     0.0111770       3.77817       5.29877       4.38154       4.45476       3.44410       3.76692       3.25177       2.91851       2.14678       1.49253      0.936593      0.546453      0.317276      0.178915     0.0982736     0.0480801     0.0233896     0.0100641
  13  11 2271.1497    1.0356  0.7367  9.8401  0.0004  0.0297   0.0344   0.0694    0.1029   0.0000   436.4053      -3.88496       16.4197       1.01387       1.03010      -3.55331      -1.71536      -4.31680     -0.709016       2.13451      0.764712     -0.803420      0.480915     -0.142424    -0.0652605     0.0229170    0.00813315    -0.0314693       3.51341       4.60890       5.04311       4.96710       4.20311       3.91977       2.98627       2.30597       1.72474       1.26635      0.871557      0.594724      0.330553      0.235844      0.108148     0.0665878     0.0284392     0.0146384
  13  12 2411.8352    1.4218  0.9625 10.3214 -0.0082  0.0357   0.0420   0.0789    0.1378   0.0000   436.1578       14.0802       7.18899       5.39235      -4.61828     -0.687930      -4.24799     -0.549687       3.11983      -3.20736     -0.344049      0.146964     -0.711145    -0.0861238     0.0137105    -0.0321569    -0.0255136    -0.0179233       4.20080       5.60009       4.96874       5.19766       4.86671       4.60981       3.68627       2.83455       2.20406       1.60140       1.11765      0.744589      0.452172      0.287616      0.132339     0.0803165     0.0336087     0.0153736
  13  13 2551.7077    1.7913  1.0267 10.9244 -0.0104  0.0344   0.0543   0.0872    0.1862   0.0000   434.6391      0.389973       12.0214       8.88532       9.47314      -2.40724      -3.56960       5.21160       2.95084       1.08465      -1.08619       1.62866     -0.439439     -0.346074      0.223112    -0.0417059     0.0285607   -0.00706619       4.10181       5.33559       5.43370       5.46862       5.12822       4.34360       3.42682       2.74178       1.95280       1.53306      0.985573      0.669674      0.413790      0.254053      0.146908     0.0744651     0.0356233     0.0167047
  13  14 2691.6665    2.4110  0.8318 11.5724 -0.0101  0.0348   0.0836   0.0832    0.2022   0.0000   437.9167       6.04075      -6.02145      -3.07073       8.45437       1.19023     -0.457130       2.27298       1.30615       1.19161       2.37387     -0.493797     -0.804222      0.215352    -0.0681317    -0.0579419     0.0556070    -0.0181365       4.86953       7.01170       7.58711       7.32905       6.51384       5.10224       3.99078       2.76200       1.97768       1.28422      0.964805      0.576015      0.357105      0.219472      0.116135     0.0688754     0.0278817     0.0169187
  13  16 2972.5868    3.7469  0.7939 12.3074 -0.0085  0.0314   0.1181   0.0662    0.1763   0.0000   443.4622       3.30758       6.14922       13.5242      -2.23572       3.71182      -3.55489       1.21144       1.79625     -0.749771      0.179435     -0.493901      0.151162    -0.0475637      0.254651     0.0551778    -0.0361621     0.0254997       4.07468       4.57324       4.48075       4.47772       4.61949       4.10228       3.37267       2.40487       1.84835       1.31795       1.00396      0.691324      0.431250      0.241190      0.126168     0.0630201     0.0306724     0.0134735
  13  17 3112.4584    3.9500  0.8939 12.6664 -0.0008  0.0324   0.1139   0.0734    0.1261   0.0000   442.8123       12.5273       15.1257       5.91441      -6.21555       1.46314       3.04384      -1.36410      0.790267     -0.187037      0.165844     -0.458698     -0.238252      0.304901     0.0793006    -0.0284282    -0.0369216     0.0215842       3.95799       4.98034       5.18478       5.14929       4.88099       3.90735       3.29746       2.75284       1.90442       1.43896      0.949615      0.624914      0.384798      0.228571      0.129537     0.0674843     0.0324462     0.0160521
  13  18 3252.3023    3.7925  1.1697 12.5220 -0.0020  0.0493   0.1019   0.0962    0.1343   0.0000   439.3484       9.05345       9.27078       7.33460       3.70337      -2.52386       1.06252       3.93628       2.90544      -3.72264       1.25295    -0.0613211     -0.244434    0.00437665    -0.0668053      0.115476    -0.0169563  -7.00324e-05       5.89581       5.44096       6.12479       8.73712       7.16541       4.17080       4.80290       4.70579       2.78677       1.68022       1.26550       1.27539      0.573109      0.280369      0.144595      0.117432     0.0674804     0.0325933
  13  19 3392.3196    3.0625  1.5113 12.6429  0.0015  0.0504   0.0819   0.1126    0.0934   0.0000   442.5988       14.0395       14.3608      -3.56682      -3.67772      -2.21551       1.05494      -2.61203       2.39534       1.80335      0.216273      0.862164     -0.914860    -0.0680531      0.183508    -0.0164808   -0.00422536     0.0320711       5.60242       7.33780       7.25837       7.32296       7.10896       5.96034       5.14471       3.99004       3.12864       2.34546       1.56649       1.05276      0.643100      0.421978      0.207655      0.124170     0.0528435     0.0242960
  13  20 3532.6735    2.6582  2.5364 11.5466 -0.0025  0.0580   0.0504   0.1417    0.0744   0.0000   433.0557       19.3395       10.7488      -3.69730       12.7417      -19.6029      -7.04284       7.47427      -1.10367      -3.43441       3.78170      0.181477     -0.257328      0.237433     -0.153326     -0.223952     0.0987857    0.00257134       6.70900       8.50317       8.71059       9.42206       8.05902       7.38014       5.70012       4.85745       3.51999       2.71333       1.68689       1.17701      0.722790      0.435709      0.249944      0.134651     0.0648121     0.0315353
  13  21 3673.0647    2.1885  3.9684 11.0168 -0.0016  0.0706   0.0350   0.1974    0.0620   0.0000   434.0620       25.1072       22.1636      -1.38843       5.98309       12.9252     -0.739809       9.24397     -0.271745      -6.15676       3.03189       1.97395      0.742537      0.454577     0.0495050     -0.275533   -0.00409221     0.0104999       8.48591       10.6339       11.3725       10.9582       10.2902       8.88175       7.21873       5.99733       4.46385       3.31992       2.19285       1.45372      0.910891      0.548629      0.304448      0.165218     0.0774762     0.0362860
  13  22 3813.5410    1.7345  5.4280 10.7835 -0.0008  0.0941   0.0266   0.2590    0.0542   0.0000   438.7927       28.4402       12.7845      -2.77897      -13.3769      -4.49438       3.97602       5.86901      -5.10653      -2.56942       4.79959      -3.75716      -1.90171     -0.264976      0.226858      0.181973     -0.111914    -0.0946907       10.8706       14.2792       14.6547       14.4128       13.4746       11.6974       9.89319       7.82480       6.24989       4.37074       3.03074       1.99971       1.24791      0.769202      0.420182      0.233639      0.103477     0.0500291
  13  23 3954.2237    1.4498  6.4312 10.6001 -0.0017  0.1120   0.0228   0.3006    0.0518   0.0000   448.8697       21.7919     -0.539857       19.1122      -3.61118       20.8276       12.1518      -17.4221      -12.8650      -2.54235       5.04409       1.15290      -1.45223      -1.62996      0.851781      0.409475    -0.0224773   -0.00242864       12.8627       16.5929       17.6715       17.2695       16.4164       14.0091       11.4704       9.64975       6.89833       5.10400       3.59297       2.39570       1.52703      0.895814      0.504598      0.269237      0.128875     0.0615288
  13  24 4095.3613    1.2076  8.7387 10.2558 -0.0036  0.1440   0.0189   0.4089    0.0534   0.0000   431.2357       21.2511       16.4879      -29.7700      -26.7352      -4.63061       40.6922     -0.980520      -11.7412      -2.01289      -1.88771      -4.93164     -0.255682       2.70142      0.133475     -0.966047    -0.0472388    -0.0154543       16.7491       20.7337       23.0641       22.7906       20.4069       18.0829       15.3455       11.8839       9.29962       6.65482       4.68439       3.12925       1.97918       1.19668      0.681519      0.367817      0.173617     0.0827277
  13  25 4236.3984    1.0196  9.9765  9.9978 -0.0039  0.1688   0.0167   0.4940    0.0527   0.0000   449.1720       54.7613       22.8299      -15.1726       33.7663       1.17913      -29.4374       7.37595       31.1701      -2.87704      -4.20720      -2.10228       2.83565       3.71666     -0.754118      -1.07225      0.379671      0.197537       19.5528       25.4992       26.4854       26.5924       24.5288       21.5348       17.5912       14.4543       10.5805       7.95205       5.49225       3.67352       2.33928       1.38967      0.769205      0.416349      0.193513     0.0894295
  14   8 1870.8113    0.4401  0.4311  9.0264 -0.0088  0.0286   0.0204   0.0616    0.0663   0.0000   436.3353      -4.61747       10.6133       2.47023      -3.53171     0.0572681      -2.85191      -1.61324       1.79106      0.970190     -0.264742      -1.32841      0.294583     0.0258367     0.0579179     0.0378960   -0.00736792    -0.0162307       3.69649       5.35586       5.50278       5.54756       4.89837       4.30696       3.05005       2.33882       1.87719       1.18462      0.899170      0.531656      0.404081      0.196189      0.155504     0.0643643     0.0487453     0.0173016
  14  11 2305.7107    1.0810  0.9077 10.1181 -0.0021  0.0334   0.0312   0.0819    0.1002   0.0000   440.2075      -8.18776       9.08147       3.59346      -1.36682      -2.12902       1.25078       5.49892     -0.832874      -1.55800       1.58788     -0.862213     -0.387800    -0.0998892      0.270080      0.151381     0.0176622     0.0226694       3.27692       4.68039       4.72178       4.45847       4.69890       3.52585       3.37421       2.54624       1.97273       1.48582      0.951000      0.740906      0.435751      0.283112      0.155272     0.0890437     0.0475499     0.0242577
  14  12 2446.7449    1.4957  0.8743 10.7666 -0.0081  0.0337   0.0455   0.0736    0.1059   0.0000   438.4126      -3.51673       17.5250       3.43384      0.579410      -3.66463     -0.552537      -3.27258      -1.44687       1.74199      0.868046       1.34519     -0.796983      0.213880      0.164468     0.0802512     0.0345359     0.0200975       3.63288       4.68964       4.63494       5.02110       4.56784       3.91550       3.53965       2.43866       2.15161       1.67783       1.13873      0.700190      0.496541      0.290327      0.193671      0.108058     0.0544992     0.0264291
  14  13 2587.3174    1.8462  0.8939 11.3509 -0.0093  0.0346   0.0560   0.0774    0.1102   0.0000   432.1599      -4.95920       17.9898       15.1812       1.04596      0.353820      -5.39340      0.833396     -0.157327     0.0438800      -2.23722      -1.44591      0.995474     0.0816992     -0.301347     -0.112835    0.00553278    0.00861029       4.11903       5.17019       5.46027       5.68210       5.23456       4.12444       3.43948       3.09839       2.19312       1.51650       1.06250      0.755624      0.488786      0.264149      0.167995     0.0937650     0.0504553     0.0310980
  14  14 2728.2425    2.6857  0.8679 11.3988 -0.0039  0.0319   0.0763   0.0685    0.2052   0.0000   435.3688     -0.282569       19.0562     -0.661299     -0.189260       4.98867      -4.06459      -1.09210      -2.41953      -1.29417       1.01304     -0.353279      0.714447     -0.322556     -0.124227    -0.0600018     0.0189225    0.00419328       3.30770       4.39570       4.35373       4.77782       4.13832       3.56142       3.40756       2.30633       2.00719       1.40297       1.07672      0.646835      0.440852      0.284534      0.166320     0.0905572     0.0471494     0.0242214
  14  15 2869.2775    3.4035  0.7414 12.0931 -0.0025  0.0309   0.1142   0.0641    0.2090   0.0000   437.4205       5.14137       12.1155       6.40779      -8.50759       3.59013       3.11179       2.59698      -1.93298      0.208127      0.640184      -1.04259     -0.655846     0.0253930    -0.0905880      0.118868    -0.0321931    -0.0177153       3.99442       4.98752       5.22644       4.84097       4.34266       3.81651       3.53475       2.81139       2.09001       1.63266       1.08492      0.696565      0.422320      0.270960      0.150118     0.0778863     0.0431737     0.0199601
  14  16 3010.1374    3.8576  0.8247 12.2703 -0.0061  0.0312   0.1191   0.0666    0.2127   0.0000   440.6464       4.47913       10.9966       8.73395      0.902006      -1.88393      -1.06689       4.38855       2.26810       1.45975       1.78031      0.279727     -0.659247     -0.369628     -0.136054    -0.0424039     0.0154742    -0.0513571       3.96400       4.90392       5.06923       4.94442       4.57838       3.69806       3.38610       2.89262       2.14473       1.55978       1.09299      0.691227      0.426579      0.258765      0.151373     0.0858972     0.0454509     0.0224958
  14  17 3150.5679    3.8811  1.0892 12.5686 -0.0041  0.0354   0.1053   0.0899    0.1910   0.0000   443.1174       6.49411       10.5155       9.01735       10.8592     -0.323276       3.44713      0.527046      -2.19366      -1.70274       1.97212       1.67078     0.0163290     -0.309945    -0.0789841   -0.00777129    0.00653991    -0.0211017       3.89052       4.84261       5.73415       4.93835       5.00223       4.30488       3.33619       3.02267       2.16014       1.55303       1.16965      0.722717      0.504916      0.311984      0.159391      0.101193     0.0520925     0.0269248
  14  18 3290.7893    3.5154  1.4477 12.2354 -0.0040  0.0392   0.0824   0.0975    0.1259   0.0000   431.8809       5.84572       21.2416       2.28067       3.72973     -0.384654      0.709863       3.34625      0.351911      -3.62904      -2.03016     -0.238703      -1.29488     -0.721053     -0.142579      0.133993    -0.0302948    -0.0252556       4.09596       5.38414       5.59891       5.53603       5.18313       4.59949       3.93209       3.18766       2.52738       1.86911       1.37411      0.862971      0.594101      0.359226      0.224739      0.121465     0.0627762     0.0310545
  14  19 3431.3836    3.0253  2.0930 11.9555 -0.0000  0.0486   0.0626   0.1260    0.0858   0.0000   433.8904       7.22346       6.73068      -6.19257      -7.92423      -5.45310      0.103737      -6.32318       2.87994       4.39355       1.79826     -0.301670      -1.12690      0.131721      0.132877     -0.122124    -0.0470019     0.0128878       5.59337       7.13115       7.30212       7.16274       6.64639       5.77894       5.34307       4.29113       3.32725       2.37947       1.78361       1.14516      0.743531      0.460338      0.261718      0.150904     0.0735925     0.0382347
  14  20 3572.1881    2.5435  2.6820 11.5592  0.0010  0.0556   0.0472   0.1465    0.0725   0.0000   443.4788       1.66149      -3.27703      -8.04816      -7.33731      -8.01466       1.97806       7.78848      -7.95567      -1.02392       3.13331     -0.133713       1.18749    -0.0559332   -0.00194981      0.120244    -0.0517930     0.0319552       6.23842       8.04985       8.22763       8.32425       8.03990       7.01942       5.82326       4.61360       3.67835       2.60757       1.95402       1.27745      0.870225      0.524318      0.311229      0.173057     0.0894265     0.0448084
  14  21 3713.0442    2.0325  4.5516 10.8615  0.0002  0.0781   0.0298   0.1989    0.0615   0.0000   437.0790      -8.73628       6.24960       16.2711       14.4493       15.3459      -6.62457      -11.8844     -0.178042     -0.640620       2.48766      -1.82064     -0.792336      0.551014     0.0105486     0.0931867      0.108391    -0.0414220       8.37201       10.7340       11.4538       11.3913       10.7310       9.16313       8.27894       6.60252       5.20574       3.94794       2.69489       1.88161       1.20579      0.751638      0.449432      0.253766      0.127647     0.0669783
  14  22 3853.9865    1.6869  5.8722 10.5880 -0.0010  0.0944   0.0238   0.2528    0.0559   0.0000   428.8334       28.8746       31.5310       1.19920      -12.9983       8.27899       3.40286      -8.53440      -1.41870      -4.52391     -0.228694      0.204783     -0.948759      0.295408      0.118272      0.236081      0.361035     0.0343772       10.1899       13.0921       14.0755       14.2889       13.0716       11.7502       9.87572       8.02892       6.07873       4.74134       3.35810       2.25408       1.51364      0.966441      0.555862      0.317107      0.167511     0.0801794
  14  23 3995.3431    1.3898  7.7096 10.3039 -0.0023  0.1161   0.0200   0.3316    0.0559   0.0000   456.7572      -14.0797       9.26903       1.04064       17.3610       11.1901       3.32175      0.505109       8.88247       3.23179      -1.90314       2.45855      -1.22212      0.866043    -0.0605445     -0.193822     -0.231241     0.0170705       12.6718       16.3437       17.4844       17.6592       16.0978       14.5898       11.9362       10.0790       7.61252       5.75828       4.10176       2.81537       1.83323       1.17561      0.667017      0.390457      0.196582      0.100497
  14  24 4136.6395    1.1660  9.0295 10.1024 -0.0024  0.1424   0.0177   0.3968    0.0558   0.0000   458.7471       20.2395       25.7275       9.88795       12.7973      -19.6567       9.78805       7.04519       17.8705       2.06796       5.23940      -2.38113      -1.68076       1.50587    -0.0114737     -0.174779    -0.0992632     0.0383928       15.0045       20.1092       21.2035       20.9483       19.3166       17.6662       14.8425       12.2992       9.48655       7.14907       5.12196       3.52704       2.27404       1.44013      0.857503      0.489373      0.230009      0.120583
  15   9 2049.6247    0.6130  0.5249  9.3917 -0.0059  0.0229   0.0212   0.0559    0.0834   0.0000   435.3664       1.26833       16.6463      -1.47361      -3.54301      0.691142      -1.78846      -2.77003      -2.07089       1.30673      0.121711      0.365282     -0.476600      0.116511     -0.110508    -0.0784683    -0.0327123  -0.000516411       2.15312       2.84527       2.98326       3.00900       2.82248       2.67525       2.18265       1.89353       1.51677       1.18226      0.838356      0.527734      0.427283      0.277797      0.146230     0.0872307     0.0592893     0.0302743
  15  10 2195.8120    0.8491  0.6835  9.9400 -0.0069  0.0323   0.0281   0.0655    0.0877   0.0000   439.2890       4.27709       9.83032       3.13853      -3.79535       4.80076       3.45453      -1.01684     0.0128476      -2.60017      0.468495      0.314302     -0.417053     -0.317780     -0.210153     0.0643584     0.0376109    0.00516050       3.15276       4.23969       3.87072       4.04909       4.14246       3.53104       3.31922       2.32889       1.94986       1.35098       1.05675      0.803605      0.532211      0.352231      0.195982      0.119737     0.0633211     0.0304044
  15  11 2339.5651    1.1682  0.8321 10.2252 -0.0016  0.0284   0.0329   0.0682    0.0979   0.0000   439.4482     -0.776058       6.46623      0.308300     -0.847283       4.49711     -0.304596      -2.36134      0.405933      -1.24549     -0.116429     -0.574077      0.237602     0.0758856    -0.0198992    -0.0259104    -0.0699049     0.0126996       3.19888       3.84275       4.31346       4.22300       4.02925       3.38338       3.05091       2.45439       1.91534       1.49583       1.06324      0.709742      0.454013      0.303397      0.183121      0.112499     0.0617375     0.0333150
  15  12 2481.0006    1.7146  0.9419 10.6485 -0.0008  0.0287   0.0472   0.0780    0.1181   0.0000   444.4762       2.72435       7.60795       1.87439       10.5242       3.22002       2.24779      -1.39561       1.17193     -0.581779       3.07483     -0.386450     -0.797625     -0.427424   -0.00850169    -0.0748280     0.0258513     0.0341243       3.23621       4.31072       4.46937       4.42557       4.21050       3.64616       3.13458       2.59882       1.88925       1.47888       1.02388      0.733420      0.514527      0.306234      0.188276      0.106620     0.0592586     0.0309758
  15  13 2622.3384    2.0652  0.9498 11.2654 -0.0046  0.0333   0.0557   0.0744    0.1092   0.0000   436.5818      -3.91437       12.0929       4.77873       4.44653       9.47645      -1.81019      -2.78888       1.34089      -3.75412      -2.76472     0.0871287     -0.249395     -0.219869     0.0408536     0.0802660    -0.0495388   -0.00860641       3.59621       4.15748       4.49937       4.65754       4.36918       3.79776       3.05641       2.75628       2.27148       1.60938       1.14865      0.789570      0.562275      0.359514      0.204453      0.115728     0.0685928     0.0402428
  15  14 2764.1481    2.5676  0.7970 12.0731  0.0019  0.0273   0.0758   0.0691    0.0974   0.0000   438.2400       8.68623       11.6148       5.67164      0.612922      0.876918      -1.75904      -3.36909     -0.104674       1.62470     -0.824040      0.183231     -0.715111      0.202153     -0.186399    -0.0510481    -0.0204584     0.0520092       3.07378       3.84433       3.87099       3.95424       3.63108       3.30683       2.90614       2.42357       1.86423       1.46069       1.03674      0.710994      0.455533      0.285536      0.180159      0.108550     0.0588050     0.0290571
  15  15 2905.7638    3.4842  0.7596 11.8876 -0.0067  0.0244   0.0997   0.0608    0.1995   0.0000   438.3722      0.866372       14.7778       8.27356      -3.73544      -2.62065      -4.36191       3.73439       2.29618      -1.77833      -1.16047     -0.598890      0.422147     -0.586140     -0.120877     0.0256538    -0.0268199   -0.00312630       2.58663       3.21632       3.40522       3.37360       3.33004       2.85151       2.44010       2.05726       1.58025       1.24689      0.885767      0.597319      0.396851      0.261307      0.165686     0.0890277     0.0561754     0.0281560
  15  16 3047.1593    3.9717  0.9290 11.8137 -0.0151  0.0293   0.1145   0.0712    0.4386   0.0000   436.9911       5.51094       6.85443       8.00070       5.40061      -1.32721      -4.63759       2.81449       3.09321      -1.34363      0.225707      0.299734       1.18111      0.559643     -0.274968     0.0262951    0.00869625    -0.0585510       3.37745       4.38840       4.40205       4.27139       4.04533       3.78693       3.32441       2.62089       1.99577       1.47398       1.08946      0.806259      0.542095      0.350121      0.198054      0.111144     0.0586187     0.0299514
  15  17 3188.0059    4.0771  0.9197 12.5673 -0.0131  0.0307   0.1221   0.0695    0.2193   0.0000   440.3997       9.97501       13.9612       8.48296      0.889560     -0.241383       3.26791       5.64556       3.11187     -0.434694      0.283415      0.137564      0.364176      0.502649     -0.299684    -0.0172859      0.192098    -0.0176930       3.42820       3.90247       4.16519       4.26169       4.17181       3.70290       3.12896       2.59081       2.00625       1.53110       1.12646      0.803965      0.539272      0.334509      0.224336      0.132571     0.0737491     0.0374446
  15  18 3328.8136    3.4180  1.4744 12.4881 -0.0011  0.0394   0.0821   0.1030    0.1317   0.0000   443.4952       2.54131       15.4311       10.7271      -8.67271       5.77248      -4.11388      -5.14072       3.28315      0.154995      0.650789      -1.31511      0.855714      0.413898     -0.314593    -0.0859735    -0.0184510    0.00440191       4.16658       5.42609       5.54397       5.55072       5.59019       4.74783       3.94666       3.33739       2.55872       2.06562       1.43277      0.977831      0.683702      0.428131      0.272483      0.156574     0.0890894     0.0491812
  15  19 3469.9203    2.8501  2.2161 12.0158  0.0008  0.0510   0.0566   0.1252    0.0840   0.0000   439.8635       9.18638       6.93413       5.89413       3.80534      -11.9348      -5.08013       1.79213       2.62338      -2.14973     -0.450431     -0.863204     -0.599199     -0.459535     -0.358305    -0.0414015     0.0101361     0.0147307       5.13193       6.78987       7.17500       7.15484       6.97327       5.96760       5.36899       4.26392       3.42517       2.48029       1.96883       1.35589      0.900534      0.573935      0.365786      0.219399      0.113543     0.0572873
  15  20 3611.2922    2.3290  3.3516 11.3878 -0.0040  0.0624   0.0392   0.1669    0.0683   0.0000   430.9014      -1.81364       8.06592       5.22163       7.41398      -13.0031      -2.76447      -4.83112      -2.34802       8.22407       5.16075      -1.78963      0.416991      0.772534      0.227561     -0.330738      0.132767     0.0828564       6.43037       8.11345       8.76317       8.94620       8.08166       7.39391       6.57645       5.32553       4.25877       3.26339       2.34421       1.63901       1.15103      0.714643      0.437283      0.268778      0.139495     0.0744185
  15  21 3752.6877    1.9726  4.7366 10.8675  0.0008  0.0752   0.0282   0.2093    0.0604   0.0000   440.6100      -23.4846       16.5450       17.7550       1.02206      -16.3155       3.95757       3.37895      -6.69234     -0.202333       1.17230     -0.663069     -0.194365     -0.515735      0.566244      0.243553   -0.00271980     -0.126537       7.63694       9.72633       10.4151       10.4223       9.86474       9.09114       7.48043       6.50603       5.13523       3.95276       2.85903       2.00292       1.37226      0.883134      0.549230      0.328586      0.178934     0.0959772
  15  22 3894.1435    1.6792  6.3690 10.4568 -0.0021  0.0924   0.0220   0.2584    0.0563   0.0000   427.5333       17.3352       35.6237      -13.4675      -17.3385       14.8048       4.86008      -8.27204      -3.18246      -1.38885       1.05716      -2.26036      0.214920       1.03646      0.284310      0.366294     -0.230440     0.0120160       9.49129       12.3375       12.9190       12.9861       12.5384       10.9827       9.92019       8.00496       6.27313       4.92141       3.50446       2.55569       1.73288       1.12088      0.681133      0.398159      0.215817      0.114327
  15  25 4319.3215    0.9272 12.0584 10.0135 -0.0005  0.1939   0.0155   0.5675    0.0450   0.0000   463.1412       37.6073      -4.73642       16.6622      -15.6340      -18.8386      -8.15314      -8.85030      -26.7399      -5.74128       7.31762      -6.04699      0.700684       6.39000      -1.23109      -1.99559      0.634143      0.249357       19.4323       24.9415       26.5016       27.4390       24.6880       23.5693       19.3468       16.8299       13.4807       10.1360       7.49858       5.43358       3.63150       2.36706       1.48239      0.886242      0.465756      0.253015
  15  26 4461.4526    0.7403 14.1216  9.8614 -0.0062  0.2642   0.0134   0.7044    0.0420   0.0000   440.0373      -49.3217      -51.9093       65.4407       40.9900      -26.4592      -36.6526       43.1790       27.6388       17.9601       9.47401      -6.16358      -4.03422      0.340316       2.16321       1.36740      0.827498     -0.263140       25.6428       33.9947       36.7392       36.2853       35.2671       31.2291       27.4928       22.2372       18.1618       13.8385       10.3565       7.31587       5.00266       3.30855       2.08725       1.26270      0.652263      0.351141
  15  27 4603.1305    0.5934 15.3766  9.7280 -0.0040  0.3278   0.0110   0.8522    0.0361   0.0000   429.3962       58.8688       34.6428      -40.7650       3.16862      -14.7015      -47.5357      -20.8358       9.74054      -21.4677      -18.2019       20.0445       11.2125      -9.52492      -5.47880      -3.66776      0.945062      0.205619       31.8834       42.2698       44.2805       44.9135       42.8267       38.6745       34.3312       27.7880       22.6818       17.6319       12.9471       9.30553       6.39737       4.20345       2.61302       1.61255      0.815577      0.442267
  16   8 1933.1289    0.5081  0.4853  9.1792 -0.0080  0.0240   0.0185   0.0483    0.0638   0.0000   439.5381     -0.877009       10.2820       1.79633       2.41123       5.11542      -2.29615       1.21986      0.959228      0.213287     -0.495431      0.242537       1.07393     -0.282498     0.0174387     0.0601380     0.0274619    -0.0394581       2.14610       2.99181       2.87113       3.31335       2.94600       2.87497       2.23825       1.94747       1.53675       1.26203      0.844875      0.682429      0.432969      0.287845      0.177442      0.121964     0.0704726     0.0390236
  16   9 2081.6123    0.6843  0.5725  9.5261 -0.0062  0.0243   0.0233   0.0521    0.0793   0.0000   444.7063      0.942450       7.44906       7.62147      -2.44156       2.34428      -1.53452     -0.736169      -1.29556       2.12538       1.49534      0.437854      0.424635     -0.579995      0.327148     -0.136285     0.0272031    -0.0102954       2.45498       3.06781       3.14445       3.28478       3.06720       3.00968       2.49464       1.91434       1.47559       1.23443      0.940454      0.666400      0.452594      0.297170      0.188607      0.126062     0.0744826     0.0398261
  16  11 2372.5487    1.2348  0.9333 10.5495 -0.0092  0.0339   0.0333   0.0758    0.0889   0.0000   437.9104       5.17769       9.24345      0.529127       1.05569       8.87762      -1.95447      -2.13797     -0.622068       1.00773      -2.74924       1.16041     -0.119531      0.886748    -0.0986717     0.0679654     0.0791217     0.0268563       2.95905       4.42732       3.98247       4.55716       4.08619       4.07209       3.15735       2.92082       2.04345       1.67710       1.15705      0.895504      0.666505      0.436348      0.263916      0.163326     0.0907120     0.0501540
  16  12 2514.8124    1.8129  0.8788 10.8413 -0.0027  0.0279   0.0472   0.0641    0.1054   0.0000   437.3817     -0.862069       9.01236       2.80407      -1.87102      -2.73208      -2.98208      -1.77833      0.644293       2.14228      0.198803      0.133589      0.772101      0.138225      0.118771   -0.00503673     -0.205984     0.0510240       2.66018       3.44774       3.76267       3.63115       3.43931       3.09301       2.80001       2.27086       1.93135       1.45982       1.07395      0.782073      0.530440      0.334608      0.228285      0.131294     0.0761130     0.0446858
  16  13 2656.9296    2.2069  0.8665 11.4332  0.0013  0.0310   0.0599   0.0660    0.1028   0.0000   434.9008       1.90632       9.99548       7.26007       6.89698      -3.60978      -6.84234       2.18644     -0.546353       2.52062       1.02152      0.288400     -0.372108     -0.972051     -0.264119     0.0611539    -0.0917424    -0.0303938       3.40281       4.64145       4.92864       5.12517       4.81532       4.25738       3.45516       2.70489       2.02605       1.55412       1.18807      0.791685      0.542033      0.362518      0.234817      0.142921     0.0882659     0.0489140
  16  14 2799.5063    2.9601  0.7763 11.9062 -0.0013  0.0256   0.0833   0.0609    0.1026   0.0000   441.8577      -1.15425       10.9231       2.49904      -3.19307       1.65079       5.84592     -0.659786      -1.24313      0.851427      0.759592     -0.814065      -1.12785      0.500182    -0.0742192    -0.0875254     0.0234960    -0.0455253       2.33965       3.21466       3.08770       3.47264       3.05900       2.89570       2.53710       2.11975       1.73584       1.27564      0.977076      0.689933      0.500165      0.340023      0.188676      0.128528     0.0699829     0.0400570
  16  15 2941.8235    3.3259  0.8632 12.3040 -0.0034  0.0286   0.0898   0.0650    0.1236   0.0000   433.8075       1.58432       13.4736       1.04963      -9.33541       3.71593       1.31180      -4.28021     -0.449662     -0.995091       1.25070      0.242501     0.0592488      0.378644     -0.284512     -0.118383    -0.0471354     0.0576709       2.81385       3.75928       3.94649       3.90441       3.39890       3.51178       3.05352       2.41631       1.94562       1.53210       1.04704      0.818257      0.573116      0.385806      0.230865      0.142186     0.0764765     0.0420313
  16  16 3083.4707    3.9653  0.9290 12.2549 -0.0051  0.0272   0.1042   0.0746    0.2159   0.0000   437.2186       6.97121       12.5694       4.49647      -2.55792      -2.32782       1.26969      0.135780       1.59986      0.587671      0.376846     -0.523817      0.836361    -0.0969382     0.0506578     0.0859254     0.0414827     0.0155528       2.64034       3.46641       3.59184       3.46588       3.23134       3.12519       2.63567       2.44874       1.91269       1.45226       1.12894      0.748462      0.560973      0.342612      0.223465      0.125996     0.0752908     0.0409790
  16  17 3224.9931    4.0868  1.3177 11.4106  0.0005  0.0344   0.0995   0.0873    0.4596   0.0000   434.4527       9.35870       15.8929       5.69568       6.27981      -2.08224       2.12262      0.522990       1.36980      -1.24568       1.82004    -0.0885198     -0.739363      0.142471      0.100855     -0.131628    0.00452122     0.0650250       3.28404       4.53533       4.78916       4.98525       4.62897       3.97162       3.58342       2.87382       2.16371       1.68446       1.26676      0.872129      0.630778      0.411553      0.260782      0.162868     0.0906763     0.0502245
  16  18 3366.3681    3.2720  1.7133 12.2005 -0.0025  0.0418   0.0761   0.1117    0.1470   0.0000   435.3667       9.23324       21.5357       19.7098      -2.68066      -2.40683      -4.22825      -2.26935       4.29422       1.94014       4.83983      -2.83059     -0.411036      0.140012     -0.219789     -0.236298      0.103519    0.00983785       4.30445       5.36788       5.79895       5.87682       5.51428       5.14175       4.33430       3.40112       2.84762       2.26752       1.65643       1.15388      0.772818      0.545758      0.336175      0.211770      0.130013     0.0728926
  16  19 3507.8944    2.7806  2.3948 11.8503 -0.0023  0.0517   0.0527   0.1312    0.0930   0.0000   440.2914       11.5460       11.7945      -2.69327      -9.39151       8.41892      -5.16878      -2.52515      -2.31161      -1.99406      -1.19952     -0.611364       1.46733     0.0638335      0.180658     -0.252830    -0.0475713    -0.0496656       5.07982       6.40635       6.70872       6.90565       6.66854       6.09816       5.43917       4.30628       3.49367       2.67852       2.03640       1.47760       1.06358      0.713610      0.451177      0.277418      0.162276     0.0874598
  16  20 3649.8109    2.2128  3.5592 11.2478 -0.0041  0.0627   0.0356   0.1747    0.0727   0.0000   431.5250       29.9811       5.77885     -0.609692       2.07120      -23.6967      -1.71137       4.80955      0.191230      -7.07406       2.88108      0.764942      -2.74681      -1.13338      0.803361     -0.100108     0.0339412     -0.147540       6.00488       8.04831       8.47350       8.50061       8.32023       7.44199       6.43203       5.34821       4.47749       3.35447       2.65417       1.76160       1.26018      0.845739      0.530149      0.325648      0.188819      0.106068
  16  21 3791.5956    1.8491  4.8508 10.8182 -0.0012  0.0772   0.0268   0.2097    0.0619   0.0000   435.3823       11.7418       10.0884       13.1069      -15.8952       17.0783       7.78723      -10.4465     -0.943626       1.46410     -0.574755      0.763473     -0.760329    0.00774419      0.818044     -0.282216     -0.105133      0.204604       7.25779       9.36921       10.1022       10.3241       9.73921       8.83662       7.91347       6.55694       5.33855       4.17704       3.12700       2.28861       1.53898       1.07659      0.660357      0.416628      0.240670      0.129775
  16  22 3933.3727    1.5444  6.8764 10.2846 -0.0020  0.0960   0.0200   0.2650    0.0579   0.0000   437.7368       3.73535       12.1468       1.58605      -24.2542       8.36147       12.2367       1.35625      -3.23311       3.32711     -0.174084       2.29620       1.48712     -0.305389      -1.43125      0.102434      0.223674     -0.148287       9.32828       11.9545       12.9918       13.1469       12.3886       11.3659       9.86141       8.34956       6.74982       5.29325       3.92244       2.84522       1.99462       1.31834      0.836608      0.520488      0.292497      0.164387
  16  23 4075.6114    1.2933  8.3716 10.2082 -0.0008  0.1195   0.0177   0.3422    0.0511   0.0000   445.7587       2.34316       30.3675      -12.8433       43.1450       7.17725       7.03098      -1.08228       7.74069       3.17814       3.89034     -0.884879      -2.00911       1.48906       3.23733    -0.0879973    -0.0650640      0.276843       11.2950       14.2668       16.2421       15.4759       14.9515       14.0658       12.1368       10.2481       8.38954       6.42899       4.87744       3.59542       2.44690       1.69025       1.09345      0.649857      0.368209      0.209647
  16  24 4217.5799    1.0499 10.7872  9.9646 -0.0009  0.1542   0.0154   0.4542    0.0503   0.0000   445.5597       22.7119      -17.1857      -26.3532       23.8678      -13.7531      -13.0738       13.9931      -3.48075      -13.5389       14.2172       3.57983       2.39967      -3.19544      0.477289      -1.35956      0.825850     0.0824357       14.6691       18.3951       20.6564       20.1707       19.4308       18.2386       15.6471       13.2217       10.8087       8.55219       6.22018       4.68776       3.20781       2.18951       1.38882      0.873954      0.485458      0.273565
  16  26 4502.2986    0.7237 15.9740  9.7794 -0.0014  0.2799   0.0110   0.7332    0.0364   0.0000   486.4074       6.54146      -52.6043      -24.1848       67.2460       27.0488       9.13773      -18.6949      -1.05693      -5.01469      -4.31472       4.97852       1.83462      -3.34463      -1.31895       1.07196     -0.619944      0.352530       25.9238       33.5149       37.6497       36.0309       35.4130       32.3731       28.8528       23.8432       19.7291       15.1983       11.3472       8.53653       5.91294       4.03263       2.58592       1.61419      0.873112      0.491204
  17   8 1963.2940    0.5363  0.4133  9.2383 -0.0069  0.0198   0.0209   0.0442    0.0622   0.0000   438.9766       4.39889       17.4625      -1.45232      -1.12325     -0.336558      -1.75791      -2.36865       1.47016      0.748595      0.126868      0.930156     0.0711546     -0.171504      0.228973      0.124416     0.0179516     0.0190826       1.90375       2.17492       2.44965       2.44769       2.35585       2.24257       1.96018       1.67316       1.28215       1.00492      0.773145      0.584976      0.427061      0.283763      0.193290      0.117177     0.0731904     0.0405895
  17   9 2112.9978    0.7595  0.5685  9.5391 -0.0092  0.0227   0.0247   0.0511    0.0758   0.0000   439.7917      -4.16340       9.03850       7.60978      -1.00228      0.482926       2.18397       1.31799       1.39067     -0.501766      0.608084     0.0163866     -0.908481      0.225605      0.477351     -0.255605      0.111340    -0.0503821       2.05983       2.43419       2.75328       2.71261       2.67405       2.45264       2.08898       1.81821       1.57578       1.13325      0.923226      0.656790      0.455495      0.325021      0.206686      0.132762     0.0778876     0.0489708
  17  10 2260.2601    0.9837  0.8795  9.9680  0.0078  0.0286   0.0265   0.0736    0.1050   0.0000   436.1902      0.544154       6.73592      -1.96317      -1.19679      -1.43431       2.27003       3.25599      -1.31450      -1.12009      0.960917    -0.0119571     -0.753587     -0.187897      0.288009      0.201460    -0.0504330    -0.0149292       2.70183       3.62107       3.48754       3.70583       3.61644       3.49780       3.02420       2.54203       1.95814       1.47715       1.10983      0.807816      0.692379      0.465627      0.312204      0.179971      0.108598     0.0614160
  17  11 2404.9944    1.3294  0.8260 10.7827 -0.0084  0.0275   0.0366   0.0667    0.0917   0.0000   434.4320      -1.97784       13.5852      -2.11748      -1.82153       2.80823      0.435557      -2.98958       3.14721       3.45860    -0.0500832      -2.77406      0.204210       1.01691   -0.00398841    -0.0903336    -0.0201580     0.0677836       2.65023       3.37111       3.65363       3.74863       3.59003       3.07647       2.87792       2.33985       1.95997       1.54533       1.07280      0.875578      0.575435      0.389440      0.260028      0.159448     0.0972436     0.0547476
  17  12 2548.0917    1.7948  1.0175 11.0423 -0.0012  0.0322   0.0447   0.0797    0.1028   0.0000   441.1393      -1.32177       15.4029       5.42115      -2.60191      0.311155       1.14561       4.03817     -0.600590       2.92249       2.50327    -0.0705259     -0.587354     0.0142475   0.000523559    -0.0868805      0.117266    -0.0486486       2.76278       3.42604       3.94810       4.07590       3.74755       3.21332       3.13398       2.57840       1.93837       1.74593       1.25502      0.929815      0.598880      0.482744      0.275181      0.184159      0.108053     0.0625580
  17  13 2691.0496    2.4050  0.8966 11.3475  0.0029  0.0267   0.0633   0.0700    0.1116   0.0000   438.7683     -0.502517       9.09204       2.10661       1.49974      -3.22803      -2.58222       3.93561       2.81534     -0.985195      0.121970     -0.609996     -0.924776      0.299889      0.280612      0.177513      0.120835      0.128423       2.76559       3.35871       3.25189       3.35704       3.49786       3.23901       2.93597       2.35715       1.91315       1.33098       1.04777      0.825082      0.635185      0.447058      0.296547      0.179944      0.101909     0.0606694
  17  14 2834.3353    2.9929  0.8079 11.9797 -0.0090  0.0263   0.0811   0.0620    0.1092   0.0000   437.5264       5.20005       2.68851       1.09185      -2.37786     -0.466426       2.75431      -1.85650      -2.75442      0.623523      -1.46747      -1.86684     -0.305246     -0.687064     -0.289456    -0.0975017     0.0682751    -0.0137309       2.37298       3.39375       3.52660       3.66791       3.55068       3.09936       2.84210       2.20008       1.81980       1.35099       1.13630      0.745525      0.567370      0.365369      0.243427      0.155067     0.0934265     0.0554915
  17  15 2977.1877    3.6605  0.8005 12.5791  0.0001  0.0292   0.1019   0.0672    0.1024   0.0000   439.2713      0.365565       10.3399      0.644366      -4.03024      -2.78424     -0.535631      -1.35582      -1.92596     -0.350602     -0.470255     -0.591822     -0.282961     -0.394127     -0.152679      0.198253     -0.129220    -0.0829206       3.48878       4.82533       5.49089       5.52709       5.28252       4.44731       3.62790       2.72909       2.08402       1.55602       1.11239      0.745268      0.514309      0.342273      0.224163      0.148227     0.0880097     0.0519700
  17  16 3119.3943    3.6915  1.0091 12.6040 -0.0077  0.0300   0.0916   0.0733    0.1389   0.0000   438.6035       5.56459       5.92184      -2.07921       2.79901       3.18001      -6.08202      0.257454     -0.203871    -0.0324324       1.28429      0.159698      0.653433     -0.113178    -0.0205994    -0.0233176    0.00983559   -0.00501615       2.74445       3.40118       3.88278       3.63411       3.52112       3.23571       2.90323       2.50054       2.02653       1.70518       1.26664      0.881036      0.625737      0.447143      0.288862      0.170053      0.102583     0.0625752
  17  17 3261.3587    3.7509  1.2988 12.2275 -0.0127  0.0357   0.0892   0.0850    0.2139   0.0000   432.0505       9.45779       16.6667       3.18872      -3.11808       8.29844      0.123647     0.0366274       2.94073      -4.44974      -2.44117       2.79152       2.15273     -0.403969     -0.799487     -0.394297      0.176038     0.0903707       3.41840       4.80588       5.10178       5.05480       4.92253       4.32879       3.78442       3.13636       2.41083       1.96672       1.50500       1.05118      0.750004      0.505607      0.319503      0.211133      0.123745     0.0757282
  17  18 3403.3522    3.2148  1.8394 11.9249 -0.0038  0.0425   0.0690   0.1115    0.1729   0.0000   433.5470       6.29634       12.9554       4.99025      -1.59164       2.08571      0.321602       1.32414       2.59261      -1.24220     -0.151217     -0.713342      0.626386      0.379661     -0.461502     0.0289682      0.117342     -0.160830       3.70988       4.96280       5.22642       5.23399       5.27765       4.68125       4.39246       3.55385       2.90720       2.21590       1.79799       1.27826      0.951209      0.661304      0.419066      0.277060      0.160782     0.0940848
  17  19 3545.5310    2.6060  2.8918 11.5232 -0.0000  0.0553   0.0459   0.1477    0.1016   0.0000   433.3394       12.5863       18.5523      -10.6879      -1.44017       6.38548      -3.89318       1.11405       3.69946      -2.85552       4.38758      -2.42057     -0.626432       1.03294     -0.116867      0.169243      0.178876      0.124820       5.01212       6.47905       6.86399       6.84483       6.66992       6.05919       5.68951       4.62921       3.95896       3.11899       2.43686       1.72186       1.25879      0.878448      0.561921      0.358417      0.206085      0.123043
  17  20 3687.7524    2.1462  4.2310 10.9834 -0.0023  0.0672   0.0313   0.1834    0.0750   0.0000   445.5692      -1.30939       22.6290       18.4478      -15.4997       2.58329       7.06257      0.504843      -3.97464       4.54000      0.352049      0.361601      -1.95331      -1.03301      0.488400     -0.114201    -0.0776906      0.328234       5.97312       7.89627       8.45860       8.66506       8.35113       7.68389       6.82239       5.75451       4.72428       3.70591       2.93228       2.07285       1.55422       1.00097      0.687219      0.434147      0.260733      0.151609
  17  21 3829.9506    1.7609  6.1529 10.4069  0.0001  0.0820   0.0217   0.2384    0.0615   0.0000   427.9699       24.4319      -2.20709       3.66617       13.2571       21.5590      -16.4108      -5.09678       5.10720      -1.78911       1.97539       1.78463      -1.71984      -1.21521      0.378607      0.308025      0.938629     -0.202514       7.46700       9.50923       10.4775       10.4118       10.0250       9.30667       8.35922       7.11039       5.85479       4.60159       3.49979       2.64007       1.85553       1.30447      0.858865      0.532509      0.316083      0.183789
  17  22 3972.4255    1.5130  7.3451 10.2672 -0.0031  0.0978   0.0186   0.2743    0.0536   0.0000   436.6048       7.21601       24.4962       14.2482     -0.635353       5.66308      -9.18298      -3.61710       3.50189      -9.17614      -1.98901     -0.234163      -2.64195      -2.14524     -0.397212    -0.0644668     -0.318318     -0.452647       8.75622       11.0938       12.3786       12.3146       11.9023       10.9034       9.78698       8.41010       6.81849       5.55333       4.15843       3.08790       2.27763       1.48785       1.00971      0.648614      0.377894      0.220829
  17  23 4114.8862    1.2161 10.1375 10.0082 -0.0030  0.1328   0.0156   0.3799    0.0519   0.0000   451.6167      -4.22597       27.1138      -4.73216      -37.1409       4.25921       6.32351       4.03331       7.38906      -13.8370      -11.6000      -2.51704      0.132621      -3.85800      0.706132      0.200547     -0.798436    -0.0675655       11.8210       15.4066       16.4726       17.1118       16.4092       14.8950       13.4148       11.2620       9.42178       7.48169       5.81097       4.21590       3.03580       2.07523       1.38646      0.880580      0.523591      0.309164
  18   7 1839.9480    0.4114  0.4084  9.0588 -0.0086  0.0230   0.0161   0.0444    0.0544   0.0000   441.9327      -1.37195       15.3701       3.19777      -2.06032      -1.93910      -4.05898      0.203151     -0.149433       1.23820       1.74471    -0.0513713     -0.641946     -0.366915      0.368581     0.0134934     0.0444481    -0.0260666       2.45597       3.03076       2.95636       2.81574       2.61086       2.68783       2.65233       2.18502       1.80490       1.45307       1.15926      0.833922      0.631034      0.412563      0.259231      0.169437      0.107348     0.0672564
  18   9 2143.6824    0.7785  0.7229  9.4620 -0.0033  0.0241   0.0213   0.0602    0.0841   0.0000   443.7077       1.78045       13.4815       2.56329      0.604346       2.40517     -0.210624       2.36862       1.82913     -0.949002      -1.70138     -0.520692      0.273648     0.0737941     -0.552233     -0.169497     0.0753353   -0.00824478       2.16924       2.81479       3.04177       2.93469       2.98847       2.78207       2.56945       2.07472       1.80826       1.37438       1.02838      0.787500      0.567799      0.428848      0.275615      0.176106      0.115772     0.0657673
  18  10 2291.6269    1.0813  0.7463 10.3733 -0.0083  0.0266   0.0311   0.0633    0.0959   0.0000   443.5451      -1.46979       15.7588      -2.65206      -1.90850       1.42379     -0.186709      0.331050       3.20638      -1.44484      -2.21338      0.638957       1.00187     -0.247245    -0.0726012      0.113977      0.107366     -0.113280       2.25753       3.02777       3.01387       2.99007       2.92906       2.73936       2.54063       2.26962       1.84770       1.47589       1.14664      0.874822      0.628946      0.444495      0.304046      0.183457      0.120098     0.0714625
  18  11 2436.9044    1.5187  0.9438 10.6091 -0.0008  0.0289   0.0391   0.0720    0.1219   0.0000   436.9985      -6.97743       9.20742       11.9669      -2.46159      -3.22152      -5.87660       3.99719       2.83218     0.0301081       1.21227      0.170964     -0.146041       1.01102      0.421092    -0.0451129     -0.140250     0.0722635       2.40174       3.26512       3.41630       3.68330       3.59611       3.13771       2.73279       2.44473       1.89649       1.55841       1.09088      0.908231      0.615099      0.463198      0.298759      0.208605      0.118787     0.0760767
  18  12 2580.8134    1.9948  0.8633 11.0920 -0.0062  0.0293   0.0522   0.0631    0.1074   0.0000   438.5164       4.54090       19.8912       3.08612       2.95750      0.315752      -2.22387     -0.373772       3.22625      0.358612     -0.671577      0.107677       1.95904     -0.152948     -0.399903     0.0213143    -0.0306055      0.189470       2.64077       3.58460       3.71618       3.60059       3.55197       3.17451       3.12156       2.45281       2.17977       1.58873       1.22879      0.914833      0.703127      0.494911      0.321112      0.220569      0.124082     0.0768256
  18  13 2724.7770    2.4781  0.7868 11.8843 -0.0026  0.0245   0.0672   0.0614    0.0896   0.0000   437.1048      -1.90931       14.7576       4.13200      -1.36813     -0.462772     -0.841932       3.06626      -3.07707      -1.58150       1.10956     -0.713210     0.0893511     -0.468785     -0.554877      0.100629    -0.0148509    0.00546700       2.25648       3.02702       3.13100       3.07782       3.05403       2.67268       2.51283       2.14685       1.83997       1.45887       1.06585      0.838283      0.602128      0.417838      0.268251      0.170519      0.112558     0.0654720
  18  14 2868.6710    3.1697  0.7727 12.2018 -0.0039  0.0249   0.0835   0.0556    0.0933   0.0000   437.1514       8.25990       14.0248      0.799232       3.44947       3.16586      -1.69311     -0.285079       2.24384      -1.91158      -2.21962     -0.604759      -1.11473     -0.636723     -0.105818     0.0816652     -0.116499   -0.00854711       2.14981       3.00061       2.87277       3.04693       2.91779       2.56609       2.50073       2.12639       1.84547       1.45065       1.17531      0.865526      0.595521      0.406145      0.262555      0.178245      0.111861     0.0647446
  18  15 3012.1244    3.8354  0.7337 12.7408  0.0002  0.0238   0.1051   0.0544    0.0868   0.0000   439.1938       7.09868       11.9311       1.71668      -1.01449       2.99173     -0.972976      -1.75153      -5.01647      -2.36993      0.678972     -0.693385     -0.507241      0.468973      0.183972    0.00287789    -0.0433158    -0.0247786       2.42751       3.17235       3.40624       3.53138       3.31546       2.87807       2.59562       2.30358       1.97757       1.49566       1.16470      0.828147      0.617649      0.360261      0.270136      0.164337      0.108135     0.0616848
  18  16 3154.8531    3.8876  0.9791 12.7415 -0.0116  0.0310   0.0978   0.0678    0.1118   0.0000   433.9281       3.61985       10.6874       3.35305      -9.83468     -0.281261      -5.95002       4.90708     -0.103274      -1.22171      -1.08455      0.774881      0.853743     0.0509042    -0.0561388     -0.129515      0.215599      0.243193       2.95430       3.69087       3.67149       3.72912       3.69960       3.43809       3.15450       2.72274       2.08242       1.71046       1.17199       1.00704      0.734331      0.539077      0.386571      0.259045      0.156701     0.0848434
  18  17 3297.3582    3.5326  1.5424 12.1763 -0.0057  0.0358   0.0740   0.0914    0.1373   0.0000   439.9254       4.67338       5.98161       9.50779       3.23228      -4.93603       1.51712       3.25725      -2.90746      -3.15335       1.76456      -1.18583     -0.319901     -0.182214      0.121611     -0.556540    -0.0206747      0.273130       3.04912       3.87057       4.25497       4.10246       4.29265       3.87328       3.36309       2.98868       2.51355       1.92417       1.48996       1.13117      0.822254      0.603136      0.396794      0.260159      0.158715      0.101437
  18  18 3439.9843    2.9486  2.0926 12.0371 -0.0036  0.0433   0.0593   0.1203    0.1112   0.0000   438.2646      0.464644       13.0707       9.44423      -1.05701       2.19807       5.59682      -1.42591     -0.470153       5.16337     -0.938069      -1.90988      0.578435     -0.421770     -0.997398    0.00252325      0.177946     0.0189272       3.78943       5.01125       5.48471       5.48705       5.46778       4.88773       4.40493       3.65780       3.10551       2.47856       1.88713       1.45510       1.02558      0.708780      0.476845      0.327342      0.195876      0.123840
  18  19 3582.5975    2.4982  3.3030 11.1617 -0.0008  0.0551   0.0388   0.1543    0.1070   0.0000   439.4826       10.9895       17.7582       11.1597      0.603921       6.21771       3.19490       3.31132      -2.54437    -0.0603898       1.83923      -1.24115      0.275106      0.525574      0.169121      0.271013    -0.0591489     -0.114953       4.77985       6.26566       6.63211       6.59205       6.38456       6.14353       5.21769       4.80409       3.99611       3.21802       2.57844       1.88457       1.34196      0.954065      0.646498      0.409569      0.255989      0.153782
  18  20 3725.2960    2.1058  4.4818 10.7791  0.0019  0.0675   0.0295   0.1843    0.0796   0.0000   441.7629       5.72519       1.38934       2.26325       3.53135       4.94436      -10.2923       9.64039       2.59756      -7.43758       1.75209      0.377616      -1.87451     -0.550099     -0.204791     -0.660744     -0.182671    -0.0609186       5.75087       7.52689       7.88912       8.31078       7.92569       7.34595       6.73424       5.75327       4.75337       3.83834       2.98266       2.23558       1.67575       1.14067      0.781932      0.507673      0.321984      0.192589
  18  21 3868.1227    1.6494  6.4725 10.2953 -0.0019  0.0845   0.0199   0.2366    0.0614   0.0000   440.4638       6.49277       17.3723       19.7087      -7.86188      -2.87340      -8.71651       10.5301      0.601509       2.32977      -2.27564      -1.29651    -0.0401273     -0.325748     -0.214834      0.335408     -0.865748      0.210740       7.33245       9.41725       10.3895       10.5555       10.2415       9.48578       8.49775       7.29044       6.04648       4.89085       3.79839       2.77680       2.13010       1.46866      0.996031      0.663345      0.399601      0.238768
  18  22 4010.9930    1.3556  7.9745 10.2122 -0.0013  0.1061   0.0165   0.3036    0.0485   0.0000   460.4310       15.4594       9.38625      -6.39332      -2.01908       20.7546      -10.0447      -4.51865       7.00447       5.93062      -2.31611      -4.20121      0.112530     0.0828004       1.13791      -1.49768     -0.979824     -0.237814       8.83755       11.5907       12.6261       12.9529       12.5662       11.6747       10.2858       9.09447       7.47263       5.93854       4.63021       3.48610       2.61160       1.83340       1.25572      0.820510      0.494779      0.300197
  18  23 4153.8304    1.1730  9.9829  9.9918 -0.0021  0.1298   0.0144   0.3708    0.0472   0.0000   431.8211       11.1479       12.4312      -2.53362       6.10331      -1.34039      -22.0181       4.37391       5.12096      -12.0799       1.87125       4.07688      -3.96384      0.223356       1.30075       2.76068     -0.202115     -0.639611       10.6922       14.1085       15.5264       15.7164       15.3161       14.3408       12.6495       11.0335       9.26452       7.28246       5.96619       4.23736       3.30296       2.21766       1.53929       1.02144      0.604401      0.373721
  18  24 4296.8354    0.9087 11.3222 10.0092 -0.0027  0.1698   0.0137   0.4866    0.0418   0.0000   430.0193      -17.0178       35.4981       26.0700       28.6064       48.0903      -18.2376      -15.8774       18.3717       11.4744      -5.96947       6.02444       3.30004      0.660302      -1.15532       1.72802      0.486332      -1.13236       14.1206       18.1868       20.3962       20.7430       20.0041       18.4332       16.8463       14.3425       12.0197       9.53348       7.51484       5.67292       4.17290       2.97891       2.03295       1.34138      0.800578      0.492289
  19   7 1867.2566    0.4508  0.3855  9.1612 -0.0051  0.0221   0.0176   0.0477    0.0541   0.0000   440.1403      -5.99569       13.5401       1.05088      -5.98495       2.58959      -3.80922       2.89604      0.817419      -1.46559       1.95053     -0.325159      0.520591    -0.0161264      0.454101     -0.217120    -0.0283778     0.0216154       2.04409       2.63594       2.88796       2.57194       2.72242       2.62527       2.63859       2.28168       1.60822       1.26401      0.848013      0.696497      0.602227      0.419068      0.343145      0.229890      0.138786     0.0727651
  19   8 2021.7552    0.6381  0.5611  9.1745  0.0005  0.0203   0.0193   0.0493    0.0761   0.0000   439.2935     -0.735782       13.0853      0.151048     -0.562535       3.85643      -1.22451       2.70347       2.86224       1.20052     -0.717653     -0.369427    -0.0704962     -0.445535    0.00588622     -0.142882    -0.0437266    0.00108276       1.90432       2.34128       2.35631       2.27365       2.32062       2.28220       2.09628       1.93309       1.49550       1.19932      0.886327      0.707621      0.557861      0.408136      0.291920      0.187641      0.115634     0.0813247
  19   9 2173.7811    0.8937  0.6642  9.7140 -0.0019  0.0240   0.0251   0.0519    0.0781   0.0000   438.8003      -4.26773       10.8278      -1.98332       2.01272      0.732744      -2.07034       2.03804       1.54659     -0.367662     -0.821329      0.486087      0.877438     -0.336146     -0.192355      0.139359      0.154183    0.00687049       2.13939       2.70252       2.81241       2.82875       2.74045       2.51524       2.12432       2.13667       1.82107       1.48655       1.24617      0.956719      0.687230      0.445501      0.267941      0.190066      0.148971     0.0969102
  19  10 2322.2227    1.1480  0.9560 10.2413 -0.0025  0.0286   0.0287   0.0770    0.0885   0.0000   435.2114       4.15030       14.9794     -0.533838       6.01962       1.20435      -1.25494      -3.25807     -0.641667      -1.84332     -0.510188    -0.0593263      0.749106     -0.388652     -0.312945   -0.00836003    -0.0462294      0.159070       2.29645       2.91570       3.26280       3.41571       3.17428       3.06309       2.70141       2.28776       1.98291       1.49804       1.23236      0.918460      0.655670      0.525142      0.332011      0.224543      0.146665     0.0886717
  19  11 2468.0799    1.5266  0.9866 10.7462 -0.0045  0.0320   0.0389   0.0725    0.1216   0.0000   435.3621     -0.812176       14.1441      -2.85009      -1.78894      -2.69067      -2.38561       1.13253       4.21666      0.117810      0.758396      -2.35051      -1.94528     -0.550223      0.154125    -0.0796514    0.00150962      0.138036       3.11863       4.43374       5.08971       5.26524       4.98556       4.39534       3.80621       3.02288       2.52481       1.85852       1.42070       1.02133      0.768414      0.508955      0.346146      0.231295      0.146380     0.0883493
  19  12 2613.1061    2.1120  0.9447 11.3887 -0.0037  0.0298   0.0515   0.0651    0.1103   0.0000   438.0215      -5.61699       15.0218       5.57909      -2.91291      0.127210      0.349149      -1.15891      -2.20614       1.33894       3.20117     -0.775615     -0.529197     0.0214928     -0.514790     -0.424088      0.217072    -0.0462359       2.61291       3.35819       3.43204       3.29423       3.59808       3.30026       3.31605       2.60167       2.09276       1.60506       1.21728      0.974533      0.774759      0.582774      0.406815      0.263783      0.174902      0.110343
  19  13 2757.9451    2.6544  0.8445 11.8573  0.0012  0.0241   0.0666   0.0664    0.0844   0.0000   438.0981    -0.0457287       15.1765       3.13060     -0.288791      -1.45725      -1.43288      -2.17528       2.11958      0.890771     -0.517601     -0.714398    -0.0438505      0.509334     -0.329555      0.331070      0.106515    -0.0947217       1.87857       2.55141       2.66331       2.83861       2.82054       2.46612       2.26054       1.93948       1.59432       1.35337       1.04037      0.754037      0.581826      0.395149      0.295154      0.185407      0.119373     0.0745472
  19  14 2902.4501    3.3752  0.8126 12.1969 -0.0038  0.0242   0.0840   0.0567    0.1016   0.0000   437.9690       5.76688       6.53749       2.75015     -0.511372       2.49298      0.672614      -2.34081     -0.644247      -2.52990     -0.292582     -0.194132      0.708020      0.442217     -0.906206     -0.123601      0.241926      0.121124       2.13265       2.69114       2.81130       2.85296       2.74055       2.58217       2.38098       2.04798       1.72074       1.50112       1.21643      0.816052      0.637181      0.455563      0.303970      0.199238      0.132618     0.0799977
  19  15 3046.5331    3.9877  0.8568 12.5508 -0.0008  0.0245   0.0983   0.0615    0.0977   0.0000   436.5604       3.36553       13.5219       6.09752      -4.25366      -2.90305      0.745740       2.08753      0.101103      -4.26296      0.208650      0.659650      -1.11464     -0.715490      0.388097    -0.0984564      0.145824    -0.0855061       1.99994       2.77860       2.85388       2.92239       2.86195       2.59887       2.34051       2.08369       1.69132       1.48110       1.15380      0.847838      0.625189      0.442874      0.292220      0.189602      0.125865     0.0811275
  19  16 3189.8391    3.7946  1.1515 12.7901  0.0025  0.0368   0.0894   0.0805    0.0903   0.0000   439.2404      -4.49887       12.1320       11.9395      -6.31792      -3.79167       2.11500       4.42745      -3.68864      -2.47829      0.110385      -1.44833      0.440619      0.145679      0.184289    -0.0205563      0.130262      0.101608       3.59501       4.87702       4.20403       3.76629       3.71016       4.31767       4.32335       4.35607       3.19605       2.10153       1.36982       1.26837       1.16058       1.02764      0.680168      0.438728      0.289025      0.157812
  19  17 3332.9625    3.4131  1.3873 12.6869  0.0008  0.0355   0.0736   0.0882    0.0837   0.0000   438.9037     -0.872037       12.9874       4.14466       3.43661      0.345380      -4.83737      -2.84193       2.72204      0.520936       1.58466     0.0747965      0.156566      0.789025    -0.0948993     -0.155147      0.348693     -0.209098       2.86373       3.85959       3.85779       4.18562       3.95041       3.81621       3.25427       3.01560       2.51174       1.98559       1.58195       1.17020      0.907603      0.645731      0.462121      0.284677      0.198771      0.117382
  19  18 3476.1709    2.7844  2.3332 11.7845 -0.0038  0.0438   0.0487   0.1216    0.0919   0.0000   442.2008       2.10170       8.11522      -7.41854       2.50987     -0.860033       3.51291      -4.28159     -0.148053      0.595052       2.83566     -0.915387      0.786083     0.0186698     -0.617999     -0.170635      0.233992     0.0254051       3.45724       4.70131       5.13947       5.34658       5.11768       4.70803       4.27215       3.63130       3.04743       2.46728       2.00651       1.45205       1.12403      0.782427      0.546792      0.355773      0.237204      0.147674
  19  19 3619.1931    2.3574  3.6951 11.0415 -0.0037  0.0567   0.0335   0.1559    0.0838   0.0000   439.2010       13.0936       17.6549       3.32211      -13.3132       4.37478       5.50078      -1.82886      -3.07260      -3.87603      -2.05356      -4.38890       2.01449      -2.44662      0.155785     -0.349966     -0.829540     -0.189516       4.54995       5.91837       6.54283       6.53616       6.60899       5.84386       5.56194       4.74224       4.02847       3.25679       2.63167       1.99843       1.48314       1.05835      0.735533      0.492267      0.308302      0.203663
  19  20 3762.4979    1.9192  5.1864 10.6664 -0.0018  0.0734   0.0247   0.2025    0.0653   0.0000   429.9877       4.84346       23.4559       7.69547     -0.535213      -4.23619      -6.25693      -5.53661      0.589293     -0.961567      -6.03327      -7.09064      -2.65091      -2.10540      0.500113       1.34830     -0.824236     -0.878156       5.92685       7.58128       8.56397       8.42112       8.22251       7.96705       7.03586       6.27332       5.18805       4.31686       3.34769       2.55627       1.94103       1.40478      0.961595      0.668801      0.403875      0.255019
  19  21 3905.7897    1.6632  6.6293 10.2188 -0.0005  0.0851   0.0189   0.2306    0.0589   0.0000   438.0626      -14.1166     -0.158213      -8.01306       1.30495      0.785500       4.84690       5.86762      -5.79843      0.679883      -2.09011      0.508869    -0.0520209       2.25217      0.338409     -0.407325     -0.376521      0.532244       6.75529       9.05262       9.90837       10.0712       9.92362       9.20653       8.15438       7.32460       5.94078       4.99769       3.85878       3.05454       2.14721       1.61410       1.10248      0.760837      0.449291      0.292361
  19  22 4048.9956    1.3080  8.5692 10.1465 -0.0029  0.1103   0.0154   0.3127    0.0450   0.0000   443.0759      -10.4655      -5.71465      -3.50403       3.43577     -0.270265      -20.6097      -11.2507      0.627450      -17.7707      -1.48768       10.2876       1.42827      -2.35600     -0.816337      0.509856      0.107695     0.0145835       8.90390       11.4851       12.9017       13.0499       12.6401       11.9445       10.6070       9.36222       7.95639       6.51115       5.10021       3.96065       2.90871       2.10907       1.43546      0.973224      0.611926      0.389767
  19  23 4192.3166    1.1156 11.0433  9.9422 -0.0010  0.1404   0.0136   0.4076    0.0441   0.0000   419.4570       17.7072       53.9170      -34.5453      -2.10200       9.24239      -7.36493       5.43901       8.43351      -25.6292      -5.71680       7.36594      -3.67943       1.61692       1.03849     -0.925253      0.859020      0.861660       11.2207       14.8132       16.3384       16.4746       16.1203       15.2034       13.7078       11.9885       10.1812       8.18651       6.54897       4.91747       3.81071       2.68504       1.87289       1.26712      0.783937      0.499138
  19  24 4335.8083    0.8771 12.5804  9.9880  0.0018  0.1823   0.0127   0.5217    0.0375   0.0000   437.4482      -15.0302      -1.20406       26.2513       17.6199       24.2417       23.3269      -44.5233      0.455373       3.76218      -13.9042      -4.61651      -3.18141      -8.23675      -3.32510       2.56985      0.134099      -1.03417       14.6369       19.0889       21.1861       21.7769       20.9239       19.8474       17.8899       15.5037       13.1093       10.6520       8.41818       6.45120       4.88963       3.52033       2.42666       1.63082       1.05214      0.663679
  19  25 4479.5936    0.7290 14.9640  9.8205  0.0003  0.2349   0.0103   0.6458    0.0341   0.0000   435.4574      -1.23464       45.7459      -23.0150      -43.8980       28.2048       39.2511     -0.258278       6.24966      -8.43164      -3.38386       6.90261     -0.750483       1.76631      -6.22747     -0.405295      0.752824       1.13101       18.4816       24.0577       26.3621       26.8139       26.6020       25.2599       22.5065       19.5446       16.8525       13.5077       10.8611       8.40828       6.32960       4.46091       3.27014       2.14877       1.36628      0.881270
  19  26 4621.9177    0.6029 17.8173  9.6796  0.0027  0.3185   0.0083   0.7958    0.0283   0.0000   447.6252       62.7605       10.5467       19.8811      -7.45061      -49.9773      -53.4793       53.1806       47.4586      -63.2425      -32.9163       7.55930      -9.12557       2.16558      0.916325      -1.00022      -1.91906       1.54208       25.1806       33.0761       36.1762       36.7118       36.4537       34.0447       31.0206       27.0240       22.9113       18.3706       14.8795       11.2336       8.65582       6.20665       4.42833       3.01035       1.82764       1.18258
  20   5 1566.5220    0.1892  0.1649  8.9112  0.0007  0.0161   0.0121   0.0331    0.0347   0.0000   437.7097      0.929074       16.3651       1.54195      0.975636       1.52492      -2.11847     -0.429136     -0.858690      -1.54106      0.307819      0.763268    0.00860482     -0.139556      0.332512      0.291274    -0.0627165    0.00895387       1.58913       2.18355       2.45465       2.61642       2.62510       2.29461       2.05675       1.57881       1.32498       1.04587      0.724298      0.550254      0.387699      0.323616      0.193765      0.144324     0.0837752     0.0670410
  20   6 1734.1813    0.3097  0.2594  8.9828 -0.0127  0.0196   0.0144   0.0358    0.0421   0.0000   439.1984     -0.824272       17.3357      -2.29754     -0.850494     -0.657726       2.66217     -0.340408      0.776629     -0.910807    -0.0781887     -0.117468     -0.592136     -0.153571      0.497271     0.0612844      0.101243    -0.0177085       1.76464       1.96106       2.33082       2.22359       2.26827       2.12765       1.94059       2.29352       1.63413       1.25425      0.878146      0.642814      0.530454      0.432334      0.391441      0.275141      0.176188     0.0753016
  20   7 1893.9291    0.4571  0.3625  9.2263 -0.0109  0.0199   0.0171   0.0383    0.0508   0.0000   438.7794      -1.25824       13.2735     -0.583226      0.900573     -0.814124     -0.566899    -0.0413713   -0.00154556     -0.460563      -1.88431      0.633157      0.653721      0.325074     -0.145961     -0.281330      0.113838     0.0178250       1.79639       2.57204       2.82811       3.03052       3.00268       2.72094       2.22081       1.92543       1.43885       1.16574      0.956378      0.608476      0.495091      0.333891      0.232268      0.173214      0.111446     0.0708928
  20   8 2050.0554    0.6606  0.6331  9.3142 -0.0024  0.0242   0.0190   0.0556    0.0677   0.0000   438.6009      -4.65160       9.95864      -2.43640      -2.07824      0.524431       4.31446       2.67441       1.55789     -0.740053       1.01690       1.32760       1.11845      0.255181      0.382591     -0.411711     -0.125463      0.118580       2.10413       2.69192       2.66466       2.55336       2.36438       2.48559       2.38147       2.36643       1.94683       1.56533       1.15876      0.848679      0.698894      0.598508      0.441420      0.320266      0.191312      0.111427
  20  10 2352.4324    1.2357  0.9999 10.2088 -0.0012  0.0291   0.0283   0.0642    0.0956   0.0000   435.9593       1.74015       12.9650     -0.285653     -0.289703       5.36815       3.43242       2.18146       3.04703       2.05497       3.15065      -1.73291      0.342375    -0.0531910     -0.346389      0.137514      0.101660     0.0320120       2.15876       2.87459       3.00968       3.17010       3.18036       2.92319       2.74948       2.28347       1.97401       1.56776       1.30442       1.00903      0.732382      0.537694      0.386402      0.274251      0.175231      0.116909
  20  12 2644.8708    2.1901  0.9314 11.4537  0.0009  0.0264   0.0530   0.0669    0.1098   0.0000   439.9219       6.31050       16.4795     -0.453966      -2.44852      -2.73269       1.75349       2.92866       1.65550      0.265474       1.53025     -0.497596     -0.837288     -0.588459     -0.102379     0.0234405      0.169792    0.00227505       2.08693       2.88894       3.11151       3.21348       3.25825       2.88943       2.65188       2.20579       1.92832       1.50216       1.18346      0.893056      0.694135      0.488189      0.348369      0.240134      0.154580     0.0993105
  20  13 2790.6290    2.6907  0.8537 11.9807  0.0020  0.0254   0.0652   0.0600    0.0888   0.0000   436.3841       7.39717       14.2478       1.49126      0.580909      0.191908      0.979745       2.41320       1.98276     -0.804972     -0.331971    -0.0355350      -1.07610      0.717215      0.641822     -0.258375     -0.119197    -0.0629342       2.07091       2.48759       2.84195       2.80656       2.85085       2.68377       2.34085       2.07601       1.77335       1.38455       1.09649      0.864931      0.669959      0.479770      0.335781      0.233716      0.158378      0.104257
  20  14 2935.9917    3.6606  0.7761 12.3520 -0.0036  0.0223   0.0917   0.0525    0.0945   0.0000   437.6800       2.08232       10.6552    -0.0419965       1.50501       1.90977       3.01745      -4.03410      -4.37524      0.575172      0.225181      -2.07659      0.131480      0.161628      0.248531      0.138682    0.00211666     -0.153797       1.69697       2.36578       2.36699       2.55274       2.48822       2.39472       2.11910       1.89782       1.63542       1.31897      0.999571      0.745810      0.602973      0.454302      0.323472      0.224859      0.142553     0.0913772
  20  15 3080.4602    3.8309  0.9040 12.6320 -0.0006  0.0260   0.0921   0.0631    0.0918   0.0000   436.3650     -0.239067       17.2110      -1.35925       3.25674       5.12527      -2.32313       5.55975      -4.59470      -1.17133       2.66725      0.781904     0.0924610      0.487414     0.0824231     -0.271796     -0.272833     0.0400171       2.07279       2.87048       3.05212       3.37020       3.05467       2.94950       2.53670       2.23235       1.85774       1.55902       1.16319      0.912092      0.673190      0.497690      0.322402      0.226922      0.151632     0.0914614
  20  16 3224.3921    3.7395  1.2558 12.5604 -0.0004  0.0306   0.0763   0.0829    0.0926   0.0000   443.0395       2.31769       10.8014       1.34537      -1.82076       1.05320      0.431256      -3.80224       1.20787      0.746792       1.00017     -0.331320      -1.29472      0.137324      0.613295      0.227224    -0.0917561     -0.103061       2.51745       3.35226       3.38240       3.55088       3.38916       3.21555       2.94810       2.65793       2.24026       1.89376       1.50903       1.10965      0.882141      0.613916      0.464313      0.303858      0.192570      0.125874
  20  17 3368.0927    3.1791  1.8450 12.1992 -0.0030  0.0385   0.0570   0.0998    0.0721   0.0000   435.3904       8.25255       8.40794       9.40107       1.21355       3.59575       1.02223       1.07261      -1.08713       2.16756      -2.27574     -0.978463     0.0824510     0.0105264     -0.888356    -0.0346801    -0.0666494      0.225725       2.92209       3.83442       4.14943       4.41948       4.29008       3.93238       3.53887       3.23053       2.67493       2.14206       1.69725       1.35773      0.996577      0.757723      0.519024      0.366282      0.241401      0.149207
  20  18 3511.8944    2.6409  2.5443 11.7514  0.0010  0.0476   0.0429   0.1238    0.0731   0.0000   442.2468       7.57026       3.39872      -7.44137       1.46687       7.47613       1.43444       4.42339       2.18003       2.78131       6.85243     -0.287130      0.794629      -1.33085      0.834119      0.338869      0.469346     0.0428783       3.60417       4.83444       5.44438       5.31632       5.60715       5.03736       4.56738       4.01672       3.22777       2.74945       2.20015       1.67626       1.28653      0.914367      0.643320      0.434608      0.300968      0.192187
  20  19 3655.5694    2.2780  3.9072 11.0988 -0.0009  0.0599   0.0317   0.1568    0.0738   0.0000   440.7143       5.14332     -0.659066      -1.35477      -9.22690      -1.50021      -10.1546      -1.71019      -3.24670      -7.03146       3.75341       1.36570      -3.62133     0.0666060       1.14212      0.844275     -0.547034     -0.302690       4.61990       6.15845       6.67341       6.85083       6.69138       6.31007       5.85839       4.93019       4.30530       3.60034       2.88376       2.24097       1.66938       1.20217      0.844870      0.585031      0.379599      0.243416
  20  20 3799.1482    1.8590  5.6260 10.4515 -0.0008  0.0725   0.0215   0.2035    0.0630   0.0000   448.6305       10.9703       27.6221       20.3577       2.06623      -5.88125      0.341544      -1.02374       1.03144      -10.5058       5.55987      -1.54526      -1.94838       2.01855      0.252026      -1.82451      0.513719    -0.0230664       5.57641       7.17142       8.00244       7.96866       8.05849       7.44822       6.77639       6.19451       5.14027       4.25944       3.42223       2.61301       2.00821       1.50065       1.04366      0.740088      0.463056      0.306408
  20  21 3942.8162    1.5264  7.9326 10.1604 -0.0015  0.0953   0.0165   0.2688    0.0508   0.0000   446.0149      -1.15972      -2.15323       4.50103      -7.61090      -5.23755      -7.89371     -0.340428       2.74377      0.632866      -9.29022       2.08148       2.73098      -4.93628     -0.976175      0.955290      0.910306      0.142238       7.21768       9.56296       10.4392       11.0080       10.2912       10.1656       8.97332       7.99494       6.78394       5.61842       4.54867       3.49447       2.67424       1.93406       1.36467      0.968450      0.595909      0.394687
  20  22 4086.5465    1.3038  9.3543 10.0348 -0.0015  0.1096   0.0141   0.3217    0.0436   0.0000   449.7625       7.29855      -6.49100      -12.7039       30.0998       19.9563      -5.98630      -11.5842       2.01202     -0.393063       4.77609      -6.56379      -1.06930      0.636653      -1.05349       1.77707      0.394728     -0.178688       8.39516       11.0628       12.2853       12.3774       12.4609       11.5962       10.5782       9.30843       7.76747       6.48151       5.21052       3.96222       3.07240       2.25726       1.57328       1.12130      0.709209      0.457960
  20  23 4230.2305    1.0217 10.5547  9.9654 -0.0014  0.1389   0.0129   0.3933    0.0414   0.0000   406.9731       28.6695       30.5585       19.4121       4.81874       10.4068      -3.72130      -19.2913       1.57375       16.9806      -1.30939      -2.07906       1.47569       1.23481       1.66443       1.43567      0.225649      0.660768       10.5249       13.9444       15.1492       15.5282       15.2683       14.4143       13.2082       11.7111       9.94534       8.28847       6.63727       5.21078       3.92773       2.91066       2.01843       1.43522      0.901726      0.595114
  20  24 4374.0180    0.8345 13.8489  9.9710 -0.0041  0.2082   0.0112   0.5690    0.0344   0.0000   429.5607      -29.2199       12.3257       23.6911      -36.0961      -11.8214       46.9409      -3.40880      -14.3650       21.4400       19.9205      -2.54407      -3.94300      -7.22898       2.44137       3.23310       1.99554      0.933274       15.3736       20.4039       22.4170       23.4514       22.6617       21.4510       19.5996       17.2307       14.9837       12.0996       9.91828       7.57325       5.93327       4.27041       3.05516       2.11367       1.34202      0.875556
  20  25 4518.0264    0.6841 16.1183  9.7997 -0.0024  0.2618   0.0088   0.6865    0.0304   0.0000   431.5559      -10.6965       11.2962       70.9648      -22.2997      -39.3275       8.06574      -20.3399       4.66604       11.1149       8.41650      -8.81931      -9.39372       6.99710       8.13057      -2.11225    -0.0794507       1.36611       18.9364       26.1476       28.0110       29.3873       28.6974       26.8816       24.8305       21.6287       18.8184       15.4001       12.3622       9.71821       7.45577       5.43891       3.80114       2.71947       1.68190       1.07455
  21   7 1919.7861    0.5117  0.4649  9.1257  0.0016  0.0192   0.0158   0.0417    0.0555   0.0000   439.9164      -3.13273       19.9824      -6.02644       2.50308      -2.34086      0.450140      0.987881     -0.154470      -1.04059       2.10798     -0.361367     -0.183499     -0.775889      0.277355    -0.0117380   -0.00122180    -0.0234750       1.48088       1.95135       2.02411       2.11236       2.12758       2.01282       1.75984       1.59448       1.34969       1.14173      0.929391      0.711489      0.537320      0.410323      0.287993      0.200945      0.132295     0.0971052
  21   8 2077.7487    0.6533  0.5835  9.7627 -0.0046  0.0240   0.0195   0.0534    0.0583   0.0000   438.2090      -1.49319       12.1245      0.583381     -0.390917      0.848864       2.42651      -1.02323      -2.30434     -0.615220     -0.260202     -0.308788      0.200959     -0.841431    -0.0725392      0.366755   -0.00744013     -0.220322       1.78798       2.20873       2.58483       2.54404       2.56703       2.13132       2.32647       1.78732       1.62812       1.29029      0.955815      0.872970      0.582129      0.440912      0.363362      0.246426      0.170880      0.108908
  21   9 2231.8722    0.9854  0.8353  9.7152 -0.0040  0.0244   0.0240   0.0611    0.1005   0.0000   441.0367      0.431123       11.0006      -4.62759       2.00883      0.131309       2.19536     0.0635060     -0.899153     -0.221779       1.53679       1.12692      0.545330     -0.100952     -0.637713     -0.276252    -0.0441883     0.0283419       2.01020       2.74569       2.87250       2.94358       2.68771       2.59177       2.39876       2.17214       1.88125       1.64091       1.28138       1.03663      0.763131      0.570522      0.383301      0.272928      0.181460      0.116506
  21  10 2381.9048    1.3880  0.8869 10.4855 -0.0044  0.0243   0.0325   0.0614    0.0854   0.0000   440.5243       1.14354       15.6365      -2.73323      -3.05330      -2.33790     -0.985253      0.634152       1.97801      -2.16027      -1.33427      0.856735    -0.0489254      0.288375      0.493657     0.0519371    -0.0100879      0.158468       1.79209       2.35011       2.43005       2.58382       2.57273       2.57489       2.18960       2.04789       1.58995       1.41469       1.16695      0.910541      0.696052      0.485940      0.381874      0.253162      0.170538      0.120008
  21  11 2529.2857    1.8283  0.9475 10.9207 -0.0008  0.0270   0.0405   0.0595    0.0984   0.0000   437.7724       2.90840       10.5797       4.98612       1.71262       5.11450     -0.599541      -2.20182       4.06929      -1.08381     -0.251987      0.198511     -0.594295     -0.391951     0.0691333     0.0861738     -0.150817      0.180090       1.90034       2.62622       2.71451       2.81150       2.75950       2.67419       2.30039       2.17907       1.83635       1.62067       1.23337       1.00364      0.770693      0.546088      0.405911      0.274765      0.187556      0.121624
  21  12 2676.1782    2.3747  0.8470 11.5679  0.0005  0.0243   0.0583   0.0602    0.1060   0.0000   440.3712       1.61388       10.5288      -4.17312     0.0377434       3.34508    -0.0477670     -0.517872      0.907833     0.0140071      0.616520      0.366715     -0.396259     -0.747668     0.0508526     -0.177942     0.0963556     0.0251344       1.88354       2.57600       2.54353       2.88937       2.78368       2.72497       2.29689       1.99809       1.62721       1.44884       1.18014      0.871863      0.667942      0.464224      0.354025      0.242417      0.171134      0.108889
  21  13 2822.9838    3.0055  0.8101 12.0801 -0.0019  0.0235   0.0729   0.0560    0.1067   0.0000   438.8061       4.48412       12.2962     -0.566128      -2.63438      0.597222      -1.52605     -0.231693     -0.519040     -0.773621      -1.92796      0.434877      0.896010     -0.882322     -0.115727      0.570933     0.0410370     -0.228366       1.82187       2.42845       2.54461       2.55727       2.40439       2.39205       2.17164       1.97938       1.68778       1.50554       1.16317      0.903881      0.705836      0.513568      0.366876      0.267686      0.166573      0.114235
  21  14 2968.9036    3.7346  0.7579 12.3575  0.0008  0.0227   0.0900   0.0510    0.0890   0.0000   436.6834      0.986693       13.4828     -0.584224       1.00921       1.14549      -3.01234       3.15730      -1.03298     -0.390300       1.28930    -0.0371198     -0.371026      0.375436     -0.517058     0.0207402     0.0531246    -0.0604344       1.87731       2.54299       2.59349       2.53646       2.34987       2.05718       2.08580       1.90840       1.78851       1.55983       1.28850      0.979665      0.756557      0.535667      0.366757      0.249593      0.159090      0.101528
  21  15 3113.9213    3.9542  1.0396 12.3287 -0.0039  0.0252   0.0845   0.0652    0.1174   0.0000   438.0319      0.112171       11.6398      0.661811      -5.04253      -5.21424     -0.208595      -3.28174      -2.15075       1.50758      0.647533      0.827404       1.65666     -0.889808      0.380439     -0.287365     -0.124033     -0.172073       1.98354       2.52942       2.55488       2.73095       2.82708       2.69732       2.35864       2.12275       1.78452       1.55983       1.17145      0.999095      0.701684      0.545395      0.401760      0.273802      0.196318      0.124754
  21  16 3258.4450    3.6996  1.1973 12.5599 -0.0044  0.0296   0.0784   0.0724    0.0996   0.0000   436.0883       5.41415       13.9121       7.42941       2.07777       6.20114      -3.59456       1.81041       2.36227       2.51108      -2.27030    -0.0420231       1.20566      -1.00577     -0.229036     -0.109169      0.288372      0.258840       2.29728       3.03523       3.29074       3.25690       3.18337       2.99625       2.80875       2.51651       2.18640       1.90457       1.45284       1.21887      0.912672      0.649085      0.472486      0.325579      0.222552      0.146444
  21  17 3402.8160    3.1775  1.7674 12.1372 -0.0018  0.0373   0.0562   0.0916    0.0721   0.0000   433.1100       1.36960       10.6190       2.53306      -6.43439      -1.82966       3.35123       2.25488       2.44022       7.54894       3.04530       2.32959      -1.27818     -0.584768      0.599652      0.570939      0.262048     -0.252852       2.73438       3.61180       3.90841       4.07034       3.92257       3.66516       3.39838       3.13540       2.52846       2.24061       1.83848       1.37922       1.08350      0.796662      0.564211      0.390682      0.269224      0.172476
  21  18 3547.1541    2.5691  2.7639 11.6975 -0.0018  0.0474   0.0378   0.1238    0.0596   0.0000   440.9192       4.76001       11.5157      -6.70698      -8.33599       4.48688      -1.11117      -4.51126      0.962345      -1.09015       2.62892       1.17192     -0.588236       1.33716      0.495162     -0.340687     -0.182858     0.0206630       3.42318       4.62260       4.98870       5.01446       5.05907       4.61235       4.21979       3.91910       3.32638       2.90196       2.38322       1.85900       1.43950       1.03670      0.738859      0.512894      0.340667      0.219211
  21  19 3691.5225    2.1000  4.2830 11.0228 -0.0007  0.0611   0.0271   0.1641    0.0603   0.0000   434.2088       14.2397       26.7644       4.16461      -3.07901      -5.39689   -0.00392176      -1.37051       3.44604      -5.90307      -1.93876      -1.39688     0.0331958      -1.43374     -0.236849       1.15105      0.235061     -0.467654       4.45767       5.84291       6.50460       6.55432       6.69768       6.25819       5.67163       4.94029       4.43781       3.61303       2.97083       2.30239       1.82656       1.28830      0.956506      0.684995      0.442288      0.290272
  21  20 3835.5473    1.7372  6.2091 10.4089 -0.0040  0.0766   0.0192   0.2173    0.0545   0.0000   429.4767       19.5546      -3.11542       1.99670       13.9620       17.0523       17.4784     0.0264397       8.26111       1.71973      -2.11280      -5.12549      -2.57818      -5.17755      -1.20588      0.687400      0.395849     -0.580745       5.64813       7.37074       8.03720       8.27396       8.49539       7.82499       7.35738       6.17711       5.49426       4.53021       3.68500       2.98995       2.19844       1.68112       1.19444      0.839032      0.570699      0.379530
  21  21 3979.8693    1.4575  8.1755 10.2089 -0.0016  0.0981   0.0155   0.2741    0.0449   0.0000   445.3175     -0.330387       10.8397      -11.0833      0.857298       11.0125       4.28118      -11.6805       11.5465      0.213577      -4.94842       2.04975       1.37509     -0.221413      -2.69760      0.621255      0.472547      0.230934       6.96920       9.32488       10.1791       10.6687       10.4774       9.71906       9.12298       8.14033       6.95591       5.88767       4.70490       3.74113       2.90259       2.13034       1.57372       1.07882      0.719339      0.476338
  21  22 4124.0145    1.1756 10.1164 10.0844  0.0014  0.1252   0.0133   0.3475    0.0396   0.0000   441.1064      -7.66726      -14.4090      -2.27888       18.6775      -4.56155      0.907116      -4.57974     -0.697004      -5.41457       2.07985      -2.77759      -9.26968       7.10637       3.03018      -1.27955      0.269126    -0.0451955       9.10184       11.5492       13.0205       13.2903       13.1348       12.8027       11.5941       10.3687       8.97754       7.31004       5.85190       4.74783       3.62728       2.78699       2.01180       1.42512      0.951052      0.642542
  21  23 4268.1043    0.9898 12.1334 10.0386 -0.0005  0.1555   0.0124   0.4533    0.0361   0.0000   446.6969       16.7883       14.9764       27.5999       34.7128       7.48385       24.2828      -3.56241      -16.7278      -9.00314       8.02754       10.2157       2.52169      -4.70305     -0.822617       1.63994       2.01654     -0.383685       11.3102       14.5811       16.3298       16.7911       16.6003       15.9509       14.3258       13.0160       11.0998       9.26200       7.49659       6.06925       4.50265       3.46399       2.52030       1.76574       1.17057      0.779527
  21  25 4556.1156    0.6575 16.0740  9.7699 -0.0003  0.2507   0.0087   0.6828    0.0290   0.0000   434.1124       16.4802       49.8087      -36.0165       23.9994      -21.1369      -5.62724       9.07722       20.0585     -0.744100     -0.160059       5.12425      -12.8074      -2.22951       1.51023     -0.672137      -2.01645       1.05075       18.0130       23.2461       26.3793       26.9393       26.4963       25.3950       23.4538       20.6293       17.5353       15.3301       12.0447       9.82730       7.48566       5.54431       4.09530       2.84572       1.88420       1.25371
  22   6 1781.5504    0.3572  0.3137  9.0413 -0.0039  0.0192   0.0136   0.0354    0.0418   0.0000   438.4753     -0.450472       17.1908       1.21565      -1.49301       2.56187       1.64827     -0.844124      -1.37419     -0.458829    0.00596468      0.168311     -0.268216     0.0672843     0.0313659    -0.0968979     0.0279546     0.0282588       1.38089       1.61008       2.54393       2.46131       1.70226       2.13690       2.43840       1.73717       1.38235       1.18731      0.771620      0.690074      0.597289      0.386821      0.367706      0.325989      0.229522      0.130780
  22   7 1945.0768    0.5242  0.4327  9.2700 -0.0067  0.0228   0.0173   0.0403    0.0526   0.0000   438.0055      -1.58717       18.8911      0.341141     -0.321830      -2.84219      0.847457      -1.08620      0.349570      -1.23809     -0.460512     -0.257604      0.813585     -0.481314     0.0635514    -0.0552122     0.0910795     -0.122236       1.38881       2.36308       2.02208       2.36105       1.97565       2.35664       2.02241       2.03773       1.46802       1.26099      0.889947      0.771096      0.591266      0.510987      0.339325      0.237261      0.184685      0.128454
  22   8 2104.7402    0.7521  0.6062  9.6986 -0.0046  0.0208   0.0207   0.0487    0.0630   0.0000   439.6208      -1.14306       12.9172     -0.839681      -3.59030      -1.39525       1.51110      -1.63731      0.400325      -1.93287     -0.884685     0.0961042       1.09899     -0.930556     -0.456771    -0.0285496     -0.180710    -0.0757008       1.69318       2.06575       2.10482       2.16111       2.16930       2.15217       2.11447       1.84700       1.50478       1.24123      0.983268      0.754873      0.643096      0.505352      0.378106      0.273293      0.180889      0.126589
  22   9 2260.0016    1.0696  0.7451 10.0181 -0.0022  0.0227   0.0258   0.0521    0.0769   0.0000   438.3732      -1.04650       15.5326      -1.32257    -0.0552260      0.336023     -0.928216     -0.773872      -1.15938     -0.292033     -0.708594       1.02747     -0.335644     -0.178112     -0.419006     -0.221030      0.106757     -0.141293       1.58056       2.19521       2.31853       2.33449       2.38434       2.13544       2.11837       1.79231       1.65634       1.32224       1.13366      0.856505      0.686192      0.500509      0.374015      0.279957      0.181469      0.120580
  22  10 2410.7967    1.3912  0.9462 10.5074 -0.0045  0.0288   0.0310   0.0630    0.0988   0.0000   438.9020      0.858944       14.4544       1.24576     -0.902354       1.51157      0.605873       1.12868      -1.91755       2.29684     -0.209369     -0.112578       1.17085     -0.361998     -0.150883      0.360265     0.0189967      0.147773       2.41371       3.36021       3.47839       3.36528       2.89756       2.32441       2.36653       2.54587       2.43172       2.29772       1.84944       1.50659       1.11891      0.816233      0.528799      0.372511      0.240215      0.150473
  22  11 2559.2011    1.9769  0.9546 10.9348 -0.0018  0.0233   0.0429   0.0590    0.0988   0.0000   440.0812       2.43468       11.8963     -0.460344      -2.65223      0.201819     -0.188305       1.47083    -0.0266454      -1.25172     -0.754227      -1.36744     -0.190285     -0.490133     -0.273729     -0.565864      0.441990      0.123239       1.73614       2.14196       2.37005       2.42256       2.42983       2.34954       2.17577       1.96920       1.67537       1.42084       1.12478      0.924828      0.729736      0.549470      0.401091      0.289205      0.198191      0.135693
  22  12 2707.0982    2.4887  0.9870 11.5989  0.0054  0.0251   0.0543   0.0632    0.1020   0.0000   438.6595      0.729086       13.7420       3.37384      -3.60538       1.09844       1.02004      -4.61020     -0.636741       2.85376      0.797610     -0.999765     -0.133095      0.687362     0.0849050      0.315592    -0.0713354    -0.0350190       1.79570       2.40952       2.59038       2.68922       2.74368       2.44426       2.39224       2.09356       1.76172       1.53437       1.18611       1.02161      0.734558      0.591143      0.394053      0.293976      0.205270      0.135278
  22  13 2854.7337    3.2566  0.7324 12.2365 -0.0007  0.0209   0.0817   0.0527    0.0978   0.0000   437.2264       2.74061       10.8283     -0.830810       3.61848      -2.64395      -4.62711      -2.40116      0.544012      0.432627     0.0779684   0.000335105     -0.262816     -0.183218     0.0358590     -0.232696     -0.266452     -0.100047       1.62683       2.02437       2.02746       2.07820       2.27152       2.11649       1.90211       1.64167       1.44755       1.33625       1.08218      0.845429      0.622013      0.471435      0.368777      0.250724      0.175855      0.119097
  22  14 3001.4016    3.7337  0.8186 12.6088 -0.0013  0.0219   0.0878   0.0561    0.0917   0.0000   440.5841       1.65569       19.5797       4.60191      0.436087       1.37877      0.224264      0.174478       1.03590     -0.458703      -1.42171      -1.34483      0.446406      -1.10257     -0.959801      0.343504     -0.129601    -0.0264469       1.63318       2.10223       2.31255       2.36743       2.35787       2.12457       2.07121       1.77387       1.56284       1.36431       1.12823      0.868972      0.649783      0.526693      0.370433      0.258561      0.181886      0.119013
  22  15 3147.0098    4.0287  0.9718 12.7861  0.0015  0.0251   0.0877   0.0629    0.0900   0.0000   438.9697       1.43422       10.6282       5.85247     -0.313989     -0.814555    -0.0553048       2.44712       3.35871     -0.205383       1.34613       1.37435     -0.353748     0.0709912     -0.173567     0.0864454      0.444915    -0.0452197       1.82351       2.24368       2.52550       2.62165       2.61111       2.37532       2.30407       2.01542       1.69219       1.53791       1.21340      0.966952      0.704898      0.568344      0.428585      0.293244      0.202127      0.134127
  22  16 3292.1762    3.6088  1.4252 12.2568  0.0007  0.0306   0.0673   0.0792    0.0889   0.0000   442.3331      0.706389       12.0408       3.06258       5.77337       6.94384      -2.02376      -2.56374      -1.63963       1.10821       1.13976      -2.02067     -0.767819      0.459140      0.239114     -0.660174    -0.0565590     -0.185500       2.12409       2.76427       2.96731       3.27883       3.09832       2.97084       2.75699       2.53594       2.05486       1.81341       1.47482       1.15620      0.916970      0.674940      0.521814      0.365105      0.245467      0.165273
  22  17 3437.2023    2.9740  2.0012 12.1003 -0.0010  0.0385   0.0489   0.0981    0.0607   0.0000   438.3922       7.51431       8.42383      -1.52248       5.80149       2.77998      -2.80610      -5.43387      -2.16717      -1.23053       3.55772       1.19122     -0.492749      -1.40847      0.197819     -0.202067    -0.0347924   -0.00593247       2.71779       3.55364       3.95142       3.90763       3.98095       3.78055       3.57021       3.20315       2.75049       2.31449       1.84054       1.41579       1.17006      0.874169      0.659810      0.483170      0.339401      0.221157
  22  18 3582.1178    2.4254  3.4652 11.3029 -0.0015  0.0513   0.0309   0.1335    0.0547   0.0000   440.4066       3.70198       13.8086      -2.91849       1.51004      -9.71976       1.05318       4.65773       5.79104       3.37230       1.13594      0.685425      -1.51944      0.970619     -0.372922      0.274473    -0.0159938     -0.387149       3.49342       4.54421       5.17495       5.21321       5.28454       5.01588       4.62808       4.10775       3.56233       3.07896       2.51640       1.94012       1.52701       1.19816      0.858949      0.611050      0.423859      0.279095
  22  19 3726.9451    1.9231  4.5333 11.0737  0.0005  0.0654   0.0248   0.1723    0.0505   0.0000   443.4902       11.5000       13.2021       7.06907       3.88034      -12.4032     -0.921918      -12.3698       1.51913       4.82192      -3.01288      -3.68201      -1.51166      -2.04432      -1.26499     -0.509833     -0.201445     -0.552271       4.54341       6.14047       6.80904       6.72419       6.87764       6.63686       6.05186       5.52812       4.62821       4.01090       3.10961       2.53437       1.95729       1.52315       1.11180      0.812396      0.555227      0.374447
  22  20 3871.6217    1.6688  6.6244 10.3897 -0.0020  0.0788   0.0177   0.2182    0.0487   0.0000   438.0222       8.21276       2.34469      -5.69146       12.3423      -1.55333      -9.01412       9.49365       6.30630      -10.9084      -13.1336       5.34667       1.21665      -2.76570      -3.53153      -1.05929     -0.142678     -0.312905       5.51631       7.25104       8.01847       8.35231       8.02040       7.77159       7.13293       6.54665       5.67265       4.75078       3.96954       3.12022       2.42722       1.84909       1.35604      0.970190      0.661620      0.437988
  22  21 4016.0396    1.3670  8.1522 10.2502 -0.0013  0.1011   0.0151   0.2775    0.0422   0.0000   427.0676       3.17033       1.00344      -5.28366      -11.0310       8.99525      -18.1142      -13.5802      -2.00210      -8.53039      -1.78988     -0.940737      -1.19994      -1.87650      -3.62937     -0.350152     -0.924214      0.109456       6.68331       9.21703       10.1029       10.4737       10.3370       9.99185       9.17469       8.03404       7.13638       6.03672       4.95958       3.98794       3.09691       2.30141       1.73284       1.21832      0.800955      0.547643
  22  22 4160.6168    1.1314 10.8920 10.1332  0.0001  0.1333   0.0128   0.3801    0.0357   0.0000   421.2231       35.3549       17.3735       7.88877      -9.11018      -6.94799       1.15407       3.63512       1.34848       1.05658       1.55646       4.03923      -2.93808    0.00194237     -0.445540     0.0458228       1.26907    -0.0136671       9.07885       12.3014       13.5958       14.2306       13.7310       13.5213       12.2157       10.9649       9.47042       8.05575       6.56483       5.27512       4.11845       3.12668       2.27689       1.64019       1.09202      0.749716
  22  25 4594.6603    0.5772 15.7120  9.7773 -0.0041  0.2727   0.0081   0.7075    0.0276   0.0000   439.9886       61.6512       3.44974      -20.4837       13.6331      -23.6299      -3.81150      0.182753       42.7908      -40.1982      -40.3570      -7.80572       18.8799       1.00146       4.05299      -3.55067      -3.07168      -1.68357       18.7647       24.1113       27.2646       28.2236       28.4574       26.8416       24.7589       22.5986       19.1810       16.4577       13.3701       10.8650       8.59393       6.44432       4.76287       3.43229       2.30364       1.59287
  23   6 1804.2271    0.3767  0.3017  9.1619 -0.0053  0.0151   0.0147   0.0359    0.0400   0.0000   438.8716     -0.972593       18.6353       2.59889      -2.19555       2.63242      -1.48852     -0.999772       1.16538      -1.24063      -1.00172     -0.645432     0.0531207     -0.729227     -0.317513     -0.138130     0.0181696      0.115036       1.13371       1.45673       1.66947       1.57157       1.63429       1.52920       1.39024       1.33747       1.02559      0.987829      0.807534      0.670364      0.517798      0.396521      0.280104      0.190070      0.130334     0.0799857
  23   7 1969.5947    0.5549  0.5914  9.1832 -0.0016  0.0210   0.0150   0.0475    0.0591   0.0000   439.6296      -2.50478       14.6258      -2.03256     0.0715587      0.374276      0.509489      0.186279      0.888856     -0.459615    -0.0536528      0.137225     -0.635032     -0.235357      0.457185    -0.0582491     -0.106823    -0.0495291       1.51366       1.87025       2.03821       2.12138       2.11220       1.98436       1.92789       1.58223       1.52787       1.32176       1.04482      0.909775      0.701097      0.519790      0.368141      0.277602      0.194471      0.128820
  23   8 2131.0696    0.7757  0.6671  9.5130 -0.0008  0.0219   0.0197   0.0496    0.0683   0.0000   440.2182      -2.12965       16.2476      0.306577      -6.20022      -1.16436      -2.06560       1.70683     -0.386854      -2.22304     -0.584590     -0.468023      -1.05751     -0.260400     -0.491040      0.252548     0.0242195     0.0679909       1.58086       2.11733       2.25009       2.33722       1.98414       1.91187       1.83118       1.86221       1.55613       1.45971       1.21805      0.975468      0.725038      0.564284      0.413663      0.288098      0.189344      0.134414
  23   9 2287.4551    1.0847  0.9753  9.9314 -0.0058  0.0274   0.0235   0.0611    0.0894   0.0000   440.0637      -1.69676       16.3800       2.76131       3.37321       2.94487      -4.22533      -1.58220      -2.57656      -1.82708     -0.938877     0.0565823       1.92830     -0.771633     -0.744694      0.223178    -0.0719057      0.205447       1.91895       2.39362       2.70306       2.96229       2.66680       2.55410       2.68929       2.25993       1.80841       1.59328       1.33680      0.996300      0.823216      0.656187      0.469641      0.349626      0.257859      0.169889
  23  10 2439.2037    1.5395  0.9613 10.7159 -0.0050  0.0265   0.0331   0.0635    0.0954   0.0000   443.3674       3.57775       18.5085       2.13253      -2.41678      0.605083      -2.24218      0.596029      -1.40119      -1.71368      -2.26557      -1.02740     -0.176409     0.0617436     -0.156599     -0.331193   -0.00648762     0.0763816       1.77044       2.30671       2.40048       2.56242       2.53954       2.36213       2.44952       2.08291       1.77801       1.45353       1.30042       1.00775      0.820907      0.629407      0.456107      0.343034      0.230198      0.166570
  23  11 2588.5957    1.9783  0.9415 11.1197 -0.0028  0.0245   0.0421   0.0595    0.0829   0.0000   438.0899       2.18912       15.5219       4.06484      -1.40813      -1.49285       1.71761       3.98782      -3.76197    -0.0505391       1.82085       1.73775     -0.165759      -1.01131     0.0898314      0.389097      0.246242    -0.0974972       1.56090       2.20516       2.40372       2.33270       2.46796       2.17215       2.13244       1.94054       1.65091       1.46643       1.21124      0.978123      0.779502      0.591327      0.422257      0.312131      0.201413      0.141337
  23  12 2737.6082    2.6245  0.8716 11.8557  0.0037  0.0244   0.0582   0.0577    0.0819   0.0000   440.7269      -1.69372       14.2729       2.82873      -3.45132      0.507454      -1.00711     -0.550176       3.84062      0.169595      0.506855      0.192612     0.0590379    -0.0166197      0.654311      0.455403    0.00682318     -0.231281       1.80428       2.45679       2.68353       2.74752       2.65281       2.28022       2.18203       2.05017       1.79971       1.63300       1.34913       1.10349      0.831453      0.632917      0.440888      0.309835      0.211976      0.140432
  23  13 2886.0716    3.3286  0.7639 12.3275 -0.0028  0.0216   0.0812   0.0523    0.0977   0.0000   440.6395       1.56885       7.22101       6.99717      0.166324       4.18747      -1.27149      0.723268       1.32645      0.293761       1.72113       1.33950      -1.77479     -0.723158     -0.381516      0.349948      0.286563      0.108601       1.49391       2.10165       2.28840       2.50631       2.42785       2.27960       2.07793       1.87171       1.55238       1.29278       1.09133      0.825670      0.693282      0.470499      0.376335      0.256799      0.187773      0.124010
  23  14 3033.4537    3.9271  0.8413 12.6118 -0.0023  0.0222   0.0874   0.0538    0.1024   0.0000   440.2582       1.86554       8.93556       3.09316      -2.80156     -0.152331     -0.971890      -2.10140      0.200880      0.233635      -1.71582     -0.366553    -0.0858807      0.144889     -0.107808     -0.177068      0.109114     -0.263430       1.53251       1.93262       2.19513       2.15831       2.26484       2.09383       1.89479       1.72585       1.59508       1.34738       1.09463      0.864212      0.665836      0.551507      0.379727      0.284274      0.206882      0.142647
  23  15 3179.6980    3.8784  1.0248 12.6789 -0.0056  0.0263   0.0818   0.0644    0.0924   0.0000   435.3248       4.69334       16.7323       2.26440      -2.15066       4.04254       3.55553       2.79634      -3.11190     -0.344757      0.342594     -0.265331     -0.304193     0.0471796    -0.0562057     -0.185613    -0.0880455      0.254734       2.01090       2.59706       2.81706       3.05133       3.19175       2.86299       2.47629       2.28704       2.00796       1.70067       1.28463       1.04226      0.794713      0.642321      0.463829      0.334935      0.234466      0.156841
  23  16 3325.5059    3.5243  1.4192 12.4587 -0.0028  0.0317   0.0663   0.0800    0.0825   0.0000   439.3983       7.61456       17.5842       9.11164    -0.0418622      -3.67780       2.25499     -0.223922      -2.66935      0.372709     -0.693310      -1.69400     -0.177639      0.429426     0.0397369      0.514086     -0.396813    -0.0249132       2.18737       2.96415       3.01455       3.31436       3.12675       3.05205       2.87437       2.65102       2.25361       1.87990       1.53521       1.26805      0.967574      0.783694      0.557685      0.416942      0.294232      0.200474
  23  17 3471.2489    2.8120  2.2584 11.8718  0.0025  0.0400   0.0414   0.1022    0.0560   0.0000   437.5719      -1.57227       13.9269       6.34710       8.33356      -5.52739      -3.76648     -0.730612       1.64376      -4.89858       2.86116      -2.33627     -0.349063      -1.53281     0.0110413     -0.190621     0.0523097      0.549872       2.66003       3.49385       3.91486       4.01699       4.00996       3.82810       3.54133       3.21107       2.79598       2.40138       1.93338       1.57366       1.24384      0.940137      0.707529      0.530196      0.359544      0.248334
  23  18 3616.6402    2.2553  3.7456 11.2305 -0.0026  0.0532   0.0275   0.1388    0.0486   0.0000   432.5081       10.0483       10.9398      0.365979      -2.76152       1.52828      -7.73673      -1.03078      -4.42644     -0.769818       1.89131      -4.10117      0.140712      0.401024      0.521463     -0.521876     -0.500543    -0.0751930       3.61766       4.70628       5.23763       5.29507       5.36767       5.27259       4.72177       4.34436       3.71912       3.19777       2.73963       2.14792       1.71513       1.32117      0.958915      0.718927      0.480848      0.337011
  23  19 3761.9205    1.8778  4.9660 10.8712 -0.0024  0.0639   0.0222   0.1775    0.0478   0.0000   444.0288       2.62166       7.71519       16.4897      0.179214       3.64474      -8.57291       2.06002      -1.38059     -0.458906      -5.72072      -5.20666       2.64914       1.20939     -0.808956      0.445017     -0.450270     -0.636419       4.38337       5.66427       6.38269       6.43809       6.55831       6.11676       5.87287       5.27206       4.61687       3.90905       3.25580       2.55821       2.03221       1.59731       1.17973      0.860148      0.614916      0.415913
  23  20 3907.2801    1.5449  6.5669 10.4252 -0.0008  0.0826   0.0171   0.2204    0.0455   0.0000   446.1313       1.60516       21.2186       6.07116       5.85356       2.96068      -7.70335       5.53320       6.96084    -0.0534940       2.00294       6.16975      -6.04683       1.51887      0.661671     -0.330771      0.425523      0.226498       5.26528       7.26589       8.13131       8.45802       8.34196       7.99913       7.38260       6.70388       5.87029       4.87551       4.15358       3.26125       2.65558       1.97006       1.50383       1.06935      0.731966      0.508276
  23  21 4052.6848    1.2458  8.6059 10.2684 -0.0005  0.1074   0.0146   0.2991    0.0386   0.0000   444.8614       13.7156      -14.6328       3.10579       22.4795       1.18000      -2.17070      -2.18406      -7.77445       9.51544       6.04925       1.27826     -0.402131      -4.40160       1.56145     -0.196765     -0.366928     -0.258054       7.14180       9.35334       10.3828       10.4869       10.4170       10.3782       9.50100       8.73387       7.66895       6.43043       5.39470       4.32724       3.45872       2.66254       1.97265       1.45993       1.02593      0.698161
  23  22 4197.4195    1.0477 10.6619 10.1068 -0.0016  0.1342   0.0124   0.3776    0.0347   0.0000   434.4729       1.45268       21.4442       13.0378      -7.51015      -6.16554      0.854286      -8.40369      -8.87214       16.2608       6.79343       10.6343      -3.49724       2.35196       3.33247     -0.144701     -0.865753      0.971290       8.71160       11.4134       12.8158       13.3832       12.9868       12.9547       11.6158       10.7900       9.38720       8.15463       6.67357       5.40052       4.34364       3.31448       2.48876       1.81183       1.22008      0.862875
  23  23 4342.3785    0.8607 13.3667 10.0215  0.0001  0.1830   0.0106   0.5093    0.0312   0.0000   443.3525      -9.92896       4.64826       21.1023      0.728452      -5.52436      -21.9760       13.2008       9.93115       5.88063      -3.04377       8.50126      -6.31677       2.81921     -0.173410      0.225106     -0.880200      0.169938       12.0531       15.7114       17.7858       17.8765       18.4540       17.2527       16.2889       14.5978       13.0549       11.0156       9.36122       7.55842       5.92717       4.57362       3.44172       2.49228       1.70432       1.18853
  23  24 4487.6806    0.6922 14.6030  9.8551  0.0009  0.2209   0.0089   0.6008    0.0291   0.0000   460.3502       29.8311      -31.3542      -42.9194       30.2933      -1.26071      -10.2331       2.32862      -15.2919       4.08734      0.865153       7.18964      -16.9078      -11.7502       1.82020       3.09038      0.941267      -2.25798       14.2665       18.9051       21.0246       22.1698       22.0374       21.0439       19.5767       17.6054       15.6743       13.3507       11.0352       8.94920       7.00441       5.51256       4.09937       3.01243       2.03209       1.40049
  23  25 4632.8410    0.5697 17.5814  9.7248  0.0029  0.2972   0.0076   0.7629    0.0250   0.0000   409.3667      -13.6356       86.8217       47.2183      -39.2883      -37.3106      -2.77822       12.6699       10.2984      -6.33241       3.74079       3.50975      -14.1617       11.2514       4.06521      -8.65018      -2.49754      0.839053       19.5465       25.1265       28.2560       29.2395       29.4137       28.6231       26.3442       23.8119       20.9791       17.7487       14.9322       12.1101       9.46755       7.39210       5.63297       4.10639       2.79921       1.97494
  24   5 1653.6847    0.2337  0.2338  8.9279 -0.0205  0.0242   0.0109   0.0340    0.0353   0.0000   439.2294      -2.56057       21.3135     -0.549831      -2.43663       1.20701       2.63518       1.98942     -0.842256     -0.409385       1.88538    -0.0802260     -0.780171      0.174010      0.101887     -0.182066     -0.231916      0.202637       2.14823       2.64112       2.77456       3.09532       3.21807       3.30854       2.61719       2.26471       1.57836       1.34738       1.34185      0.927805      0.746418      0.472582      0.317875      0.254229      0.219140      0.186710
  24   6 1826.3029    0.3706  0.4335  9.0660 -0.0128  0.0178   0.0122   0.0456    0.0456   0.0000   437.7525      -2.43933       17.7889     -0.652028      -1.11184      -3.03863      -1.71385     -0.359450       1.40536     -0.400630      0.764697       2.85145     -0.118989      0.519685      0.248919      0.301459     0.0209231     0.0910821       1.17960       1.60947       1.86570       1.87530       1.95198       1.77307       1.65666       1.46313       1.30917       1.10364      0.890207      0.735040      0.557171      0.432486      0.323416      0.251695      0.176338      0.119248
  24   7 1993.5270    0.6112  0.5359  9.3590 -0.0013  0.0198   0.0168   0.0432    0.0576   0.0000   439.3674      0.349716       19.2599     -0.685785      -1.45388     0.0487118     -0.881515      -2.98179      0.603519       1.78766       1.07025      0.680197    -0.0815319    -0.0305444    -0.0939675     -0.266343     0.0345255    -0.0751402       1.23825       1.56808       1.84492       1.92647       1.85577       1.73019       1.74816       1.56256       1.32769       1.17209      0.883958      0.796792      0.560703      0.477023      0.352812      0.269053      0.188389      0.133128
  24   8 2156.7560    0.8525  0.6718  9.7949 -0.0019  0.0218   0.0209   0.0495    0.0637   0.0000   438.4606     -0.118438       18.5686      -1.58358       4.01427       1.17437      0.248202      -1.14396      0.829234      0.127250      -1.10158     -0.143756      0.288013     -0.816638      0.274766     -0.285173      0.201045     -0.188335       1.74679       2.43906       2.77095       3.02745       2.97537       2.83424       2.57755       2.24936       1.84795       1.50121       1.20911      0.886250      0.688232      0.525976      0.414054      0.286466      0.223581      0.156628
  24   9 2314.3281    1.1465  0.8226 10.4550 -0.0060  0.0248   0.0267   0.0544    0.0716   0.0000   438.0067      0.586818       11.8513       4.14844       1.32310     -0.353300      0.690816       2.22198     -0.426020      -2.68473      -1.60306      0.589993    -0.0970135     0.0253572      0.530706      0.392535      0.379238    -0.0490061       1.58062       2.12376       2.20818       2.25588       2.31459       2.21324       2.26827       1.95251       1.60861       1.44119       1.17565      0.924203      0.812389      0.587463      0.460326      0.322210      0.240822      0.175742
  24  10 2467.0140    1.6278  1.0555 10.9040 -0.0043  0.0274   0.0343   0.0631    0.0996   0.0000   438.0680     -0.776795       18.6680     -0.656952      -1.09963      0.517808     -0.452314     -0.849371      -2.09974     -0.271714      -2.08978     -0.305970     0.0557584     -0.798414     0.0683141      0.125180      0.252329      0.341465       1.77731       2.45480       2.67560       2.76000       2.96046       2.57837       2.48635       2.17959       1.94494       1.68235       1.34501       1.18075      0.885713      0.704006      0.513313      0.363847      0.268917      0.180809
  24  11 2617.6530    2.1821  0.9086 11.2616  0.0002  0.0228   0.0460   0.0560    0.0988   0.0000   436.0771      0.453339       15.0180       2.03703      0.182230       1.97553      -1.01052      -3.54569       1.12363      -1.20308       1.47414     -0.500601      0.377935     -0.974379      0.290789      0.375035     -0.224332     -0.320478       1.47203       2.00660       2.20064       2.20749       2.15947       2.04393       1.90667       1.74819       1.59973       1.41773       1.20003       1.01567      0.781598      0.610206      0.444237      0.321467      0.221036      0.155430
  24  12 2767.7022    2.8209  0.7972 12.0738 -0.0025  0.0225   0.0660   0.0536    0.0790   0.0000   439.0546      -2.85839       9.48888       1.08969       1.26808      0.225393      0.273435     -0.703595      0.873787      -1.55909     -0.380565       1.96043     -0.124710     -0.829362     -0.305145     -0.615231      0.696063     0.0192818       1.66630       2.16976       2.27222       2.42824       2.24963       2.13843       1.96033       1.80095       1.69798       1.58552       1.30413       1.10076      0.899642      0.635851      0.470117      0.347500      0.251275      0.163273
  24  13 2916.9510    3.5063  0.8151 12.3580 -0.0022  0.0222   0.0791   0.0517    0.0939   0.0000   440.0532       2.10362       14.1905      0.597440      -2.78265     -0.657739       1.88993      -1.42605     0.0441728       1.15511     -0.399268     -0.418495     -0.468718      0.623540     -0.127428      0.155601     -0.196014    -0.0151905       1.73179       2.29294       2.51822       2.59492       2.42502       2.21947       2.04647       1.97731       1.78769       1.58144       1.33507       1.08639      0.846578      0.649869      0.488563      0.335202      0.226732      0.151557
  24  14 3065.0311    3.8295  0.9400 12.7716  0.0017  0.0244   0.0844   0.0623    0.1002   0.0000   438.7949       4.19664       12.5293       3.56199      -2.94778      -2.07409      -1.76641       4.48458      0.350499      -3.33360      0.436828     -0.695963      -1.57418     -0.278810      0.146912      0.140860    -0.0405962     -0.291990       1.67025       2.22883       2.36361       2.41866       2.40767       2.19371       2.27624       1.99069       1.82275       1.50947       1.29736      0.991525      0.879949      0.639221      0.493396      0.373171      0.263829      0.183516
  24  15 3211.9923    3.7655  1.1018 12.9105 -0.0028  0.0271   0.0789   0.0698    0.0912   0.0000   443.9234       7.36314       11.6428       6.10348       4.31026       4.91702      0.337828      -1.38421      0.338968      0.161785       1.74696      0.569414       1.13842     -0.248375      0.748501     -0.146466      0.183715      0.112123       1.75295       2.43650       2.62666       2.63833       2.77616       2.40292       2.43961       2.14213       1.99762       1.71389       1.35945       1.09137      0.881843      0.695586      0.534409      0.379413      0.269861      0.189350
  24  16 3358.4235    3.2477  1.6869 12.1524 -0.0019  0.0341   0.0531   0.0834    0.0704   0.0000   441.8646     -0.948118       9.09078      0.213968       3.53123       4.71052      -2.00503     0.0932660      -2.90155     -0.882007     -0.639715     -0.570054     -0.718127      0.579265      0.961289     -0.243215     -0.327322    -0.0376824       2.04476       2.96970       3.07843       3.29964       3.22083       3.15796       2.87064       2.74897       2.29996       2.01487       1.65356       1.36482       1.09192      0.837480      0.636768      0.458335      0.330145      0.223534
  24  17 3504.8418    2.6650  2.6598 11.8041 -0.0023  0.0423   0.0364   0.1145    0.0486   0.0000   440.0763       6.42712      -1.73056      0.535012       6.19521       3.26133      -1.63089      -3.34506      -1.04147      -4.85656      -4.87220      0.919368       1.27054       2.68960      -1.32834      0.305643      0.283999     -0.576146       2.62533       3.63896       3.91164       4.10558       4.19015       4.04170       3.72624       3.37340       2.93316       2.53496       2.05382       1.75397       1.34472       1.07222      0.797365      0.581712      0.401780      0.288992
  24  18 3650.9598    2.1474  3.8782 11.2446  0.0006  0.0530   0.0251   0.1436    0.0427   0.0000   442.6924       10.0837       10.2612       8.96607       8.74055      -7.10348      -7.67946      -1.04265      0.680622      -1.67626       2.45964     -0.820323       2.89689      0.922151       1.59780       1.08934     -0.300189     -0.231949       3.33904       4.34958       4.82506       5.06495       5.04286       4.99129       4.51013       4.19779       3.64513       3.17279       2.65178       2.13073       1.73300       1.33113       1.01477      0.772161      0.518980      0.380218
  24  19 3796.6808    1.7973  5.6038 10.7789 -0.0028  0.0684   0.0198   0.1879    0.0443   0.0000   441.8952       22.4488       14.6466       4.61861       7.27950      -4.15667      -5.54860       12.6418      -4.03228      -1.15491      -4.70233     0.0983920      -4.14591      -2.79993       2.20870      0.640402     -0.835814      0.390738       4.35049       5.83833       6.50888       6.81800       6.76078       6.55909       6.13247       5.47009       4.82431       4.14739       3.45745       2.80786       2.27151       1.74100       1.31243      0.971221      0.681615      0.469854
  24  20 3942.6036    1.5046  7.7486 10.3697 -0.0012  0.0875   0.0155   0.2432    0.0416   0.0000   445.1066       11.2266       16.1646      -4.02042      -7.84654      -2.66438       21.2938      -7.73859      -6.51144       3.53227       5.11203     -0.874216       5.32033       1.80230      -1.18807      0.116036     -0.145923      0.328157       5.50316       7.26958       8.05829       8.40547       8.44715       8.22582       7.59436       6.88364       6.11844       5.29854       4.37353       3.57667       2.89311       2.24022       1.70742       1.23317      0.885512      0.620618
  24  21 4088.2755    1.2078  9.4368 10.2995 -0.0009  0.1118   0.0134   0.3126    0.0347   0.0000   430.4003      -7.25996       18.6979      -4.03035       5.11251      -5.82482       5.06336       7.16289      0.920165      -6.16090      -1.43332       4.56419       2.18933      -2.81834       3.78291      -2.67823    -0.0532211      0.206124       7.09213       9.23560       10.3278       10.9729       10.5538       10.5998       9.55136       8.81194       7.84905       6.77376       5.66910       4.66925       3.70471       2.88549       2.20933       1.61673       1.11712      0.795124
  24  22 4234.0406    1.0132 11.8774 10.1287 -0.0040  0.1478   0.0115   0.4126    0.0333   0.0000   435.8827       8.18338       18.8450       2.95454      -17.8544      -7.34117       3.19320       18.0788       15.2940      0.511642      -9.93119       5.94990     -0.820894       2.43103      -4.28216       1.50461      -2.17612      -1.73030       9.11480       12.0287       13.4687       14.0481       14.1766       13.7012       12.7593       11.6357       10.3051       8.84584       7.33774       6.16364       4.83146       3.80576       2.86949       2.16466       1.46752       1.04366
  24  23 4379.2438    0.8104 13.6815 10.0262 -0.0033  0.1860   0.0096   0.5226    0.0297   0.0000   430.6419       7.75206       31.5250      -11.9473       36.2334       4.78601      -40.2745       9.08094       14.8458       2.37754      -15.1383       8.18775       18.3300      -9.05589      -4.43142       4.81121     -0.689729     -0.991393       11.6640       15.3471       17.2202       18.1117       18.0494       17.5803       16.1508       14.5176       13.3911       11.1315       9.52352       7.64742       6.29142       4.81792       3.69181       2.75023       1.85726       1.33615
  24  24 4524.1570    0.6685 16.3975  9.8419 -0.0012  0.2448   0.0078   0.6393    0.0267   0.0000   444.1088       46.3099       41.4711      -19.8470      -30.8746       16.8539      -20.9377      -41.8167       34.2200      -27.1538      0.617787       7.41040       3.61136     -0.192793      -4.46327       2.44809       4.49092     0.0875001       15.4203       20.1187       23.0105       23.7283       23.8232       23.2371       21.2857       19.5986       17.1263       15.1216       12.2609       10.2922       8.20497       6.37973       4.86393       3.63270       2.44634       1.74565
  25   7 2016.8680    0.6244  0.6384  9.2335 -0.0018  0.0219   0.0157   0.0465    0.0639   0.0000   442.4400       2.22223       15.6564       1.52873      -3.38732       1.59236     0.0225219     -0.439871      0.324244     -0.645689      0.923575     -0.232874      -1.55795     -0.196267      0.470796     -0.513774     -0.405425     -0.141825       1.55072       2.08402       2.15237       2.08814       2.16104       2.14945       2.17598       1.99440       1.71724       1.34595       1.00905      0.882618      0.742566      0.607050      0.453099      0.357738      0.251670      0.170906
  25   8 2181.7117    0.8698  0.6666  9.8810 -0.0061  0.0198   0.0214   0.0498    0.0626   0.0000   439.0165      0.921301       15.4382      -2.61638      -1.64733     -0.752456     -0.985933      0.519104       1.31014      -1.42368      -1.12038      -1.31354     -0.414325     -0.345480     -0.148857      0.630611      0.107015     -0.234455       1.27251       1.72170       1.89106       2.14445       2.05351       1.94363       1.84672       1.59463       1.40083       1.27757       1.02682      0.804125      0.628698      0.518146      0.379076      0.303369      0.203152      0.143992
  25   9 2340.5410    1.2606  0.9170 10.2241 -0.0008  0.0235   0.0268   0.0592    0.0813   0.0000   441.7568       1.97429       14.0104      0.503643     -0.122705      -4.89379      -2.61087      -1.07262       1.26469    -0.0662598     0.0811753     -0.648900      -1.19528    -0.0422658    -0.0887720      0.303460      0.157108      0.168066       1.55300       1.98390       2.13170       2.10417       2.23534       2.17959       2.12777       1.92370       1.70556       1.37237       1.13453      0.890750      0.768643      0.602171      0.475407      0.363352      0.268443      0.189414
  25  10 2494.3312    1.6933  0.9063 10.8511 -0.0019  0.0219   0.0364   0.0590    0.0849   0.0000   439.0324       2.31127       17.7189     -0.224262     -0.322728       1.32279       1.70684      -4.85810       1.70259       1.58049       2.78210      0.197768     -0.300005      0.542249     -0.133255     -0.114557      0.373237    -0.0998828       1.46146       1.95254       2.20207       2.30621       2.36213       2.14255       2.01764       1.86218       1.61818       1.34726       1.21597      0.944038      0.739270      0.594110      0.452391      0.323677      0.235487      0.169303
  25  11 2646.2063    2.2087  0.9039 11.3804 -0.0020  0.0249   0.0465   0.0542    0.0901   0.0000   439.0770      0.715746       13.0344      -1.12989      0.676663      -4.71362       2.96416      -1.27670     -0.739625     -0.438660       3.00382     -0.309611      0.413363      0.284765     -0.580442     -0.693100     -0.108831      0.157548       1.68069       2.20278       2.49340       2.56071       2.54080       2.29592       2.24958       1.92272       1.73257       1.60424       1.41574       1.16104      0.909923      0.728835      0.547859      0.388384      0.267373      0.185071
  25  12 2797.3483    2.9567  0.8191 11.8558 -0.0026  0.0206   0.0639   0.0500    0.0854   0.0000   437.7944      0.602842       12.4894       5.47564      0.165568       2.46874      -1.93543      0.523800      -3.69509      -1.86160     -0.919161      0.183190      0.860899      0.880683      0.718031     -0.445610     -0.344303     0.0770907       1.34739       1.69825       1.79713       1.87844       1.89629       1.84760       1.75963       1.64087       1.47053       1.27408       1.06503      0.804692      0.680582      0.544764      0.434349      0.326599      0.242222      0.173905
  25  13 2947.3960    3.6449  0.8131 12.4050  0.0025  0.0201   0.0797   0.0524    0.0793   0.0000   438.0768       5.67033       18.0542      0.904403       2.20337       2.44523      -3.80063       1.31966       3.17358     -0.536910       1.93942      -1.79938     -0.124863      0.228240      0.915045     -0.252301    -0.0993369     0.0362905       1.26064       1.73099       1.83333       1.99133       1.97070       1.91719       1.80780       1.60614       1.42933       1.26216       1.06348      0.807354      0.712795      0.535555      0.398476      0.302858      0.221703      0.159459
  25  14 3096.1262    3.9288  0.9497 12.7920 -0.0047  0.0243   0.0860   0.0585    0.1005   0.0000   438.3323       6.75874       13.2063       3.31461      -4.84543      0.953502       1.42918       3.66587       1.03027      0.118038       2.33838      -2.05238     0.0818742     -0.282251     -0.115525      0.364629      0.225611     0.0765212       1.70245       2.25869       2.56835       2.63894       2.72774       2.54895       2.40281       2.17498       1.87754       1.53690       1.26420       1.07766      0.818391      0.636251      0.492657      0.373412      0.261686      0.184313
  25  15 3243.8435    3.7051  1.2459 12.8200 -0.0017  0.0280   0.0735   0.0743    0.0907   0.0000   438.8234       2.30069       11.2524       7.57492      -7.45305       2.54442       2.93602      -2.16547      0.659564       1.03026       1.70169    -0.0761881     -0.552921     -0.841383      0.566585      0.207730     -0.125803    -0.0424358       1.80574       2.36343       2.49520       2.60740       2.54701       2.53208       2.39635       2.29246       1.97052       1.77851       1.46183       1.18102      0.933310      0.771814      0.573233      0.450093      0.346324      0.241690
  25  16 3391.0824    3.0322  1.8466 12.1907 -0.0026  0.0351   0.0492   0.0881    0.0639   0.0000   440.7501      -1.05046       9.71399       8.74909       4.42385       6.28234      -9.09680      -2.99659      0.719982    0.00417677      -2.09466      -1.13208      -1.15174      0.345251     0.0426163      0.491411     -0.338069      0.663097       2.12248       2.80840       3.03277       3.24751       3.34483       3.06415       3.00987       2.66622       2.45463       2.08989       1.79056       1.45541       1.13818      0.931449      0.688402      0.551757      0.388977      0.287042
  25  17 3538.1137    2.5773  2.8344 11.6652 -0.0023  0.0438   0.0337   0.1121    0.0486   0.0000   444.2605      -3.52040       6.23687       1.45979       8.51525       1.24439      0.848638      -3.59482      -1.40342      -3.60649     -0.742655     -0.572165      -1.76825      -1.74456      0.192659      0.345140      0.850627      0.455341       2.67184       3.54261       3.83379       4.14830       4.08732       3.87333       3.77281       3.43839       3.01412       2.57747       2.25780       1.80618       1.45402       1.15591      0.881271      0.687880      0.467749      0.345831
  25  18 3684.8390    2.1215  4.4501 10.9442 -0.0005  0.0545   0.0227   0.1509    0.0450   0.0000   434.2430       3.36162       19.0741       11.4435       8.93294       1.33047      -3.40177      -3.34400       7.38830      -1.86045     -0.895965     -0.385481      -2.84954     -0.684103      -1.04606     -0.216302      0.328526      0.226112       3.38337       4.38094       5.14202       5.16035       5.41559       5.09048       4.80849       4.36263       3.80192       3.31301       2.73213       2.26259       1.84343       1.42705       1.08149      0.822696      0.589776      0.419957
  25  19 3831.3371    1.7116  5.9991 10.6608 -0.0008  0.0681   0.0177   0.1929    0.0403   0.0000   437.4993       7.24281       6.91646      0.642332      -4.48388      -8.30016     -0.365443     -0.294348       4.23277      -2.83065      -9.43487      0.438646      -3.81703       1.37087     -0.532495      -2.21957      0.667777     -0.394609       4.31552       5.52067       6.22734       6.50841       6.57834       6.31566       5.93258       5.37147       4.80526       4.14372       3.49390       2.95796       2.32168       1.84669       1.38939       1.06464      0.743918      0.537746
  25  20 3977.5051    1.4057  8.0406 10.3010 -0.0029  0.0876   0.0145   0.2532    0.0398   0.0000   440.6442       15.5300       1.71682       11.5933       1.97197      -7.33557      -26.8572       4.66052       1.19701      0.574000      0.808838      -1.15094      -2.70718       1.46355      0.146382      0.162224     -0.526320    -0.0565959       5.41328       7.14663       8.07978       8.16917       8.45008       8.10218       7.59042       6.92341       6.18271       5.34593       4.48681       3.74227       2.98124       2.34285       1.78696       1.36039      0.972997      0.707613
  25  21 4123.5814    1.1581  9.8203 10.2166 -0.0068  0.1135   0.0127   0.3236    0.0341   0.0000   433.3155       13.6271       5.24777      -11.4830      -2.90915      0.543182      -4.59553       4.32554       6.11995       13.9126       8.81872       1.25688       4.29136       4.94505      0.416592      -1.99147     -0.325125     -0.332714       6.89604       9.00488       10.0298       10.7392       10.5585       10.3147       9.71578       8.91877       7.98208       6.79292       5.82800       4.77086       3.82681       3.01109       2.38169       1.76248       1.25200      0.910374
  25  22 4269.6739    0.9602 12.4021 10.0776  0.0026  0.1536   0.0107   0.4394    0.0310   0.0000   436.8636       20.9364       37.8429       9.98311      -25.4224      -20.8784       12.7861       7.31661      -4.22321       1.25265      -5.80127     -0.944414       13.7988      -2.76986     -0.834150       3.02292       1.47513      -1.41064       9.17899       12.3511       13.8095       14.6421       14.5031       14.0121       13.0858       12.0403       10.7666       9.33926       7.88379       6.63317       5.20032       4.17731       3.17408       2.38031       1.68089       1.19988
  25  24 4561.0931    0.6510 16.9353  9.7758  0.0016  0.2546   0.0075   0.6423    0.0249   0.0000   423.7547       34.0876       32.9825      -8.34601      -19.4081      -32.8963      -7.66796       38.2625       16.4388       13.9970      -18.2702     -0.985992       3.89943      -2.12693       3.41303       3.96072      -9.36259       3.90054       15.2255       19.5009       22.8600       23.2929       23.6432       23.4392       21.2829       19.9965       17.6219       15.1654       13.0062       10.4861       8.65330       6.77555       5.29244       3.97397       2.78416       2.01651
  26   6 1869.0103    0.4537  0.4153  9.2047 -0.0048  0.0172   0.0137   0.0357    0.0449   0.0000   440.1014      0.119088       20.0889       1.00777      -3.45657      0.639558       1.19551      0.466783     -0.908384     -0.291132      -1.44652    -0.0177632      0.926991      0.263741     -0.196684      0.112074      0.126326      0.108921      0.974393       1.29890       1.40653       1.53611       1.58115       1.46489       1.48731       1.19809       1.17758       1.09012      0.952594      0.733747      0.569219      0.463338      0.357552      0.302637      0.229597      0.176651
  26   7 2039.7051    0.6803  0.5551  9.4406 -0.0021  0.0176   0.0178   0.0428    0.0572   0.0000   439.1176      -2.65619       16.7645       1.54744      -4.18292      -1.06147     -0.385807      -1.42834     -0.254973      -1.79143     -0.419614      -1.17307     -0.373967     -0.439057     0.0902786     -0.125391    -0.0918373      0.203296       1.00238       1.37098       1.47577       1.51786       1.60461       1.52743       1.41276       1.34094       1.16596       1.01389      0.870179      0.702635      0.560575      0.450710      0.352645      0.274083      0.193647      0.141118
  26   8 2206.0135    0.9271  0.8096 10.0283 -0.0076  0.0268   0.0222   0.0589    0.0667   0.0000   439.9001      -2.50710       16.7336      -3.84784     -0.731130     -0.462671      -1.02243      -5.26636       1.35328     -0.451814       1.20339       2.53693       1.73960     0.0365962      0.731749      0.415152      0.198249      0.173173       1.99449       2.83983       2.95081       2.99825       2.52084       2.15080       1.94178       1.80287       1.93253       1.99519       1.76963       1.55340       1.31393       1.04176      0.695591      0.499498      0.386922      0.249095
  26   9 2366.0284    1.3311  0.9535 10.4227 -0.0024  0.0240   0.0273   0.0575    0.0794   0.0000   438.8498     -0.406271       15.2082     -0.885821      -6.73221      0.606360      0.926918      0.366614       1.06480      -1.45535       2.71958     0.0595876     -0.388709    -0.0780124      0.396836      0.709969     -0.132176     -0.255720       1.42911       1.81258       2.11583       2.14944       2.13483       2.17643       2.00910       1.87378       1.57251       1.39894       1.15089       1.00677      0.782984      0.635149      0.491462      0.353228      0.274732      0.198084
  26  10 2521.1844    1.8244  0.9336 11.0854 -0.0063  0.0225   0.0375   0.0571    0.0785   0.0000   435.8126       1.11886       15.2042      -1.10478     -0.494472      -1.22929       3.68563      -5.76137      -1.27205      -1.15316     -0.691416     -0.137704    -0.0873892     -0.316849     -0.261062     -0.401411      0.454205     0.0796954       1.50571       1.92896       2.17342       2.28723       2.33645       2.15962       2.04058       1.90896       1.67758       1.43078       1.22773       1.02690      0.839707      0.663238      0.506167      0.364871      0.271765      0.199984
  26  11 2674.3415    2.3595  0.9913 11.5163 -0.0019  0.0237   0.0476   0.0592    0.0979   0.0000   440.4851      0.712594       12.2547       1.06339      -2.14145       2.75551      -4.23721      -1.67779      -1.18933     -0.568782     -0.547515       1.16812     -0.352588     -0.492970     -0.759626      0.301353      0.283556     0.0224815       1.40171       1.91595       2.12599       2.15086       2.25286       2.15891       1.99811       1.89594       1.67187       1.44957       1.20929      0.983593      0.784214      0.663355      0.485718      0.388936      0.281302      0.198234
  26  12 2826.5544    3.0044  0.8349 12.2751  0.0003  0.0210   0.0641   0.0531    0.0761   0.0000   437.0635      0.352024       9.82965       3.38892      0.698424       1.51383      -2.06278      0.486994      0.241360     0.0319438     -0.832036     -0.316617      -1.21133      0.742073      0.319435     -0.643849    -0.0876026    -0.0829352       1.32751       1.72981       1.80796       1.96308       1.95492       1.84537       1.81627       1.69078       1.45353       1.26114       1.13757      0.903756      0.720477      0.563715      0.469505      0.353505      0.249202      0.184728
  26  13 2977.4024    3.5646  0.8563 12.7414  0.0025  0.0229   0.0771   0.0557    0.0690   0.0000   437.8738       3.04771       15.9435       3.06019      0.443050       1.71836      0.822539       1.51414      -1.37076       1.07079       1.54641    -0.0210305     -0.732976     -0.688970     -0.144662      0.571397      0.346333     -0.272212       1.73846       2.47558       2.75237       2.78789       2.78203       2.47979       2.32975       2.05994       1.90778       1.75453       1.48052       1.24618      0.980211      0.781507      0.541911      0.416992      0.294532      0.195229
  26  14 3126.8985    3.8552  1.0215 12.7392 -0.0027  0.0249   0.0791   0.0624    0.0926   0.0000   435.4557       3.10597       13.5704       3.01919     -0.918125      -5.07111      0.670384      -2.64702       1.80172      -6.34507       2.21579     -0.143528      -1.73885      -1.54606    -0.0796936     -0.766109     -0.222634      0.215033       1.58813       2.19978       2.27497       2.54360       2.57659       2.53813       2.25407       2.09666       1.85425       1.56497       1.28700       1.02950      0.823146      0.678316      0.519864      0.385376      0.280398      0.210730
  26  15 3275.3357    3.6577  1.4392 12.6019 -0.0001  0.0314   0.0666   0.0759    0.0923   0.0000   439.3398       2.42948       14.7467       5.08447      -3.70998      -7.78067      -3.21812       3.19347    -0.0251994     -0.360809     -0.195677       2.21220       1.79183      0.359650     -0.288164     0.0242853     -0.430624    -0.0981560       1.88777       2.68732       2.84624       2.99308       2.87563       2.77703       2.54700       2.44779       2.13780       1.99259       1.74299       1.45894       1.24570      0.941549      0.706948      0.511884      0.376342      0.266774
  26  16 3423.3056    3.0618  1.9125 12.2233 -0.0053  0.0354   0.0486   0.0905    0.0701   0.0000   439.1288       2.14585       7.75906       2.77360     -0.623465       2.54049       4.72145      -2.45544      -3.62627      -1.56574      -1.36499      -1.85613     -0.429260      -1.49777      0.727719      0.424668     -0.187130     -0.272029       2.03037       2.83602       3.05996       3.18094       3.26253       3.15814       2.94692       2.72630       2.39632       2.17101       1.79724       1.52526       1.18642      0.976888      0.744444      0.572427      0.409151      0.294494
  26  17 3570.9636    2.4335  3.0984 11.5717 -0.0002  0.0439   0.0303   0.1193    0.0488   0.0000   436.6692       3.21622       14.4898       4.72313      -2.12137       2.98421      -3.44431      0.854934      -5.84690      -2.55357       2.38265      -2.91696      -1.66725      -1.13574      0.756542      0.428322      0.245317     -0.145082       2.64305       3.52391       3.84555       4.12358       4.07902       3.97603       3.71186       3.40352       3.05426       2.70109       2.30667       1.87811       1.56225       1.21985      0.947852      0.713448      0.518956      0.377912
  26  18 3718.4381    1.9822  4.9591 10.9546 -0.0008  0.0595   0.0206   0.1608    0.0416   0.0000   438.8220      -2.94337       13.2028      -2.41338       10.1475       4.58308      -8.55886       9.78691       4.68492     -0.164607      -6.18435      0.701119     -0.164378      0.503431      -1.48937     -0.996875     0.0155455      0.950501       3.60664       4.72794       5.36437       5.69214       5.70276       5.46287       5.14034       4.62436       4.20148       3.68390       3.12818       2.54613       2.09674       1.64736       1.26364      0.969712      0.702563      0.500579
  26  19 3865.3679    1.6014  6.6021 10.7149 -0.0009  0.0771   0.0169   0.2111    0.0378   0.0000   445.6184       6.99697       9.43251       15.9251       3.85454       3.22988      -7.79412      -6.13866       1.66167      -4.31582       3.50109       2.39084      -5.31773      -3.27850       2.36363      -1.37657     -0.659914    -0.0118128       4.42225       5.95994       6.50435       6.92734       6.98470       6.77835       6.33223       5.90807       5.22037       4.68547       3.93574       3.34096       2.64546       2.13087       1.64320       1.25270      0.912779      0.654972
  26  20 4012.2626    1.3335  8.4216 10.4416 -0.0009  0.0934   0.0142   0.2730    0.0354   0.0000   446.6031       17.2580       5.44600     -0.284664       17.9963       6.28329      -12.0782       9.93073      -2.77492       9.23923      0.193493      -2.54272      -4.86774      -2.71163     -0.408771      0.275298     -0.202658      0.557732       5.47863       7.13805       8.20824       8.43230       8.58706       8.29151       7.87996       7.22230       6.48312       5.60705       4.84048       3.99136       3.28443       2.59400       2.02412       1.51127       1.11457      0.815246
  26  21 4158.7825    1.0816 10.1566 10.2747 -0.0023  0.1196   0.0126   0.3460    0.0335   0.0000   452.2486       6.44816       27.4774       4.69586       13.0256      -6.88531      -9.10626       16.9945     -0.169630       1.47560      0.554464     -0.825198      -7.40838      -3.20265       10.0192      -3.82505     -0.674165     0.0469444       6.87436       9.38826       10.1653       10.8473       10.8865       10.7727       10.0507       9.16461       8.24695       7.23870       6.14701       5.20270       4.12981       3.31093       2.58007       1.94440       1.45211       1.03343
  26  22 4305.2681    0.9082 12.6143 10.0933  0.0017  0.1614   0.0101   0.4388    0.0300   0.0000   436.5070       8.74714       17.2118       12.8143     -0.697931     0.0614878      -8.50815       18.7255      -6.19359      -12.7293    -0.0837710      -4.38903      -9.97382       4.96178       8.02719      -6.79084      -5.22274      0.539264       9.24321       12.1057       13.5415       14.4622       14.5062       14.2473       13.5108       12.4337       10.9645       9.54050       8.23119       6.79182       5.53760       4.45019       3.46887       2.63986       1.88700       1.37671
  26  23 4451.2959    0.7223 14.9033  9.9604  0.0012  0.2110   0.0082   0.5652    0.0264   0.0000   430.2614       19.4538       35.3098       9.46200      0.599217      -27.3894       6.41087       33.9192      -2.75340      -1.62515       4.68387      -3.10172      -8.24395      -3.65779       9.62496      -2.42936      -4.23003      -1.01751       12.1059       15.8070       17.8033       18.7844       19.0489       18.5361       17.2175       16.1113       14.3681       13.1157       10.6510       9.13468       7.26294       6.03200       4.57509       3.54976       2.53128       1.85564
  27   5 1713.5581    0.3029  0.2964  8.9025 -0.0067  0.0157   0.0111   0.0308    0.0361   0.0000   440.2852      0.157081       19.9451      -1.06842     -0.327729       2.82831       1.92458      0.753883     -0.287334      0.967111      0.403036     -0.121716      0.473188     -0.211944     0.0811042     0.0828054     -0.253689     -0.108574      0.811278       1.12517       1.24854       1.31639       1.27910       1.38281       1.15524       1.15507       1.04153      0.865966      0.749633      0.619734      0.519250      0.432756      0.308955      0.249408      0.191179      0.128461
  27   6 1889.7588    0.4850  0.4500  9.1924 -0.0052  0.0160   0.0141   0.0391    0.0443   0.0000   439.7300      -1.08484       19.5544     -0.104664     -0.665361       3.00528      0.939577       1.30547      -2.00197      0.671979      0.204520      -1.21244      0.421748     -0.225938     -0.135969     -0.363574   -0.00207043     -0.109836      0.975195       1.18170       1.35414       1.39950       1.40980       1.36944       1.40455       1.22171       1.03903       1.00136      0.795707      0.709053      0.583596      0.448715      0.345598      0.282618      0.198844      0.144680
  27   7 2062.0168    0.7014  0.6010  9.4732 -0.0003  0.0180   0.0171   0.0435    0.0554   0.0000   439.5389      -1.52425       14.5905      0.162290     -0.911355      0.467543      0.912101      -1.11624      -1.44193       1.08145       1.62297      0.529078     -0.770336      0.578493     0.0159646     -0.202895      0.452664    -0.0548357       1.04714       1.41256       1.51823       1.66961       1.52180       1.71060       1.51853       1.37801       1.22332       1.03727      0.928566      0.822201      0.688225      0.507626      0.394123      0.297318      0.231285      0.161522
  27   8 2229.7144    0.9916  0.7588 10.1985 -0.0027  0.0212   0.0221   0.0514    0.0598   0.0000   440.7247      -2.47495       18.5875       1.15703     -0.408931   -0.00202761      -2.73197       2.92554     -0.596676      0.169950    -0.0175899     -0.148705     -0.109961      -1.00256     -0.720856      0.445691    -0.0385467      0.177622       1.14243       1.63513       1.62164       1.89593       1.81534       1.88312       1.73102       1.59939       1.40530       1.21774       1.03461      0.873190      0.691149      0.560715      0.449745      0.348880      0.237206      0.185299
  27   9 2391.0007    1.4000  0.9678 10.5043 -0.0009  0.0233   0.0279   0.0566    0.0755   0.0000   438.0473       1.73109       16.0832       1.63894      -4.52002     -0.249283      -2.65924      -4.75781     -0.830812      0.766254       2.23207     -0.384865      0.513768      0.353246     -0.548651      0.589633      0.333153     -0.322220       1.33098       1.83933       1.99057       2.12643       2.03428       1.96853       1.95284       1.76250       1.60121       1.45507       1.21698       1.00054      0.829250      0.667828      0.510573      0.390201      0.302157      0.217415
  27  10 2547.5677    1.9387  0.9599 11.1343 -0.0050  0.0235   0.0386   0.0561    0.0829   0.0000   440.3906       1.09018       15.2451       1.54383     0.0208823      0.469246       2.82161       1.72236     -0.440024      -1.47514      -1.38622      -2.01142      0.409244   -0.00301879     -0.438229     -0.193816     0.0932702    0.00304376       1.31544       1.88170       2.05000       2.10420       2.18387       1.93174       1.94478       1.74683       1.59165       1.46419       1.23380       1.06087      0.836955      0.706643      0.505918      0.405963      0.288495      0.207328
  27  11 2702.0492    2.4761  0.9195 11.7270 -0.0001  0.0222   0.0491   0.0534    0.0811   0.0000   438.8041       2.85742       14.4531     -0.481414      0.869655      -2.06495     -0.315959      -1.67065     -0.575142       1.65733      0.781921     -0.875425     -0.290960      0.173787      0.384097     -0.355744     -0.143136      0.298241       1.24113       1.72976       1.79795       1.98820       2.01086       1.93773       1.79920       1.69706       1.48842       1.33551       1.14569      0.979075      0.759471      0.615997      0.461372      0.374326      0.279297      0.210222
  27  12 2855.3509    3.1954  0.8248 12.1351 -0.0006  0.0197   0.0666   0.0506    0.0889   0.0000   438.0583       2.22956       8.29351       1.77822      -3.67221      0.901495      -2.11611      -1.22585       1.07606      -2.03194    -0.0728148     -0.497533     -0.526150      -1.46926      0.292518     -0.341471      0.129769     -0.421342       1.23923       1.58887       1.75203       1.90369       1.84290       1.80116       1.73582       1.54790       1.39664       1.24182       1.07479      0.884710      0.743787      0.588944      0.470705      0.344474      0.257522      0.182111
  27  13 3007.0031    4.0252  0.8235 12.4234 -0.0023  0.0190   0.0835   0.0500    0.0887   0.0000   439.9558       1.45372       16.2441       1.54245      -4.03877      -2.00220      0.355349      -2.71487     -0.328571      -1.18716     -0.673379     -0.662548     -0.166372     0.0220179     0.0397457      0.494303     -0.255861      0.199829       1.15386       1.60215       1.73425       1.88365       1.88086       1.80748       1.73052       1.59491       1.38315       1.18475      0.999406      0.823170      0.670821      0.536344      0.400198      0.324905      0.234051      0.177459
  27  14 3157.2368    3.9701  0.9530 13.0669 -0.0005  0.0247   0.0835   0.0606    0.0719   0.0000   436.7608       5.28574       10.9795       2.01943       2.12693     -0.213474       2.09666     0.0422832       2.19249      -1.79608       1.80037      -1.39018      0.757950     -0.685954      0.958463    -0.0209320      0.640204     0.0646539       1.70179       2.22706       2.33232       2.26337       2.29022       2.02564       1.90528       1.74129       1.73788       1.60762       1.45800       1.21300       1.06814      0.849158      0.649850      0.479025      0.351156      0.254699
  27  15 3306.4651    3.5647  1.5423 12.3893 -0.0002  0.0302   0.0605   0.0791    0.0839   0.0000   439.5248       1.93039       12.7666       3.77438       2.60486      -4.49923    -0.0524443       6.52780      -4.02189       1.43869      0.972562      -1.65242     -0.123820      -1.07959     -0.260664     -0.809274    -0.0897248    -0.0609842       1.74516       2.29737       2.59264       2.74324       2.73912       2.73271       2.53584       2.38882       2.08254       1.78661       1.57024       1.28372       1.06155      0.866190      0.678300      0.508557      0.363185      0.264927
  27  16 3455.2227    2.8516  2.3075 11.8420 -0.0005  0.0374   0.0408   0.0967    0.0709   0.0000   436.8881       3.31483       14.4868     -0.850484      -1.76844     -0.298756     -0.553345      -3.75200      -1.34062      -5.35842      0.139986       2.31971      -3.66919     -0.353474     -0.903339      0.412302      0.286880     -0.115772       2.19856       2.91021       3.25536       3.36064       3.36707       3.25231       3.06630       2.91412       2.63902       2.35430       1.97324       1.67999       1.35366       1.05041      0.855808      0.644740      0.503655      0.373679
  27  17 3603.4976    2.3016  3.5379 11.4400 -0.0007  0.0489   0.0272   0.1302    0.0457   0.0000   444.4197       2.06607       11.0898      0.703003      -2.34607       5.25688      -4.39217      -3.57675       3.82319     -0.965332      -2.47411       1.12035      0.891414      -1.07875     -0.800191     -0.539439      -1.22822     -0.168801       2.73278       3.84992       4.06910       4.39559       4.40226       4.35008       4.11309       3.79164       3.42943       2.93479       2.55133       2.10931       1.70251       1.36779       1.10498      0.835958      0.604690      0.458557
  27  18 3751.5899    1.8866  5.0737 10.9382 -0.0020  0.0598   0.0199   0.1681    0.0404   0.0000   439.4296       3.08836       16.7309       10.5545       6.84315      -7.11807      0.545628       6.00434       4.17021       3.57401       3.37469    -0.0783335       4.64120     -0.938127      0.452812      0.506453     -0.424203      0.859248       3.46475       4.51702       5.07009       5.30190       5.30293       5.30963       4.89199       4.57054       4.17603       3.63937       3.10958       2.56412       2.14578       1.71470       1.33618       1.03578      0.770466      0.561250
  27  19 3899.0612    1.5392  6.8192 10.6295 -0.0002  0.0757   0.0159   0.2153    0.0363   0.0000   437.9308       11.0927       4.09225       6.54143      -3.05088       9.10135     0.0264036      -2.97527       2.67148       9.36542       1.86462     -0.969309      -1.43672     -0.110370     -0.426926      0.492216     0.0664438     -0.199964       4.32859       5.78418       6.52435       6.67709       6.85450       6.56199       6.28907       5.91113       5.29514       4.61248       3.93269       3.26564       2.68179       2.19060       1.69381       1.30705      0.972543      0.720999
  27  20 4046.4176    1.2469  8.2505 10.4577 -0.0010  0.0954   0.0139   0.2709    0.0334   0.0000   447.4663       6.80219       20.4704       5.47963       7.63904      -1.00554    -0.0810618       13.1353     -0.305802       3.26915      -8.72194       3.99189       3.36643       1.57096       1.38410      -3.04322      -1.61081      0.527389       5.31084       7.06094       8.08677       8.34856       8.45764       8.49463       7.80709       7.33283       6.54853       5.64309       4.97753       4.07921       3.38756       2.69172       2.13656       1.64206       1.19523      0.884398
  27  21 4193.6777    1.0411 10.8476 10.2042 -0.0031  0.1265   0.0120   0.3626    0.0330   0.0000   427.4813       16.1819       27.4755      -2.52488      -3.33091      -2.14357      -1.96148       6.16615       17.8887       14.5199      -1.00419      -16.4839       2.16439       1.71721       4.80995      -4.45261      -3.63150      -1.53834       7.24385       9.45314       10.8708       11.0496       11.3744       11.1081       10.5645       9.77747       8.74689       7.68585       6.63767       5.59607       4.58440       3.67275       2.92216       2.25036       1.61662       1.18813
  28   4 1546.0382    0.1986  0.1497  8.9064 -0.0054  0.0132   0.0116   0.0253    0.0288   0.0000   440.4103      -1.18626       18.3119      0.751452      -3.12307      -1.47087       1.41523      0.977410      0.552848      0.148020     -0.193582     -0.133213     -0.213796    -0.0463648     0.0932565     -0.262483     -0.279163     0.0737860       1.00277       1.23541       1.24684       1.19072       1.21689       1.27782       1.36131       1.27514       1.21441      0.947766      0.750087      0.620857      0.486354      0.461303      0.380422      0.324366      0.225802      0.141953
  28   5 1732.6759    0.3127  0.3646  8.9262 -0.0087  0.0173   0.0104   0.0361    0.0379   0.0000   438.7771     -0.958076       18.7611       2.37289      -1.86781      -1.64954      -1.93990      0.753213       1.58643      0.319118       2.37977      0.601136     -0.179446     -0.761290      0.167353      0.107953     0.0785308    -0.0108511      0.957577       1.30162       1.50843       1.53072       1.48351       1.45956       1.30243       1.24788       1.15100       1.07081      0.973198      0.813123      0.654148      0.558448      0.402859      0.343358      0.251114      0.164084
  28   6 1910.1410    0.5077  0.4784  9.1739 -0.0021  0.0163   0.0139   0.0403    0.0472   0.0000   440.7587      0.372153       18.9965     -0.866914      -1.24073      0.475077     -0.415473      0.268846     -0.790953     -0.306633     -0.771779     -0.114708      0.567566      0.219870     -0.164985    -0.0874659      0.268980     -0.215011      0.981008       1.28926       1.48501       1.49877       1.49449       1.47998       1.42888       1.30911       1.16553       1.06051      0.849248      0.740710      0.602242      0.456444      0.356091      0.287347      0.239617      0.174474
  28   7 2083.8806    0.7422  0.6209  9.5193  0.0006  0.0178   0.0176   0.0452    0.0551   0.0000   440.3298      -1.14260       20.0004     -0.805795      -5.77124       3.24808       1.31869     -0.936850       1.46757    -0.0477344       1.01436     -0.357521      -2.10273     -0.420614     -0.814757      0.279348     0.0516299     0.0172425      0.987059       1.34398       1.38234       1.48737       1.52224       1.50762       1.53476       1.30542       1.20546      0.966882      0.892680      0.759664      0.673558      0.507387      0.382615      0.300197      0.224705      0.170470
  28   8 2252.7716    1.0571  0.9052 10.1025  0.0007  0.0219   0.0216   0.0597    0.0680   0.0000   440.3755      -1.11006       16.1174      0.787790     -0.979363      0.248515      -1.71873       1.49140      0.428058    -0.0536424      -1.55569     -0.291908     -0.272290      0.699472      0.166402     -0.121254     -0.271344    -0.0394795       1.23785       1.61763       1.87285       1.89772       1.95293       1.68460       1.78575       1.59700       1.51894       1.32909       1.15085       1.02117      0.786667      0.664818      0.509186      0.389110      0.303697      0.219245
  28   9 2415.2688    1.5016  0.9582 10.7504  0.0004  0.0245   0.0293   0.0564    0.0764   0.0000   438.8661    -0.0166497       20.6288      0.223251      -4.56394       2.37057       1.45494       1.44143       1.14423     -0.984294      -1.46138      0.107761       1.46051      0.431406     -0.680783     -0.570165     -0.209295   -0.00311781       1.24469       1.76418       1.83050       1.96328       2.06157       1.82605       2.01041       1.67398       1.58434       1.38897       1.19624       1.04373      0.797506      0.697171      0.544251      0.406977      0.314663      0.233741
  28  10 2573.3442    1.9678  1.0523 11.3553 -0.0031  0.0232   0.0386   0.0651    0.0757   0.0000   438.8398       3.20428       16.4026      -2.55512      -3.51779      -1.57264     -0.503368      -1.47911       2.37142      -2.17229      -1.29483     -0.775525      0.590408     -0.440437     -0.254493      0.369444     -0.196550      0.114571       1.31100       1.71166       1.82480       2.02845       2.09047       1.92466       1.86432       1.73654       1.59854       1.41738       1.20941      0.973406      0.838856      0.695191      0.530597      0.423182      0.302691      0.232507
  28  11 2729.3099    2.6994  0.9050 11.5972 -0.0001  0.0206   0.0523   0.0502    0.0821   0.0000   438.1354       1.92277       14.8500       2.06377      0.205849       1.50466      -3.35970      -3.09355      0.112226       1.68999     -0.868640      -1.08885     -0.367703     -0.345814      0.112422     -0.177871      0.249027    -0.0387945       1.13948       1.56601       1.69488       1.74260       1.82382       1.76465       1.64814       1.58070       1.35708       1.23947       1.11011      0.893666      0.762381      0.597894      0.485049      0.374241      0.269833      0.209113
  28  12 2883.6688    3.3430  0.8425 12.3556  0.0003  0.0210   0.0672   0.0487    0.0826   0.0000   438.3009       1.22536       15.0901      0.671770       2.54729      0.212096      -1.12004      -2.48420       1.76990     -0.988164       2.36511      -1.07794    -0.0862666     -0.154673     -0.495234     -0.195360      0.565488     -0.136226       1.34816       1.78958       1.92772       1.93687       1.88944       1.91482       1.88470       1.75466       1.63204       1.39985       1.19610      0.948864      0.802344      0.645962      0.527011      0.413320      0.305640      0.222018
  28  13 3036.2401    3.9379  0.8952 12.6083 -0.0028  0.0214   0.0760   0.0506    0.0832   0.0000   439.5189       3.41726       10.9493      0.700241      -1.44893       2.79102       1.14811     -0.631649      -2.06628       1.21030     -0.161592     -0.928022     -0.327252      0.886575      0.309552     -0.625908     0.0556911      0.135471       1.14865       1.55933       1.72978       1.80957       1.88537       1.82748       1.78165       1.57957       1.46071       1.21602       1.06459      0.940312      0.761007      0.598019      0.483493      0.385081      0.269537      0.198792
  28  14 3187.1569    3.7832  1.0997 12.8238  0.0010  0.0254   0.0725   0.0628    0.0817   0.0000   440.0919       7.39054       14.0223      0.830752     -0.805197      0.833852      -2.27508     -0.875839       2.22639      -1.67139      0.952152     -0.381687      0.705150     -0.372078     -0.356638      0.373429      0.356420      0.233671       1.38282       1.93881       1.98925       2.21020       2.22923       2.05911       1.94466       1.87911       1.69528       1.55861       1.32192       1.11117      0.907990      0.764479      0.574258      0.466304      0.333523      0.248977
  28  15 3337.2025    3.2888  1.7668 12.3229 -0.0041  0.0325   0.0507   0.0837    0.0634   0.0000   439.4187       8.69225       13.5132       1.01067       2.53224       5.98362      -2.59237       3.66281       3.64184       1.49314      -2.23275       2.20555       1.08811      -1.11785     -0.853291      0.531194       1.12573     -0.270136       1.79096       2.59802       2.85846       3.09373       3.09971       3.05020       2.85854       2.60378       2.35125       2.05641       1.66850       1.46841       1.20075      0.940166      0.748899      0.571037      0.422384      0.320467
  28  16 3486.7893    2.8067  2.4058 11.9033 -0.0022  0.0374   0.0395   0.1007    0.0622   0.0000   438.0086       2.17394       5.63570       3.58281      -2.13300       5.93103       3.40695       2.55102     0.0258163       1.02913       3.63274      -2.70624     -0.751220      -1.02921      0.866887     -0.342926    -0.0828689     -0.287382       2.09251       2.82467       3.10928       3.25409       3.22249       3.24144       3.02989       2.79759       2.62032       2.28748       2.02442       1.67890       1.38285       1.09519      0.885495      0.693268      0.518454      0.386018
  28  17 3635.7236    2.1654  3.8840 11.3413 -0.0025  0.0506   0.0249   0.1387    0.0435   0.0000   441.8707       10.8413       7.58626       9.72541      -2.24227      -4.09652       2.50245       2.73207    -0.0735067       4.83363      -1.63417       5.70127      -2.60925      -1.49270    -0.0577146      0.818008     -0.513738     -0.515513       2.77110       3.54383       4.10063       4.23060       4.31841       4.28607       3.99062       3.82699       3.37168       3.04048       2.58211       2.17665       1.83542       1.46709       1.17190      0.902017      0.674908      0.518178
  28  18 3784.3012    1.8329  5.5960 10.8105 -0.0007  0.0630   0.0184   0.1762    0.0389   0.0000   443.2585       10.7781       13.1656       8.44815      0.700235       10.1019     -0.500671       3.84805       1.63475       4.07618      -5.41835     -0.431390      -3.20053       2.94363     0.0681223     -0.455177      -1.46484     -0.452977       3.47585       4.64768       5.27054       5.41563       5.60216       5.50393       5.05859       4.71254       4.30741       3.80496       3.35902       2.80291       2.37192       1.91494       1.47582       1.16688      0.850069      0.623270
  28  19 3932.4921    1.4584  7.3294 10.5868 -0.0018  0.0811   0.0150   0.2274    0.0344   0.0000   434.4869      0.672451      -1.32346      0.761821      -2.31826      -1.24525      -7.25654       6.54117      -6.97434      -4.57234       2.43395     -0.254491       1.50619      -2.54476       3.94870      0.496072      0.630940      0.102045       4.38823       5.87432       6.50787       6.92938       7.08807       6.85913       6.52615       6.14585       5.56939       4.74394       4.24690       3.56208       2.92755       2.43396       1.86696       1.46862       1.08740      0.812536
  28  20 4080.3537    1.1898  8.7335 10.4049  0.0014  0.1018   0.0135   0.2832    0.0332   0.0000   436.2611       9.47288       10.8237       3.95931      -2.16669       13.7231      -7.63563      -14.4684       5.63569       6.73081      -7.31141      -5.75647       3.77574      -1.51439      -3.02471      -2.15565       1.22276       1.08529       5.33079       7.24836       8.05976       8.44782       8.63260       8.53387       8.12198       7.46006       6.85094       6.01505       5.23486       4.41169       3.72323       2.91494       2.40767       1.82476       1.34912      0.993552
  28  21 4228.0441    1.0051 12.0997 10.2091 -0.0004  0.1418   0.0111   0.3934    0.0306   0.0000   430.5115       13.4019      -3.54322       17.0787       21.3773      -26.8728       1.05823       6.63375      -1.54073      -4.12101       7.06106       4.06762       9.07333       1.19566       2.34494      -1.17917       1.33715     -0.125755       7.83858       10.2014       11.7874       12.1104       12.4069       12.2536       11.6271       10.7396       9.78271       8.46458       7.45651       6.35000       5.28264       4.21836       3.37200       2.59408       1.96409       1.42557
  28  22 4375.8352    0.8060 13.9402 10.0706  0.0004  0.1877   0.0090   0.4885    0.0269   0.0000   446.0439       1.13723      0.574834       11.1868       45.5294       25.7838       3.72553       5.35557       3.46447       15.5009       17.6256     -0.594471      -3.26872      -7.38088       1.69669       8.41776     -0.153076       1.70680       9.80097       13.3844       14.9555       15.4777       15.8698       15.7688       14.7945       13.9884       12.6612       11.1875       9.80282       8.17809       6.78116       5.56657       4.43719       3.45741       2.52444       1.88621
  28  23 4522.5542    0.6546 16.4629  9.8831 -0.0013  0.2443   0.0073   0.6094    0.0236   0.0000   415.1733       2.73848       18.9509       17.3409      -13.6592      -6.08987       30.4688      -25.8827      -14.0512      -6.47917       21.4452      -17.0840      -9.62912      -5.07010      0.952680      -11.7419       4.50283       5.52120       12.8122       17.1827       19.5043       20.4784       20.5008       20.5919       19.5571       18.2777       16.3473       14.6034       12.6416       10.6259       8.77217       7.27876       5.71925       4.47065       3.28581       2.42242
  29   6 1930.1657    0.5285  0.5256  9.1550 -0.0049  0.0198   0.0138   0.0405    0.0478   0.0000   440.0470      0.385939       21.6154     -0.600906      -3.37258       1.17621     -0.477108     -0.790485      0.959921       2.17272      0.221808     -0.352780     -0.608604     -0.241308    -0.0443545     -0.294402     -0.418865      0.123312       1.18324       1.34465       1.61933       1.71813       1.45652       1.52880       1.53822       1.28761       1.23425       1.31481       1.14932      0.886283      0.753299      0.617694      0.466626      0.351744      0.296095      0.205816
  29   7 2105.2808    0.7908  0.7328  9.4630 -0.0049  0.0189   0.0172   0.0468    0.0649   0.0000   440.0568      0.140510       20.3900     -0.740521      -4.72965     -0.572112      -1.33179       1.99865      0.320549       1.08448      0.574766      -1.38684       1.48883      0.135606      0.248159     -0.115704     -0.280357      0.609008       1.02171       1.34798       1.50849       1.55257       1.58972       1.59320       1.52940       1.39355       1.23448       1.13117      0.946939      0.846257      0.726197      0.575452      0.441286      0.359723      0.265627      0.202807
  29   8 2275.3369    1.1180  0.8515 10.2606 -0.0013  0.0212   0.0231   0.0524    0.0660   0.0000   439.8064      0.724932       19.0665     -0.511950      -1.18153     -0.335789      -1.23440       1.84230     -0.180893     -0.148794       1.40897     -0.417251     -0.596649     -0.967893      0.393340      0.483542     0.0300684     -0.331677       1.23859       1.71437       1.76759       1.92104       2.00243       1.88857       1.78140       1.68415       1.55692       1.37447       1.15041      0.958382      0.805931      0.644823      0.536623      0.385454      0.309350      0.232465
  29   9 2439.0133    1.5791  1.0402 10.8396  0.0034  0.0236   0.0302   0.0622    0.0761   0.0000   436.1033      0.875028       20.5753      0.491593      -4.33501       2.44236     -0.429323      0.179387     -0.666245      -1.41159       2.72604     -0.405236      -1.24427       1.05662     -0.150353    -0.0104590      0.590251      0.344193       1.26350       1.76819       1.93662       2.02364       2.02218       1.93292       1.85472       1.78067       1.55989       1.46006       1.27064       1.07065      0.933345      0.729466      0.582860      0.436175      0.343706      0.253893
  29  10 2598.6363    2.1827  0.9249 11.4323 -0.0006  0.0218   0.0425   0.0516    0.0739   0.0000   438.2572       3.46846       19.5234    -0.0176130     -0.374547       3.04332      0.230674       1.21230       2.92622       2.03272     -0.119714     -0.799968     -0.729727     0.0739822     -0.474293      0.185909      0.841408     -0.219530       1.30606       1.78649       2.10133       2.27866       2.31540       2.31557       2.10542       1.85457       1.70607       1.44956       1.25001       1.01135      0.811524      0.648520      0.522610      0.400288      0.312953      0.227711
  29  11 2756.1318    2.7904  0.9439 11.8794 -0.0007  0.0214   0.0526   0.0532    0.0765   0.0000   436.9457      0.322302       15.1718       1.68860      -1.57820       1.43531      -2.62292     -0.172154      0.460715      0.631649       2.05341     -0.813164      0.273697      0.521634      0.674219     -0.265863      0.122892     0.0745502       1.15369       1.56183       1.71729       1.75723       1.80946       1.76674       1.69404       1.66516       1.36900       1.34054       1.13453      0.956733      0.808328      0.685453      0.527321      0.422778      0.299896      0.235213
  29  12 2911.6370    3.4569  0.9242 12.4265 -0.0023  0.0203   0.0680   0.0558    0.0822   0.0000   438.4466       3.54912       13.8131     -0.207147      0.442573       1.06765      -1.54539      -1.54579      -3.25544      -1.63630      -1.66116      0.851283       1.17445     -0.360669    -0.0376272     -0.739320      0.376397     0.0962843       1.16892       1.62824       1.85844       1.97543       2.03159       1.85901       1.82877       1.60540       1.50864       1.30520       1.10909      0.955423      0.780546      0.616072      0.501333      0.373501      0.290325      0.218734
  29  13 3064.9885    3.8782  0.9530 12.6971 -0.0008  0.0218   0.0734   0.0543    0.0862   0.0000   439.7099      -1.02760       16.0862     0.0214033      -2.93737      -2.97142      -2.70546      -1.21839       1.97709       1.37236       1.27259     -0.758866     -0.783956      0.892839      0.730747      0.971769     -0.110224    -0.0525132       1.20890       1.62919       1.80446       1.91187       1.91901       1.82216       1.75878       1.60771       1.55999       1.34086       1.15323      0.990391      0.807473      0.685096      0.517543      0.420770      0.317344      0.229805
  29  14 3216.7251    3.8288  1.2670 12.7066  0.0007  0.0257   0.0659   0.0689    0.0763   0.0000   440.4778       4.80913       15.5908     -0.937603      -3.50839       3.05827       1.13256       1.50559     -0.399399      -1.34050       2.70930      -1.19483     -0.537560      -1.09081      0.369158     0.0551573     -0.530176     -0.146538       1.41562       1.86512       2.05579       2.04995       2.16725       2.10667       2.10275       1.97859       1.76907       1.53398       1.33325       1.10572      0.915269      0.764429      0.604297      0.469595      0.387451      0.299688
  29  15 3367.6039    3.2554  1.7340 12.2317 -0.0037  0.0296   0.0496   0.0814    0.0601   0.0000   440.1532       2.48440       12.6807       8.83330       2.43277       1.56434      -4.30637      -1.84722     0.0549082      -2.22385      -3.42055      -1.59522       1.00391      -1.24635      0.344707      -1.06426     -0.227850      0.144746       1.58981       2.11342       2.30653       2.46031       2.54959       2.51110       2.37380       2.24827       1.98792       1.74810       1.60284       1.30843       1.08019      0.889167      0.681978      0.567425      0.429038      0.322047
  29  16 3517.9155    2.5648  2.6448 11.9231 -0.0010  0.0407   0.0343   0.1096    0.0498   0.0000   439.8302       5.35188       4.78238       2.72220       2.22233      -1.34683       4.91979      -4.05571      -3.28963     -0.960391      0.872100      -1.12624      -4.27788      -1.14874      -1.40588      0.807984      0.438951     -0.937849       2.10287       2.82776       3.13039       3.27768       3.50010       3.33280       3.26084       2.92074       2.69458       2.41313       2.05758       1.76929       1.50147       1.18713      0.967949      0.769192      0.552307      0.439610
  29  17 3667.5418    2.1772  4.3909 11.1010  0.0009  0.0514   0.0233   0.1450    0.0454   0.0000   434.9644       4.91100       12.8025       8.59398      -4.99406       2.61011      -2.47205      -3.85521      -5.14302       2.34740     -0.833620      0.987728       2.79756      -2.61002      -1.26015      0.674066      0.321081      0.370459       2.77187       3.65942       4.13780       4.31320       4.45653       4.38518       4.16219       3.89869       3.49245       3.11195       2.71836       2.29207       1.89891       1.52936       1.22759      0.982674      0.732167      0.569320
  29  18 3816.8217    1.7046  5.6421 10.8294 -0.0022  0.0656   0.0175   0.1766    0.0372   0.0000   431.7790       2.99153       19.7140       6.04840      -3.37773       5.58583       4.51964       5.70018      -13.9604       3.03817       1.36765      -1.95634      -4.77502      -1.85754      -1.49069       1.32981     -0.863120     -0.775510       3.48359       4.56227       5.26432       5.38539       5.57517       5.44816       5.22315       4.80367       4.42521       3.90064       3.46206       2.95294       2.46816       1.98349       1.59559       1.25173      0.943017      0.709101
  29  19 3965.7386    1.4274  7.9888 10.4677  0.0006  0.0841   0.0140   0.2362    0.0344   0.0000   437.3290       3.43689       20.1419       8.42642      -1.18179     -0.941598      -7.20871       5.04635       7.18815      -1.88974      -8.10417      -2.37167      0.768040       2.49891       1.44526     -0.633119      -2.08326      0.334759       4.49007       5.96493       6.68219       6.97351       7.18563       7.15552       6.78930       6.36559       5.71653       5.03285       4.42799       3.74675       3.13878       2.57612       2.02042       1.59538       1.22213      0.921581
  29  20 4114.1783    1.1064  9.6305 10.4277 -0.0003  0.1107   0.0129   0.3231    0.0312   0.0000   453.1754      -8.29595       2.67816      -5.36893       18.9056       19.1364      -2.51578       3.60555       4.85549      -11.2004       2.99352       5.94080     -0.572974       4.92440      -5.03175      -2.26639       1.03625      0.283476       5.75718       7.61673       8.67737       8.95727       9.18734       9.15051       8.67242       8.14302       7.38152       6.61461       5.77936       4.88811       4.13360       3.36649       2.67777       2.13621       1.57851       1.19042
  29  21 4262.0718    0.9132 11.4097 10.2330 -0.0000  0.1405   0.0112   0.4037    0.0303   0.0000   437.0794      -1.83867       22.3572       11.3948      -19.1689       4.05260       4.83470      -15.2007     0.0805814       2.27951      0.288266      -8.97239      -4.45535       5.70362      -1.69360       1.89128       1.71642     -0.708720       7.40444       9.77286       11.2207       11.9172       11.7283       11.8095       11.2733       10.2524       9.66411       8.50839       7.36901       6.33563       5.17107       4.29949       3.41479       2.71564       2.00976       1.54375
  29  22 4409.7840    0.7303 14.1006 10.0853 -0.0031  0.1959   0.0085   0.5241    0.0253   0.0000   418.6963       3.20199       14.0471       6.86940       8.00641       14.1197       2.52167       29.7255       14.3906      -3.06810      -21.8942      -8.13571       2.85343      -4.62563     -0.339856      -6.40608      0.433464      0.393487       10.1994       13.0758       15.4195       15.8999       16.0928       16.1372       15.0250       14.2945       13.1399       11.7390       10.2386       8.66340       7.28431       5.91104       4.84681       3.75406       2.83008       2.12258
  30   5 1770.0377    0.3731  0.3656  9.0218 -0.0010  0.0148   0.0113   0.0325    0.0388   0.0000   440.0525      -1.30265       18.9929     -0.737354      -3.89328      -1.29453     0.0894309      0.336745      0.674918      0.139318      -1.39193    0.00332577      0.548158      0.220577     -0.426658      0.361228     0.0683420      0.138488      0.747209       1.01065       1.10493       1.14355       1.22794       1.23741       1.08822       1.12771      0.904676      0.857963      0.792645      0.622669      0.567154      0.445084      0.375392      0.303100      0.210127      0.161550
  30   7 2126.3691    0.7994  0.7199  9.5986 -0.0036  0.0195   0.0176   0.0489    0.0630   0.0000   440.2546   -0.00983776       20.5110       1.14658      -2.49200      -1.84413       1.84991     -0.444438       2.83126      -1.09402     -0.441437      0.858252     -0.557870      0.143910     -0.203885      0.126404     -0.123220     -0.173593       1.02366       1.41164       1.53117       1.70603       1.68007       1.67838       1.48944       1.40922       1.31360       1.16051       1.04863      0.845414      0.732183      0.596091      0.471325      0.374130      0.286442      0.216906
  30   8 2297.3329    1.1801  0.8083 10.4086  0.0020  0.0201   0.0243   0.0508    0.0616   0.0000   441.4488     -0.374043       16.1874      -1.42675      -1.49877     -0.236335     -0.492178       2.30962      -1.96954      -3.39382       1.86093       1.43152      -1.40912     -0.775241     0.0552045     -0.108679     0.0828729     -0.259907       1.00628       1.40477       1.43074       1.61285       1.62223       1.59634       1.55447       1.44939       1.36645       1.11865       1.04317      0.833913      0.733031      0.581303      0.474770      0.386286      0.287701      0.220988
  30   9 2462.2492    1.7148  0.9819 11.0474 -0.0005  0.0236   0.0326   0.0570    0.0733   0.0000   439.8221       1.08875       16.0752      -1.15179       2.13914       1.22082      -3.60262      -2.66014      0.665753      0.642232       2.34112      -1.12628      0.575919     -0.200589     0.0155932    -0.0472213     -0.369450      0.138188       1.12109       1.69695       1.67087       1.96098       1.86000       1.94088       1.64379       1.77643       1.43026       1.40796       1.17907       1.05205      0.834679      0.703603      0.534409      0.442903      0.332283      0.249751
  30  10 2623.4766    2.2649  1.0488 11.2711 -0.0028  0.0220   0.0408   0.0563    0.0866   0.0000   439.9629       1.79730       13.3685       1.11027     -0.639628      0.399141       1.11381       2.30938       2.87897     -0.900980     -0.187527     -0.705458      0.467731      -1.26004     -0.808920      0.425511      0.154694     -0.270433       1.13310       1.56158       1.68127       1.80936       1.77975       1.78967       1.76235       1.60850       1.54027       1.27522       1.18455      0.981962      0.858020      0.670820      0.551801      0.429453      0.340658      0.255468
  30  11 2782.4644    3.0063  0.8422 11.8672 -0.0034  0.0191   0.0581   0.0457    0.0804   0.0000   441.1664     -0.193046       14.4871      0.943422      -1.56263      0.113988       3.07073     -0.889191       1.28849      -1.20520      0.312761      0.145809     -0.522407      0.645734      -1.59848     -0.352360    0.00549643      0.207440       1.10013       1.44368       1.65395       1.81005       1.84502       1.75064       1.70109       1.53180       1.40710       1.22140       1.06451      0.891984      0.752632      0.599575      0.482912      0.381654      0.277895      0.225715
  30  12 2939.0884    3.5934  0.8814 12.2607 -0.0036  0.0197   0.0681   0.0482    0.0823   0.0000   437.8251      0.424520       14.3408    -0.0911855     -0.989089      -1.48105       1.27506      0.524441     -0.646382       2.49607    -0.0278434     -0.642999      0.410361       1.40115    -0.0434472    -0.0471025      0.213369      0.106254       1.07652       1.47234       1.64056       1.73142       1.68827       1.67064       1.49741       1.52137       1.38287       1.17969       1.08946      0.945550      0.798933      0.649716      0.528565      0.402595      0.315779      0.226849
  30  13 3093.3230    4.0560  0.9088 12.8940  0.0011  0.0208   0.0774   0.0524    0.0787   0.0000   440.4711       4.72687       13.5698       5.94540      0.197484       1.19050      -2.21093      -1.28704       1.17338      0.142527      0.514643     -0.318321      0.480625     -0.191753      0.454906     -0.278564      0.995655     -0.145893       1.12010       1.49036       1.65280       1.71444       1.75516       1.71986       1.66310       1.58439       1.36120       1.26429       1.15043      0.999634      0.832763      0.678415      0.517008      0.412688      0.342550      0.252749
  30  14 3245.9498    3.7303  1.3942 12.5590  0.0009  0.0265   0.0604   0.0706    0.0695   0.0000   436.7618       4.29017       18.2621       3.46156      -5.28792      -1.37805      -1.25557      -1.08499      -1.69154     -0.897125       4.03575      0.437872     -0.268850     -0.229691      -1.21044     -0.552919      0.850204      0.747229       1.38287       1.91333       2.04899       2.21658       2.26777       2.18557       2.07863       1.99364       1.80957       1.65112       1.39600       1.19734      0.988399      0.837007      0.647443      0.533915      0.399032      0.307656
  30  15 3397.6874    3.1336  1.7669 12.3956  0.0001  0.0322   0.0469   0.0809    0.0549   0.0000   438.9946       5.30591       16.6946       3.61132     0.0172852       4.33818      -5.38584      -6.33932       2.60194     -0.275708     -0.495246      -2.80477     -0.317311       1.13620       1.31623     -0.167438     -0.155213     -0.211115       1.58040       2.21213       2.47924       2.54364       2.75162       2.56066       2.56461       2.33766       2.05109       1.92392       1.63662       1.40333       1.22433      0.983721      0.807187      0.615855      0.459104      0.347905
  30  16 3548.7226    2.4895  3.0836 11.6705 -0.0014  0.0426   0.0293   0.1119    0.0462   0.0000   438.5833       3.55766       10.3350     -0.420032       2.83013      -1.07742      -1.35804       4.43479      -6.37318      -1.97258       6.31427    0.00723319     -0.912487     -0.369832      0.545638      -1.35045     -0.616945      0.287574       2.18614       2.94045       3.34544       3.46011       3.64039       3.58878       3.40597       3.21222       2.90659       2.57895       2.18786       1.90993       1.56745       1.28487       1.06396      0.829686      0.629537      0.478923
  30  17 3699.2054    2.1124  4.5216 11.0425 -0.0012  0.0536   0.0217   0.1425    0.0440   0.0000   431.1481       7.03472       15.1276       2.16751      -2.49667     -0.201803       4.20198       6.06852      -3.20462     -0.963191      -1.50753      0.425961      -2.17391      -2.38590     -0.212397      -1.09872     -0.324177     0.0137279       2.65496       3.56115       4.05662       4.22631       4.50129       4.26494       4.05215       3.88389       3.49995       3.15340       2.72238       2.36844       2.00506       1.64018       1.31589       1.03886      0.790157      0.591923
  30  18 3848.8551    1.6634  6.5412 10.6714 -0.0008  0.0698   0.0157   0.1923    0.0351   0.0000   438.6562       5.57535       19.3852       5.75850      -2.24869      -3.39859       16.1985      -7.69191      -4.76411       2.39546       3.57927     0.0125584      -6.13494      0.508887      0.368579      -2.00016       1.17072      0.422395       3.55083       4.75914       5.40784       5.58087       5.76904       5.68135       5.40948       5.11799       4.66747       4.12445       3.69235       3.14085       2.64314       2.12836       1.72640       1.37765       1.06032      0.797276
  30  19 3998.4533    1.3416  8.6770 10.4564 -0.0008  0.0921   0.0130   0.2558    0.0321   0.0000   442.7866       4.73671       17.8258       12.5839      -20.9221      -4.29259       4.14857      -3.48496       3.03822       4.89547     -0.200188       3.54002      0.591620     -0.902323       1.20585     -0.548825       1.53527       1.30369       4.61951       6.14795       7.05480       7.24356       7.59640       7.57074       7.15288       6.76290       6.03966       5.41312       4.76766       4.11623       3.48932       2.81678       2.32658       1.81088       1.35259       1.01345
  30  20 4147.2141    1.0855 10.8225 10.3419  0.0021  0.1224   0.0119   0.3473    0.0313   0.0000   432.7382       10.3741       28.7458      -7.98945      -15.2047      -10.4751      -7.98227       10.5249       3.93241      -8.80431      -4.22936       14.4782      -4.71200     -0.727690       2.81840       2.06317       1.27454      -1.51711       6.15936       8.12996       9.22341       9.69906       9.91737       9.95783       9.34747       8.87224       8.17001       7.14606       6.43491       5.40921       4.69111       3.76766       3.11292       2.40455       1.85131       1.39584
  30  21 4295.9649    0.8708 12.4822 10.2007 -0.0020  0.1578   0.0097   0.4287    0.0276   0.0000   453.5900       23.6346       21.8082      0.424940      0.935816       6.47322       27.7238       30.3362      -5.55442      -19.8864      -6.21887       12.4013      -8.61250      -2.93576      -4.79163      -6.05724      -1.51053       1.26997       7.81363       10.4807       11.7682       12.3553       12.6016       12.6485       11.9593       11.2976       10.3660       9.40495       8.18390       7.10055       5.86630       4.87889       3.94898       3.17498       2.38544       1.83305
  31   4 1599.3366    0.2080  0.1864  8.8379 -0.0039  0.0130   0.0100   0.0266    0.0284   0.0000   439.7683     -0.769897       20.1146     -0.600582      -1.43816      0.420643      -1.29741      -1.35747       1.75962      0.927679      0.422550      0.605635     -0.878677     -0.760280      0.741335      0.334484     0.0282543     -0.361938      0.697667      0.828278       1.02835       1.03720      0.934381      0.939413       1.04066      0.890235      0.831248      0.784847      0.654997      0.587156      0.532973      0.394346      0.356150      0.256141      0.227725      0.168536
  31   6 1969.4491    0.5632  0.5390  9.2939 -0.0051  0.0182   0.0140   0.0403    0.0475   0.0000   440.2047      -2.02423       21.0757       2.10956      -2.82720      -2.37722      -2.83031      0.652253      0.664319    -0.0372532     -0.402178     -0.569916     -0.144109      0.928405     -0.183811      0.767612     -0.481035     -0.398185      0.986888       1.06883       1.37185       1.47655       1.36660       1.52389       1.42838       1.15738       1.21704       1.22413      0.909259      0.775889      0.796130      0.607516      0.444245      0.373513      0.287452      0.216726
  31   7 2147.0309    0.8721  0.7058  9.6752 -0.0016  0.0192   0.0187   0.0439    0.0611   0.0000   441.8620      0.383219       20.6186       1.98966      -2.29939      -1.27738      0.998046     -0.367853      -2.79884     -0.484082      0.874631     -0.939684      0.877194     -0.415596     -0.887809      0.324917      0.170465     -0.177592       1.06171       1.42992       1.58860       1.64052       1.59186       1.41492       1.40971       1.32464       1.30718       1.25635       1.09964      0.961876      0.809663      0.662621      0.516109      0.420915      0.310732      0.231271
  31   8 2318.8669    1.2368  0.9842 10.1980 -0.0012  0.0220   0.0227   0.0529    0.0747   0.0000   442.8377      -1.01635       20.6230       3.14547      0.711673      -2.14032      -2.45078       1.74698     -0.582568      -1.04500      -1.02313     -0.491005     -0.932107     -0.642478    -0.0324840      0.655262      0.318289      0.293215       1.12132       1.53264       1.66803       1.70248       1.78458       1.72009       1.70708       1.60670       1.50325       1.37011       1.11066      0.994594      0.869027      0.713654      0.567540      0.465425      0.355081      0.278897
  31   9 2484.9608    1.7120  1.0739 10.9224 -0.0011  0.0240   0.0318   0.0620    0.0790   0.0000   439.1769      0.359612       15.9474     0.0842998      -2.86415      -2.48036      -1.89892     -0.386601      -3.19578      -1.07989       1.98863      0.368818    -0.0176393      -2.16618      0.708848      0.296977     -0.252495     -0.503396       1.28375       1.82094       2.08993       2.25265       2.37155       2.29081       2.22066       1.91439       1.81187       1.53031       1.29613       1.09690      0.922621      0.745925      0.594664      0.460806      0.354066      0.268180
  31  10 2647.7924    2.3017  0.9876 11.5340 -0.0019  0.0217   0.0425   0.0554    0.0761   0.0000   440.5670       1.05923       17.9158      -1.90809     -0.188204      0.238534      -3.15197      0.289653       1.01223     -0.499744       1.91078       1.74867      0.172034     -0.594608     -0.791876      0.625816     -0.390869      0.379665       1.10600       1.51029       1.72086       1.81858       1.80996       1.77675       1.69915       1.62656       1.44716       1.31512       1.14642       1.02660      0.847051      0.713305      0.556906      0.463705      0.347841      0.258031
  31  11 2808.3245    2.9840  0.8785 12.1772 -0.0010  0.0203   0.0580   0.0507    0.0693   0.0000   440.7667      -1.54766       18.4146       1.20806      -2.16406      0.558747       1.58764      -3.37584       1.99487       1.21118       1.50920      -1.21666      0.646189     -0.381733      0.412029     -0.127775     0.0106769      0.190211       1.02377       1.44503       1.50884       1.69040       1.65071       1.61311       1.52511       1.48584       1.30696       1.27382       1.08453      0.925405      0.808022      0.667465      0.504985      0.420411      0.327540      0.254245
  31  12 2966.1417    3.7897  0.9219 12.5264 -0.0017  0.0200   0.0704   0.0505    0.0721   0.0000   441.1614      0.223664       14.9134       3.24631     0.0654094       1.55328     -0.956110       1.74064       1.87410      -1.73627      -2.10008     -0.192791      0.400391      -1.76129     -0.685472     -0.277500     -0.143652     -0.143278       1.01572       1.36925       1.51441       1.61871       1.69639       1.64191       1.58355       1.53628       1.30397       1.21398       1.07810      0.871879      0.761198      0.647884      0.528225      0.406544      0.308955      0.233266
  31  13 3121.2878    4.1387  0.9724 12.7125  0.0015  0.0206   0.0744   0.0524    0.0844   0.0000   438.7243      0.778294       16.6919       3.56335      0.863397     -0.290553      -2.76615      -1.99168       1.15943      0.111145      0.722235     -0.756958      0.172080      0.228919     -0.674079      0.156549      0.534685     -0.152081      0.997887       1.35914       1.43335       1.62692       1.62472       1.60064       1.57455       1.45773       1.36812       1.15846       1.10251      0.872188      0.775442      0.641022      0.521154      0.416551      0.312597      0.244904
  31  14 3274.7876    3.6903  1.4103 12.6258 -0.0013  0.0278   0.0583   0.0688    0.0668   0.0000   437.4105       3.36515       13.1513       3.72727      -3.46275       3.82381       1.70076      -2.16564      -1.08821      -3.54025    -0.0789152     0.0390640     -0.906158      -1.27997      0.650959      0.347497     0.0875863     -0.362915       1.40657       2.02273       2.10469       2.27844       2.22235       2.22208       2.09491       1.93653       1.75001       1.64677       1.52919       1.36424       1.24061       1.00772      0.806430      0.625134      0.485238      0.349687
  31  15 3427.3556    2.9996  2.2191 11.9235  0.0022  0.0332   0.0378   0.0862    0.0508   0.0000   440.4630       4.83214       10.0421    -0.0806208     -0.129643       1.30283      -8.51896       6.27968       2.87431     -0.845251       4.11644      0.409286     -0.436672     -0.921695      0.304750      0.670517      0.363072      0.282539       1.66486       2.27517       2.46006       2.65752       2.70143       2.65687       2.57962       2.41472       2.19637       1.93357       1.80427       1.53378       1.28251       1.06866      0.877646      0.691457      0.535648      0.397205
  31  16 3579.1971    2.3891  3.3941 11.4988 -0.0003  0.0435   0.0260   0.1169    0.0417   0.0000   439.3166       3.15181       8.65437       9.63555       5.21924       4.84207      -8.81091      -1.11879       1.08905     -0.395975     -0.575393      -1.82748      -4.59345      0.282246       1.10293     -0.396290      -1.21179     -0.463420       2.21482       2.93249       3.21110       3.27972       3.47592       3.48921       3.49582       3.07210       2.92851       2.53132       2.25094       1.97437       1.61992       1.38659       1.08288      0.875365      0.705855      0.536474
  31  17 3730.2544    2.0155  4.9650 10.9037 -0.0015  0.0546   0.0193   0.1487    0.0401   0.0000   438.7611       8.48652       14.4728       6.88347     -0.821187      -7.16561     -0.569485      -5.25832      -3.39210       5.16050      -1.00893      -1.97526     0.0763615       1.73990       1.52377       3.58128      -1.38290    -0.0151252       2.78152       3.65058       4.18019       4.38794       4.57179       4.48594       4.25004       4.00964       3.70199       3.28575       2.90317       2.51807       2.04793       1.75730       1.39267       1.13874      0.859070      0.673737
  31  18 3880.6313    1.6151  6.6709 10.5882 -0.0019  0.0704   0.0149   0.1891    0.0344   0.0000   440.3362       6.85692       21.3096       2.72090      -6.42336      -3.19878       1.78280       5.65522      -5.26153      -2.64419      -4.73707       1.29686      0.620313      -2.00048     -0.845719      -1.67577     0.0288481     -0.243944       3.48900       4.58552       5.21208       5.43563       5.60581       5.49525       5.27962       4.95796       4.69025       4.10843       3.71922       3.21136       2.67727       2.23166       1.81740       1.45438       1.13425      0.872684
  31  19 4030.7788    1.2796  9.0468 10.3923 -0.0012  0.0971   0.0124   0.2705    0.0313   0.0000   440.8062       6.18330       14.0886       2.65532      -9.42497      -10.8770      -3.97190      -2.64974       11.5963      -4.40630       3.43416      -3.33652      -1.97907       2.55856     -0.386251      -4.11635     -0.660835      0.512935       4.64736       6.32858       6.93205       7.50096       7.58932       7.62067       7.33675       6.94267       6.30317       5.74696       4.93376       4.34692       3.62659       3.01908       2.44316       1.98647       1.49125       1.16560
  31  20 4180.3645    1.0623 11.5932 10.2308 -0.0004  0.1284   0.0104   0.3600    0.0293   0.0000   435.1764       8.65226      -2.03171      -24.1581       3.69823      -20.1284       6.76823      -4.96170      -6.34067      -24.3236      -10.1097       10.1221       7.60549      -3.68788       3.07214     -0.367012      -2.02189      0.194934       6.31501       8.23772       9.41415       9.84684       10.1636       10.0728       9.77067       9.13004       8.42406       7.67610       6.59079       5.79101       4.86231       4.06090       3.33789       2.66911       2.01224       1.56553
  31  21 4330.0033    0.8969 14.4910 10.0656  0.0003  0.1704   0.0081   0.4437    0.0249   0.0000   446.4630      -5.16325       20.8394       7.07125      -15.2772      -10.0239      -29.1190      -6.13385       15.1050       15.5331       4.71567       6.36121      -2.41942      -8.49102       1.75384      -1.73382      -1.75043     -0.391771       8.19674       10.9530       12.3320       12.9780       13.5909       13.1356       12.7616       12.0772       11.1421       9.96069       8.87718       7.58357       6.55108       5.42084       4.39156       3.54147       2.68748       2.05500
  31  22 4478.1710    0.6938 15.9395  9.9252 -0.0005  0.2167   0.0074   0.5513    0.0230   0.0000   425.2087     0.0195248       46.6140      0.836153       6.91609      -14.2447     -0.571569     -0.200043      -19.1038       18.9256      -8.82701       6.67501       4.28891       3.35409      -9.98811       4.42766      0.346020      0.455085       10.3707       13.7378       15.8553       16.7134       17.3809       16.9338       16.4117       15.4736       14.0007       12.8471       11.1738       9.67684       8.26360       6.84147       5.52501       4.51787       3.30234       2.57911
  32   5 1806.1804    0.4077  0.4124  9.0377 -0.0028  0.0182   0.0113   0.0358    0.0388   0.0000   440.1278      -1.47850       19.8105       1.14183      -2.18359      0.143016       1.07667     -0.100583     -0.410779      0.122007      0.111109     0.0376477     -0.150013      0.838682     -0.265623     -0.199740     -0.267835     0.0215453      0.787569      0.972256       1.38153       1.02845       1.36025       1.39410       1.05285       1.34023      0.991099      0.883864      0.889472      0.612746      0.639352      0.510926      0.363141      0.335521      0.229727      0.188182
  32   6 1988.6496    0.6131  0.5894  9.3380 -0.0004  0.0177   0.0138   0.0385    0.0508   0.0000   441.2008      0.259638       19.4087      -1.39207      -1.36976      0.971982    0.00332061     -0.641085      0.914802      0.532642      0.383529     -0.804849      0.306266     -0.598170      0.484226     0.0498077     -0.444559     -0.193365      0.875060       1.14880       1.33913       1.37897       1.36622       1.34963       1.31154       1.20123       1.16089       1.06365      0.948322      0.818791      0.684249      0.577013      0.484176      0.369957      0.283401      0.224197
  32   7 2167.2983    0.9400  0.7922  9.7333 -0.0018  0.0194   0.0188   0.0478    0.0641   0.0000   438.9566     -0.351817       20.2631      -1.45070     -0.378280      0.608380       1.58299      -3.07388       2.10001      -1.94263      0.668789     -0.353771      0.468865     -0.273203    -0.0986052     -0.278000     0.0272568     -0.181612       1.00748       1.42090       1.60429       1.74345       1.75939       1.76721       1.70115       1.57733       1.45255       1.25659       1.03533      0.879022      0.738593      0.606118      0.496726      0.379167      0.320528      0.235637
  32   8 2340.0544    1.3264  1.0377 10.1387 -0.0008  0.0221   0.0230   0.0547    0.0811   0.0000   440.9783     -0.271198       19.0865      0.639237     -0.671624     0.0203425       2.58249       1.34181      -2.66634      0.491359     -0.807331     -0.580398     -0.468000     -0.561993      0.123968     -0.347237    -0.0406970    0.00593835       1.15281       1.53692       1.71545       1.79818       1.84922       1.71198       1.69350       1.66976       1.52756       1.36033       1.19622       1.04436      0.859533      0.713741      0.574493      0.468888      0.374584      0.293727
  32   9 2507.2576    1.7911  0.9957 11.1230  0.0010  0.0224   0.0328   0.0560    0.0731   0.0000   443.4755      0.283770       15.2466      0.542035      -2.29465     -0.369001       1.99547     0.0292820      0.193239      -2.82745     0.0704326      0.766110      -1.67243     -0.901896      0.267657      0.131916     -0.433866      0.131942       1.06766       1.49233       1.60514       1.69506       1.76403       1.61466       1.70722       1.56511       1.47571       1.31964       1.16601      0.958726      0.876551      0.695374      0.597500      0.455886      0.372232      0.278767
  32  10 2671.6031    2.4577  1.0078 11.6451  0.0016  0.0209   0.0446   0.0548    0.0753   0.0000   438.4952       1.68360       15.8479       2.84275      -2.45418     -0.539933      -2.93104      -4.54448       1.86033      0.651181       1.59535     -0.685662     -0.278733      -1.05726       1.46590      0.333312     -0.658848     -0.162673       1.08752       1.41416       1.51739       1.68260       1.68673       1.69312       1.68349       1.54956       1.38852       1.26013       1.14703      0.984662      0.821681      0.674119      0.569411      0.442501      0.365031      0.282241
  32  11 2833.6642    3.1723  0.8995 12.2180 -0.0022  0.0198   0.0595   0.0494    0.0733   0.0000   438.3546       2.28657       16.4271      0.206484     -0.159768      0.605517       1.09751       1.94659      -4.16145    -0.0219646     -0.815920       1.33390      -1.64895     -0.714035     -0.324083     -0.596558    -0.0426928    -0.0255349       1.00890       1.40207       1.54689       1.65410       1.72142       1.65977       1.62265       1.53494       1.37611       1.19477       1.06982      0.939876      0.789456      0.656254      0.529792      0.425991      0.328668      0.256734
  32  12 2992.6961    3.8727  0.8690 12.5472 -0.0004  0.0191   0.0715   0.0479    0.0750   0.0000   441.2367       3.11420       14.3501       6.56850       1.18652     -0.973377      0.631507      0.920258       1.57286     -0.392860      0.270988     -0.222355     -0.488437      0.199825      0.849812  -0.000239011      0.215954      0.160413       1.05753       1.39932       1.63244       1.71464       1.80615       1.81147       1.75884       1.61197       1.43857       1.23815       1.05080      0.968899      0.768666      0.614932      0.504403      0.412522      0.315247      0.239110
  32  13 3148.8179    3.9865  1.0799 12.6891 -0.0008  0.0222   0.0699   0.0560    0.0842   0.0000   437.3506       4.80059       16.3883       4.10190      -6.22643      0.828634      -1.45964       1.20897      0.285650      0.477795       2.58490      -1.18971      0.232631      -1.83534     -0.759481     -0.822659      0.596242      0.181848       1.12928       1.46410       1.56314       1.59211       1.76012       1.74560       1.72147       1.55100       1.40532       1.30332       1.18415       1.05546      0.867815      0.693275      0.578974      0.484236      0.376219      0.294003
  32  14 3303.2922    3.5373  1.5448 12.4436 -0.0009  0.0277   0.0524   0.0713    0.0674   0.0000   437.2291       3.62115       11.3114      0.952349       3.26718      -1.00088      -5.10476       3.98849      0.563482     0.0379962     -0.540782      0.721029    -0.0285257    -0.0233137     -0.872791     -0.125393      0.650693    -0.0834951       1.28004       1.81227       1.98841       2.07258       2.14154       2.12544       2.03568       2.02663       1.73185       1.61844       1.42707       1.24279       1.05279      0.895983      0.720996      0.565862      0.441449      0.355328
  32  15 3456.7350    2.9421  2.2751 11.9868  0.0025  0.0328   0.0364   0.0891    0.0475   0.0000   439.8231       9.92762       9.97077       5.18042       5.26731      0.986706      -9.88807     -0.648971       2.56368     -0.517601       2.95352      0.119289      0.129887       1.08093     -0.463209       1.23550     -0.930952      0.153802       1.58871       2.11604       2.40374       2.56768       2.63443       2.56953       2.51388       2.34715       2.17191       1.93296       1.75833       1.47988       1.29290       1.07846      0.864569      0.682792      0.553310      0.425744
  32  16 3609.2967    2.3166  3.8311 11.3530 -0.0006  0.0447   0.0229   0.1213    0.0382   0.0000   447.2502       3.65605       12.6897       6.83705       7.28531     -0.241327      -5.93706      -4.24150     -0.332606      -3.36333      -3.58104       1.03866      -1.66700      -1.78013      0.715566      0.278731     -0.550110     -0.378291       2.19198       2.91983       3.30452       3.51947       3.62317       3.52840       3.49004       3.23133       3.00825       2.65894       2.37081       2.05210       1.71417       1.48196       1.16295      0.958051      0.752911      0.570699
  32  17 3761.1545    1.8640  5.4280 10.8749 -0.0011  0.0588   0.0172   0.1591    0.0355   0.0000   433.6655       4.39803       21.6176      -2.07999       6.72149      -5.84138      -1.22743       6.85720      -3.04253      -7.85134       4.11151      -3.23772       5.87210       1.47930     -0.444289     -0.210743      -2.14711      -1.05346       2.85191       3.76767       4.39153       4.59086       4.86272       4.63622       4.55215       4.20939       3.91793       3.47707       3.11135       2.70416       2.27330       1.91506       1.51686       1.25502      0.943528      0.751618
  32  18 3912.3000    1.5435  7.4291 10.5227 -0.0030  0.0742   0.0135   0.2090    0.0322   0.0000   444.1926       6.40816       6.19168       8.36302      -1.41342      -3.02388      -15.8635      -3.45702       5.15632      -2.03631       1.08956       2.65595       1.34008       2.99730      -1.53094     -0.367493      0.935261      0.372828       3.55499       4.71814       5.39664       5.57657       5.90452       5.74380       5.55524       5.20124       4.86164       4.37125       3.89389       3.38466       2.89057       2.42504       1.94035       1.58412       1.22657      0.958864
  32  19 4062.8818    1.2735 10.3611 10.3566 -0.0004  0.1065   0.0116   0.2939    0.0307   0.0000   443.3655       9.32096       21.5684      0.508408      -6.83348       5.82323       21.2088       1.50569       1.31096       2.31857      -1.38499       3.89167      -3.07234      -1.32635       1.26964      -1.15081      0.397071      0.906839       5.04678       6.79814       7.65790       8.09640       8.46264       8.21123       7.96982       7.44314       7.03291       6.27521       5.56957       4.84962       4.11830       3.48705       2.81024       2.28722       1.75806       1.37123
  32  20 4213.2461    1.0320 11.8634 10.2285 -0.0012  0.1330   0.0096   0.3591    0.0283   0.0000   448.2729     -0.424838       25.9933      -7.90361      -8.35613      -9.33048      -6.64002       18.1289       17.5377       7.44798       1.39694     -0.118665     -0.515841      0.911431      -2.31904      -2.33776      -2.10909       3.63541       6.15881       8.44944       9.43673       10.1808       10.1808       10.4169       9.93049       9.29515       8.60424       7.80912       6.88472       6.00390       5.11819       4.29780       3.45523       2.85308       2.13680       1.65122
  32  21 4362.9371    0.8232 13.8589 10.0872 -0.0022  0.1736   0.0080   0.4474    0.0253   0.0000   436.9586       9.40675       10.9846      -30.0585      -5.19457       2.97722       10.0138       2.22567       7.82282      -9.18125      -4.62391      -5.43576      -5.34672      -2.63798      0.964498       2.98433      -5.42592       3.39982       7.94428       10.8862       12.1999       12.7776       13.3553       13.2456       12.8903       12.0125       11.4611       9.95686       8.91411       7.81579       6.48934       5.61330       4.51109       3.67226       2.79324       2.20174
  33   4 1633.2304    0.2632  0.2262  8.8568 -0.0018  0.0131   0.0102   0.0243    0.0301   0.0000   440.0594     -0.227555       21.2979     -0.958930      -2.79008     -0.565770       1.07076      -1.57607      0.698410      0.593279      0.614181      0.523425     -0.154660     -0.718776      0.165649     -0.316327     0.0625118     -0.263252      0.674851      0.771518      0.865688       1.06582       1.13110      0.979821       1.02692      0.941353      0.850728      0.695319      0.692471      0.587576      0.491495      0.406238      0.346505      0.331699      0.212063      0.156850
  33   5 1823.8469    0.4521  0.4216  9.0233 -0.0030  0.0144   0.0120   0.0353    0.0416   0.0000   439.1834     -0.745639       18.8968     -0.350985      -2.42000      -1.66473      0.739966      0.717090     0.0623429     -0.532050      -1.11122     -0.256767     -0.248626      0.611412     -0.557214     0.0804770     -0.178189    -0.0643055      0.702176      0.854758      0.933717       1.02420       1.09142       1.03008       1.00336      0.980378      0.962658      0.875714      0.768988      0.613911      0.500401      0.440486      0.388487      0.304007      0.249824      0.204069
  33   6 2007.6053    0.6347  0.6383  9.3556  0.0003  0.0188   0.0139   0.0421    0.0502   0.0000   440.1351      0.115096       20.1380     0.0560287     -0.793885      0.705988     -0.832216     0.0487392       1.86046     -0.474042     -0.454241     -0.929115      0.496063      0.217463      0.217540     -0.410321      0.122161     0.0521996      0.848192       1.15465       1.13789       1.28031       1.33746       1.42545       1.29080       1.18700       1.04400       1.01176      0.931077      0.805355      0.679654      0.558044      0.457335      0.375151      0.303378      0.236647
  33   7 2187.3035    0.9294  0.8279  9.7313 -0.0009  0.0197   0.0178   0.0498    0.0644   0.0000   441.8594       2.01359       18.3704      0.350227      -2.12861      0.844548      0.106361      0.273983      0.239998     -0.830926      0.840743      0.607877     -0.505506     -0.191287      0.372772      0.599343     -0.127876      0.161689      0.927257       1.30647       1.50406       1.61303       1.68097       1.58797       1.52731       1.46419       1.27702       1.16550       1.00433      0.918245      0.780780      0.656495      0.551191      0.443076      0.337617      0.254622
  33   8 2360.8071    1.3820  1.0971 10.2480 -0.0020  0.0224   0.0234   0.0561    0.0827   0.0000   437.7465     -0.610993       18.5594       2.19108      -4.16733     -0.467976      -2.73392       1.67880     -0.304866       2.72186     -0.570628      0.324264     -0.427934     -0.197245      -1.38586     -0.332870     -0.155045      0.412387       1.06334       1.41413       1.60824       1.73693       1.78181       1.78805       1.69787       1.58375       1.47123       1.32563       1.17824      0.994187      0.879386      0.736625      0.587830      0.512007      0.366196      0.289853
  33   9 2529.1199    1.8856  1.0647 11.1863 -0.0020  0.0224   0.0333   0.0583    0.0717   0.0000   439.8817       1.76140       21.7192      -1.30570      -2.87943    -0.0112614       1.11747      0.705248       1.42574      0.659825      -1.86947      -2.59155      -1.92633      -1.24058      0.187025      0.305802     -0.364302     -0.138193       1.03818       1.41446       1.49601       1.62607       1.67527       1.60794       1.57856       1.49012       1.42674       1.31499       1.14070       1.00658      0.896191      0.717286      0.583047      0.485979      0.380973      0.302901
  33  10 2695.0368    2.6214  0.9837 11.7359 -0.0010  0.0205   0.0470   0.0530    0.0741   0.0000   442.0493       3.54280       14.9888       2.43608      -2.40965       2.63938      0.975677       1.10428      0.338873      0.387963     -0.949671      0.354239       1.31077       1.91425      0.263685     -0.276712      0.188568      0.338838       1.00103       1.38876       1.50879       1.65889       1.60444       1.63729       1.55524       1.46209       1.34617       1.28779       1.13219      0.985963      0.842444      0.721522      0.565577      0.474368      0.369214      0.293984
  33  11 2858.5549    3.3665  0.8772 12.3347 -0.0020  0.0203   0.0608   0.0471    0.0714   0.0000   439.5875      0.914302       18.7412       2.74733      -1.03812     -0.664501     0.0429741       1.12238    -0.0543933      0.629684      -2.27011     -0.999673     -0.640942     -0.353064     -0.922948     -0.490082     -0.340726     -0.154258      0.958892       1.42720       1.46793       1.70854       1.71398       1.71839       1.60159       1.49801       1.34456       1.22614       1.12905      0.935976      0.820412      0.659431      0.530136      0.429015      0.342149      0.268658
  33  12 3018.8111    3.8665  0.8904 12.8627 -0.0021  0.0196   0.0729   0.0493    0.0639   0.0000   439.9936       1.96626       14.7028       3.47793      -2.62115      0.614084      0.849992      0.325138      -3.15968      0.181861     -0.852164      0.914500      -1.61885      0.639858      0.205155     -0.567270      0.383332      0.178415      0.913564       1.31493       1.38073       1.56228       1.56368       1.58863       1.51041       1.43999       1.30475       1.17771       1.03758      0.889234      0.770197      0.629040      0.519536      0.430196      0.338213      0.249917
  33  13 3176.0316    4.0488  1.1607 12.7563 -0.0023  0.0235   0.0683   0.0601    0.0795   0.0000   438.2715       2.32613       13.8515       5.07381      -1.82940       3.95561      -1.63546      -3.25158      -1.51026      0.237299     -0.156783     -0.671407       1.47877     -0.229687      0.496735     -0.728563     -0.365729     -0.217454       1.15274       1.60745       1.73450       1.80594       1.77157       1.74127       1.72851       1.58125       1.56340       1.40344       1.31632       1.13583      0.960870      0.819840      0.639332      0.518113      0.407392      0.325122
  33  14 3331.3842    3.4214  1.6514 12.4260  0.0007  0.0279   0.0494   0.0744    0.0616   0.0000   436.2529       4.04366       15.1129       1.86281       1.29799       7.40576      -2.24368     -0.900587     -0.275986      0.233674       1.73636      0.866745      -1.69884     -0.318737     0.0890319      -1.36794      0.533541      0.671060       1.33484       1.82445       2.03017       2.15863       2.25260       2.13436       2.11688       2.01882       1.84384       1.70218       1.47394       1.31739       1.08670      0.909057      0.747769      0.617312      0.481084      0.385558
  33  15 3485.6476    2.6555  2.6879 11.9253 -0.0009  0.0380   0.0311   0.0976    0.0423   0.0000   440.1479      0.751931       10.4180       1.59592       3.59619     -0.396503      -1.74089       2.49027      -1.29091      0.885138      0.818681      -1.61917      -1.47493       1.15973       1.31234     -0.744575      0.621286      0.261218       1.79966       2.41573       2.75531       2.82412       2.95204       2.98746       2.72293       2.69956       2.48280       2.24260       2.04697       1.72340       1.52948       1.27063       1.01908      0.833877      0.664955      0.512229
  33  16 3639.1457    2.1835  4.1855 11.2705 -0.0011  0.0471   0.0207   0.1276    0.0347   0.0000   440.5018       2.30777       16.5664       5.46835       1.91551       4.17955     -0.617476      -4.04014      -5.94202      -5.51244      -4.64496      -4.26775       1.48314     -0.614548      0.767262      -1.86747     -0.944287      0.467347       2.24217       3.00424       3.39320       3.59614       3.73340       3.69388       3.52209       3.36646       3.11321       2.77188       2.50608       2.17736       1.89585       1.56067       1.28153       1.05233      0.825362      0.652440
  33  17 3791.7189    1.7612  5.6679 10.9565 -0.0005  0.0619   0.0165   0.1693    0.0319   0.0000   441.1445       10.2137       18.1585      -5.40453      -12.1530       8.36378       5.45260       3.05535       5.47053      -1.93038      -2.12116       7.55725       3.69833      -4.04359      -3.25855     -0.542178     -0.668779      0.257491       2.88993       3.88710       4.54887       4.64183       4.90517       4.87370       4.66431       4.45301       4.07001       3.61713       3.30301       2.85359       2.41098       2.06485       1.67234       1.35009       1.06039      0.832660
  33  18 3943.5692    1.4418  7.4806 10.5966 -0.0023  0.0785   0.0131   0.2160    0.0298   0.0000   439.6096      -2.80801       14.2698       17.9704      -13.2575       7.48542       12.1751       4.17183      -2.24582       4.45780     -0.748408      -6.45775      0.847793     -0.381226      -3.58036      -2.52646      0.315225     -0.578859       3.60526       4.82907       5.55917       5.76179       6.01826       5.98754       5.80309       5.51822       5.04434       4.59016       4.10106       3.51408       3.06834       2.55914       2.09136       1.70617       1.34068       1.04486
  33  19 4094.7554    1.2040 10.0715 10.3217 -0.0012  0.1055   0.0109   0.2915    0.0295   0.0000   437.3492       2.19595       26.0101      -6.69107      -7.08587      -1.42282       9.29591       3.31444     -0.248322       3.43983       3.51139      -3.65173     -0.522913      -2.73272     -0.822660       5.57290      -2.20591      -1.31323       4.88669       6.67402       7.50068       7.96856       8.36177       8.08661       7.92451       7.49636       6.88226       6.25179       5.54052       4.85992       4.17415       3.54001       2.86252       2.34217       1.82085       1.41425
  33  20 4245.1533    0.9809 12.9573 10.1924 -0.0001  0.1463   0.0084   0.3922    0.0257   0.0000   432.3335       39.6259       28.6631      -1.29668      -6.03151      -8.94450       34.9197       21.4076      -14.2331      -25.1582       4.38554       6.16194      -5.11270      -5.89792      -2.88620       2.79091      -1.01242      -2.95349       6.54368       8.79842       10.1968       10.6626       11.1078       11.0663       10.7108       10.0755       9.43759       8.48527       7.62612       6.60739       5.62757       4.75631       3.95118       3.20842       2.43536       1.95669
  34   4 1649.7417    0.2707  0.2462  8.8214 -0.0073  0.0138   0.0101   0.0258    0.0304   0.0000   441.3597     -0.355314       17.8144      0.762653      -2.11984      0.684022     -0.997064      0.875261      -1.38437    -0.0712216      -1.22958     -0.344509       1.32397      0.256414     -0.174902     -0.791067     -0.157288      0.243492      0.734640      0.908455       1.06035       1.06047       1.08457       1.14758       1.16557       1.14153       1.04480      0.827001      0.739408      0.605334      0.499535      0.447719      0.365238      0.304784      0.242578      0.163563
  34   5 1841.2325    0.4230  0.4437  9.0366 -0.0044  0.0155   0.0111   0.0337    0.0390   0.0000   440.5334      -1.87797       20.4600      -1.10268      -3.86748      -2.22292     -0.642178     0.0523746    -0.0978124       1.86053      0.232843       1.46369     -0.453140     -0.836408      0.315682      0.390376      0.255334    -0.0946437      0.777839       1.03857       1.09175       1.14894       1.12664       1.23915       1.20311       1.19310       1.03320      0.915400      0.765400      0.716571      0.606187      0.515738      0.420750      0.338554      0.271110      0.200873
  34   6 2026.3342    0.6603  0.6410  9.3472 -0.0023  0.0191   0.0141   0.0406    0.0512   0.0000   440.1605      -1.85415       18.7924       1.38670      -1.26670     -0.679007     -0.729682       1.29138      -2.47024       1.76044     -0.744436      -1.47047      0.760722      0.769047     -0.395576      0.382638    -0.0474588     0.0595972      0.837033       1.27713       1.26779       1.40260       1.23923       1.44260       1.35376       1.37845       1.22725       1.12209      0.947291      0.796833      0.686320      0.593971      0.476163      0.386669      0.322689      0.258872
  34   7 2207.0059    0.9984  0.8180  9.9658 -0.0045  0.0193   0.0194   0.0474    0.0610   0.0000   440.5588      0.160851       18.5180      -1.49422      -1.42957       2.34553       3.71284      -1.01911      0.363637      -1.85515      0.329640     -0.192099      -2.48011     -0.555354    0.00557511     -0.504143      0.624699      0.338021      0.810502       1.14540       1.24586       1.37022       1.39461       1.44122       1.35567       1.34482       1.13800       1.12735      0.961784      0.868942      0.728971      0.588976      0.515854      0.415614      0.327469      0.248110
  34   8 2381.2188    1.4160  0.9554 10.6469 -0.0019  0.0207   0.0258   0.0537    0.0644   0.0000   439.8768      -1.78623       20.6390      -1.41664     -0.390439       1.33828      -3.11415      -1.46029      0.234331      0.334743       1.84753       1.78369     -0.740778     -0.754834      0.491932    0.00693343      0.328902      0.320398      0.912950       1.25947       1.37753       1.44489       1.57366       1.47640       1.53047       1.37765       1.27475       1.17594       1.05995      0.940520      0.807743      0.667867      0.535028      0.454452      0.370343      0.285497
  34   9 2550.7046    2.0417  1.0401 11.1845  0.0010  0.0210   0.0352   0.0554    0.0723   0.0000   438.9913      -1.03741       20.8349     -0.759324     -0.184338      -2.20718      0.857332       1.56847      0.485030      -1.37632      0.407130      0.464180      -1.02111       1.46033    -0.0779043     -0.764413     -0.558364     -0.229726      0.963437       1.34226       1.41567       1.53685       1.54220       1.59308       1.49915       1.50249       1.35042       1.26700       1.09539      0.960706      0.817719      0.695303      0.574272      0.460352      0.378037      0.298661
  34  10 2717.9592    2.7122  0.9602 11.7517  0.0002  0.0200   0.0483   0.0513    0.0736   0.0000   441.0831       2.19048       17.9850       2.84390      -3.33792     -0.383552       5.32987      -1.27838      -1.18808     0.0512888       1.00702      -1.21824      0.165418     -0.683181     -0.441504       1.10411      0.402568      0.373059      0.909158       1.27855       1.38373       1.43651       1.50888       1.50691       1.49267       1.39385       1.27965       1.14584       1.05614      0.901554      0.785949      0.679638      0.539213      0.449457      0.355523      0.280387
  34  11 2882.8986    3.4901  0.9379 12.3427 -0.0014  0.0194   0.0628   0.0511    0.0726   0.0000   439.8948       4.00773       19.5784       1.20113      -2.14394       1.22339     -0.511796     -0.310735      0.623900     -0.531407      -1.67836      -1.16055     -0.434783      0.865618      0.247934      0.378541      0.294962    -0.0564073      0.939655       1.33009       1.46928       1.68263       1.63026       1.62699       1.56702       1.53506       1.33999       1.26913       1.10079      0.927008      0.790110      0.655580      0.539464      0.435429      0.350233      0.270665
  34  12 3044.4133    4.0944  0.9675 12.5988  0.0029  0.0195   0.0710   0.0508    0.0749   0.0000   439.9684       2.69185       16.1564       3.63927      -1.98061      -1.83469     -0.330418      -5.61816      -1.32950     -0.299664       1.90273      0.129452      -1.40393      -1.45702      0.555084      0.171948     0.0104951     0.0407899      0.937449       1.21828       1.40343       1.45313       1.49898       1.51125       1.37312       1.37167       1.25142       1.18482       1.05477      0.914281      0.784919      0.664912      0.552231      0.461377      0.349042      0.275693
  34  13 3202.8097    3.9050  1.2101 12.6727 -0.0025  0.0239   0.0646   0.0588    0.0729   0.0000   439.1784       2.53305       14.9116       2.79775      -5.35025      -1.06963      0.141994      0.451948       3.70234      -4.37571      0.502796      -3.84997      0.618054       1.37182     0.0416979     -0.105177     0.0508977     -0.335855       1.04091       1.49352       1.63012       1.74168       1.81536       1.78460       1.75717       1.64026       1.52007       1.42407       1.24329       1.08380      0.945657      0.797174      0.628689      0.543425      0.412788      0.323832
  34  14 3359.2290    3.3337  1.8324 12.1860 -0.0042  0.0293   0.0452   0.0746    0.0598   0.0000   441.7446     -0.270329       10.6811      0.961583       2.95842       1.80269       1.63267       1.89841     -0.557320     -0.231228      -1.46808      -1.46122       2.84913      -1.85937     -0.659133     -0.152547     -0.119389     -0.436326       1.28437       1.78987       2.00882       2.15574       2.14585       2.22992       2.08357       2.01282       1.86031       1.70468       1.49033       1.32107       1.13345      0.973391      0.781691      0.655964      0.504720      0.396207
  34  15 3514.3257    2.6595  2.9930 11.6898  0.0006  0.0380   0.0284   0.1031    0.0424   0.0000   438.1456       3.24129       9.68806      0.665291       1.15828       1.96563      -4.66195      0.854181       3.62118      -1.15969       2.02571    -0.0418309      0.579602     -0.538588     -0.494602      0.496890     -0.107468     -0.193740       1.67755       2.28553       2.58016       2.64814       2.84809       2.80832       2.69321       2.61394       2.40478       2.15319       1.99568       1.67214       1.49041       1.23143       1.03184      0.841626      0.666564      0.531156
  34  16 3668.4942    2.1189  4.3019 11.2435 -0.0004  0.0491   0.0203   0.1294    0.0339   0.0000   438.7629       8.39962       14.2101       7.06906      -1.59902       5.23043      -6.53848     -0.535770      -1.67514       2.02169      -4.65753      -2.84641     -0.696215     -0.880916      0.862095      -1.43945      -2.05391      0.395833       2.21020       2.97113       3.41951       3.51630       3.75018       3.72871       3.56868       3.49759       3.11579       2.83845       2.60970       2.20124       1.93200       1.61263       1.34613       1.10446      0.860612      0.676840
  34  17 3821.9127    1.7311  6.5746 10.6404 -0.0004  0.0640   0.0142   0.1786    0.0316   0.0000   434.8786       8.13504       16.4226       3.55603      -8.53012      -3.65917      -2.18975       5.39133      -2.12810      -10.8099      -2.83685      0.474931      -2.64164      -2.42332      -2.49908      -1.30725      0.438457    0.00203067       2.85351       3.83889       4.33974       4.51075       4.78961       4.68587       4.62215       4.29892       4.08244       3.65343       3.33452       2.92608       2.49828       2.16311       1.75476       1.44383       1.13599      0.892382
  34  18 3974.3292    1.4235  8.4732 10.4425 -0.0006  0.0838   0.0120   0.2294    0.0289   0.0000   439.7958       3.95436       9.48246       14.0751       7.59634       1.91124      0.833750      -3.30866       1.39590      -12.4430       4.04348       2.59689       3.15006      0.451505     -0.459773       1.56444     -0.957563       1.30458       3.74926       4.95573       5.63964       5.99684       6.20429       6.16132       6.05973       5.69819       5.27156       4.86048       4.34392       3.82996       3.28734       2.80845       2.32044       1.90176       1.48199       1.17652
  34  19 4126.6179    1.1368 10.5234 10.2946 -0.0022  0.1097   0.0101   0.3084    0.0278   0.0000   437.8591       5.56937       24.1175      -7.73628      -7.40761       11.7082      0.891980       11.0986       9.36240      -11.9118      -2.09567       11.7977      -2.14113      -2.56190       4.58561      -2.92354       2.24770      0.103580       4.95980       6.54270       7.43326       7.92796       8.23662       8.24504       7.82327       7.60035       6.97239       6.37509       5.77633       5.03930       4.32466       3.70869       3.00859       2.49751       1.96539       1.56445
  34  20 4277.7259    0.9449 12.9942 10.1290 -0.0013  0.1449   0.0081   0.3907    0.0248   0.0000   443.9920      0.543617       33.6978       4.91684      -2.14080       16.0036      -6.50740       8.46165       26.9984       9.35560      -4.22549      -4.02110       5.07100      -1.06823       1.29910      -6.01886       3.25880       1.75217       6.47150       8.69240       9.78235       10.4426       10.7633       10.6724       10.4350       9.89526       9.31783       8.40614       7.65123       6.61542       5.71091       4.81144       4.02600       3.33018       2.60425       2.06913
  34  21 4428.1515    0.7123 14.2254  9.9930 -0.0066  0.1917   0.0069   0.4799    0.0229   0.0000   433.5650       1.27266       6.85199       27.4617       20.5480       10.1756       5.16953       6.59774      -2.95763      -7.42959      -40.9639       1.34038       14.5413       7.63949      -2.40909      -4.25614       3.28025       1.09764       8.45833       11.2036       12.8548       13.7705       14.3710       14.1672       13.9471       12.9405       12.3383       10.9861       9.85931       8.76349       7.52333       6.36508       5.27196       4.34448       3.33361       2.66028
  35   5 1858.4471    0.4632  0.4295  9.1021 -0.0007  0.0147   0.0118   0.0325    0.0404   0.0000   441.1809      -1.03072       20.3187     -0.240162      -1.57747     -0.297369       1.66540     -0.903647     -0.651643      0.490674     -0.578405      0.434660      0.554989      0.170463     -0.227550      0.320182     -0.151226      0.330576      0.679336      0.897435       1.01071       1.16275       1.18061       1.09832       1.15877       1.07053      0.929417      0.865088      0.800538      0.698067      0.586995      0.490606      0.391069      0.325467      0.264757      0.214334
  35   6 2044.8104    0.6984  0.6399  9.4248 -0.0003  0.0163   0.0145   0.0390    0.0494   0.0000   439.4982       1.14551       21.3126     -0.571880      -2.78411      -1.38894      0.698293       1.74866      0.130184     -0.788915     0.0494344     -0.607992       1.36094       1.07249      0.445022      0.117836    -0.0883890     0.0498970      0.756176      0.969682       1.12364       1.14247       1.20246       1.20330       1.11736       1.10499       1.02656      0.926501      0.880904      0.748151      0.649368      0.561094      0.467906      0.386168      0.298000      0.246819
  35   7 2226.4148    1.0081  0.7894 10.1767 -0.0033  0.0182   0.0196   0.0474    0.0557   0.0000   441.0778     -0.158603       21.1042    -0.0973902      -3.06706     -0.900050       1.08584     -0.169598      -1.00797       1.06948     -0.395137      0.682496       1.26860     -0.121004      -1.11507     -0.229145     -0.592659      0.271142      0.793899       1.06876       1.17869       1.26727       1.35542       1.28899       1.29995       1.18074       1.13243       1.05443      0.950047      0.801234      0.722142      0.588135      0.512746      0.418789      0.347534      0.262831
  35   8 2401.3281    1.5340  1.0178 10.5777  0.0011  0.0205   0.0257   0.0515    0.0697   0.0000   439.9553       2.18312       21.7279      0.775885      0.471967     -0.903173      -1.41574      0.614444       1.96048     -0.123403     0.0517453     -0.693678     -0.989916      0.741981      0.969127     0.0971074     -0.473594      0.179173      0.908838       1.27817       1.37688       1.49615       1.52007       1.55444       1.46073       1.42370       1.30885       1.20945       1.08790      0.951631      0.827571      0.688326      0.582869      0.476551      0.381280      0.302381
  35   9 2571.8465    2.0356  1.1736 11.0506 -0.0006  0.0228   0.0324   0.0560    0.0728   0.0000   441.9441     -0.840236       18.5421      0.206890      -1.14647       2.61186       1.55832     -0.568990      0.374532     -0.921194     -0.108309      0.721203     -0.951593     -0.897231     -0.162485     -0.165360      0.277416     0.0497894      0.960590       1.37221       1.44194       1.63127       1.66693       1.69202       1.60585       1.51687       1.42383       1.25473       1.19167      0.995436      0.911388      0.731818      0.624503      0.526110      0.406990      0.320238
  35  10 2740.5188    2.8437  1.0042 11.8020 -0.0006  0.0201   0.0482   0.0513    0.0748   0.0000   438.5940       1.59331       16.5018       3.38825       2.19004     -0.214284     -0.344913       1.22638       3.03832     -0.691823      0.508889     -0.975365     -0.151259      0.119262     -0.337888      0.233989      0.677293     -0.450063      0.876500       1.24735       1.28562       1.40119       1.43544       1.41763       1.42990       1.32467       1.25375       1.13036       1.06639      0.918416      0.796463      0.690072      0.557320      0.459430      0.367147      0.302795
  35  11 2906.8120    3.5022  0.9386 12.3805 -0.0022  0.0194   0.0612   0.0484    0.0702   0.0000   439.7379      -1.20752       18.4401       2.51063      -4.24864       1.09850     -0.129487      -2.45531      0.902647      -1.37677      0.628490      -2.50399      -1.20139     -0.318249      0.545946     -0.282399      0.184490     -0.353028      0.846415       1.12895       1.21440       1.34437       1.41517       1.38942       1.38810       1.31591       1.13084       1.08405      0.987737      0.874857      0.757903      0.648356      0.546046      0.448435      0.368282      0.278283
  35  12 3069.6056    3.9798  0.9806 12.8870 -0.0004  0.0204   0.0701   0.0502    0.0674   0.0000   440.3422       2.80429       17.9433       4.15142      -1.23979     -0.694739      -1.46319      -4.56479       2.28038     -0.378878      0.887310      -2.35983     -0.481300     -0.108422       1.12580     -0.497296      0.216558      0.278022      0.909076       1.23223       1.36150       1.51301       1.49013       1.53997       1.45954       1.39378       1.30496       1.17665       1.08837      0.924843      0.848326      0.685232      0.575322      0.469385      0.365270      0.300343
  35  13 3229.1586    3.8090  1.2445 12.7788 -0.0014  0.0260   0.0612   0.0604    0.0614   0.0000   439.9929       4.60452       13.5419       2.66635      -3.45631      0.874662     -0.190045      -2.66950       1.59072      -1.59517      -2.60185     -0.459128     -0.521413     -0.593818      0.278567     -0.719993     -0.282436     -0.141222       1.10488       1.70304       1.80272       2.07325       2.08150       2.03625       2.11871       1.87234       1.74632       1.55088       1.39783       1.17248      0.997122      0.832813      0.697095      0.562353      0.441900      0.341850
  35  14 3386.5761    3.2272  1.9778 12.1906 -0.0004  0.0284   0.0415   0.0804    0.0490   0.0000   441.5746       4.54905       18.1228     -0.782913      0.436046      -1.54731      -1.15872       1.41730       2.11587      -2.57712      -1.51963      -1.32119     -0.421260      0.152279      -1.44132      0.795260      0.567893      0.204637       1.27268       1.68752       1.88454       2.03054       2.07296       2.05136       2.04526       1.93431       1.80516       1.64184       1.45977       1.33231       1.10214      0.991209      0.805298      0.668589      0.530269      0.421755
  35  15 3542.7784    2.4682  2.9150 11.8534 -0.0012  0.0397   0.0283   0.1036    0.0408   0.0000   441.9196       1.59881       13.9867       2.76997      0.420969     -0.247244      -3.50166      -3.16970       1.49318      -2.52157      -1.63252       3.51197     -0.408000      -3.20055      -1.70475     -0.309596       1.12664      0.548527       1.71890       2.36521       2.69265       2.80358       2.93999       2.86177       2.85406       2.68589       2.52593       2.31567       2.05541       1.82193       1.59967       1.32999       1.08923      0.933859      0.721870      0.578631
  35  16 3697.7669    2.0179  5.0233 11.0704 -0.0009  0.0530   0.0180   0.1430    0.0323   0.0000   441.7943      -1.80935       16.3171      0.619827       2.18698       1.63800      -1.04043       1.04607     -0.416783     -0.680242      0.613968      0.226793     -0.968556       3.76030      -1.47726     -0.584751      -1.16707      -1.23250       2.31469       3.12821       3.52662       3.75716       3.88172       3.84446       3.70025       3.61484       3.35787       3.10763       2.75378       2.41166       2.08806       1.79004       1.46916       1.21503      0.967952      0.788667
  35  17 3851.7816    1.6452  6.5850 10.7299 -0.0007  0.0664   0.0141   0.1835    0.0304   0.0000   441.7439       4.93545       14.7329       6.83141      -11.2165       3.62131       11.5941       1.51270       6.91371       8.35743      -4.48834       3.45375       3.85623       2.44027      0.134535     -0.794879      -1.12323    -0.0503730       2.92250       3.84504       4.49853       4.68961       4.88667       4.85725       4.68754       4.55011       4.20517       3.91414       3.44049       3.04204       2.63288       2.22656       1.86259       1.52631       1.22239      0.966780
  35  18 4004.9977    1.3300  8.7945 10.4709 -0.0003  0.0907   0.0116   0.2461    0.0283   0.0000   429.2486       12.0904       23.4251      -6.93959      -4.72531      -4.88607       2.83237       7.05772       6.18375      -6.95867     -0.568783       5.98831       1.89860      -1.73170     -0.843949     -0.776744      0.875651      -1.43649       3.82874       5.13236       5.96696       6.23112       6.48391       6.44765       6.32509       6.01319       5.62890       5.14288       4.61987       4.13118       3.52218       3.02160       2.51542       2.08809       1.61721       1.30718
  35  19 4157.2676    1.1309 11.3423 10.2807  0.0003  0.1189   0.0092   0.3218    0.0261   0.0000   423.0543       10.9506       44.8038       9.85408      -3.64260      -1.15854       13.9288       1.83282      -2.54730       3.31878       5.63813       5.34938       9.09564      -5.11004      -3.46014      -5.64674       3.97988       4.26213       5.20201       6.86876       7.83620       8.29257       8.69345       8.67544       8.21878       8.04843       7.47360       6.85482       6.14159       5.43823       4.75767       4.03259       3.38417       2.81160       2.21093       1.76398
  35  20 4309.3076    0.8694 13.3889 10.1475 -0.0005  0.1583   0.0077   0.4152    0.0239   0.0000   432.6245       16.9478       18.0702      -24.8295       3.66861       13.0777       11.1947       7.98695      -15.7352      -5.57514      -3.80887      -6.38001      0.709352       3.38878      0.610431     -0.456105      -2.78410       2.33360       6.67607       9.00576       10.3916       10.8149       11.4562       11.4655       11.0383       10.3190       10.0225       8.96404       8.12092       7.19879       6.15521       5.36308       4.36531       3.67379       2.85245       2.27623
  35  21 4460.3523    0.7465 15.9755  9.9503  0.0059  0.1963   0.0069   0.4954    0.0213   0.0000   431.0272       7.70132       32.6734      -43.6616       15.2192       8.29323       42.5671       29.3178      -8.51190       16.4993     -0.406062      -4.96110      -10.7259       13.2147       2.37135      -3.24473      -1.56947      -2.67885       8.18715       11.1182       12.5295       13.4597       14.0433       14.0768       13.6993       12.9274       12.0724       11.2143       9.95368       8.89617       7.65605       6.60258       5.49993       4.45701       3.53675       2.79529
  36   5 1875.4114    0.4905  0.5443  9.0788 -0.0032  0.0161   0.0113   0.0374    0.0450   0.0000   438.9497       1.37348       19.0143      -1.23046      -2.84899      0.192583       1.06471      0.798790      0.645175      0.414492      0.545118   0.000512155     -0.509055     -0.679215      0.858607      0.264256     -0.631718     -0.118187      0.663144      0.906272       1.02937       1.08811       1.11298       1.08731       1.07673       1.06023      0.978097      0.901957      0.816017      0.693544      0.619782      0.527931      0.465820      0.383592      0.298910      0.234568
  36   6 2063.0707    0.7305  0.6774  9.3878  0.0013  0.0166   0.0147   0.0419    0.0535   0.0000   441.1114     -0.473857       20.0270      0.801734      -3.35170       3.16086       1.03300      0.392352      -1.29323      0.937009      0.388944      0.264326     -0.778250      -1.07584       1.01743    -0.0514699      0.156779     -0.372765      0.665201      0.927154       1.07210       1.07810       1.20627       1.11358       1.14613       1.08878      0.997304      0.980342      0.828531      0.728184      0.637348      0.529915      0.456427      0.377402      0.296529      0.249756
  36   7 2245.5009    1.0824  0.8814 10.1870 -0.0050  0.0197   0.0204   0.0488    0.0613   0.0000   441.8935      0.233311       19.0213      0.487282      -2.68057       3.27106       1.38991      -3.34621      0.139208     -0.813439      0.281384      0.138376     -0.665485    -0.0628321      -1.99709      0.499586     -0.507356      0.162061      0.844850       1.15917       1.26117       1.39299       1.41029       1.36184       1.38599       1.34681       1.20901       1.11270       1.05240      0.888007      0.767257      0.674019      0.547361      0.447412      0.374904      0.297325
  36   8 2421.1619    1.5712  1.1329 10.5195 -0.0018  0.0222   0.0254   0.0550    0.0817   0.0000   440.2805      0.857024       20.1080     -0.885377      -3.06604       3.57320       1.36889      -1.60198     -0.841769      0.945186      -1.52524     -0.883232     -0.917674      0.106153      0.245056     -0.259684     -0.307976     -0.314359      0.917963       1.29313       1.37621       1.48737       1.58790       1.57254       1.54012       1.47198       1.34507       1.24396       1.12845       1.00395      0.877014      0.714915      0.624658      0.517691      0.413389      0.325216
  36   9 2592.7290    2.1647  1.1448 11.1757 -0.0012  0.0213   0.0343   0.0556    0.0817   0.0000   440.7421       1.59494       17.7732       3.04764      -1.05238      0.932616     -0.732001      -1.77958       1.08823      0.816349      0.427661    -0.0744888     -0.277574     -0.723433      0.482808     -0.591999     -0.592641     -0.233302      0.928300       1.26114       1.36127       1.47820       1.54694       1.53969       1.47243       1.40933       1.37416       1.20558       1.16575      0.976623      0.875595      0.752664      0.639409      0.511260      0.417229      0.335835
  36  10 2762.6522    2.9198  1.0519 11.7982 -0.0002  0.0206   0.0469   0.0503    0.0774   0.0000   441.2583       1.49539       18.2616      0.886276       1.22184      0.819706      -2.36641      0.870511       1.22576      -1.26488     -0.474334    0.00327969     -0.676154      0.914198     0.0319165     -0.107467     -0.480854      0.233829      0.879018       1.21570       1.35499       1.45408       1.53820       1.48078       1.48550       1.34516       1.32392       1.16465       1.04653      0.974983      0.805834      0.718727      0.573988      0.496127      0.397947      0.304996
  36  11 2930.2677    3.6091  0.9746 12.5586 -0.0028  0.0201   0.0618   0.0491    0.0679   0.0000   441.0866       3.51602       15.2709       2.28773      -2.95622      0.782636     -0.746418      -2.12764      -1.94072       1.19532       2.48591      0.175327      0.507303   -0.00998215     -0.928011     0.0522384    -0.0736526     0.0694457      0.914004       1.26695       1.35464       1.46619       1.56191       1.49012       1.50011       1.41526       1.32989       1.20500       1.08044      0.950554      0.821589      0.712310      0.564894      0.488992      0.395933      0.318463
  36  12 3094.2454    4.1909  1.0552 12.7011 -0.0015  0.0198   0.0699   0.0548    0.0762   0.0000   440.7174      0.276466       15.4831       2.57983      0.173564       1.50410      0.749900     -0.932845      0.852210      0.905854       1.09358      -1.59780      0.444351      0.286061     -0.131956      0.324722      0.589609     -0.580535      0.870751       1.17301       1.27883       1.38444       1.44782       1.43697       1.37567       1.31233       1.24939       1.14345       1.06143      0.911300      0.787729      0.664067      0.565551      0.464820      0.382386      0.324355
  36  13 3255.0795    3.7238  1.4051 12.8440 -0.0021  0.0260   0.0575   0.0642    0.0554   0.0000   439.8749       3.93943       14.4514       1.39925       1.13159       2.66552      -1.53558      -1.51541      -1.01045       1.10741      -2.20571      0.537787      -2.20738      -1.34843       1.86444     -0.720953      -1.03298     -0.359609       1.10599       1.52655       1.65923       1.77206       1.85824       1.85183       1.84818       1.74532       1.60211       1.49948       1.32454       1.15056       1.07230      0.898879      0.734578      0.613375      0.503201      0.391336
  36  14 3413.5784    3.0779  2.1999 12.0364 -0.0008  0.0313   0.0366   0.0795    0.0454   0.0000   441.8201       2.86647       14.3884       4.89617       1.46633    -0.0576147      -3.50400       3.40193     -0.610042      -2.20445     -0.394507      -1.48704     -0.307306      0.601559      -1.23635      0.298223     -0.313306     -0.612125       1.37388       1.92359       2.19430       2.31986       2.49147       2.43057       2.36037       2.29416       2.04497       1.90088       1.69688       1.46441       1.28961       1.08181      0.921250      0.768445      0.617503      0.492462
  36  15 3570.7184    2.4205  3.4145 11.5807 -0.0002  0.0410   0.0243   0.1082    0.0378   0.0000   440.1499       8.68455       16.6312       2.47307       1.39720       1.24461      -9.02551       4.40723       1.69578      -4.55695       2.90683      0.414842      -1.85397       1.58433      0.183253      -1.36992     -0.306629      0.113502       1.71127       2.37630       2.63464       2.81905       2.96363       2.89716       2.94488       2.70903       2.54729       2.31982       2.14485       1.86936       1.61655       1.40299       1.17076      0.959103      0.771016      0.615673
  36  16 3726.4725    1.9543  5.1419 11.0360 -0.0005  0.0532   0.0169   0.1456    0.0310   0.0000   442.0747       9.78298       12.5215      -2.10121       1.09985     -0.748270      -5.68743       2.63059       3.84741       2.31193       1.00317     -0.505465      0.364193      -2.37898      -1.06823      -2.60487     -0.929306     -0.351618       2.24609       3.01294       3.49807       3.57102       3.70354       3.78064       3.65285       3.48791       3.32398       3.06589       2.76585       2.37813       2.12210       1.81940       1.51266       1.26550       1.00897      0.818313
  36  17 3881.3005    1.6130  7.2772 10.6651  0.0002  0.0702   0.0134   0.1953    0.0296   0.0000   442.4385      -5.42982       12.5062      -5.32453      -4.39060      0.557183      -8.76621      -9.77512       3.34479     -0.128126     -0.120486      -1.36145      -2.25125     -0.497875      -1.36945       1.89035       1.62731      0.404878       2.95683       4.03591       4.57652       4.75988       5.17714       4.94535       4.96767       4.66168       4.34908       4.03006       3.70555       3.17656       2.83685       2.42352       2.00454       1.66940       1.32768       1.06791
  36  18 4035.2971    1.2915  9.8351 10.4529  0.0006  0.0984   0.0107   0.2690    0.0273   0.0000   440.4452       8.67983      -1.73939       3.27268       1.31325      -15.9419      -1.65925      -3.30021      -9.78952      -8.91299     -0.273908      -4.56197      -1.12894       2.29027      0.547213       1.15676       8.34772     -0.587983       4.17792       5.63029       6.32682       6.75762       7.14525       7.15081       6.87845       6.50159       6.16632       5.59695       5.12280       4.51745       3.92171       3.42704       2.84358       2.37774       1.85856       1.51926
  36  19 4188.3901    1.0540 12.0568 10.2799 -0.0001  0.1277   0.0084   0.3439    0.0245   0.0000   447.5738       23.0124       14.0463      -10.4819       1.97514       18.5544      -6.60956       8.74591      -12.2145       3.63729       6.74982       1.30958      -5.71426      -5.92168      -1.80222       1.22706       2.83435      0.745397       5.36589       7.05622       8.18667       8.61061       9.11621       9.04085       8.87299       8.51976       7.91307       7.30062       6.57512       5.73901       5.04408       4.36418       3.62763       3.04701       2.38181       1.89237
  37   4 1697.5802    0.3259  0.2530  8.9260 -0.0058  0.0151   0.0107   0.0247    0.0303   0.0000   441.4785     -0.284349       20.9567     -0.459116      -2.13171      0.485230    0.00779723     -0.220781     0.0172796      -1.23179      0.293575      0.279049      0.737354      0.349737      0.225643     -0.440798      0.111357     0.0637198      0.605962      0.755393      0.929925      0.982306      0.999502      0.857617      0.804627      0.956312      0.677495      0.758558      0.671982      0.726493      0.559389      0.610006      0.588009      0.471347      0.337762      0.346830
  37   5 1892.1927    0.5008  0.5045  9.1151 -0.0036  0.0151   0.0119   0.0363    0.0418   0.0000   441.1127       1.51911       20.6608      -1.49189      -3.54223      -1.06308       1.04396      0.442178      -1.76710      -2.26695     0.0499469      0.105696      0.331315      -1.32498     -0.233141      0.397503     -0.142288     -0.681373      0.677463      0.890893       1.06224       1.15126       1.18797       1.19736       1.21054       1.07865      0.966760      0.928948      0.789750      0.710895      0.588970      0.519520      0.435379      0.333340      0.281487      0.225368
  37   6 2081.1204    0.7581  0.7200  9.4958 -0.0033  0.0179   0.0148   0.0411    0.0549   0.0000   441.4756      0.562334       19.3506      -1.83059      -1.87016       2.28837      0.496678       1.80605      0.658798      0.272250      0.927473    -0.0475549     -0.650385      -1.12934     0.0452860      0.288733     -0.181990      0.734669      0.808500       1.04846       1.12870       1.20774       1.24217       1.28902       1.30941       1.23043       1.08882      0.999801      0.918901      0.822913      0.743099      0.629552      0.505762      0.447483      0.355059      0.287772
  37   7 2264.3312    1.1498  0.9081 10.1590 -0.0018  0.0195   0.0201   0.0473    0.0627   0.0000   443.2390       2.19831       20.0808      -1.52205      -2.96652      -1.80901       2.37285     -0.337031       2.41980      -1.50822     -0.853069     -0.868247      0.991146      0.302180     -0.970814     -0.231352     -0.325289      0.248308      0.833297       1.17909       1.24827       1.37399       1.41787       1.38231       1.35026       1.25789       1.21806       1.12181       1.05855      0.888489      0.810475      0.690835      0.614259      0.504489      0.392147      0.321948
  37   8 2440.6953    1.6597  1.1622 10.6857 -0.0011  0.0223   0.0264   0.0552    0.0735   0.0000   441.2336       1.50915       20.5789      -2.04472      -3.82360     -0.645915      0.756477       1.35315    -0.0681384       1.29065      -1.56306      0.911874     -0.351039      0.611939     0.0806215     -0.416047      0.155334     -0.261007      0.936860       1.24777       1.35758       1.47959       1.56634       1.52492       1.52277       1.44466       1.36369       1.22884       1.14606       1.02029      0.883081      0.791160      0.647070      0.534748      0.435254      0.357184
  37   9 2613.3011    2.2748  1.0905 11.3069 -0.0016  0.0206   0.0360   0.0518    0.0771   0.0000   440.3413      0.566827       19.8792     -0.185821     -0.344158      -3.15970      0.358171     -0.400973     -0.154857      -4.13287      0.164655       1.21313      0.161064     -0.620804      0.217858     -0.383149     -0.119032      0.122835      0.876247       1.19074       1.33359       1.44844       1.49706       1.49186       1.48277       1.42501       1.32096       1.22484       1.07281      0.928765      0.839274      0.704249      0.600539      0.500839      0.399801      0.324685
  37  10 2784.5393    3.0277  1.0257 11.9456 -0.0017  0.0200   0.0493   0.0504    0.0723   0.0000   439.9889       2.16176       19.2379       2.38500     -0.166515     -0.908353      -1.12478      0.116054      0.917800      -1.90013     -0.306422     -0.173164     -0.789156     0.0417884      0.429908     0.0790847     -0.998044     -0.117481      0.855437       1.20741       1.28936       1.43593       1.45609       1.40182       1.41571       1.28706       1.21215       1.12322       1.05981      0.922798      0.848361      0.739669      0.625402      0.533523      0.439252      0.351441
  37  11 2953.2693    3.6919  0.9168 12.6510 -0.0040  0.0196   0.0652   0.0468    0.0661   0.0000   441.1856     -0.801624       16.5157       1.43114      -1.14266     -0.684020       3.27310      -3.30888      0.637687       2.06981       1.71569      -2.04153     -0.464853    -0.0601731     -0.166675     -0.359901      0.215128     -0.417568      0.936019       1.31279       1.50581       1.64506       1.71375       1.70350       1.66509       1.56555       1.37578       1.27882       1.13505       1.00368      0.838349      0.739380      0.590275      0.506437      0.416344      0.334120
  37  12 3118.5283    4.1302  1.0550 12.7753 -0.0012  0.0205   0.0678   0.0514    0.0735   0.0000   439.6861      0.837270       16.8190       3.97573      -4.46864       1.30240     -0.659019       1.27928       1.58848      -1.33162       1.48156       1.04568     -0.935403      0.307830     -0.544493      0.337646      0.113009    -0.0781507      0.883733       1.24698       1.36014       1.49085       1.50772       1.47159       1.42483       1.40756       1.27247       1.23661       1.08896       1.00080      0.888281      0.752443      0.633538      0.532107      0.439085      0.348784
  37  13 3280.5877    3.7988  1.4896 12.5500 -0.0073  0.0251   0.0553   0.0637    0.0584   0.0000   440.6074       4.80168       17.0854       2.00470      0.449706       2.13614       6.60450       3.99132      -2.00859      -4.98730     -0.994589     -0.127788       1.93937     -0.860923     -0.893067       1.17820      0.529518     -0.235363       1.03434       1.45307       1.54978       1.70337       1.76154       1.74584       1.66792       1.65023       1.53201       1.46599       1.28194       1.13643       1.00989      0.868338      0.752525      0.627445      0.512360      0.404128
  37  14 3440.3039    2.9930  2.1977 12.0842  0.0003  0.0310   0.0357   0.0811    0.0432   0.0000   442.7327       2.26892       9.50928      0.970300      0.852838     -0.973795      -2.57702       3.60769      -1.07302     0.0778662       1.83900     -0.818939      -5.31752      0.144599     -0.643408     -0.717224      0.524306      0.763833       1.26590       1.72807       1.93770       2.14395       2.17608       2.24456       2.13236       2.08077       1.93468       1.77389       1.60335       1.41135       1.25727       1.04436      0.895636      0.730586      0.582580      0.477724
  37  15 3598.3542    2.3575  3.7812 11.3174 -0.0014  0.0415   0.0217   0.1099    0.0372   0.0000   439.9687       2.44815       17.5321       8.64117       5.69130       5.73007      -2.51456      -1.28297       1.16297       3.52511       5.15526      0.758751      0.521873      0.169175       2.09855      -1.96034     -0.405849     0.0901242       1.69015       2.28038       2.55790       2.77359       2.89944       2.79243       2.83086       2.69863       2.52512       2.34183       2.11666       1.87459       1.62451       1.42944       1.18807       1.00874      0.805179      0.645932
  37  16 3755.0892    1.8546  5.2087 11.0230 -0.0003  0.0547   0.0162   0.1449    0.0300   0.0000   443.1725       6.63180       15.2798       4.66628      0.964017       10.2762      -1.15676       3.09174       1.49984       1.29028     -0.731154      -1.78697     -0.544648      -3.57432      -1.34388      0.803592      0.420341     0.0786084       2.26254       2.97649       3.47810       3.67310       3.77455       3.87986       3.71727       3.55211       3.41309       3.06629       2.80553       2.49854       2.18652       1.87458       1.60217       1.31531       1.06405      0.860999
  37  17 3910.6272    1.5089  7.4869 10.6894 -0.0006  0.0751   0.0127   0.1999    0.0276   0.0000   435.3199      -4.87676       17.4808       3.06668      -2.79427       7.92742       4.98023      -7.99096       2.93018       1.34618       3.10700       3.03652      -5.50551       1.36209      0.444677      0.762907     -0.107903     -0.699154       3.06195       4.12157       4.78322       5.00735       5.30548       5.28521       5.19065       4.88514       4.68429       4.29033       3.87937       3.39369       2.99946       2.58185       2.17211       1.80480       1.43601       1.16052
  37  18 4065.1951    1.2354 10.1374 10.4585 -0.0026  0.1030   0.0101   0.2830    0.0260   0.0000   451.1483       5.81721       10.7996       2.76654      0.591033      0.155646       3.47728      0.971484       7.20530       3.91804      -3.69540       4.82882       4.34737      -8.82514      -2.14337     -0.117663      0.718766      0.506986       4.20900       5.61599       6.42130       6.71144       7.23628       7.10570       7.09777       6.63960       6.24854       5.81791       5.28761       4.63906       4.14883       3.53630       3.05060       2.47897       2.03026       1.61054
  37  19 4218.9084    1.0000 11.9895 10.2693 -0.0008  0.1324   0.0082   0.3493    0.0239   0.0000   432.9586       16.7551       18.3026      0.597464      -1.22922       5.75815      -13.5406      -2.88201       17.5852       4.78798       3.26010      -2.08695     -0.749832       5.18145       2.88103      -3.44607       1.47194      -2.76395       5.34811       7.19134       8.16792       8.76813       9.09099       9.29580       8.92592       8.77985       8.01463       7.51930       6.66125       6.02363       5.30711       4.51433       3.84868       3.18684       2.54106       2.05359
  37  20 4372.1657    0.8523 15.1993 10.0197  0.0006  0.1697   0.0068   0.4329    0.0224   0.0000   443.8823      0.967036       39.7763       20.5072      -24.5402       7.83686       15.9999      -1.54624       6.47732       16.8964      -1.18998      -2.02465      -7.04863       5.29216      -2.28122     0.0230678      -2.11101       1.20642       6.90335       9.18500       10.4494       11.2181       11.6259       11.7051       11.4681       10.9808       10.3294       9.70879       8.56375       7.64744       6.83521       5.85487       4.98710       4.09407       3.27222       2.69662
  38   4 1713.0540    0.3288  0.3010  8.8537 -0.0048  0.0126   0.0099   0.0266    0.0314   0.0000   441.1868      -1.10570       20.1885      0.328085      -2.39514      0.207919       1.04522     -0.446720     -0.921541     -0.122149      0.261248      0.167027     -0.141961     -0.126869     -0.737581     -0.394584     -0.504014      0.117684      0.533624      0.662014      0.824561      0.856155      0.799400      0.902868      0.886623      0.781029      0.789863      0.723877      0.612198      0.584164      0.504050      0.387355      0.372797      0.295457      0.239723      0.202279
  38   5 1908.7682    0.5465  0.5595  8.9206 -0.0043  0.0150   0.0118   0.0361    0.0479   0.0000   441.3908     -0.212260       19.7278      0.541011      -1.85584      0.614268       1.30549      0.796751      0.714155      -1.03616     -0.579817      0.380971     -0.162989      0.837542      0.898437     -0.115558      0.550451      0.544208      0.641341      0.824904      0.966224       1.01063       1.00839       1.01769      0.953991      0.945382      0.880442      0.864293      0.776508      0.712244      0.607872      0.562095      0.471038      0.371310      0.313848      0.267791
  38   6 2098.9196    0.7873  0.8573  9.3116 -0.0017  0.0191   0.0139   0.0448    0.0624   0.0000   441.6597     -0.590235       18.8138     -0.740143     -0.921417       1.13644     -0.873204      -1.64669       1.05975     -0.112152     0.0585624     -0.609224      0.772677      0.135282     -0.301122    -0.0586507      0.408941     -0.532026      0.734265       1.04405       1.14943       1.25211       1.34715       1.31279       1.33638       1.22098       1.17574       1.05883      0.978154      0.872887      0.711501      0.648193      0.530405      0.461676      0.355985      0.287844
  38   7 2282.9378    1.1937  0.9649 10.0867 -0.0011  0.0198   0.0200   0.0482    0.0684   0.0000   441.7726      0.526603       18.9605      -1.38606      -2.00758      0.877342      -2.14384     -0.996157      -1.80164      0.562704     -0.312718     -0.695272      0.546356       1.08929     -0.845979     -0.258724     -0.405234    -0.0604955      0.832688       1.14957       1.29835       1.39358       1.43130       1.44953       1.44055       1.30674       1.24131       1.11897       1.04107      0.938191      0.824846      0.724503      0.602220      0.512648      0.399040      0.336794
  38   8 2459.9852    1.6835  1.1110 10.8583 -0.0035  0.0213   0.0273   0.0548    0.0696   0.0000   440.9622     -0.625753       20.0123     -0.611990      -2.09051     -0.621155      0.362343    -0.0582382      -1.38548     -0.982747      0.804248     -0.193274      0.508029      -1.37518       1.05269     -0.903270     -0.301155      0.326292      0.882522       1.19835       1.35870       1.46607       1.54978       1.53451       1.52447       1.47647       1.34112       1.19384       1.11677      0.978346      0.852558      0.763431      0.623591      0.562977      0.425149      0.344823
  38   9 2633.7088    2.3378  1.1187 11.5287 -0.0007  0.0212   0.0378   0.0555    0.0723   0.0000   440.6402      0.175775       19.2866       1.19406      -1.57121     0.0309752      -1.41910       1.15287     -0.701671       1.15012       1.69702      -1.19181      0.728164     -0.223893      0.614747     -0.152892      0.376116      0.114818      0.879188       1.22844       1.35582       1.42075       1.48577       1.49918       1.44363       1.43270       1.29661       1.25807       1.11462       1.01754      0.865443      0.756648      0.647621      0.533316      0.439730      0.363877
  38  10 2806.0665    3.1350  1.0234 12.0599 -0.0023  0.0194   0.0510   0.0504    0.0690   0.0000   440.2966       2.41962       18.3099       1.64842      -3.41462      0.886505      0.756283     -0.726114     -0.487254      -1.94594      0.677880      -1.81689      0.465278     -0.323437     0.0470550      0.155572      0.794755     -0.190274      0.803947       1.12468       1.21069       1.35804       1.40585       1.38594       1.38182       1.32575       1.22487       1.15283       1.02450      0.918061      0.792711      0.663442      0.569022      0.486494      0.388365      0.312011
  38  11 2975.8570    3.8077  1.0029 12.6160 -0.0027  0.0193   0.0629   0.0499    0.0681   0.0000   439.8894       2.43592       17.1460     -0.233265      -2.72348      -1.20144       1.52885       2.67084     0.0765253      0.537068      0.359876     -0.980538      0.741075      0.732226      0.110226      0.305574     -0.225833      0.258601      0.810631       1.10007       1.21175       1.33343       1.38218       1.36699       1.29377       1.28195       1.18384       1.10861       1.01186      0.890430      0.801867      0.718142      0.569491      0.510065      0.407652      0.326204
  38  12 3142.3073    4.0800  1.1047 12.7534 -0.0004  0.0216   0.0650   0.0531    0.0743   0.0000   441.9833      0.684428       21.6612       1.78203      0.425187      -3.87661     -0.119796       1.41142       2.67623      -1.25017     -0.471286     -0.838219      0.998657      0.314978      -1.16215     -0.169196      0.928625      0.506575      0.883336       1.23335       1.38065       1.49804       1.57411       1.50439       1.54149       1.47883       1.38735       1.24709       1.13250      0.988050      0.885158      0.730838      0.634108      0.528625      0.416758      0.333761
  38  13 3305.6587    3.6174  1.6261 12.3616 -0.0013  0.0258   0.0479   0.0655    0.0550   0.0000   438.5957       2.05059       15.2139      0.717125      -4.25624      -1.23444      -1.71082      -1.20540      0.292992       1.15633     -0.896055      -1.43202      0.132402     -0.276506      0.467190      -1.98094     -0.663353      0.599932       1.06474       1.45748       1.65393       1.75787       1.87135       1.86714       1.81060       1.72187       1.64188       1.48188       1.33947       1.18457       1.04572      0.932254      0.772409      0.652605      0.534022      0.419537
  38  14 3466.6121    2.8997  2.3883 12.1091 -0.0000  0.0329   0.0337   0.0860    0.0396   0.0000   440.5837       3.76417       11.9527      -1.43474       7.74875      0.640189      -2.93409      -1.73667       4.87664      -1.09543      0.888314      -1.02848      -1.40404       1.29869       1.63291      0.468737     0.0269052      0.472338       1.33896       1.84317       2.10429       2.22434       2.40604       2.33259       2.31113       2.24482       2.04165       1.90830       1.71638       1.56157       1.33117       1.15310      0.972569      0.823961      0.643193      0.522311
  38  15 3625.6737    2.2153  4.0812 11.3586 -0.0018  0.0446   0.0202   0.1202    0.0316   0.0000   440.5234       5.16408       13.2124       1.37642       3.58761      -1.99306       3.52908      0.810034     -0.211108      -6.51480      0.666905      -4.74220       1.80303     -0.813830      -1.12454       1.36561      0.454088     -0.233738       1.82348       2.49222       2.81538       2.99286       3.16582       3.11425       3.16551       2.97966       2.79348       2.52973       2.31848       2.04703       1.82376       1.55824       1.32971       1.10188      0.891750      0.733138
  38  16 3783.3022    1.8097  6.0194 10.8242 -0.0006  0.0581   0.0147   0.1583    0.0288   0.0000   439.7863       1.52991       14.8777       11.2395      -6.34876       3.22481      -3.13539       1.29416       2.99091       1.16994       1.34545      -2.13689      -1.79481       1.48121      -1.27476      0.413876      0.664418       1.20122       2.33916       3.14086       3.55479       3.81127       4.02160       4.04894       3.91886       3.82979       3.48935       3.27209       3.00495       2.65867       2.32662       2.02967       1.72782       1.42061       1.15677      0.930867
  38  17 3939.6753    1.4961  7.8141 10.5811 -0.0011  0.0759   0.0121   0.2068    0.0274   0.0000   432.5135       5.42123       20.0662       4.55914       5.04251       1.06221       1.98443      -8.68208      -1.49139      -4.86253       7.03825       1.05746      -2.95704       1.55488      -1.17672      0.336663      -1.14963      -2.14707       3.00546       4.03891       4.59802       4.96081       5.11024       5.13362       5.10163       4.92223       4.53180       4.26866       3.84551       3.42537       3.06807       2.61388       2.21787       1.89362       1.50373       1.21965
  38  18 4095.0807    1.2122 10.9861 10.3694  0.0005  0.1104   0.0091   0.2964    0.0246   0.0000   442.0788      -1.23928       24.2389       14.6300      -19.5777       10.5026      -4.85453     -0.444303      -3.28218      -10.7331       7.58651       6.07631       1.24550      -3.40844       8.62372      0.477874      -4.93719      -1.20692       4.44851       5.97869       6.77059       7.27684       7.68611       7.61183       7.48266       7.11119       6.82493       6.27602       5.71321       5.00128       4.49470       3.83083       3.30603       2.76531       2.25214       1.80506
  38  19 4249.5342    0.9738 12.9960 10.2014 -0.0007  0.1400   0.0075   0.3678    0.0222   0.0000   435.8040       15.2768       7.32623      -6.12301      -3.35757       6.33405      -4.21426      -1.41841       1.19449       13.2184      -2.41725      -8.87244       1.99210       8.70315      -9.10571      0.105013       3.65528      -4.93716       5.54122       7.36279       8.54624       9.05531       9.41886       9.52547       9.32259       9.03949       8.45974       7.84255       7.05990       6.39718       5.66521       4.83372       4.15006       3.47141       2.78873       2.27576
  39   3 1516.0507    0.1749  0.1590  8.8399 -0.0077  0.0108   0.0082   0.0224    0.0238   0.0000   441.3374     -0.945333       20.0869      0.346057      -2.02758      0.385757      0.721358    -0.0875123     -0.259759      0.137612      0.192237       1.20734     -0.348221    -0.0654967      0.370854    -0.0809081     -0.105403     -0.286806      0.484222      0.687200      0.614507      0.748512      0.874352      0.802880      0.705296      0.795966      0.847964      0.745462      0.602276      0.506857      0.451780      0.383890      0.346005      0.257196      0.222275      0.224234
  39   6 2116.5408    0.8244  0.7686  9.5430 -0.0021  0.0176   0.0149   0.0411    0.0559   0.0000   440.3833     -0.377918       20.9199      0.938818      -2.49350       1.48903      0.272811      0.136262      0.409291      -1.06112       1.86303      0.220715    0.00434336     -0.150898     -0.296517     0.0443557    -0.0232009      0.109157      0.658512      0.952497       1.03845       1.08505       1.23719       1.12143       1.18136       1.10556       1.02371       1.01902      0.832515      0.812894      0.675210      0.622850      0.510597      0.424392      0.352518      0.284210
  39   7 2301.2223    1.2579  0.9281 10.2834 -0.0003  0.0197   0.0212   0.0460    0.0645   0.0000   440.5226       1.48769       20.3505      0.737971      -1.51289      0.984994       1.96892      -1.14414      0.377227      0.536883     -0.993192     -0.222411     -0.120683     0.0208996     -0.823174      0.258350     -0.196929      0.535954      0.770296       1.06144       1.15572       1.38332       1.36269       1.37346       1.30254       1.33094       1.14869       1.10895      0.938848      0.925388      0.794142      0.720188      0.604338      0.512671      0.421388      0.337323
  39   8 2479.0423    1.7799  1.1799 10.9058  0.0007  0.0217   0.0277   0.0556    0.0665   0.0000   442.0992     -0.522025       20.3967      0.248820      -2.56952       1.58888       2.26453     -0.419493       1.72540      -2.67744       2.51328      0.728482      -2.48214      -1.44485      0.101903      0.684998      0.333392     -0.118350      0.880631       1.22952       1.36317       1.43782       1.52127       1.51025       1.49368       1.42667       1.36415       1.21830       1.18768       1.01350      0.933075      0.775455      0.648010      0.553557      0.433603      0.367264
  39   9 2653.8560    2.4442  1.1960 11.2809 -0.0032  0.0209   0.0363   0.0543    0.0764   0.0000   441.7454      0.710391       21.4115      0.667829      -2.92375      -1.73472       2.88589       2.35600      0.622516      -1.35484      0.531987       2.27538      0.802782     -0.410778     0.0900028     -0.229575      0.390350      0.258475      0.861479       1.15892       1.27919       1.38013       1.44717       1.38252       1.37623       1.35610       1.25479       1.17620       1.10390      0.985240      0.875126      0.740398      0.627576      0.526955      0.433850      0.352492
  39  10 2827.2775    3.2657  1.1063 11.8696 -0.0022  0.0193   0.0499   0.0514    0.0818   0.0000   439.5049       2.99186       19.7067       2.89553      -1.69833       1.33580      0.332612      0.149246      0.607819      -1.88244       3.36889     -0.660655      0.994806      0.169071      0.946949     0.0449350     -0.663785    -0.0611724      0.775485       1.03599       1.15410       1.21671       1.29674       1.26939       1.25596       1.27423       1.14961       1.06348      0.996676      0.882833      0.788524      0.693568      0.562868      0.492339      0.399674      0.329824
  39  11 2998.1110    4.1261  0.9077 12.7941 -0.0026  0.0193   0.0702   0.0453    0.0644   0.0000   441.4051       2.64976       19.0426       2.13576      -1.31157      0.915745      -2.03782     -0.138239    0.00940043     -0.969410     0.0171292     -0.618717     -0.106820      -1.39100      0.816472      0.186206      -1.00391    -0.0662576      0.709786       1.03144       1.14498       1.19229       1.28852       1.19046       1.31658       1.17301       1.15271       1.05047      0.941409      0.836551      0.724459      0.645530      0.533318      0.463344      0.377959      0.306716
  39  12 3165.6748    4.1947  1.2320 12.6335 -0.0031  0.0215   0.0631   0.0553    0.0731   0.0000   440.8301       5.18869       18.1757     -0.743396      -2.33347       3.55572     -0.612377      0.869170       1.03366      0.948799      0.521089       2.12296      0.518837       1.03515      0.452603      0.317263      -1.14680    -0.0529893      0.887548       1.22134       1.35755       1.49275       1.59182       1.51695       1.51717       1.41950       1.36051       1.26974       1.12145       1.02347      0.898692      0.791998      0.647084      0.561998      0.454520      0.377757
  39  13 3330.3826    3.5073  1.7251 12.3090 -0.0012  0.0261   0.0450   0.0691    0.0523   0.0000   443.0241       1.51550       15.3712     -0.272335       3.82028       3.61481     -0.201390       1.51634       1.58307      -2.40199     0.0287315      -1.61330       1.07397     -0.376247     0.0850361      0.764903      -1.13887     -0.310069       1.05497       1.43449       1.57332       1.69318       1.78358       1.72228       1.78875       1.61502       1.56870       1.44860       1.36124       1.20521       1.10026      0.926279      0.801223      0.660288      0.550138      0.457563
  39  14 3492.5670    2.7388  2.8848 11.8039 -0.0007  0.0344   0.0280   0.0942    0.0375   0.0000   443.4943       2.68537       10.1495       4.88729      -1.18952      -4.99121      0.370925       4.53961       2.31153     -0.289384      -3.39128       1.18267     0.0417160       1.06715       1.72699      -1.18446      0.307545      0.239356       1.37146       1.83454       2.05494       2.23502       2.36923       2.33131       2.29497       2.25086       2.04343       1.90411       1.77866       1.57356       1.38110       1.22868       1.02207      0.877704      0.712754      0.576986
  39  15 3652.6774    2.2257  4.4609 11.2150 -0.0003  0.0443   0.0187   0.1225    0.0311   0.0000   437.8655    -0.0164338       23.8371       6.20431       5.72313      -5.34915      -4.18694      0.947439       2.37245       2.57778     -0.544820       2.02662     -0.440861    0.00497468      -1.83320      0.694380     0.0104761      -1.99693       1.78277       2.35502       2.72682       2.83220       3.05875       3.03897       2.97189       2.87478       2.71860       2.46397       2.28777       2.03053       1.80999       1.56254       1.33162       1.14024      0.929835      0.761576
  39  16 3811.2430    1.7386  6.2023 10.8173 -0.0009  0.0603   0.0140   0.1624    0.0283   0.0000   442.7128      -1.39179       13.6069       13.6546     -0.554166      -1.39535       1.50363     -0.651540       3.79100       3.81502       3.76019       1.80637       6.04737      -3.08890      0.357877       1.07067      -1.70681      0.930756       2.31832       3.23031       3.58640       3.90555       4.06086       4.07588       3.92224       3.86019       3.59541       3.35567       3.10785       2.72216       2.43168       2.14397       1.82143       1.51899       1.24990       1.03015
  39  17 3968.1787    1.4660  8.6917 10.5100 -0.0001  0.0820   0.0113   0.2189    0.0273   0.0000   441.1692       3.81372       10.5815       5.56739       2.90218      -5.70596       1.27867       5.92936       3.24532      0.186973      0.754264       3.59720       1.12508       1.49788      0.867997       1.66262      -2.97436      -1.00672       3.19595       4.31132       4.98512       5.26608       5.48963       5.56311       5.50900       5.27437       4.93607       4.64822       4.19424       3.72507       3.31392       2.88611       2.45147       2.06810       1.68354       1.37977
  39  18 4124.4086    1.1496 10.9879 10.3807 -0.0042  0.1112   0.0087   0.3019    0.0242   0.0000   438.1141       2.06077       12.3128       5.24370      -4.06339      -13.8244       7.47963       9.33084       3.05518      -2.38704       1.75523      -6.54478      -6.47048      -11.3802       5.47949      0.755216       1.01895      -1.51293       4.40250       5.83886       6.66745       7.10820       7.48892       7.41123       7.58533       7.08084       6.78556       6.24703       5.76801       5.04438       4.48785       3.90862       3.31277       2.84799       2.26801       1.88035
  39  19 4279.3038    0.9194 13.2619 10.1881  0.0004  0.1458   0.0072   0.3851    0.0221   0.0000   431.7124       4.99914       19.4940      -3.72701      -19.8044      -1.23398      -15.8067       3.60803     -0.666316       4.85795     -0.591018      -5.43221       4.15244      -1.70919      -4.74968       2.44871       1.47136      0.126805       5.58911       7.55500       8.47871       9.30586       9.46716       9.56961       9.49850       9.24506       8.71002       8.05651       7.43018       6.66736       5.79265       5.08276       4.30658       3.62945       2.93071       2.42096
  40   2 1288.7280    0.0934  0.0826  8.7705 -0.0368  0.0135   0.0084   0.0318    0.0214   0.0000   441.6803     0.0186272       20.6735     -0.108720      -2.98750      0.429869     -0.237993      0.195602      0.344251     -0.326383    -0.0368470      0.128611      0.129762      -1.00571     -0.151665    0.00300746     0.0682528      0.190359      0.534734      0.672980      0.685394      0.987739      0.975952      0.972201      0.883936      0.729513      0.784598      0.754114      0.649011      0.589905      0.560301      0.593030      0.415369      0.394958      0.321626      0.409661
  40   4 1743.2622    0.3608  0.3607  8.9370 -0.0082  0.0133   0.0098   0.0286    0.0324   0.0000   440.8268      -2.18513       21.8918   -0.00438513      -3.38327       1.07489      0.714536     -0.892758    -0.0315311     -0.538344       1.50789     -0.732800     -0.790453     -0.195577     -0.714061     -0.123314      0.417105     -0.280553      0.498653      0.719729      0.752954      0.802481      0.856504      0.859243      0.892553      0.828184      0.796620      0.732877      0.663092      0.601645      0.511081      0.462895      0.410793      0.340146      0.291558      0.212278
  40   5 1941.4452    0.5728  0.5790  9.2305 -0.0016  0.0148   0.0119   0.0360    0.0434   0.0000   440.6442      -1.04017       21.1436       1.00566      -1.51258      0.126467      -1.31190     -0.915934       1.06116     -0.724143      0.339719      0.520814      -1.11522      -1.21417    -0.0143194      0.411352      0.194777      0.343080      0.585970      0.774329      0.852215      0.932698      0.981126       1.01924      0.971693      0.949542      0.902307      0.811769      0.774066      0.654458      0.571516      0.548461      0.444480      0.382351      0.309911      0.269201
  40   6 2133.9477    0.8478  0.8204  9.6642 -0.0011  0.0184   0.0151   0.0430    0.0579   0.0000   441.4036     -0.435086       21.1968    -0.0689311      -1.30907      0.612176       2.28453      0.635493      0.512246    -0.0813590      0.702539     -0.584982      0.142022      0.374443     0.0541517     -0.134131      0.202546      0.378150      0.704720      0.970584       1.05590       1.14973       1.19679       1.20003       1.20074       1.17860       1.01464       1.03995      0.962104      0.858823      0.710918      0.629378      0.564616      0.480745      0.391885      0.331540
  40   7 2319.3240    1.3091  0.9952 10.3048 -0.0026  0.0193   0.0211   0.0475    0.0663   0.0000   439.6459      0.894826       20.0195      0.769556      -1.90002      0.601901      0.681079       1.20436     -0.139685      -1.54992      -1.38045    -0.0688068      -1.16570      0.735618     -0.337384     -0.322927      0.830989      -1.00802      0.755680       1.01058       1.08460       1.23135       1.26491       1.28291       1.25776       1.23563       1.17209       1.06629      0.956930      0.887206      0.788902      0.686454      0.594982      0.482501      0.398786      0.340632
  40   8 2497.9143    1.8188  1.1146 11.1581  0.0002  0.0210   0.0291   0.0552    0.0638   0.0000   442.0118       1.51352       17.8219     -0.141937      0.918581       1.39078      -1.76478      -1.50624     0.0883594      -1.15538      0.319530      0.988812      -1.27090     -0.953153     -0.503037     -0.734122      0.211226      0.385918      0.801858       1.08275       1.22002       1.31124       1.38699       1.35053       1.34576       1.33147       1.23775       1.14556       1.06985      0.938435      0.859290      0.766244      0.652983      0.529244      0.455639      0.366836
  40   9 2673.7912    2.5074  1.0508 11.7517  0.0002  0.0201   0.0400   0.0517    0.0655   0.0000   440.6621       2.01841       19.9102       1.98057      -3.25981      0.720028     0.0263641      -1.56347      0.351011      0.712594       1.01969    0.00465150      -1.98710     0.0933580      0.708379     -0.114869      0.260783      0.310381      0.776074       1.09166       1.20360       1.31503       1.37822       1.35425       1.38975       1.26274       1.27741       1.14397       1.02201      0.917379      0.830150      0.709748      0.621487      0.496750      0.423404      0.350830
  40  10 2848.2322    3.3023  1.0571 12.2053  0.0006  0.0198   0.0521   0.0502    0.0693   0.0000   440.2018       1.13916       18.8853      0.807743      -3.09846       3.08365      -1.40746      -2.24407     -0.360358       1.05414       1.14947      -1.86958      -1.12226      0.130504      0.865221      0.237326     0.0414392    -0.0807896      0.742813       1.04408       1.13795       1.26053       1.28227       1.30181       1.27616       1.22570       1.18516       1.09058       1.02600      0.867659      0.841339      0.686978      0.588430      0.497295      0.392215      0.333420
  40  11 3020.0119    3.9262  1.0064 12.8055 -0.0030  0.0194   0.0637   0.0507    0.0622   0.0000   440.8874      0.974233       20.7533       4.01987    -0.0864412      -1.61799       2.56304      0.784600     -0.861887      -1.54055      0.481502       1.17232      -1.32802       1.13079     -0.470061     -0.170624     -0.661367     -0.341391      0.738921       1.06702       1.14185       1.23908       1.29924       1.24695       1.28460       1.21269       1.21274       1.07520       1.04569      0.873198      0.821383      0.659792      0.582965      0.484030      0.406488      0.337037
  40  12 3188.6705    3.9701  1.2792 12.8022 -0.0004  0.0229   0.0594   0.0561    0.0620   0.0000   440.4402       2.92973       17.3337       2.56779     -0.332590      -3.49137     -0.168213      -2.34976      -1.73886     -0.980511       1.78470     -0.620660       1.15717      -1.04060     -0.494190      0.424679      0.479508      0.211711      0.888084       1.20472       1.35705       1.49212       1.55427       1.53061       1.49395       1.46737       1.39857       1.28760       1.19151       1.03551      0.946925      0.800273      0.697829      0.573765      0.466960      0.407039
  40  13 3354.6101    3.4181  1.8976 12.1196  0.0004  0.0270   0.0407   0.0705    0.0523   0.0000   440.8029       2.23999       16.4647       2.46211      -1.45048      -1.21830      -1.42998       1.89805      0.446323      0.699440       1.40790      -1.06588     -0.779113       1.64605      0.808666      -1.10415      0.475363     -0.487061       1.02684       1.39402       1.56314       1.67808       1.78169       1.75988       1.73903       1.74955       1.60881       1.50335       1.34552       1.23721       1.04783      0.944331      0.790085      0.683431      0.564797      0.446225
  40  14 3518.0977    2.6787  3.0790 11.7294  0.0004  0.0358   0.0258   0.0955    0.0350   0.0000   440.3885       3.70022       11.2495       1.44125       3.74919     -0.142621      -3.51150      -2.23504       3.49571       2.85685      -3.40654     -0.666565      0.610532      -1.60323     -0.761665      0.309076      0.627061      0.336141       1.38817       1.89853       2.15727       2.20209       2.37333       2.33331       2.34177       2.25262       2.08916       1.99294       1.80511       1.65013       1.48475       1.28290       1.09338      0.919816      0.763386      0.639952
  40  15 3679.3237    2.1072  5.0501 11.0806 -0.0007  0.0488   0.0165   0.1324    0.0282   0.0000   442.1478       1.31318       15.3792       2.09166      -2.23181       4.66734      0.402249      -5.56239       2.31802      -1.77059       2.46438      -2.61389       1.16661     -0.957336     -0.347186     -0.407016    -0.0390211     -0.260306       1.82331       2.49124       2.80670       2.96732       3.18695       3.19184       3.13069       3.01384       2.92312       2.61394       2.44969       2.18872       1.92779       1.69859       1.46186       1.22093       1.00695      0.823549
  40  16 3838.7200    1.6878  6.8869 10.7711 -0.0007  0.0644   0.0132   0.1743    0.0274   0.0000   439.7554      -3.55273       15.3270       4.90709       1.26072     -0.346924      -9.29630      -3.82740       4.15380      0.962166      -2.81091      -6.84626      0.645436     -0.103909      0.561500      -3.61592       1.13040      0.779384       2.43191       3.28048       3.76570       4.02447       4.22006       4.22871       4.21221       4.05583       3.81203       3.58073       3.23919       2.92198       2.57013       2.25884       1.95295       1.64937       1.35864       1.09398
  40  17 3996.7157    1.3769  8.9081 10.5258 -0.0004  0.0852   0.0106   0.2314    0.0260   0.0000   442.6803      0.374848       28.9745     0.0888689      -3.24950       8.27263      -2.39115       10.0141       6.31560      -6.70230       2.98990      -1.09484      -4.74694      -2.84666      0.712343     -0.321375      0.459645    -0.0417457       3.25350       4.33308       4.93652       5.18987       5.59626       5.59614       5.47877       5.30069       5.02198       4.71818       4.28795       3.87289       3.40311       3.02106       2.57568       2.18373       1.78834       1.47553
  40  18 4153.5547    1.1094 11.3938 10.3867 -0.0019  0.1171   0.0085   0.3139    0.0235   0.0000   441.7852      -5.23490       15.1254       9.02455      -17.9588      -8.85577       13.0053    -0.0161864      -13.0434      -5.77141       3.98337       1.45685       2.67661       1.51225      -5.88916      -1.92709       2.12979       2.72390       4.48778       5.97037       6.76011       7.30318       7.57198       7.70606       7.50702       7.38791       6.90908       6.47820       5.90269       5.31804       4.78826       4.08480       3.58318       3.04036       2.48261       2.03304
  40  19 4309.6312    0.8737 13.5987 10.1713 -0.0022  0.1547   0.0069   0.3961    0.0214   0.0000   428.5817       8.54154       38.8730      -6.30588      -14.7831      -9.98955       12.3168       12.4439      -5.04085      -14.5060       11.4708       8.01870      -13.3315       3.97788       1.30826       3.58155      -3.81027      -4.29693       5.70326       7.76833       8.83112       9.46526       9.88618       10.1206       9.91158       9.46169       9.14884       8.44135       7.74070       6.98184       6.21527       5.35719       4.67483       3.86280       3.17677       2.64342
  41   4 1758.0289    0.3721  0.3983  8.9051 -0.0034  0.0134   0.0093   0.0294    0.0334   0.0000   441.4169      -1.50777       21.3031      0.298015      -3.65444       1.27683       1.67540      0.415320     -0.746751       1.03846      -1.14446     -0.593858      0.594711     -0.679312    -0.0861872      0.542374     0.0214384    -0.0245559      0.481300      0.693010      0.722728      0.843082      0.847201      0.913296      0.833489      0.823427      0.773488      0.746426      0.679242      0.588540      0.511772      0.472778      0.374000      0.345428      0.272512      0.236183
  41   5 1957.4686    0.5803  0.6035  9.3155 -0.0005  0.0176   0.0118   0.0346    0.0437   0.0000   441.1446     -0.739371       21.2099     -0.421930      -2.53301      0.417758     -0.682897      0.572633     -0.559409      0.508021       1.12734    -0.0186154     -0.826999      0.180151     -0.252005     0.0161567      0.452314     -0.258958      0.621443      0.997788       1.02056       1.25006       1.18791       1.30094       1.19246       1.22904       1.07296       1.04204      0.860591      0.825328      0.711926      0.620360      0.525194      0.429091      0.350725      0.288090
  41   6 2151.1393    0.9245  0.8244  9.7190 -0.0027  0.0172   0.0160   0.0432    0.0559   0.0000   440.3982      0.512899       20.7071    -0.0964334      -2.19446      0.111697      0.725806      0.924634      0.948884      -1.39370     -0.393885     -0.217121      0.360833     -0.359123      0.846951      0.646423     -0.346731    -0.0631923      0.634646      0.901390       1.02773       1.12697       1.19402       1.22795       1.15497       1.16239       1.07232      0.999300      0.900835      0.781479      0.726326      0.602548      0.516201      0.421730      0.351759      0.287152
  41   7 2337.1433    1.3443  1.1253 10.1950 -0.0018  0.0210   0.0204   0.0507    0.0737   0.0000   441.2032       2.85497       21.4099       1.89187      -1.58819      0.605614     -0.587780       2.91421       2.47695      -1.55046       1.13221      0.311952     -0.164800    -0.0386306      0.355490     -0.827702      0.144249    -0.0947310      0.763071       1.11619       1.18911       1.31545       1.36518       1.39803       1.37396       1.32704       1.27527       1.14393       1.09706      0.946601      0.853175      0.760946      0.618253      0.540315      0.431163      0.357480
  41   8 2516.5398    1.9405  1.1451 11.0126  0.0005  0.0201   0.0296   0.0546    0.0711   0.0000   441.9817      -1.04650       22.5236       3.25613      -1.39901     -0.729905      0.351127      0.722406     -0.153154      -1.18062       2.03770      0.125428     -0.150059      0.378652    -0.0594963     -0.841413      0.166788      0.109764      0.728559      0.998575       1.11652       1.20948       1.29181       1.25974       1.27526       1.20904       1.16088       1.07314      0.997839      0.874190      0.801522      0.688717      0.609354      0.522130      0.423736      0.354894
  41   9 2693.5128    2.6282  1.0600 11.6007 -0.0005  0.0189   0.0403   0.0506    0.0722   0.0000   441.1120     -0.112509       20.0947       1.31370      -2.30679      0.153239     0.0392771     -0.260051   -0.00316115     -0.809358       1.32457       1.25490     -0.397400     -0.425780     -0.202885     -0.524862     -0.285670      0.327310      0.741465       1.02027       1.16782       1.24497       1.31782       1.29094       1.28593       1.23105       1.14039       1.07729      0.985980      0.878869      0.799286      0.701792      0.589552      0.503108      0.416934      0.350762
  41  10 2868.9454    3.3343  1.0577 12.2623 -0.0011  0.0191   0.0515   0.0506    0.0657   0.0000   440.8515     -0.173880       19.7983       1.43335      -2.65519     -0.437438      -1.73253     -0.142384      0.182381     -0.612543     -0.372904      -1.50060    -0.0201219      0.199753     -0.878169      0.558600      0.941634      0.464252      0.702695      0.963087       1.06178       1.17769       1.21603       1.21439       1.22642       1.18950       1.09664       1.02956      0.966342      0.832774      0.765428      0.669468      0.586591      0.490872      0.401049      0.323917
  41  11 3041.6404    4.0532  1.0018 12.8518 -0.0013  0.0191   0.0659   0.0482    0.0624   0.0000   440.3667       1.56255       18.4989       3.10899      -1.85775     -0.584248     0.0102150      -3.74917      0.501233      -1.50850      0.533456      -1.67471     0.0792751     -0.511463     -0.819568    -0.0221494      0.200581    -0.0125852      0.707733       1.03969       1.06184       1.22953       1.19862       1.23072       1.20458       1.19464       1.12415       1.03141       1.02442      0.860197      0.824317      0.656466      0.590944      0.501350      0.413734      0.347475
  41  12 3211.3471    3.9962  1.3251 12.8364 -0.0022  0.0226   0.0576   0.0582    0.0547   0.0000   439.6320       1.00582       18.4767       4.07397      -2.62571       1.08993      -1.34188     -0.955496       3.04993     -0.655555       1.42286      -2.35212      0.712993     -0.684088      0.188031  -0.000121744      0.267236    -0.0562415      0.828740       1.13494       1.24997       1.38548       1.42886       1.42229       1.41302       1.40957       1.29827       1.21260       1.12434       1.03252      0.899186      0.816311      0.673801      0.563742      0.472195      0.395310
  41  13 3378.4526    3.2780  1.9402 12.2473 -0.0000  0.0279   0.0388   0.0703    0.0445   0.0000   442.2873       4.45336       15.1734       2.67520       1.96403      -1.24251      -2.61486       1.45402       2.40916     -0.174309      -2.11605      0.769039      0.614298      -1.74323     -0.282391    -0.0488451     -0.597387      0.762117       1.02480       1.39345       1.60027       1.71836       1.76613       1.77389       1.83203       1.72107       1.61713       1.51305       1.41192       1.24204       1.11447      0.991001      0.853000      0.711473      0.609597      0.495443
  41  14 3543.3067    2.5961  3.3329 11.6094 -0.0007  0.0366   0.0236   0.0985    0.0331   0.0000   439.9247       2.14064       12.5516      0.174919       3.78135      0.872525      -7.54769       5.83288       2.25772      -2.41373      -2.80278      0.145802       3.52251       1.00699      -3.05378      -2.32280     0.0550825       1.70638       1.36894       1.86013       2.11669       2.27322       2.43764       2.37702       2.43718       2.29774       2.19844       2.01662       1.86724       1.67366       1.47939       1.29887       1.09464      0.944596      0.781598      0.636782
  41  15 3705.6169    2.0127  5.4298 11.0314 -0.0006  0.0516   0.0155   0.1399    0.0273   0.0000   439.7331       4.02888       14.7085       1.83969       4.18812      -3.18813     -0.283556      -2.83842     -0.549624      -5.16707       4.28678       4.17913      -1.55572      -2.35657      -2.50293       1.61100    -0.0896968      0.451016       1.93153       2.62851       3.01053       3.18630       3.43957       3.37017       3.32537       3.17945       3.04205       2.87239       2.63948       2.36950       2.08773       1.84073       1.58091       1.36777       1.13156      0.927394
  41  16 3865.7996    1.6350  7.1315 10.7786 -0.0007  0.0664   0.0127   0.1829    0.0265   0.0000   445.3187       6.49519       18.7252       10.1606       2.12552      -6.92070       5.24149       4.24989       4.65898      -4.74950       5.04870       1.85523   -0.00936608      0.399340      -3.32487      0.121844      0.273204    0.00497100       2.49186       3.33470       3.85188       4.04554       4.28694       4.28534       4.31293       4.14715       3.87841       3.69453       3.29764       3.01677       2.69914       2.38146       2.05929       1.77714       1.45203       1.20207
  41  17 4024.7545    1.3401  9.7371 10.5101 -0.0012  0.0953   0.0097   0.2512    0.0249   0.0000   441.8367       2.10000       14.1463      0.969398       11.7976       11.2136      -5.60618      -8.95913      -6.23889      -4.70598      -2.49074     -0.768926      -2.67289       2.50110       1.36139      -4.00666     -0.879965      -2.20789       3.45093       4.75661       5.35713       5.72315       6.06308       6.06851       6.08489       5.75764       5.60886       5.11740       4.78708       4.25303       3.85582       3.37698       2.91803       2.49253       2.01323       1.67315
  41  18 4182.1834    1.0399 11.6887 10.3811 -0.0000  0.1268   0.0080   0.3286    0.0227   0.0000   432.1193      -4.18638       16.6611       6.38551      -10.8893       1.29287       8.13765      -1.64881      -1.47250      -3.11519      -13.0614       3.12661       3.46551       1.15306       7.06316     -0.524807       2.37658      -2.96632       4.62433       6.28736       7.10754       7.80880       8.07288       8.09100       8.14891       7.79388       7.29342       6.91476       6.38008       5.77807       5.09961       4.50545       3.92091       3.27897       2.70040       2.23591
  42   3 1558.1765    0.2070  0.1760  8.7819 -0.0093  0.0102   0.0081   0.0197    0.0240   0.0000   441.4164      -1.02879       21.5441     -0.409621      -3.75345      0.185488     -0.885026     0.0492492    -0.0342015    -0.0740222     -0.654828     -0.882076      0.198834      0.138557     -0.475831     -0.189890      0.327602     -0.148380      0.458970      0.586575      0.605553      0.588008      0.614228      0.726428      0.813123      0.726716      0.655855      0.552051      0.545831      0.507464      0.408696      0.352085      0.331296      0.295809      0.235330      0.191651
  42   4 1772.6135    0.4061  0.4273  8.8928  0.0011  0.0131   0.0094   0.0312    0.0349   0.0000   441.9052     -0.862758       20.9165      0.506920      -3.42777      -1.21839      0.435499      0.287503      0.322819      0.247119    -0.0309701     0.0656565    -0.0868517     -0.288362     -0.302971   -0.00995300      0.152193      0.118691      0.445703      0.611848      0.714171      0.753129      0.819921      0.792667      0.829276      0.786393      0.729079      0.696521      0.637167      0.567395      0.509791      0.473865      0.397897      0.356571      0.284838      0.235412
  42   5 1973.3107    0.6307  0.6310  9.1142 -0.0040  0.0151   0.0124   0.0369    0.0483   0.0000   441.4870      -1.03615       20.5497       1.48262      -2.36320       1.21461      -1.59850      -1.02685       1.83937    -0.0366317     0.0599041      -1.39076       1.18845      0.608255     -0.163924      0.306657     0.0754182     -0.578522      0.564493      0.789011      0.878226      0.939688      0.969902      0.955020      0.984199      0.920421      0.918859      0.838145      0.801283      0.687586      0.637976      0.526944      0.448678      0.393689      0.337265      0.274722
  42   6 2168.0856    0.9309  0.8932  9.6467 -0.0004  0.0182   0.0152   0.0437    0.0611   0.0000   440.7901       1.22881       19.5458      0.160765      -1.62192      -1.25143       1.32378      0.156564      0.941400     -0.251205      0.319300     -0.670246       1.02454      0.446370      -1.13501     -0.325166     -0.157541     -0.142231      0.690497      0.931711       1.06425       1.14004       1.20765       1.15455       1.17811       1.12972       1.06769       1.00766      0.928749      0.847981      0.757521      0.672023      0.567268      0.499229      0.396964      0.357312
  42   7 2354.7767    1.3819  1.1203 10.3823 -0.0020  0.0206   0.0212   0.0524    0.0694   0.0000   442.2454      0.834090       19.2938      -3.34290      -1.62602      0.342803      -1.07436      -2.65147     -0.512753     -0.950355      0.745106       1.93173     -0.206296      -1.35355     -0.245525     -0.253662     -0.786471     -0.135104      0.785081       1.06660       1.19160       1.24759       1.31866       1.35496       1.33889       1.31870       1.24953       1.14917       1.07245      0.937861      0.870097      0.728798      0.638592      0.557388      0.445572      0.381080
  42   8 2535.0353    1.9767  1.1247 11.1377 -0.0002  0.0205   0.0304   0.0523    0.0695   0.0000   443.5246      0.585667       16.1720       1.15463      -1.03942     -0.841211      -2.86825       2.56060     0.0631662      -3.88689      0.214533     -0.664476    -0.0873603      0.967527      0.144647     -0.222431     -0.168021     -0.242977      0.726821       1.04189       1.10689       1.22135       1.31536       1.26431       1.27415       1.27260       1.18339       1.11584      0.981389      0.919419      0.839713      0.703274      0.635579      0.541571      0.464776      0.371056
  42   9 2713.1038    2.7499  1.0658 11.7367 -0.0030  0.0191   0.0417   0.0480    0.0698   0.0000   441.0170       1.09960       20.4429      -1.46039      -5.02577      0.145755     0.0792846      -1.32698       1.54866    -0.0603478      -2.28535      -1.02920      0.187651      -1.44586      0.427862      0.480384     0.0524580     -0.339366      0.719174      0.971787       1.05586       1.14871       1.20753       1.20060       1.23156       1.16044       1.10514       1.05820      0.969258      0.896682      0.777254      0.683520      0.572006      0.507330      0.432558      0.339449
[truncated: 754,142 more chars]
