# Supplementary material for: Global-Mode Analysis of Full-Disk Data from the Michelson Doppler Imager and the Helioseismic and Magnetic Imager
Source: Sol Phys. 2018 Jan 31;293(2):29. doi: 10.1007/s11207-017-1201-5 (PMC6566312; doi:10.1007/s11207-017-1201-5)
Supplement: Supplementary file 3 — (TAR 230.0 MB) [file 11207_2017_1201_MOESM3_ESM.tar › MDI/mdifd.6335.18]

   0  13 1957.2252    0.8690  0.8818  9.5920  0.0000  0.2294   0.1514   0.5785    1.2707   0.0000    -0.0000       0.00000       0.00000       0.00000       0.00000       0.00000       0.00000       0.00000       0.00000       0.00000       0.00000       0.00000       0.00000       0.00000       0.00000       0.00000       0.00000       0.00000       0.00000       0.00000       0.00000       0.00000       0.00000       0.00000       0.00000       0.00000       0.00000       0.00000       0.00000       0.00000       0.00000       0.00000       0.00000       0.00000       0.00000       0.00000
   0  14 2093.3738    0.6285  0.8933 10.1346  0.0000  0.1882   0.1363   0.7359    0.6557   0.0000    -0.0000       0.00000       0.00000       0.00000       0.00000       0.00000       0.00000       0.00000       0.00000       0.00000       0.00000       0.00000       0.00000       0.00000       0.00000       0.00000       0.00000       0.00000       0.00000       0.00000       0.00000       0.00000       0.00000       0.00000       0.00000       0.00000       0.00000       0.00000       0.00000       0.00000       0.00000       0.00000       0.00000       0.00000       0.00000       0.00000
   0  17 2496.0437    1.7631  1.0735  0.3017  0.0000  0.1857   0.2657   0.6108 1000.0000   0.0000    -0.0000       0.00000       0.00000       0.00000       0.00000       0.00000       0.00000       0.00000       0.00000       0.00000       0.00000       0.00000       0.00000       0.00000       0.00000       0.00000       0.00000       0.00000       0.00000       0.00000       0.00000       0.00000       0.00000       0.00000       0.00000       0.00000       0.00000       0.00000       0.00000       0.00000       0.00000       0.00000       0.00000       0.00000       0.00000       0.00000
   0  21 3033.6348    3.7569  0.4902 12.3753  0.0000  0.0767   0.8926   0.4387    0.8500   0.0000    -0.0000       0.00000       0.00000       0.00000       0.00000       0.00000       0.00000       0.00000       0.00000       0.00000       0.00000       0.00000       0.00000       0.00000       0.00000       0.00000       0.00000       0.00000       0.00000       0.00000       0.00000       0.00000       0.00000       0.00000       0.00000       0.00000       0.00000       0.00000       0.00000       0.00000       0.00000       0.00000       0.00000       0.00000       0.00000       0.00000
   1  13 2020.1898    0.7156  1.9814  9.0538  0.0000  0.2067   0.0422   0.3734    0.3383   0.0000  1159.5415      -299.009       0.00000       0.00000       0.00000       0.00000       0.00000       0.00000       0.00000       0.00000       0.00000       0.00000       0.00000       0.00000       0.00000       0.00000       0.00000       0.00000       267.505       114.029       0.00000       0.00000       0.00000       0.00000       0.00000       0.00000       0.00000       0.00000       0.00000       0.00000       0.00000       0.00000       0.00000       0.00000       0.00000       0.00000
   1  14 2156.7343    0.7600  0.9337  9.6020  0.0000  0.0973   0.0623   0.2511    0.5030   0.0000   382.4722       136.483       0.00000       0.00000       0.00000       0.00000       0.00000       0.00000       0.00000       0.00000       0.00000       0.00000       0.00000       0.00000       0.00000       0.00000       0.00000       0.00000       132.183       61.8386       0.00000       0.00000       0.00000       0.00000       0.00000       0.00000       0.00000       0.00000       0.00000       0.00000       0.00000       0.00000       0.00000       0.00000       0.00000       0.00000
   1  16 2425.5783    1.3714  1.3062  9.9004  0.0000  0.1149   0.0953   0.2866    0.9707   0.0000   435.3528       41.7916       0.00000       0.00000       0.00000       0.00000       0.00000       0.00000       0.00000       0.00000       0.00000       0.00000       0.00000       0.00000       0.00000       0.00000       0.00000       0.00000       145.910       76.7121       0.00000       0.00000       0.00000       0.00000       0.00000       0.00000       0.00000       0.00000       0.00000       0.00000       0.00000       0.00000       0.00000       0.00000       0.00000       0.00000
   1  17 2559.0000    2.0833  1.1036  4.8507  0.0000  0.0951   0.1500   0.2861  380.4622   0.0000   324.1463       20.7531       0.00000       0.00000       0.00000       0.00000       0.00000       0.00000       0.00000       0.00000       0.00000       0.00000       0.00000       0.00000       0.00000       0.00000       0.00000       0.00000       108.341       59.4858       0.00000       0.00000       0.00000       0.00000       0.00000       0.00000       0.00000       0.00000       0.00000       0.00000       0.00000       0.00000       0.00000       0.00000       0.00000       0.00000
   1  20 2963.2939    3.9288  0.8125  3.6365  0.0000  0.1114   0.3327   0.2220 1000.0000   0.0000   331.0902       8.67309       0.00000       0.00000       0.00000       0.00000       0.00000       0.00000       0.00000       0.00000       0.00000       0.00000       0.00000       0.00000       0.00000       0.00000       0.00000       0.00000       160.842       64.4776       0.00000       0.00000       0.00000       0.00000       0.00000       0.00000       0.00000       0.00000       0.00000       0.00000       0.00000       0.00000       0.00000       0.00000       0.00000       0.00000
   1  22 3232.9313    3.9760  1.3108  5.6192  0.0000  0.1015   0.2619   0.3343  705.3028   0.0000   411.4516      -16.3562       0.00000       0.00000       0.00000       0.00000       0.00000       0.00000       0.00000       0.00000       0.00000       0.00000       0.00000       0.00000       0.00000       0.00000       0.00000       0.00000       126.218       73.3797       0.00000       0.00000       0.00000       0.00000       0.00000       0.00000       0.00000       0.00000       0.00000       0.00000       0.00000       0.00000       0.00000       0.00000       0.00000       0.00000
   1  23 3368.2475    3.4448  2.4743  2.1848  0.0000  0.1346   0.1645   0.4413 1000.0000   0.0000   609.7839       116.183       0.00000       0.00000       0.00000       0.00000       0.00000       0.00000       0.00000       0.00000       0.00000       0.00000       0.00000       0.00000       0.00000       0.00000       0.00000       0.00000       166.267       96.6369       0.00000       0.00000       0.00000       0.00000       0.00000       0.00000       0.00000       0.00000       0.00000       0.00000       0.00000       0.00000       0.00000       0.00000       0.00000       0.00000
   1  24 3503.9841    2.7815  2.1122 11.5235  0.0000  0.1580   0.1661   0.5204    0.8329   0.0000   716.8916      -8.86596       0.00000       0.00000       0.00000       0.00000       0.00000       0.00000       0.00000       0.00000       0.00000       0.00000       0.00000       0.00000       0.00000       0.00000       0.00000       0.00000       144.876       138.109       0.00000       0.00000       0.00000       0.00000       0.00000       0.00000       0.00000       0.00000       0.00000       0.00000       0.00000       0.00000       0.00000       0.00000       0.00000       0.00000
   1  25 3640.0260    2.4087  4.7853  9.4535  0.0000  0.2422   0.0795   0.6436    1.2313   0.0000   993.3026       24.9344       0.00000       0.00000       0.00000       0.00000       0.00000       0.00000       0.00000       0.00000       0.00000       0.00000       0.00000       0.00000       0.00000       0.00000       0.00000       0.00000       325.957       164.745       0.00000       0.00000       0.00000       0.00000       0.00000       0.00000       0.00000       0.00000       0.00000       0.00000       0.00000       0.00000       0.00000       0.00000       0.00000       0.00000
   2  10 1674.4351    0.2977  0.4385  9.4896  0.0000  0.0791   0.0329   0.1648    0.1537   0.0000   444.7690      -34.0892       7.38969      -10.7502       0.00000       0.00000       0.00000       0.00000       0.00000       0.00000       0.00000       0.00000       0.00000       0.00000       0.00000       0.00000       0.00000       0.00000       67.5404       53.2232       26.0391       8.94668       0.00000       0.00000       0.00000       0.00000       0.00000       0.00000       0.00000       0.00000       0.00000       0.00000       0.00000       0.00000       0.00000       0.00000
   2  11 1810.2157    0.4258  0.3269  9.3671  0.0000  0.0754   0.0506   0.1140    0.1797   0.0000   441.2122       32.9478      -12.9732      -4.42186       0.00000       0.00000       0.00000       0.00000       0.00000       0.00000       0.00000       0.00000       0.00000       0.00000       0.00000       0.00000       0.00000       0.00000       61.9882       47.5058       20.3642       5.28428       0.00000       0.00000       0.00000       0.00000       0.00000       0.00000       0.00000       0.00000       0.00000       0.00000       0.00000       0.00000       0.00000       0.00000
   2  12 1945.7623    0.4988  0.5639  9.7007  0.0000  0.0665   0.0434   0.1656    0.2310   0.0000   368.6146      -28.9876      -7.06094      -7.80644       0.00000       0.00000       0.00000       0.00000       0.00000       0.00000       0.00000       0.00000       0.00000       0.00000       0.00000       0.00000       0.00000       0.00000       50.4899       42.8690       23.9919       8.68532       0.00000       0.00000       0.00000       0.00000       0.00000       0.00000       0.00000       0.00000       0.00000       0.00000       0.00000       0.00000       0.00000       0.00000
   2  13 2081.9252    0.6139  0.7591  9.9068  0.0000  0.1000   0.0492   0.1740    0.3082   0.0000   410.3082      -29.0826       22.0863       6.29849       0.00000       0.00000       0.00000       0.00000       0.00000       0.00000       0.00000       0.00000       0.00000       0.00000       0.00000       0.00000       0.00000       0.00000       81.9883       61.8575       31.2188       9.68189       0.00000       0.00000       0.00000       0.00000       0.00000       0.00000       0.00000       0.00000       0.00000       0.00000       0.00000       0.00000       0.00000       0.00000
   2  14 2217.4997    0.8064  1.0980  9.2022  0.0000  0.0745   0.0507   0.2306    0.7593   0.0000   339.3881      -11.2956       29.2435       4.25965       0.00000       0.00000       0.00000       0.00000       0.00000       0.00000       0.00000       0.00000       0.00000       0.00000       0.00000       0.00000       0.00000       0.00000       48.5498       46.0618       24.7004       11.1114       0.00000       0.00000       0.00000       0.00000       0.00000       0.00000       0.00000       0.00000       0.00000       0.00000       0.00000       0.00000       0.00000       0.00000
   2  15 2352.2099    1.2625  0.8442  9.9582  0.0000  0.0607   0.0792   0.1659    0.6562   0.0000   484.5645      -21.5624      -29.5288       9.04114       0.00000       0.00000       0.00000       0.00000       0.00000       0.00000       0.00000       0.00000       0.00000       0.00000       0.00000       0.00000       0.00000       0.00000       42.7828       35.1560       23.2608       7.91204       0.00000       0.00000       0.00000       0.00000       0.00000       0.00000       0.00000       0.00000       0.00000       0.00000       0.00000       0.00000       0.00000       0.00000
   2  16 2485.7687    1.6887  1.2413 -1.1320  0.0000  0.0792   0.1001   0.2134 1000.0000   0.0000   442.1175      -37.0467      -4.40621       9.02024       0.00000       0.00000       0.00000       0.00000       0.00000       0.00000       0.00000       0.00000       0.00000       0.00000       0.00000       0.00000       0.00000       0.00000       48.7932       44.3442       30.8132       11.7726       0.00000       0.00000       0.00000       0.00000       0.00000       0.00000       0.00000       0.00000       0.00000       0.00000       0.00000       0.00000       0.00000       0.00000
   2  19 2889.4994    3.5444  0.7885 10.1225  0.0000  0.0781   0.2211   0.1398    4.1737   0.0000   460.0660      -21.4418       49.7891      0.145676       0.00000       0.00000       0.00000       0.00000       0.00000       0.00000       0.00000       0.00000       0.00000       0.00000       0.00000       0.00000       0.00000       0.00000       46.4386       46.3116       27.5558       12.3710       0.00000       0.00000       0.00000       0.00000       0.00000       0.00000       0.00000       0.00000       0.00000       0.00000       0.00000       0.00000       0.00000       0.00000
   2  22 3295.0647    3.4392  1.8140  2.5444  0.0000  0.0888   0.1551   0.2826 1000.0000   0.0000   314.9844      -92.7436       38.3925       2.43603       0.00000       0.00000       0.00000       0.00000       0.00000       0.00000       0.00000       0.00000       0.00000       0.00000       0.00000       0.00000       0.00000       0.00000       62.6551       52.0300       33.2889       11.5551       0.00000       0.00000       0.00000       0.00000       0.00000       0.00000       0.00000       0.00000       0.00000       0.00000       0.00000       0.00000       0.00000       0.00000
   2  23 3430.6991    3.0195  2.1568 11.0921  0.0000  0.1086   0.1384   0.3074    1.0379   0.0000   435.8658      -19.7670       48.5250       5.92947       0.00000       0.00000       0.00000       0.00000       0.00000       0.00000       0.00000       0.00000       0.00000       0.00000       0.00000       0.00000       0.00000       0.00000       79.9218       65.0078       39.4878       13.8683       0.00000       0.00000       0.00000       0.00000       0.00000       0.00000       0.00000       0.00000       0.00000       0.00000       0.00000       0.00000       0.00000       0.00000
   2  24 3566.7223    2.6358  2.9157 10.6983  0.0110  0.1281   0.1056   0.3846    0.7209   0.0000   502.9122      -18.9129       23.8102      -16.3012       0.00000       0.00000       0.00000       0.00000       0.00000       0.00000       0.00000       0.00000       0.00000       0.00000       0.00000       0.00000       0.00000       0.00000       97.0216       80.4703       42.0980       16.0976       0.00000       0.00000       0.00000       0.00000       0.00000       0.00000       0.00000       0.00000       0.00000       0.00000       0.00000       0.00000       0.00000       0.00000
   3  11 1865.1860    0.3852  0.4108  9.1498  0.0000  0.0654   0.0315   0.0984    0.1960   0.0000   374.7436      -25.5552      -32.0414      -14.5642      -7.42752     0.0491600       0.00000       0.00000       0.00000       0.00000       0.00000       0.00000       0.00000       0.00000       0.00000       0.00000       0.00000       0.00000       36.0991       35.1330       24.2418       12.0840       6.04954       1.80469       0.00000       0.00000       0.00000       0.00000       0.00000       0.00000       0.00000       0.00000       0.00000       0.00000       0.00000       0.00000
   3  13 2137.5649    0.7569  1.2155  8.5995  0.0000  0.0973   0.0428   0.2168    0.7851   0.0000   387.5421     -0.979232      -1.65122       9.81884      -3.95454      -2.01474       0.00000       0.00000       0.00000       0.00000       0.00000       0.00000       0.00000       0.00000       0.00000       0.00000       0.00000       0.00000       58.3299       55.9879       34.4359       15.3766       5.86933       1.73577       0.00000       0.00000       0.00000       0.00000       0.00000       0.00000       0.00000       0.00000       0.00000       0.00000       0.00000       0.00000
   3  14 2273.3478    0.8602  0.7974 10.1310  0.0000  0.0632   0.0527   0.1781    0.2741   0.0000   478.1860      -21.2348      -1.65997       8.72414       5.59614      0.492512       0.00000       0.00000       0.00000       0.00000       0.00000       0.00000       0.00000       0.00000       0.00000       0.00000       0.00000       0.00000       35.6553       30.9590       23.9902       13.4897       5.83513       1.48025       0.00000       0.00000       0.00000       0.00000       0.00000       0.00000       0.00000       0.00000       0.00000       0.00000       0.00000       0.00000
   3  15 2407.5822    1.4341  0.6503 10.9775  0.0000  0.0650   0.0979   0.1291    0.3023   0.0000   490.6440      -37.6397      -18.2872       18.3764      -3.30435      0.423644       0.00000       0.00000       0.00000       0.00000       0.00000       0.00000       0.00000       0.00000       0.00000       0.00000       0.00000       0.00000       25.9894       29.3042       25.1224       10.1100       7.74578       2.20239       0.00000       0.00000       0.00000       0.00000       0.00000       0.00000       0.00000       0.00000       0.00000       0.00000       0.00000       0.00000
   3  16 2541.8022    1.7987  0.9028  9.7208  0.0000  0.0739   0.1002   0.1427    1.4519   0.0000   473.7493      -24.2019       28.9048      -7.93231     0.0219729       2.34740       0.00000       0.00000       0.00000       0.00000       0.00000       0.00000       0.00000       0.00000       0.00000       0.00000       0.00000       0.00000       39.0556       33.0944       28.8481       16.6850       7.80873       1.82134       0.00000       0.00000       0.00000       0.00000       0.00000       0.00000       0.00000       0.00000       0.00000       0.00000       0.00000       0.00000
   3  17 2676.0566    2.4438  0.9871  2.9906  0.0000  0.0576   0.1244   0.1431 1000.0000   0.0000   487.2478       3.24831      -30.6318      -1.97004       9.50447      -2.30657       0.00000       0.00000       0.00000       0.00000       0.00000       0.00000       0.00000       0.00000       0.00000       0.00000       0.00000       0.00000       27.1506       26.0946       20.5027       12.5801       5.77374       1.74975       0.00000       0.00000       0.00000       0.00000       0.00000       0.00000       0.00000       0.00000       0.00000       0.00000       0.00000       0.00000
   3  18 2811.3959    3.0227  0.8910  1.9305  0.0000  0.0554   0.1516   0.1415 1000.0000   0.0000   442.5124      -17.7272       20.4613      -11.5578      0.282037      -2.21672       0.00000       0.00000       0.00000       0.00000       0.00000       0.00000       0.00000       0.00000       0.00000       0.00000       0.00000       0.00000       26.1796       27.3339       21.0798       9.56090       6.02097       1.72582       0.00000       0.00000       0.00000       0.00000       0.00000       0.00000       0.00000       0.00000       0.00000       0.00000       0.00000       0.00000
   3  19 2946.9450    3.4326  0.9845  6.1235  0.0000  0.0623   0.1679   0.1422  156.7907   0.0000   385.3899      -57.2306       15.1593       8.17731     -0.858967      0.143185       0.00000       0.00000       0.00000       0.00000       0.00000       0.00000       0.00000       0.00000       0.00000       0.00000       0.00000       0.00000       29.5042       30.1150       23.0898       11.5095       6.58233       1.89422       0.00000       0.00000       0.00000       0.00000       0.00000       0.00000       0.00000       0.00000       0.00000       0.00000       0.00000       0.00000
   3  20 3082.1637    3.8073  1.0515 10.8163  0.0000  0.0750   0.1831   0.1719    1.6935   0.0000   466.4820     -0.619059       6.11296      -21.7945      -1.57933      -1.65225       0.00000       0.00000       0.00000       0.00000       0.00000       0.00000       0.00000       0.00000       0.00000       0.00000       0.00000       0.00000       49.8510       46.8633       28.5149       13.1573       4.80093       1.38665       0.00000       0.00000       0.00000       0.00000       0.00000       0.00000       0.00000       0.00000       0.00000       0.00000       0.00000       0.00000
   3  22 3353.2502    3.4508  1.8810  3.6686  0.0000  0.0982   0.1240   0.2015 1000.0000   0.0000   438.0963       11.0022       7.28082      -9.93931       4.49803      -1.26925       0.00000       0.00000       0.00000       0.00000       0.00000       0.00000       0.00000       0.00000       0.00000       0.00000       0.00000       0.00000       51.5578       38.0809       37.2649       25.3751       9.96725       2.20648       0.00000       0.00000       0.00000       0.00000       0.00000       0.00000       0.00000       0.00000       0.00000       0.00000       0.00000       0.00000
   3  23 3489.4545    2.8666  3.3213  9.6760  0.0150  0.1101   0.0825   0.3029    0.6582   0.0000   485.4555      -34.7800       25.2544      -2.03549       6.73927     -0.444129       0.00000       0.00000       0.00000       0.00000       0.00000       0.00000       0.00000       0.00000       0.00000       0.00000       0.00000       0.00000       53.0541       53.5378       38.0268       24.6397       10.0580       3.40158       0.00000       0.00000       0.00000       0.00000       0.00000       0.00000       0.00000       0.00000       0.00000       0.00000       0.00000       0.00000
   3  24 3625.8160    2.4297  4.0146  9.0596  0.0009  0.1181   0.0642   0.3424    0.9860   0.0000   422.0011       51.4609      -2.36370      -34.6871     -0.119116     -0.726600       0.00000       0.00000       0.00000       0.00000       0.00000       0.00000       0.00000       0.00000       0.00000       0.00000       0.00000       0.00000       60.8383       56.6655       43.0697       25.9493       11.2786       3.28509       0.00000       0.00000       0.00000       0.00000       0.00000       0.00000       0.00000       0.00000       0.00000       0.00000       0.00000       0.00000
   4  10 1777.9662    0.3235  0.2036  9.1523 -0.0131  0.0337   0.0338   0.0573    0.0998   0.0000   434.5586      -15.2436       4.71010      -1.67384      -2.91918      0.401388   0.000762839    -0.0972143       0.00000       0.00000       0.00000       0.00000       0.00000       0.00000       0.00000       0.00000       0.00000       0.00000       14.2130       15.0167       12.7613       7.16862       3.65952       2.29822      0.836148      0.199726       0.00000       0.00000       0.00000       0.00000       0.00000       0.00000       0.00000       0.00000       0.00000       0.00000
   4  13 2188.3377    0.7814  0.9514  8.6493  0.0094  0.0647   0.0394   0.1517    0.6187   0.0000   413.0388       10.4696       2.74561       20.5382       6.92508      -1.75640     -0.981208     -0.444468       0.00000       0.00000       0.00000       0.00000       0.00000       0.00000       0.00000       0.00000       0.00000       0.00000       24.4544       23.5404       24.3461       14.4213       8.19175       5.40650       2.00692      0.388235       0.00000       0.00000       0.00000       0.00000       0.00000       0.00000       0.00000       0.00000       0.00000       0.00000
   4  14 2324.0834    1.1296  0.8280  9.1636  0.0054  0.0556   0.0583   0.1409    0.7218   0.0000   439.1078       14.7303      -11.7995      -20.0830      -7.09973       1.49758      -1.71154   -0.00599012       0.00000       0.00000       0.00000       0.00000       0.00000       0.00000       0.00000       0.00000       0.00000       0.00000       23.0453       24.1987       20.7299       12.1454       6.84689       3.71878       1.52983      0.346309       0.00000       0.00000       0.00000       0.00000       0.00000       0.00000       0.00000       0.00000       0.00000       0.00000
   4  15 2458.4865    1.4711  0.9719  9.9860  0.0006  0.0602   0.0741   0.1482    0.7909   0.0000   466.2134       15.4360       13.5178       23.9670       6.15307       8.40805       2.28194     -0.152553       0.00000       0.00000       0.00000       0.00000       0.00000       0.00000       0.00000       0.00000       0.00000       0.00000       23.0677       22.4543       19.5940       15.1433       8.91036       4.44792       1.66008      0.411860       0.00000       0.00000       0.00000       0.00000       0.00000       0.00000       0.00000       0.00000       0.00000       0.00000
   4  16 2593.0324    1.8213  1.0546 10.7537 -0.0087  0.0620   0.0935   0.1769    0.7001   0.0000   449.5982      -60.8727       46.5297       7.75179      -3.69748      -3.88773       1.39457      0.228250       0.00000       0.00000       0.00000       0.00000       0.00000       0.00000       0.00000       0.00000       0.00000       0.00000       22.8869       24.8329       20.5366       15.1485       8.22896       4.83672       1.67345      0.451058       0.00000       0.00000       0.00000       0.00000       0.00000       0.00000       0.00000       0.00000       0.00000       0.00000
   4  17 2728.4343    2.6471  0.9121  2.5256  0.0000  0.0551   0.1208   0.1327 1000.0000   0.0000   425.2631       27.4878       11.3079      -4.83477       6.08403      -4.04310       0.00000       0.00000       0.00000       0.00000       0.00000       0.00000       0.00000       0.00000       0.00000       0.00000       0.00000       0.00000       21.0664       21.6209       19.0851       11.9852       6.31979       3.99268       1.44526      0.349138       0.00000       0.00000       0.00000       0.00000       0.00000       0.00000       0.00000       0.00000       0.00000       0.00000
   4  18 2864.0523    3.2601  0.9713  2.7271  0.0000  0.0595   0.1691   0.1352 1000.0000   0.0000   437.4836      -14.9686       1.16919      0.738743       1.73872      -4.13421       0.00000       0.00000       0.00000       0.00000       0.00000       0.00000       0.00000       0.00000       0.00000       0.00000       0.00000       0.00000       20.0842       23.3825       19.5106       12.4701       9.42315       3.13469       1.84868      0.455862       0.00000       0.00000       0.00000       0.00000       0.00000       0.00000       0.00000       0.00000       0.00000       0.00000
   4  19 3000.1198    3.9740  0.8454  4.2106  0.0000  0.0480   0.1869   0.1227 1000.0000   0.0000   419.1919      -8.95348       25.5345      -1.38009       6.32715     -0.542535       0.00000       0.00000       0.00000       0.00000       0.00000       0.00000       0.00000       0.00000       0.00000       0.00000       0.00000       0.00000       17.9736       21.3333       15.8938       11.6292       5.35776       3.51217       1.10059      0.381106       0.00000       0.00000       0.00000       0.00000       0.00000       0.00000       0.00000       0.00000       0.00000       0.00000
   4  21 3271.7398    3.5972  1.4762 10.0062  0.0058  0.0750   0.1362   0.1803    1.6746   0.0000   405.2760      -20.5339      -32.2757       22.1341      -3.89069     -0.526411    -0.0768854     -0.596867       0.00000       0.00000       0.00000       0.00000       0.00000       0.00000       0.00000       0.00000       0.00000       0.00000       24.1354       29.1178       23.3083       16.0185       11.6852       4.15262       2.22512      0.602797       0.00000       0.00000       0.00000       0.00000       0.00000       0.00000       0.00000       0.00000       0.00000       0.00000
   4  22 3408.0106    3.2958  1.9156  1.3722 -0.0030  0.0701   0.1083   0.2009  349.3419   0.0000   451.8669       7.92305       50.3762      -6.45825     -0.742561      -9.60125       2.16217     -0.543701       0.00000       0.00000       0.00000       0.00000       0.00000       0.00000       0.00000       0.00000       0.00000       0.00000       27.5133       25.5090       22.8524       17.5680       10.7527       4.91118       1.80606      0.427909       0.00000       0.00000       0.00000       0.00000       0.00000       0.00000       0.00000       0.00000       0.00000       0.00000
   4  23 3544.6072    2.7046  2.8415  9.2965 -0.0006  0.0889   0.0712   0.2371    1.1799   0.0000   402.1704       6.93758      -1.01538       17.2652       10.0187      0.555432     -0.379571     -0.193262       0.00000       0.00000       0.00000       0.00000       0.00000       0.00000       0.00000       0.00000       0.00000       0.00000       35.3253       37.7393       30.8509       20.2704       11.9081       5.77031       2.32750      0.602009       0.00000       0.00000       0.00000       0.00000       0.00000       0.00000       0.00000       0.00000       0.00000       0.00000
   4  25 3818.6238    1.8774  5.7895  9.2923  0.0007  0.1468   0.0369   0.3831    0.3430   0.0000   426.9450      -42.9657       15.7145      -35.5340       12.6489      -13.7201      0.489035      0.538514       0.00000       0.00000       0.00000       0.00000       0.00000       0.00000       0.00000       0.00000       0.00000       0.00000       51.9217       54.9895       49.4665       32.9214       19.4350       10.6338       4.13498       1.01609       0.00000       0.00000       0.00000       0.00000       0.00000       0.00000       0.00000       0.00000       0.00000       0.00000
   5  10 1823.3095    0.3348  0.3843  9.2036 -0.0033  0.0441   0.0241   0.0927    0.0972   0.0000   432.4635      -3.33236       8.65663      -5.77996      -9.03593       1.88394     -0.269729    -0.0627345     -0.278659    0.00298728       0.00000       0.00000       0.00000       0.00000       0.00000       0.00000       0.00000       0.00000       15.4296       17.2904       14.6912       9.84588       6.80569       4.36095       1.63762      0.962573      0.329988     0.0747700       0.00000       0.00000       0.00000       0.00000       0.00000       0.00000       0.00000       0.00000
   5  11 1960.5084    0.4637  0.4875  9.0514 -0.0033  0.0454   0.0286   0.0914    0.1481   0.0000   446.0995       13.8306      -5.47854      -9.93527       2.28655       1.03737      -3.91734       1.24742      0.360850    -0.0288466       0.00000       0.00000       0.00000       0.00000       0.00000       0.00000       0.00000       0.00000       12.4251       14.6615       13.6609       10.1403       7.38501       3.77757       2.69141      0.921861      0.377198     0.0805356       0.00000       0.00000       0.00000       0.00000       0.00000       0.00000       0.00000       0.00000
   5  13 2235.4166    0.8914  0.6179  9.6808 -0.0107  0.0553   0.0489   0.0910    0.2583   0.0000   423.0174      -2.39520       6.43745     -0.475448      0.109356       1.25693     -0.775364      0.757102     -0.398540     -0.108870       0.00000       0.00000       0.00000       0.00000       0.00000       0.00000       0.00000       0.00000       20.8590       24.1661       19.6753       13.4666       8.67823       4.46461       2.45269      0.870544      0.330441     0.0805177       0.00000       0.00000       0.00000       0.00000       0.00000       0.00000       0.00000       0.00000
   5  14 2371.0365    1.2369  0.9407  9.1546 -0.0016  0.0475   0.0514   0.1252    0.5434   0.0000   419.7803       34.9485      -29.3665      -9.12334      -2.13902     -0.876095     -0.821715     -0.237209     -0.121072    -0.0349016       0.00000       0.00000       0.00000       0.00000       0.00000       0.00000       0.00000       0.00000       14.1945       13.7985       15.0205       11.0273       7.56418       4.46365       2.58538       1.05401      0.353155     0.0706432       0.00000       0.00000       0.00000       0.00000       0.00000       0.00000       0.00000       0.00000
   5  15 2506.0216    1.7830  0.8061  9.3499 -0.0010  0.0441   0.0761   0.1024    0.7289   0.0000   432.5917       2.25518       27.9708       4.76089       1.94687      0.488935     -0.801278      0.955108    -0.0648784     0.0752471       0.00000       0.00000       0.00000       0.00000       0.00000       0.00000       0.00000       0.00000       13.4693       14.6041       14.3214       9.20289       7.30898       4.28550       1.88160      0.956707      0.353347     0.0670615       0.00000       0.00000       0.00000       0.00000       0.00000       0.00000       0.00000       0.00000
   5  16 2641.2613    2.1154  0.9093 10.4922 -0.0071  0.0469   0.0950   0.1344    0.6674   0.0000   434.1319      -16.8096      -14.4847      -8.09674       3.09342      -4.87764      -1.63302      -1.34527     -0.240332     0.0379012       0.00000       0.00000       0.00000       0.00000       0.00000       0.00000       0.00000       0.00000       15.4624       14.5352       11.7823       11.5333       9.01556       5.11731       2.37929      0.857012      0.280358     0.0672945       0.00000       0.00000       0.00000       0.00000       0.00000       0.00000       0.00000       0.00000
   5  17 2777.3493    2.8883  0.9758  2.6365  0.0000  0.0460   0.1140   0.1205 1000.0000   0.0000   446.6585     -0.848473      -6.86367      -1.17708       1.71114      -1.41496       0.00000       0.00000       0.00000       0.00000       0.00000       0.00000       0.00000       0.00000       0.00000       0.00000       0.00000       0.00000       14.3141       16.1334       14.5888       10.1746       7.35674       4.32826       1.91343      0.938288      0.331696     0.0706186       0.00000       0.00000       0.00000       0.00000       0.00000       0.00000       0.00000       0.00000
   5  19 3049.9594    4.1144  0.8399 11.4807 -0.0187  0.0554   0.1913   0.1050    1.9707   0.0000   431.2633      -19.8100       18.5184       2.90823      -3.06738      -2.97661       2.40819      -1.66179     -0.612922    -0.0832095       0.00000       0.00000       0.00000       0.00000       0.00000       0.00000       0.00000       0.00000       14.9615       20.9413       14.1881       14.2153       7.32534       5.67709       2.17254       1.31332      0.317225      0.123367       0.00000       0.00000       0.00000       0.00000       0.00000       0.00000       0.00000       0.00000
   5  20 3186.2997    3.9248  1.0322 11.4429 -0.0071  0.0654   0.1866   0.1355    1.5513   0.0000   440.2823      -17.1113       28.6225      -1.68122       7.50873       1.76597      -3.78982      -1.62758     0.0601981    0.00723982       0.00000       0.00000       0.00000       0.00000       0.00000       0.00000       0.00000       0.00000       15.8497       23.9248       15.6334       16.2254       8.78821       6.62764       2.70681       1.48086      0.392294      0.151827       0.00000       0.00000       0.00000       0.00000       0.00000       0.00000       0.00000       0.00000
   5  22 3459.3714    3.0540  2.2462 10.4880  0.0006  0.0769   0.0888   0.2084    0.7087   0.0000   427.0037       15.2951       18.3550       16.6991      -4.73728      -6.25354       4.66394      -1.51875     0.0126646    -0.0483846       0.00000       0.00000       0.00000       0.00000       0.00000       0.00000       0.00000       0.00000       22.2184       25.9382       22.2691       17.8403       13.1181       7.31325       3.87513       1.53152      0.581595      0.137686       0.00000       0.00000       0.00000       0.00000       0.00000       0.00000       0.00000       0.00000
   5  23 3596.5182    2.4350  3.6461  9.3292 -0.0016  0.0981   0.0537   0.2470    0.6964   0.0000   444.8148      -30.5161       9.99582       14.2180       15.4846       1.40248      -3.70580      -3.98300      0.551110     -0.200350       0.00000       0.00000       0.00000       0.00000       0.00000       0.00000       0.00000       0.00000       29.9128       34.3965       30.1788       24.0056       15.3033       9.42971       4.93215       2.17051      0.708780      0.170126       0.00000       0.00000       0.00000       0.00000       0.00000       0.00000       0.00000       0.00000
   5  24 3733.9355    2.1120  4.8350  8.7809 -0.0015  0.1121   0.0406   0.2975    0.6787   0.0000   405.4113      -50.6560      0.656993      -7.91068       6.42991       16.1539      -15.2680     -0.796644      0.547408     0.0952191       0.00000       0.00000       0.00000       0.00000       0.00000       0.00000       0.00000       0.00000       34.0273       37.3142       33.4103       26.3905       18.5830       10.6579       5.76314       2.29215      0.820651      0.184410       0.00000       0.00000       0.00000       0.00000       0.00000       0.00000       0.00000       0.00000
   5  25 3871.6642    1.7488  6.1436  9.1632 -0.0007  0.1334   0.0308   0.3573    0.2742   0.0000   402.7769      -72.0704      -48.0559      -14.4814       22.1865      -24.3340      -4.79202       5.30484      0.179850      0.338600       0.00000       0.00000       0.00000       0.00000       0.00000       0.00000       0.00000       0.00000       39.7527       44.7424       41.2173       31.0751       21.5219       12.9901       6.49085       2.96859       1.01279      0.222677       0.00000       0.00000       0.00000       0.00000       0.00000       0.00000       0.00000       0.00000
   6   9 1727.7562    0.2845  0.2332  9.0283 -0.0181  0.0568   0.0340   0.0576    0.0898   0.0000   435.3457      -3.51970       5.67291       11.6678       4.43555      -2.34425       2.47696       1.23594     -0.113896      0.298517    0.00621443   -0.00453854       0.00000       0.00000       0.00000       0.00000       0.00000       0.00000       14.0673       19.9662       16.0590       17.0603       8.13033       7.76935       4.05586       1.96088      0.925221      0.428393     0.0771901     0.0276547       0.00000       0.00000       0.00000       0.00000       0.00000       0.00000
   6  13 2279.7416    1.0651  1.0274  7.9208  0.0016  0.0465   0.0391   0.1217    0.8980   0.0000   441.1184      -5.45699       25.5163      -12.9419      -1.59468      -3.37837      0.159458      0.785624       1.07712     0.0529136    -0.0200561    -0.0400606       0.00000       0.00000       0.00000       0.00000       0.00000       0.00000       10.5992       13.0573       11.4673       10.0865       6.84442       5.32364       2.75138       1.52609      0.677977      0.298524     0.0786338     0.0199153       0.00000       0.00000       0.00000       0.00000       0.00000       0.00000
   6  14 2415.5005    1.4285  1.0818  5.7611  0.0049  0.0517   0.0507   0.1128    3.4132   0.0000   445.9399       3.63476       6.92058       11.6043     -0.320132      -8.54957       3.06716     -0.347792     -0.226252    -0.0701977     0.0570788     0.0131122       0.00000       0.00000       0.00000       0.00000       0.00000       0.00000       11.3972       15.5491       12.6694       11.4753       7.98079       5.25858       3.35636       1.57566      0.820773      0.285835     0.0951931     0.0251589       0.00000       0.00000       0.00000       0.00000       0.00000       0.00000
   6  15 2550.9917    1.8302  1.1615 -6.2191 -0.0016  0.0498   0.0610   0.1258  207.2694   0.0000   462.9127       11.1601       18.7241       3.29519      -6.55580       2.32944       1.47641       1.23530     -0.317256      0.113002     0.0437706    0.00323008       0.00000       0.00000       0.00000       0.00000       0.00000       0.00000       13.2113       15.3724       13.3056       11.0583       8.66913       5.57286       3.32620       1.53129      0.742246      0.255773     0.0889115     0.0190157       0.00000       0.00000       0.00000       0.00000       0.00000       0.00000
   6  16 2686.9883    2.3227  1.0169 10.7353 -0.0088  0.0466   0.0886   0.1227    0.4474   0.0000   439.7656      -7.46799      0.288424      -2.75271      -7.85262      -2.11714      -2.19819       1.62380     -0.177608     -0.273531    -0.0755122     0.0103122       0.00000       0.00000       0.00000       0.00000       0.00000       0.00000       13.6567       15.9067       14.3056       11.4551       7.93742       4.97300       2.84605       1.39480      0.649379      0.245516     0.0794160     0.0151268       0.00000       0.00000       0.00000       0.00000       0.00000       0.00000
   6  17 2823.7019    2.9950  0.9522 10.6763 -0.0032  0.0458   0.1119   0.1078    0.6855   0.0000   459.4256      0.821720       1.60003      -2.50734     -0.430225      -1.61821     -0.370688      -1.86687     -0.724310      0.327096    -0.0551547    -0.0259498       0.00000       0.00000       0.00000       0.00000       0.00000       0.00000       11.8641       13.4446       13.5612       9.77987       7.47490       5.30343       2.91915       1.38880      0.742746      0.299951     0.0887192     0.0163898       0.00000       0.00000       0.00000       0.00000       0.00000       0.00000
   6  18 2960.6238    3.5311  0.9439  2.0256  0.0000  0.0398   0.1287   0.1105 1000.0000   0.0000   437.4064       7.53685       7.38980       18.2438       15.4675      -2.24237       0.00000       0.00000       0.00000       0.00000       0.00000       0.00000       0.00000       0.00000       0.00000       0.00000       0.00000       0.00000       11.3221       11.6293       9.79769       8.74230       7.87417       5.17256       2.89955       1.33802      0.567503      0.204855     0.0682768     0.0136143       0.00000       0.00000       0.00000       0.00000       0.00000       0.00000
   6  19 3097.2113    4.0147  1.1124  1.5322 -0.0090  0.0510   0.1411   0.1112  273.5244   0.0000   431.1975      -6.22425       11.4649      -9.96497      -6.53598      -3.31834      -1.98132     -0.880085      0.223659     -0.280289    -0.0786394    0.00279409       0.00000       0.00000       0.00000       0.00000       0.00000       0.00000       15.3201       17.5350       14.8268       12.0601       9.49932       5.83298       3.39763       1.56690      0.698282      0.242535     0.0835110     0.0176382       0.00000       0.00000       0.00000       0.00000       0.00000       0.00000
   6  20 3233.9304    3.8197  1.4055  5.6444  0.0000  0.0512   0.1266   0.1302  209.6221   0.0000   448.1053       25.5456       20.4822       3.00926       4.22047       4.16254       0.00000       0.00000       0.00000       0.00000       0.00000       0.00000       0.00000       0.00000       0.00000       0.00000       0.00000       0.00000       13.8307       15.6425       14.2930       11.7688       8.77317       5.64252       3.41137       1.72184      0.783327      0.284334     0.0905712     0.0190421       0.00000       0.00000       0.00000       0.00000       0.00000       0.00000
   6  21 3370.8453    3.4003  1.7786 10.4215  0.0015  0.0621   0.1041   0.1631    0.8440   0.0000   456.3689       4.15729       19.3056       30.3929      -5.40673     -0.209919       7.06523      -3.07900      -1.13571    -0.0504934      0.276088    -0.0181164       0.00000       0.00000       0.00000       0.00000       0.00000       0.00000       15.3061       17.8292       16.3451       13.9600       10.4600       6.97248       4.23830       2.20203       1.01314      0.380229      0.119881     0.0252977       0.00000       0.00000       0.00000       0.00000       0.00000       0.00000
   6  22 3508.1461    2.8224  2.5435  9.7699  0.0003  0.0757   0.0688   0.1923    0.8432   0.0000   445.0962       15.8579      -26.0654       20.2282       21.8948       4.00684       3.68503       1.01292       1.02479     -0.574146     -0.199760    -0.0937783       0.00000       0.00000       0.00000       0.00000       0.00000       0.00000       18.8904       22.2244       20.3650       16.7470       13.1694       8.40054       5.09826       2.79233       1.18027      0.468586      0.150347     0.0311141       0.00000       0.00000       0.00000       0.00000       0.00000       0.00000
   6  23 3645.8378    2.4456  3.7738  9.6444 -0.0033  0.0961   0.0499   0.2409    0.4572   0.0000   396.2559       17.0811       38.6108       9.31492      -11.5375       3.25539       1.14315     -0.747103       1.58530     -0.698808     -0.213456   -0.00259328       0.00000       0.00000       0.00000       0.00000       0.00000       0.00000       23.2516       28.4030       25.1329       21.5464       16.4137       10.7074       6.81459       3.18283       1.66979      0.570044      0.191606     0.0415753       0.00000       0.00000       0.00000       0.00000       0.00000       0.00000
   6  24 3783.7917    1.9123  6.0423  8.9116 -0.0009  0.1223   0.0315   0.3218    0.3595   0.0000   450.0903       27.1925      -74.4937      -21.7677       30.2939      0.127304      -10.6082      0.244038      0.490813     0.0284277     -0.169522    -0.0460787       0.00000       0.00000       0.00000       0.00000       0.00000       0.00000       30.3279       36.6380       33.9032       28.3588       21.0178       14.0591       8.25130       4.37786       1.99168      0.802336      0.252609     0.0533368       0.00000       0.00000       0.00000       0.00000       0.00000       0.00000
   6  25 3922.1604    1.6715  7.4544  8.6048 -0.0022  0.1377   0.0243   0.3790    0.2825   0.0000   482.5902       14.5407      -18.9057      -46.0253       14.2666       21.0411      -30.5357      -8.47237       2.87985       1.49644     -0.259188    -0.0118270       0.00000       0.00000       0.00000       0.00000       0.00000       0.00000       34.8875       40.5975       38.0206       31.7850       24.1694       15.6800       9.74840       4.80739       2.33224      0.860618      0.285392     0.0571633       0.00000       0.00000       0.00000       0.00000       0.00000       0.00000
   7  12 2184.4864    0.8485  0.7848  8.7608  0.0010  0.0439   0.0342   0.0923    0.2963   0.0000   423.9272      -16.3099       11.2524       7.76496      -10.8844      -6.99495       2.59454       1.49498      -1.59848     -0.996845     -0.446693     0.0849141    -0.0132359    0.00236869       0.00000       0.00000       0.00000       0.00000       8.68325       11.6783       10.8660       9.04641       7.41571       4.42915       3.23101       1.89213      0.972212      0.540512      0.194445     0.0719344     0.0245195    0.00456558       0.00000       0.00000       0.00000       0.00000
   7  13 2322.0114    1.1015  0.9704  9.2276 -0.0108  0.0435   0.0407   0.1155    0.3324   0.0000   451.2896      -1.91505       20.7123       4.24255       3.39414       5.48665      -3.97188       1.97910     -0.869179      0.633324     -0.116864    -0.0166250     0.0291805    0.00479194       0.00000       0.00000       0.00000       0.00000       10.1245       10.6663       9.41939       8.78791       7.76613       5.54805       3.71079       2.16943       1.08378      0.500246      0.186544     0.0623876     0.0187734    0.00355091       0.00000       0.00000       0.00000       0.00000
   7  14 2458.1506    1.4425  0.9052  9.9790 -0.0107  0.0532   0.0553   0.1155    0.3115   0.0000   436.4001      -8.94896      -8.69818      -10.2572       6.44999      0.993639       4.28456      -7.27256     -0.783147     -0.764573     0.0366196      0.108790   -0.00914800    0.00273830       0.00000       0.00000       0.00000       0.00000       10.1421       11.0552       14.1607       9.48082       8.16389       6.85620       3.04078       2.71704       1.44387      0.500413      0.276899      0.121543     0.0277176    0.00446720       0.00000       0.00000       0.00000       0.00000
   7  15 2594.2610    2.0695  0.9881  9.5820 -0.0062  0.0391   0.0714   0.1104    0.7384   0.0000   425.7699       25.5053       11.9817      -3.27678      0.324223       3.51459      -1.26701      -2.40165      0.320517      0.293195     -0.331972    -0.0911809     0.0424189    0.00113824       0.00000       0.00000       0.00000       0.00000       9.99415       11.7910       11.4256       9.57234       6.73746       4.60071       2.84048       1.68233      0.928923      0.417597      0.185716     0.0617305     0.0165901    0.00329311       0.00000       0.00000       0.00000       0.00000
   7  16 2731.0801    2.6245  0.8633  9.8603 -0.0048  0.0372   0.0989   0.1050    0.8316   0.0000   435.3317       9.46001       15.9242      -6.10500      -6.28160      0.261693      -1.97806      0.609633     -0.844373     -0.605836     0.0235676    -0.0529483    -0.0299676    0.00267716       0.00000       0.00000       0.00000       0.00000       9.82294       10.7020       10.0194       9.13361       6.75185       4.53570       2.84743       1.78971      0.958040      0.429163      0.158908     0.0532667     0.0140187    0.00291198       0.00000       0.00000       0.00000       0.00000
   7  17 2868.1913    3.3431  0.7886 10.7569 -0.0113  0.0426   0.1295   0.0906    0.7392   0.0000   435.3118       14.9905      -1.58303      -21.3535      -6.31538       6.90868      -4.73631      -2.20951      0.597484     -0.859491     -0.130920     0.0143533     0.0243370    0.00653599       0.00000       0.00000       0.00000       0.00000       10.8177       13.4952       12.6514       10.1585       7.38633       4.87888       3.39864       1.68683      0.882190      0.460104      0.194509     0.0613283     0.0198544    0.00385753       0.00000       0.00000       0.00000       0.00000
   7  19 3142.5946    3.9528  0.9223 11.1219  0.0005  0.0591   0.1492   0.1194    0.6126   0.0000   444.0463      -12.8535      -12.6786      -4.19542     -0.943944      -10.5117     -0.149280      -1.22549     -0.734003      0.736186     -0.339293     0.0223670    -0.0130919   -0.00176588       0.00000       0.00000       0.00000       0.00000       19.1421       22.6046       21.9771       16.5551       10.6469       6.45984       3.94554       1.76753      0.987550      0.487303      0.225339     0.0630803     0.0180544    0.00336678       0.00000       0.00000       0.00000       0.00000
   7  20 3279.8078    3.5677  1.4330 11.3069 -0.0119  0.0599   0.1110   0.1281    0.4823   0.0000   435.7684       4.42625      -2.05725       7.56242       7.24945      -5.06086      -3.14285      -1.35635     -0.255064      0.447238     -0.656547     -0.148891    -0.0242568   0.000548474       0.00000       0.00000       0.00000       0.00000       13.2114       16.4431       12.8879       13.2044       10.3168       7.57153       5.07364       2.73585       1.61479      0.606289      0.311374     0.0903501     0.0278580    0.00658091       0.00000       0.00000       0.00000       0.00000
   7  21 3417.5326    3.0850  1.8512 10.6800 -0.0012  0.0591   0.0784   0.1469    0.4143   0.0000   438.2456      -6.50977       28.6790      -5.38243      -1.56315       4.54589      0.432147      -1.32257      0.229696     -0.146973      0.268272     0.0397798   -0.00571766    0.00276598       0.00000       0.00000       0.00000       0.00000       12.8987       14.3155       14.8126       12.2421       9.76278       7.55557       4.71421       2.77031       1.51884      0.668766      0.312190      0.110226     0.0288750    0.00520301       0.00000       0.00000       0.00000       0.00000
   7  22 3555.2241    2.6978  3.1029  9.3122 -0.0069  0.0741   0.0525   0.1893    0.7399   0.0000   445.6912       2.09918       29.6896      0.349967      -18.9240      -9.50673      -4.08235      -2.23271       3.29763      -2.12658     0.0585165    -0.0516543    -0.0228820     0.0102833       0.00000       0.00000       0.00000       0.00000       16.2686       20.1617       18.9174       16.3811       12.3044       9.01060       5.68895       3.33355       1.81165      0.844883      0.366320      0.129342     0.0361709    0.00733964       0.00000       0.00000       0.00000       0.00000
   7  23 3693.2755    2.2515  4.3789  9.4563 -0.0009  0.0941   0.0378   0.2447    0.2946   0.0000   400.2239      0.748707       31.6468      -26.2680       25.7609      -20.1219       9.00402       2.12824      -1.40885     -0.213712     -0.362427      0.121643    0.00497088    0.00213471       0.00000       0.00000       0.00000       0.00000       20.9621       25.7319       25.0381       20.6777       16.3515       10.9273       7.20426       4.29809       2.37715       1.08988      0.463556      0.164992     0.0495180    0.00900862       0.00000       0.00000       0.00000       0.00000
   7  24 3831.5204    1.8762  6.4409  8.4469  0.0005  0.1140   0.0264   0.3108    0.3631   0.0000   444.8929       6.28481      -68.1322      -8.34402       28.8349      -10.4190      -12.1320      -5.06117      -2.30294     -0.320865      0.858354    -0.0397105    -0.0398974    0.00784665       0.00000       0.00000       0.00000       0.00000       24.6255       30.3531       28.1959       25.6008       19.6453       14.0288       9.26846       5.36609       3.01036       1.34285      0.597849      0.203508     0.0600076     0.0119160       0.00000       0.00000       0.00000       0.00000
   7  25 3970.3002    1.5929  7.8399  8.7401 -0.0002  0.1416   0.0210   0.3595    0.1900   0.0000   449.2067      -50.4017       65.9152      -17.4733      -23.2986      -3.13099      -15.1249      -4.51281       3.44340    -0.0837776      0.300669     0.0442531    -0.0796356   -0.00443664       0.00000       0.00000       0.00000       0.00000       28.6749       37.3403       35.2338       29.8857       24.7259       16.4876       11.2777       6.65571       3.50202       1.75747      0.704976      0.257488     0.0808715     0.0151320       0.00000       0.00000       0.00000       0.00000
   7  26 4109.5681    1.3395  9.4474  8.6736  0.0015  0.1595   0.0173   0.4261    0.1474   0.0000   436.8418      -12.7334       49.3815      -35.1836       29.2867       37.9698      -24.2944      -14.3695       9.59445       3.07962     -0.977450   -0.00184633      0.213297    -0.0558944       0.00000       0.00000       0.00000       0.00000       35.0912       42.7863       40.8654       35.0133       28.1577       19.3485       12.9929       7.67118       3.98013       2.01261      0.783709      0.287242     0.0855378     0.0159907       0.00000       0.00000       0.00000       0.00000
   7  29 4527.0850    0.7918 17.0409  8.8034 -0.0044  0.3161   0.0096   0.8407    0.0761   0.0000   584.8044      -53.6254      -22.6720      -39.8677       30.4343      -18.0829       14.7526      -9.04952      -7.56191      -2.68109       1.34953      -1.86153      0.291064     0.0377605       0.00000       0.00000       0.00000       0.00000       66.1283       80.7373       79.9594       65.8995       57.5488       39.0889       27.6988       15.7270       8.79922       4.14257       1.80624      0.617223      0.190129     0.0316631       0.00000       0.00000       0.00000       0.00000
   8  12 2225.1131    0.9376  0.7686  9.2552  0.0002  0.0436   0.0354   0.0881    0.2056   0.0000   447.3447       2.94580       11.5092      -8.31067      -7.05428       5.32862      -2.05756     -0.706151     -0.751854     -0.342186      0.393952    -0.0841316     0.0208483   -0.00289556  -0.000193480    0.00112969       0.00000       0.00000       8.19121       10.9063       9.29753       9.55133       6.75633       5.54201       3.72139       2.21042       1.47881      0.684459      0.375152      0.141470     0.0662674     0.0181548    0.00502503    0.00121296       0.00000       0.00000
   8  15 2636.0838    2.2039  0.9477  9.6974  0.0005  0.0372   0.0717   0.0972    0.5071   0.0000   436.4296       4.13254       11.2089       6.24364      -1.13632      -5.97948      -3.50828      -2.17216     -0.464877       1.16008      0.219646      0.145456    -0.0310114    0.00841074     0.0110950  -0.000242824       0.00000       0.00000       7.43769       7.78639       8.56056       7.79340       5.97144       4.59779       3.43380       2.13791       1.18021      0.682261      0.347760      0.156493     0.0556928     0.0174769    0.00430581   0.000712630       0.00000       0.00000
   8  16 2773.6817    2.9148  0.8210 10.2328 -0.0039  0.0329   0.1003   0.0866    0.5886   0.0000   434.9212       2.87396       14.6370       1.63966       2.10017      0.657265       2.47435       1.36501     0.0944861     -0.284639     -0.264793      0.136409     0.0429739     0.0189459  -0.000785152   0.000606856       0.00000       0.00000       6.59336       7.47513       7.43509       6.59259       5.49244       4.25904       2.99602       1.92505       1.09818      0.546302      0.317857      0.114718     0.0491132     0.0154363    0.00392904   0.000689411       0.00000       0.00000
   8  17 2911.4678    3.3562  0.7986 10.8056 -0.0035  0.0337   0.1153   0.0813    0.4136   0.0000   426.4803      -8.15050       5.78852       1.65312      -12.8370      -6.60149       6.46445      -1.49898       1.72842      0.566160     0.0525153    -0.0647837     0.0268365    -0.0325203  -3.72196e-06  -0.000861238       0.00000       0.00000       6.52212       8.09188       7.63437       6.76476       5.70381       4.19308       2.95408       1.94760       1.04412      0.592989      0.285139      0.124401     0.0433703     0.0162508    0.00428194   0.000785573       0.00000       0.00000
   8  18 3049.1090    4.0469  0.8696 11.0630  0.0007  0.0382   0.1299   0.0843    0.4810   0.0000   439.5210     -0.596842       17.7932      -1.14928       3.43920       1.33258      -2.42818       2.68223     -0.395912     0.0793604     -0.239633      0.130796    0.00446070     0.0315681  -0.000149235  -0.000897039       0.00000       0.00000       8.27772       10.2039       9.93478       8.46152       6.95242       4.77588       3.21596       2.09944       1.18251      0.684640      0.282798      0.142727     0.0462542     0.0171376    0.00449730   0.000805986       0.00000       0.00000
   8  19 3186.7107    3.9716  1.1651 10.8328  0.0006  0.0439   0.1224   0.1122    0.8598   0.0000   447.6660       4.55091      -4.75255      -13.9942       6.51091      -8.33907       3.15960     -0.100723       1.35830    -0.0565029      0.217068    -0.0952336    -0.0458998  -0.000244367   -0.00253866  -0.000275012       0.00000       0.00000       8.78695       9.76344       10.2977       9.32112       7.12146       5.73866       3.72860       2.37218       1.60274      0.777510      0.399579      0.160129     0.0708482     0.0211506    0.00494747   0.000935518       0.00000       0.00000
   8  20 3324.3492    3.4847  1.5439 10.8467 -0.0001  0.0543   0.0879   0.1156    0.3729   0.0000   447.0951       8.54191       18.3799      -13.9919      0.725752      -8.38563       1.92143      -1.57353       1.03789      0.697025      0.252562     -0.227675     -0.107491    -0.0144110   -0.00638580   0.000309889       0.00000       0.00000       9.65289       12.5471       11.1640       10.7778       8.37980       6.96285       4.79849       2.99237       1.81787      0.909478      0.474643      0.195737     0.0833841     0.0253281    0.00671316    0.00142978       0.00000       0.00000
   8  21 3462.3686    3.0675  2.2398 10.0170  0.0012  0.0562   0.0651   0.1473    0.3809   0.0000   429.2133      -10.3663       2.49356       9.56573      -8.64369      -1.34139     -0.507552       3.06891      0.338235      -1.09218     -0.490936      0.102323    -0.0676765     0.0130739   -0.00557533    0.00196409       0.00000       0.00000       11.3891       13.3276       12.6026       11.2089       9.39526       7.66044       5.25824       3.32133       1.89469      0.979428      0.474175      0.205626     0.0811716     0.0266549    0.00677304    0.00126758       0.00000       0.00000
   8  22 3600.7262    2.4182  3.7134  9.6936  0.0028  0.0791   0.0426   0.1969    0.2686   0.0000   417.1713      -27.6898       5.09427       17.0612      -15.2530       9.02063       2.45806      -2.84778      -2.80984       1.73810      0.306135    -0.0349703    -0.0526604     0.0173350    -0.0161583   0.000827507       0.00000       0.00000       14.9213       18.7466       17.3617       15.6489       13.2393       9.82392       7.04391       4.35935       2.61387       1.37411      0.656611      0.291426      0.111565     0.0361112     0.0103706    0.00190511       0.00000       0.00000
   8  23 3739.2513    2.1461  4.9539  8.7757 -0.0012  0.0952   0.0312   0.2307    0.3526   0.0000   426.3599      -17.4051       20.5796      -2.04843      -16.5750      -11.2919     -0.205974       6.04064       1.39353      -3.10035     0.0385907     0.0772422   -0.00335971    -0.0495655    -0.0120364  -1.60255e-05       0.00000       0.00000       18.6609       22.3978       21.8475       20.1523       16.4847       11.8528       7.83917       5.39776       3.24697       1.77778      0.856266      0.353527      0.135854     0.0465489     0.0120363    0.00220477       0.00000       0.00000
   8  24 3878.4369    1.7568  6.3853  9.0472 -0.0023  0.1124   0.0239   0.2856    0.1798   0.0000   461.0240      -56.0366       4.79081      -32.6399       34.6641       2.07006      -6.74658      -1.21919       7.64107      -3.60540      -2.63475    -0.0257882     0.0265759      0.124689   -0.00516004   -0.00507307       0.00000       0.00000       21.5448       26.6338       25.6869       23.1671       19.3655       14.1061       9.73865       6.47078       3.77129       2.05296       1.02287      0.426164      0.163782     0.0564309     0.0151272    0.00271411       0.00000       0.00000
   8  25 4017.1601    1.4660  8.3301  8.6448 -0.0013  0.1331   0.0172   0.3565    0.1514   0.0000   424.2254       57.2128      -12.3247      -82.0229      -3.72770       15.0806       12.1003       4.22072     -0.600066      -4.45295      -1.75354       1.69796      0.110683     -0.228526    0.00200390  -0.000391293       0.00000       0.00000       25.5783       31.8967       30.6634       27.3166       23.1272       16.9160       12.7233       7.48289       4.75377       2.43154       1.22206      0.530887      0.215164     0.0643888     0.0191125    0.00322012       0.00000       0.00000
   8  27 4296.4719    1.0418 13.2600  8.7720 -0.0036  0.2047   0.0117   0.5581    0.0866   0.0000   434.0226      -35.9880       86.7885      -61.0615       13.8876       6.48640       4.18102       11.1503     -0.493909      -2.74818      -3.72175      0.510856      0.389132      0.278000    -0.0513381   -0.00754337       0.00000       0.00000       39.4129       48.9271       47.5288       41.7353       36.0057       26.6491       19.3530       12.2410       7.33410       3.97728       1.93186      0.865991      0.328619      0.108572     0.0297461    0.00494100       0.00000       0.00000
   8  28 4435.8605    0.9030 14.7014  8.7426 -0.0015  0.2399   0.0102   0.6454    0.0769   0.0000   467.1552      -109.893       85.1601      -1.65197      -32.0816       25.0399      -11.7761      -4.25700      -5.32464      -8.29685       2.64030      -1.46146     -0.317090     -0.182602     0.0381908    0.00924309       0.00000       0.00000       45.6968       57.0026       55.9887       49.7655       42.2730       30.4644       22.4373       14.0076       8.79184       4.67825       2.33964       1.01250      0.400586      0.125520     0.0350242    0.00580396       0.00000       0.00000
   9  12 2264.4685    0.9859  0.9055  9.0132 -0.0018  0.0426   0.0328   0.0909    0.2493   0.0000   431.5716      -2.80402       11.2126       4.87270      -3.92499       5.85954      0.479177      -3.34488      -1.38783      0.556180      0.365364   -0.00519002    -0.0603360    -0.0457040    -0.0218588     0.0100271  -0.000214242  -0.000105889       7.17655       8.27784       9.49237       7.96152       6.55810       5.43505       4.07369       2.48833       1.75280      0.985331      0.537613      0.259087      0.127494     0.0555264     0.0214851    0.00590600    0.00146428   0.000211123
   9  13 2402.2479    1.4210  0.8036  9.4204 -0.0103  0.0357   0.0487   0.0800    0.3153   0.0000   440.5132       5.77337       12.0449      -8.91103       5.90774      -10.2802       1.02674      -3.62903     -0.883517      0.207426    -0.0908187    -0.0450058      0.230358    -0.0654409  -0.000964171   -0.00995118  -0.000239934  -0.000241309       6.13315       7.17502       6.85045       6.79881       5.60240       4.67962       3.28335       2.38459       1.52383      0.795361      0.500281      0.229066      0.110377     0.0382041     0.0159076    0.00446891    0.00105876   0.000200950
   9  14 2539.5284    1.8076  0.9419  9.5986  0.0003  0.0412   0.0552   0.0832    0.4172   0.0000   433.3955      -11.8135       7.27391      -16.3079      -3.94589      -9.57578      -2.82177      -3.03827      0.955675      0.136534     -0.618232     0.0990902     0.0136252    -0.0254664    -0.0104532    0.00544332   -0.00214842   0.000526784       5.93314       8.79791       7.66875       7.88825       6.17649       5.27110       3.44187       2.69341       1.50540       1.04133      0.492979      0.281994      0.112032     0.0524912     0.0165986    0.00615445    0.00138993   0.000304516
   9  15 2676.9679    2.3688  0.9243 10.3256 -0.0044  0.0370   0.0763   0.0935    0.3776   0.0000   440.2624      -6.45338       16.4484       3.49807      -2.62088      0.722258      -4.72264   -0.00714700      -1.98627     -0.542239      0.407950      0.133815     0.0999349    0.00881740   -0.00437308    0.00144922  -0.000878428  -0.000104240       6.82702       8.60296       8.13240       7.59513       6.17322       5.06128       3.63990       2.33318       1.59674      0.829253      0.501268      0.198872      0.111772     0.0373547     0.0172524    0.00456334    0.00119819   0.000216629
   9  17 2953.4334    3.6584  0.8398 10.9141  0.0002  0.0362   0.1235   0.0869    0.4485   0.0000   436.5317       6.86430       7.34759      -1.26561      -8.78033       4.18225       3.75492      -3.02516     -0.780158      0.148259     -0.155689     -0.265955     -0.102090     0.0198558     0.0172130   -0.00615200   1.49166e-05  -3.39917e-05       6.78030       7.82349       7.84559       6.80832       6.02940       4.87294       3.73253       2.53613       1.45874      0.879766      0.456985      0.225121      0.103774     0.0419273     0.0144118    0.00468789    0.00108202   0.000167713
   9  18 3091.5213    3.9549  0.9791 10.9692  0.0031  0.0363   0.1237   0.0891    0.5177   0.0000   443.0801       5.71905       3.41498      -8.72089      0.291251       3.23963       1.87310       1.57359      -1.37102      -1.05126     -0.611671      0.283070    -0.0540460    -0.0478332    0.00376722    0.00408653    0.00106028   4.53850e-05       6.89328       7.52066       7.57110       7.14378       6.13602       4.70889       3.66296       2.40877       1.56599      0.907387      0.500226      0.231665      0.111772     0.0421364     0.0146272    0.00412667    0.00107112   0.000169145
   9  19 3229.4485    3.9264  1.2183 10.5232 -0.0017  0.0555   0.1103   0.1021    0.7860   0.0000   434.1808      0.104631       9.27167      -4.23168      -4.36956      -3.83572     -0.862021       3.77771      -1.03559     -0.526540     0.0284574      0.268680     -0.221112    -0.0508329   -0.00539724    0.00230126   0.000805377  -0.000118224       8.69056       11.6735       12.1428       10.2751       9.49941       6.54533       4.42757       3.81099       1.68409       1.44409      0.673365      0.335580      0.177974     0.0651948     0.0179943    0.00906908    0.00198893   0.000325394
   9  20 3367.6140    3.2440  2.0980 10.8462 -0.0024  0.0546   0.0685   0.1404    0.2049   0.0000   431.2479      -7.43009       18.3171       4.50670       5.01012       4.00266       3.85866       1.42093      -2.27339      -2.06190      0.176474    -0.0460245      0.109112     0.0109274  -0.000827258    0.00102860    0.00160750   0.000247250       9.81687       11.4005       11.6520       10.0206       8.88170       7.30219       5.44872       3.68921       2.37298       1.24117      0.701758      0.359415      0.153022     0.0634679     0.0245439    0.00708664    0.00174008   0.000275271
   9  21 3506.1242    2.8872  2.6283 10.1831 -0.0019  0.0595   0.0546   0.1539    0.2272   0.0000   440.8813      -4.13521       37.3265      -12.2174      -7.52719      -6.55403     -0.954305      -1.14054      0.430369       1.51526     -0.581724      0.839144     -0.263097     0.0400047     0.0143046    0.00337180  -0.000578080   0.000107057       10.4742       12.2595       13.0234       11.8542       9.54518       7.56673       5.70636       3.64727       2.39339       1.43578      0.760189      0.382944      0.177994     0.0751732     0.0261391    0.00744084    0.00186630   0.000313701
   9  22 3645.0010    2.3241  3.9169  9.6706 -0.0045  0.0756   0.0380   0.1942    0.2077   0.0000   450.7421      -36.4027       11.8453       27.8647      -6.58779       12.3536      -9.92971      0.579791      0.781390       2.57391      -2.56148     -0.298315     0.0319755     -0.141595     0.0454025    -0.0171941    0.00121339  -0.000412008       13.4962       16.2135       15.6409       14.6723       12.6775       9.77946       7.28495       4.75815       3.20548       1.82683       1.01290      0.479638      0.215957     0.0866149     0.0321233    0.00921216    0.00245023   0.000413374
   9  23 3784.0213    1.9437  5.4788  9.3702 -0.0011  0.0982   0.0264   0.2391    0.1617   0.0000   429.2313      -15.1641      -33.0073       20.0036       4.51649       17.3239       6.66749      -7.62012      -3.45253      -1.09488       1.69913     0.0612578      0.296588    -0.0476127    -0.0122245     0.0109975  -1.79064e-06  -0.000221587       17.1045       21.2705       21.7039       19.0673       16.3417       12.6724       9.25201       6.05919       4.07391       2.34112       1.27397      0.645090      0.284187      0.121216     0.0447077     0.0131585    0.00333195   0.000528674
   9  24 3923.1134    1.6196  6.8905  9.1537 -0.0024  0.1122   0.0205   0.2939    0.1328   0.0000   490.7421      -31.0964       26.2015      -7.67916       57.0119      -10.8047      -17.4434      -3.48480      -9.22163      -3.26722      0.940367       1.44567    -0.0498320    -0.0534322    0.00861582    0.00565442    0.00455290  -0.000103361       19.3745       24.5018       23.3269       21.2032       18.7386       14.6615       11.3369       7.40130       4.84643       2.73147       1.47310      0.748243      0.326174      0.137370     0.0500983     0.0149352    0.00399310   0.000655610
   9  25 4062.7481    1.3730  9.3326  8.7542 -0.0022  0.1358   0.0151   0.3645    0.1181   0.0000   415.8810       10.9648      -35.3220      -12.7082       4.41417      -9.67455       5.50073       5.45077       3.52297       3.30729      0.213244     -0.315135      0.506751     0.0966049    -0.0497025  -0.000908223     0.0102796    0.00148627       23.4383       29.8151       28.8542       26.4895       22.9548       17.5720       13.4145       9.15045       5.69331       3.30665       1.83509      0.921694      0.422492      0.168393     0.0601994     0.0188454    0.00486743   0.000801052
   9  26 4202.7982    1.1807 10.8189  8.8396 -0.0017  0.1604   0.0130   0.4266    0.0910   0.0000   472.3903       13.0309       37.7744      -19.9317       32.1231      -15.1705      -22.0418      -24.5393       9.42204       4.50972      -2.26117      -1.58764      0.676670      0.202010    -0.0701831   -0.00138114    0.00338256  -0.000602444       26.7801       33.9430       34.1898       30.2893       26.9805       20.8114       15.7722       10.5037       6.95134       3.87152       2.22977       1.09164      0.505592      0.201253     0.0778594     0.0230586    0.00604681   0.000939713
   9  27 4342.8685    0.9861 14.1769  8.8188 -0.0003  0.2232   0.0107   0.5971    0.0762   0.0000   448.4239       52.4049       15.3336      -52.8057      -13.8814      -21.6688       26.9921      -10.6017       9.67363      -2.63569      -5.90841       2.27822     -0.993979     -0.178285     -0.205557     0.0111490    0.00934919    0.00206568       34.7684       46.0637       45.2567       41.6756       37.2045       27.5490       23.0553       14.0550       9.96404       5.54881       3.08995       1.61718      0.702574      0.308652      0.111699     0.0314612    0.00911241    0.00139619
   9  29 4624.0466    0.6715 18.6409  8.8098 -0.0019  0.3360   0.0074   0.8638    0.0563   0.0000   420.0587      -32.1008      -40.0818      -45.6533       81.1724      -15.8791      -10.5898      -19.0015      -11.2362       8.50814      -12.0389       4.97913      -1.48540     -0.900552      0.103209      0.110408     0.0100117   0.000297061       53.7864       70.4671       69.4544       63.3750       57.3891       42.7236       34.4875       21.7755       15.3332       8.80107       4.91326       2.46975       1.11510      0.470590      0.172670     0.0496221     0.0137047    0.00206892
  10  12 2302.7553    1.0375  0.9572  9.5507 -0.0154  0.0416   0.0336   0.0911    0.2294   0.0000   441.4559       7.40675      0.268792      -14.8553      -3.51169      -5.48252      -3.64661      -2.04169       3.34643      0.917301      -1.85083     -0.845408      0.125674     0.0116541    0.00448074    0.00908878    0.00223827   -0.00122268       6.48441       7.82041       8.30286       7.50709       6.95209       4.88579       3.90446       2.91357       1.91345       1.14550      0.680901      0.411687      0.211618     0.0929676     0.0389326     0.0138685    0.00486586    0.00143416
  10  13 2440.7428    1.4562  1.0398  9.1678  0.0042  0.0401   0.0419   0.0930    0.3554   0.0000   433.5686     -0.553541       5.15160      -3.25633       1.05783       6.88017     -0.426925       2.45334       1.28230     -0.560386      0.553740      0.184734      0.300729     -0.176608     0.0450524     0.0140762   -0.00188509   -0.00153942       7.06736       7.46673       7.09606       7.25968       7.17026       5.54036       3.63414       2.28910       1.95797       1.38352      0.836481      0.438118      0.202246     0.0837530     0.0329316     0.0137736    0.00437505    0.00116213
  10  14 2578.6030    2.0102  0.8345 10.3197 -0.0008  0.0352   0.0621   0.0792    0.2553   0.0000   444.4873       6.39106       1.15132       6.68769       3.72313     -0.396896      -2.37647       3.46278      -2.39001      -1.88013      0.730930     0.0542434    -0.0506964   -0.00944604    -0.0208007     0.0158450   0.000226158    0.00119112       6.20083       6.66383       6.59139       6.44012       6.40180       4.96790       3.25451       2.38876       1.76162       1.21577      0.748824      0.386404      0.178222     0.0820889     0.0305359     0.0115458    0.00415371    0.00118151
  10  15 2717.0328    2.5427  0.8760  9.8174 -0.0038  0.0325   0.0799   0.0821    0.5552   0.0000   439.0350      0.458343       16.7394      -4.74378      -5.25509      -1.92656       2.13510      -2.31653     -0.107719       1.21161     0.0685439     0.0196655    -0.0918028     -0.123688    -0.0583001     0.0223297    0.00342828   -0.00241942       5.08829       5.96737       6.38552       6.35927       5.02066       3.96483       3.07758       2.34594       1.52520      0.899473      0.506153      0.321390      0.177907     0.0762367     0.0337573     0.0125316    0.00401993    0.00114594
  10  16 2855.6666    3.0064  0.9178  9.7318 -0.0046  0.0315   0.0889   0.0799    0.7935   0.0000   431.6319       4.71631       9.05491     -0.607448      -5.40541       3.24316      0.528171      -4.16453     0.0855713     -0.426654     -0.478489      0.532946    -0.0572265    -0.0193114    -0.0107830    0.00291753   0.000879175   -0.00144885       5.11825       5.68404       5.98565       5.60107       4.87420       4.18468       3.14647       2.32348       1.58948      0.956307      0.578100      0.321495      0.149788     0.0774244     0.0294445     0.0122288    0.00410573    0.00114666
  10  17 2994.4664    3.7384  0.8074 10.8745 -0.0062  0.0404   0.1147   0.0725    0.4491   0.0000   438.3636       9.83827       17.9419       4.58732      -5.38707       1.92251       1.73011      -1.30329      0.498249       1.61403      0.221613     -0.461498     -0.108462    -0.0898285    -0.0420128     0.0155700   -0.00217837  -0.000166475       5.72706       6.78477       8.28532       6.22069       6.07715       5.09708       2.92647       3.03691       1.76149      0.937480      0.717303      0.342380      0.169723      0.100601     0.0367959     0.0121972    0.00631042    0.00176581
  10  18 3132.8223    3.9762  1.2080  9.1251  0.0004  0.0404   0.1026   0.0926    1.9174   0.0000   438.2100       4.01021       19.3188      -1.31054       2.11277      -1.25895       3.50070       1.58253       2.42838     -0.105253     -0.827774     -0.415723      0.451888      0.194150     0.0328572     0.0262553    0.00337407   -0.00118159       6.56288       7.90231       7.48762       7.55186       6.55774       5.37742       4.03750       2.66752       2.06410       1.17946      0.753046      0.387859      0.202894     0.0847084     0.0352852     0.0141285    0.00468456    0.00122300
  10  19 3271.2828    3.6520  1.5128 10.2072 -0.0053  0.0421   0.0856   0.1120    0.5804   0.0000   435.9857       19.0099       5.58142       2.51627      -5.78930     -0.436925       1.54552       1.27395      -4.40110     -0.489047     -0.809726      0.842671     -0.209739    -0.0267883    -0.0565162     0.0134001   0.000758922  -0.000459690       6.88154       8.49080       8.44598       8.28668       6.91373       5.34016       4.22820       2.77156       2.01745       1.18355      0.755173      0.400254      0.197553     0.0990403     0.0385130     0.0153946    0.00487935    0.00131059
  10  20 3410.0611    3.1682  2.1699 10.2753 -0.0033  0.0500   0.0607   0.1296    0.2470   0.0000   435.8095      0.592607       13.2034     -0.476456     -0.921011      -1.23027      -1.10343       2.11475       1.42399     -0.473267      -1.21432      0.223666     0.0243542     -0.129885     0.0132877    -0.0141611    0.00910303  -0.000737001       8.21296       9.78523       10.0146       8.99255       8.14701       6.59031       5.09202       3.56009       2.46145       1.47167      0.879104      0.469384      0.235889      0.108622     0.0458835     0.0177204    0.00627288    0.00173106
  10  21 3548.9555    2.6284  3.0147 10.3388 -0.0009  0.0637   0.0451   0.1566    0.1546   0.0000   458.5665      -15.2085       14.5476       2.50322      -5.38880      -7.80185      0.273298      -1.51285      -2.51662     -0.579092       1.10102      0.135680     -0.176538     0.0882593     0.0986922    -0.0137050   0.000257144  -0.000662800       10.0254       11.8327       12.0847       11.2829       10.3875       8.10618       6.20835       4.42592       3.14602       1.85870       1.16751      0.625496      0.324851      0.145344     0.0608260     0.0224125    0.00810501    0.00223651
  10  22 3688.1806    2.2434  4.2439  9.7828 -0.0015  0.0779   0.0324   0.1953    0.1381   0.0000   426.6069      -10.3776       35.9734       6.49909      -26.5967     -0.753942       1.02963      -5.35456       4.03687      -1.39942       1.18648      -1.67098      0.250670     -0.140781     0.0511089     0.0397689   -0.00640369    0.00114844       11.5369       15.0797       14.4082       14.1852       12.1957       9.78306       7.63288       5.27999       3.70587       2.24544       1.39306      0.739556      0.364990      0.183465     0.0715555     0.0288133    0.00933540    0.00274367
  10  24 3967.6429    1.5291  7.5252  9.0462 -0.0010  0.1112   0.0178   0.2966    0.1144   0.0000   451.9458      -2.47692       20.1303       22.8305      -26.6509      -19.7617       20.1265       9.59916      0.642491      -4.77236       3.25782       2.13637      0.114210    -0.0829639     0.0855469     0.0457991    -0.0449401    0.00306590       17.1055       21.2186       21.4473       20.1942       17.9192       14.3382       11.0990       7.88143       5.39174       3.28786       2.09968       1.03910      0.574193      0.252970      0.116701     0.0397799     0.0148792    0.00414672
  10  25 4107.7901    1.2923 10.1450  8.9430 -0.0026  0.1366   0.0135   0.3923    0.0857   0.0000   414.0357       43.7385      -4.15484       20.0015      -4.66422       2.83102      0.818061       4.19075      -10.0969       2.85625      -1.96752      0.437143     -0.487987     -0.927046     0.0464430    -0.0370669    -0.0111196   -0.00108805       21.3306       27.1491       27.4096       25.6330       22.7660       17.8008       13.8299       9.40424       6.72402       4.15277       2.52898       1.34549      0.704150      0.314186      0.139324     0.0524400     0.0179450    0.00508473
  10  27 4388.0394    0.9143 14.6965  8.7911 -0.0014  0.2139   0.0094   0.5928    0.0696   0.0000   488.0844      -17.1321       79.2072      -41.7522      -41.9629      -1.38984       28.4066      -9.33508      -24.4984      -7.49891      0.305445       5.48636      0.344353     -0.335284     0.0147514     0.0723273   -0.00309153   -0.00926316       32.2784       41.2812       42.2831       38.8372       35.2564       27.8774       21.6247       15.5202       10.6396       6.59408       4.07507       2.15998       1.14642      0.524542      0.232038     0.0857494     0.0301218    0.00888401
  11  10 2057.9560    0.6452  0.7187  8.4649 -0.0056  0.0348   0.0214   0.0712    0.1660   0.0000   440.3921      -4.98150       11.8494       5.77924      -3.97940      -1.56079     -0.182066     -0.301685      -1.14562      0.993536     -0.369151     -0.199746     -0.126293     0.0123543    -0.0394682     0.0158740   -0.00549939   -0.00102996       4.71742       6.06840       6.71125       5.41917       5.63751       4.31632       3.80157       2.68607       2.14841       1.26740      0.800962      0.502152      0.226216      0.132771     0.0659783     0.0309383     0.0104418    0.00495836
  11  11 2199.7623    0.8403  0.7193  9.0238 -0.0029  0.0393   0.0272   0.0725    0.1774   0.0000   432.7854      -6.25013       20.7048      -1.01888      -8.10814      -3.01154       2.37642     -0.768065     -0.161237     -0.453595      0.394740      0.639093     -0.148534    0.00255205     0.0531226     0.0134444    0.00931950    0.00142944       7.33427       9.38061       9.49037       8.36852       7.59349       6.10411       4.62324       3.22522       2.26322       1.35616      0.818976      0.480001      0.228739      0.130631     0.0478223     0.0260299    0.00819743    0.00340027
  11  12 2339.9813    1.1659  0.9322  9.3241  0.0034  0.0419   0.0349   0.0839    0.2617   0.0000   435.8680      -1.16483       22.0079      -2.13323       2.87672      -5.93902     -0.139098       1.38415     -0.352968     -0.894675    -0.0707899      0.884820      0.269765     -0.175902    -0.0774155    -0.0136616   -0.00577872   -0.00539495       5.04971       6.82649       7.29312       6.13390       6.03246       4.99366       3.75559       2.80220       2.15120       1.15604      0.926129      0.476843      0.254632      0.141498     0.0658788     0.0290371     0.0113347    0.00449103
  11  13 2478.4018    1.5890  0.9856  9.3547 -0.0088  0.0357   0.0440   0.0864    0.4553   0.0000   444.6068       6.94478       5.17531      -5.57740       8.85059       8.54925      -4.27568      -2.17413     -0.247188       1.80068      0.146677     -0.225508      0.351211     -0.143015    -0.0207241     0.0209100     0.0154950    0.00167276       5.01381       5.96133       6.05446       5.99452       5.19604       4.48847       3.52044       2.53138       1.94959       1.22172      0.753720      0.464682      0.251490      0.131891     0.0617980     0.0276739     0.0101706    0.00425547
  11  14 2616.8821    2.0942  1.0257  9.7502 -0.0086  0.0349   0.0572   0.0863    0.4459   0.0000   432.1918       1.94932       3.81454      -8.79074       10.0161       6.22027       2.66166       1.06991       1.13299      0.409942     -0.630527    -0.0201310      0.140660      0.152733     -0.109257    0.00365267     0.0162527   -0.00257878       4.99942       6.47927       6.28906       5.74160       5.19681       4.49960       3.75298       2.65184       2.05074       1.15996      0.798296      0.406825      0.242958      0.117473     0.0563175     0.0249155    0.00974597    0.00377269
  11  15 2756.0872    2.7012  0.9804  9.9438  0.0012  0.0328   0.0716   0.0764    0.4342   0.0000   435.9821       3.32179       15.2515     -0.833515      -5.07118     -0.650924       1.90447     -0.329395       2.17770     -0.722809       1.02130      0.575667     -0.272307     -0.134907      0.134753    0.00586081    -0.0160381    0.00261095       4.99046       5.62228       5.88561       5.61127       5.16419       4.35665       3.54616       2.57226       1.87379       1.19032      0.822208      0.497119      0.220868      0.123206     0.0664909     0.0279128    0.00984674    0.00410841
  11  16 2895.2847    3.3674  0.8934 10.9979 -0.0068  0.0314   0.0984   0.0788    0.3159   0.0000   440.8983       10.2824     -0.181201      -5.78394      -4.21984      -2.57797      -1.93462      -4.54036      -2.15871      -1.20179      0.826631     0.0790169     -0.403677     0.0259288      0.112062    -0.0366218    -0.0222694   -0.00680454       4.76977       5.54817       6.01758       5.68509       4.85561       4.12294       3.31580       2.34212       1.57047       1.11622      0.727922      0.412376      0.208236      0.105585     0.0568209     0.0250032    0.00981774    0.00367460
  11  17 3034.4545    3.9320  0.9773 10.3598  0.0000  0.0346   0.1031   0.0790    0.6331   0.0000   434.6486       2.60571       2.79981      -2.29009      -4.35121       3.87270      -3.49044     -0.997894       1.86700     -0.284712      0.509730     0.0339316      0.237934     -0.135770    -0.0738580     0.0221591   0.000673451  -0.000749268       5.41211       6.43886       6.25543       5.15010       4.88476       4.80756       3.96522       3.20753       2.18336       1.31292      0.755313      0.439037      0.206774      0.116753     0.0544023     0.0235480    0.00882740    0.00386449
  11  18 3173.3651    4.1644  1.0887 11.0843 -0.0062  0.0337   0.1116   0.0917    0.4976   0.0000   442.9768       6.67199       15.7992      -12.9478      -2.58011       7.67319       1.13352      -1.12198     -0.576816       1.53985      0.999968    0.00506491      0.239289    -0.0741423      0.148261     0.0392909    -0.0132704    0.00127022       5.24302       6.54128       6.61402       6.49353       5.23550       4.71926       3.70530       2.55505       1.89875       1.23225      0.736302      0.410182      0.240735      0.117353     0.0515348     0.0252242     0.0108336    0.00369269
  11  19 3312.2822    3.3869  1.6933 10.3896 -0.0024  0.0426   0.0722   0.1101    0.3569   0.0000   436.8950      0.504762      -17.4132      -13.1490     -0.570416     -0.504774       3.89265      0.833425      -2.42400      0.467073     -0.900933      0.131051     0.0678197     -0.296298    -0.0656308     0.0269320    -0.0153718     0.0102533       6.34482       7.40079       7.59237       7.17577       6.51889       5.52816       4.49247       3.31081       2.38320       1.52883      0.971977      0.539186      0.310205      0.154407     0.0730693     0.0321016     0.0131874    0.00457200
  11  20 3451.5071    2.9582  2.3955 10.1961 -0.0010  0.0528   0.0523   0.1264    0.2060   0.0000   430.5939      -13.3674       13.3476       7.39695      -5.59557      0.537414       8.50399      -4.48232       1.18793     -0.670317      0.838020     -0.291749      0.581364     0.0290158     0.0146281    -0.0181980     0.0165349    0.00120637       7.89607       9.79502       9.97005       9.36669       8.39378       7.11482       5.41639       3.81207       2.82774       1.86287       1.14507      0.681006      0.373927      0.182331     0.0866235     0.0367875     0.0153090    0.00573261
  11  21 3590.9747    2.5490  3.6196  9.6244 -0.0006  0.0667   0.0369   0.1564    0.1722   0.0000   438.2601      -15.1227       12.3195      -3.79247      -9.97900       3.71317       6.95988      -3.32956      -1.34447      -1.97690      -1.93852     0.0734835     -0.142989      0.240460    -0.0653717     0.0213517   -0.00283540   -0.00387889       9.39877       12.0313       12.0514       11.8307       10.3394       8.44830       6.68004       4.93785       3.36861       2.33799       1.42577      0.848951      0.465743      0.240673      0.112338     0.0508262     0.0201479    0.00713864
  11  22 3730.8007    2.1147  5.1243  9.3060 -0.0012  0.0810   0.0268   0.2066    0.1435   0.0000   448.1905       22.5530      -3.82745       6.79360      -2.23673      -2.23478      -7.09129      -14.4456       2.40245     0.0520271       2.62745       3.66706     0.0114921    -0.0486488      0.200070    0.00882823     0.0349777   -0.00597678       11.4730       14.8219       14.4591       13.9339       12.5687       10.7549       8.14306       5.94917       4.32105       2.78387       1.87256       1.04850      0.580002      0.281400      0.139287     0.0584539     0.0235584    0.00862226
  11  23 3870.5908    1.7178  6.7554  9.2089 -0.0011  0.0969   0.0196   0.2631    0.1093   0.0000   442.4145       11.9493       37.7129       15.1538     -0.208702       4.89928       5.12106      -4.01131       3.32404       5.38168     -0.951985      -2.77777      0.635847      0.199253      0.161337     0.0562130     0.0478327    -0.0114061       13.7000       17.4684       17.7840       17.3279       15.1674       12.5123       9.71510       7.25019       5.07786       3.33521       2.17627       1.24102      0.704735      0.352219      0.173375     0.0751483     0.0298618     0.0105585
  11  24 4010.6631    1.4446  8.0186  8.8723 -0.0003  0.1126   0.0157   0.2946    0.1087   0.0000   441.5682      -2.05248       2.01870       19.1404      -1.26176      -9.84220       4.91171       11.1750      -13.2881       3.07577       6.26608      -1.06402      0.461143     -0.475713     0.0707446    0.00743129    -0.0428330    -0.0253390       15.8771       19.7432       20.2263       19.1468       17.1591       14.5512       11.5770       8.72938       6.19023       3.94195       2.55648       1.48535      0.799240      0.410502      0.208475     0.0868967     0.0348526     0.0128890
  11  25 4151.1108    1.2457 10.4327  8.8459 -0.0012  0.1371   0.0123   0.3742    0.0839   0.0000   389.4014      -5.42814      -61.6161     -0.256445       40.3667       4.09036      -18.4787       4.06748       4.33822      -10.7405     -0.168099      -2.71492       2.38790      0.324507     -0.201405     -0.190388     0.0337307    0.00873527       19.0984       24.1997       24.9905       23.8420       21.2681       17.6364       14.1787       10.4304       7.36981       4.88675       3.13854       1.84417       1.00041      0.518670      0.255273      0.111685     0.0439430     0.0161281
  11  26 4291.7072    1.0336 12.0432  8.8310 -0.0027  0.1725   0.0104   0.4467    0.0720   0.0000   492.6677      -35.3494      -7.48208      -56.3067       65.3153       23.1255     -0.914994      -39.0420       29.4657      -1.36201     -0.562329       4.05331       2.20953      0.953427     -0.659405    -0.0804177     0.0115630    -0.0292715       22.9661       30.6001       30.4415       28.7945       26.9725       21.6730       18.1497       12.6380       9.51410       6.12476       4.04282       2.31060       1.28835      0.668602      0.307053      0.143757     0.0535691     0.0202695
  12  10 2093.5833    0.6549  0.7262  8.9635  0.0013  0.0337   0.0208   0.0691    0.1289   0.0000   440.9465      -11.1051       9.36355       4.10100       2.16479      -3.34289      0.319712      -1.47054      0.948692     -0.313069     -0.868732     -0.159158    -0.0558054     -0.131619    -0.0114616    -0.0141358    -0.0161972   -0.00847599       4.23818       4.96800       5.49872       5.05022       4.89645       3.78150       3.29171       2.66950       1.86155       1.34656      0.841242      0.481378      0.302751      0.187994     0.0954313     0.0414031     0.0208708    0.00912464
  12  11 2235.7776    0.9840  0.7526  9.0196 -0.0070  0.0294   0.0303   0.0684    0.1810   0.0000   435.6181     -0.197680       14.8240      -7.77225      -4.98507      0.385522      0.794075       4.37050     -0.444418      0.365759      -1.22203      0.681460     0.0132124      0.124290    -0.0163088    -0.0602098    0.00906327   -0.00408822       3.67046       4.98287       4.73699       4.70255       4.48496       3.46288       3.01937       2.15920       1.71509       1.11701      0.738651      0.470793      0.278706      0.149524     0.0832955     0.0387314     0.0165702    0.00665934
  12  12 2376.3100    1.2847  0.9462  9.5368 -0.0060  0.0384   0.0359   0.0811    0.2496   0.0000   435.5571      -2.12424       7.83974      -3.83665      -10.6833     -0.877714      -5.66505      0.729396     -0.147816      0.123922       1.01025      0.703537      0.766730    -0.0873169      0.139466    -0.0573901     0.0140304    0.00822756       5.63776       7.03378       7.58754       6.38345       6.14611       5.14408       4.07882       3.50466       2.37220       1.61055       1.00812      0.563830      0.359480      0.178115      0.100213     0.0516360     0.0187914    0.00936447
  12  13 2515.4172    1.7123  0.9853 10.0480 -0.0078  0.0400   0.0485   0.0780    0.3054   0.0000   431.6658      -1.54708       5.77313      0.388784       1.65606       5.41674      -1.00557      0.683477      -1.68094      -4.59391     -0.131595      0.280758     -0.673569    -0.0968468     0.0705243    -0.0746272    -0.0512728     0.0122853       5.07005       6.26235       6.10028       6.70546       6.04425       4.58083       3.92587       3.35078       2.15076       1.58509       1.11534      0.723562      0.410841      0.197606      0.114656     0.0584238     0.0286198     0.0113159
  12  14 2654.5527    2.1641  1.0285  9.6481 -0.0022  0.0327   0.0574   0.0834    0.5163   0.0000   443.6011      -4.25974       11.4330      -1.12616      0.154771      -7.34112       4.31417      -1.14475      -2.86590      -2.49775      0.574336     0.0454012     -0.234724      0.317125     0.0189082   -0.00952491    -0.0233404   -0.00862085       4.12442       5.16564       5.21948       5.29422       4.90383       3.95849       3.43440       2.42916       1.87365       1.24721      0.830652      0.575475      0.310754      0.172019     0.0875956     0.0510440     0.0190099    0.00866940
  12  15 2794.4818    2.8003  0.8680 10.7423 -0.0044  0.0299   0.0801   0.0783    0.2892   0.0000   440.9935      -3.79634       15.4743       10.1331      -3.14705      -7.70903      -1.60378       2.38608     -0.171319     -0.739193     -0.816331     -0.133153     -0.230895     0.0302898    -0.0174336     0.0310336   -0.00303589   -0.00793401       3.63244       4.81188       4.52573       4.86747       4.20915       3.75371       3.15066       2.56783       1.61436       1.29240      0.883409      0.481445      0.284482      0.194348     0.0848007     0.0376748     0.0216575     0.0102766
  12  16 2934.3475    3.5636  0.8760 11.3698 -0.0022  0.0364   0.1032   0.0748    0.2744   0.0000   436.4962      -7.27435       17.3172      -3.49771     0.0510244      -6.70098      -2.44106      0.302615      -2.71264      0.653493    -0.0840505     -0.695824    0.00707696    -0.0941034    -0.0459273     0.0600124   -0.00882499   -0.00163294       5.77089       6.90828       7.39311       7.62647       6.37997       4.85922       3.98861       3.05107       1.84814       1.20422      0.984785      0.645894      0.314937      0.153253     0.0868729     0.0515286     0.0249973    0.00851949
  12  17 3073.7706    4.0058  0.9290 11.1295 -0.0001  0.0308   0.1107   0.0780    0.3616   0.0000   437.7686      -1.57788       9.57010       2.09458      -2.00864      -5.13015    0.00863886     -0.378552      0.599642      0.277599     0.0350406      0.178500     -0.480193     0.0362476      0.196825     0.0679282     0.0192309   -0.00388939       4.31024       5.05136       5.47809       4.87930       4.82089       4.22547       3.15383       2.33231       1.75660       1.20672      0.838591      0.529386      0.297945      0.159514     0.0809099     0.0396014     0.0162206    0.00701650
  12  18 3213.1627    3.7427  1.4147 10.9443 -0.0027  0.0365   0.0813   0.1000    0.2926   0.0000   443.3917      -11.1038       11.8799       11.3991       4.06599      0.905546      -1.30657       2.04544      -1.98648      0.697796     0.0661479      0.299268      0.145027    -0.0533499    -0.0453201    -0.0320393    -0.0144601     0.0109616       4.70299       5.98846       6.03848       6.16329       5.28767       4.62833       3.71746       2.89397       2.07084       1.37457      0.964837      0.590170      0.336185      0.186739     0.0963995     0.0488846     0.0223363    0.00932907
  12  19 3352.6452    3.4216  1.8250 10.8074 -0.0031  0.0431   0.0665   0.1090    0.2162   0.0000   445.7319      -3.33857       11.7567       4.78112       5.26408      0.439266      0.894514      -3.46373     -0.534069     -0.639762      0.203605      0.785181      0.197022    -0.0844034    -0.0131496    -0.0600396     0.0107137    0.00615566       5.79415       6.84916       7.06288       6.90836       6.51137       5.60069       4.41068       3.26361       2.45158       1.71616       1.14471      0.747651      0.415712      0.238080      0.118848     0.0561287     0.0257341     0.0103598
  12  20 3492.2647    2.8656  2.5060 10.2756 -0.0017  0.0508   0.0485   0.1296    0.1713   0.0000   428.3832       5.13858       24.7148      -5.11603     -0.400628      -4.72243    -0.0857629     -0.125985      -4.13855      -2.14927       2.27440     -0.509031     -0.530566      0.405749   -0.00980725     0.0161027    -0.0182941   -0.00986681       6.56403       8.35370       8.67818       8.28048       7.59087       6.34641       5.14912       3.95811       2.95792       1.95498       1.30424      0.782517      0.478696      0.253589      0.138377     0.0669160     0.0292016     0.0121816
  12  21 3632.2811    2.3183  3.8068  9.7745 -0.0047  0.0647   0.0316   0.1611    0.1277   0.0000   432.8097      -2.02131      -14.2889      -9.92822       7.19199       3.03669      -3.26180       14.0170       1.66569       1.86555     -0.971535       2.02833     -0.471800     -0.215448     -0.234506      0.104173    -0.0214082    0.00502237       8.43358       10.8761       10.9757       10.5196       9.72169       8.31481       6.70677       5.12641       3.78177       2.55230       1.72477       1.03986      0.618172      0.337478      0.173695     0.0827367     0.0369377     0.0153683
  12  22 3772.4589    1.9921  5.5035  9.5384  0.0012  0.0825   0.0240   0.2148    0.1051   0.0000   435.3697       7.51827       22.7735      -1.70189      -8.28186       17.8583       10.0186       6.54309       1.12585       2.17006      -1.02494      -1.01788      -1.12053      0.571884     0.0587837     -0.187397    -0.0433884     0.0338087       10.9093       14.1354       14.5463       14.2330       12.6467       10.6529       8.53298       6.27750       4.66294       3.16852       2.09356       1.32516      0.753066      0.426831      0.220680      0.102667     0.0491691     0.0191826
  12  23 3912.8585    1.6361  7.0252  9.2724  0.0021  0.0972   0.0183   0.2563    0.1011   0.0000   450.4996       5.84129       34.7946      -1.28036       4.84407       9.51651       11.9489      -8.19046      -2.39511      -3.29428      -3.98894      0.522214      0.579688     -0.741748     -0.633374     0.0334440     0.0803310     0.0212547       12.7579       15.9045       16.0910       16.3353       14.4806       12.3064       10.2646       7.70905       5.67917       3.84850       2.66757       1.59456      0.962176      0.508455      0.268246      0.133750     0.0579288     0.0255292
  12  24 4053.2747    1.3612  9.6544  8.8720  0.0002  0.1218   0.0134   0.3328    0.0962   0.0000   437.8128       2.30831       40.5570      -23.3589       35.7613      -10.5668      -14.5777      -23.4764      0.615331      0.297043      -2.49362     0.0739926      0.592340      0.772969     -0.570587     0.0957180    -0.0170190    -0.0385811       16.5535       20.4039       20.9056       20.2413       18.1379       15.5958       13.1417       10.0896       7.31569       4.93922       3.36202       2.01332       1.18327      0.639126      0.334230      0.166729     0.0741572     0.0315749
  12  27 4475.9779    0.7998 16.3610  8.9403 -0.0014  0.2319   0.0075   0.6377    0.0513   0.0000   462.8773      -25.8912       44.4113      -70.9796       27.2237       26.9656       22.0609      -14.9685       8.46959       5.05855     -0.177382      -2.51363       2.04723      -1.81464      0.170873      0.439054      0.171356      0.150588       29.2126       37.4350       39.2079       36.8647       34.4548       29.7604       24.3609       18.6864       14.0998       9.45464       6.60647       3.98655       2.42724       1.32278      0.706970      0.339108      0.151187     0.0618716
  12  28 4617.7172    0.6993 19.3038  8.7630 -0.0014  0.2852   0.0060   0.7506    0.0459   0.0000   414.2313      -75.3336      -17.1952       40.4404       6.28816      -8.87111       6.29689       1.00372      -7.50310      -20.6855       16.9776       2.97973      -1.90674      -2.36217     -0.290890      0.427233     -0.261740     0.0454454       35.6338       46.5270       47.5615       46.7431       42.3316       36.4658       30.5491       22.4336       17.6282       11.4663       8.36364       4.86213       3.06436       1.65828      0.872460      0.428469      0.185464     0.0797676
  13   9 1983.8124    0.5668  0.5477  8.6986 -0.0040  0.0375   0.0201   0.0578    0.1198   0.0000   439.4488       5.95552       8.84939      -2.19094      -1.45547     -0.285451      -1.05041     -0.296071       1.43520      0.453609      0.708355      0.125259     -0.296109     -0.334013     0.0174062    0.00368315    -0.0399819   -0.00432760       5.31413       5.77559       4.28396       4.76238       5.58085       5.74575       4.44011       2.56902       1.79216       1.47708       1.34900      0.985162      0.647013      0.323856      0.159457     0.0664788     0.0305416     0.0133774
  13  10 2128.4442    0.7254  0.7647  8.6854  0.0006  0.0337   0.0213   0.0706    0.1582   0.0000   437.3604      -9.80824       16.7641       13.0035       1.74945      -2.57179       1.50366    -0.0167736      -2.33207      -3.61110     -0.732703     -0.248548     -0.937831     -0.162234    -0.0824772    -0.0446872    -0.0189635   0.000115645       4.47041       4.82597       4.75389       5.14751       4.89500       4.31662       3.39908       2.61209       2.10372       1.51728       1.06848      0.701041      0.457492      0.256716      0.142426     0.0766121     0.0353031     0.0159373
  13  11 2271.1010    1.0160  0.9356  8.8741 -0.0037  0.0323   0.0265   0.0748    0.2212   0.0000   436.6540      -6.31599       11.0783       3.09661      -2.36210     -0.130639      -1.23006     -0.994812      0.803929     -0.435844      -1.32049     -0.340022      0.657464      0.103576    -0.0567261    -0.0536661    -0.0147974    0.00180828       4.51024       5.51029       5.75245       5.65266       5.29718       4.49402       3.48201       2.53622       1.86904       1.37696      0.933363      0.635883      0.392564      0.225318      0.123888     0.0638005     0.0300922     0.0136623
  13  12 2411.8278    1.4106  0.9488  9.7835 -0.0111  0.0360   0.0393   0.0755    0.2164   0.0000   433.7756      -5.68264       11.8906      -1.99761       6.38275      -2.80441      -4.43506      -2.66868      -2.84320       1.30570       1.09914     -0.261224      0.565787    -0.0786012    -0.0184927      0.127816     0.0663318   -0.00265000       5.37712       7.11377       7.86877       7.61175       6.45809       5.33074       3.90850       3.00662       2.17870       1.43760      0.925923      0.589895      0.365191      0.209093      0.127371     0.0634864     0.0344885     0.0147939
  13  13 2551.6876    1.8641  0.9932  9.8624 -0.0039  0.0305   0.0486   0.0813    0.3101   0.0000   433.5068      0.378640       10.4301       1.01905       4.98352      -1.45119     -0.154497       1.90519     -0.498292       1.37989      0.634374      0.393325     -0.164476      0.264689     0.0190191      0.130313     0.0180676  -0.000769551       3.70501       4.59203       4.82645       4.62122       4.44459       3.81549       3.13018       2.38646       1.87117       1.30632      0.884811      0.592332      0.353075      0.213262      0.123885     0.0609928     0.0296825     0.0145899
  13  14 2691.6232    2.4279  1.0954  9.6202 -0.0021  0.0332   0.0583   0.0827    0.6177   0.0000   435.4310      -3.26877       16.7893      -1.30822      -1.75263      0.771908       1.86538      -1.69836      0.845356      0.652554    -0.0600789     0.0528899      0.361083      0.220465      0.123984    0.00645218    -0.0444959    0.00302897       4.19400       4.97572       4.93085       5.24780       4.85928       4.25290       3.25080       2.63228       2.08049       1.47214       1.01115      0.628299      0.394899      0.243663      0.147229     0.0713373     0.0329194     0.0156999
  13  15 2832.1556    3.1747  0.8276  9.8262  0.0023  0.0294   0.0843   0.0650    0.7255   0.0000   434.5811      0.401641       10.1784       6.31270     -0.434238      -3.81984      -1.14329       1.21241      0.509786      0.106296     -0.500502       1.02378     -0.116543    -0.0932681     -0.136235     0.0469741     0.0133580     0.0159387       3.56087       4.41725       4.89041       4.79484       4.26118       3.50749       2.98575       2.36930       1.71012       1.09420      0.874037      0.524001      0.350708      0.175274      0.112127     0.0532308     0.0303660     0.0143196
  13  16 2972.5161    3.6867  0.9235 10.9191 -0.0045  0.0299   0.0953   0.0696    0.4172   0.0000   442.4373       7.90123       19.0760       2.92675      -8.60415      -5.22261       1.17094     -0.663331      -1.41776     -0.741619      -1.61923  -0.000598999     -0.402137      0.343290     0.0529408    -0.0611403    -0.0327514    -0.0172487       3.86504       4.82467       4.62936       4.60653       4.31108       3.88866       3.06571       2.60016       1.87414       1.33269      0.935970      0.593785      0.363655      0.207570      0.113199     0.0566937     0.0275544     0.0137693
  13  17 3112.4330    3.8768  1.0382 10.6197 -0.0019  0.0317   0.0952   0.0759    0.5336   0.0000   433.8053       3.76211       15.3114     -0.728252       6.49648      -1.40651      -6.81968      -2.35614      -1.75421     -0.218177      0.857385     -0.993566    -0.0666958      0.183440    -0.0457159     0.0506063    0.00449204     0.0188445       4.22857       5.10630       5.34874       5.42606       4.75475       4.04532       3.64722       2.54242       1.95193       1.30272      0.979754      0.609931      0.372796      0.213435      0.119180     0.0614822     0.0287704     0.0135078
  13  18 3252.2441    3.6771  1.3994 10.5879 -0.0061  0.0366   0.0803   0.0924    0.3611   0.0000   441.2436      -6.00833       3.32191       8.91010       5.67431      -8.54453      -9.99771      -2.59539      0.285385      0.597597      0.576153     -0.799846    -0.0583323     -0.305021      0.265718      0.164002     0.0306757     0.0177110       4.54113       5.68283       6.06481       5.37991       5.19642       4.43135       3.96835       3.17072       2.28549       1.69160       1.11086      0.647883      0.419124      0.248512      0.128757     0.0695440     0.0348850     0.0143891
  13  19 3392.3004    3.2023  2.0699 10.5910 -0.0028  0.0453   0.0566   0.1095    0.1831   0.0000   432.0034      -17.7778       17.7301       8.73415      -4.59850       5.27906       9.29126      -3.60101       2.15216      -2.24191      0.661100     -0.606414     -0.115783     -0.120691      0.129249  -0.000561963     0.0715673   -0.00957516       5.75231       6.92392       7.19059       7.24423       6.68898       5.47860       4.73261       3.73492       2.89530       1.98818       1.35943      0.853454      0.534396      0.308772      0.181011     0.0934290     0.0462750     0.0217275
  13  20 3532.5183    2.6551  3.2637 10.0907 -0.0011  0.0575   0.0381   0.1416    0.1288   0.0000   438.7085      0.348405       1.50622      -9.04404      -13.0148     0.0395647    -0.0499307     -0.354134       2.09221      -4.34663     -0.708982      0.880932      0.167444      0.287663      0.356448    -0.0473848    -0.0214976    -0.0192277       7.40019       9.12309       9.27702       9.16582       8.48839       7.63976       6.13315       4.68810       3.56974       2.48184       1.77542       1.16190      0.737234      0.403053      0.215577      0.117824     0.0566107     0.0252429
  13  21 3672.9654    2.2110  4.2636  9.9773 -0.0011  0.0675   0.0287   0.1737    0.0996   0.0000   444.0497      -16.7057       19.1202       2.14518       15.7237      -8.48038       5.10000      -3.02918     -0.548353      -2.68453      -1.61393      0.844465      0.395575      0.950782     -0.212313    -0.0838911    -0.0835600     0.0138480       8.42152       10.8239       11.0262       11.0731       10.0643       8.55223       7.10361       5.57394       4.21756       2.97625       2.01904       1.27863      0.791904      0.465698      0.267982      0.134587     0.0658872     0.0314540
  13  22 3813.5903    1.8486  6.1611  9.4048 -0.0017  0.0886   0.0203   0.2187    0.0975   0.0000   425.1244       10.4392       30.4430      -8.56968       5.35743      -7.35854       11.6810       1.15708       5.11665      0.675834      -2.87359      -2.90843      0.420330     -0.913047      0.195149     -0.169860     -0.110053    -0.0120898       10.2539       13.3096       13.6858       13.7767       12.8756       10.6020       9.20636       7.13687       5.45520       3.68118       2.72241       1.69844       1.10954      0.601230      0.346207      0.180896     0.0927318     0.0420492
  13  23 3953.9506    1.5597  7.7701  9.3228 -0.0003  0.1023   0.0162   0.2781    0.0807   0.0000   458.4990       30.4418      -8.34133       4.49422       27.6635       2.12446      -20.4706      -13.8765       9.79682       5.69694      -5.80166       3.60042      0.821001     -0.270383      -1.12530     -0.592270      0.163777     0.0335502       11.8966       16.2537       16.0787       16.5329       14.7525       13.0002       10.4798       8.41139       6.23299       4.51432       3.05016       1.93168       1.21564      0.711094      0.400900      0.204269     0.0993612     0.0445230
  13  24 4095.0794    1.3012 10.3199  8.8558 -0.0010  0.1249   0.0122   0.3422    0.0856   0.0000   456.0178       14.2476       32.6759       22.2719      -12.2491      -12.1229      -6.87908      -1.27618      -4.29270       19.5139       1.66118       2.58445      -1.46089      0.590441       1.31805      0.204639     -0.266034     0.0166457       14.9210       18.7843       19.7151       19.4206       17.9981       15.4584       13.1349       10.2329       8.02084       5.54196       3.90081       2.40480       1.55104      0.894498      0.506933      0.266424      0.127386     0.0605029
  13  25 4236.7580    1.0933 11.7808  8.8777  0.0001  0.1495   0.0102   0.3995    0.0698   0.0000   440.3165       24.2912       70.1530      -5.99734       2.60091      -1.19187      -31.7294      -16.2549      -2.56924      -7.17245      -5.58508     -0.712287       1.95211       1.71383     -0.365102     -0.671234    -0.0618199    -0.0281068       17.2452       22.3670       23.4669       23.0220       21.6774       18.2774       15.6855       11.7560       9.24266       6.43549       4.58407       2.92665       1.89365       1.08307      0.599496      0.325418      0.152361     0.0720726
  14  10 2162.5401    0.7867  0.7466  9.2402 -0.0077  0.0356   0.0237   0.0744    0.1257   0.0000   437.9396      -2.39559       12.9773       6.41205       4.59623      -6.58896      0.812463     -0.374016      0.241890      0.911926      -2.14678      0.127827     -0.886072      0.464370      0.184232     0.0900933     0.0276045  -0.000544253       3.02391       5.20129       4.64177       4.87041       4.73330       3.75899       3.72959       2.49358       2.38781       1.70128       1.03725      0.867229      0.437557      0.344947      0.161151     0.0996885     0.0444234     0.0227806
  14  11 2305.6997    1.1540  0.8758  9.0954 -0.0011  0.0301   0.0294   0.0700    0.2073   0.0000   435.2672      -5.74644       16.6888      -3.16803      -4.60696      -4.18035      -2.13970       2.83532     0.0774941      -1.76975     -0.677945      0.587878      0.165757     -0.277808     0.0799612    -0.0222198   -0.00176937     0.0112971       3.87489       4.63240       4.35046       4.43767       4.12582       3.89104       3.22796       2.72757       2.08133       1.66671       1.07459      0.699522      0.455344      0.277166      0.157278     0.0891813     0.0458269     0.0223997
  14  12 2446.6925    1.5303  1.0795  9.2284 -0.0034  0.0358   0.0360   0.0776    0.3278   0.0000   438.1440       13.1668       8.34121      -6.60766    -0.0493085      -2.19507      -5.04240      -1.15785       1.01509      0.289671      -1.73007     -0.509971     -0.265216    -0.0305264     -0.164730      0.147831     0.0369872     0.0276284       3.89463       5.25406       4.93813       4.90913       4.74502       4.20957       3.64472       3.02106       2.25173       1.69751       1.19454      0.800427      0.511556      0.305001      0.174156     0.0949848     0.0485850     0.0245569
  14  13 2587.2615    1.9300  1.2382  9.6675 -0.0006  0.0340   0.0434   0.0862    0.2912   0.0000   434.1940       2.84840       11.8908       2.27833       4.13854      -1.28713       2.71816     -0.327263       2.14934     -0.439680     -0.838770      -1.20495     -0.333663      0.368370      0.167851     0.0759946    -0.0600245     0.0236989       3.84143       4.59491       4.81693       4.90846       4.87593       4.12198       3.26967       2.65675       2.18228       1.62717       1.16030      0.697160      0.454034      0.305002      0.189067      0.107947     0.0554773     0.0268548
  14  15 2869.2252    3.3017  0.7928 11.1709 -0.0014  0.0285   0.0881   0.0624    0.2853   0.0000   437.7684      -2.44215       14.2200       3.58760      -6.30536      -7.13450      -6.33691      -1.74637      0.261687      -1.41673     -0.292786      0.211346      0.266882    -0.0425090      0.129575    -0.0409427    -0.0483665    -0.0118694       3.21635       3.92149       4.15614       4.39571       4.17319       3.30447       2.95003       2.47302       1.88678       1.24517      0.923655      0.659482      0.402092      0.233408      0.139710     0.0804603     0.0439999     0.0234907
  14  16 3010.1193    3.7863  0.9815 10.3536 -0.0020  0.0389   0.0939   0.0701    0.8243   0.0000   441.4011      -1.89811       9.73574       2.48722       1.07109      -2.44654      -3.01692     -0.918364     -0.113417     -0.420596       1.16244      0.606830     -0.393294     -0.207497    -0.0133440      0.140831    -0.0209912    0.00549908       5.78556       7.10158       6.17511       4.80070       4.38913       4.76539       4.96408       4.44176       3.53441       2.60564       1.71721       1.03568      0.630571      0.347588      0.177233     0.0939339     0.0472835     0.0214974
  14  17 3150.4794    3.9774  1.1282 10.8554 -0.0018  0.0308   0.0922   0.0848    0.5204   0.0000   433.9602      0.984950       14.7808       4.84081       5.49646     0.0127461      -3.45394       1.67864       2.56046      0.957198      0.228934     -0.432339      0.950806      0.239495    -0.0262808     -0.136470     0.0182414    -0.0187426       3.67425       4.75697       5.29056       5.14826       4.66013       4.05311       3.23098       2.55575       1.90402       1.45945      0.960335      0.626603      0.455817      0.272610      0.140459     0.0873855     0.0498786     0.0230778
  14  18 3290.7338    3.6226  1.5097 10.8473 -0.0049  0.0375   0.0708   0.0889    0.2892   0.0000   440.2139       1.65695       3.98055      0.868051    -0.0736295      -7.26755      -2.57683      -2.72937      -1.90006      0.345926      0.215480     -0.769023     -0.442321     -0.240404    -0.0250152     0.0281057     -0.129607     0.0279331       4.14502       5.38899       5.82287       5.42301       5.08315       4.79884       3.79502       3.13906       2.32291       1.71275       1.21552      0.856851      0.541118      0.327124      0.191189     0.0995284     0.0546794     0.0256477
  14  19 3431.3030    3.0373  2.3150 10.4932 -0.0025  0.0453   0.0497   0.1169    0.1770   0.0000   439.7765      -3.59391       19.8709      -4.89223      -9.12716      -1.49086       8.34797      -2.06736      0.483784      -5.28458       1.91901     -0.354979     -0.532189     -0.502953    -0.0354410    -0.0881737   -0.00199626   -0.00613924       5.14810       6.45309       6.70205       6.54007       6.09204       5.60767       4.77436       3.75575       2.95559       2.08074       1.55648       1.02894      0.693954      0.403568      0.235142      0.129983     0.0649109     0.0337617
  14  20 3572.0171    2.5737  3.2518 10.0250 -0.0009  0.0554   0.0356   0.1386    0.1361   0.0000   432.1250      -14.1736       10.7238      -14.2048       10.7289      -4.51525     -0.707320      -2.39703       3.42597    -0.0157620     -0.653013      -1.36135       1.87049      0.112539      0.126934      0.373427      0.211819    0.00394936       6.10601       7.75001       8.15394       8.13452       7.40414       6.78590       5.71225       4.44288       3.48815       2.63067       1.78373       1.22977      0.802710      0.487863      0.280596      0.159311     0.0829408     0.0406788
  14  21 3712.9307    2.1394  4.6492  9.6987 -0.0011  0.0712   0.0255   0.1751    0.1101   0.0000   446.6143      -6.32952      -1.81234       23.5891      -3.58555      -8.76937       1.79234      -9.64899       1.41928      -2.74057      -4.23744      -1.13377      0.123022     0.0888174    -0.0251666    -0.0714711    0.00967134     0.0670337       7.43939       10.0226       10.0702       10.1290       9.66652       8.71076       6.96527       5.73807       4.38724       3.16626       2.31580       1.56538       1.04375      0.623504      0.367880      0.197721      0.107212     0.0524216
  14  22 3853.9245    1.7912  6.8267  9.1908 -0.0005  0.0865   0.0182   0.2320    0.1050   0.0000   442.8495       1.05248      -3.36335      -12.4675       8.73616       12.8856      -5.43583      -7.39062      -9.18024       4.00062     -0.740169     -0.846473      -1.11306    0.00829509      0.341593      0.346338      0.213309     0.0407939       9.62773       12.4695       13.0218       13.1837       12.2934       10.5749       8.98703       7.15892       5.42230       3.93469       2.84945       1.93990       1.24709      0.771902      0.445768      0.244142      0.132381     0.0646691
  14  23 3994.9858    1.4523  8.4646  9.1029 -0.0000  0.1047   0.0140   0.2820    0.0867   0.0000   454.6198       1.90558       19.1122       9.08573      -4.54418      -2.30848       8.66536      -16.5598      -1.50432      0.125470      -1.44754      -1.14972     -0.454599      0.371889     -0.956450     -0.169804      0.185412    -0.0288546       11.8405       14.9577       15.6472       15.5714       14.5748       12.7439       11.0681       8.75939       6.93330       4.84964       3.62520       2.35721       1.57650      0.940613      0.551366      0.299775      0.163086     0.0805836
  14  24 4136.7765    1.2600 10.9692  9.0785 -0.0006  0.1290   0.0115   0.3593    0.0707   0.0000   424.5771       10.0534       7.59687      -7.85624      -14.1222       22.5853     -0.898967      -8.70243      -1.52672      -15.8400      -7.60032      -3.25236       1.14963      0.377749      0.423063     -0.158197    -0.0307540     -0.146043       14.4209       18.3468       19.6339       19.5701       18.0488       15.9973       13.3589       10.8757       8.36429       6.24939       4.36153       2.90303       1.89897       1.16867      0.680098      0.377510      0.204237     0.0993797
  14  27 4561.4532    0.7425 18.0870  8.8342 -0.0002  0.2435   0.0060   0.6375    0.0459   0.0000   541.7973       7.54404       9.32192      -41.0521       74.3713      -41.0170       39.1617       14.2866       2.34447      -12.6756       11.2466       8.08219      0.688552      -3.66696       2.47354       1.30615     -0.637797     -0.114919       26.6741       34.2641       36.1496       36.6041       34.0262       29.2810       25.9434       19.9737       16.4291       11.3417       8.63612       5.54268       3.78403       2.26317       1.34988      0.756718      0.391808      0.199197
  15   7 1753.7891    0.3133  0.3594  8.8300 -0.0060  0.0288   0.0144   0.0490    0.0597   0.0000   436.9615      -1.55368       14.3710      0.292615       2.72682     -0.959499     -0.934667     -0.500676       1.30018      0.812396     -0.258888     0.0594823     0.0116630      0.274173      0.223143    -0.0309923    -0.0312558    -0.0217886       3.37495       4.61563       5.28822       5.17303       4.81241       4.00736       3.13182       2.32200       1.70006       1.23550      0.794104      0.588642      0.366795      0.237061      0.166041     0.0773987     0.0517948     0.0283558
  15   8 1902.2866    0.4395  0.4163  8.9488  0.0006  0.0254   0.0185   0.0483    0.0765   0.0000   434.9273      0.844414       15.3537      -1.46679      -1.09930     -0.863951       2.30078       1.24129      -2.12456      0.890437       1.08838      0.285532      0.129143    -0.0873217     -0.158402     0.0820668     0.0380896    -0.0101096       2.93713       3.48055       3.49337       3.08716       3.08616       3.11623       2.72673       2.31921       1.68795       1.26641       1.04196      0.726470      0.470206      0.311956      0.192234     0.0991957     0.0537165     0.0280932
  15   9 2049.6100    0.6287  0.7041  8.8981 -0.0100  0.0364   0.0208   0.0655    0.1260   0.0000   437.2486      -2.51566       7.45516      -1.92332       1.78746       3.01623       3.55856     -0.664433       2.77371       1.09208      0.820243     -0.572065     -0.428440      0.103351     0.0681513    -0.0992074    -0.0326225     0.0661303       3.40558       5.50680       3.93611       5.31694       3.48057       4.64940       3.32232       3.34051       2.10935       2.11493       1.09761       1.02552      0.616431      0.452228      0.213123      0.134131     0.0654678     0.0425517
  15  11 2339.4465    1.2142  0.9737  8.2678 -0.0025  0.0302   0.0281   0.0689    0.3880   0.0000   439.0742     -0.546734       12.3604     -0.849708      -7.11598      0.780298       1.51290      0.389093      -1.03841       1.93536      -1.04559      0.160451      0.990523      0.359146    0.00362341      0.124311     0.0588017    -0.0568705       3.16186       3.81580       4.28831       3.99871       4.06487       3.56456       3.03011       2.62570       1.91877       1.39639       1.08462      0.788038      0.522744      0.350042      0.189069      0.107518     0.0637286     0.0316688
  15  12 2480.9649    1.6301  1.0916  9.5062 -0.0045  0.0322   0.0377   0.0822    0.2852   0.0000   441.7323       2.97166       9.83425     -0.638532     0.0862071       3.57783       4.08370      -2.48214      0.637782     -0.621865      -1.30065    -0.0435595     -0.672065     -0.163090      0.209466    -0.0293457     0.0388838   -0.00200373       3.78344       5.10742       4.88205       4.70412       4.02155       3.87623       3.49216       3.14403       2.50276       1.91387       1.32854      0.868677      0.557246      0.320196      0.200951      0.108707     0.0622601     0.0307027
  15  14 2764.0535    2.7467  0.9370 10.5921 -0.0030  0.0281   0.0671   0.0701    0.2771   0.0000   441.8852      -1.85739       22.9633      0.333639      -3.84781       2.38877      0.687649       3.27149      0.634827      -1.47214       1.14709      0.381001      0.333734     0.0216736      0.113442     -0.136774     0.0521853    0.00287155       3.23807       3.97148       3.98039       3.71327       3.78246       3.51624       3.03680       2.56976       1.92821       1.42706       1.09125      0.749924      0.542566      0.326549      0.194088      0.106370     0.0569050     0.0300259
  15  15 2905.7387    3.4791  0.9591 10.4078 -0.0011  0.0294   0.0811   0.0669    0.5417   0.0000   439.6709      0.164207       19.5229       1.62088      -8.74294      -9.18410      -3.32396      -4.04310    -0.0463234       2.90911       1.38425     -0.602580    -0.0595476    -0.0843594     -0.100975    -0.0211851    0.00107879     0.0196926       3.15486       3.76590       4.12250       3.95525       3.86584       3.59374       3.04877       2.51864       1.85685       1.45679       1.12185      0.727383      0.531976      0.322707      0.201249      0.120093     0.0631239     0.0317643
  15  16 3047.0337    3.9503  0.9268 11.2123 -0.0042  0.0262   0.0977   0.0739    0.4024   0.0000   437.0937      -4.52633       11.8770      -5.40684     -0.382309       2.50964      -6.08051      0.999803      -1.93748     -0.940746      -1.79825     -0.106621     -0.447700     -0.524513     -0.135693     0.0223616    -0.0398162    0.00405113       3.05815       3.75352       3.88914       3.79993       3.71575       3.31960       2.80571       2.27154       1.76542       1.30044      0.968469      0.670178      0.453072      0.288157      0.169433     0.0999823     0.0555129     0.0278024
  15  17 3187.9757    4.0279  1.0910 11.8098 -0.0033  0.0348   0.0945   0.0735    0.2920   0.0000   437.6066      -2.83994       17.8784      -1.61904      0.346191      -1.94443      0.631225       2.84764      0.920052      -1.38026      -1.06427     -0.236494     -0.370722      0.270470   -0.00366160     0.0270939     0.0387323    -0.0224564       3.49334       4.62747       4.79787       4.69002       4.69214       4.15767       3.60004       2.78946       2.26241       1.61484       1.25661      0.870011      0.610257      0.363952      0.232304      0.138050     0.0726331     0.0358055
  15  18 3328.6951    3.4307  1.7060 10.7642 -0.0008  0.0390   0.0626   0.0971    0.2949   0.0000   439.6516       5.38012      -3.07183      0.983725      -10.9011      -3.19132      -3.16615       1.27290     -0.786042      -3.14303      0.684139      -1.46035     -0.848498      0.149362      0.265903     0.0338858    -0.0281477     0.0226677       4.22303       5.28436       5.37746       5.80099       5.51188       4.76015       3.94588       3.16545       2.58822       2.03032       1.43491      0.952260      0.610850      0.403040      0.258415      0.158066     0.0880872     0.0452421
  15  19 3469.7475    2.9240  2.5194 10.5696 -0.0027  0.0500   0.0453   0.1220    0.1607   0.0000   446.1068      -14.0420       14.6974      -1.60590       5.11767     0.0499957       6.05072      -4.35443      -5.72648     -0.689088       3.35725     -0.298928      0.762758      0.734036     0.0181059     -0.158603    -0.0235047  -0.000390472       5.90812       7.13298       7.22904       6.99662       6.48646       5.99923       5.55780       4.61271       3.56895       2.64085       1.95943       1.35789      0.928460      0.575050      0.335479      0.184942      0.100447     0.0544018
  15  20 3611.0541    2.4307  3.9491  9.7790 -0.0002  0.0610   0.0302   0.1533    0.1375   0.0000   435.7090      -6.49163       1.75708       13.1847       9.35206      -11.6839      -5.71698     -0.973585       2.11541       1.92113      0.558063       2.08099    -0.0510566     -0.166273     -0.184175     0.0430449     0.0573333   -0.00575924       6.44459       8.43776       8.61857       8.25586       7.65929       6.94278       6.41264       5.28933       4.31787       3.22811       2.32955       1.55851       1.03294      0.650320      0.382336      0.219649      0.124219     0.0634871
  15  21 3752.3841    2.0368  5.2212  9.5382 -0.0021  0.0725   0.0221   0.1784    0.1033   0.0000   438.5028      -8.25822       35.8010      0.586639      -4.18989      -6.60099       4.10708       6.74256      -3.30911      -4.32465      -3.25345      0.603653     -0.280303      0.571757     0.0225561      0.312206     -0.115533      0.130637       7.91229       10.1193       10.5222       10.4643       9.98362       9.04623       7.75885       6.11802       4.75125       3.64207       2.63899       1.83545       1.29259      0.781499      0.493924      0.275303      0.155398     0.0803810
  15  24 4176.9712    1.1830 11.7383  8.8496 -0.0018  0.1365   0.0099   0.3662    0.0741   0.0000   410.9653      -22.6131       27.7842       11.2690       2.81448       6.80873       3.88857       7.94544       4.48854       2.48929      -8.82797       3.22114       3.16257      -2.24316      0.153752     -0.543295      0.420043      0.304055       14.6316       18.8425       19.2583       19.2055       18.1415       16.6376       14.6005       11.6709       9.31587       6.96686       5.27197       3.52519       2.44121       1.53533      0.936714      0.534264      0.296900      0.153425
  16   8 1933.1239    0.4754  0.5684  8.8385 -0.0041  0.0298   0.0162   0.0580    0.0887   0.0000   434.6163      -5.20877       8.65664      0.651022      -1.03774      -4.65078      -1.51087       1.46936      -1.12705     -0.962707      0.787809      0.548921      0.305919      0.287322     -0.324233     0.0621388     0.0994234  -0.000652411       2.71438       4.00898       4.33326       4.29627       4.17344       3.63189       2.90241       2.60381       1.79364       1.53054      0.964026      0.869161      0.498236      0.397617      0.204579      0.164847     0.0681334     0.0450752
  16   9 2081.5835    0.6581  0.5974  8.9026  0.0002  0.0262   0.0197   0.0563    0.1132   0.0000   437.5496      -2.82946       11.6454      -2.57278      -3.89936       1.05696      -2.00198     -0.120496      0.197233      0.356021      0.531209     -0.624559     -0.236427     -0.430338      0.276616     -0.154862    -0.0290383    -0.0403648       2.78015       3.78421       3.13579       3.58819       3.18893       3.42020       2.83010       2.50042       1.52355       1.28923      0.889656      0.779127      0.581288      0.413120      0.242169      0.134631     0.0766460     0.0375106
  16  10 2228.3202    0.9500  0.8938  8.8257 -0.0017  0.0306   0.0232   0.0648    0.2065   0.0000   438.3988       1.31652       15.1954       1.78008     -0.512800      -1.76338    -0.0942375      -2.48622       2.99630      0.831832       1.34587     -0.384829     -0.469716     -0.278499     -0.184374    -0.0692668    0.00149739   -0.00900365       2.80990       3.60035       3.61127       3.82552       3.78104       3.44183       2.99159       2.31717       1.97515       1.56588       1.25444      0.820072      0.529446      0.351339      0.236526      0.149371     0.0988842     0.0531531
  16  11 2372.5461    1.2824  1.0447  9.2878  0.0010  0.0327   0.0291   0.0789    0.2038   0.0000   433.3634      -1.71095       14.0218       3.06263      -4.50539      0.145895      -3.42357       2.37236       4.43724       1.91193     -0.932089     -0.603157     -0.134437      0.494184     -0.102296     0.0325108     0.0391833    -0.0467367       3.79432       4.53677       4.34193       3.90294       3.71082       3.78049       3.45174       3.04466       2.63092       2.00688       1.48923       1.03256      0.676732      0.438766      0.265096      0.156595     0.0885998     0.0481104
  16  12 2514.7962    1.7014  1.0343  9.4728 -0.0015  0.0285   0.0372   0.0716    0.2514   0.0000   436.4392      -1.28811       19.0143      -3.09829       2.56144      -3.45489     -0.473011     -0.451775     0.0749786     0.0400428      -1.35228    0.00430298     -0.118561    -0.0606096     -0.263090     0.0989868     0.0535972    -0.0597801       3.01502       3.86482       4.18151       4.27688       4.11235       3.52729       3.03821       2.26318       1.96793       1.49860       1.08495      0.726663      0.501796      0.350740      0.214408      0.133775     0.0770690     0.0459367
  16  13 2656.8363    2.2539  1.0548  9.8482 -0.0017  0.0274   0.0507   0.0735    0.3281   0.0000   438.4931      -5.31030       14.5957      -10.9415       4.87982       1.54536       2.89948      0.975123     -0.738084       1.03816      -2.37739     -0.186572     -0.433185     -0.670370    -0.0205086      0.183523    0.00815668    -0.0166087       2.81766       3.42792       3.55693       3.65698       3.74140       3.27541       2.80603       2.34694       1.84658       1.40152       1.04637      0.809180      0.548608      0.343930      0.226274      0.147967     0.0869619     0.0452810
  16  14 2799.4732    2.7819  0.9698 10.3268 -0.0003  0.0268   0.0629   0.0676    0.3038   0.0000   438.9848      0.845950       14.2224       1.02680     -0.451573     0.0901039     -0.516692       1.95569       1.76493     -0.760790    -0.0209567     -0.421192      0.483768      0.377936     -0.113603     0.0857843    -0.0206558    -0.0100121       2.85835       3.62260       3.60798       3.55467       3.48132       3.23020       2.83797       2.34977       1.89006       1.43907       1.11673      0.770868      0.524760      0.373417      0.212378      0.132630     0.0780516     0.0423874
  16  15 2941.6698    3.3964  1.0162 11.1388 -0.0026  0.0290   0.0765   0.0675    0.2751   0.0000   439.9589      0.890460       7.60620     -0.669174      -1.20385       2.44932     0.0487411      0.947744      -1.24391      0.573500     -0.398040      0.495392     -0.103691      0.373052     0.0908292    -0.0800346     0.0799905     0.0407206       2.99534       3.81431       4.01683       3.73264       3.69795       3.45876       2.92095       2.53183       2.00366       1.57164       1.15230      0.823217      0.545783      0.375754      0.223684      0.140573     0.0784048     0.0465802
  16  16 3083.4234    3.9439  0.9282 11.3394  0.0015  0.0269   0.0936   0.0674    0.3083   0.0000   439.7483       3.13443       5.34618     0.0842132      0.701408      -3.02148       6.34624       1.50107      -2.85249      0.463577     -0.810649      0.880829      0.753356     -0.247652     0.0918007     0.0432577     0.0972676      0.105285       2.71620       3.36535       3.64499       3.50692       3.60921       3.01350       2.81012       2.25429       1.80861       1.41326       1.02270      0.731737      0.524869      0.336067      0.205472      0.129936     0.0747637     0.0423896
  16  17 3224.8674    3.9098  1.3627  9.4192 -0.0001  0.0331   0.0784   0.0836    1.5491   0.0000   434.9589      -2.38619       10.4452      -2.86165      -11.5944      -1.00155     -0.213179      -1.52843     -0.719664      -2.89157       1.21813      0.509725     -0.167324     -0.333165     0.0122687      0.110840      0.107937     0.0598600       3.27624       3.98772       4.32941       4.43010       4.24612       3.73144       3.40493       2.73690       2.05608       1.66295       1.26000      0.934319      0.608157      0.403776      0.261987      0.170215      0.102149     0.0519556
  16  18 3366.2721    3.2863  1.8157 10.8337 -0.0064  0.0399   0.0602   0.1001    0.2754   0.0000   441.5884      -5.02903       8.37919     -0.509224      -4.82063      -2.93636      -3.61013       1.38050      -3.36838      0.845975      0.555777       1.83243       1.17610      0.574557     -0.171525    -0.0358245     -0.378937     0.0513478       4.44860       5.53455       5.68118       5.52849       5.42085       5.01674       4.47022       3.59434       2.73969       2.11199       1.57924       1.15248      0.841455      0.547981      0.335773      0.196716      0.114143     0.0603949
  16  19 3507.8162    2.7614  3.0057 10.2062 -0.0039  0.0516   0.0375   0.1235    0.1544   0.0000   430.1686      0.185007       4.77706      -10.5385       4.83809      -6.47152       1.82740       8.65183     -0.779345       2.15728      -2.93828       1.38695     -0.282903     -0.481003      0.378566      0.695783    -0.0387700      0.162559       5.14608       6.74110       6.95263       7.00748       6.70286       6.00701       5.39109       4.45405       3.58480       2.72258       2.03538       1.45901       1.01524      0.660275      0.420794      0.248373      0.143445     0.0797061
  16  20 3649.6914    2.3060  4.3924  9.5864 -0.0020  0.0628   0.0264   0.1582    0.1329   0.0000   436.1457       7.35104       19.8229       4.13908       6.61391      -9.45357       4.31046       9.24580      -6.26459       1.89395      -1.78144      0.558630      0.270362     -0.834234       1.37250       1.01647     0.0506304     -0.127655       6.36351       8.15298       8.20025       8.71380       8.26543       7.60826       6.53636       5.28391       4.32260       3.29284       2.49216       1.74697       1.22065      0.791851      0.517874      0.309836      0.184022      0.102463
  16  21 3791.4450    1.9497  5.5302  9.4969 -0.0004  0.0738   0.0206   0.1872    0.0998   0.0000   447.3084      -20.3194       9.00876       14.8242      -5.57603      -21.4283       5.06189      0.529659       2.35896     -0.879867      -4.03741     -0.903231       2.53512     -0.333008    -0.0830072     0.0766589      0.133244    -0.0101358       7.37077       9.62554       9.66793       10.2582       9.37593       8.63291       7.43143       6.47443       5.20568       3.97960       2.93424       2.12463       1.43885      0.931967      0.591651      0.357509      0.208332      0.115512
  16  22 3933.2244    1.5849  7.7627  9.2231 -0.0002  0.0932   0.0149   0.2473    0.0812   0.0000   435.7029       6.67645       2.32915      -25.6245      -5.27377       15.4052       1.60188       9.50456      0.345577      -2.08155      0.601173      0.679270     -0.402376      0.549616      -1.70019      0.769628      0.370364     -0.359094       9.08312       11.7933       12.2372       12.8569       11.7757       11.0016       9.27320       8.05545       6.37177       4.99698       3.68717       2.60020       1.80896       1.17287      0.767320      0.451214      0.269210      0.149486
  16  23 4075.2310    1.3664 10.3885  8.8414  0.0004  0.1138   0.0111   0.3157    0.0796   0.0000   413.9609       22.2769       9.35716      -3.94686       18.4310       5.96123      -35.9708       10.9516      -2.37715      -2.60593      -2.08087    -0.0952126       3.86461     -0.605838      -2.13754      0.818290      0.776097     -0.256869       11.0578       14.5171       15.0402       15.8557       14.5436       13.4228       11.6370       9.83636       7.72537       6.02257       4.54099       3.17228       2.23608       1.43841      0.930636      0.562344      0.328466      0.179963
  16  26 4501.9497    0.7684 17.0102  8.8793 -0.0015  0.2123   0.0061   0.5781    0.0446   0.0000   434.2031       27.7345       22.0335    -0.0544388      -28.4185       6.07165      -40.4101      -10.5504      -5.95855       7.56218       2.22643      -2.81089       5.80097       2.64461      -1.42245     -0.606468      0.799406     -0.251054       20.4862       26.8480       28.0234       28.8033       28.0017       25.0687       21.8646       17.9901       14.5797       11.1270       8.49605       5.93841       4.33828       2.80437       1.85715       1.07043      0.634289      0.358536
  17   8 1963.3161    0.5207  0.5523  8.7614  0.0003  0.0270   0.0164   0.0495    0.0922   0.0000   436.9106     -0.395638       16.7882       1.99246      -4.37962     -0.168728      -2.38154      -1.16835       3.25875     0.0682674     -0.250878     -0.552849      0.230161      0.288905      0.297929    -0.0148375     0.0774355   -0.00456336       2.78482       3.31661       3.54863       3.50607       2.89221       2.56625       2.66014       2.57424       2.28257       1.72868       1.34411      0.960673      0.626221      0.371623      0.240190      0.174373     0.0969671     0.0506680
  17  10 2260.2434    1.0073  0.9055  8.7465 -0.0013  0.0275   0.0231   0.0662    0.2086   0.0000   442.0552       3.08413       14.3705      -1.16177     -0.801173      -1.73021      -1.54096       1.12637      0.708288     -0.163120     -0.943169      0.168282       1.25876     -0.491190     0.0385167    -0.0303045     0.0813214     0.0414969       2.65844       3.41138       3.75983       3.79790       3.69175       3.25751       2.69302       2.29808       1.89919       1.47147       1.07677      0.773675      0.543749      0.396686      0.239964      0.148397     0.0924406     0.0527809
  17  11 2404.9523    1.4290  0.9290  9.5103 -0.0018  0.0268   0.0325   0.0629    0.2023   0.0000   435.0434      -6.54802       17.2445      -3.43663      -6.35372      -1.54373       3.08887      -4.77508       2.23703      0.602485      -1.84000     0.0217184     -0.192082      0.401730     -0.201735    -0.0587886     0.0377550     0.0341686       2.58157       3.21456       3.58956       3.48041       3.41683       3.11010       2.82905       2.34992       1.82813       1.46035       1.05546      0.795096      0.597250      0.402238      0.281855      0.163796     0.0937535     0.0573536
  17  12 2547.9865    1.8137  1.2004  9.2920 -0.0025  0.0315   0.0361   0.0756    0.3010   0.0000   437.5281     -0.990397       11.5773      0.626388       1.83826      -3.91597      0.562164     -0.241622      -2.54282      -1.55446      -1.19134     -0.904835      0.518701      0.850300    -0.0459931     -0.230667    -0.0649809    -0.0497025       2.75962       3.76293       3.79222       3.92252       3.60923       3.38591       3.12129       2.51261       2.23801       1.70318       1.31762      0.904889      0.719641      0.413784      0.286162      0.179199      0.114556     0.0615804
  17  13 2691.0021    2.3504  1.0318 10.0447 -0.0016  0.0302   0.0514   0.0716    0.3321   0.0000   434.6502     -0.621393       6.14678       3.69865     -0.137394      0.455560      -1.49177      -1.73492     0.0430704       1.64634      -1.15511      0.410808      -1.30645     -0.220496    -0.0465496     0.0203715    0.00732419    0.00337320       3.52579       4.72907       5.39494       5.63863       5.20895       4.45137       3.66450       2.95471       2.20408       1.58735       1.13076      0.841018      0.566384      0.383301      0.254252      0.160549     0.0902865     0.0546401
  17  14 2834.2700    3.0149  0.8917 10.2748 -0.0014  0.0255   0.0699   0.0648    0.3622   0.0000   436.4354       5.30491       12.9518      -1.46073     -0.256659     -0.833581      -1.30989       2.09666    -0.0644741     -0.563268      -1.06414       1.66996   -0.00311857      0.873891      0.355253     -0.106072      0.168908     0.0251552       2.48657       3.22520       3.12020       3.19306       3.24338       3.08353       2.63459       2.28391       1.74668       1.43183      0.984265      0.838305      0.558966      0.430134      0.269236      0.164834     0.0931786     0.0543160
  17  15 2977.1457    3.4845  0.9839 11.1087 -0.0027  0.0293   0.0772   0.0650    0.2678   0.0000   437.1994      0.344276       16.9373       4.57931     -0.979261      -3.22824      -2.60658      -4.43940      -2.73276      -1.68099      -1.11273      -1.06992     -0.101978      0.355496     0.0552501    -0.0594488     0.0914856     -0.116169       2.87345       3.73373       3.90195       3.50265       3.52298       2.98560       2.98776       2.56033       2.28727       1.75942       1.31966      0.983067      0.641063      0.434715      0.262362      0.169862      0.105381     0.0595392
  17  16 3119.3024    3.8576  0.9619 11.1023 -0.0035  0.0290   0.0868   0.0636    0.3899   0.0000   442.2894       4.38871       14.6001      -5.46499      0.690713      -1.08153       3.47093      0.844489     -0.520506     -0.344906      0.886382     -0.958752      0.206719      0.193274   -0.00691725      0.111107     -0.116277     0.0179755       2.89139       3.03125       3.74350       3.84476       3.08372       3.44665       3.21407       2.31523       1.91758       1.67111       1.12696      0.868352      0.643545      0.426471      0.294430      0.182646      0.103265     0.0623040
  17  17 3261.2677    3.5835  1.5041 11.3676 -0.0011  0.0349   0.0694   0.0877    0.2390   0.0000   441.8126       1.38273       15.7275     -0.839033     -0.356588      -1.51191       2.34055      -1.05532      -5.25555      -2.19814       1.94670      0.264225      -1.57463     0.0229095     0.0914971      0.185081     -0.256017     0.0783439       3.21663       4.12723       4.22562       4.52026       4.16897       3.88108       3.39914       2.98869       2.45874       1.90022       1.43154       1.07929      0.739399      0.538804      0.325935      0.213331      0.124703     0.0730642
  17  18 3403.3535    3.1164  2.1798 10.7110 -0.0033  0.0435   0.0502   0.1050    0.2286   0.0000   444.8884      -11.0896       1.13738       12.0405      -9.05452       5.61549      -2.42851      -6.35886       1.30683      0.151869     -0.365249     -0.704083     -0.151790    -0.0545077       1.12796      0.109350     -0.145064    -0.0294557       3.94125       5.36348       5.51877       5.69478       5.22425       4.85320       4.50729       3.55700       3.02781       2.36916       1.83308       1.25862      0.930009      0.626064      0.398864      0.254034      0.151393     0.0890018
  17  19 3545.3421    2.7684  2.9522 10.2002 -0.0023  0.0495   0.0379   0.1207    0.1763   0.0000   439.6963       7.19234       25.6384      -4.84081     -0.235428     -0.413534      -10.9779       4.92934      -4.79055       2.00948      -1.08238       2.41134     -0.672603     -0.781055      0.345017     0.0937553      0.270357     0.0911720       4.69758       6.22029       6.27210       6.50450       6.04834       5.72345       5.02839       4.34116       3.46949       2.77862       2.08579       1.55156       1.07840      0.725312      0.466278      0.294177      0.180476      0.102117
  17  20 3687.6136    2.2205  4.6912  9.6906  0.0045  0.0642   0.0245   0.1643    0.1157   0.0000   442.9217       13.8681       8.54213       5.40692       12.9061      -7.28455      -2.45960       4.52540      -1.08613      -7.74848      -3.64741      -2.60693     -0.168240     -0.869758      0.343006      0.288076     -0.169966     -0.283142       5.93103       8.07048       8.29920       8.73150       7.95281       7.50312       6.44157       5.54261       4.57784       3.54395       2.69361       1.94660       1.37583      0.899475      0.602654      0.375151      0.220505      0.128418
  17  21 3829.9141    1.8325  6.4764  9.3166 -0.0010  0.0773   0.0174   0.2045    0.0919   0.0000   421.2870      -12.9590       14.3140      -5.19013       4.66277       3.69139      0.922444      0.395675       9.23714      -7.49488      -5.01618       3.89411       1.76475       1.84442      -1.28858     -0.191130     0.0760043    -0.0913195       7.41723       9.34633       9.93614       10.2936       9.82896       8.99778       8.06839       6.50515       5.41662       4.18561       3.21897       2.33893       1.64886       1.12094      0.740781      0.464546      0.289613      0.162533
  17  22 3972.2040    1.5440  8.2315  8.9863 -0.0006  0.0908   0.0132   0.2455    0.0845   0.0000   427.4243      -1.41180      -17.8749       18.4800       12.9603      -10.7571       14.2559      -3.44711      -6.03839      -2.33072      -3.60364     -0.439863       1.23974     -0.554421      0.393721      0.121369     -0.348926      0.231233       8.67369       10.9827       11.5543       11.7024       11.6525       10.4099       9.20650       7.81137       6.51950       5.03318       3.88061       2.86527       1.96789       1.32979      0.872827      0.548272      0.351128      0.197655
  17  23 4114.8291    1.2782 10.8904  9.0247 -0.0005  0.1185   0.0105   0.3265    0.0669   0.0000   446.1540       15.3384       8.89225       10.6484      -12.1877      -1.37041       18.7123      -7.63559      -4.88812      0.808669       3.14712     -0.951316      -3.44193      0.391683      0.772105       1.72115      0.593730     -0.184643       10.8005       14.2533       15.1494       15.5222       14.9141       13.5253       12.0602       10.0030       8.29527       6.39188       4.95256       3.56668       2.54463       1.71326       1.15560      0.699473      0.432511      0.246926
  17  24 4257.2409    1.0751 12.6660  8.9651 -0.0013  0.1429   0.0086   0.3896    0.0594   0.0000   449.4273      -29.9308       27.2160      -12.0803       14.6358       2.60219       4.45999      -20.9810      -10.0866      -6.49003      -5.21967       6.98853       4.02183       1.77873      -1.96914      0.230099     0.0145727    -0.0480972       13.0507       17.1500       18.0935       18.4276       17.7096       16.4175       14.2191       12.1276       10.2142       7.87030       6.16324       4.35974       3.16465       2.06677       1.42927      0.853397      0.531516      0.304239
  17  26 4542.4083    0.7988 19.2444  8.8139  0.0019  0.2263   0.0056   0.5963    0.0415   0.0000   449.7822       11.0476       48.8215      -53.4471       1.37773       19.3965       20.1939       14.8647       8.55323       7.33382      -20.1212       2.57874      -7.54361      -5.38133      -1.38773       1.75019      0.611846     0.0256453       20.1045       26.8295       28.2256       29.1246       28.2033       25.8770       22.5230       19.2126       15.7421       12.1886       9.55923       6.87801       5.02777       3.29913       2.27952       1.37392      0.857574      0.490713
  18   9 2143.6919    0.7741  0.8050  8.6926 -0.0017  0.0267   0.0183   0.0569    0.1358   0.0000   441.2719      -1.90683       15.2051       1.75498      -1.72529      -1.50422       1.49893       2.37155      0.166259     -0.341496     -0.303083       1.56330      -1.11147    -0.0344806     -0.146584     0.0454447      0.100668    -0.0287950       2.19325       2.99190       3.19170       3.34382       3.25245       2.77166       2.71274       2.12172       1.73463       1.31210       1.04213      0.802527      0.572955      0.399204      0.288685      0.180619      0.108283     0.0656463
  18  10 2291.6174    1.1068  0.9825  8.9062 -0.0012  0.0276   0.0244   0.0669    0.2231   0.0000   436.6442     -0.434555       7.78412       1.25542       1.19978      0.246483      -1.27814      -4.94063       1.88859       1.54777      0.240133      0.635398     0.0654352      0.224575     -0.168673     -0.139426    -0.0366949      0.122226       2.43199       2.98693       3.18395       3.48419       3.15912       2.93597       2.47597       2.35003       1.98605       1.52295       1.20014      0.893176      0.665952      0.433404      0.280623      0.207052      0.116782     0.0720382
  18  11 2436.7830    1.4735  1.0996  9.3492  0.0000  0.0315   0.0302   0.0707    0.2574   0.0000   437.8885       2.09603       12.0117       2.02230     -0.194786       1.38277      -1.90109      0.127433     -0.233842      0.788434     -0.593193     -0.962145     0.0635659      0.329397    -0.0154436   -0.00305064   -0.00739120     0.0867222       2.71206       3.67826       3.44006       3.73771       3.55743       3.22856       3.09288       2.59417       2.38941       1.73150       1.37236       1.05871      0.741618      0.561678      0.346321      0.233092      0.135420     0.0845309
  18  12 2580.8458    1.9958  0.9192 10.3020 -0.0023  0.0253   0.0440   0.0639    0.1807   0.0000   435.5754       2.97969       16.0661     -0.608840      -1.93991      -5.19612      -1.70278       1.03471    -0.0439403     -0.914114     -0.235637      0.310894      0.718620    -0.0761559      0.305415      0.199843   -0.00141444    -0.0915981       2.27058       2.73089       2.98221       3.18134       3.02822       2.79279       2.41360       2.08077       1.68080       1.45605       1.04464      0.813571      0.566183      0.418653      0.267963      0.180111      0.115240     0.0719151
  18  13 2724.6913    2.5324  1.0369  9.7968  0.0001  0.0269   0.0526   0.0649    0.3789   0.0000   438.1820      0.397420       12.6951      -8.52135      -4.85662       1.36283      -1.72342      -3.14273      -1.36879      -1.84433     -0.995262       1.55835      0.867026     -0.450641      0.398837      0.201880     -0.142368   -0.00629962       2.50715       3.15851       3.43247       3.24892       3.37845       3.11560       2.81157       2.38265       1.84762       1.54202       1.14982      0.900687      0.652009      0.438954      0.299263      0.193169      0.130069     0.0752503
  18  14 2868.6276    3.0906  0.8955 10.9236 -0.0030  0.0248   0.0683   0.0617    0.2477   0.0000   441.8969       5.01411       8.89442       1.11622       1.31710       1.60753       4.83876      0.908459      -2.08798      -1.40461     -0.510921      0.532027    -0.0983332     -0.136559      0.249647     0.0803137     0.0762591     0.0420592       2.36281       3.08935       3.15850       3.28492       3.16120       2.87824       2.59382       2.11761       1.77448       1.46081       1.14104      0.813634      0.577618      0.390310      0.256405      0.173991      0.108967     0.0658869
  18  15 3012.0785    3.6787  1.0543 10.9473 -0.0012  0.0274   0.0761   0.0677    0.3271   0.0000   437.3260      0.750186       18.3367       1.04036      0.260684      -3.87300       2.99617      -3.04421     -0.872128      0.372958     -0.392130       1.27748     -0.380593      0.156618      0.164667     0.0770833    -0.0311604    0.00466475       2.25962       3.03237       3.17663       3.31411       3.20015       3.12594       2.67066       2.20204       1.83347       1.49269       1.18046      0.908115      0.606054      0.442661      0.279696      0.194746      0.130440     0.0792257
  18  16 3154.7867    3.8512  1.1602 11.0728 -0.0020  0.0288   0.0744   0.0693    0.3355   0.0000   440.3773      -2.24569       20.1476      -1.83947      -1.15676       1.68694       3.69397      -2.42654      0.718229       1.41423      -1.43467      0.191053    -0.0462572     0.0362976     0.0175367     -0.147575     -0.246909     0.0621419       2.70517       3.48815       3.80580       3.96656       3.76329       3.56538       3.06969       2.47523       2.07696       1.68539       1.19126      0.914011      0.676987      0.450658      0.313463      0.217188      0.124225     0.0773000
  18  17 3297.2931    3.5733  1.5656 10.9349 -0.0058  0.0349   0.0628   0.0834    0.2642   0.0000   438.7913       3.72168       10.4616      -1.93935      0.263038       11.1527      -1.15123     -0.648994      -3.18644       2.51409      0.991765      -1.22740       1.24488       1.15309      0.217395     -0.193657     -0.123655     0.0602967       3.13154       4.36299       4.54587       4.83054       4.50977       4.21347       3.67989       2.93153       2.49215       1.89484       1.50270       1.08397      0.771626      0.531742      0.368327      0.232865      0.149205     0.0846855
  18  18 3439.8593    3.0264  2.4687 10.0049 -0.0002  0.0431   0.0426   0.1057    0.2616   0.0000   436.0734      -2.55132       3.01115      -6.02517      0.709624      -1.68639      -1.50375      -2.51064       1.48358       3.09117     -0.490760      0.389572     -0.984981       1.28575      0.883589      0.252279      0.175187      0.282441       3.69333       4.95088       5.13590       5.41962       5.05125       4.81709       4.28447       3.52021       3.01105       2.42876       1.84190       1.39853      0.986480      0.682624      0.466880      0.297322      0.188021      0.111405
  18  19 3582.4333    2.5112  3.7766  9.9424 -0.0012  0.0551   0.0296   0.1368    0.1443   0.0000   444.2104       7.54909       6.60369      -5.97252       12.5904     -0.962198       8.45236      -5.75848       2.74832      -3.16724     -0.129667      0.620798       1.35454      0.287268      0.140620      0.499660     -0.455585     0.0946603       4.82093       6.47263       6.65375       6.96053       6.68593       6.22713       5.49088       4.71980       3.88601       3.09794       2.34136       1.77886       1.28391      0.916705      0.613690      0.390418      0.245160      0.145132
  18  20 3725.2833    2.0995  5.1301  9.4741 -0.0008  0.0639   0.0210   0.1696    0.1121   0.0000   437.0700       12.0936       31.9499       2.36875      -14.5839       2.06971       12.4512       2.75407      -7.38879      -3.43118       2.49785       1.57945       1.87113     -0.956326       1.04204      0.475225     -0.693858     0.0158455       5.70136       7.27553       7.71126       8.10585       7.77419       7.21093       6.36226       5.45014       4.54015       3.64540       2.79176       2.06136       1.53603       1.03534      0.715362      0.460124      0.288724      0.173113
  18  21 3867.9882    1.7502  6.9991  9.1509 -0.0017  0.0785   0.0153   0.2123    0.0892   0.0000   444.2235       3.98257       11.0087      -13.0892      -3.73256      -10.8471      -21.6843      -1.21144      -2.38199      0.850114       3.28567      -1.49652    -0.0802011     -0.655266      0.166159       1.80008      0.276020     0.0960479       6.89183       9.07124       9.44051       9.84502       9.55836       8.74271       7.89297       6.69607       5.67651       4.37579       3.52755       2.54480       1.90131       1.26279      0.875952      0.551645      0.363083      0.211194
  18  22 4010.7698    1.4871  9.1431  8.9885  0.0004  0.0961   0.0119   0.2636    0.0747   0.0000   426.0040     -0.439017       18.1415       6.66269       10.3304      -7.31741     -0.901228      -15.5206      -5.91855       1.02762     -0.559795       3.72842       1.18919      -3.71651     -0.964745      0.970763     0.0989131      0.269747       8.34934       10.8208       11.4961       12.1119       11.5482       10.6396       9.51753       8.11470       6.87169       5.41031       4.26232       3.09460       2.30991       1.52108       1.08987      0.671951      0.433239      0.258056
  18  23 4153.7796    1.2305 10.8644  9.0293 -0.0002  0.1148   0.0098   0.3239    0.0624   0.0000   408.5603     -0.581727       37.4253      -9.74390       5.79273       8.10021       18.6834       10.5142      -6.04331      -6.19653      0.370848      -3.67020     -0.573663       1.91913      0.109666       1.07895      0.683886      0.570599       10.2086       13.1826       13.9899       14.3602       13.9432       12.8156       11.4782       9.80406       8.29928       6.54195       5.20474       3.83528       2.78043       1.87547       1.27972      0.829461      0.533688      0.324736
  18  25 4439.4045    0.8540 16.3222  8.9819 -0.0011  0.1897   0.0062   0.5077    0.0433   0.0000   391.7071      -1.49284       65.3141       8.07358       19.4711      0.657089       14.9237      -25.0469       18.4170      -1.18791      -3.92654      -4.54265      -4.34526     -0.704725      -1.17715     -0.674614      0.941847      0.184811       15.8416       21.2207       22.3445       23.1436       22.1977       20.8791       18.6819       15.8415       13.5425       10.5370       8.57174       6.11480       4.64622       3.12633       2.18089       1.38310      0.866127      0.519784
  19   9 2173.7215    0.8296  0.8540  8.8485 -0.0046  0.0256   0.0196   0.0620    0.1516   0.0000   439.0903      -6.08602       14.5658      -5.21496      -8.18566      0.584580      -3.06409      -3.25465      -2.67245       1.09298     -0.755284      0.315492      0.387071      0.133822     -0.521190      0.599619   -0.00320332    -0.0113102       2.12329       2.50169       2.93545       3.12143       2.98529       2.56365       2.42867       2.12739       1.79035       1.35255       1.18811      0.857531      0.591938      0.446432      0.319087      0.197374      0.125341     0.0793549
  19  10 2322.2910    1.1673  0.9748  9.0140 -0.0020  0.0279   0.0253   0.0635    0.2073   0.0000   439.0300      -6.55200       7.86895      0.302524      -5.55633       5.09437       1.18360       4.11517      -1.94334      0.786840       1.27449    -0.0862282     -0.338128      -1.00358     -0.679332     -0.446326    -0.0568837    0.00396162       2.50835       3.34768       3.21228       3.51970       3.31025       3.26935       2.76750       2.40752       2.01996       1.62880       1.26472      0.958955      0.714812      0.507097      0.354363      0.223463      0.153442     0.0958535
  19  11 2468.1205    1.5899  1.0992  9.2653 -0.0016  0.0270   0.0317   0.0700    0.3077   0.0000   442.0697      -4.21558       8.02259     -0.425979      -2.57963      -1.29551    -0.0125737      0.236405      -2.46371      -1.17981     -0.778493     -0.180004      0.782848     -0.347956     -0.173683     0.0411738     -0.206099     0.0100185       2.33977       2.82093       3.07754       3.22429       3.03842       2.91531       2.71759       2.28472       1.87020       1.58749       1.33928       1.01666      0.744617      0.478206      0.319100      0.231105      0.158990      0.100734
  19  13 2757.8687    2.7811  0.9507 10.4134 -0.0013  0.0241   0.0576   0.0601    0.2625   0.0000   439.8395       1.74822       14.8116     -0.481022      -1.84178      0.855110       1.25332      -1.57914      -1.29917     -0.558543       1.33343     -0.359468      0.230403     -0.222169     -0.427693     0.0492399      0.127469     0.0667666       2.12934       2.73510       2.80445       2.90950       2.82559       2.57477       2.32389       2.11532       1.78725       1.45244       1.12426      0.845705      0.649396      0.435700      0.302078      0.202308      0.130156     0.0791573
  19  14 2902.4690    3.3693  0.8916 11.1063 -0.0020  0.0253   0.0722   0.0588    0.2142   0.0000   438.4209       4.88173       16.8166      0.289085     0.0406203      0.309980      -3.25478      -1.84737       2.53131      -1.35117     -0.250965    -0.0123983     -0.664280     -0.369398     -0.186919    -0.0581819    -0.0631014     0.0581132       2.22255       2.75827       2.98490       3.02726       3.23307       2.86813       2.42599       2.13971       1.72728       1.44250       1.02623      0.822782      0.587549      0.442321      0.304245      0.208223      0.134833     0.0821992
  19  15 3046.5458    3.7969  0.9755 10.9209 -0.0034  0.0252   0.0778   0.0610    0.3411   0.0000   436.2130      0.391126       13.3376       4.18271      -1.77223      -2.04579      -3.64710       3.63508    -0.0439433      -2.30291     -0.152232      -1.33066     -0.656768     -0.314778     -0.101052     -0.158712     -0.130916     0.0636382       2.26349       2.97724       3.17712       3.28109       3.11636       2.82550       2.62103       2.29318       1.85760       1.43544       1.17381      0.891003      0.653068      0.447196      0.329597      0.199177      0.139535     0.0820106
  19  16 3189.7840    3.8148  1.2562 11.1654 -0.0037  0.0291   0.0712   0.0751    0.2723   0.0000   438.1613     -0.999704       12.3031      0.441735      -3.60824      -6.09429       1.88181      -2.72510      -2.41714     0.0588555      -1.92430     -0.559434      -1.09380    -0.0544419      0.540099      0.483712     -0.101596   -0.00429466       2.69943       3.61430       3.86918       3.89437       3.64030       3.40083       3.03179       2.67730       2.24338       1.88106       1.47417       1.12083      0.768838      0.542051      0.364330      0.239273      0.149932     0.0924643
  19  17 3332.7881    3.4299  1.7245 10.9867 -0.0006  0.0349   0.0553   0.0849    0.1751   0.0000   445.4025     -0.216584       11.9445       2.10811       7.67189      0.984845      -4.43790      -3.38303       2.56046      0.459082      0.493414      0.879386     -0.888460      0.448749    -0.0347533      0.155663     -0.238561      0.138397       2.95324       3.83415       4.01085       4.19609       4.15657       3.85927       3.50301       2.86097       2.44293       1.98852       1.62207       1.19240      0.884349      0.619049      0.419909      0.286481      0.189907      0.124276
  19  18 3475.9382    2.8872  2.5656 10.4769 -0.0027  0.0438   0.0393   0.1108    0.1636   0.0000   433.0939     -0.494309       19.5999       4.59630      -13.2763      -6.41760       2.10600       3.31860      -5.71673      -2.45407      0.240790      0.130338      0.301016       1.02643      0.256051       1.08937     -0.504744     -0.113988       3.65977       5.00791       5.28623       5.60330       5.41647       4.79825       4.46320       3.67876       3.14518       2.51199       1.96080       1.45677       1.06435      0.777355      0.531285      0.352249      0.220755      0.138134
  19  19 3619.2100    2.4090  4.1229  9.9490 -0.0014  0.0566   0.0261   0.1445    0.1163   0.0000   439.7949      -1.18912       6.58950      -1.01668      -4.47082     -0.547651      -3.71189      -1.06498      -3.09624      -4.99350       2.28030      -4.19214      -1.77578      0.361485      0.577407      0.601042     0.0302593    -0.0584149       4.61411       5.87453       6.21909       6.87491       6.27906       5.96727       5.48381       4.70321       3.98922       3.13142       2.56117       1.91993       1.42574       1.01956      0.691564      0.466510      0.307981      0.188437
  19  20 3762.3310    2.0170  5.9901  9.4428 -0.0013  0.0724   0.0184   0.1800    0.0935   0.0000   447.2234       4.17292       6.14453      0.559131       1.97588       7.92926      -12.4968      -2.84735       3.18303       10.8806      -5.34014       2.01750      0.380695      0.698751      0.497810     -0.326648   -0.00533258     0.0890265       6.01220       8.06210       8.43456       8.62153       8.41420       8.03865       7.02775       6.09270       5.30030       4.15666       3.39270       2.52339       1.85093       1.31740      0.891482      0.600763      0.379786      0.243017
  19  21 3905.5899    1.6611  7.9204  9.1758 -0.0019  0.0850   0.0134   0.2284    0.0746   0.0000   440.8793      -4.28450      -10.3745      -11.5320       6.64701      -13.8342      0.776666       6.41481      -4.15273     -0.847353       3.79113       3.32911       2.54237      -1.72125     -0.286390     -0.161962     0.0202076    -0.0654047       6.97559       9.08382       9.65132       10.0260       9.61334       9.28885       8.21303       7.20137       5.98523       4.94191       3.77426       2.93323       2.15595       1.54810       1.09138      0.713013      0.456320      0.285878
  19  22 4048.9042    1.3839  9.6524  9.0988  0.0001  0.1036   0.0108   0.2738    0.0639   0.0000   438.4062      -6.94743       31.7419       7.99300       10.2902      -16.3528       3.88917      -12.1299       9.33516      -6.85521       6.32109       4.31892      -2.89590      0.314570      -1.22147     -0.367856     -0.125156      0.802164       8.53626       11.5971       12.1764       12.5794       12.1244       11.3858       10.2364       8.99626       7.38105       6.08591       4.74741       3.60264       2.68902       1.88079       1.30757      0.856057      0.553507      0.342496
  19  23 4192.2275    1.1858 12.2426  8.9506  0.0002  0.1264   0.0086   0.3436    0.0595   0.0000   451.5138      -10.5250      -16.3078       1.29952       14.4276      -1.18627      -13.9711      -27.5442       8.47723       2.27324      -3.70924      -3.83483       2.37494      -3.61424    -0.0598596       1.49704   -0.00582462     -0.493275       10.3823       13.7595       14.4890       15.1688       14.4101       13.7167       12.3161       10.8286       8.98315       7.42996       5.79435       4.49510       3.23361       2.34417       1.60415       1.06959      0.683218      0.423957
  19  24 4335.6144    0.9701 14.8009  8.9757 -0.0013  0.1606   0.0067   0.4340    0.0487   0.0000   447.2367       6.75568       23.1626       19.2555      -2.66589      -28.3614      -20.4845       21.2055       24.2327      -13.5691      -11.8688       10.0066       6.29365       2.31032      -2.24195       1.81491      0.857175       1.27999       13.2350       17.2154       18.8233       19.0322       19.0683       17.4926       15.7894       13.6698       11.4309       9.17715       7.42053       5.45693       4.20852       2.89207       2.09811       1.35676      0.878612      0.542504
  20   8 2049.9739    0.6570  0.8131  8.5303 -0.0034  0.0271   0.0156   0.0597    0.1335   0.0000   437.4665       1.82562       14.5873      -4.80223      -5.18207      -3.80856       2.37410      0.841401      0.132793      0.243087      -1.33005      -1.82290      0.264446      0.526005    -0.0997390     0.0507171    -0.0570400    -0.0403338       2.13729       2.69229       3.00851       3.14807       2.98095       2.90507       2.56188       2.18806       1.75369       1.52110       1.23553      0.956517      0.720080      0.467723      0.344366      0.233977      0.155508      0.113368
  20   9 2203.0905    0.9189  0.9624  8.5372 -0.0005  0.0254   0.0194   0.0645    0.1895   0.0000   435.5001     -0.883334       16.4014       6.48449      -1.89962      -1.37457      -2.05132     -0.153316       1.27735      0.697452     -0.661057      0.450169     -0.795019     -0.288553      0.235639     -0.506172    -0.0630077     0.0765978       2.08875       2.74206       3.08957       3.10415       3.07234       2.81392       2.51239       2.24213       1.84267       1.45709       1.14319      0.873885      0.679803      0.485162      0.338473      0.237636      0.153197     0.0995248
  20  10 2352.4108    1.2621  1.0968  8.9755 -0.0027  0.0278   0.0248   0.0678    0.2315   0.0000   435.1256       2.34547       11.8090      -2.99471      0.757710     -0.975927       1.56385       2.80639     -0.267743      -1.20136      -3.68377      0.938473       1.12980     -0.112570    -0.0752216    -0.0190731     0.0107230     -0.159097       2.43868       2.99022       2.97317       3.02903       2.98694       2.92076       2.80739       2.41024       2.05519       1.68226       1.38133       1.05715      0.835811      0.569588      0.411429      0.282860      0.185453      0.117873
  20  11 2498.9093    1.5955  1.0622  9.8468 -0.0067  0.0290   0.0331   0.0674    0.2094   0.0000   434.5540       1.05182       12.1787      -2.84089      -2.18486     -0.258710       1.62696      0.547411     -0.864689       1.61292     -0.635274      0.912933      0.501147     -0.753915      -1.02231     0.0450682     -0.188651    -0.0102067       2.35949       3.01142       3.00279       3.28215       2.95302       2.85701       2.68446       2.49882       2.00781       1.63028       1.37061       1.02275      0.790031      0.554907      0.427055      0.282383      0.181579      0.114081
  20  12 2644.8004    2.1858  1.0781  9.2379 -0.0017  0.0269   0.0425   0.0647    0.4630   0.0000   441.5001      -2.59054       12.6611      -4.46737       3.29160       1.19697       1.25964      -5.46663       3.83208      -2.44304      0.210536     -0.679965      0.951246    -0.0645725      0.359468      0.235415      0.122431   -0.00208257       2.31911       2.98623       3.13971       3.23793       3.30101       3.08631       2.67756       2.26613       1.91080       1.59888       1.28858      0.988218      0.714424      0.505063      0.339251      0.240893      0.163508      0.105792
  20  13 2790.6421    2.8449  0.9495 10.3772 -0.0028  0.0250   0.0582   0.0584    0.2673   0.0000   441.2548       1.65246       12.5997       4.25751       2.74696       1.56856      0.946418      0.935324       1.03783      -2.78328     -0.823576       1.21386     -0.457291      0.847280      0.530866      0.295999      0.157502     -0.154382       2.14483       2.58422       2.69720       2.86274       3.03385       2.75681       2.41028       1.93702       1.66754       1.54714       1.15790      0.892982      0.616733      0.467643      0.327359      0.245093      0.147445     0.0952648
  20  14 2935.8969    3.5946  0.9535  9.8064  0.0008  0.0233   0.0712   0.0562    0.5768   0.0000   438.0391      -1.61421       14.1637      0.314842      0.421884      -4.96658      -2.63579      -1.04878       3.08934       1.81988      0.129854      0.366588     -0.403493     -0.426370      0.258540      0.107026    -0.0329300    -0.0105568       1.93344       2.53665       2.63519       2.76092       2.61702       2.57526       2.30518       2.13553       1.71257       1.36025       1.06556      0.823378      0.621280      0.480793      0.359158      0.230726      0.156324     0.0995001
  20  15 3080.3952    3.9367  0.9783 10.9863 -0.0028  0.0248   0.0778   0.0612    0.3077   0.0000   438.5434      -5.35020       13.9435       1.18240     -0.806193      -4.87681      -1.87238     -0.971746      -1.55372      0.482674       1.17066      0.170206     -0.600662     -0.258662      0.671602      0.181144   -0.00925786    -0.0186897       2.28444       3.00334       3.22838       3.27915       3.32476       3.14998       2.77363       2.29484       1.87619       1.42534       1.13793      0.881860      0.660712      0.499619      0.344973      0.227682      0.153403      0.103826
  20  16 3224.3382    3.8274  1.3193 10.9589 -0.0004  0.0299   0.0663   0.0696    0.2499   0.0000   437.2638      0.235342       15.7902       5.71475      0.452663     -0.432353     -0.509986     -0.690118       1.43641      -2.66095       1.26302       1.18737      0.244466     -0.441954    0.00475621      0.172296     -0.174936    -0.0238777       2.57453       3.26031       3.45695       3.51950       3.52520       3.23150       3.06030       2.62203       2.28280       1.75338       1.32385       1.08987      0.824587      0.614085      0.439666      0.290364      0.205644      0.124526
  20  17 3368.0164    3.3209  1.8635 10.5867 -0.0003  0.0339   0.0489   0.0868    0.1590   0.0000   439.8620       6.24237       8.40062      -3.78325      -5.41810      -5.12144      -4.32782      -2.26639     -0.175683      -1.25335     -0.693728     -0.846580     -0.865979     -0.375401      0.514264    -0.0862353    -0.0970192      0.147601       2.77486       3.51058       3.58113       3.95418       3.66453       3.47105       3.18783       2.80694       2.47000       2.04261       1.69328       1.26483      0.956767      0.668623      0.477218      0.326132      0.212149      0.136176
  20  18 3511.8138    2.7958  2.8606 10.3675  0.0002  0.0457   0.0351   0.1119    0.1257   0.0000   433.0087      -4.98392       25.6563      -3.61416      -2.10328       3.18715      -4.31860      -2.18240       4.90544      -2.11622      -4.16073       3.60063      -2.70622    -0.0408100      0.354825     -0.128756      0.476718    -0.0788969       3.68739       5.02322       5.20747       5.49393       5.33950       4.98264       4.46123       3.83570       3.43013       2.70601       2.25345       1.68084       1.28392      0.892479      0.614138      0.434082      0.279952      0.177854
  20  19 3655.4650    2.3219  4.2371  9.3779 -0.0015  0.0550   0.0237   0.1399    0.1475   0.0000   434.9197       1.56236       13.6770     -0.674400       11.6131      -3.17316      -4.14375      -2.43383       2.64318      -8.75505      -4.14453       2.53971     -0.856800     -0.377412       1.25496      0.597896     -0.399537      0.306352       4.36967       5.80937       6.18029       6.45303       6.32517       5.94397       5.31777       4.69275       3.85387       3.31532       2.56724       2.01214       1.47800       1.07247      0.759645      0.531764      0.333148      0.218442
  20  20 3799.1998    1.8939  5.9534  9.5482 -0.0007  0.0705   0.0172   0.1821    0.0767   0.0000   436.2545       1.36996       5.97786      -5.47639       2.55469       8.86034       4.09217      -9.20275       6.29611      -2.51737      -2.05190      -1.44188       2.20748       2.91806      -1.50749     0.0684912      0.297714     -0.225128       5.57044       7.17642       7.78531       8.11876       7.93130       7.40496       6.76212       5.91938       5.04360       4.11175       3.32546       2.56422       1.88693       1.40038      0.988471      0.686126      0.441451      0.280110
  20  21 3942.7975    1.6299  8.1965  9.0304  0.0007  0.0858   0.0128   0.2291    0.0750   0.0000   437.1105      -7.24627       29.6389      -8.99164       16.3725      -23.5745      -2.79754       12.6724      -4.42460      -5.34543       9.16516       5.79648      -2.31498       1.21964     -0.240167    -0.0304847     -0.540871     -0.287010       6.73335       8.86978       9.33047       10.0254       9.52020       9.03830       8.27388       7.31744       6.14569       5.12875       4.04292       3.10435       2.30922       1.75187       1.20323      0.829771      0.543544      0.341461
  20  22 4086.5666    1.3381 10.3246  9.0233 -0.0010  0.1064   0.0099   0.2866    0.0585   0.0000   425.4327      -4.80314       20.4661      -12.4611       6.01752       4.32307      -1.75202      -2.85435      -15.8767      0.160746       1.87925      -9.66595      0.993590       3.64328       1.73719       1.34824     -0.701516      0.301716       8.45227       11.0782       11.7141       11.8656       11.8527       11.0130       10.2738       8.98013       7.83618       6.30208       5.22057       3.91933       2.99820       2.17186       1.54094       1.04917      0.686034      0.435105
  20  23 4230.1937    1.1250 13.1925  8.9535 -0.0006  0.1351   0.0077   0.3664    0.0517   0.0000   451.5138       6.26062       3.34669      -12.8067      0.951559       24.9436       11.8528      -10.8617      -1.80591       14.7912       8.57358       3.86569       4.08010     -0.363541     -0.578151       1.03972      0.975803     0.0735702       10.4524       13.9590       14.9165       15.6205       15.2399       14.1374       13.0899       11.3867       9.71213       7.91161       6.47340       4.96580       3.78367       2.66886       1.89086       1.26969      0.869377      0.538362
  21   6 1758.1763    0.3529  0.3891  8.8406 -0.0113  0.0210   0.0133   0.0450    0.0591   0.0000   437.4698       1.70569       20.0961      0.615642      -5.74308      0.296752       1.70884      -1.82584       1.11855      0.457903     -0.935509      -1.68400     -0.221384      0.935216      0.688707     0.0138274      0.179392     0.0368370       1.63322       1.99706       2.33628       2.12416       2.04253       1.94783       1.68375       1.80547       1.56840       1.33440       1.24797      0.888208      0.600456      0.543400      0.364730      0.224877      0.144253      0.100507
  21   7 1919.8281    0.4961  0.5580  8.7337 -0.0029  0.0209   0.0142   0.0463    0.0802   0.0000   438.5762      -5.85546       13.9288     -0.715499      -2.57041       2.21000     -0.492698       1.16954     -0.605469      -1.98279      0.100989       1.23270     -0.610207     -0.718808     -0.326173     0.0951352    0.00191802      0.117236       1.47732       1.96547       2.17365       2.21436       2.13003       2.12990       1.74377       1.64324       1.46591       1.16902      0.936770      0.745228      0.563312      0.432594      0.292091      0.218677      0.132610     0.0972965
  21   8 2077.7001    0.6671  0.8091  8.7160 -0.0001  0.0257   0.0152   0.0568    0.1094   0.0000   439.2099      -3.16283       16.7743       7.57375      0.845496      -1.36912       3.73203      -2.35855     -0.343040     -0.539666      0.260542    -0.0224936     -0.403572     0.0371308    -0.0341091    -0.0530362     -0.171451      0.134424       1.86832       2.58265       2.43419       2.71637       2.59104       2.49098       2.28984       2.29924       1.74057       1.52104       1.06678      0.932449      0.654096      0.582559      0.397373      0.300995      0.197014      0.130012
  21   9 2231.8580    0.9588  0.8464  9.0587 -0.0012  0.0229   0.0212   0.0580    0.1512   0.0000   439.5655       3.47553       16.6367      -3.47913     0.0742120      -2.93571    -0.0986797       2.40574     -0.511743     0.0706183     -0.523912       1.63384     -0.633845     -0.721729     -0.629094      0.238553     -0.157801     0.0634466       1.89892       2.32318       2.37221       2.51903       2.46178       2.35353       2.22515       1.97228       1.65361       1.41593       1.13235      0.878104      0.683318      0.501685      0.384781      0.268258      0.183012      0.113161
  21  10 2381.8177    1.3090  1.0826  9.4162 -0.0028  0.0269   0.0255   0.0648    0.1812   0.0000   438.5883      0.947034       17.4771      -5.16207      -3.65367       3.22807       3.54543     -0.346256      -2.15104       1.77933      -1.08393    -0.0166123     -0.147450      0.799976     -0.533299     -0.107659      0.473425      0.101007       1.97695       2.68100       2.67018       2.80525       2.74051       2.69942       2.52054       2.28758       1.91743       1.54646       1.29794      0.953548      0.750530      0.587649      0.422670      0.309064      0.209363      0.130459
  21  11 2529.2154    1.7913  1.1052  9.5583 -0.0031  0.0267   0.0333   0.0627    0.2748   0.0000   438.1988       1.56346       14.2088       1.50465      -1.63527      -3.70431      -1.86221       3.17915      0.933365      0.255593    -0.0923549     -0.681025     0.0113058      0.352662      0.280476    -0.0279238      0.219160      0.182753       2.07329       2.64680       2.73754       3.01801       2.88720       2.79502       2.57638       2.09749       1.89994       1.55645       1.30616      0.982835      0.766232      0.547321      0.390642      0.282762      0.191720      0.125981
  21  12 2676.1132    2.4214  1.0310 10.0976 -0.0027  0.0255   0.0469   0.0612    0.2976   0.0000   438.1642       2.42315       12.5351       4.16071      -5.86706      -2.12004    -0.0899326      0.170441      -2.41655       3.81281      0.275427      0.107567     -0.748602      0.539729    -0.0861028      0.278106     0.0777468     0.0745983       2.04786       2.51451       2.93719       2.81636       2.72612       2.67176       2.41606       2.10485       1.88567       1.58772       1.30267      0.955567      0.762162      0.541572      0.407518      0.302672      0.193615      0.117326
  21  13 2822.8981    3.0267  0.9158 10.5992 -0.0024  0.0245   0.0604   0.0541    0.2770   0.0000   436.4241       1.19795       10.2496       1.60759      -2.33473       2.87396      -1.51029      0.698052      0.746763       1.09865       1.58409      0.633763      0.574588       1.25776     -0.425644    0.00243664    -0.0103074      0.232925       1.81717       2.50402       2.76068       2.86800       2.87239       2.67215       2.38812       2.03377       1.85011       1.41075       1.26709      0.851831      0.727908      0.501577      0.363687      0.251533      0.164018      0.106996
  21  14 2968.8692    3.6277  0.8994 10.7660 -0.0030  0.0265   0.0741   0.0542    0.3222   0.0000   440.3059       4.90930       5.85367     -0.720089     -0.968826       2.04746      -1.75928       3.39780      -2.11074      -2.54372       1.44191      0.603728      0.179961     -0.333787    -0.0189949     -0.321361     -0.253078     -0.114431       2.62730       3.14764       3.01718       2.70659       2.54496       2.76112       2.90356       2.74659       2.28559       1.80527       1.39012       1.06198      0.838973      0.681084      0.540219      0.373349      0.249776      0.143638
  21  15 3113.8794    4.0491  0.9537 11.2481 -0.0025  0.0227   0.0811   0.0589    0.2617   0.0000   438.5462      -4.24903       16.8995       1.37982       2.22404      -3.58482     -0.402067       1.30128      0.594010       1.79438       1.55943      -1.07594     -0.442045      0.409219     -0.331359      0.348597      0.408796      0.152615       1.91863       2.54520       2.82994       2.89980       2.92523       2.73186       2.43933       1.99118       1.70234       1.39950       1.13570      0.921342      0.668174      0.464587      0.322709      0.228879      0.163310      0.109140
  21  16 3258.4146    3.6728  1.4413 10.7982 -0.0004  0.0299   0.0596   0.0755    0.2356   0.0000   439.4811      -1.92074       13.7897       1.47918       3.70626      -4.15197       1.95024      -3.18512     -0.895271      0.385565      -1.30311      0.122398      0.639662      0.446209      0.164324     -0.113991      0.106598      0.184437       2.38969       3.14531       3.42187       3.65119       3.58706       3.50118       2.92306       2.52304       2.19647       1.75627       1.37520       1.07283      0.795741      0.599349      0.438038      0.298983      0.205973      0.137917
  21  17 3402.7558    3.2828  2.0899 10.6633 -0.0011  0.0358   0.0447   0.0901    0.1297   0.0000   440.5281      -3.04838       21.2346       4.22221      -2.56066       1.86669       2.78720      -2.48888       3.39535       1.92441     -0.348472      0.358742      0.410407     -0.329047      0.867650    -0.0210525      0.373433    -0.0935948       2.79096       3.68013       3.89134       4.15421       3.83695       3.78475       3.48931       3.06707       2.59873       2.09530       1.72178       1.36857       1.03879      0.766910      0.542148      0.372643      0.256586      0.169789
  21  18 3547.0030    2.6450  3.4016 10.0731 -0.0009  0.0481   0.0289   0.1156    0.1130   0.0000   437.0332       2.70194       13.1178       3.17143     -0.836802      -7.51942      -5.99592       7.18174      0.447845       4.77770      -2.28437     -0.351504      0.470270      -1.41070      -1.37647    -0.0843415     0.0937087     -0.115133       3.58424       4.72284       5.13898       5.36556       5.39818       4.90737       4.63808       3.98679       3.38168       2.80090       2.22593       1.79811       1.34646      0.996070      0.708591      0.512856      0.333761      0.222752
  21  19 3691.2846    2.2304  4.7351  9.7012  0.0009  0.0573   0.0216   0.1498    0.0991   0.0000   430.7824      -11.7846       16.9741       7.68868      -10.8016     0.0566047    -0.0454495      -2.05476       5.82510       4.62316       3.32975      -1.94960      -1.25178       3.10936      0.543694      0.438944     0.0450305    -0.0722606       4.38725       5.75387       5.98240       6.36792       6.05605       5.87852       5.39850       4.77392       4.18260       3.43286       2.81374       2.24284       1.68862       1.23850      0.879249      0.621576      0.417210      0.273655
  21  20 3835.4334    1.8234  6.9488  9.3775 -0.0002  0.0741   0.0151   0.1992    0.0749   0.0000   436.4374      -4.85476       2.48605      0.406542       1.91817      -10.0831       1.11148      -2.50261      -6.10211      -2.70625      -4.76153      0.467913       5.14751      -1.34993      0.157875       1.07634      0.216095     -0.146931       5.62809       7.36682       7.89201       8.13871       8.04998       7.60351       7.10796       6.09885       5.38415       4.43136       3.62179       2.78643       2.14260       1.60077       1.14917      0.816489      0.541321      0.354664
  21  21 3979.5844    1.5475  8.6963  9.2085 -0.0007  0.0886   0.0116   0.2383    0.0625   0.0000   437.8028      -3.42710       11.4137       20.0588       1.00936      -17.9134      -10.6744       5.35419      -7.24781       1.09307       6.35134      -8.13369       1.20047      -2.60991      0.148414      0.444877      0.419755     -0.106690       6.56544       8.62188       9.25387       9.76080       9.44578       9.00369       8.32780       7.33195       6.25076       5.34251       4.31996       3.37631       2.56384       1.89034       1.38742      0.950303      0.636682      0.421934
  21  22 4123.9501    1.2775 11.3370  9.0261  0.0000  0.1126   0.0089   0.3074    0.0564   0.0000   450.4654      0.669313       22.7382      -13.7111       3.93100      -12.4193     -0.193971       5.77199       5.89336       2.97806       2.82946       3.50093       1.73186      -3.57416      -1.37588       1.52158      0.615956     -0.874209       8.46762       11.1064       12.0025       12.5706       12.3221       11.5287       10.6752       9.34640       8.12768       6.78479       5.45791       4.29944       3.27738       2.40322       1.75185       1.21231      0.814853      0.532391
  21  23 4267.9701    1.0763 14.3581  9.0448 -0.0009  0.1450   0.0070   0.3883    0.0473   0.0000   456.6639      -16.3042       7.73754       23.4750       23.3392      -1.02976       1.09645       10.8050      -8.88284      -18.6622      -6.93582       13.7257      -11.5455       2.93848     -0.426189      -1.25228     -0.475995      0.713413       10.9078       14.6427       15.3587       16.3294       15.8791       15.3131       13.8269       12.1975       10.4523       8.70413       7.13529       5.65221       4.20158       3.13271       2.22739       1.60111       1.05023      0.696887
  21  24 4412.5759    0.8522 15.7591  8.9712 -0.0023  0.1716   0.0057   0.4617    0.0422   0.0000   460.2754      -33.3419       8.61298      -21.1444      -9.39874       3.73212      -5.13577      -3.18990       14.7874      -3.28178       1.04644      -10.9191       3.30317       1.66864      0.954855       3.64984       1.51046      -1.53401       12.6783       17.0182       18.0413       19.0536       18.7579       17.5327       16.0097       14.2709       12.3920       10.3764       8.43281       6.53057       5.07132       3.71300       2.68443       1.85871       1.23896      0.810625
  22   7 1945.0496    0.4883  0.5402  8.8772 -0.0060  0.0209   0.0136   0.0446    0.0747   0.0000   435.5081     -0.732485       16.4709      -1.64178      -2.90560      0.178608       1.77515      0.592582       1.44668     -0.375839     -0.677636     -0.284770    -0.0451505     -0.794087    -0.0776640      0.124688     -0.200659     -0.176712       1.52443       2.05789       2.26843       2.34964       2.23066       2.15286       1.88037       1.77214       1.46419       1.25771       1.05719      0.871016      0.620776      0.485422      0.329469      0.247306      0.150644      0.113754
  22   8 2104.7253    0.7073  0.8569  8.9915  0.0003  0.0266   0.0156   0.0558    0.1027   0.0000   438.4791      -1.71473       16.5202      0.223266      -1.48235      -3.87855      -2.22954       1.48639       2.93783     -0.508655     -0.327799     -0.699736     -0.689111     -0.173451     0.0832528     0.0624607      0.170991     -0.245050       2.03564       2.79310       3.08975       3.21084       3.09528       2.84894       2.62599       2.26272       2.05725       1.63086       1.32584       1.06459      0.835581      0.587820      0.422154      0.294241      0.198022      0.136587
  22  10 2410.7546    1.4102  1.0282  9.2958 -0.0019  0.0240   0.0275   0.0619    0.2285   0.0000   438.6994      0.747525       14.5817       1.81792     -0.844539      -2.83832       1.87336      -3.65962      -2.56020      0.162481     -0.311674       1.49307     -0.201664     -0.105757     -0.282556     -0.456113     -0.184001     0.0753739       1.89736       2.33951       2.52373       2.66635       2.53486       2.44647       2.29402       2.11902       1.84107       1.54350       1.24163      0.925634      0.729364      0.573768      0.451158      0.323724      0.217268      0.142439
  22  11 2559.1361    1.8761  1.0827  9.4384 -0.0021  0.0247   0.0346   0.0615    0.2810   0.0000   438.3173     -0.338916       12.8831      0.739624      -4.70154      -2.40677       1.54610      -1.70427     -0.785491     -0.692580      0.116115       1.29227     0.0803815     -0.122474     -0.242238     -0.266126     -0.486718  -0.000522014       1.82724       2.23150       2.59230       2.62068       2.55861       2.46308       2.22143       2.10582       1.83674       1.47161       1.29260      0.948080      0.750583      0.577295      0.426774      0.312137      0.205007      0.146319
  22  12 2707.0211    2.4496  1.0910 10.2921 -0.0025  0.0257   0.0459   0.0628    0.2672   0.0000   437.8346      0.217385       13.3383      -1.10194      -3.49408       1.13895       4.20957      -1.21524       2.89751    -0.0953342     -0.383730     -0.118354     -0.117303      0.758792     0.0601111      0.154094     -0.142530     -0.127047       1.94002       2.44524       2.53784       2.66724       2.53330       2.58054       2.41571       2.05957       1.86412       1.52859       1.30032       1.06977      0.829657      0.576593      0.434236      0.307704      0.212066      0.146510
  22  13 2854.6613    3.1669  1.0739 10.5146 -0.0011  0.0248   0.0579   0.0618    0.3318   0.0000   437.9694      -1.63382       17.0826      0.754223       2.22826     -0.647998     -0.413663      -1.81067     -0.738969      -1.19248     -0.395742      0.777507      0.400528     -0.727751    -0.0246908      0.229570    -0.0869117     -0.216526       1.76902       2.28423       2.52613       2.62231       2.60296       2.49731       2.33900       2.06985       1.74543       1.42761       1.14189      0.986047      0.736414      0.580212      0.396971      0.300007      0.206571      0.143239
  22  14 3001.3325    3.7791  0.9479 11.1354 -0.0012  0.0225   0.0737   0.0578    0.2666   0.0000   436.1709      -1.70387       13.9310       1.71011      -3.22187     -0.240115      0.877855      -4.16683     -0.672756      0.156079     -0.415028      0.795673     -0.825471      0.543517      0.354833    -0.0708052     0.0781201     0.0798207       1.67376       2.19134       2.33974       2.40840       2.40325       2.26712       2.06182       1.90485       1.66336       1.34050       1.13223      0.872254      0.703226      0.513826      0.369884      0.268510      0.190643      0.122490
  22  15 3146.9132    3.8872  1.2326 11.0372 -0.0030  0.0268   0.0691   0.0688    0.2996   0.0000   439.0551      -6.41507       15.3346      -1.46476      -1.09849     -0.991071     -0.260678     -0.301038     -0.701366      0.982184       1.28335      -1.00614      -1.13592      0.172538     -0.244102     -0.391596      0.284919    -0.0163327       2.11114       2.93381       3.04789       3.37174       3.23423       3.13666       2.75389       2.44482       2.05863       1.60993       1.34111       1.02240      0.842385      0.572059      0.432079      0.300346      0.215689      0.145562
  22  16 3292.1157    3.5930  1.7506 10.4829 -0.0015  0.0314   0.0509   0.0783    0.1870   0.0000   439.0710       1.87685       11.5207     -0.116579      -5.10310     -0.859419      -3.13729      0.390754    -0.0873543     -0.702527       1.12597       1.35198      -1.88097      0.708482      0.639800      0.119759      0.120812     -0.157886       2.42288       3.17466       3.52042       3.73474       3.66841       3.38094       3.13355       2.77072       2.28420       1.93226       1.54148       1.21475      0.970239      0.692179      0.511860      0.363179      0.245256      0.170522
  22  17 3437.1160    3.0229  2.5054 10.4034 -0.0002  0.0383   0.0365   0.0959    0.1121   0.0000   439.7281       2.40664       16.1896       1.61579      -4.03600      0.956613      -6.65956      -3.74000       1.32937       2.74578       1.47469      -2.74904      0.605422     -0.346528     0.0320574     -0.591537      0.509135      0.101644       2.83395       3.71282       3.85081       4.00539       3.99967       3.92452       3.63289       3.27601       2.69546       2.31496       1.84007       1.53417       1.14028      0.879438      0.644040      0.473270      0.320013      0.217844
  22  18 3581.9518    2.4529  3.5664 10.4373 -0.0011  0.0493   0.0266   0.1218    0.0776   0.0000   437.3133       3.36150       7.04269      -9.37123      -1.67699      -4.39737       10.6714      -5.33345      0.566686      -4.80182       1.41950      0.486499      0.674734     -0.690326      -1.10837     -0.113831     -0.362752     -0.111804       3.66465       4.79090       5.15718       5.30829       5.27354       5.13653       4.70324       4.21911       3.57499       2.97685       2.44371       1.94685       1.48680       1.11974      0.837553      0.592647      0.421869      0.285957
  22  19 3726.7657    2.0823  5.3087  9.6265 -0.0005  0.0602   0.0184   0.1563    0.0826   0.0000   435.9486       1.26917       17.8028       7.36447      -7.88169       14.6458       7.56220      0.455144      -10.3510       5.68379      -1.42474      -1.63219      -1.11374      0.712981      0.488604     -0.477426     -0.494806      0.126774       4.45081       5.82542       6.20778       6.48549       6.33092       6.01566       5.68633       5.00963       4.44356       3.71411       3.03010       2.37959       1.84266       1.40898       1.03571      0.729943      0.515557      0.338536
  22  20 3871.4965    1.7465  7.0524  9.4488 -0.0003  0.0748   0.0141   0.1960    0.0674   0.0000   440.3223       1.74961       38.8544       1.65155      -7.60398      -6.25680      -3.76844      -9.01720       1.36934      -3.52730       1.34223      -2.42364       1.44628      -2.49759      -1.74154     -0.517547     -0.343130     -0.238792       5.37345       7.00455       7.71587       8.01374       7.93706       7.59831       7.02049       6.21685       5.38371       4.45601       3.61450       2.94099       2.24084       1.69320       1.25919      0.880299      0.615020      0.408975
  22  21 4015.8817    1.4601  9.8525  9.1341 -0.0009  0.0997   0.0103   0.2568    0.0607   0.0000   432.7273       5.90437       20.2540      -2.83870      -3.58535       6.59101       16.0392       6.56808      -6.47467      0.858147       8.86898     -0.936522      -1.89568      0.407152      -2.96828    -0.0300960       1.72955      -1.28177       6.97183       9.45896       9.99491       10.4137       10.1838       9.61143       9.20122       8.05289       7.29637       5.94720       4.95747       3.95515       3.06234       2.30802       1.66799       1.19329      0.821113      0.554991
  22  22 4161.0456    1.2407 11.7511  8.9893  0.0001  0.1144   0.0082   0.3102    0.0546   0.0000   445.0563      -22.2127       7.21383       5.20757       18.7135      -14.7440       2.38192      -9.14854      -4.24752      -5.77236       1.31374       1.32603      -2.28545     -0.876249     -0.761725      0.712489      -1.11908      -1.10579       8.13846       10.8311       11.7128       12.2795       12.0707       11.6652       10.6459       9.55216       8.22424       6.90990       5.49514       4.47532       3.44862       2.63001       1.90939       1.35298      0.948311      0.629940
  22  23 4305.5021    1.0162 14.5227  8.9807 -0.0016  0.1449   0.0063   0.3947    0.0460   0.0000   437.2316       5.32398       44.8160      -14.8987       13.6168      -30.8726      -26.6176       19.6201      -27.8534     -0.931301      -5.46858       5.41511      -7.09663      -2.44652       4.56841       1.32860      -1.39171      -1.07851       10.1311       13.6749       14.6655       15.5727       15.1859       14.6079       13.2285       11.9858       10.3558       8.78237       7.15898       5.72679       4.49848       3.31981       2.42229       1.72766       1.17107      0.795691
  22  24 4450.0098    0.8669 18.0526  8.9280  0.0019  0.1870   0.0053   0.4951    0.0395   0.0000   464.3218      -30.1441      -14.0994       9.54140      0.813767       10.1240      -12.4880       6.11620      -20.3444       1.16517      -2.15901       2.21688      -2.10792       6.61044       1.29577      -3.26038      -1.95104     -0.568781       12.8247       17.7193       18.7703       19.9438       19.5214       18.9175       17.0808       15.3897       13.3369       11.2070       9.25789       7.27032       5.67735       4.25818       3.15172       2.22536       1.52526       1.01771
  23   7 1969.6357    0.5625  0.5421  8.9507 -0.0055  0.0222   0.0155   0.0443    0.0825   0.0000   437.6698      -2.14226       17.0865      0.871192      -2.22767      0.385781       4.41573       1.57450     -0.896192      0.529453      0.480602     -0.812743      -1.13017     -0.112196    -0.0767426     -0.260470    -0.0745659     0.0973698       1.62559       2.04467       1.98015       2.24294       2.17156       2.21415       2.11735       2.01591       1.83281       1.32185      0.959087      0.769862      0.699172      0.589927      0.435233      0.303903      0.202096      0.148360
  23   8 2131.0772    0.7893  0.7982  8.9458 -0.0030  0.0234   0.0178   0.0546    0.1244   0.0000   435.4578      -3.11000       15.6217       1.32592     -0.927424     -0.300827       2.36894       5.69703       1.95356     -0.587284      -2.16871     -0.125183    -0.0380201      0.337736      0.115985     -0.136575     0.0678136    -0.0917171       1.48382       2.08778       2.06432       2.32397       2.26726       2.24056       2.02397       1.86542       1.63403       1.28971       1.10104      0.819753      0.678656      0.516679      0.394788      0.289286      0.195793      0.139093
  23   9 2287.4364    1.0582  0.9760  9.4231 -0.0028  0.0240   0.0211   0.0594    0.1324   0.0000   435.7832      -2.60566       17.0554       2.03883      -2.84502     -0.214220       4.59577     -0.594631      -2.36953  -0.000278243       2.50404       1.15342     -0.901117     -0.104102     -0.183479     -0.707876    -0.0690488    -0.0999286       1.62814       2.10586       2.30125       2.38359       2.39839       2.24384       2.14682       1.88048       1.69442       1.45447       1.19632      0.961705      0.726674      0.574689      0.434935      0.311009      0.238419      0.144677
  23  10 2439.1625    1.5327  0.9461  9.1414 -0.0020  0.0243   0.0292   0.0557    0.2641   0.0000   439.9527      0.689465       17.0799   -0.00200399      -1.04621      -3.09124       1.36635       1.24551      0.686740     -0.619289      -1.12522       1.17234     -0.151282       1.07613    -0.0326030      0.196555     0.0313895      0.207185       1.60420       2.12895       2.47317       2.38330       2.44570       2.35339       2.08055       2.01809       1.59229       1.40977       1.15790      0.938222      0.720719      0.567919      0.391165      0.307938      0.203909      0.147206
  23  11 2588.5932    1.9591  1.1249  9.8390 -0.0025  0.0259   0.0345   0.0608    0.2478   0.0000   440.1657      -3.59063       12.5578      -3.42180      -4.83747      -1.20895      -2.49528     -0.531029      -1.81790     -0.463796     -0.233406       1.49295      0.837233    -0.0209486    -0.0941344     0.0154814     -0.166783    -0.0735574       2.00440       2.64130       2.86380       3.04077       2.95369       2.89454       2.65278       2.28183       2.04175       1.67051       1.29747       1.06250      0.865024      0.640856      0.474146      0.332111      0.248711      0.164621
  23  12 2737.5434    2.5279  1.1161 10.1776 -0.0044  0.0265   0.0466   0.0609    0.2955   0.0000   436.4487      0.533899       19.0803      -2.33416      -4.84351      -1.36255       2.02545      -1.71670      -3.88523      0.898487       3.65276      0.271863      0.220468      0.346666      0.766028     -0.409997    -0.0325305      0.290752       1.94210       2.55311       2.67375       2.62765       2.57316       2.55656       2.37385       2.26455       1.90624       1.67397       1.43822       1.10894      0.908691      0.676052      0.528119      0.354686      0.238257      0.164166
  23  13 2886.0344    3.1789  0.9738 11.0032 -0.0028  0.0254   0.0636   0.0601    0.2476   0.0000   438.6578       3.65202       16.8592      -1.60707      -1.78601      -3.21852       1.30871       1.29248       2.27384       1.27078       1.31951       3.53705     -0.273744     -0.248612      0.460942      0.291511      0.112011    0.00270913       2.14393       2.94957       3.43343       3.68282       3.48030       3.32614       3.00186       2.52460       2.09971       1.73316       1.43479       1.09149      0.816820      0.604051      0.431910      0.301102      0.213000      0.146906
  23  14 3033.3454    3.7377  1.0906 11.0354 -0.0004  0.0246   0.0672   0.0610    0.2895   0.0000   439.8229       2.27158       13.0325       3.51054      0.360136      -3.52381      -1.28614       1.97629     -0.165784      0.587343     -0.347229      -1.66804     -0.936647      0.418050      0.611861     -0.140868     0.0586551      0.123001       1.69201       2.34395       2.46499       2.62812       2.57576       2.35885       2.30932       1.91700       1.85995       1.45369       1.32567      0.994610      0.836335      0.578938      0.440029      0.314662      0.212363      0.145329
  23  15 3179.5937    3.9711  1.1699 11.4347 -0.0045  0.0270   0.0714   0.0628    0.2298   0.0000   439.6640       2.23977       13.3209     -0.438264     -0.430214       2.37048      -1.11141       2.22756       1.23355       2.09598      0.466127      -1.91181       2.10234      0.499806      0.892209     -0.188108     0.0884624      0.326913       1.90103       2.73499       2.83650       3.13281       2.91821       2.87196       2.55586       2.29645       1.97295       1.67531       1.43969       1.11478      0.876133      0.651425      0.470739      0.340375      0.229420      0.161897
  23  16 3325.4089    3.5142  1.6810 11.0536 -0.0001  0.0302   0.0513   0.0759    0.1359   0.0000   443.0516      0.543853       19.8406      -3.50795     -0.874610      -2.89663      -3.54259      -2.87365       3.85826      -1.84620     -0.559421      -2.15886      0.310324      0.207651    -0.0369817     -0.238612    -0.0630619      0.186875       2.12297       2.70514       2.84217       3.05480       3.05820       2.97438       2.74398       2.45804       2.13699       1.76290       1.53404       1.20982      0.949077      0.701817      0.555928      0.385891      0.281649      0.193891
  23  17 3471.0952    2.8736  2.7133 10.4957 -0.0003  0.0414   0.0327   0.0978    0.0908   0.0000   439.4949       1.76361       15.2719       1.74731      -3.22368       3.23294      -1.83382      -2.66021      0.529980      0.348849       1.33323      -1.18708      -1.18271      0.521221     -0.824743     -0.395428     0.0626131      0.406256       2.65564       3.75843       3.93274       4.33281       4.09443       3.94232       3.72419       3.30283       2.86623       2.50523       1.99126       1.62313       1.27657      0.971615      0.723279      0.517344      0.352631      0.248119
  23  18 3616.5960    2.3984  4.0918 10.1795 -0.0014  0.0506   0.0236   0.1288    0.0749   0.0000   443.0471       1.71889       17.8446      -6.39940      -3.59455      -1.07621    -0.0739802      -5.70909      -6.70579       1.41600       1.71727      0.386076      0.622047    -0.0891394       2.79270     -0.597921     -0.284048     -0.333362       3.48611       4.55287       4.89276       5.25152       5.21542       5.00751       4.61224       4.11965       3.58823       2.97168       2.61801       2.05770       1.62664       1.19220      0.906164      0.654993      0.458184      0.317446
  23  19 3761.9528    1.9967  5.5714  9.6961  0.0007  0.0626   0.0174   0.1590    0.0755   0.0000   434.9592      -1.66794       17.6353       1.47204      -6.22599      -10.9148     -0.337114      -7.42174      -6.33947     -0.393497       4.24501      0.458172     -0.644889      0.347968      0.908929       1.28279    -0.0126882     -0.707037       4.44569       5.75377       6.35235       6.48144       6.52231       6.04654       5.61228       5.13074       4.56358       3.93879       3.24035       2.67887       2.09626       1.58680       1.13522      0.834483      0.565138      0.392684
  23  20 3907.0923    1.6732  7.8445  9.3384 -0.0012  0.0802   0.0126   0.2040    0.0641   0.0000   436.0534       1.97964       20.1043      -3.43012      -8.49668      -1.50253       11.3321       11.5673       21.0288      -13.7429      0.948742       4.62318      -1.18149      0.527003      0.919001       1.81432      0.753862      0.500856       5.62785       7.37194       7.91735       8.30406       8.43954       7.86676       7.34495       6.46174       5.86051       4.94476       4.12779       3.28923       2.61476       1.93997       1.47691       1.04345      0.732816      0.499247
  23  21 4051.9734    1.4110 10.5239  9.0706  0.0002  0.1011   0.0095   0.2693    0.0592   0.0000   444.8411       23.7132       1.08596       4.17765      -9.83373       5.98667       1.74317      -4.44690      -7.12255       8.35593       2.97120      -1.58809     -0.518252      0.770904     -0.313972      -2.19582       1.82809     -0.100179       6.96323       9.42077       9.96280       10.6542       10.7548       10.1116       9.33862       8.44668       7.31214       6.20376       5.08148       4.12602       3.17597       2.43390       1.84145       1.30716      0.917354      0.627955
  23  22 4197.2400    1.1618 12.7735  9.1368 -0.0011  0.1249   0.0075   0.3400    0.0474   0.0000   429.6115      -2.29794       3.05598      -2.02305      -2.47451      -21.8257      -4.87594       7.44280      0.349394      -17.8499       1.51697       2.98194       7.60145      -1.46655      -3.56732       1.19008     -0.947934      0.677426       8.34091       11.3812       12.0460       12.7577       12.7909       11.9239       11.2700       10.1843       8.89121       7.58328       6.33874       5.02018       3.98160       3.01859       2.26870       1.63050       1.13370      0.777101
  23  23 4342.4951    0.9828 15.8265  8.9147  0.0003  0.1565   0.0058   0.4120    0.0455   0.0000   440.7689      -23.8862       12.3790       10.3104      0.146811      -8.20104      -27.5235      -4.98464       41.2534     -0.628874      -3.93934       5.19593      -6.60078       2.36869       3.48738       1.08231      -2.10947      0.200203       10.8372       14.2835       15.1840       15.8582       15.7249       14.9225       14.2316       12.8954       11.2622       9.62428       8.00337       6.42255       5.09885       3.85884       2.91853       2.08782       1.47923       1.01513
  24   5 1653.6863    0.2471  0.2475  8.9092 -0.0034  0.0154   0.0113   0.0357    0.0385   0.0000   439.5799     -0.818840       18.2295    -0.0450311      -4.03407       2.19449     -0.448146      0.122662       2.08478      -1.25081      -1.12396     0.0620683      0.325653     -0.143274      0.258931     0.0728348      0.117493      0.105101       1.18674       1.54648       1.78189       1.85086       1.77327       1.56439       1.52711       1.28375       1.30524       1.08049      0.959300      0.774156      0.643680      0.489167      0.341935      0.219300      0.151692      0.112015
  24   6 1826.3116    0.3949  0.4031  8.9001 -0.0116  0.0173   0.0128   0.0382    0.0574   0.0000   439.1420      -1.83941       19.1054     -0.456858      -5.00512      0.369614       1.23379       1.50997      0.111104      0.790389      0.190535     -0.884535     -0.312893      0.859435     -0.148148     0.0958914    -0.0949831     -0.231484       1.18676       1.38577       1.67528       1.57826       1.64572       1.69468       1.33814       1.38280       1.21275      0.989205      0.912667      0.728936      0.569288      0.467672      0.330371      0.245072      0.173154      0.113807
  24   7 1993.5438    0.5602  0.6100  9.0106 -0.0031  0.0261   0.0142   0.0448    0.0810   0.0000   438.2934     -0.302271       19.9900      -1.57479      -1.45035      -2.45892      -2.16065       1.40283      -2.68536     -0.413810      -1.26758      0.602505      0.124735      0.415364     -0.453408      0.196155      0.108346     0.0382474       1.49662       2.19861       2.24270       2.24313       2.59536       2.26115       2.28808       1.94516       1.70770       1.33723       1.24354      0.966591      0.798654      0.580329      0.407807      0.328886      0.211186      0.167554
  24   8 2156.7149    0.8282  0.8658  8.8675 -0.0032  0.0226   0.0169   0.0542    0.1257   0.0000   442.0992      0.750178       14.4252      0.352170      -1.47491       1.20367      -4.04092      -1.56621      -2.28640     -0.220021      0.707752      0.618905     -0.334047     -0.214847     -0.177608     -0.276589     0.0533403     0.0224259       1.52152       1.98896       2.06532       2.21935       2.08329       2.09452       1.98430       1.66565       1.56665       1.37922       1.20571       1.01904      0.799982      0.603225      0.446640      0.310099      0.222381      0.149772
  24   9 2314.2597    1.1781  0.9962  9.3483 -0.0057  0.0240   0.0225   0.0588    0.1544   0.0000   442.0763      -2.53539       13.9136       1.52314      -3.92719      0.689178      -1.89335      -2.96700      -1.57146      0.274340      0.837464     -0.323960     -0.281536    0.00860830      0.607462     -0.293907      0.547500    -0.0236875       1.46114       1.98322       2.08876       2.25958       2.24317       2.15395       2.02066       1.82596       1.52453       1.39828       1.20040      0.976072      0.778081      0.587520      0.421709      0.348023      0.218730      0.159776
  24  10 2467.0116    1.6313  1.0369  9.6566 -0.0018  0.0234   0.0299   0.0615    0.2026   0.0000   437.3162      -3.28519       15.8504     -0.420864      0.101853       3.36566      -3.84565     -0.567254     -0.732282      -1.12639      0.122011      0.525315    -0.0829755     0.0701128     -0.215317    0.00948008     0.0222413    0.00433298       1.50009       1.96450       2.20949       2.24567       2.24442       2.18165       2.03003       1.71977       1.61745       1.40306       1.17366      0.949676      0.743508      0.569624      0.436629      0.311473      0.234091      0.149518
  24  11 2617.5598    2.1353  1.1255 10.0072 -0.0012  0.0253   0.0388   0.0651    0.2626   0.0000   438.2185      -1.15845       17.5834     -0.877440      -2.08215       5.01669      -6.00628      0.801435       3.74239      0.751259      -1.78313      -2.30001      0.823650      0.341772      0.484019      0.510434     -0.260858     0.0974809       1.64515       2.27652       2.28109       2.41955       2.32081       2.49429       2.25508       2.03568       1.79166       1.43845       1.23557      0.987741      0.807313      0.603946      0.490712      0.346563      0.252984      0.173759
  24  12 2767.6077    2.7225  1.0762  9.9978 -0.0014  0.0237   0.0471   0.0579    0.3410   0.0000   439.3230      -1.28081       18.7709      -1.96008     -0.218111    -0.0810258     -0.518028    -0.0498757     -0.131100      0.670743      0.458924     -0.774071     -0.953455      0.177856     -0.301508     0.0711680     0.0685875      0.235637       1.67812       2.18287       2.24442       2.38800       2.51204       2.29611       2.18070       1.87326       1.73722       1.48042       1.23038       1.03303      0.793750      0.645513      0.442877      0.333662      0.245290      0.166265
  24  13 2916.9032    3.5843  0.9110 10.7177 -0.0011  0.0218   0.0667   0.0522    0.2854   0.0000   440.3144      0.681402       14.0428       2.74545      -2.41547       3.39590      0.440326       1.20634       1.45400      0.746790      -1.05206     0.0297356    -0.0466070     -0.386316      0.375232     0.0330291     -0.123608     0.0520082       1.55933       2.03928       2.15929       2.14950       2.22714       2.08654       2.12676       1.83302       1.63466       1.29581       1.02553      0.849508      0.699224      0.571251      0.421619      0.327005      0.216491      0.148605
  24  14 3064.9548    3.9349  1.0222 10.3319 -0.0032  0.0222   0.0711   0.0559    0.6296   0.0000   436.7354      0.791681       14.2232       4.04951       1.38413       1.23350      -1.25122      -1.53602       1.33180       2.91751     -0.420622      -1.62035     -0.829429     -0.786211     -0.161015     -0.282865     -0.115056     -0.421424       1.55317       2.04157       2.12185       2.34395       2.29301       2.24233       2.09986       1.85045       1.62735       1.36054       1.14440      0.896752      0.753167      0.559694      0.425921      0.323082      0.211381      0.162572
  24  15 3211.8971    3.8282  1.3143 11.2316 -0.0013  0.0262   0.0628   0.0668    0.2257   0.0000   440.9577      -1.24533       14.2595      -5.25801      -4.89482       1.98042       2.86131      -3.74038      -3.32471     -0.794176      -2.39164    -0.0676718     -0.517607      0.217707      0.119846     0.0117957     -0.145699     -0.268704       1.76279       2.27371       2.45318       2.77452       2.67599       2.58181       2.40688       2.09768       1.88316       1.63069       1.27012       1.03627      0.837100      0.656339      0.492090      0.346928      0.252780      0.174093
  24  16 3358.4274    3.2721  1.8592 11.0843 -0.0006  0.0314   0.0446   0.0793    0.1099   0.0000   439.0058     0.0807600       13.1276       4.65957      -2.71338       2.45526       2.44590     -0.390623      -2.82261      -1.16247      -4.24113       1.48928       1.18535      0.854672     -0.712089      0.395423     -0.214823      0.251622       2.23231       2.80316       3.16774       3.29179       3.24986       3.04922       2.90955       2.66266       2.29141       2.03216       1.62260       1.33117       1.06751      0.784329      0.618625      0.455415      0.337030      0.233597
  24  17 3504.7072    2.7942  2.9051 10.4149  0.0004  0.0399   0.0304   0.1014    0.0857   0.0000   437.4965       2.34995       16.0472       2.60615       6.16423      -7.90379      -4.19253      -5.13043      0.338844       1.44764      -2.68171     -0.429051      -1.15332     -0.128104       1.11989      0.138290     -0.323380    -0.0965776       2.69518       3.53042       3.77634       4.00005       3.88518       3.88419       3.50247       3.22067       2.85375       2.46007       2.07110       1.64202       1.34041       1.02089      0.778736      0.559929      0.400673      0.282866
  24  18 3650.8158    2.3057  4.5366  9.9546 -0.0013  0.0522   0.0209   0.1356    0.0716   0.0000   440.2539      0.859377       17.3208      -1.38555      -4.64136      -5.26230       2.60789       2.79935      -7.98375      -1.57966       1.68835       4.60080      0.338315      -2.72282      -1.21286     -0.715961       1.38657     -0.341368       3.58990       4.75434       5.01416       5.31757       5.18584       5.00114       4.64769       4.34851       3.72921       3.33497       2.74843       2.30285       1.81732       1.38121       1.03061      0.748484      0.540882      0.371139
  24  19 3796.6170    1.9509  6.2506  9.6465 -0.0005  0.0654   0.0157   0.1705    0.0668   0.0000   438.9126      -5.92959       13.5820       3.34160      -8.90778      -5.62369      -13.4309    -0.0312642       6.74901      -5.25760      0.371757       2.12687       2.05115      -1.77612      -2.52771       1.07415      0.127693      0.129581       4.33067       5.57990       6.02730       6.47010       6.38974       6.11314       5.80484       5.27032       4.63545       3.97077       3.29161       2.65976       2.13732       1.68439       1.25017      0.939774      0.659415      0.457426
  24  20 3942.5247    1.5896  8.6813  9.2408  0.0001  0.0835   0.0112   0.2259    0.0614   0.0000   443.9366      -16.5375       14.2490       4.10334      -19.9266       3.39779      -12.1826      -7.48128      -3.80313     -0.173692     -0.321837       4.50551     -0.269495     -0.998005      -1.29538      0.202106      0.145963     -0.289717       5.37428       7.14378       7.80545       8.22584       8.07284       7.90986       7.38983       6.58737       5.91173       5.03175       4.21592       3.47331       2.80359       2.14182       1.59213       1.15384      0.835173      0.575791
  24  21 4087.8177    1.3207 11.1041  9.1680 -0.0007  0.1057   0.0086   0.2860    0.0512   0.0000   441.8968      -5.82591       40.3348       5.91022      -7.31043      -16.3939       17.1361      -10.4321       14.6805       3.31348      0.661937      -3.82397      -4.08900      -4.60445     -0.513256       1.28904      0.806111      0.661739       7.10341       9.48589       10.3473       11.0372       10.8239       10.4015       9.82975       8.81190       7.64900       6.55050       5.42959       4.45439       3.50348       2.67519       2.03243       1.51050       1.08734      0.763430
  24  22 4233.4061    1.1252 13.5833  9.0925 -0.0014  0.1306   0.0069   0.3464    0.0458   0.0000   450.5075       17.9190      -9.55843      -13.1040       9.30555       2.65790      -16.9360      -1.05550      -11.1113      -2.75797       1.32481      -3.54247       3.18025      -4.97768       2.98226      0.687732      -2.70538      0.177412       8.39285       11.3176       12.0607       12.8356       12.5883       12.4159       11.2990       10.5491       9.22610       7.96886       6.60079       5.43325       4.33916       3.35212       2.54318       1.82709       1.32602      0.920563
  24  23 4378.9777    0.9328 15.9277  8.9282 -0.0008  0.1579   0.0055   0.4197    0.0430   0.0000   469.0482      -11.2681      -5.24837      -18.9036       2.04137       31.9563       1.12980      -2.06603      -20.4226       5.62173       14.2760      -5.68129      -2.59310       1.06366      -4.21089      -3.07555      0.727930     -0.520413       10.2641       13.7985       14.9632       15.8559       15.7295       14.9836       14.0847       12.8564       11.3438       9.72752       8.03664       6.51057       5.19362       4.08403       3.06533       2.24786       1.59882       1.12453
  25   6 1847.9049    0.4212  0.4467  8.9131 -0.0068  0.0194   0.0126   0.0398    0.0593   0.0000   440.6262     -0.675594       20.0057       1.09869      -3.21408   -0.00988000     -0.340389      -2.39337      -1.14779     -0.348404      0.546385     -0.283698      0.144581     0.0476576      0.452060      0.366462     0.0540671     0.0526850       1.52434       1.86491       2.05578       2.30065       1.97304       1.96865       1.54521       1.46551       1.50980       1.45869       1.21698       1.14891      0.888322      0.641996      0.530924      0.333049      0.217223      0.152594
  25   7 2016.8854    0.6000  0.7859  8.8363 -0.0032  0.0251   0.0132   0.0510    0.0965   0.0000   439.6251      -1.46545       18.2615       2.64807      -1.06237     -0.217822       1.48893     -0.818160     -0.989311     -0.903894     -0.691186     -0.333693    -0.0843592     -0.636491      0.517235    -0.0724123      0.166617      0.273489       1.49733       2.25344       2.33007       2.72185       2.45773       2.62546       2.24398       2.14428       1.72910       1.56182       1.21541       1.00762      0.766967      0.591344      0.453706      0.339345      0.280499      0.192174
  25   8 2181.7195    0.9306  0.7938  9.1207 -0.0009  0.0220   0.0190   0.0491    0.1218   0.0000   437.9327      -1.11755       18.0865      -3.88874      0.580899      -2.24234     -0.280215      -1.12135      -1.93836      -1.63903      0.145330    -0.0101692     -0.251542     -0.787903    -0.0722403    -0.0654734    -0.0345961    -0.0450246       1.50828       1.72724       1.93566       2.15874       2.18132       1.95039       1.89978       1.76995       1.53438       1.27600       1.13137      0.903814      0.679714      0.528055      0.436263      0.338229      0.249909      0.175416
  25   9 2340.4487    1.2431  1.1884  8.9589 -0.0010  0.0254   0.0209   0.0623    0.1899   0.0000   435.8098      -3.73671       15.2527       4.32973      -2.86705       1.46657      0.934833      0.871498     -0.375238     -0.460140      -1.27303       1.16469      0.300032      0.604136     -0.171098      0.132200      0.348220     0.0466225       1.53937       2.00563       2.20934       2.28843       2.32405       2.25862       2.10191       1.95787       1.79475       1.48979       1.25952       1.06961      0.785194      0.665994      0.513397      0.382726      0.283314      0.193831
  25  10 2494.3406    1.7217  1.1149  9.4546  0.0007  0.0248   0.0295   0.0567    0.2390   0.0000   439.5706      -3.83709       18.7866       1.35169      -5.40400      -4.78754       2.86506      0.201434      -1.41686      -1.88259      0.960339      0.380530     -0.641433     -0.262733     -0.330595      0.343201     -0.223885      0.159640       1.58598       2.13070       2.24818       2.37221       2.38219       2.32342       2.26862       1.97600       1.70958       1.52585       1.24715       1.00421      0.821970      0.660694      0.484600      0.379986      0.262176      0.184396
  25  11 2646.1696    2.2198  1.1185 10.0061 -0.0006  0.0235   0.0384   0.0613    0.2701   0.0000   435.7946      0.674425       15.5370      -1.02643      -2.60020      -5.22604     -0.301018     -0.675973       1.30874     -0.646117      0.246888     -0.343366     -0.843040     -0.435264      0.149890    -0.0268137      0.444983    -0.0574517       1.56769       2.00200       2.19101       2.23187       2.25200       2.09046       2.06084       1.89301       1.66569       1.48082       1.22519       1.05439      0.802628      0.663569      0.498023      0.350053      0.270354      0.193201
  25  12 2797.2840    2.9249  0.9321 10.6914 -0.0020  0.0206   0.0533   0.0515    0.2112   0.0000   438.3592      -2.59605       12.6078       2.91585      -1.61486       2.39765     -0.679955     -0.380607      0.815739      -1.31924     0.0464223     -0.271374    0.00990004     0.0478255      0.739244     -0.484818     0.0192541      0.273794       1.32244       1.73997       1.88957       2.00675       1.98000       1.96242       1.79254       1.63426       1.48450       1.23578       1.06784      0.842993      0.693609      0.539823      0.414021      0.310627      0.219270      0.166811
  25  13 2947.3131    3.6502  0.9697 10.5336 -0.0011  0.0212   0.0639   0.0514    0.3465   0.0000   436.9882      -1.28357       14.5075      -1.18625      -2.89879      0.704293     -0.843142     -0.720952       1.69895      -1.39433       1.39940   -0.00581439       1.01549      0.211888    -0.0874725     -0.172255     -0.111125    -0.0619882       1.47317       1.80758       1.93594       2.14331       2.15520       2.11553       1.82630       1.64634       1.59191       1.43141       1.12458      0.878929      0.765294      0.602012      0.442805      0.323284      0.233128      0.170317
  25  14 3096.1018    3.8736  0.9859 11.6104 -0.0003  0.0230   0.0707   0.0547    0.2016   0.0000   439.0483       2.18772       16.6072      0.410048      -2.23756     -0.666621      -4.56223       2.09775      0.223579      -1.11083      -1.10779     -0.768794      0.645907      0.366648      0.148523     -0.121698     -0.133381     0.0430015       1.58106       1.89224       2.00727       2.19101       2.22014       2.16568       2.02537       1.86882       1.65459       1.36419       1.18247      0.977238      0.808883      0.652703      0.479789      0.357169      0.245933      0.183508
  25  15 3243.8002    3.8063  1.3611 11.0291 -0.0083  0.0270   0.0585   0.0648    0.2230   0.0000   439.7861      -3.21081       14.7207     0.0740525      -4.53941     -0.890319       3.00971     -0.306370      -1.32464    -0.0261520       1.45923       1.03758      0.188121     -0.564338       1.11146      0.132687      0.325421    -0.0813366       1.81554       2.31709       2.39265       2.65531       2.74939       2.57894       2.38201       2.15140       1.92039       1.67069       1.45924       1.15486      0.937971      0.703222      0.544995      0.425684      0.307372      0.212443
  25  16 3390.9482    3.2191  2.1058 11.0142 -0.0007  0.0326   0.0408   0.0851    0.1036   0.0000   439.4828       1.60303       12.9683      -3.77057       2.08344      0.509040       3.40748     -0.787817      0.617637     0.0973457      0.180072      -2.12658     -0.693967     -0.374580     0.0764833     -0.302556   -0.00380720      0.451235       2.12671       2.77638       2.98097       3.11600       3.10032       3.03146       2.93109       2.57436       2.31903       2.04488       1.70058       1.37538       1.08939      0.874962      0.662157      0.508302      0.370292      0.268812
  25  17 3537.9119    2.6659  3.3048 10.4028 -0.0007  0.0433   0.0270   0.1059    0.0768   0.0000   439.1357      0.281363       14.3115     -0.229441      -1.03169       1.36015      -7.35012      -1.51263       3.56260      -2.13897      -1.99397     -0.825692      0.653032      0.910324     -0.763585      0.186372      0.602864     -0.165891       2.73837       3.68151       3.94746       4.20726       4.08133       4.07461       3.71706       3.44442       2.99646       2.73987       2.25723       1.88908       1.53167       1.16595      0.882784      0.660166      0.482895      0.333289
  25  18 3684.7376    2.2063  4.7962  9.9218 -0.0005  0.0546   0.0192   0.1354    0.0690   0.0000   444.5198      -2.82203       20.6470       13.3318      -3.21381       3.67266       2.81994      -1.29936       4.24483      -7.17978      -1.84211      0.945249      0.964209      0.309600     -0.201588     -0.605200     -0.674197     -0.220502       3.49278       4.59149       5.01842       5.23503       5.28697       5.15837       4.85080       4.32188       3.90638       3.30156       2.78561       2.33640       1.88089       1.49021       1.13075      0.820213      0.582530      0.414988
  25  19 3830.9445    1.7966  6.8709  9.5647 -0.0003  0.0686   0.0137   0.1838    0.0626   0.0000   436.7962       4.09154       14.5975       2.14505       1.59704       2.06200      -9.65028      -1.89355       3.87386      0.213081      -1.01868      -2.66913       3.10630      0.410778       2.43902     -0.220993     0.0493279      0.289306       4.42082       5.79117       6.16456       6.62394       6.58191       6.28506       6.04272       5.53372       4.87067       4.21431       3.63998       2.90339       2.33399       1.86007       1.42651       1.06750      0.771310      0.545298
  25  20 3977.4489    1.5313  9.3612  9.2246 -0.0003  0.0876   0.0103   0.2360    0.0594   0.0000   443.7198      -2.70485       14.4724       9.94843      -3.13638      -13.9047      -1.29586      -4.57033       10.0093      -4.35298     -0.538492      -4.53980     -0.423112       3.04882       3.26281     -0.955295      -1.01840      -1.15930       5.60970       7.47799       8.06559       8.74925       8.49209       8.25065       7.75729       7.11540       6.28452       5.42499       4.54302       3.75650       2.97512       2.35794       1.76397       1.33921      0.973814      0.699803
  25  21 4123.4347    1.2893 11.3665  9.1854  0.0001  0.1067   0.0083   0.2890    0.0499   0.0000   436.1961      -7.02703      -4.54750      -10.4030       7.65445      -9.60187      -7.31111      -2.62465      -4.53504      -9.02887      -7.05414      -1.76326       2.07432       1.87081      0.828734      -1.90108      -1.52524     0.0843739       6.74216       8.93877       9.64761       10.3454       10.3963       9.97422       9.39720       8.54879       7.61638       6.59826       5.46482       4.51759       3.62479       2.84218       2.19986       1.61385       1.20451      0.839008
  25  22 4269.5603    1.0605 14.0902  9.0884 -0.0014  0.1354   0.0063   0.3652    0.0431   0.0000   427.0626       5.89198       49.2483      -1.73076      -5.16421      -17.1625       9.77478       3.65616      0.968965      -6.93483       8.38190       7.87887      -3.77885      -6.67688      -1.47276       1.74141       1.06259     0.0364595       8.39988       11.2557       11.9575       12.8269       12.7642       12.5184       11.6386       10.7989       9.53282       8.25142       6.90789       5.75710       4.61869       3.63620       2.76620       2.07625       1.49769       1.07440
  26   6 1868.9966    0.4578  0.4127  8.8962 -0.0040  0.0154   0.0137   0.0351    0.0594   0.0000   441.5343      -2.68869       20.3898       1.57722      -1.63977       2.68202      -2.57567      -1.74977       2.17848      0.709186    -0.0641136    -0.0572589    -0.0859130     -0.417244      0.124704      0.187908      0.264269      0.207554       1.03790       1.25529       1.35404       1.51863       1.49000       1.41661       1.39593       1.27610       1.12397      0.976706      0.827143      0.664099      0.549006      0.387623      0.324785      0.251185      0.199308      0.155725
  26   7 2039.7017    0.6495  0.7294  8.7956 -0.0035  0.0207   0.0141   0.0465    0.0993   0.0000   441.2669     -0.742433       21.7620      0.320039      -3.91952      -1.84102       1.99951      -2.13573      0.984627     -0.589885       1.79192      -1.04884       1.20372      0.225750    -0.0823384    -0.0261523      0.489325      0.137348       1.31512       1.59868       1.77591       1.96354       1.89898       1.79340       1.70747       1.59164       1.42510       1.22821       1.08218      0.907790      0.722588      0.570139      0.434136      0.337514      0.247138      0.172197
  26   8 2206.0316    0.9243  1.0114  8.8204 -0.0008  0.0249   0.0168   0.0565    0.1517   0.0000   439.4166     -0.919597       18.5159     -0.557519     -0.283057       2.12228      0.438441      -3.77440     -0.299876     0.0783130       2.09792      0.160254      0.624674     -0.422918     0.0857638     -0.390263      0.230629      0.170470       1.60288       2.25602       2.29630       2.50148       2.22845       2.28362       2.05824       1.95959       1.75063       1.56687       1.43141       1.19111      0.992788      0.789648      0.582738      0.418165      0.297493      0.215679
  26   9 2366.0002    1.3017  1.1241  9.2064 -0.0035  0.0243   0.0223   0.0589    0.1861   0.0000   439.1408      -2.07219       20.5473     -0.612459      -3.51147      0.654245       2.96320      0.299491      -2.16483    -0.0995197     -0.957942     -0.229958       1.13127     -0.624457     -0.143872      0.512524    -0.0947162     -0.505152       1.54248       2.14096       2.27039       2.44240       2.39399       2.39291       2.28568       2.06807       1.82966       1.52865       1.21672       1.00620      0.804918      0.661800      0.509298      0.393779      0.291871      0.207028
  26  10 2521.1237    1.7589  1.1374  9.6780 -0.0029  0.0239   0.0298   0.0603    0.2282   0.0000   439.2105      -1.86457       12.5839      0.891950     -0.101463       2.15966       1.64288       1.07552     -0.888041      0.442811      -1.03122     -0.828430      0.777424      0.869382     -0.275725      0.200765     -0.383664     -0.130118       1.44424       1.94643       2.14019       2.28888       2.22760       2.31244       2.02748       1.88950       1.73387       1.49934       1.16290       1.01550      0.794059      0.631164      0.511805      0.382641      0.287121      0.205472
  26  11 2674.3230    2.3836  1.1297 10.2046 -0.0032  0.0237   0.0412   0.0591    0.2672   0.0000   439.8195     -0.429591       14.4018      -5.09118      0.944436       4.01375      -1.07645      -2.37245      0.868125     -0.394991       1.12953     -0.623528      -1.79363      0.733076       1.14423      0.256766     -0.122646    0.00441378       1.47599       1.83459       2.17134       2.26016       2.15545       2.18985       1.96095       1.84964       1.65615       1.45789       1.20796       1.02605      0.805013      0.661773      0.508596      0.377486      0.272824      0.198804
  26  12 2826.5011    3.0555  0.9783 10.3326 -0.0004  0.0213   0.0538   0.0514    0.3119   0.0000   436.5414      -1.13838       17.5735       1.23343      -1.36680      -4.55189      -2.50655      -2.33380      0.385349       1.23373       1.75705      0.823427       1.04597      0.586006     -0.290925     0.0833128     -0.349530      0.174513       1.41976       1.80282       1.96291       2.07034       2.13157       2.00812       1.93020       1.80232       1.54516       1.30541       1.15190       1.02189      0.803886      0.621639      0.463883      0.356900      0.267876      0.193963
  26  13 2977.4087    3.7362  0.9567 10.7020 -0.0026  0.0205   0.0662   0.0511    0.3396   0.0000   438.5494      -2.29443       13.0683       1.00279     -0.831884      0.896678       1.23891       2.59826      0.297495      -1.50891     -0.540262     -0.681141      -1.07570     -0.736211     -0.323626     -0.393678     -0.218485    -0.0378763       1.25470       1.62782       1.80736       1.84184       1.90461       1.88937       1.75406       1.60597       1.42962       1.20640       1.03038      0.882203      0.725863      0.561536      0.440610      0.313873      0.237719      0.175817
  26  14 3126.8046    3.9983  1.0062 11.6448 -0.0004  0.0229   0.0711   0.0563    0.1992   0.0000   442.8367       2.03174       14.4157      -1.14314      -5.67487      -2.37764      0.596519     -0.648571       2.87759     0.0523317     0.0171061       1.08200     -0.644285      -1.06497      0.460526     -0.458693     0.0946503     -0.190232       1.50973       1.91772       2.12171       2.10128       2.06067       2.01585       1.79063       1.86309       1.71687       1.49475       1.23528      0.994962      0.768503      0.598909      0.468198      0.383936      0.304648      0.235583
  26  15 3275.3004    3.7066  1.5159 10.6616  0.0021  0.0266   0.0537   0.0694    0.2711   0.0000   436.5072       3.69605       17.2836      -1.83651     -0.727329      -1.40314       2.26092      -3.32685      -1.61601     0.0320011       2.65455    -0.0970102      0.769699      0.866445    -0.0959965     -0.192327     -0.140967      0.299334       1.72740       2.17789       2.47398       2.54530       2.42165       2.54531       2.34021       2.14557       1.95977       1.64432       1.35791       1.18287      0.915442      0.738938      0.576486      0.432647      0.330831      0.238288
  26  16 3423.1398    3.0216  2.3188 11.1243 -0.0003  0.0355   0.0370   0.0908    0.0891   0.0000   437.8009       2.50741       18.9741     -0.794935      0.187924       2.27060       2.93830      0.749187      0.388396      -2.21546      -2.82778      -1.81453     -0.961917       1.71491    -0.0973464      0.280849      0.149132      0.424469       2.21573       2.86197       3.10831       3.23776       3.20594       3.10405       2.89488       2.77850       2.57015       2.17143       1.89544       1.52819       1.24815      0.968477      0.763301      0.595407      0.439131      0.329662
  26  17 3570.8503    2.5530  3.4736 10.3983 -0.0012  0.0435   0.0255   0.1092    0.0751   0.0000   441.2851      -1.19637       18.3532      -5.27049      -6.00954      0.990613       5.18033      -2.67943     -0.438924     -0.724965     -0.596800      0.341463       2.06509      -1.15299       1.05595     -0.825675      0.120403     -0.598225       2.71214       3.48251       3.83669       4.08988       4.05920       4.02715       3.77247       3.40059       3.10222       2.65843       2.30187       1.90517       1.50781       1.17920      0.939738      0.724880      0.530547      0.391894
  26  18 3718.2451    2.0936  5.3267  9.8295 -0.0008  0.0564   0.0173   0.1466    0.0647   0.0000   437.4316    -0.0479668       18.0703      -5.71080      -10.5785      -1.59890       5.13648      -4.32633      -3.36117      -5.40263       3.64262      -1.31776      -1.92504      -1.21454       1.46495      -1.45757     -0.414387     -0.216987       3.48143       4.54274       5.16496       5.49299       5.41928       5.35355       4.95192       4.54377       4.02475       3.41023       2.91764       2.41595       1.95604       1.56146       1.19352      0.902886      0.643657      0.466307
  26  19 3865.1233    1.7443  7.3025  9.5366 -0.0006  0.0705   0.0127   0.1888    0.0580   0.0000   446.1253       9.39102       26.2221      -7.65628      -5.87789       6.12812       5.55992      -2.55953     -0.881421      -5.04279      -6.90570       7.01798       4.32058      -3.22068      -1.27355      0.643515      0.520627       1.14695       4.33434       5.79644       6.33647       6.75666       6.60755       6.39327       6.05784       5.51739       5.00604       4.41899       3.77100       3.10221       2.52821       2.00818       1.52741       1.16207      0.849354      0.598590
  26  21 4158.7642    1.2265 12.2180  9.1791 -0.0005  0.1124   0.0074   0.3017    0.0465   0.0000   446.6855      -9.98694     0.0244868      -6.14197      -2.84644      -9.18823      -4.81256       3.47861      -6.51577       10.5960     -0.272492      -4.67893       6.60896      -1.95326     -0.966399      0.392910       1.00833       1.33455       6.87079       9.12497       9.87545       10.3842       10.4646       10.0587       9.67227       8.82158       7.91031       6.91899       5.96712       4.91543       4.00971       3.17672       2.45362       1.85486       1.36961      0.972406
  26  22 4305.0694    1.0296 14.5888  9.0763 -0.0003  0.1388   0.0059   0.3724    0.0411   0.0000   441.7097      -2.36788       4.91022      -16.6446      -2.21002       12.7936       6.90679       15.4595       11.5683       23.0194       1.55816      -2.32513      -5.87012      -1.39004      -2.11228       1.52706       3.54071      -1.60695       8.20967       11.0783       12.0405       12.7168       12.8137       12.4885       11.7011       10.8457       9.59879       8.54225       7.18798       6.00428       4.86520       3.88744       3.00707       2.24975       1.64876       1.18208
  27   7 2062.0276    0.6756  0.7468  8.8878 -0.0021  0.0202   0.0141   0.0476    0.0970   0.0000   438.7972       2.78961       16.4949     -0.422091      -4.21238     -0.373169      0.262066      0.165897      0.565991       2.33578    -0.0781321       2.22079      0.738310     0.0913147     -0.209721      0.228868     0.0472662    -0.0247005       1.22560       1.53780       1.70340       1.81841       1.84608       1.80672       1.72624       1.52628       1.38987       1.17097       1.07032      0.881044      0.702402      0.591899      0.459596      0.322855      0.250538      0.191379
  27   8 2229.6809    1.0136  0.9954  9.0276  0.0010  0.0231   0.0181   0.0541    0.1459   0.0000   442.1149     -0.790368       22.0771     -0.853991      -1.92639      -1.50005     -0.860725      0.356434       1.40615    -0.0757977      -1.33076      0.646205      0.455672       1.24153      0.217172      0.121598     -0.151094     -0.230463       1.36057       1.75841       2.07392       2.21794       2.18133       2.16312       1.99092       1.82703       1.62599       1.38093       1.16716       1.00252      0.785152      0.619567      0.493561      0.369414      0.275026      0.204449
  27   9 2390.9239    1.3395  1.2762  9.3461 -0.0006  0.0253   0.0213   0.0662    0.1478   0.0000   438.6705      -2.06521       21.3695       1.29093      -5.52201      -2.82338     -0.694605       3.50782       1.10991      -2.44752       1.90289      0.287518      0.629924     -0.619113      0.357057     -0.478637      0.203714     0.0191546       1.44802       2.00988       2.13519       2.38482       2.29305       2.26463       2.18730       2.00486       1.74662       1.50612       1.30351       1.05994      0.883314      0.693251      0.545328      0.416579      0.313096      0.220820
  27  10 2547.5047    1.9153  1.0635  9.9049 -0.0007  0.0219   0.0327   0.0584    0.2079   0.0000   438.7260     -0.775376       14.3267       1.04310      -1.42209     -0.541302     -0.253742       1.37902      0.769465       2.37540     -0.696373     -0.603382      -1.09270     -0.131703     -0.154715     -0.396498     -0.419234      0.120006       1.29427       1.66747       1.85790       1.98074       2.01246       1.92999       1.91276       1.71270       1.49168       1.29668       1.17108      0.896616      0.760516      0.612481      0.472936      0.371918      0.274578      0.194041
  27  11 2702.0018    2.5383  0.9632 10.2560 -0.0011  0.0210   0.0443   0.0524    0.2288   0.0000   439.6155      0.495979       12.1111       1.68321      -1.89912     -0.794405      -2.12414      0.240870     -0.540926      -2.25474      0.941135      0.893087      0.654827      0.216946       1.06026     -0.196636     -0.205038      0.178445       1.43355       1.88545       2.17793       2.28701       2.26276       2.26017       2.10172       1.92661       1.70363       1.42658       1.14414      0.943057      0.786259      0.578556      0.474819      0.361496      0.276229      0.199511
  27  12 2855.2989    3.2374  0.9594 10.0157 -0.0007  0.0211   0.0563   0.0501    0.5078   0.0000   439.7628      0.468713       12.4053     -0.961525      0.780094      -4.27098       1.90094     -0.907773      0.547681      0.115340       1.00133     -0.506608      -1.34841       1.30318     -0.180767     -0.330560     -0.569973   -0.00561980       1.28726       1.70360       1.79817       1.80730       1.90965       1.89072       1.75457       1.67669       1.48501       1.31173       1.12460      0.893301      0.780493      0.594433      0.465301      0.370276      0.289958      0.205435
  27  13 3006.9827    3.8253  1.0198 11.0062 -0.0017  0.0213   0.0653   0.0525    0.2799   0.0000   439.5605     -0.162777       14.6800      -2.19957     -0.266126      0.613953     -0.822604      -3.79282     -0.504918       1.87600      0.772594     -0.107050     -0.402281     -0.207810      0.449097    0.00867826     -0.179752     -0.351446       1.28072       1.64778       1.82489       1.91721       1.92604       1.93144       1.77540       1.65932       1.40811       1.30325       1.17955      0.953408      0.786559      0.598188      0.471423      0.375962      0.279094      0.212997
  27  14 3157.1526    3.8992  1.1251 11.3015 -0.0025  0.0235   0.0655   0.0563    0.2637   0.0000   440.0105       1.75283       13.9624      0.337312      -5.41574      -2.49922     -0.123646      -4.80399     -0.170099      -2.26665       1.31289     -0.928631     -0.131947      0.130479     -0.587917      0.112207      0.163525     -0.339453       1.48959       1.86479       2.00451       2.22688       2.11969       2.06977       2.06800       1.89981       1.63673       1.48924       1.23783       1.02319      0.836717      0.683194      0.535005      0.407243      0.306891      0.221045
  27  15 3306.4480    3.5260  1.7239 11.1001 -0.0010  0.0288   0.0472   0.0705    0.1381   0.0000   438.6660     -0.428010       17.9745       2.28265      0.495149    -0.0682560     -0.621523      -2.41654      -4.07696     -0.115817      -2.60813     -0.401159     0.0210318      0.796911      0.214796      0.272917     -0.372041     0.0358336       1.76812       2.28640       2.46711       2.61071       2.59782       2.56334       2.48434       2.28295       2.06286       1.76034       1.52510       1.23443       1.04644      0.837661      0.653025      0.498282      0.378593      0.277814
  27  16 3455.0503    2.9852  2.5794 10.6713 -0.0009  0.0354   0.0334   0.0913    0.1009   0.0000   438.7616      -2.79685       9.17186      -2.05542       2.79243     -0.627847       1.11459    0.00891695     -0.183880     -0.798173      -2.50882      -2.24162      -1.33003      -1.15156     -0.426668      0.682232      0.417519    -0.0817626       2.03090       2.73463       2.96421       3.17962       3.16087       3.12476       2.94774       2.69620       2.44604       2.14230       1.85713       1.53552       1.23960       1.00404      0.765150      0.605796      0.457207      0.334192
  27  17 3603.4543    2.4877  3.7461 10.4254 -0.0004  0.0451   0.0238   0.1143    0.0680   0.0000   437.5456       1.12653       12.0412      -4.06432    -0.0272565      -3.05494       1.07764       1.33044       3.95857       2.06505      0.171268     -0.218134      -1.31031      0.683584       1.14708    -0.0519599      0.173663    -0.0175910       2.63790       3.47599       3.77761       4.12408       4.08026       3.97827       3.82749       3.53816       3.14281       2.72053       2.34992       1.94070       1.59335       1.30621      0.986814      0.766774      0.573931      0.425871
  27  18 3751.4629    2.0094  5.7561  9.7789 -0.0002  0.0584   0.0156   0.1531    0.0590   0.0000   435.7644    -0.0824076       8.93634       7.30384      -1.85756      -2.89723      -12.0556      -3.56543      0.548813       3.84318      -3.61068       2.00178     -0.741513      0.826628      0.644030      0.244123       1.94090      0.572540       3.40077       4.56235       4.87543       5.29602       5.30205       5.19983       4.99823       4.57618       4.11111       3.48269       3.03768       2.50425       2.05309       1.64921       1.30330      0.996115      0.730257      0.544359
  27  19 3898.8764    1.7000  8.0561  9.4203  0.0002  0.0741   0.0115   0.2011    0.0567   0.0000   444.1141       8.63077       17.4527       8.13083      0.621571      -1.06236      -11.0095      0.523230       1.85329       5.30641       1.88876       2.29344      -4.80291      -3.26336       3.03328       2.84645      -1.90242     -0.627706       4.41118       5.87703       6.32245       6.69867       6.72204       6.61654       6.13591       5.74610       5.22029       4.59415       4.01303       3.29701       2.70847       2.21016       1.69616       1.31088      0.974348      0.695231
  27  20 4046.2047    1.3947 10.4368  9.2973 -0.0010  0.0950   0.0088   0.2578    0.0499   0.0000   436.4355       5.16431       14.6257      -9.43003      -6.89606       7.46095      0.479505      -13.9575      -1.70534      -9.84757       3.90788      -5.42174       6.44933       4.68981     -0.772891      -1.87276     -0.763041    -0.0587295       5.47840       7.30110       7.99369       8.46963       8.51501       8.42417       7.94217       7.27000       6.60261       5.82944       4.91350       4.13658       3.36642       2.70316       2.13239       1.62719       1.21702      0.891884
  27  21 4193.4743    1.1709 13.1268  9.2094 -0.0005  0.1227   0.0067   0.3231    0.0424   0.0000   439.8602       3.74107      -1.21960       8.99991       3.02833      -12.0368       11.9288      -16.6984      -1.30086       4.99084       1.45316   -0.00408935       4.87646       1.83146       7.31796     -0.214853      -3.71066      -1.27853       6.90553       9.38815       10.1643       10.8086       10.8578       10.5430       10.2099       9.38313       8.45041       7.41591       6.32102       5.33904       4.32436       3.51644       2.71500       2.11487       1.55468       1.15552
  28   5 1732.7261    0.3175  0.3082  8.8849 -0.0012  0.0150   0.0108   0.0295    0.0429   0.0000   439.1152     -0.788697       20.0699      -1.93814      -3.03388      0.862863       1.03072       1.04727     -0.313094      0.103768      0.109366      0.861741     0.0956089      0.631405    -0.0305627      0.117848      0.104069      0.108499      0.847202       1.10048       1.19102       1.21883       1.23276       1.31161       1.15560       1.12612      0.982826      0.855997      0.792405      0.686971      0.530703      0.491993      0.351944      0.273936      0.210818      0.141107
  28   6 1910.1011    0.4806  0.5945  8.8607 -0.0040  0.0196   0.0119   0.0491    0.0699   0.0000   441.6922       3.27010       19.4639      -2.21249      -2.06419       1.15430      0.887937      -1.05048       1.52052     -0.199695     -0.277160       1.05959     0.0411421      -1.33190     -0.333863      0.263237      0.238785     -0.331987       1.21951       1.59654       1.75530       1.90627       1.99799       1.98345       1.82929       1.55038       1.34431       1.29535       1.11877      0.939298      0.780506      0.598143      0.478539      0.405006      0.271600      0.196229
  28   7 2083.8575    0.7211  0.8526  8.7060 -0.0016  0.0226   0.0138   0.0499    0.1168   0.0000   440.3372      -1.84562       20.5927      -2.48529      -3.92497      0.709603      0.711675      -1.25954      -2.35468      -3.30598      -1.47162      0.271817      0.617107     -0.228504     -0.410241     -0.123817     -0.500721      0.289899       1.18317       1.68792       1.75471       1.90916       2.02220       1.78785       1.82010       1.55689       1.53005       1.27042       1.16480      0.938660      0.820697      0.642134      0.490973      0.388394      0.287299      0.213435
  28   8 2252.7674    1.0582  1.0348  8.7799 -0.0000  0.0232   0.0179   0.0542    0.1730   0.0000   439.0494      -4.09728       17.4439      0.729651      -3.50165       1.63803       1.64626      0.269690      0.509827      0.920176     -0.169943     -0.620571     0.0806842     -0.300145     -0.117329      0.403346     -0.150450     0.0110121       1.51442       2.06676       2.42600       2.62821       2.66239       2.54533       2.44599       2.11812       1.80841       1.57906       1.28132       1.05928      0.845651      0.679270      0.518188      0.395322      0.294951      0.216045
  28  11 2729.2602    2.6276  1.0573  9.9396 -0.0012  0.0210   0.0428   0.0538    0.3171   0.0000   438.1060       1.33017       15.9913     -0.365504      -4.12984     -0.903047      0.339375       1.26544     -0.787659      -2.56126     0.0478547      0.166593      -1.56125     -0.506386      0.270914    -0.0410734     -0.755732    -0.0137344       1.28265       1.67439       1.88108       1.91007       1.93061       1.84072       1.78685       1.60892       1.48243       1.30804       1.18687       1.00664      0.823484      0.660447      0.521438      0.404586      0.313410      0.217091
  28  12 2883.6590    3.4124  1.0639 10.5052 -0.0014  0.0230   0.0560   0.0525    0.3548   0.0000   439.6597       1.83314       17.3375     -0.945765      -2.42691      -1.52519     -0.140218      -2.11121      -1.49716       2.94660     -0.533202      0.612269      0.806182      0.241901      0.524956     -0.188089      0.401955      0.381420       1.43214       1.89332       1.94790       2.13600       2.17085       2.23595       1.98857       1.80636       1.49346       1.47748       1.29436       1.12679      0.874946      0.695328      0.532820      0.429466      0.323988      0.239718
  28  13 3036.1557    3.8327  1.0424 11.4940 -0.0012  0.0213   0.0654   0.0556    0.1949   0.0000   437.6413       1.41715       14.3704      -2.67824      -4.16024      -1.05442     -0.487608       1.03121      -3.23969      -1.27340      -1.58007      0.750981      0.711069     -0.274923      0.234383    -0.0718097     -0.311326      0.108630       1.28967       1.67139       1.85868       1.85195       1.91738       1.86441       1.86377       1.72373       1.50662       1.29296       1.13842      0.929853      0.815652      0.655594      0.539539      0.404825      0.290629      0.210024
  28  14 3187.0878    3.8832  1.2739 11.2052  0.0001  0.0238   0.0588   0.0599    0.2042   0.0000   440.6283     0.0121543       20.4298       1.18275      0.746277      -4.21538       4.52192      -2.42580       1.00902     0.0632306     -0.755884      -1.71317     -0.161986      0.321368      0.218930     -0.770745     0.0144564   -0.00315840       1.39223       1.82639       2.00907       2.07227       2.14002       2.11298       1.94158       1.83024       1.58143       1.46225       1.28367       1.09394      0.889950      0.746647      0.561585      0.448635      0.320679      0.232022
  28  15 3337.1604    3.4441  1.6598 11.0831 -0.0017  0.0273   0.0466   0.0707    0.1329   0.0000   440.0311       1.21909       13.9995       1.66646      -5.83238       1.89788      0.939982     -0.370162      0.698567      -3.75217     -0.930675      0.157968     -0.701378     -0.168805      0.724046     -0.678167     -0.456191     -0.354360       1.50981       2.05045       2.32214       2.43372       2.44455       2.41665       2.28318       2.12250       1.82927       1.70561       1.41944       1.18808      0.975313      0.817714      0.614368      0.482610      0.364803      0.271100
  28  16 3486.6367    2.8806  2.8234 10.5865 -0.0011  0.0382   0.0305   0.0917    0.0952   0.0000   438.8982      -4.90544       13.7965      -6.58302     -0.849232      -4.17124       4.00303      0.587248      -1.09059      -4.20523      -5.88746     -0.981600     -0.985037     -0.596806      0.521913     0.0208915     -0.302921      0.397610       2.17235       2.93397       3.08863       3.50082       3.50864       3.39295       3.18837       2.96269       2.72112       2.27433       2.03986       1.69667       1.42219       1.09990      0.872827      0.692555      0.509694      0.383611
  28  17 3635.5140    2.2909  4.4090 10.1512 -0.0010  0.0486   0.0201   0.1271    0.0667   0.0000   442.3912      -4.90047       13.9662       5.08282       2.01908       3.13420      -2.39674       4.83674      -2.69336       3.67422     0.0968189       3.79935       2.96973      -1.11370      0.675901      0.601277     -0.316040      0.894865       2.75454       3.62846       3.95215       4.28159       4.25109       4.26512       3.94995       3.69873       3.29523       2.98125       2.56177       2.16780       1.78978       1.44629       1.13483      0.890193      0.660915      0.490308
  28  18 3784.2250    1.9094  6.4007  9.7323  0.0003  0.0620   0.0140   0.1635    0.0543   0.0000   433.4778       3.83077       26.4633       1.26303      -1.45909       1.77575      0.922328      -2.36940     -0.215079      -4.26432      0.301100      -1.98979      0.580103       3.51883       1.85566      -2.74712      0.456079      0.216236       3.60668       4.75352       5.19993       5.70237       5.66326       5.66588       5.29145       4.98445       4.34192       3.85156       3.28846       2.72253       2.29993       1.78769       1.45374       1.11666      0.841365      0.633741
  28  19 3932.4076    1.6161  8.4353  9.3778 -0.0008  0.0785   0.0105   0.2039    0.0541   0.0000   442.3197      -1.64045       16.1487      -4.28228      -5.58793       13.8889       13.5170      -15.3462      -7.54590      -3.48244      -1.76447      -1.39365     -0.538629     -0.483947      0.656827     -0.330058     -0.840266     -0.376055       4.38964       5.91025       6.33030       6.82838       6.87525       6.84253       6.46724       5.94603       5.24009       4.81011       4.14330       3.51216       2.86060       2.34542       1.85151       1.43459       1.05189      0.782085
  28  20 4080.2824    1.3542 11.0460  9.2770  0.0001  0.0994   0.0081   0.2673    0.0478   0.0000   436.3402       10.0931       24.5701      -2.83523     -0.287472      -11.0013       3.70936      0.299363      -7.26944      -13.4847      0.551660      -3.53422     -0.893649      -2.05101       1.80787      -2.21214       1.41967      0.266618       5.62042       7.62854       8.37852       8.90196       8.85599       8.72033       8.23175       7.64902       6.91869       6.16152       5.29790       4.53887       3.73578       3.00688       2.35097       1.81745       1.37513       1.00451
  28  21 4227.9812    1.1197 13.6510  9.2054 -0.0009  0.1267   0.0062   0.3329    0.0403   0.0000   426.8555      -15.6214       23.7255      -5.67492      -11.0232      -4.17643       26.2504      -14.2082      -10.6827       2.58232       13.2464       4.08366      -9.36611      -2.71946       1.48380       1.94902     -0.970331      -1.16693       6.87095       9.42616       10.2021       10.9234       11.0740       10.9779       10.3218       9.56387       8.64509       7.66257       6.55862       5.58902       4.61881       3.74051       2.93395       2.25672       1.71327       1.23302
  29   5 1751.5417    0.3175  0.3776  8.9273 -0.0062  0.0216   0.0108   0.0342    0.0444   0.0000   441.3118      -1.64133       20.6706      0.746221      -2.79358      0.575280     -0.481781       1.03404       1.46699      0.117063      0.716642     -0.804689     -0.471350     -0.161532     -0.461639     -0.169339     -0.120465     -0.169380       1.16507       1.58849       1.60969       1.96008       1.58771       1.66248       1.58418       1.86959       1.29607       1.36239       1.07836      0.977284      0.693661      0.635233      0.479983      0.343982      0.324820      0.214617
  29   6 1930.1726    0.5374  0.5752  8.7891 -0.0050  0.0188   0.0126   0.0396    0.0739   0.0000   439.4724    -0.0922999       18.5893      -1.87239      -3.81669      -3.42675      0.193851      -2.00498       3.35817     -0.357740     0.0939508       1.60804      0.471619     -0.570041     0.0788199    -0.0635683    0.00386800     -0.127127       1.10415       1.32405       1.42601       1.66971       1.68350       1.59727       1.44217       1.39793       1.26532       1.14782       1.00171      0.830043      0.717667      0.579855      0.465944      0.344056      0.262640      0.196500
  29   7 2105.3160    0.7794  0.7931  8.8072 -0.0027  0.0192   0.0150   0.0488    0.1106   0.0000   441.8945      -5.22997       19.7436      0.474495     -0.690503     -0.307446       2.72469      -1.04564      0.803012    -0.0274174      0.576857    -0.0113895     -0.745720     -0.380659       1.18958     -0.177417   5.11283e-05      0.269868       1.02776       1.37538       1.47847       1.53351       1.60178       1.57165       1.56191       1.42849       1.31310       1.09996      0.987615      0.806883      0.723919      0.568297      0.463960      0.357325      0.262480      0.201075
  29   8 2275.2874    1.1404  1.0817  8.5580 -0.0017  0.0223   0.0187   0.0558    0.2421   0.0000   436.9469       2.29782       20.8487      -3.83398      -1.77220     -0.377512      0.390076     -0.657219     -0.450109     0.0949822       2.50788      -1.52592      0.146885     -0.524024     -0.138501      0.184965     -0.507112    -0.0714636       1.33366       1.79002       1.95399       2.08406       2.11494       1.99775       1.96559       1.76468       1.61044       1.43752       1.23277       1.08966      0.900718      0.746728      0.581373      0.453569      0.331338      0.241920
  29   9 2439.0207    1.5794  1.2008  8.9634 -0.0019  0.0228   0.0242   0.0608    0.2701   0.0000   440.6765      -1.16072       16.6532      0.147507     -0.638369     -0.913846      -1.32036      0.524351      -1.23165       1.13921       1.97311     -0.629609      0.377770     -0.376355     -0.207407     -0.184759      0.128556     -0.197934       1.20148       1.61550       1.78597       1.85651       1.91811       1.86010       1.82663       1.64849       1.55672       1.37416       1.14330      0.994466      0.792160      0.649275      0.527825      0.412333      0.328073      0.239042
  29  10 2598.6150    2.1499  1.2459  9.5893  0.0096  0.0229   0.0327   0.0601    0.2274   0.0000   438.4121     -0.982622       16.8229      0.141106       1.70576      -3.15294       2.39144       1.03779       2.98820       2.03931      0.620377     -0.870112      -1.27375      0.575476     -0.117347     -0.649407      0.147932      0.206783       1.25992       1.69882       1.71911       1.96280       1.94590       1.96981       1.73860       1.71182       1.53822       1.45718       1.20163       1.02575      0.816379      0.694726      0.560309      0.413887      0.336753      0.250533
  29  11 2756.1109    2.8587  0.9906 10.3536  0.0001  0.0203   0.0473   0.0506    0.2374   0.0000   439.8744      0.361357       19.8688       3.03107      -2.18347      -1.81478      0.262278      0.881755       1.51835      -1.95759     -0.243002   -0.00870571       1.55258     0.0416782     -0.435289      0.124049      0.590808     0.0837052       1.24382       1.62795       1.71190       1.81774       1.80421       1.85602       1.82443       1.75938       1.56032       1.33479       1.10693      0.859299      0.715828      0.587341      0.494120      0.409159      0.330277      0.250324
  29  12 2911.5667    3.4883  0.9768 11.1584 -0.0019  0.0196   0.0601   0.0518    0.2126   0.0000   439.0243     0.0865679       15.8847      0.501533      -1.08788      -2.35614      0.615830      -1.95359    -0.0714324      0.873459      0.229779     -0.955427      0.801700     -0.283348     -0.578465     0.0349409     -0.377792      0.100223       1.16474       1.53150       1.75485       1.88494       1.88802       1.86018       1.71897       1.58760       1.45346       1.28858       1.10882      0.919355      0.748103      0.594110      0.470041      0.380472      0.291934      0.212101
  29  13 3064.9086    3.9296  1.0787 11.2307 -0.0014  0.0216   0.0639   0.0548    0.2566   0.0000   439.7060      -3.13190       17.2352       1.48037      -1.38794      -1.59825      -1.81449      0.151172     -0.965027      0.725029      -1.18652      0.319361       1.70287      0.781031     -0.150975      0.717878     -0.444541      0.220375       1.23860       1.66277       1.80092       1.98763       1.94481       1.91928       1.74259       1.66001       1.49065       1.39408       1.19292      0.979943      0.820154      0.673852      0.525271      0.405607      0.307743      0.240448
  29  14 3216.6412    3.9041  1.3226 11.4021  0.0019  0.0235   0.0592   0.0651    0.1727   0.0000   439.6265      -1.21366       13.5557       1.98849      -2.04889   -0.00751486     -0.919505      -5.95220       4.59358      0.250846      -1.17812       1.88362      0.582051      0.226752      -1.35644     0.0452849      0.402447     0.0112207       1.38138       1.84035       2.06899       2.24720       2.29320       2.22384       2.11972       2.01820       1.74439       1.52965       1.28039       1.06696      0.879889      0.676398      0.564732      0.444975      0.340825      0.258532
  29  15 3367.5147    3.3234  1.9146 11.0680 -0.0025  0.0289   0.0408   0.0749    0.1014   0.0000   439.4116       1.24986       12.3802      -4.08132      0.125399      -1.15142      -1.17977      -5.35365      -1.89596     -0.655441      -1.83815       2.00089     -0.515839       1.35346     0.0120579     0.0211405      0.236105      0.447359       1.61207       2.16582       2.33062       2.54079       2.48045       2.47743       2.36171       2.23923       1.99345       1.79231       1.57382       1.30057       1.09259      0.860608      0.717613      0.562103      0.419569      0.320079
  29  16 3517.8290    2.7032  3.0923 10.5515 -0.0007  0.0392   0.0270   0.0977    0.0810   0.0000   442.9569      -5.08004       9.85241      -4.89950       2.04630      -1.79518       2.06187       2.62899      -1.71005      -3.35912      -2.61839       1.03900       1.46107       1.09261      -1.17044     -0.518745     0.0460649    -0.0782898       2.13602       2.70878       3.07242       3.31987       3.31133       3.33192       3.13409       2.95245       2.59030       2.31609       2.05347       1.74558       1.44239       1.15990      0.902539      0.741220      0.564844      0.421942
  29  17 3667.3587    2.2616  4.7443  9.9826 -0.0000  0.0504   0.0186   0.1283    0.0649   0.0000   437.8643       2.35295       8.75772      -3.47418       4.94287      -1.33156       4.75281      -3.34473       1.21566      -3.89403     -0.300416      -3.78382      0.157164     -0.440159      -1.57135     -0.335869      0.300485      0.868506       2.69161       3.60174       3.94196       4.18572       4.34307       4.22706       4.04531       3.80026       3.33651       3.00215       2.61810       2.27645       1.87099       1.53643       1.19719      0.945012      0.718378      0.540296
  29  18 3816.5630    1.8722  6.6414  9.6540 -0.0008  0.0622   0.0135   0.1705    0.0548   0.0000   441.4905      -7.35056       10.8671    -0.0847941     -0.897170      -3.79751       5.90412       13.8095      0.756291       3.13290       2.42621       4.16743      -1.51474     -0.210869       2.57522       1.48106      0.337448      -1.36815       3.39504       4.53976       4.91137       5.24466       5.36408       5.17218       5.08281       4.72245       4.28221       3.78667       3.26892       2.78570       2.29958       1.92758       1.51580       1.19025      0.898789      0.666726
  29  19 3965.4713    1.5826  9.4762  9.3092  0.0001  0.0829   0.0095   0.2202    0.0503   0.0000   443.8559      -4.60814       17.7880      -9.01993      -1.74262      -4.62395      -5.10960      -1.67314       13.6029       1.58537       1.48675      -1.15936       2.06814      0.923990       3.17629       1.21228      -2.68453      -1.11108       4.51678       5.98124       6.53399       7.08676       7.01056       7.01589       6.59536       6.19015       5.63907       5.04971       4.41934       3.71674       3.13342       2.56065       2.04901       1.56224       1.22489      0.901921
  29  20 4113.6511    1.2880 11.9322  9.2250 -0.0014  0.1071   0.0072   0.2823    0.0452   0.0000   434.1919       7.48792       25.7988       4.29147       4.16902      -20.5763       1.70906       1.07006      -1.11373     -0.789965       3.88752     -0.399394       2.55517      -8.36884      -2.88191     -0.925109      -1.57541     -0.816559       5.74115       7.66784       8.25884       9.03077       9.25484       8.93221       8.54906       8.00995       7.34772       6.52870       5.66794       4.71386       3.90148       3.26521       2.59618       2.01160       1.54995       1.16917
  29  21 4261.9212    1.0721 14.7370  9.1582  0.0002  0.1329   0.0057   0.3583    0.0383   0.0000   440.3610       7.59337       12.0796       5.16974       26.6462      -14.1879      -16.4877      0.235385      -4.31483     -0.181762       2.54360       12.3069       2.47645       1.25562      -8.04800      -1.26024       1.09033       2.22666       7.14689       9.62214       10.5200       11.1858       11.4031       11.2862       10.7240       10.0632       9.01204       8.15816       7.05065       5.94325       4.96740       3.96208       3.26543       2.51909       1.93354       1.44930
  30   6 1949.9591    0.5697  0.6296  8.7896 -0.0030  0.0201   0.0126   0.0423    0.0801   0.0000   439.5420      -2.15408       19.1884       2.27360      -2.49360      0.319276     0.0280840     -0.882579      0.235514      0.788986     -0.352337      -1.14729      0.168155      0.810714      0.710706      0.271071      0.356145      0.301133       1.07268       1.37536       1.47469       1.72464       1.77345       1.80011       1.53325       1.42736       1.37271       1.22030       1.04681      0.830712      0.692481      0.590489      0.461642      0.362047      0.269639      0.213486
  30   7 2126.3197    0.8207  0.7537  8.9872 -0.0003  0.0202   0.0159   0.0433    0.1045   0.0000   440.6906      -3.44125       22.6606      0.876266      -3.60278      -1.36161      -1.85906      0.126212      -1.10472     -0.706269      0.711056      -1.15773      0.438852     -0.876679      0.322985      0.595983      0.409593     -0.136350       1.15663       1.49673       1.54638       1.58869       1.58001       1.61361       1.69970       1.65495       1.38817       1.21612      0.972410      0.855434      0.724185      0.596954      0.497399      0.398304      0.317202      0.221520
  30   8 2297.2975    1.1725  1.0286  9.2675  0.0004  0.0212   0.0196   0.0546    0.1506   0.0000   440.6300     -0.831184       16.4939     -0.143239      -2.50323      -1.88835      -1.63332      -1.20259   -0.00426389       1.19037     -0.815710     -0.698247      0.568713   -0.00273557    -0.0236970      0.201145      0.362974    -0.0919645       1.22312       1.52943       1.69906       1.76907       1.73981       1.68279       1.66974       1.51204       1.50248       1.34407       1.15599       1.01004      0.865318      0.673337      0.549103      0.427912      0.341171      0.270366
  30   9 2462.2413    1.6239  1.1932  9.5516 -0.0022  0.0234   0.0248   0.0559    0.1796   0.0000   440.9302      -2.49789       17.8098     -0.984043      -1.05125      0.637923      -2.05301    -0.0911303      -1.65688     -0.841276     -0.359471      0.510283       1.38814     -0.110322     -0.411484      0.742299      0.266676     -0.435198       1.32647       1.71429       1.92311       2.14300       2.09707       2.16992       2.00163       1.90055       1.66369       1.51603       1.25915       1.08024      0.867553      0.706946      0.572810      0.463876      0.358288      0.265685
  30  10 2623.4449    2.1566  1.1435  9.9021 -0.0013  0.0216   0.0333   0.0565    0.2322   0.0000   443.2086      -3.00628       18.2797      -1.41981      -3.46556      -1.59238     -0.249979     -0.193669     -0.821158    -0.0924670     -0.289220     -0.710972       1.26726     -0.320115      0.417909      0.488627      0.388001    -0.0499047       1.20319       1.54981       1.61017       1.72529       1.80389       1.81092       1.73439       1.60449       1.47793       1.30940       1.14280      0.978133      0.833027      0.648058      0.538732      0.437050      0.334966      0.254921
  30  11 2782.4279    2.9397  1.0663 10.2031 -0.0003  0.0204   0.0467   0.0522    0.3065   0.0000   440.0869       2.47163       11.7894      -1.76730      -2.81577     0.0170786      -4.42611       1.85442      0.108124      -1.34319      0.384565     0.0324266      -1.76456    -0.0323787     0.0156746      0.416747      0.158279      0.114898       1.20716       1.53696       1.65983       1.78674       1.87458       1.79778       1.75072       1.60892       1.45514       1.26058       1.12863       1.01029      0.851526      0.694073      0.534965      0.425529      0.334182      0.243727
  30  12 2939.0357    3.6204  1.0541 10.7919 -0.0023  0.0200   0.0580   0.0535    0.2740   0.0000   437.9502      -1.56043       18.1575      -1.16552      -2.42050      0.943366      0.614275      -1.12036       1.03799      -2.92879     0.0339142      -2.73740     -0.542175      -1.43985     -0.672023     -0.679528     -0.741217     0.0692997       1.14477       1.48122       1.55824       1.74300       1.77729       1.70518       1.64863       1.46471       1.37701       1.22721       1.15428      0.994367      0.794436      0.624369      0.502334      0.412901      0.329602      0.244294
  30  13 3093.2726    3.8334  1.2315 11.2143 -0.0004  0.0223   0.0582   0.0595    0.2079   0.0000   441.2574       2.14304       13.0343      0.651379      -1.25048      -2.09098      -1.31459     -0.344978      -1.91644      -1.74632      -1.18409      0.864626      0.274983      0.624977      0.162699      0.385208     -0.125637     -0.240179       1.25910       1.63384       1.83735       1.94382       1.98849       1.92458       1.81766       1.74709       1.56319       1.39380       1.20444       1.04180      0.874909      0.699703      0.577206      0.450087      0.354241      0.259960
  30  14 3245.9342    3.7859  1.3874 10.8151 -0.0005  0.0242   0.0525   0.0600    0.2225   0.0000   440.4386       5.64464       15.6535    -0.0586991      -1.53989       1.29335       2.14436       1.94656       1.85403      -1.57996      0.128738     -0.195310     -0.389343      0.649166      0.872432     -0.365870      0.362920      0.134809       1.38640       1.84386       2.06815       2.32217       2.33141       2.27312       2.23965       2.04197       1.81539       1.53771       1.39386       1.11665      0.897692      0.737649      0.602284      0.479457      0.359961      0.275781
  30  15 3397.5840    3.2630  2.2256 10.8320  0.0002  0.0306   0.0357   0.0781    0.0903   0.0000   441.0114      0.853596       10.3720       4.61720     -0.115706      -1.70580      0.808108     -0.387430      0.643675      0.260932     -0.902037     -0.648848       1.02190     -0.507380     -0.446324      0.456594     0.0704114     0.0452050       1.62986       2.06501       2.29059       2.46423       2.54130       2.50338       2.38255       2.18610       2.01050       1.80424       1.59299       1.36821       1.15998      0.949430      0.776667      0.595022      0.466279      0.345483
  30  16 3548.5670    2.6446  3.3956 10.4783 -0.0002  0.0415   0.0247   0.1011    0.0709   0.0000   437.0578       3.11544       15.7782      -1.85224      -4.95513      0.362678       2.33524      -7.20277      0.217332       4.11203      -1.22671      -2.03990      0.566899      0.569157     -0.161840     -0.786803     -0.446475      0.173244       2.11571       2.93527       3.03437       3.40782       3.35024       3.50522       3.19322       3.09867       2.74420       2.44451       2.17305       1.83954       1.55274       1.22916       1.03292      0.792035      0.617727      0.468531
  30  17 3699.0242    2.1751  4.9600 10.0036  0.0003  0.0506   0.0174   0.1339    0.0591   0.0000   438.7801       1.93050       13.4143      -2.92409       4.07016      -4.13749       6.00544      -1.75982      -3.64838      0.580779      -1.69195    -0.0139838      -5.89873      -2.54096      0.401360      -1.45002     -0.762019      0.196907       2.69753       3.55267       3.84348       4.20758       4.22626       4.19939       4.02702       3.76360       3.39691       3.11956       2.67002       2.30860       1.89133       1.62032       1.25972       1.00949      0.777881      0.592756
  30  18 3848.7618    1.8037  7.0299  9.6114 -0.0004  0.0655   0.0124   0.1713    0.0523   0.0000   446.7878      -6.98107       14.9140      0.818373     -0.667815       2.97209      -2.48760       2.94142      -3.38553      -8.10432      -5.53906      -4.93724       2.64254       2.34136     -0.745311      -1.00687     -0.710357      0.300490       3.47779       4.49060       4.83371       5.25205       5.37591       5.39609       5.13484       4.84392       4.34003       3.90673       3.47723       2.95862       2.43188       2.04674       1.62422       1.30245       1.00055      0.762677
  30  19 3998.3077    1.4868  9.3977  9.3626 -0.0006  0.0857   0.0090   0.2193    0.0479   0.0000   433.7395      -2.27668       25.2454       8.60970      0.936274       16.1342      -12.8909      -7.99908      -9.50538     -0.127490      -1.49555      0.738692     -0.430165      0.853950       2.36957       2.26574      0.289868       1.43266       4.36391       6.00840       6.50748       7.07740       7.21991       7.12086       6.71638       6.45234       5.71395       5.22287       4.52658       3.86104       3.20143       2.62177       2.09449       1.69170       1.29547      0.971311
  30  20 4147.0200    1.2527 12.7224  9.2236  0.0006  0.1116   0.0067   0.2940    0.0426   0.0000   438.7522       10.1218       28.5148       5.48691      -8.87519       9.15576      -14.7729       10.0661      -9.18859       15.0495      -2.39934       5.28815      -3.77295       5.97746       4.09373      0.251679     -0.284777      0.291314       5.88160       7.96244       8.67640       9.28355       9.44866       9.51847       9.01603       8.36727       7.71208       6.79918       6.02487       5.02617       4.25716       3.50379       2.78659       2.20777       1.69883       1.30300
  30  21 4295.7294    1.0340 14.6421  9.1054 -0.0003  0.1328   0.0054   0.3553    0.0382   0.0000   448.0295      -14.2451       10.9729       4.11368       4.13318       1.39253       12.9532       1.71425       2.91589       11.1408      -3.66379      -14.7754      -1.58609       6.56899      -1.95352       3.96206       2.19372       1.41959       6.89513       9.39990       10.1774       10.9113       11.2128       11.0071       10.5416       9.96697       9.00718       8.01931       7.04445       6.03758       5.04866       4.12681       3.35350       2.62709       2.00556       1.53958
  31   5 1788.2371    0.3728  0.4559  8.9095 -0.0048  0.0177   0.0102   0.0362    0.0499   0.0000   441.2540     -0.648074       20.8546    -0.0937585      -2.07074      -2.22176       1.59461      -1.46130      0.744439       1.01035      0.216152      -1.29211      -1.25574     0.0904806     -0.358538     -0.138712     -0.219344     -0.189134      0.933470       1.19858       1.24833       1.37808       1.57892       1.50164       1.39091       1.21385       1.15801       1.04499      0.934193      0.783211      0.657910      0.506624      0.472939      0.388892      0.254156      0.200356
  31   6 1969.3907    0.5618  0.7416  8.7743 -0.0033  0.0212   0.0115   0.0452    0.0843   0.0000   441.1653     -0.346549       20.7646       1.11662      0.106853      -1.04463       2.19966       1.65294     -0.882712    -0.0735086       1.61683      0.539617      -1.25436       1.32747     -0.360259     -0.479488     -0.307430    -0.0356278       1.12825       1.57896       1.72611       2.02775       2.00438       1.99964       1.86356       1.76357       1.55517       1.34053       1.16379      0.935831      0.805639      0.639367      0.535426      0.393585      0.323284      0.246987
  31   7 2147.0111    0.8459  0.8934  8.8572 -0.0022  0.0197   0.0148   0.0488    0.1206   0.0000   439.4767      -2.53138       21.3537     -0.242713      -3.35940    -0.0988605      0.466497     -0.687408      0.158836      -2.46351     -0.145335     -0.435874      0.893928      0.481387     0.0875826      0.209888      0.308675     -0.215056       1.01660       1.33779       1.45958       1.62707       1.60626       1.58096       1.56210       1.45267       1.33225       1.21338       1.08305      0.833581      0.758612      0.616547      0.517561      0.400529      0.319475      0.239004
  31   8 2318.8811    1.2056  1.1228  9.2369 -0.0023  0.0243   0.0193   0.0553    0.1626   0.0000   440.4082      -1.39371       18.9621      -1.40453      -4.82736      -2.80227      0.377339      -1.82809      0.207378     -0.930861     -0.514985      0.639617       1.06867     -0.319441     -0.568837     -0.644745      0.398834      0.698508       1.16287       1.63883       1.72120       1.96548       1.98284       1.85246       1.89994       1.60020       1.62743       1.37299       1.26159       1.04069      0.865300      0.706054      0.591846      0.465976      0.367748      0.281199
  31   9 2484.9221    1.7338  1.2719  9.5459 -0.0023  0.0228   0.0255   0.0585    0.1823   0.0000   442.0227     -0.905274       17.7347      -2.40672   0.000587632       1.80152     -0.275723      -2.83481      -1.45091     -0.190572      0.578694     -0.702539      0.514379     -0.247962      -1.48536     0.0282113     -0.403243      0.479061       1.16670       1.57529       1.69538       1.91168       1.86226       1.86082       1.76060       1.72725       1.52188       1.33620       1.19374       1.05876      0.877356      0.725951      0.597017      0.487576      0.353762      0.276086
  31  10 2647.7595    2.3601  1.2135  9.8884 -0.0014  0.0221   0.0348   0.0555    0.2452   0.0000   441.0061      0.403219       16.5941      -3.24619      -1.32114     -0.716070      -1.24744      -2.00602      -2.00711      0.431866      -1.24009     -0.371895     -0.972057    -0.0257378      0.632200      0.616218    -0.0886120     -0.151231       1.15821       1.52373       1.66244       1.83733       1.84986       1.87533       1.78471       1.61316       1.53731       1.30610       1.19808       1.02853      0.856048      0.669861      0.556367      0.445701      0.344936      0.266615
  31  11 2808.2522    2.9922  1.0971 10.5940 -0.0023  0.0207   0.0464   0.0541    0.2334   0.0000   439.1805     -0.784786       16.7809      0.643419      -3.19253      -2.17741      -2.70034      0.545533      -1.78129       1.66935      0.208842      -1.16926      -1.02771    -0.0547619      0.196816      0.191589      0.307334     0.0672143       1.12010       1.38899       1.52493       1.65649       1.68789       1.68358       1.59582       1.54912       1.42875       1.22803       1.04957      0.922929      0.790977      0.649974      0.510069      0.407243      0.336982      0.255471
  31  12 2966.0364    3.7253  1.0075 11.2829 -0.0016  0.0194   0.0603   0.0495    0.2015   0.0000   438.2727     -0.759062       16.2137      -1.49260      -5.53488       1.24933       3.35456      0.980930     0.0996651      -2.53752     -0.529577       1.41034     -0.466309     -0.153477     -0.326884     -0.199751      0.166983      0.291414       1.03592       1.37147       1.49924       1.59878       1.58662       1.58348       1.51666       1.44048       1.31186       1.18808       1.08139      0.912274      0.772454      0.626112      0.508566      0.410864      0.319140      0.253180
  31  13 3121.2767    4.0403  1.2162 11.0852  0.0003  0.0216   0.0612   0.0571    0.2855   0.0000   440.5264     -0.678346       17.1916     -0.766955      -2.80264      0.244547      -2.70776      -1.51485      -1.86741       2.79522     -0.805479     -0.625886      -1.04003       1.05425      0.415677    0.00697634      0.203873      0.455344       1.19618       1.53637       1.64335       1.76284       1.78339       1.77210       1.73135       1.59580       1.51475       1.30144       1.19512       1.03382      0.851368      0.704408      0.583475      0.445598      0.355136      0.272932
  31  14 3274.6571    3.7032  1.7744 10.7382  0.0004  0.0269   0.0451   0.0673    0.1724   0.0000   438.3563     -0.258779       15.2471     -0.695062      -3.36150      -2.61293     -0.847635      -1.74559      0.705010       2.97368     -0.938554    -0.0835922     -0.791016      0.184926    -0.0838842      0.223742      -1.43442      0.610786       1.41060       1.82121       1.94256       2.23834       2.21687       2.17946       2.07761       1.95212       1.85172       1.61186       1.42434       1.22279       1.03364      0.846502      0.682744      0.553250      0.447030      0.326828
  31  15 3427.2839    3.0698  2.3757 10.8566 -0.0002  0.0318   0.0326   0.0808    0.0814   0.0000   440.5295     -0.245200       17.4902       1.50601     -0.250103      -4.09850     -0.117730      -2.79732      -4.57176      0.330386     -0.436116      -1.58559      0.472858       1.79502      0.229038      0.534802     -0.425259     -0.976585       1.64383       2.23491       2.40145       2.59635       2.60176       2.59305       2.46446       2.33357       2.16433       1.96227       1.71390       1.45873       1.24241       1.00827      0.840706      0.646152      0.519464      0.390952
  31  16 3579.0423    2.5185  3.8242 10.3781 -0.0002  0.0427   0.0217   0.1075    0.0635   0.0000   438.1715      -1.85045       8.31149    -0.0724755      -7.39914      -4.79674      -5.28025      -2.37939      -1.16622       1.92077     -0.955695      -2.29277     -0.510672   -0.00410853     -0.118584      -1.40320     -0.882921     -0.595150       2.25844       3.02319       3.31359       3.62662       3.62225       3.62966       3.45542       3.21448       2.99851       2.68615       2.26666       1.99547       1.63641       1.40123       1.12439      0.896481      0.690278      0.523380
  31  17 3730.1580    2.0719  5.4213  9.9202 -0.0007  0.0537   0.0156   0.1384    0.0562   0.0000   446.1809       7.29190       17.5278      -5.11165      -1.55847      0.607949       11.2860      0.635989       3.11727      -3.71065     -0.932609     -0.978021      0.560650       2.10442       1.26192       1.50964     -0.476570      0.250201       2.69833       3.67506       3.93116       4.26456       4.30303       4.27851       4.16634       3.88841       3.54195       3.21682       2.84122       2.43237       2.07397       1.70700       1.39851       1.10036      0.860312      0.654322
  31  18 3880.8486    1.7092  7.9148  9.5437 -0.0003  0.0695   0.0108   0.1866    0.0489   0.0000   440.3137      -15.5793       5.17534      0.921033      -2.35609      -9.18270       1.35438       4.10769       5.86599      -2.64197      0.778462       1.93393       2.12599      -1.18886    -0.0943574     -0.461160    -0.0146898      -1.43304       3.61869       4.82794       5.32737       5.66903       5.85242       5.75826       5.53755       5.13909       4.80526       4.32212       3.72210       3.25730       2.69705       2.22527       1.82016       1.43133       1.12946      0.882882
  31  19 4030.5690    1.4275 10.4286  9.3761 -0.0012  0.0900   0.0081   0.2454    0.0457   0.0000   452.5149      -4.43823       13.8116       10.2070      -8.84390       2.42718       6.52008       6.29498       11.6605       2.27645      -4.23176      -2.51107      0.209282      0.307861       5.93083     0.0925815      -2.09976     -0.408128       4.66035       6.12610       6.73954       7.19334       7.38396       7.29352       6.99135       6.72039       6.10033       5.47300       4.73969       4.15213       3.47855       2.93711       2.36043       1.89376       1.44902       1.11874
  31  20 4180.4642    1.1764 13.3895  9.2748 -0.0014  0.1166   0.0061   0.3188    0.0397   0.0000   444.8390      -3.99226       11.8923       2.13536      -3.66731       20.5245       7.54679      -10.4075       11.2640      0.781051      -5.16245       2.57275      -2.03946      -3.78515      0.123981       5.38476       1.44450      -1.82912       5.75551       7.82774       8.48791       9.32253       9.45251       9.31789       9.08539       8.46494       7.72640       6.93415       6.10875       5.29558       4.41042       3.70326       2.95976       2.39559       1.83432       1.40100
  32   5 1806.1803    0.4038  0.3640  8.9806 -0.0024  0.0139   0.0118   0.0328    0.0481   0.0000   439.8642     -0.969245       21.0814       1.02292      -4.81917      -1.31451      0.397677     -0.644912      0.392766      -1.48524    -0.0891031     -0.269004     -0.194072      0.523855      0.165120      0.349595      0.128712      0.146714      0.760271      0.890431      0.907886       1.07335       1.15409       1.18782       1.14340       1.02883      0.847045      0.778477      0.787971      0.723745      0.652775      0.544389      0.435700      0.319245      0.245359      0.189893
  32   6 1988.6456    0.5950  0.7772  8.8016 -0.0043  0.0202   0.0115   0.0469    0.0870   0.0000   441.1078     -0.590717       20.8424      -1.22920      -2.97148  -0.000905168     -0.559040     -0.103939     -0.673876      0.597092     -0.453811      -1.35957      0.527575       1.33255    -0.0723685     -0.133109      0.362191      0.163363       1.12134       1.48019       1.62191       1.81294       1.72864       1.70506       1.54765       1.49607       1.33113       1.28094       1.16589       1.11566       1.03876      0.888053      0.716155      0.553728      0.408765      0.296111
  32   7 2167.2970    0.8972  0.9297  9.0234 -0.0048  0.0203   0.0154   0.0496    0.1207   0.0000   439.9948       2.66135       19.7739     -0.581814      -1.58146    -0.0986795      -1.62571      0.346000     -0.407997      -1.40856       1.13112     -0.419350      -1.24221      0.485435     -0.506828      0.321379     -0.170518     -0.374005      0.984159       1.31573       1.50256       1.59662       1.65449       1.65642       1.55030       1.49211       1.31274       1.23557       1.06237      0.878465      0.780514      0.638361      0.529750      0.409086      0.319043      0.255606
  32   8 2340.0265    1.2567  1.1296  9.4147 -0.0002  0.0226   0.0197   0.0556    0.1517   0.0000   439.3332      -1.85608       19.6355      -1.98585      -1.60637      -2.32671     -0.545554      -1.02686      0.279341      -2.15952      0.623535     -0.762961     -0.256741      0.899016      0.295280     -0.248689      0.469354      0.231384       1.16876       1.61225       1.85699       1.97478       2.01246       1.96666       1.90421       1.72094       1.58543       1.41892       1.24786       1.05979      0.922985      0.770240      0.614667      0.486899      0.399016      0.283513
  32   9 2507.1947    1.8662  1.3182  9.4127  0.0003  0.0221   0.0259   0.0589    0.1873   0.0000   439.6889      -4.46412       21.5466      -2.00689      -6.42841      -2.18233      -2.27085      -1.33634      -1.41694       1.64874      -2.53687      -1.82255      0.123322      0.267613      0.226032     -0.409894      0.283897      0.181109       1.16416       1.50528       1.70697       1.82589       1.90370       1.89165       1.76674       1.70187       1.52467       1.37394       1.21801       1.01647      0.867198      0.724397      0.584625      0.466498      0.369525      0.282438
  32  10 2671.5918    2.4543  1.1755  9.5062 -0.0001  0.0203   0.0356   0.0548    0.3253   0.0000   440.2332     -0.875376       16.2689      0.160213      -3.16278      0.671178      -2.67126      -2.16031       1.47540      0.531991      0.375029      0.652489      0.941151      0.409672      0.890290       1.04839     0.0748966     -0.235382       1.07101       1.42959       1.56982       1.68825       1.70121       1.72982       1.65483       1.52695       1.40259       1.22462       1.09005      0.986660      0.828456      0.700345      0.574953      0.447071      0.349361      0.261984
  32  11 2833.6418    3.2186  0.9986 10.4034 -0.0014  0.0190   0.0497   0.0463    0.2789   0.0000   438.3755      -3.02930       15.7126     0.0606867      -2.90102      -1.81933      0.940930       1.55400     -0.321028      0.568043     -0.839615      0.166064     -0.147063     0.0295927      0.374514     -0.289473      0.423600      0.298003      0.971324       1.27158       1.42695       1.54644       1.59043       1.54839       1.46326       1.38733       1.25833       1.15305       1.05424      0.909792      0.749431      0.616604      0.501656      0.431578      0.319994      0.258874
  32  12 2992.6235    3.7950  1.1945  9.7991 -0.0013  0.0212   0.0538   0.0525    0.6157   0.0000   440.1071      0.764373       18.2008      -1.27788      -1.77064       1.29075      0.608419     -0.303016     -0.265731      -1.81023      0.350141      0.121000     -0.487852      0.343102     -0.188463      0.124828     -0.245352      0.122000       1.10599       1.38188       1.52893       1.68668       1.74249       1.70965       1.68164       1.55387       1.35911       1.24303       1.12535       1.00792      0.821014      0.671018      0.571881      0.452460      0.355705      0.272784
  32  13 3148.8017    4.0544  1.2021 10.7111 -0.0022  0.0212   0.0582   0.0526    0.3506   0.0000   438.7889       1.30403       14.3334      0.415177      0.137016      -2.11351     -0.647268     -0.838459     -0.825933      0.497009     -0.262528      -1.36231    -0.0402861      0.160304     -0.931441      0.427001     -0.360600   -0.00415330       1.10681       1.45646       1.64581       1.82271       1.80764       1.88145       1.76008       1.61387       1.49413       1.35679       1.12369      0.976578      0.822665      0.697242      0.562484      0.447890      0.352362      0.268011
  32  14 3303.2102    3.6397  1.7769 10.8889 -0.0004  0.0269   0.0437   0.0672    0.1516   0.0000   436.2778      -1.55465       15.1992      0.776329       1.46226       1.12328       1.95878      0.770079      0.742581      -1.52029      -1.47521       1.15944      -1.40787     -0.534362     -0.145740      0.219962      0.510717    -0.0763356       1.34834       1.82527       2.02566       2.16483       2.26459       2.18104       2.09086       1.97364       1.80312       1.65244       1.46315       1.23183       1.08449      0.840726      0.720509      0.564936      0.459803      0.338309
  32  15 3456.6141    2.9981  2.6287 10.8404 -0.0010  0.0333   0.0299   0.0839    0.0714   0.0000   441.1363      -3.28723       15.9280      -2.50357      -8.44604      -7.17539      0.480498      0.478664      -2.61432       1.59021     -0.565567       1.77450       2.42789       1.24122     -0.423787       1.70147     -0.602843     -0.377331       1.65184       2.22509       2.41561       2.57738       2.62956       2.67996       2.53621       2.46209       2.19847       2.04611       1.77033       1.49127       1.28644       1.05381      0.885989      0.691438      0.565873      0.437702
  32  16 3609.1614    2.3972  4.0882 10.4806 -0.0002  0.0445   0.0201   0.1134    0.0545   0.0000   440.0565       8.80501       15.8074      -4.24662      -1.99390      -3.40080      -3.20797      -3.56340       1.91287      0.738899      -1.89394      -1.78698      -1.70574     -0.460240     -0.132985      0.784800     -0.328776     0.0703340       2.21379       2.96486       3.27041       3.54670       3.64859       3.48086       3.43870       3.19882       2.95622       2.65944       2.37959       2.06781       1.76563       1.45549       1.17444      0.946576      0.740981      0.571533
  32  17 3761.0814    2.0245  5.8641  9.8670 -0.0004  0.0563   0.0143   0.1413    0.0517   0.0000   438.8137      0.426731       13.2117       4.88477      0.493106      -3.04320       3.66952       2.65691      -1.88848      -1.61282       1.86571       1.90991     -0.845649       1.24603      0.593127      -2.78292      -1.38838     -0.332542       2.77567       3.78029       4.10260       4.45389       4.47813       4.53075       4.35280       4.04323       3.79783       3.35616       3.01719       2.58082       2.22812       1.84307       1.49796       1.22152      0.940357      0.732168
  32  18 3912.1836    1.6706  8.5108  9.4273 -0.0004  0.0731   0.0099   0.1954    0.0484   0.0000   443.6422       1.40229       20.3397      -5.35562      -6.15866       6.19504       16.2153       2.55028      -7.63053      -4.16932      -4.62983       4.70276      -2.71515       3.78934      0.721283      -1.86501     -0.959477       1.40972       3.57021       4.82821       5.23061       5.73422       5.84650       5.90481       5.65328       5.32031       4.83128       4.39563       3.84660       3.32674       2.82323       2.36757       1.90820       1.52822       1.20599      0.928542
  32  19 4062.6460    1.4177 11.4808  9.2323  0.0003  0.0945   0.0073   0.2596    0.0458   0.0000   447.9327      -1.18120      -2.16037      -2.71793      -8.82970      -4.80209       8.08706       4.63729       4.72909      -3.02230      -11.5025       2.27046     -0.275279      -7.46078      -5.88438       5.87269      0.688169     -0.799568       4.64344       6.27434       6.90349       7.42268       7.48368       7.40205       7.18638       6.83732       6.19497       5.71801       5.05240       4.42260       3.74049       3.09248       2.55870       2.01509       1.60578       1.24749
  32  20 4212.9845    1.1526 14.2186  9.1489  0.0013  0.1216   0.0057   0.3240    0.0405   0.0000   438.0328      -4.59640       7.88987       3.72995       14.0691       4.88680      -9.78498      -2.63479     0.0942346       6.92147      -3.46176       1.62020      0.800567     -0.620711      0.741235     -0.954721     0.0409240       2.89267       6.14110       8.09167       8.92445       9.61728       9.73030       9.76988       9.30213       8.81356       8.02054       7.43215       6.51429       5.72683       4.81229       4.09623       3.29856       2.67354       2.07690       1.61300
  33   5 1823.7914    0.4252  0.5070  8.8675 -0.0007  0.0161   0.0102   0.0381    0.0527   0.0000   440.8972     -0.709899       21.7165     -0.445632      -4.14318      0.831587       2.08450     -0.761927     -0.200151     -0.249337      0.570459      0.345535     -0.321413     -0.114493   -0.00978335    -0.0449392    -0.0790561    -0.0711657      0.811958       1.05299       1.16454       1.24143       1.14528       1.25783       1.23188       1.18279       1.02938       1.01609      0.856843      0.716535      0.612012      0.536613      0.458971      0.356891      0.294667      0.221474
  33   6 2007.5657    0.6477  0.7860  8.6898 -0.0022  0.0212   0.0123   0.0450    0.0968   0.0000   441.3225     -0.477474       21.1599      0.614194      -4.32013       1.14631      0.210689      0.500909      -1.37240     0.0642005      -1.07102      0.195032     0.0971387      -1.17677     -0.331947     -0.600426      0.233797      0.344827       1.04342       1.57974       1.66145       1.95721       1.93713       1.93568       1.89819       1.67450       1.59235       1.28859       1.20916      0.948698      0.882364      0.705977      0.561609      0.457408      0.348129      0.274811
  33   7 2187.3211    0.9432  0.9831  8.8673 -0.0042  0.0203   0.0155   0.0497    0.1365   0.0000   442.3513      -1.94925       18.9815      0.413402      -4.69765      -1.12515       1.64291     -0.831057      -2.09560      0.626686      -1.22494      0.227504      0.670464       1.56441      0.125606       1.26765    -0.0464447     -0.191465      0.961164       1.34035       1.41590       1.51433       1.58368       1.51998       1.51021       1.42941       1.37003       1.22655       1.06182      0.921110      0.769537      0.652095      0.511372      0.436992      0.358784      0.278310
  33   8 2360.7866    1.3607  1.1595  9.4281 -0.0034  0.0216   0.0205   0.0547    0.1465   0.0000   441.1911      0.139588       18.8504      -2.72858      -1.36921       1.67595       1.97864      -4.92859      -2.43128      -2.05107      -2.21008     0.0923626      0.423578      -1.28662     -0.278087      0.538567    -0.0177757     -0.143870       1.05709       1.42346       1.53688       1.66039       1.62810       1.67398       1.64067       1.56264       1.49830       1.30831       1.10739      0.970513      0.862196      0.710216      0.603896      0.470499      0.376331      0.289238
  33   9 2529.1324    1.9123  1.2678  9.1805 -0.0009  0.0219   0.0264   0.0568    0.2631   0.0000   440.1931    -0.0866884       22.2982       2.65305      -3.00283      0.896503      -1.84443      0.163112    -0.0417215      -1.51685      0.358269      -1.06222     -0.902600     0.0270236      0.112307     -0.483189      0.105010      0.257089       1.10110       1.43255       1.49716       1.60513       1.63040       1.64546       1.69224       1.58699       1.48632       1.30198       1.13657       1.00904      0.804522      0.705763      0.584154      0.485152      0.383907      0.309894
  33  10 2694.9656    2.5587  1.1260 10.4103 -0.0033  0.0210   0.0387   0.0532    0.2197   0.0000   441.3374      0.825573       20.0677      -1.78196      -4.69345       2.67372      -3.77961      0.164094     -0.620074      0.129036       2.40909     -0.196952     -0.515276      0.455385      0.339570     -0.656681      0.460015      0.147047       1.02562       1.32857       1.49471       1.61222       1.63939       1.60409       1.62963       1.49211       1.37569       1.24100       1.12046      0.936612      0.821000      0.691838      0.555348      0.460653      0.365511      0.283088
  33  11 2858.4778    3.2928  1.1669 10.0928 -0.0010  0.0207   0.0474   0.0541    0.4213   0.0000   439.2406     -0.805307       14.7870      0.719954     -0.756729       2.11931       1.77917     -0.145911      0.438161      0.183753       1.13238      -1.43919     -0.944246      0.937656      0.790838     -0.353094     -0.467160     0.0254083       1.03133       1.42055       1.54602       1.64297       1.68727       1.66115       1.56984       1.49753       1.36788       1.26127       1.09932      0.993956      0.862498      0.747316      0.596141      0.479247      0.379445      0.294842
  33  12 3018.7224    3.9199  1.0569 11.2297 -0.0010  0.0196   0.0599   0.0499    0.2304   0.0000   440.6050      -3.99923       16.0764     -0.974000      -2.61486      -1.23455      0.517573      -1.73138       2.62680     0.0490631       1.31443      0.927945      0.370173      0.674003      0.398390      0.284302    -0.0656304     0.0969267       1.03229       1.39892       1.49865       1.60973       1.60263       1.62945       1.53810       1.50426       1.40221       1.26734       1.15756      0.939626      0.792199      0.661353      0.555024      0.448184      0.355814      0.274394
  33  13 3175.9516    4.0477  1.2357 11.0626 -0.0021  0.0211   0.0575   0.0543    0.2346   0.0000   439.5467      -1.34150       15.8680      -2.04431      -1.24585      0.714205     -0.272935      -4.11972      0.228108     -0.602735     -0.133567      0.552268    -0.0617453     -0.786747     -0.126239      0.206411      0.141141      0.545465       1.02480       1.38657       1.49485       1.68548       1.66092       1.66948       1.63711       1.47967       1.39449       1.29844       1.09313      0.971020      0.848815      0.724687      0.578693      0.465413      0.369488      0.289765
  33  14 3331.3340    3.4361  1.9949 10.7546 -0.0001  0.0274   0.0381   0.0711    0.1235   0.0000   440.5715     -0.999856       17.6688      0.707754     -0.340933      -2.00902      -1.02754      -2.72360     -0.818413   -0.00325973      0.127548      -1.33059     0.0841965     -0.849820     0.0868476     -0.337102    0.00596658     -0.210652       1.30945       1.76187       1.95016       2.07141       2.09665       2.10595       2.07496       1.95469       1.85402       1.70116       1.40697       1.24833       1.04392      0.868964      0.751131      0.602952      0.470996      0.370791
  33  15 3485.5621    2.8951  2.8111 10.4845 -0.0009  0.0348   0.0278   0.0846    0.0892   0.0000   439.1717       1.28330       10.6650      -4.47032      0.438427       1.11318      -1.45823      -3.93607     -0.632825       1.28433       3.80649     -0.110102     0.0822340      -1.75234       1.04137     -0.797052      0.840983     -0.844966       1.61991       2.26238       2.37653       2.68291       2.62535       2.66257       2.59970       2.47705       2.23210       2.06610       1.84211       1.56635       1.33697       1.15148      0.919018      0.759231      0.589398      0.479821
  33  16 3639.0510    2.3591  4.4533 10.1829 -0.0004  0.0448   0.0184   0.1141    0.0581   0.0000   432.2816      -1.58991       22.1421      -1.06082      -2.07850      0.906246      -2.54451      0.761645       3.36989      -4.04080      -2.92679      0.520599       1.37114    -0.0118502      0.147852       2.92293      0.756010     -0.257760       2.21766       2.86642       3.18368       3.41712       3.47136       3.45524       3.36585       3.17699       2.93797       2.65583       2.42105       2.09046       1.80169       1.54103       1.28016       1.02008      0.804623      0.623340
  33  17 3791.4941    1.9499  6.3903  9.7516 -0.0004  0.0574   0.0130   0.1524    0.0515   0.0000   438.3471       2.69910       23.1125     -0.968767       4.62998       2.86026      -3.48687       2.53425    -0.0342631      -2.23381      -2.10029      -2.21893       3.50339      -2.37032      -1.50323      -1.08211      0.707503    -0.0182611       2.80661       3.72780       4.17886       4.48598       4.55628       4.53041       4.44021       4.12402       3.93104       3.49419       3.10267       2.66527       2.28442       1.90282       1.55170       1.27201       1.00650      0.791451
  33  18 3943.4287    1.6196  8.6191  9.4221 -0.0003  0.0730   0.0094   0.1948    0.0468   0.0000   437.7304      -5.61142       20.7006       8.15280      -9.34888      -3.81891      -14.4408      -1.14657      -1.26756       1.79190      0.891216      -2.53789      -3.36639       1.28281       2.42702     -0.419518    -0.0635187       2.42829       3.54333       4.75709       5.25701       5.56680       5.66268       5.62696       5.51497       5.16910       4.88267       4.32945       3.90624       3.44359       2.96795       2.49547       2.02897       1.63385       1.31652       1.03286
  33  19 4094.6881    1.3345 11.6187  9.2787  0.0002  0.0984   0.0068   0.2667    0.0423   0.0000   448.9889       1.54227       15.0388      -14.7399       10.4559       9.85851       1.31039      -15.7998      -16.2965      -3.17559       4.67995     -0.923056       1.53772      0.109533       3.24082       1.82453      -1.91206     -0.289109       4.76741       6.42218       7.12198       7.66500       7.83847       7.71575       7.50068       7.10114       6.60686       6.01157       5.31212       4.57571       3.89972       3.32857       2.70812       2.18618       1.74390       1.34245
  33  20 4245.3211    1.1014 14.4700  9.1235 -0.0020  0.1253   0.0053   0.3322    0.0396   0.0000   431.8757      -4.09934       16.3878       6.63365      -5.54917       3.56815     -0.129986       1.04655       11.9514      -8.30029       2.10626       12.6892       3.68739      0.913943      -2.22805       3.11377      -1.92219      -5.04137       5.87041       8.00793       8.65167       9.52673       9.69695       9.66151       9.45147       8.90712       8.21113       7.36846       6.64904       5.71022       4.93914       4.10655       3.38366       2.76294       2.15489       1.67151
  34   3 1441.1574    0.1255  0.1335  8.9150 -0.0089  0.0141   0.0084   0.0290    0.0259   0.0000   441.0221     -0.964181       20.7363      0.769676      -1.73090      -1.78338      0.279329    0.00201344      0.264696      -1.14867      0.548395     0.0958744      0.134024      0.100902      0.180221     0.0975092      0.201637      0.141372      0.730311       1.10467       1.25181       1.33963       1.46094       1.54230       1.48122       1.46796       1.20040       1.31757       1.03418      0.873332      0.608252      0.483746      0.497260      0.382382      0.295061      0.417639
  34   4 1649.7188    0.2654  0.2514  8.8383 -0.0071  0.0123   0.0096   0.0271    0.0347   0.0000   440.8216     -0.956599       19.7794     -0.631380      -2.14850     0.0277977       1.03924    -0.0746457      0.483182     -0.250530      0.675411      0.306599      0.385377      0.385007     -0.765304     -0.339393   0.000243273    -0.0665074      0.661296      0.782082      0.771843      0.944579      0.984263      0.993211      0.899729      0.932678      0.870181      0.793348      0.622415      0.538943      0.503424      0.461383      0.378494      0.269480      0.223814      0.173830
  34   5 1841.2134    0.4430  0.5161  8.8827 -0.0023  0.0162   0.0104   0.0387    0.0546   0.0000   440.7356     -0.540570       21.7080     -0.725805      -3.15013    -0.0313182       1.57268      0.341315      0.142843       1.30801     -0.268893     -0.719104      0.327904      0.486820     -0.981958    -0.0869616     -0.162878     -0.188028      0.735970       1.06657       1.21586       1.32836       1.23804       1.30251       1.20405       1.17723       1.02557      0.991101      0.831067      0.785392      0.677288      0.565164      0.495526      0.374988      0.298841      0.248855
  34   6 2026.3022    0.6544  0.7641  8.9827 -0.0002  0.0190   0.0125   0.0458    0.0824   0.0000   439.9024     -0.166580       20.6295      0.547662      -3.09725      -1.31886       1.64831       1.10186     -0.756264      0.235364       1.10344      0.248813      -1.02495      0.131091    -0.0531895    -0.0267235   -0.00229800     -0.638149      0.865120       1.09282       1.29918       1.34281       1.44360       1.38278       1.35117       1.28801       1.18880       1.03662      0.947384      0.887039      0.756684      0.676767      0.560314      0.420093      0.345653      0.265932
  34   7 2206.9545    0.9660  1.0363  9.0827 -0.0020  0.0224   0.0154   0.0499    0.1306   0.0000   441.4573      0.855039       22.9701      0.529777      -5.17958      0.429817       3.68507     -0.185188     -0.831043      -2.68451     -0.349563       1.38603     -0.480547      0.242051      0.374608      0.522256     0.0197920      0.305670       1.12436       1.47130       1.53734       1.65690       1.73023       1.64116       1.57759       1.60380       1.47810       1.38171       1.17655       1.10288      0.904761      0.744320      0.621764      0.529109      0.422561      0.343546
  34   8 2381.1863    1.4373  1.1617  9.7045 -0.0015  0.0224   0.0218   0.0552    0.1496   0.0000   441.2087       1.25047       21.4648      -1.81122      -2.00295      0.907271       1.59016     -0.658547     0.0958313      -1.50190      0.762285      0.358516      -1.92399     0.0259192     -0.507429     -0.244793     -0.825814     0.0544008       1.11164       1.51403       1.63804       1.77622       1.69935       1.60501       1.62868       1.49334       1.46459       1.38315       1.28584       1.10384      0.962574      0.781180      0.633800      0.515670      0.412245      0.346457
  34   9 2550.6039    2.0276  1.2836  9.4006 -0.0007  0.0215   0.0276   0.0549    0.2401   0.0000   441.2761      -1.38951       21.0956      0.631489      -3.47061      -1.72701       3.86750      -1.73445     -0.886458      -1.45926     -0.771973     -0.930452     -0.508121      0.895355      0.525253     -0.356947     -0.404794      0.355513       1.05549       1.39114       1.54904       1.71778       1.80003       1.73847       1.70363       1.55923       1.46130       1.32386       1.13487       1.02787      0.870015      0.746580      0.599061      0.499164      0.379042      0.304161
  34  10 2717.9203    2.6311  1.1424 10.4745 -0.0013  0.0216   0.0390   0.0510    0.2109   0.0000   441.5494       1.03364       19.8319       1.58059      -1.89182      0.992346      -2.97552      -1.63515     -0.487753     -0.992460      -1.05434      0.319365      0.475218     -0.706624     -0.706208     0.0176234     -0.382504      0.460714       1.09214       1.45851       1.57636       1.61486       1.64058       1.57223       1.52289       1.49539       1.44912       1.33587       1.19652       1.07135      0.890478      0.775927      0.619000      0.522821      0.403556      0.331343
  34  11 2882.8561    3.4707  1.0516 10.9032 -0.0006  0.0197   0.0521   0.0481    0.2314   0.0000   439.9020     -0.277983       17.2831      -2.03578      -2.38830      -3.56054       2.95970     -0.409774      -1.88425       2.14847      0.984523     -0.554758      -1.61614      0.242675      0.734591    -0.0407875    -0.0334959     -0.271619      0.935558       1.26228       1.36871       1.49767       1.46324       1.47729       1.44042       1.35983       1.30741       1.18584       1.07685      0.920883      0.786107      0.637515      0.547164      0.455080      0.360900      0.288579
  34  12 3044.3171    3.9111  1.1786 11.1965 -0.0015  0.0201   0.0563   0.0550    0.2058   0.0000   439.1311      -1.29655       19.9930      -2.51321      -2.51962      -2.34802    -0.0659709    -0.0952765      -1.05081      -1.57000     -0.279951      0.968787     -0.678884      0.285135     -0.224464     -0.888489    -0.0323071     0.0186990      0.953892       1.26169       1.36946       1.51357       1.54020       1.48461       1.47205       1.35313       1.37007       1.19041       1.05991      0.938230      0.773001      0.673875      0.552861      0.462043      0.359953      0.292766
  34  13 3202.6851    4.0147  1.3172 11.1929 -0.0019  0.0214   0.0552   0.0583    0.1963   0.0000   439.6939       1.49803       15.2869    -0.0460482      -2.24608    -0.0803126      0.901416     -0.381126     -0.863807       1.66560      0.452419     -0.170077       2.72668      0.775795     -0.772335      0.530159     -0.680740    -0.0290338       1.07150       1.49381       1.67632       1.86327       1.90675       1.85698       1.79236       1.68447       1.56654       1.39248       1.22110       1.03008      0.901358      0.756918      0.612534      0.498440      0.403694      0.304190
  34  14 3359.0977    3.4147  2.0074 10.9298  0.0005  0.0280   0.0378   0.0693    0.1161   0.0000   440.4502      0.642384       16.4449      -2.31379      -1.00751       1.34416      -2.78044     -0.882532   -0.00944673      0.925839      -2.03451     -0.727327     -0.544390     -0.865499      0.390617     0.0373088     0.0341569     -0.356160       1.29138       1.78284       1.92516       2.15770       2.15563       2.18973       2.12142       2.01379       1.81030       1.66868       1.46444       1.32830       1.08241      0.940696      0.772649      0.621886      0.494036      0.381823
  34  15 3514.2279    2.8254  3.2744 10.4673 -0.0008  0.0361   0.0250   0.0937    0.0747   0.0000   444.2061       2.54170       10.5195      -2.18048      -1.91906    0.00195875       2.37962       4.34560      0.709776      -1.73103       2.76951      0.356044      -1.73547       2.09935      -1.24245     -0.126907     -0.586684      0.835815       1.66093       2.20491       2.45707       2.62939       2.70582       2.64633       2.63064       2.49050       2.30202       2.11485       1.91432       1.68144       1.39592       1.20277      0.978852      0.819460      0.651502      0.532298
  34  16 3668.3801    2.2766  4.6261 10.1523 -0.0006  0.0451   0.0174   0.1180    0.0557   0.0000   440.9727      0.387632       11.0772      -2.18608     -0.947634      -6.54973       2.72236      -2.33507      -1.96057       1.80410       3.33654       1.90615     -0.466833      -4.03025       2.36840      0.739396       1.57316      0.782473       2.18341       2.87905       3.17961       3.36329       3.46106       3.46440       3.40599       3.24529       3.02385       2.71596       2.44618       2.10364       1.83441       1.52760       1.26163       1.03268      0.842433      0.670965
  34  17 3821.8298    1.8825  7.1762  9.6669 -0.0002  0.0616   0.0117   0.1621    0.0495   0.0000   439.3088      -5.22218       13.1151       1.07735      -1.17154      -3.81802       1.63438     -0.104368       5.17324      -1.62547       2.54169    -0.0551591      -2.43373       2.67609       1.60119     0.0453830      -1.14012       1.42085       2.90615       3.85623       4.20618       4.61030       4.67376       4.64792       4.50942       4.29613       4.00947       3.68250       3.28516       2.87072       2.49418       2.08590       1.74017       1.43659       1.12824      0.899112
  34  18 3974.4247    1.5488  9.8553  9.4001 -0.0005  0.0824   0.0083   0.2182    0.0446   0.0000   436.8700       1.82471       21.5650       2.81852      -4.95518      -10.3724     -0.689674       5.60420      -6.73530     -0.197492     -0.509530       2.47758       2.38325       1.04702       3.80823      0.309832       3.78420      -1.99841       3.85471       5.27752       5.61505       6.13294       6.09881       6.33499       5.95147       5.84439       5.33087       4.93811       4.41203       3.86528       3.30287       2.78615       2.31813       1.89240       1.53014       1.19700
  34  19 4126.4320    1.2692 12.7193  9.3124 -0.0011  0.1068   0.0062   0.2899    0.0398   0.0000   430.2949      -12.4026       2.29402      -2.76430       2.25917      -7.30604      -15.2482       20.5492      -2.16422      -3.94929      -9.10768      -3.69694       9.35348       3.93691     -0.921474       2.01307       3.67536      -3.48537       4.91696       6.60651       7.16565       7.95601       8.03454       8.12487       7.77686       7.49368       6.91346       6.27909       5.56102       4.93912       4.24573       3.60324       2.94227       2.44597       1.91880       1.52425
  35   4 1665.9389    0.2681  0.2678  8.8781 -0.0069  0.0162   0.0090   0.0255    0.0338   0.0000   441.5803      -1.95438       20.4465     -0.340541      -2.54990     -0.507070      0.538503     -0.845221     -0.326865     -0.478648      0.171901     -0.323409      0.628864      0.153201    -0.0582414      0.149567      0.174827     -0.227746      0.941892       1.20361       1.31194       1.08183       1.05954       1.06168       1.23295       1.39187       1.34330       1.06430      0.873731      0.693988      0.526708      0.532994      0.429648      0.396284      0.320236      0.274895
  35   5 1858.4329    0.4552  0.5284  8.9630 -0.0028  0.0157   0.0106   0.0379    0.0541   0.0000   439.8112     -0.104635       22.1897      -1.67401      -2.64893       2.38876     -0.530953      0.168022     -0.857876       1.52549       1.35030     -0.488060    -0.0652923      0.445365      0.417014     -0.131735      0.156515     -0.167601      0.721177      0.913502       1.06367       1.11248       1.08778       1.11403       1.11596       1.07872      0.988376      0.961106      0.814526      0.682960      0.625209      0.530860      0.438828      0.364845      0.306654      0.236565
  35   6 2044.8062    0.6813  0.8185  9.1124 -0.0006  0.0200   0.0125   0.0459    0.0817   0.0000   441.1296      -2.23530       19.3528      -1.62702      -1.28234     -0.821149     -0.407862       1.70702     -0.379781      -1.54028     -0.640175      0.783303      0.986118      0.101497     -0.713379      0.129537     -0.125235     -0.100199      0.853016       1.19379       1.22012       1.35649       1.38857       1.39643       1.42019       1.25403       1.21773       1.11963      0.989196      0.887957      0.748604      0.649475      0.516343      0.462215      0.345871      0.280703
  35   7 2226.3837    1.0619  1.0901  8.8828 -0.0013  0.0201   0.0159   0.0513    0.1505   0.0000   439.2482      -1.45980       19.6366     -0.296458      -2.23897     0.0160632       1.88781      -1.19858     -0.324803     -0.289152      -1.26682      0.507859     -0.806243      0.243455     -0.860898      0.142229     -0.120567      0.391376      0.986567       1.28911       1.44380       1.57686       1.57198       1.51350       1.49092       1.39623       1.31021       1.25886       1.06814       1.03692      0.888659      0.785281      0.636450      0.530025      0.430879      0.332069
  35   8 2401.2597    1.4859  1.2458  9.3947 -0.0011  0.0219   0.0205   0.0536    0.1483   0.0000   439.5742       1.29643       18.0419      0.198704     -0.748433       1.62984     -0.510991      -1.87372     -0.241777      0.879977     -0.790253      0.826195     -0.703245     -0.116435      0.280934     -0.958441      0.291689      0.329289       1.01401       1.39022       1.50775       1.59939       1.66291       1.70454       1.65366       1.61252       1.43009       1.31742       1.12787       1.05443      0.875336      0.738514      0.607496      0.508938      0.399492      0.321676
  35   9 2571.8308    2.1160  1.2776  9.5080 -0.0009  0.0214   0.0283   0.0539    0.2288   0.0000   439.7383      -1.08463       20.1670     -0.453897      -2.86318     -0.769181    0.00320994      -1.57641     -0.567821     -0.847549      -2.93976      -1.43648      0.587795     -0.470912      0.314416      0.438411      0.362170      0.259688       1.02193       1.39841       1.57079       1.71768       1.69480       1.73726       1.67829       1.59672       1.46965       1.38802       1.19458       1.05753      0.885594      0.743267      0.598133      0.498826      0.406109      0.331675
  35  10 2740.4772    2.7851  1.1220 10.7075  0.0008  0.0199   0.0406   0.0517    0.1861   0.0000   440.4167     -0.889517       17.5929      -1.60953      -1.13448      -1.45619      -1.10173     -0.917119       2.04796       1.37164      -1.15005     -0.681844      0.125399     -0.132184     -0.295008     -0.733654    0.00957598    -0.0730339      0.927822       1.26600       1.40712       1.54032       1.55266       1.57529       1.45020       1.37945       1.26799       1.15534       1.10127      0.957583      0.822244      0.718687      0.588252      0.485481      0.393920      0.314593
  35  11 2906.7504    3.4027  1.1011 11.1131 -0.0040  0.0198   0.0505   0.0513    0.2050   0.0000   440.0815       2.32571       18.2713      0.621643      -5.07625      -4.03622       3.08710      -2.00909     -0.101022      -1.12477     -0.345141      -1.14146      0.369386     -0.908383     -0.549648     -0.324627     -0.566760      0.780778      0.903398       1.14205       1.23934       1.41531       1.42110       1.39884       1.42827       1.38807       1.25988       1.10063       1.01035      0.896287      0.782594      0.650889      0.547118      0.450687      0.351950      0.286979
  35  12 3069.5294    4.0319  1.1349 11.4542 -0.0028  0.0212   0.0591   0.0513    0.2126   0.0000   437.5136       2.27953       18.6348       1.69629      -3.76408      -3.89029     -0.995137      -1.37092     -0.278806       1.87702     -0.679546     -0.845984      0.574661       1.62100     0.0290136    -0.0124712     -0.399679      0.132659       1.11763       1.53143       1.77285       1.99345       2.03185       2.00047       1.98644       1.80798       1.65908       1.46368       1.25931       1.06990      0.882538      0.766155      0.612270      0.499105      0.396558      0.317863
  35  13 3229.0787    3.9509  1.4888 11.2048 -0.0021  0.0231   0.0492   0.0583    0.1551   0.0000   439.0746       2.39953       18.0627     -0.653355      -1.14711    -0.0488964      -1.09461      -3.32651      -2.63660       1.70847      0.547735      0.782868      0.780449      -1.19480     -0.585418      0.175381     0.0720635     -0.197615       1.10264       1.47275       1.56700       1.74463       1.67438       1.73377       1.71333       1.63929       1.54270       1.40901       1.24206       1.06896      0.942339      0.781070      0.675167      0.554140      0.459194      0.353120
  35  14 3386.5425    3.2931  2.2331 10.8619 -0.0001  0.0287   0.0337   0.0720    0.0915   0.0000   439.4204      0.591485       15.1479      -2.47147       1.05708      -2.87312     -0.673666     -0.418818      -3.04326    0.00530962       2.10836      -1.09783      0.469320     -0.302857       1.35942     -0.170008     -0.186001      0.195423       1.39343       1.82995       1.99820       2.14497       2.11290       2.16155       2.06094       2.03012       1.89439       1.75297       1.57530       1.41426       1.17167       1.00313      0.833190      0.680561      0.571219      0.450053
  35  15 3542.5885    2.6684  3.4769 10.4850 -0.0006  0.0377   0.0225   0.0961    0.0652   0.0000   441.8541       3.19417       19.4574      -3.23598      -3.91388      -1.59473     -0.944317      -5.64671      -3.34769      0.784797      0.801330     -0.840171      -2.02710      -3.54241       1.15146    -0.0177076     0.0493906    -0.0547104       1.67133       2.30140       2.50537       2.74629       2.83508       2.80727       2.74836       2.61436       2.40047       2.24339       1.95972       1.74553       1.51070       1.27149       1.07438      0.848877      0.695684      0.554317
  35  16 3697.6026    2.2280  5.1994  9.9146 -0.0003  0.0481   0.0155   0.1231    0.0557   0.0000   437.3138      -2.60532       21.6669      -3.76344       1.51582       2.56372       1.26217      -1.88532      -6.81534      0.346010       1.26848       1.79197      -1.01631      0.432958     -0.471600     -0.892520       1.03310     -0.912995       2.18710       2.91829       3.16088       3.52711       3.54752       3.68131       3.48360       3.34613       3.06300       2.84351       2.48281       2.25674       1.89900       1.68807       1.39018       1.15241      0.898012      0.708573
  35  17 3851.6405    1.8063  7.3464  9.6908 -0.0003  0.0623   0.0110   0.1668    0.0472   0.0000   441.8861      -3.05225       14.1183      -1.36369      -4.47778       2.21746      0.405995      -2.47980      0.165024       2.94302      -1.56437      -1.54396      -1.33595      -1.55110      -1.56602      0.316086      -1.18040      0.211123       2.86223       3.85182       4.15640       4.63048       4.61561       4.65680       4.48745       4.38181       4.01737       3.70623       3.30613       2.91597       2.55713       2.15050       1.80094       1.48496       1.17880      0.948654
  35  18 4005.0272    1.4897 10.4765  9.3594 -0.0007  0.0851   0.0075   0.2295    0.0438   0.0000   440.4619      -2.12718       7.53514      -8.71723      -1.22675       2.59867      -1.85781      -8.61027      -1.87280       1.01179       1.02722      -3.31313      -5.27449      -4.32932       5.10022      0.204452      -2.92573       1.33663       3.91014       5.23633       5.82823       6.37057       6.50613       6.57477       6.17586       6.05178       5.48088       5.15017       4.56811       4.01866       3.44800       2.94285       2.44993       2.02971       1.62744       1.28860
  35  19 4157.2760    1.2548 13.4567  9.2309 -0.0001  0.1097   0.0058   0.2932    0.0400   0.0000   444.8917       5.38132       7.05582      -1.97064       7.00016       7.77515       2.36218       17.2684       9.14610       2.40745      -1.98361     -0.857077      -2.02852       3.55331       5.91995       1.89195      -3.04992       1.68241       4.97920       6.59963       7.25073       7.95247       8.16854       8.13359       8.08715       7.55139       7.05690       6.40068       5.74848       5.14432       4.40951       3.75661       3.09446       2.57050       2.06291       1.63495
  36   3 1471.8413    0.1617  0.1365  8.9064 -0.0122  0.0105   0.0085   0.0211    0.0255   0.0000   440.6886     -0.119406       20.9263      0.443422      -2.85718      0.589753      0.274948     -0.542006     -0.712853     -0.185781    -0.0167284      0.117221      0.271748      0.305461     -0.671701    -0.0231653    0.00337813    -0.0429527      0.522097      0.654548      0.677463      0.690086      0.804107      0.839657      0.791384      0.706900      0.650590      0.625686      0.625831      0.547004      0.432437      0.410224      0.357523      0.216371      0.209479      0.180137
  36   5 1875.4150    0.4882  0.5439  8.8792 -0.0000  0.0164   0.0108   0.0357    0.0585   0.0000   441.5240       1.25068       21.2886      0.151975      -3.49263     -0.404732     -0.483910       1.11861     -0.884512     -0.865758   -0.00569575       1.08220     -0.341844      0.420590      0.463431     -0.436476    -0.0312392    -0.0876913      0.705013      0.878622      0.979113       1.07922       1.17018       1.13412       1.07877       1.06542       1.02528      0.910973      0.775800      0.736688      0.616775      0.539189      0.460939      0.382188      0.326430      0.240379
  36   6 2063.0812    0.7307  0.8582  8.6590  0.0007  0.0194   0.0123   0.0433    0.1058   0.0000   439.5795      -2.00524       20.9227      0.289617      -2.16211      -1.06447       1.22795       2.50724      -1.90539      -2.33825      0.600238     -0.580163     -0.345250      0.108964      0.432039    -0.0770344     0.0494583     -0.301962      0.858496       1.16422       1.23946       1.34930       1.42276       1.41402       1.34830       1.27979       1.29960       1.11876       1.01357      0.893811      0.744864      0.658740      0.565498      0.469470      0.378268      0.295516
  36   7 2245.5279    1.0429  1.0892  9.1110  0.0015  0.0208   0.0158   0.0522    0.1311   0.0000   440.4222     -0.326351       21.4510     -0.724186      -2.13739     -0.132112      0.837116     -0.518297       1.69645       1.01318     -0.823787      -1.15513      0.211582       1.14127     -0.297669     -0.506163     -0.193280     -0.225246      0.952440       1.28151       1.41193       1.61960       1.65800       1.63624       1.57856       1.51213       1.42110       1.24380       1.12650      0.966944      0.863609      0.683863      0.600636      0.492586      0.399961      0.316131
  36   8 2421.0951    1.5781  1.2560  9.6006 -0.0020  0.0220   0.0219   0.0540    0.1476   0.0000   441.9567      -2.70840       19.8319       1.28807      -2.64488      0.902690       1.96161      0.503476    -0.0387701       1.47063      -1.65689       1.15849      0.752164      0.421658     -0.230493     0.0654003     0.0581129     -0.125974      0.952876       1.32463       1.38135       1.55946       1.53100       1.60823       1.55671       1.48553       1.35137       1.25424       1.14501       1.02387      0.876817      0.760340      0.607161      0.498781      0.415422      0.336611
  36   9 2592.6667    2.1729  1.2880  9.3373 -0.0014  0.0212   0.0284   0.0525    0.2741   0.0000   441.4067       1.48366       19.9634     -0.266970      -2.61478     -0.386259      -2.35602      0.337387      -1.53712    -0.0878130     -0.147409      0.259160     -0.190825      0.710431      -1.31752     0.0337561     -0.637645     -0.379064      0.945295       1.24793       1.34118       1.47129       1.53426       1.50339       1.47358       1.42193       1.36571       1.24329       1.12028      0.962871      0.831256      0.728549      0.608234      0.508446      0.414498      0.340479
  36  10 2762.6722    2.9314  1.1686  9.9007 -0.0027  0.0201   0.0404   0.0488    0.3304   0.0000   440.3871      -3.11770       18.9710       1.34259      -4.22357     -0.682418     0.0475332      0.569106       1.02370     -0.518261      -3.58501      -1.10388       1.11650      -1.41731       1.17301     -0.805412    -0.0538398     0.0473976      0.924354       1.24037       1.37296       1.54530       1.55368       1.55726       1.51909       1.47487       1.35920       1.20627       1.10232      0.944083      0.814598      0.698718      0.578408      0.484798      0.381388      0.308877
  36  11 2930.2172    3.6853  1.0252 11.1249 -0.0007  0.0187   0.0537   0.0470    0.1973   0.0000   440.2215     -0.390503       18.8587     -0.531642      -1.39748     -0.453526     -0.619726     0.0204762     -0.918668     -0.829566      0.803800     0.0416797      0.478081      0.635771      0.351729     -0.270193     -0.251069     0.0948650      0.872710       1.12796       1.24897       1.30266       1.35600       1.41856       1.34390       1.30151       1.18302       1.09868      0.996248      0.861639      0.755291      0.652674      0.546583      0.466034      0.362569      0.292462
  36  12 3094.1999    4.2014  1.0885 11.2961 -0.0025  0.0186   0.0611   0.0504    0.2358   0.0000   439.6272       2.24752       19.2683       1.61086      -3.85642     0.0137135      -1.10824      -1.14368       1.08295     0.0839390     -0.188915       1.50491      -1.22517      0.545422     -0.915812     -0.240971      0.202952      0.310475      0.877867       1.16728       1.26170       1.38099       1.39681       1.41715       1.36644       1.33081       1.25984       1.14636      0.984479      0.882528      0.803858      0.681088      0.576228      0.479930      0.375286      0.295154
  36  13 3255.0040    3.8894  1.5337 11.4256 -0.0006  0.0238   0.0470   0.0587    0.1118   0.0000   440.8845     -0.291180       16.9939     -0.748287      -3.11690      0.479616       1.04659     -0.261348       1.67529       1.27444     -0.124321     -0.819959     -0.509968      0.251219      -1.09308     -0.355427      0.432807     -0.241858       1.09662       1.54178       1.75866       1.90130       1.99511       2.01360       1.89059       1.78664       1.61886       1.48215       1.29859       1.16426       1.00875      0.867896      0.700782      0.585744      0.456408      0.377245
  36  14 3413.5524    3.1878  2.4210 10.9299  0.0001  0.0297   0.0310   0.0749    0.0686   0.0000   439.6267     -0.207363       16.4068    -0.0630878      -1.60016     -0.275234      -2.74649      -4.51311     -0.322730     0.0254731      0.145270       1.12908      -1.85257     -0.177705     0.0800453     0.0510883    -0.0256524    -0.0496042       1.28959       1.72819       1.92999       2.10386       2.11349       2.19616       2.08689       2.02172       1.88437       1.71471       1.55525       1.35374       1.20763      0.994565      0.846754      0.681571      0.566723      0.440315
  36  15 3570.6796    2.6378  3.8043 10.2404 -0.0002  0.0385   0.0208   0.0982    0.0652   0.0000   442.8854     -0.876323       13.6900       2.96933      -1.64044      0.499477       1.42153      -6.27673     -0.381862      -1.40884      -1.08989     -0.891240      -2.23658       1.02983     -0.330923      0.201970       1.61958     -0.411214       1.70393       2.25476       2.51515       2.69778       2.76664       2.79746       2.70055       2.63921       2.40245       2.24945       2.03362       1.78102       1.55459       1.34104       1.12447      0.929681      0.755128      0.603480
  36  16 3726.4028    2.0946  5.5806  9.9718 -0.0004  0.0500   0.0142   0.1346    0.0487   0.0000   434.7782      0.840985       16.0076      -2.89208       1.12872      -2.40602      -2.70851       3.08645     -0.642187       6.26140      -2.77945      0.230270     -0.885531      0.335353     -0.445634      -3.61849      0.524956      0.432383       2.22925       2.95865       3.30974       3.54004       3.64995       3.63478       3.56973       3.40370       3.21611       2.95707       2.64306       2.35202       2.03039       1.73228       1.46752       1.18285      0.969481      0.796328
  36  17 3881.2791    1.7702  8.0682  9.4970 -0.0014  0.0661   0.0099   0.1728    0.0474   0.0000   442.4174      -4.62389       10.9787      -4.16490      -1.32375       2.35834     -0.199946      -8.98338       6.26323     -0.418922      -5.72093       3.90086       1.14038      -2.71130      -3.13176      -1.57790     -0.375009      -1.07319       2.90844       3.89791       4.28550       4.67767       4.78705       4.79243       4.68428       4.47001       4.19145       3.85247       3.49178       3.11334       2.67289       2.28177       1.94220       1.58866       1.30026       1.02350
  36  18 4035.2756    1.4442 10.7403  9.3234  0.0002  0.0879   0.0072   0.2326    0.0427   0.0000   439.4833     0.0544996       17.6002       6.87371      -5.46994      -1.92489       1.46390       6.31709       1.07429     -0.947076       1.67517      -9.04091       1.55394     -0.966729      -1.24426       2.23137     -0.853002    -0.0773565       3.83135       5.20826       5.66429       6.26771       6.42850       6.50521       6.33429       6.02727       5.64645       5.14102       4.62568       4.07258       3.57652       3.00028       2.54289       2.11762       1.67719       1.33547
  36  19 4188.3734    1.1962 13.8030  9.0856 -0.0008  0.1139   0.0053   0.3022    0.0404   0.0000   448.0896      -3.56799     0.0611207       21.4823       14.6478      -2.60036     0.0116557      -7.18934       1.66161       6.22900      -7.81954      -8.55562       1.96021       5.52365     -0.638076      -4.83787       1.91896       1.50864       4.98576       6.73092       7.43909       8.04872       8.16394       8.31513       8.04779       7.84738       7.18587       6.65640       6.04003       5.27186       4.62601       3.95987       3.36894       2.74987       2.19515       1.76539
  37   3 1486.8171    0.1542  0.1355  8.8500 -0.0122  0.0112   0.0080   0.0217    0.0248   0.0000   441.8401     -0.778086       21.5507      0.290560      -2.59994     -0.837939      0.407457      -1.00297      0.593740     -0.113111      -1.03896     -0.342933     0.0739261     -0.457654      0.129224     -0.311271     -0.247507    -0.0257066      0.532272      0.678737      0.778236      0.658973      0.871837      0.971374      0.783640      0.738147      0.655269      0.620784      0.600897      0.499010      0.478467      0.395478      0.275287      0.250586      0.229475      0.184846
  37   5 1892.1912    0.5050  0.5951  8.7554  0.0004  0.0187   0.0107   0.0378    0.0642   0.0000   439.9898      -1.86736       21.1043     -0.644209      -4.23298     -0.752815     -0.274287     0.0169284    -0.0761175      0.987832     -0.579631       1.56782      0.243469     -0.117743      0.823689     -0.160412      0.448577      0.336144      0.972019       1.33574       1.46861       1.45856       1.33448       1.24679       1.18719       1.18390       1.14201       1.19145       1.11515       1.02823      0.939791      0.834629      0.697471      0.576640      0.481541      0.340815
  37   6 2081.1158    0.7662  0.8353  8.9497 -0.0021  0.0190   0.0129   0.0434    0.0945   0.0000   442.2196      -1.20729       20.4378       1.13647      -4.03668      0.283080       2.24418    -0.0672967     -0.510680      0.644061      0.988124     -0.179978      0.204609     -0.484699     0.0529594     -0.199936    0.00964001      0.172894      0.802333       1.01177       1.13109       1.26575       1.24522       1.30136       1.30030       1.19219       1.13221       1.01611      0.947565      0.843927      0.722211      0.641542      0.521142      0.457256      0.355612      0.291466
  37   7 2264.2860    1.1636  1.1417  8.9365 -0.0011  0.0211   0.0165   0.0516    0.1606   0.0000   440.3324      -1.02017       19.4240       1.06947      -3.81821      0.972261       1.71799    -0.0540196      -2.24781       1.00342       1.33739     -0.713408      -1.90937     -0.455309      0.319021     -0.667311      0.400700     -0.225733       1.00068       1.38707       1.64279       1.80312       1.92505       1.92446       1.87391       1.74286       1.57992       1.45974       1.22367       1.07590      0.900244      0.760200      0.611786      0.522903      0.419045      0.328052
  37   8 2440.6340    1.5965  1.2527  9.8211 -0.0017  0.0223   0.0223   0.0555    0.1323   0.0000   441.1995      -1.39060       20.7350     -0.202467      -3.30338       2.18719      -1.53396     -0.231568     -0.673692      0.437675      -1.14516       2.34152     -0.607696     -0.587454     0.0519672      0.902402      0.254763      0.294271       1.03018       1.44578       1.64366       1.82709       1.87568       1.84075       1.87190       1.65909       1.60282       1.42024       1.28591       1.10155      0.930756      0.822378      0.662986      0.545625      0.429827      0.354299
  37   9 2613.3057    2.2613  1.1910  9.9729 -0.0005  0.0213   0.0311   0.0504    0.2090   0.0000   439.9259     0.0170941       19.4769      0.838277      -2.53913      -4.21901       1.76260       1.28483       1.33024      -2.57219     -0.678513      0.388384      0.643094     -0.703113     -0.273582     0.0111688    -0.0495746     -0.104878      0.995048       1.37022       1.51520       1.71148       1.73981       1.74470       1.67168       1.59358       1.48580       1.33092       1.14854       1.05206      0.936227      0.829199      0.697339      0.549729      0.445648      0.344545
  37  10 2784.4611    3.0115  1.1604 10.3355 -0.0067  0.0194   0.0404   0.0484    0.2585   0.0000   440.8876      0.406938       19.8052      0.928672      -4.38860      -1.27584      0.212614       1.95815      -1.95974      -2.60543     0.0372530    -0.0666040    -0.0530588     -0.376315     -0.110170      0.235440     -0.758377      0.488666      0.888275       1.14907       1.25489       1.34786       1.41613       1.42524       1.39503       1.29172       1.23987       1.12870       1.03891      0.925619      0.795855      0.719297      0.590195      0.512398      0.404306      0.328160
  37  11 2953.2176    3.8673  1.0576 10.5754 -0.0005  0.0187   0.0545   0.0462    0.3287   0.0000   440.3249      -1.38804       17.4929      0.215089      -2.83817      0.568142      0.793448       1.73696     -0.984362     -0.395646      -1.33401       1.15549     -0.510401      -1.60178     -0.509424      0.146216     -0.177205     0.0425574      0.885684       1.18482       1.32880       1.48402       1.52198       1.53907       1.51307       1.43001       1.36575       1.17429       1.12112      0.936955      0.805245      0.657079      0.569371      0.464937      0.384578      0.304309
  37  12 3118.4594    4.2011  1.1465 11.4348 -0.0010  0.0197   0.0590   0.0499    0.2189   0.0000   441.5305     -0.721536       15.3507     -0.629048      -3.17574      -3.06583      0.133353      -1.26063     -0.532799      0.464518       1.23325       1.08459      0.118852     -0.493464     -0.628113      0.260264     -0.141359     -0.189727      0.897794       1.17862       1.31317       1.41598       1.41462       1.47022       1.40870       1.34395       1.29970       1.14712       1.04978      0.945272      0.826705      0.725746      0.625498      0.519012      0.427796      0.318167
  37  13 3280.4598    3.7594  1.7238 11.0535 -0.0017  0.0241   0.0423   0.0617    0.1177   0.0000   440.5739      -1.14050       17.3008     -0.349283      -2.20758      -1.45100      -1.25368       1.79506    0.00553833      0.908925       1.30503      -1.69584       1.74281    -0.0976075     -0.447239     -0.781957      0.131584      0.494286       1.03989       1.42731       1.52698       1.69786       1.69267       1.78684       1.69107       1.65782       1.53260       1.42320       1.21112       1.12241      0.990189      0.843414      0.740051      0.589422      0.482302      0.379675
  37  14 3440.2095    3.0732  2.5241 11.1205  0.0000  0.0304   0.0294   0.0784    0.0595   0.0000   439.9654     0.0799042       17.0856      0.256126      -1.85564      -5.01535      -1.92784     0.0750714     -0.998299       2.96726       3.72237      0.582606     -0.727986       1.96734      0.963227     -0.699956     -0.719144      0.645210       1.31156       1.78479       1.95331       2.14029       2.21790       2.20552       2.14764       2.08583       1.95057       1.77610       1.63235       1.43421       1.23059       1.06535      0.901064      0.741891      0.606176      0.491982
  37  15 3598.2541    2.5110  4.1178 10.2844 -0.0001  0.0400   0.0190   0.1037    0.0576   0.0000   439.5718      -1.31674       11.5953       2.90648      -2.99033      -1.59508      -1.43705      0.596114      -5.62396      -1.00039     -0.339561     -0.776054      0.215002     -0.876440      -1.07872      0.136135      0.171346      0.800848       1.75980       2.34433       2.60787       2.88551       2.97399       2.93521       2.88216       2.77264       2.61985       2.33360       2.14853       1.87524       1.68154       1.42420       1.19022      0.993992      0.810677      0.638625
  37  16 3754.8735    2.0489  6.2888  9.7562 -0.0002  0.0534   0.0126   0.1409    0.0480   0.0000   440.1696      -5.01280       14.7009       2.24340     -0.837860      -2.05513      -4.68720      -1.02534      -4.31908      -2.62359       2.66765      -1.99991       3.14138       1.70807      -1.69501     -0.700634       1.51294     -0.553207       2.25641       3.02992       3.37074       3.58981       3.77741       3.78963       3.76013       3.57446       3.35210       3.07434       2.77979       2.45640       2.13187       1.84431       1.55445       1.29974       1.03895      0.851331
  37  17 3910.4590    1.6814  8.6864  9.4956 -0.0007  0.0702   0.0090   0.1882    0.0451   0.0000   445.0677       4.35370       10.7140       3.30376       8.08847      -5.37332     -0.171071      -2.93785      -4.51487       1.18359      -3.96795       1.30712      -3.34874      -3.71541      -1.89012      0.992008      -3.00139      0.901690       3.05998       3.99998       4.51325       4.87566       5.00923       5.05727       4.94823       4.74649       4.45943       4.14156       3.68648       3.28813       2.86087       2.46515       2.09161       1.73184       1.38162       1.12170
  37  18 4065.2793    1.3948 11.0718  9.3444 -0.0002  0.0893   0.0068   0.2397    0.0405   0.0000   443.1957      -2.87204       7.03785       10.5083      -10.3774      -1.95639       12.7896     -0.491997      -2.84404      0.726275       5.55439       8.36219      -3.95771      -7.43216     -0.721202      -1.53636     -0.356438     -0.867388       3.80446       5.10831       5.62191       6.10159       6.31800       6.42793       6.21135       6.05034       5.56215       5.16379       4.74492       4.16476       3.64773       3.05696       2.64088       2.17362       1.78621       1.42086
  38   3 1501.5484    0.1708  0.1705  8.8918  0.0136  0.0106   0.0077   0.0246    0.0259   0.0000   441.6325      -1.25780       21.8697     -0.459914      -2.23499      -1.41966     -0.242066      0.107349      -1.18417     -0.237793     0.0538391      0.316828     -0.643780      0.105397    -0.0744240      0.245189     -0.318868     -0.107442      0.495001      0.638626      0.688992      0.736044      0.766440      0.776130      0.788680      0.762156      0.742918      0.652771      0.603821      0.526711      0.486050      0.399825      0.334146      0.291148      0.231065      0.185871
  38   4 1713.0523    0.3134  0.3293  8.9681 -0.0094  0.0142   0.0094   0.0280    0.0367   0.0000   441.3433      -1.40284       20.8877       1.17478      -2.75320     -0.553078       1.46870     -0.874131      0.732901      0.879037     -0.588527     -0.305847      0.161036     -0.473295      0.124267     -0.361728     0.0725470     -0.276549      0.598621      0.787873      0.937288       1.00153      0.993411       1.01426      0.932654      0.987951      0.916110      0.808871      0.795396      0.701834      0.547460      0.510893      0.420604      0.332755      0.317557      0.245046
  38   6 2098.9082    0.8098  0.8975  8.7555 -0.0023  0.0189   0.0129   0.0441    0.1134   0.0000   441.8557     -0.678756       21.8019    -0.0125808      -3.99728      0.892464      0.960698     -0.468216      0.828075      -2.26719      0.970803      0.219460     -0.871253     -0.672451      0.312651      0.218609     -0.218201    -0.0385687      0.760244       1.09743       1.20742       1.35699       1.37362       1.34703       1.28473       1.27768       1.15479       1.08983      0.964643      0.882577      0.795870      0.660051      0.556096      0.457595      0.379780      0.295848
  38   7 2282.8678    1.1854  1.2346  8.9978 -0.0012  0.0211   0.0160   0.0518    0.1363   0.0000   440.0299      -1.54225       22.0363      -1.72635      -3.37791      -1.53629     -0.373781      -3.96316      -2.42465      -3.16909      0.175822     -0.402111      0.677488     -0.625836      0.917404     -0.380624     0.0213245     -0.214413      0.932259       1.22681       1.36618       1.53484       1.58408       1.63811       1.60038       1.48401       1.35138       1.28073       1.14069       1.03608      0.899671      0.736878      0.627679      0.505020      0.425394      0.350458
  38   8 2459.8888    1.6941  1.2985  9.6355 -0.0018  0.0206   0.0222   0.0557    0.1555   0.0000   440.7247       1.32412       22.8076     0.0286311      -4.45966      -1.11098      0.534934      0.480406      -2.30875     -0.344124      -1.32131      0.743939     -0.633333     -0.593417     -0.535026      0.595661     -0.424702      0.287511      0.876463       1.14388       1.24372       1.35835       1.45154       1.47227       1.43702       1.35371       1.28511       1.20057       1.07848      0.964909      0.838412      0.706578      0.617716      0.519440      0.424298      0.340506
  38   9 2633.6612    2.3385  1.2705 10.2258 -0.0020  0.0204   0.0311   0.0542    0.1693   0.0000   440.3685       1.61394       22.9236     -0.977200     -0.958375      -1.70437      0.739021      -1.55269     -0.670442      -2.13069      -1.18818       1.39479     -0.140443      0.640277     -0.576987      0.431642     -0.115600      0.447935      0.893504       1.17439       1.37218       1.51749       1.55724       1.57465       1.54493       1.41283       1.34763       1.22365       1.10357      0.987157      0.828493      0.738112      0.628043      0.529490      0.407248      0.339962
  38  10 2805.9743    3.1372  1.1713  9.9059 -0.0016  0.0187   0.0415   0.0492    0.3704   0.0000   441.2008      0.965962       18.9266      0.302337      -2.21831      0.131271      -1.82463     -0.552710      -1.74914       1.10376      0.561303     -0.169072      0.936048      0.418113     -0.732683      0.243497      0.561360     -0.663912      0.819314       1.09128       1.19963       1.32635       1.36454       1.34007       1.34201       1.28705       1.20479       1.13162      0.987385      0.882871      0.793686      0.684291      0.589971      0.482770      0.403734      0.333728
  38  11 2975.8029    3.8307  1.1810 10.9730 -0.0007  0.0196   0.0515   0.0499    0.2159   0.0000   440.4880     -0.869077       20.6875       1.36900      -5.79110      -1.72590     -0.745862     -0.451382      -1.47585     -0.415489       1.39292      -1.60264     -0.516162      0.957383      0.107881      0.719013      0.643608     0.0393968      0.925210       1.20023       1.31983       1.41733       1.42739       1.35819       1.32959       1.27554       1.18461       1.16501       1.13396       1.01120      0.876059      0.749558      0.642956      0.551958      0.449048      0.362829
  38  12 3142.2500    4.1728  1.2708 11.3333 -0.0007  0.0199   0.0544   0.0534    0.1883   0.0000   441.3849     -0.337283       18.0008     -0.148358      -3.32285      -5.41529      0.219464      0.314554     -0.437486      -2.57996     -0.587867      0.338670      0.722722     0.0350070      0.236999      0.181327     -0.380611     -0.193385      0.851650       1.10341       1.20584       1.36065       1.37306       1.34781       1.37667       1.31343       1.21546       1.12975       1.01389      0.924787      0.806963      0.699736      0.612357      0.509054      0.417658      0.327081
  38  13 3305.5481    3.6721  1.8788 11.2775  0.0001  0.0256   0.0390   0.0635    0.0878   0.0000   440.8124       1.04896       17.9889     -0.513553      -2.56402      -4.00018      -2.78815      0.625668     -0.563966     -0.913843      0.273775      0.800834      0.398504      0.114944    -0.0220292     -0.583676     -0.647127     -0.270568       1.13483       1.55606       1.66359       1.84314       1.90040       1.93209       1.86280       1.79998       1.66568       1.50296       1.37990       1.23053       1.09214      0.951476      0.787945      0.680392      0.556137      0.450873
  38  14 3466.5563    2.9057  2.8444 11.0539 -0.0004  0.0325   0.0262   0.0836    0.0546   0.0000   441.9261       1.23275       17.0616     -0.260067      0.475472      -2.17873       1.76679      0.373572     -0.687074       1.38088      -1.95301     0.0197335     -0.110339      0.337184     -0.556206     -0.467152      0.366285      -1.10192       1.37913       1.86212       2.03466       2.23688       2.22003       2.31905       2.26720       2.17154       2.03881       1.86375       1.74216       1.53712       1.34606       1.13264      0.970454      0.809643      0.673396      0.539951
  38  15 3625.6255    2.4151  4.5583 10.3796 -0.0003  0.0423   0.0175   0.1119    0.0481   0.0000   438.2342      -1.45171       18.0022       3.36587       4.17452     -0.903972       1.30414      -6.13981      0.381543      0.336687      0.449186      -1.43898       3.65227     0.0109059       2.07063      0.776749      0.117590      -1.48825       1.78267       2.37734       2.64098       2.88101       2.95475       3.06020       2.86368       2.82027       2.63399       2.44249       2.24107       2.00946       1.73886       1.49234       1.26400       1.05344      0.869074      0.712163
  38  16 3783.0481    1.9550  6.5391  9.9089 -0.0004  0.0550   0.0120   0.1467    0.0444   0.0000   443.1464      -5.04445       11.7297      -5.10774       3.78507      0.669095       1.14979       3.40988      0.361947       1.49957      0.377561      -1.96874      -2.68335      -1.43846      0.997817     0.0996800       1.33205      0.711071       2.35456       3.05803       3.44955       3.74361       3.85927       3.92983       3.78757       3.74874       3.50399       3.19686       2.88465       2.60255       2.24830       1.94708       1.64244       1.37882       1.13109      0.925591
  38  17 3939.3622    1.6301  8.8943  9.5543 -0.0004  0.0721   0.0087   0.1923    0.0433   0.0000   441.8615       4.77102       25.2013       1.91966      -5.16679      -9.68506      -3.29990      -5.75149       2.51859       1.23781      -1.86506       5.18984     -0.234192      -7.09628      0.251316       2.62051       2.30914      -2.73351       3.08917       4.15328       4.66968       5.03081       5.22898       5.22878       5.12384       4.90496       4.65990       4.27805       3.86922       3.43494       2.99967       2.58526       2.17346       1.79204       1.48611       1.22015
  38  18 4094.9266    1.3428 11.7712  9.3907 -0.0000  0.0950   0.0062   0.2516    0.0382   0.0000   431.2999       7.52567       24.0084       8.95767      -4.38181       2.82916       2.51345      -10.8075       4.65568       3.84107      0.232384      -5.37655      -1.09014      -1.61944      -1.02518       2.14679       1.25249      -1.39729       3.97647       5.34366       5.97858       6.52890       6.70499       6.69952       6.62210       6.41049       5.89526       5.50899       4.97630       4.45690       3.90439       3.44506       2.87449       2.39356       1.96094       1.58889
  39   4 1728.2239    0.3454  0.3912  8.8430  0.0000  0.0140   0.0090   0.0311    0.0392   0.0000   440.2643      -2.64970       20.4688      -1.24532      -5.84193      -2.40951      -1.61332      -1.13731      -2.53611      -1.06055     -0.494077      -1.13375      -1.08465     -0.640319     -0.239115     -0.283366     0.0497051     -0.145790      0.612628      0.848487      0.971035       1.11164       1.10676       1.21233       1.14140       1.12138       1.03707      0.907963      0.813526      0.709147      0.629479      0.506517      0.450123      0.353224      0.273938      0.221465
  39   5 1925.1739    0.5511  0.6274  8.8376 -0.0017  0.0164   0.0107   0.0361    0.0648   0.0000   440.9047     -0.123889       20.0652       1.62804      -2.40157     -0.219089       2.33445      0.421168     -0.413358       1.37102     -0.781647      -1.41298     -0.535194      0.227220      0.346145     -0.444125     -0.315113      0.297954      0.692997      0.954383       1.05507       1.15235       1.14478       1.15369       1.15384       1.15003       1.08704       1.03820      0.950583      0.796067      0.656967      0.576018      0.464617      0.414224      0.354582      0.285457
  39   6 2116.5441    0.8379  0.8615  9.0165 -0.0015  0.0179   0.0134   0.0420    0.0984   0.0000   440.9969     -0.231363       20.3971     -0.545836      -3.18136       1.22977      0.397161      0.736515   -0.00254939      0.858097     -0.620184     -0.671630      0.464446      0.367865     -0.662697      0.234289     -0.220760      0.104924      0.776795       1.05506       1.16787       1.27696       1.31813       1.33810       1.26747       1.20851       1.12471       1.01266      0.950770      0.872313      0.827367      0.699624      0.602120      0.508151      0.424892      0.353131
  39   7 2301.2183    1.2211  1.1892  9.1464 -0.0009  0.0200   0.0166   0.0517    0.1373   0.0000   442.2424     -0.172024       21.2081       1.06593      -4.85650     -0.821461       1.07737      -2.04770      0.808254     -0.284046    -0.0870952     -0.646138      0.943982      0.309773    -0.0329529     -0.621149      0.384848      0.333160      0.798032       1.08076       1.14720       1.31018       1.31715       1.34964       1.33573       1.30169       1.22841       1.08901       1.02294      0.914857      0.806349      0.681867      0.570404      0.482613      0.395925      0.346986
  39   8 2479.0020    1.7705  1.2247  9.4268 -0.0019  0.0197   0.0236   0.0516    0.2073   0.0000   440.4844     -0.989185       20.6259     -0.422400      -3.82790      -3.75099       1.35154      -1.32112      -2.00154       2.46879       1.26721      0.470497      0.353484      0.212199       1.52441     -0.153059      0.238161      0.240441      0.878511       1.15034       1.24668       1.37272       1.36667       1.34446       1.34379       1.28470       1.24949       1.18003       1.06752      0.963466      0.861408      0.752381      0.614889      0.524784      0.434316      0.360139
  39   9 2653.8131    2.4195  1.2823 10.1254 -0.0009  0.0203   0.0311   0.0525    0.1776   0.0000   441.9888    -0.0828430       21.8824       2.31276      -2.13500      0.735768      0.909927      -2.11031      -1.42321       1.15369      -1.80620      -1.25713       1.12533      0.340053     -0.919586      0.138760     -0.440320     -0.244268      0.874838       1.15236       1.29269       1.38804       1.36803       1.41520       1.38287       1.38403       1.31070       1.20668       1.10334      0.949922      0.846813      0.716376      0.642390      0.528023      0.436096      0.351229
  39  10 2827.1968    3.2618  1.2532 10.5840 -0.0004  0.0203   0.0420   0.0500    0.2039   0.0000   440.9270       2.23455       19.9500       1.42496      -1.91695      0.579361     -0.894805     -0.734027     -0.248850      0.129585      0.666107     -0.158500      0.249053     -0.243096     -0.272989      0.103254     -0.373129     0.0523877      0.862705       1.13055       1.30521       1.46998       1.50853       1.53406       1.51490       1.39121       1.33340       1.24585       1.08262      0.945344      0.849854      0.742010      0.610952      0.501391      0.409840      0.337724
  39  11 2998.0636    3.9621  1.1849 10.7757  0.0042  0.0193   0.0532   0.0501    0.2847   0.0000   440.8478     -0.127769       20.1342       1.57146      -1.09934      -1.34042      0.379629       1.43408     -0.783997     0.0217336      -1.10551      0.498440     -0.160840     0.0381881      0.299661     -0.419153      0.338742     -0.272674      0.766266       1.06240       1.13757       1.25412       1.31263       1.33927       1.30848       1.24720       1.22074       1.04098       1.02727      0.854653      0.792120      0.673159      0.589353      0.494226      0.399899      0.320158
  39  13 3330.3118    3.6083  1.8909 11.2361 -0.0011  0.0249   0.0382   0.0635    0.0899   0.0000   441.4747      -1.54992       16.9933       1.51322      -6.44353      -1.66249       2.30496       2.04742     -0.532163      -2.65417       1.60966       1.47199       1.55919      0.789073      0.255497     -0.291080     -0.400160      0.656096       1.06964       1.40660       1.54180       1.70364       1.77224       1.80918       1.75635       1.69483       1.56829       1.42284       1.36810       1.22360       1.04287      0.910566      0.775795      0.641206      0.535280      0.439893
  39  14 3492.5660    2.8692  3.0567 10.8876 -0.0009  0.0331   0.0243   0.0847    0.0527   0.0000   440.0824       1.12951       18.0106      -1.46402      -3.23592      0.316267      -1.64025       4.17246      -2.41438      -3.49948     -0.165239       1.70688      0.454545     -0.679520       1.02657       1.43089     -0.555461      0.292515       1.33956       1.75238       1.94942       2.12094       2.18096       2.23179       2.15242       2.15832       2.02077       1.87690       1.67691       1.50324       1.30893       1.15017       1.00366      0.828348      0.671012      0.539459
  39  15 3652.5750    2.3346  4.5104 10.3613 -0.0006  0.0425   0.0168   0.1105    0.0470   0.0000   438.2452      0.379065       17.3493      -3.13422     -0.445595      -1.50583      0.135688       2.29466      -4.22538      -2.42738      -2.45414      0.424623       1.91001      -3.03404      0.939464       1.04260      0.103833      0.735814       1.70551       2.33908       2.63719       2.87026       2.95762       2.99095       2.86658       2.81635       2.58905       2.45551       2.20066       1.97194       1.77838       1.54796       1.30872       1.10452      0.908870      0.729044
  39  16 3810.9362    1.9448  7.0215  9.7487  0.0003  0.0576   0.0111   0.1511    0.0453   0.0000   440.3692       3.87616       11.7302      -1.04959       3.27641      -15.3179    -0.0548374    0.00669945       3.24555      -4.55183      -2.62630       4.56791     -0.540331      -1.41395       1.97505     0.0236369      -1.10688       1.35595       2.34599       3.18550       3.46146       3.78411       3.86041       4.02231       3.86812       3.72822       3.52455       3.29219       3.03774       2.69618       2.39608       2.03137       1.75298       1.44039       1.19937      0.989198
  39  17 3968.2165    1.5804  9.8055  9.4722  0.0003  0.0767   0.0078   0.2074    0.0424   0.0000   436.8183      -10.7911       13.8717      -5.94760       4.31091      -3.01055       2.77340       7.12123       3.11149      -5.49913       3.89426      0.665504       6.46994      0.548066      -1.94082      -2.36057      0.848840      0.204474       3.15112       4.16296       4.55430       5.00275       5.11637       5.22678       5.13589       4.99106       4.68895       4.40353       3.94246       3.55683       3.10743       2.74984       2.31983       1.97737       1.60316       1.31792
  39  18 4124.2717    1.2975 12.6708  9.3770  0.0002  0.1029   0.0058   0.2682    0.0369   0.0000   437.4300       3.19751       6.72237      -6.66796       7.53538      -18.4983       11.6841      -3.40871       2.01383       3.00242       5.54290      0.380214       2.26455     -0.803302       1.97716       2.76057      -4.59641       1.54178       4.10010       5.59772       6.20159       6.75752       7.02115       7.12211       6.93524       6.76530       6.30458       5.94319       5.24808       4.85788       4.19162       3.64486       3.09637       2.60060       2.12634       1.73256
  40   3 1530.3048    0.1884  0.1778  8.9455 -0.0103  0.0105   0.0080   0.0246    0.0259   0.0000   442.5079     -0.170056       21.0532     -0.579199      -2.14685    -0.0912791     -0.493236    -0.0600907      0.118045      0.719886     -0.186946      0.164233      0.199356      0.132753     -0.595131    -0.0989177    -0.0783325      0.212188      0.402958      0.617953      0.604354      0.668134      0.637311      0.655707      0.650292      0.671638      0.653031      0.587199      0.561537      0.495637      0.434652      0.340975      0.311330      0.248814      0.218862      0.185932
  40   6 2133.9265    0.8686  0.9332  8.9225 -0.0015  0.0183   0.0133   0.0442    0.1120   0.0000   440.2937     0.0850557       22.3852      0.540392      -2.84531       1.39514      0.179792      0.908324     -0.298473      0.747533     -0.121415     -0.537904      0.996527     0.0823716  -0.000455654      0.140588     -0.707229     0.0104213      0.716622       1.01082       1.07133       1.25787       1.24791       1.33008       1.25120       1.23876       1.17336       1.10819      0.955466      0.860392      0.741651      0.630666      0.535298      0.437399      0.378893      0.309719
  40   7 2319.2507    1.3126  1.2479  9.0537 -0.0004  0.0196   0.0171   0.0522    0.1490   0.0000   440.6352     -0.541273       19.8040      -1.40193      -4.40828      -1.98781      -1.09691      0.766863      -1.70250      -1.00148       1.42314       1.15976     -0.716580     -0.903345       1.41110      0.449050     -0.629183      0.270207      0.802198       1.05908       1.16118       1.25404       1.32605       1.35063       1.32808       1.27857       1.16097       1.12861       1.01159      0.932246      0.796559      0.713526      0.610231      0.516373      0.427506      0.352669
  40   8 2497.8156    1.8591  1.3057  9.8042 -0.0028  0.0209   0.0231   0.0522    0.1391   0.0000   441.6864    -0.0953934       21.7787     -0.488261      -2.54816      -2.15336     -0.761555      0.259798     -0.301658      -2.19105     -0.426218       1.11803      0.251740     -0.100344      0.270257      0.694445     -0.190146     -0.393638      0.871849       1.16352       1.23347       1.33426       1.36214       1.37785       1.42613       1.39376       1.31498       1.17034       1.05443      0.980696      0.854701      0.743412      0.645884      0.542456      0.454318      0.371822
  40   9 2673.7176    2.5350  1.2447 10.0266 -0.0013  0.0197   0.0325   0.0484    0.2168   0.0000   440.3130      -1.23661       19.4998     -0.230878      -2.57594     -0.406764       1.15721       1.39757     0.0205832       1.33067     -0.470064       1.21857     0.0805696      0.732768     -0.555878      0.845770     -0.270651      0.108446      0.820453       1.09342       1.20107       1.33119       1.33370       1.39190       1.37165       1.29696       1.22430       1.16985       1.07179      0.936663      0.830213      0.716678      0.613105      0.523298      0.420477      0.349720
  40  10 2848.1582    3.2520  1.1825 10.7464 -0.0004  0.0191   0.0429   0.0492    0.2058   0.0000   439.7732     -0.288961       22.2110      -2.52501      -3.54638     -0.766877      0.149857      -1.59108     -0.109894      0.885078     -0.449274     -0.666009     -0.398685     -0.879877     -0.190266      0.757583     -0.174091    -0.0108275      0.763415      0.979468       1.10131       1.24321       1.27886       1.25879       1.23048       1.24575       1.15482       1.08393      0.945280      0.880460      0.768519      0.697443      0.593843      0.486485      0.415531      0.331135
  40  11 3019.9560    3.9873  1.1357 11.3039 -0.0012  0.0186   0.0542   0.0488    0.2119   0.0000   440.7582      0.253415       18.6276     -0.659878      -3.11952      -1.60423       2.03835     -0.339541      0.456645       1.02749      0.338361     -0.347649     0.0991165     0.0835344      0.820388     -0.141266     0.0381434     -0.172004      0.775662      0.988372       1.08200       1.21320       1.22877       1.27897       1.27448       1.17928       1.11981       1.03756      0.946652      0.863995      0.767948      0.673910      0.586891      0.514691      0.425998      0.339982
  40  12 3188.6090    4.1375  1.4508 11.2075 -0.0006  0.0211   0.0483   0.0528    0.1476   0.0000   439.3769       1.45931       18.7291     -0.163391      -3.99428     -0.666192       2.52640      -1.44373     -0.764685      0.269606     -0.904828     -0.112565      0.519529     -0.657514      0.195992      0.986208     -0.524543      0.120545      0.856502       1.13081       1.28394       1.38493       1.41623       1.45900       1.45533       1.38194       1.30623       1.22804       1.10150      0.987451      0.879716      0.747266      0.658124      0.547235      0.460181      0.372564
  40  13 3354.5117    3.5513  2.0598 11.1223 -0.0011  0.0263   0.0353   0.0654    0.0864   0.0000   441.4418       1.06582       19.0020     -0.226127      -1.89272      -1.25565       2.89400      -3.38911       1.10778     -0.749106      0.405984     -0.883394     -0.541759     -0.701130       1.88483      0.350904     -0.140018    -0.0575800       1.03461       1.42705       1.53151       1.74797       1.74535       1.75808       1.74200       1.70112       1.60228       1.48884       1.32491       1.22782       1.08317      0.958957      0.805128      0.679311      0.565462      0.476331
  40  14 3518.0563    2.8276  3.2740 10.8750 -0.0009  0.0339   0.0230   0.0885    0.0490   0.0000   439.9579      0.609638       15.1526     -0.658341      -6.92389      -1.89755      -1.20989      -3.31572      -2.15722      -1.12925       3.43422    -0.0616191       2.03931      0.260953      -3.13978   -0.00230787     -0.834362      0.808896       1.33613       1.79469       1.99080       2.14753       2.25558       2.25294       2.19543       2.12831       1.96718       1.90865       1.76499       1.57928       1.38782       1.21848       1.03770      0.886621      0.715960      0.600626
  40  15 3679.2266    2.2441  5.4067 10.2511 -0.0001  0.0474   0.0146   0.1218    0.0420   0.0000   440.0047     -0.256630       10.8935      0.435696       1.40861      -3.79474      -2.02001      -1.90525      -3.83689      -1.66689       1.58403     -0.753697     -0.510009      -1.81275      0.264929      -1.60105     -0.613885       1.10103       1.89498       2.53555       2.81276       3.03983       3.18055       3.13532       3.16386       3.06628       2.85740       2.70073       2.43768       2.22883       1.93232       1.72585       1.44325       1.23817       1.04671      0.856243
  40  16 3838.5250    1.8751  7.9762  9.6312 -0.0008  0.0624   0.0098   0.1652    0.0449   0.0000   438.5158     -0.158204       16.8449      -2.81859       1.31164      -1.67359       5.90883      -2.11761      -4.21910      -1.15745       6.83637       5.80789      -2.36971      0.692923       1.29525     -0.539943      0.280829      0.776005       2.51505       3.37566       3.69121       4.01108       4.18896       4.24157       4.26586       4.03981       3.79366       3.51656       3.25512       2.91932       2.59422       2.24850       1.94739       1.62663       1.34038       1.10040
  40  17 3996.5013    1.5069 10.6740  9.5126  0.0001  0.0850   0.0070   0.2255    0.0398   0.0000   434.5279      -6.39937       8.27359      -1.73169      0.404446      -16.7328       4.27380       5.03089       12.3759      -6.74626      -3.39424       8.68048      -2.07251       2.71947       6.04716      0.729414      0.343989     -0.353677       3.33598       4.60571       5.03760       5.59711       5.71466       5.88274       5.71068       5.57469       5.16900       4.88720       4.49744       3.96427       3.51790       3.05115       2.59427       2.20512       1.78555       1.50189
  40  18 4153.3388    1.2484 13.3587  9.3482 -0.0008  0.1059   0.0054   0.2849    0.0355   0.0000   440.9472       1.42652       15.0754      -4.00035      -10.8215      -12.3707      -1.97145       8.68861       2.90121      -6.63040       2.08696       2.71848       4.19504       5.68644      -4.98470      0.308484       5.47276      -3.96725       4.22476       5.61860       6.19921       6.91832       6.95944       7.08238       7.03906       6.82521       6.41910       6.05830       5.50938       4.95515       4.27758       3.80461       3.25067       2.74809       2.26579       1.89740
  41   4 1758.0421    0.3795  0.4272  8.9545 -0.0030  0.0145   0.0092   0.0300    0.0425   0.0000   441.2706      -1.43848       20.5772     -0.336439      -3.36467     -0.586438       1.44251      0.285600       1.61199       1.03708     -0.412775      0.820972      0.590449     -0.323383     -0.418554      0.265657     -0.253383     -0.292508      0.559428      0.762131      0.845702      0.865441      0.936093      0.958695      0.930145      0.906466      0.911601      0.797639      0.760219      0.676833      0.597940      0.534483      0.443807      0.363206      0.302879      0.285950
  41   5 1957.4313    0.5891  0.7137  8.8305 -0.0023  0.0170   0.0103   0.0381    0.0723   0.0000   441.4659     -0.565086       19.8074     -0.999440      -2.24263      -1.24324      0.403189     -0.709925      -1.43878      0.701941      0.661336      0.724474      0.291318    -0.0979676     -0.176901     -0.172768     -0.153423      0.151818      0.686220      0.928968       1.00385       1.14396       1.13994       1.13875       1.14882       1.12993       1.07061      0.955695      0.888160      0.800467      0.703621      0.604572      0.518895      0.457485      0.398008      0.304747
  41   6 2151.0828    0.8628  1.0552  8.9306  0.0009  0.0190   0.0125   0.0496    0.1105   0.0000   440.8682     -0.512316       21.2276       1.84726      -2.97977      -1.62568       1.77731      0.709303      -1.54012     -0.988042      0.280943     -0.692440     0.0761442      0.177720     -0.342555     0.0786704    -0.0110143      0.253166      0.724425      0.969055       1.08167       1.17308       1.21333       1.21128       1.21550       1.14125       1.09649       1.06766      0.990318      0.864023      0.758475      0.659265      0.575491      0.494174      0.421024      0.331678
  41   7 2337.1016    1.3316  1.2950  9.0271 -0.0060  0.0208   0.0166   0.0501    0.1487   0.0000   442.1825     -0.756403       20.0468      -1.85843      -1.93736      -1.16949      -2.00903      -1.19771      -1.12431       1.17730     -0.117761       1.38565     -0.170227     0.0129380      0.844739     -0.766477    -0.0830789      0.530410      0.815123       1.07860       1.16307       1.37374       1.35358       1.38002       1.38886       1.33136       1.22675       1.17629       1.05090      0.944844      0.858994      0.760530      0.659883      0.540090      0.451465      0.380582
  41   8 2516.4867    1.9314  1.3841  9.4740  0.0035  0.0211   0.0237   0.0537    0.1840   0.0000   441.0068      0.967498       21.7343      -1.26155      -3.73352      -2.83311      0.909520      -1.46710      -1.17487      -1.06868      0.225837      0.201001      -1.48189      0.995330     0.0827461      0.187453     -0.544842      0.181952      0.840619       1.15803       1.20435       1.35778       1.36607       1.37931       1.41189       1.36930       1.29683       1.21156       1.07627      0.971081      0.869123      0.760357      0.644773      0.555141      0.452137      0.373989
  41   9 2693.4990    2.6313  1.2545  9.5278 -0.0014  0.0187   0.0327   0.0491    0.3172   0.0000   441.8664     -0.200330       20.6047      0.951957      -2.64361     -0.708980     -0.245820      -2.30482     -0.496643       2.46979      0.406561      0.756242      -1.18069     -0.810666     -0.139813      0.590415     -0.185055     0.0449287      0.775522      0.997173       1.09763       1.18019       1.24731       1.24910       1.22645       1.18647       1.10766       1.03185       1.00291      0.895790      0.794157      0.691719      0.603004      0.522388      0.443806      0.362908
  41  10 2868.8921    3.4909  1.1901 10.7017 -0.0018  0.0189   0.0444   0.0471    0.2193   0.0000   440.6535      0.547604       19.2123      0.527779      -1.67219      -1.60620       2.82721     0.0237729     -0.725593      -1.06707       1.61106     -0.701301      0.724856      0.399699     -0.392943     -0.281190    -0.0347061      0.124132      0.742218       1.02079       1.16747       1.24707       1.30857       1.31578       1.30080       1.24885       1.18992       1.09239      0.998632      0.872758      0.791096      0.710331      0.577267      0.519561      0.415163      0.355639
  41  11 3041.5610    4.2727  1.1640 10.0092  0.0001  0.0175   0.0551   0.0490    0.6428   0.0000   440.9228     -0.596378       22.0386       1.14051      -2.56978      -1.35477     -0.849957      0.679413       1.16184     0.0779556      0.560370      0.434123      0.665686      0.695894      0.342994     -0.349877     -0.370636      0.258368      0.708457      0.898546       1.02838       1.13264       1.11394       1.17130       1.13545       1.09236       1.06412      0.979836      0.872947      0.819102      0.741927      0.652763      0.546055      0.484967      0.410039      0.323276
  41  12 3211.2475    3.9673  1.5268 11.3450 -0.0013  0.0216   0.0451   0.0544    0.1245   0.0000   440.2961     -0.585043       18.7875      -1.41654      -4.54593      -1.61888       2.49368     -0.107274     -0.237942      0.114349     -0.523584      0.547182      0.167598       1.09739       1.10044      0.141350      0.522129      0.786447      0.882728       1.15366       1.27855       1.41162       1.45659       1.50051       1.43980       1.40268       1.31598       1.23171       1.12102       1.01817      0.904644      0.799869      0.688065      0.596745      0.500398      0.408456
  41  13 3378.3546    3.3968  2.2292 11.2711 -0.0005  0.0271   0.0325   0.0684    0.0687   0.0000   440.9848      -1.53002       21.7175      -2.44116      0.188711      -4.44304      -1.97687      -1.95925       2.49528      -3.86454      -2.47235     -0.500844      0.167456    -0.0748231      0.435258      0.136391     -0.380307     0.0751455       1.09438       1.43840       1.55996       1.71345       1.86983       1.79614       1.84255       1.75041       1.68918       1.52433       1.40308       1.26032       1.12025       1.00244      0.842051      0.710396      0.593625      0.491739
  41  14 3543.0428    2.7393  3.6762 10.6427 -0.0002  0.0358   0.0206   0.0921    0.0494   0.0000   440.8009     -0.819855       16.5494      -2.87302      -5.15951      -3.70056       1.30771      -1.92050     -0.728937      -1.47183       1.04615      0.213777      0.573193       1.54553      0.178019      0.322479      -1.08720     -0.784604       1.38950       1.84687       2.05541       2.20786       2.34767       2.34811       2.31297       2.22414       2.14081       1.96015       1.82510       1.64569       1.49767       1.29030       1.11266      0.950738      0.796288      0.651856
  41  15 3705.4874    2.1797  5.4321 10.2674 -0.0004  0.0473   0.0140   0.1245    0.0406   0.0000   442.4542      0.938449       17.4567       1.29126      -3.24723      -4.20578      -3.92980      0.587246       3.83403       2.49469     -0.851228      -4.14792       1.58914       1.64324      -3.35787       1.52312      0.383249      0.428640       1.85343       2.53621       2.79519       3.05891       3.13721       3.23226       3.16095       3.04245       2.91021       2.66062       2.47452       2.21663       1.96486       1.74712       1.48554       1.27803       1.05057      0.878757
  41  16 3865.8902    1.8129  8.2066  9.6986  0.0002  0.0637   0.0093   0.1724    0.0424   0.0000   442.8508       6.89426       17.7120      0.343649      -3.39203      -8.22250      -3.52374      -2.24467      -7.03208      -2.98088       2.94986      -4.49893      -1.95474      -4.12655      -1.64110       3.52821       1.41654     -0.345581       2.49098       3.28343       3.69986       4.02303       4.18352       4.21677       4.18417       4.03214       3.85148       3.58886       3.27311       2.93496       2.64648       2.33355       1.98426       1.67749       1.40640       1.15259
  41  17 4024.4120    1.4662 10.9622  9.4398 -0.0003  0.0852   0.0065   0.2303    0.0401   0.0000   437.7771      0.138931       7.66485      -3.03584       5.88407       7.99998      -8.97901      -5.85395       4.02235       3.14982      -5.18992      -4.57216      -1.55121       3.78702     -0.434489      0.375597      -2.65568     -0.106163       3.27082       4.51794       4.89503       5.44587       5.62854       5.71517       5.67937       5.45776       5.13445       4.73809       4.41586       4.00153       3.58331       3.08536       2.65280       2.24382       1.87068       1.57137
  42   3 1558.1863    0.2130  0.2296  8.8407 -0.0014  0.0127   0.0075   0.0250    0.0281   0.0000   442.4359     0.0455057       22.0955    -0.0976812      -4.24038     -0.359853      0.198532     0.0759944      0.242841     -0.457463      0.511046     -0.150321     0.0537415      0.270552      0.238121      0.384755    -0.0470542    -0.0342786      0.613356      0.678640      0.980492       1.18407       1.11973      0.907561      0.911778      0.899828      0.773097      0.710632      0.740120      0.651804      0.542270      0.651743      0.706783      0.564450      0.380918      0.305144
  42   4 1772.5722    0.3832  0.5213  8.8121 -0.0039  0.0156   0.0085   0.0353    0.0466   0.0000   441.2581    -0.0568222       21.9985      0.447478      -5.01645      -1.70251       1.09417      -1.14006      -1.44173     -0.610298       1.13483      0.647519     0.0327774     -0.763155     -0.105253      0.664646      0.484192     -0.337811      0.615418      0.808265      0.938192       1.02628       1.00383       1.04457       1.04848       1.02775      0.965954      0.875557      0.805592      0.742887      0.618012      0.540173      0.474638      0.415590      0.363121      0.291483
  42   5 1973.3188    0.6164  0.7014  8.8734 -0.0014  0.0166   0.0109   0.0381    0.0720   0.0000   442.0612    -0.0265794       21.7121      -1.07751      -3.92309     -0.385527     -0.471797      0.220279      -1.25713     -0.123726       1.24865     -0.935018     -0.660060     -0.385217      0.228643      0.429491     -0.202427     0.0640094      0.656198      0.867328      0.920412      0.995844       1.04222       1.13475       1.12478       1.07003      0.974154      0.916645      0.841877      0.785221      0.685613      0.586468      0.498848      0.438751      0.395948      0.304693
  42   6 2168.0446    0.9428  1.1328  8.6710 -0.0007  0.0196   0.0128   0.0482    0.1431   0.0000   441.2085     0.0885735       22.7970      -2.05872      -2.21435      0.106103      0.316395     -0.743225     -0.953459      0.220671    -0.0211582     -0.558614     0.0151189    -0.0677542      0.993211      0.506660     -0.405345    -0.0363492      0.745239      0.998413       1.12573       1.21854       1.25295       1.24233       1.21266       1.21766       1.10653       1.06928      0.992285      0.901406      0.829053      0.715040      0.602299      0.528590      0.444925      0.364759
  42   7 2354.7555    1.3706  1.2247  9.2347 -0.0013  0.0195   0.0179   0.0499    0.1566   0.0000   439.8599     -0.189644       20.8537     -0.391494      -2.23562     -0.376183       1.86639     0.0232189     -0.595472      -1.16208       2.37285     -0.444383     -0.259913     -0.501411      0.457392     -0.141560    -0.0155294      0.189500      0.774085       1.03684       1.14857       1.20823       1.24526       1.29940       1.22289       1.19540       1.14443       1.09936       1.03839      0.955947      0.841203      0.715448      0.623052      0.527328      0.448325      0.379553
  42   8 2534.9828    1.9853  1.2727  9.9820 -0.0014  0.0202   0.0253   0.0504    0.1463   0.0000   439.9212     -0.981065       20.5305      -1.16870      -3.11614      -1.71400       3.12221     -0.412055     -0.528335    0.00350047     -0.885569       1.68318      -1.08554     -0.903673    0.00939406     -0.128237      0.258497     -0.247836      0.810997       1.08294       1.20990       1.31561       1.39308       1.46013       1.44230       1.34826       1.26978       1.14646       1.08049      0.957516      0.869138      0.731742      0.642157      0.526440      0.459947      0.373301
  42   9 2712.9828    2.7690  1.2182 10.1471 -0.0015  0.0186   0.0350   0.0485    0.2414   0.0000   441.9348      -1.27109       20.1972     -0.385612      -3.16363      0.343916      -1.10784     -0.753978      -2.24509     -0.140067      0.324339     -0.395474      0.352922     -0.242578      0.267166     -0.770240    -0.0119899    -0.0814864      0.746586      0.975429       1.08961       1.15331       1.19346       1.22428       1.23119       1.21304       1.17771       1.07374      0.993722      0.868610      0.763231      0.678400      0.571688      0.500084      0.428859      0.345758
  42  10 2889.3484    3.5617  1.1956 10.4111 -0.0006  0.0186   0.0452   0.0469    0.2975   0.0000   440.8763     -0.739347       20.5982      0.594582      -3.73586     -0.873293      0.550896     -0.617251       1.52262      0.936694     0.0481694     -0.883270     -0.865220       1.01047      0.473529     0.0200844     -0.672137     0.0749729      0.754535      0.990614       1.07617       1.17119       1.24596       1.22509       1.26675       1.21147       1.13845       1.06660      0.947634      0.892574      0.785071      0.719452      0.605932      0.503746      0.419160      0.351173
  42  11 3062.8728    4.1577  1.2630 10.9196 -0.0004  0.0193   0.0510   0.0488    0.2366   0.0000   440.4301     -0.273568       20.6081     0.0665228      -2.25297     -0.319214      -1.24416      -1.92420      0.973950     -0.412657      0.372618     -0.432041       1.31363    -0.0310408     -0.759919     -0.608859     0.0572066     -0.424381      0.738664       1.02203       1.04809       1.18999       1.18609       1.26179       1.21158       1.22017       1.11787       1.06343       1.00221      0.898219      0.799296      0.681293      0.612303      0.523319      0.443756      0.364827
  42  12 3233.5489    4.0135  1.6040 11.2980 -0.0001  0.0218   0.0438   0.0565    0.1141   0.0000   441.1396     -0.106240       18.6246    -0.0736535      -5.13581      -2.54940      -1.67208      0.178746     0.0857494      -1.26466       1.01887     0.0775536      0.675998     -0.517801     -0.516714     -0.615746    -0.0344340     -0.115526      0.847402       1.14530       1.23414       1.35672       1.38599       1.43057       1.40618       1.38622       1.34325       1.26207       1.11791       1.01817      0.879894      0.783519      0.676566      0.596359      0.500633      0.412190
  42  13 3401.9439    3.3262  2.4942 11.0221  0.0000  0.0283   0.0293   0.0715    0.0658   0.0000   439.9048     -0.926852       18.0070      0.719989      -1.38458      0.954432       2.38905      -3.27798     -0.379358     -0.129776       1.32998     0.0642150      0.753859      0.211847     -0.570037      0.479280     0.0952313      0.349885       1.06130       1.42393       1.57599       1.71495       1.78299       1.82355       1.78699       1.78029       1.62837       1.54528       1.41852       1.29588       1.15547       1.02014      0.902686      0.759338      0.617348      0.521701
  42  14 3567.8624    2.6396  4.1102 10.6130 -0.0004  0.0388   0.0188   0.0985    0.0455   0.0000   440.3403      0.677691       17.2650       2.09075      -2.41716      -1.16705      -1.32312       4.37112       1.72461      -1.01208     -0.377428       3.25241      -1.77753      0.671227     0.0952748      0.293829      -1.08403      0.147381       1.44970       1.92885       2.17883       2.36446       2.43798       2.52093       2.45747       2.40240       2.25994       2.16698       1.97406       1.78765       1.59011       1.37696       1.21191       1.01634      0.844086      0.701663
  42  15 3731.4084    2.1341  6.0442 10.0633 -0.0001  0.0495   0.0126   0.1317    0.0405   0.0000   445.1992      -1.31057       16.4874       3.17964     -0.219876       1.02308      0.463347      -1.67281      0.773323       3.72202       1.66992       2.86152     -0.580755       1.70306      0.287995       1.84840      0.933583      0.150554       1.89337       2.56160       2.77882       3.11004       3.14185       3.22383       3.17255       3.14307       2.94653       2.74053       2.56647       2.34058       2.04235       1.81428       1.53704       1.34045       1.11086      0.921524
  42  16 3892.6717    1.7354  8.7639  9.6937  0.0006  0.0682   0.0086   0.1814    0.0401   0.0000   437.9915       10.6245       11.9989      -2.07600       2.15854       2.53593      -6.28850    -0.0312727      -1.30471      -1.71459      0.212921       2.46762       1.78453       2.37299      -2.68166      -2.17562     0.0866269     0.0760609       2.58361       3.52991       3.88246       4.31693       4.38906       4.62153       4.44270       4.43164       4.14716       3.90145       3.50419       3.21721       2.81571       2.46681       2.11395       1.81591       1.51392       1.25562
  42  17 4052.2327    1.4468 11.7084  9.3260  0.0001  0.0887   0.0061   0.2388    0.0402   0.0000   434.9805      -6.39958       27.6198      -15.0616      -3.96302       6.06133      -2.05689       12.3846       10.4721       3.42293      -6.41829      -2.23750       3.47524      -1.52786      0.352454      -1.47115      -3.85444      -1.63212       3.38086       4.52610       5.04428       5.50532       5.74061       5.84530       5.74673       5.60746       5.26411       4.98861       4.52336       4.18058       3.69086       3.23740       2.79048       2.41651       2.02326       1.65712
  43   2 1326.7223    0.1107  0.0878  8.9729 -0.0395  0.0119   0.0072   0.0190    0.0216   0.0000   441.8862     -0.678141       21.8605       1.09546      -3.86195     -0.832244      0.461515     -0.634885      -1.72055       1.02251     -0.469502     0.0698496      0.730813      0.113039     -0.391676     -0.123216     -0.320344     -0.266026      0.538844      0.617044      0.643828      0.739115      0.711312      0.749362      0.879381      0.786643      0.710346      0.642850      0.697269      0.586534      0.555889      0.463647      0.377964      0.352969      0.335305      0.257941
  43   4 1787.0089    0.3997  0.4769  8.8660 -0.0041  0.0148   0.0090   0.0317    0.0467   0.0000   441.6309     -0.921148       21.3660     -0.279627      -2.76738     -0.161553      -1.03008      0.187342      0.244819     -0.295483      -1.72389     -0.500798     -0.871370     -0.363196      0.521230      0.982348    -0.0927783     -0.211597      0.550039      0.770878      0.868150      0.887496      0.924982      0.917297      0.887111      0.868411      0.838622      0.802347      0.775832      0.679967      0.667408      0.545964      0.460756      0.420633      0.342729      0.282761
  43   5 1989.0101    0.6146  0.7956  8.8077 -0.0012  0.0163   0.0100   0.0409    0.0753   0.0000   441.7543     0.0298189       20.7021     -0.843619      -1.98120       1.38534       1.58178    -0.0995043     -0.110219     -0.147819      0.364184      -1.12733      -1.11211    0.00153035      0.527743     -0.371956     -0.289120     -0.203936      0.611229      0.804418      0.868100      0.975933       1.02308       1.05347       1.01524      0.954622      0.930429      0.894356      0.859478      0.778052      0.666983      0.583837      0.498466      0.426820      0.375854      0.304339
  43   6 2184.8334    0.9506  1.0972  9.0027 -0.0015  0.0188   0.0131   0.0483    0.1171   0.0000   440.7580      0.705968       20.7206      -1.12004      -2.94137      -2.08473       1.16451     0.0580244      -1.22393      0.705588     0.0172341      0.150598       1.24779     -0.481913     -0.104624       1.03781      0.548089      0.311941      0.701376      0.921984       1.03085       1.17998       1.18297       1.17409       1.18356       1.11619       1.09738       1.03149      0.971457      0.855574      0.782433      0.685515      0.589047      0.492674      0.424001      0.353377
  43   7 2372.1647    1.4459  1.4095  8.6948 -0.0016  0.0201   0.0169   0.0528    0.1980   0.0000   441.3676       1.52146       22.6685     -0.559535      -2.60303      0.257720      0.137298      0.673631       2.94609       1.74343      0.938048     -0.787561      -1.07848     -0.386615     -0.268713      0.521353    -0.0488911     -0.516655      0.796198       1.04125       1.14665       1.32310       1.36480       1.37064       1.30767       1.29719       1.23589       1.13609       1.04477      0.968108      0.856274      0.745160      0.658262      0.566837      0.467890      0.402593
  43   8 2553.2745    2.0341  1.4443  9.6230 -0.0021  0.0205   0.0231   0.0529    0.1423   0.0000   441.5188      0.753562       22.5888     -0.220451      -4.69428      0.516836      0.127229      0.661963      0.379291       2.54024     0.0787577      0.136614       1.06835     -0.595414     -0.832788      0.831651      0.310853      0.161607      0.794663       1.03311       1.12206       1.21155       1.29488       1.34280       1.33832       1.28994       1.21728       1.12241       1.01859      0.956309      0.862146      0.771310      0.658715      0.566722      0.479452      0.405124
  43   9 2732.3264    2.8289  1.2892  9.8816 -0.0008  0.0193   0.0340   0.0475    0.2724   0.0000   440.4654      0.190011       21.4340      0.872578      -2.34382      -1.94057      -3.91582     -0.652708      0.203538     -0.764175     -0.959548     -0.807033      0.664313     -0.189633      0.828543      0.960154      0.819822     -0.355290      0.728156      0.946421       1.06848       1.17822       1.18099       1.19101       1.21361       1.15326       1.13796       1.05677      0.978418      0.895517      0.800142      0.690838      0.606750      0.515805      0.443918      0.370516
  43  10 2909.5503    3.7032  1.1223 11.0816 -0.0007  0.0177   0.0489   0.0464    0.2172   0.0000   440.3351     0.0783114       20.4705       1.08114      -1.71128       1.01838      0.136644       1.65144       1.05618      -2.10680     -0.400852       2.76365      -1.30903      0.224975     -0.392500     -0.297718     0.0144787      0.205972      0.674767      0.875666      0.967101       1.08385       1.09204       1.15699       1.11123       1.08501       1.03532      0.958907      0.919623      0.819724      0.733018      0.655147      0.550941      0.489924      0.414403      0.336620
  43  11 3083.9206    4.1546  1.2580 11.2554  0.0001  0.0190   0.0521   0.0488    0.1976   0.0000   439.9979    -0.0854795       20.3356      0.855583      -4.23624      0.910859      0.554608      -3.09635     -0.443681       1.23813      -1.26944      -1.20749     -0.117524      0.567742    -0.0269096      0.768979     -0.543984      0.282958      0.733500      0.997155       1.07896       1.23483       1.22320       1.21862       1.19505       1.17563       1.11489       1.03532      0.985394      0.915839      0.805959      0.721802      0.624820      0.541920      0.452577      0.375011
  43  12 3255.4945    3.8971  1.7584 11.2672  0.0002  0.0226   0.0407   0.0602    0.1025   0.0000   440.5829    -0.0747884       21.5547      -5.66812      -2.78706      -2.26769      -1.93173       1.38344      -1.37787      -2.09678     -0.365096       2.24186      0.156638     -0.592313       1.26350      0.169616      0.269162      -1.06662      0.855521       1.16372       1.21891       1.39751       1.45790       1.49338       1.44495       1.43626       1.34348       1.24243       1.15624       1.04638      0.946285      0.822681      0.710609      0.620922      0.522845      0.437807
  43  13 3425.0242    3.2502  2.6343 11.1400  0.0001  0.0287   0.0279   0.0742    0.0588   0.0000   440.8185       1.82447       19.0669      -2.56634      -1.57922     -0.659371     -0.603289     -0.765346      -1.89355      0.595701      0.224457      -1.09415   0.000516527      0.354494     -0.166394      0.411525     -0.164851      0.488292       1.08615       1.44502       1.60069       1.77408       1.85754       1.85471       1.84202       1.76783       1.71284       1.60311       1.48489       1.35062       1.19682       1.07195      0.920419      0.781113      0.643429      0.544727
  43  14 3592.2363    2.5809  4.2055 10.5641 -0.0003  0.0392   0.0177   0.0989    0.0447   0.0000   439.8079      -2.00367       23.8422      0.449299      -3.22740      -1.25036     -0.177653      -1.18780       1.15120      -1.05611     -0.662232     -0.547778       2.70625       2.27565     -0.700899      0.963935      0.182846     -0.516289       1.41707       1.94958       2.14461       2.37371       2.46187       2.47594       2.47356       2.37698       2.25901       2.11161       1.96378       1.81792       1.62585       1.43993       1.25771       1.04941      0.898176      0.734313
  43  15 3756.9336    2.0768  6.2500 10.0791 -0.0004  0.0504   0.0119   0.1368    0.0398   0.0000   438.9324      0.165642       13.4997       4.30938      -2.99906      0.356504     -0.337094      -1.57405      -3.67917      -4.81099      -3.24182       1.56593       1.50837       2.48270       2.02125       1.43760      -1.30211     -0.304735       1.86413       2.53587       2.81757       3.08232       3.19101       3.21514       3.22158       3.13893       2.96511       2.82382       2.58424       2.33095       2.10548       1.84146       1.61203       1.35956       1.15518      0.953057
  43  16 3919.2370    1.6905  9.0125  9.6487 -0.0002  0.0686   0.0080   0.1844    0.0402   0.0000   441.9315       10.9287       19.0287       2.85271      -4.32207       4.46747      -6.07202      -4.19856      -5.61292       3.98662      -6.61595      -5.15492      -2.79529      -1.71967       1.98100      0.978021      -2.19786       2.91790       2.57870       3.44977       3.87590       4.26804       4.45889       4.54370       4.47312       4.33876       4.17361       3.84485       3.60559       3.20075       2.87582       2.52558       2.18812       1.86586       1.57617       1.30989
  44   3 1585.2341    0.2166  0.2543  8.9159 -0.0089  0.0115   0.0071   0.0256    0.0279   0.0000   442.0222      -1.24035       22.5146     -0.373191      -2.94564      0.472548     0.0994182      0.413997      -1.31708       1.12774     -0.777717     0.0785652     -0.235158    -0.0731442      0.449476    -0.0726308      0.130998     -0.167674      0.441010      0.569497      0.614493      0.681180      0.677749      0.682761      0.701546      0.711572      0.703083      0.669237      0.625203      0.536439      0.450030      0.408376      0.412571      0.330825      0.271948      0.241426
  44   4 1801.2379    0.4108  0.4723  8.8807 -0.0033  0.0143   0.0090   0.0304    0.0440   0.0000   441.4443      -1.42366       21.5953     -0.597009      -4.50850      -1.31840      0.573061       1.40661      -1.16204     -0.413262      0.962073      -1.20729     -0.852410    -0.0509805      0.305097     -0.184006    -0.0190007     0.0224754      0.484477      0.679952      0.705309      0.824725      0.798695      0.867287      0.849568      0.807217      0.762297      0.734354      0.686661      0.629548      0.542296      0.495048      0.421338      0.388833      0.314528      0.262194
  44   5 2004.5993    0.6462  0.7775  8.9621 -0.0013  0.0166   0.0109   0.0400    0.0771   0.0000   440.6341      -1.00675       22.7586       1.57494      -3.72547      -1.33844     -0.978356     -0.854820     -0.427299     0.0788513      0.504950      0.946878     -0.731756      0.317555      0.169661      -1.20806      0.427603      0.434148      0.604457      0.808761      0.889104       1.00295       1.04581       1.07296       1.05368       1.03095      0.979814      0.929412      0.889081      0.771387      0.685506      0.564118      0.531138      0.453518      0.368766      0.311954
  44   6 2201.3574    1.0081  1.1675  8.8013 -0.0007  0.0195   0.0132   0.0487    0.1393   0.0000   440.9176     -0.654892       21.9405     0.0624002      -4.10086      0.536300       1.09229       1.77344      -1.43939      0.539796      0.299975     -0.118506     -0.239453    -0.0833027     -0.146397     -0.477928      0.498739      0.199488      0.694440       1.00488       1.05637       1.19869       1.22176       1.25646       1.24864       1.21164       1.14582       1.06689       1.01094      0.881831      0.805656      0.705911      0.623763      0.544412      0.460800      0.386707
  44   7 2389.4077    1.4826  1.2574  9.2332 -0.0019  0.0192   0.0183   0.0495    0.1592   0.0000   441.2916     -0.512909       22.5527       2.18254      -3.44242     -0.144469       2.22508      0.178400     -0.436991      0.618069       2.05345     -0.604622      0.218443       1.07956      0.176555    -0.0370203     -0.292140     0.0661482      0.689618      0.937074       1.02138       1.11871       1.15918       1.20251       1.17510       1.12968       1.11835       1.01167      0.957721      0.869872      0.788320      0.688408      0.618780      0.525025      0.455039      0.365120
  44   8 2571.4099    2.1463  1.4319  9.5922 -0.0008  0.0204   0.0242   0.0514    0.1690   0.0000   441.0812    -0.0174522       21.1405      0.425402      -3.86100      -1.63165     -0.732687       2.19849     -0.953015     0.0905791     -0.132866       1.06969      0.584937       1.09407     -0.359008      0.497203     0.0531491     -0.152260      0.756461      0.998148       1.11829       1.26719       1.27835       1.32036       1.33756       1.29851       1.21036       1.13781       1.04945      0.929626      0.832569      0.754105      0.645753      0.548908      0.468459      0.389067
[truncated: 709,217 more chars]
