# Supplementary material for: Global-Mode Analysis of Full-Disk Data from the Michelson Doppler Imager and the Helioseismic and Magnetic Imager
Source: Sol Phys. 2018 Jan 31;293(2):29. doi: 10.1007/s11207-017-1201-5 (PMC6566312; doi:10.1007/s11207-017-1201-5)
Supplement: Supplementary file 3 — (TAR 230.0 MB) [file 11207_2017_1201_MOESM3_ESM.tar › MDI/rmesh.orig]

  0.0000000E+00
  2.2967474E-03
  3.8035817E-03
  5.2852789E-03
  6.7369766E-03
  8.1538120E-03
  9.5617985E-03
  1.1009601E-02
  1.2492800E-02
  1.4001951E-02
  1.5536766E-02
  1.7093556E-02
  1.8670239E-02
  2.0265253E-02
  2.1877442E-02
  2.3506001E-02
  2.5150413E-02
  2.6810408E-02
  2.8485928E-02
  3.0177111E-02
  3.1884253E-02
  3.3607800E-02
  3.5348300E-02
  3.7106432E-02
  3.8882941E-02
  4.0678658E-02
  4.2494483E-02
  4.4331379E-02
  4.6190348E-02
  4.8072442E-02
  4.9978774E-02
  5.1910490E-02
  5.3868767E-02
  5.5854838E-02
  5.7869960E-02
  5.9915423E-02
  6.1992563E-02
  6.4102739E-02
  6.6247359E-02
  6.8427846E-02
  7.0645653E-02
  7.2902277E-02
  7.5199217E-02
  7.7537999E-02
  7.9920158E-02
  8.2347192E-02
  8.4820576E-02
  8.7341808E-02
  8.9912340E-02
  9.2533603E-02
  9.5206968E-02
  9.7933769E-02
  0.1007152    
  0.1035525    
  0.1064466    
  0.1093984    
  0.1124085    
  0.1154775    
  0.1186057    
  0.1217930    
  0.1250391    
  0.1283437    
  0.1317058    
  0.1351242    
  0.1385975    
  0.1421238    
  0.1457011    
  0.1493270    
  0.1529991    
  0.1567147    
  0.1604707    
  0.1642642    
  0.1680921    
  0.1719513    
  0.1758388    
  0.1797515    
  0.1836865    
  0.1876409    
  0.1916116    
  0.1955961    
  0.1995919    
  0.2035971    
  0.2076099    
  0.2116284    
  0.2156512    
  0.2196766    
  0.2237033    
  0.2277301    
  0.2317558    
  0.2357795    
  0.2398003    
  0.2438172    
  0.2478295    
  0.2518364    
  0.2558372    
  0.2598314    
  0.2638183    
  0.2677973    
  0.2717678    
  0.2757294    
  0.2796815    
  0.2836240    
  0.2875566    
  0.2914791    
  0.2953915    
  0.2992935    
  0.3031851    
  0.3070661    
  0.3109362    
  0.3147955    
  0.3186436    
  0.3224805    
  0.3263059    
  0.3301197    
  0.3339218    
  0.3377120    
  0.3414903    
  0.3452565    
  0.3490106    
  0.3527524    
  0.3564819    
  0.3601990    
  0.3639037    
  0.3675959    
  0.3712756    
  0.3749428    
  0.3785974    
  0.3822394    
  0.3858688    
  0.3894855    
  0.3930895    
  0.3966810    
  0.4002597    
  0.4038259    
  0.4073794    
  0.4109204    
  0.4144488    
  0.4179647    
  0.4214681    
  0.4249591    
  0.4284377    
  0.4319039    
  0.4353578    
  0.4387995    
  0.4422289    
  0.4456462    
  0.4490514    
  0.4524445    
  0.4558256    
  0.4591948    
  0.4625521    
  0.4658976    
  0.4692314    
  0.4725535    
  0.4758640    
  0.4791629    
  0.4824504    
  0.4857264    
  0.4889911    
  0.4922444    
  0.4954865    
  0.4987175    
  0.5019373    
  0.5051460    
  0.5083438    
  0.5115306    
  0.5147065    
  0.5178716    
  0.5210260    
  0.5241697    
  0.5273027    
  0.5304252    
  0.5335371    
  0.5366386    
  0.5397296    
  0.5428103    
  0.5458806    
  0.5489407    
  0.5519906    
  0.5550302    
  0.5580597    
  0.5610791    
  0.5640885    
  0.5670879    
  0.5700772    
  0.5730566    
  0.5760261    
  0.5789858    
  0.5819356    
  0.5848755    
  0.5878057    
  0.5907261    
  0.5936368    
  0.5965377    
  0.5994289    
  0.6023104    
  0.6051822    
  0.6080443    
  0.6108968    
  0.6137396    
  0.6165727    
  0.6193962    
  0.6222100    
  0.6250142    
  0.6278086    
  0.6305935    
  0.6333686    
  0.6361340    
  0.6388897    
  0.6416356    
  0.6443718    
  0.6470982    
  0.6498148    
  0.6525217    
  0.6552187    
  0.6579058    
  0.6605830    
  0.6632502    
  0.6659075    
  0.6685547    
  0.6711919    
  0.6738188    
  0.6764356    
  0.6790422    
  0.6816383    
  0.6842240    
  0.6867992    
  0.6893637    
  0.6919175    
  0.6944604    
  0.6969922    
  0.6995127    
  0.7020218    
  0.7045192    
  0.7070045    
  0.7094775    
  0.7119380    
  0.7143850    
  0.7168177    
  0.7192361    
  0.7216405    
  0.7240308    
  0.7264071    
  0.7287695    
  0.7311180    
  0.7334528    
  0.7357739    
  0.7380814    
  0.7403754    
  0.7426559    
  0.7449229    
  0.7471767    
  0.7494172    
  0.7516446    
  0.7538587    
  0.7560598    
  0.7582479    
  0.7604231    
  0.7625854    
  0.7647349    
  0.7668717    
  0.7689958    
  0.7711072    
  0.7732061    
  0.7752925    
  0.7773664    
  0.7794279    
  0.7814772    
  0.7835141    
  0.7855388    
  0.7875513    
  0.7895518    
  0.7915401    
  0.7935165    
  0.7954809    
  0.7974334    
  0.7993740    
  0.8013029    
  0.8032199    
  0.8051252    
  0.8070189    
  0.8089010    
  0.8107715    
  0.8126305    
  0.8144780    
  0.8163142    
  0.8181389    
  0.8199523    
  0.8217545    
  0.8235453    
  0.8253250    
  0.8270935    
  0.8288509    
  0.8305973    
  0.8323326    
  0.8340569    
  0.8357702    
  0.8374727    
  0.8391643    
  0.8408450    
  0.8425151    
  0.8441743    
  0.8458228    
  0.8474605    
  0.8490876    
  0.8507041    
  0.8523100    
  0.8539054    
  0.8554901    
  0.8570645    
  0.8586283    
  0.8601817    
  0.8617248    
  0.8632575    
  0.8647798    
  0.8662918    
  0.8677936    
  0.8692852    
  0.8707665    
  0.8722376    
  0.8736987    
  0.8751495    
  0.8765903    
  0.8780211    
  0.8794418    
  0.8808525    
  0.8822532    
  0.8836439    
  0.8850248    
  0.8863957    
  0.8877568    
  0.8891079    
  0.8904493    
  0.8917810    
  0.8931028    
  0.8944149    
  0.8957173    
  0.8970100    
  0.8982931    
  0.8995665    
  0.9008303    
  0.9020845    
  0.9033291    
  0.9045643    
  0.9057899    
  0.9070060    
  0.9082127    
  0.9094099    
  0.9105976    
  0.9117759    
  0.9129449    
  0.9141045    
  0.9152547    
  0.9163955    
  0.9175271    
  0.9186493    
  0.9197623    
  0.9208660    
  0.9219605    
  0.9230458    
  0.9241219    
  0.9251888    
  0.9262466    
  0.9272953    
  0.9283350    
  0.9293655    
  0.9303869    
  0.9313993    
  0.9324027    
  0.9333971    
  0.9343826    
  0.9353591    
  0.9363266    
  0.9372851    
  0.9382347    
  0.9391754    
  0.9401072    
  0.9410301    
  0.9419441    
  0.9428492    
  0.9437455    
  0.9446329    
  0.9455116    
  0.9463815    
  0.9472426    
  0.9480950    
  0.9489387    
  0.9497737    
  0.9506000    
  0.9514176    
  0.9522266    
  0.9530269    
  0.9538186    
  0.9546015    
  0.9553759    
  0.9561415    
  0.9568986    
  0.9576471    
  0.9583870    
  0.9591184    
  0.9598412    
  0.9605556    
  0.9612615    
  0.9619588    
  0.9626477    
  0.9633282    
  0.9640001    
  0.9646636    
  0.9653185    
  0.9659650    
  0.9666029    
  0.9672324    
  0.9678534    
  0.9684661    
  0.9690704    
  0.9696664    
  0.9702542    
  0.9708337    
  0.9714050    
  0.9719682    
  0.9725232    
  0.9730700    
  0.9736087    
  0.9741394    
  0.9746621    
  0.9751768    
  0.9756837    
  0.9761829    
  0.9766746    
  0.9771587    
  0.9776355    
  0.9781050    
  0.9785673    
  0.9790226    
  0.9794708    
  0.9799121    
  0.9803467    
  0.9807745    
  0.9811958    
  0.9816106    
  0.9820189    
  0.9824209    
  0.9828166    
  0.9832058    
  0.9835888    
  0.9839653    
  0.9843354    
  0.9846990    
  0.9850561    
  0.9854065    
  0.9857503    
  0.9860872    
  0.9864172    
  0.9867404    
  0.9870564    
  0.9873655    
  0.9876676    
  0.9879626    
  0.9882506    
  0.9885316    
  0.9888058    
  0.9890731    
  0.9893337    
  0.9895877    
  0.9898353    
  0.9900766    
  0.9903117    
  0.9905410    
  0.9907646    
  0.9909826    
  0.9911953    
  0.9914027    
  0.9916052    
  0.9918026    
  0.9919952    
  0.9921832    
  0.9923669    
  0.9925463    
  0.9927217    
  0.9928932    
  0.9930608    
  0.9932247    
  0.9933849    
  0.9935416    
  0.9936949    
  0.9938448    
  0.9939915    
  0.9941350    
  0.9942755    
  0.9944130    
  0.9945475    
  0.9946793    
  0.9948083    
  0.9949346    
  0.9950584    
  0.9951795    
  0.9952983    
  0.9954147    
  0.9955288    
  0.9956406    
  0.9957502    
  0.9958578    
  0.9959632    
  0.9960667    
  0.9961682    
  0.9962678    
  0.9963656    
  0.9964616    
  0.9965558    
  0.9966483    
  0.9967391    
  0.9968284    
  0.9969160    
  0.9970021    
  0.9970866    
  0.9971697    
  0.9972514    
  0.9973316    
  0.9974105    
  0.9974879    
  0.9975641    
  0.9976389    
  0.9977125    
  0.9977848    
  0.9978559    
  0.9979258    
  0.9979945    
  0.9980620    
  0.9981284    
  0.9981937    
  0.9982579    
  0.9983209    
  0.9983830    
  0.9984439    
  0.9985038    
  0.9985627    
  0.9986206    
  0.9986774    
  0.9987333    
  0.9987882    
  0.9988422    
  0.9988952    
  0.9989472    
  0.9989983    
  0.9990485    
  0.9990977    
  0.9991460    
  0.9991934    
  0.9992399    
  0.9992855    
  0.9993301    
  0.9993739    
  0.9994167    
  0.9994587    
  0.9994997    
  0.9995398    
  0.9995790    
  0.9996173    
  0.9996548    
  0.9996912    
  0.9997269    
  0.9997616    
  0.9997956    
  0.9998288    
  0.9998614    
  0.9998933    
  0.9999241    
  0.9999537    
  0.9999822    
   1.000010    
   1.000037    
   1.000063    
   1.000089    
   1.000114    
   1.000139    
   1.000164    
   1.000189    
   1.000212    
   1.000236    
   1.000259    
   1.000282    
   1.000305    
   1.000327    
   1.000349    
   1.000371    
   1.000393    
   1.000415    
   1.000436    
   1.000458    
   1.000479    
   1.000501    
   1.000522    
   1.000543    
   1.000564    
   1.000586    
   1.000607    
   1.000628    
   1.000649    
   1.000670    
   1.000692    
   1.000713    
