# Supplementary material for: Global-Mode Analysis of Full-Disk Data from the Michelson Doppler Imager and the Helioseismic and Magnetic Imager
Source: Sol Phys. 2018 Jan 31;293(2):29. doi: 10.1007/s11207-017-1201-5 (PMC6566312; doi:10.1007/s11207-017-1201-5)
Supplement: Supplementary file 3 — (TAR 230.0 MB) [file 11207_2017_1201_MOESM3_ESM.tar › MDI/mdifdasym.1834]

   0  20 2899.0166    3.3973  0.9216 13.3321  0.0000     -0.983364  0.2019   0.5199   0.4036    0.8011   0.0000       7.65978     0.0000       0.00000       0.00000       0.00000       0.00000       0.00000       0.00000       0.00000       0.00000       0.00000       0.00000       0.00000
   0  21 3033.6766    3.7043  0.8747 13.3149  0.0000      -6.64188  0.1669   0.5393   0.4211    0.8621   0.0000       7.55857     0.0000       0.00000       0.00000       0.00000       0.00000       0.00000       0.00000       0.00000       0.00000       0.00000       0.00000       0.00000
   0  22 3168.8269    4.6204  1.5362 12.0101  0.0000       1.95327  0.2060   0.4792   0.5971    2.8977   0.0000       2.78789     0.0000       0.00000       0.00000       0.00000       0.00000       0.00000       0.00000       0.00000       0.00000       0.00000       0.00000       0.00000
   0  24 3439.3721    3.7195  1.5572 13.7082  0.0000       3.23642  0.4016   0.5665   0.7202    0.6949   0.0000       5.42797     0.0000       0.00000       0.00000       0.00000       0.00000       0.00000       0.00000       0.00000       0.00000       0.00000       0.00000       0.00000
   1  14 2156.9854    0.9471  0.9438 12.6702  0.0000       13.3154  0.1803   0.1045   0.3050    0.1728   0.0000       7.66531   391.2175      -65.7659       0.00000       0.00000       0.00000       0.00000       192.890       82.1238       0.00000       0.00000       0.00000       0.00000
   1  15 2292.1628    0.9262  0.7595 12.3386  0.0000       14.7390  0.1299   0.0976   0.2198    0.1881   0.0000       7.14986   312.4987      -102.187       0.00000       0.00000       0.00000       0.00000       145.234       61.4815       0.00000       0.00000       0.00000       0.00000
   1  19 2828.3168    2.9929  1.1964 11.9002 -0.0256       2.30927  0.1359   0.1816   0.2508    1.3048   0.0000       2.48965   494.4346       50.8127       0.00000       0.00000       0.00000       0.00000       101.319       67.1936       0.00000       0.00000       0.00000       0.00000
   1  20 2963.3959    4.0967  0.7417 12.8256  0.0000       3.10150  0.0849   0.2803   0.1625    0.5929   0.0000       1.90705   484.3042      -55.3518       0.00000       0.00000       0.00000       0.00000       89.7093       46.7477       0.00000       0.00000       0.00000       0.00000
   1  21 3098.1881    4.1670  1.0532 11.3911  0.0000       1.97436  0.1131   0.2433   0.2237    2.8434   0.0000       2.13941   394.0916       113.902       0.00000       0.00000       0.00000       0.00000       95.3328       58.0477       0.00000       0.00000       0.00000       0.00000
   1  22 3233.2969    4.1034  1.5254  8.9363  0.0000       1.63942  0.1315   0.2011   0.2706   21.9747   0.0000       1.40195   169.7373      -139.172       0.00000       0.00000       0.00000       0.00000       101.083       72.5510       0.00000       0.00000       0.00000       0.00000
   1  24 3504.1777    3.1862  3.6256 11.2805  0.0038      0.538234  0.2425   0.1049   0.4401    0.6391   0.0000      0.602030   842.1865      -150.078       0.00000       0.00000       0.00000       0.00000       207.469       108.412       0.00000       0.00000       0.00000       0.00000
   1  25 3640.5421    2.8569  4.9298 12.0262  0.0053    -0.0811884  0.3012   0.0834   0.6061    0.2355   0.0000      0.430615   312.0546       82.2349       0.00000       0.00000       0.00000       0.00000       277.663       134.865       0.00000       0.00000       0.00000       0.00000
   1  26 3776.9707    2.1445  5.7075 12.3022 -0.0066      0.865580  0.4583   0.0629   0.7287    0.1268   0.0000      0.533386   624.0575       139.310       0.00000       0.00000       0.00000       0.00000       430.657       186.335       0.00000       0.00000       0.00000       0.00000
   2  11 1810.2960    0.3872  0.1300 11.5804  0.0000       48.0900  0.0364   0.0723   0.0672    0.1094   0.0000       25.9760   387.8792       14.7499      -4.73051      -3.26563       0.00000       0.00000       17.5741       17.8219       11.9720       5.70951       0.00000       0.00000
   2  12 1945.8194    0.5957  0.3421 10.9353  0.0000       7.00533  0.0536   0.0683   0.1556    0.1505   0.0000       4.13308   406.4718      -16.5694      -16.5325       15.3573       0.00000       0.00000       35.4283       28.9219       15.5223       9.36922       0.00000       0.00000
   2  13 2082.1068    0.7455  0.8480 11.1015  0.0000       6.96617  0.1070   0.0484   0.1961    0.2361   0.0000       3.71163   417.3487      -50.8240       29.2281      -2.27738       0.00000       0.00000       44.0975       57.8469       19.6074       13.0180       0.00000       0.00000
   2  14 2217.6721    1.0393  0.8574 10.7310  0.0000       3.67048  0.0895   0.0556   0.1460    0.3234   0.0000       2.08177   462.2874       5.56560       21.3792      0.710373       0.00000       0.00000       53.7354       41.4223       22.2448       7.42256       0.00000       0.00000
   2  15 2352.3640    1.3382  1.1254 11.0835  0.0000       4.85072  0.0967   0.0658   0.1912    0.3639   0.0000       2.18802   449.1609      -28.9878      -21.4021      -17.0825       0.00000       0.00000       44.3234       41.1538       21.0603       9.70330       0.00000       0.00000
   2  17 2619.5410    2.4594  0.8650 10.0230  0.0000      0.359832  0.0680   0.1204   0.1260    1.8881   0.0000       1.31860   414.3074       56.1792       32.1759      0.713405       0.00000       0.00000       42.4247       34.2796       17.4879       6.36767       0.00000       0.00000
   2  19 2889.7336    3.5404  1.1528  0.6994  0.0000       2.45321  0.0903   0.1554   0.1477 1000.0000   0.0000       1.54928   497.1928      -7.36597      -30.4721      -12.8738       0.00000       0.00000       47.0377       38.1998       22.2802       7.65084       0.00000       0.00000
   2  20 3024.6977    4.2150  1.1911 11.7476  0.0000      0.139116  0.0977   0.1859   0.1636    1.4461   0.0000       1.66007   409.9675       25.2781       26.7732      -12.4068       0.00000       0.00000       53.3042       41.0147       24.0141       7.44382       0.00000       0.00000
   2  21 3160.0331    4.5527  0.9827  3.7587  0.0000      0.621288  0.0749   0.2164   0.1426 1000.0000   0.0000       1.21333   451.8261       45.4277       7.38901      -6.25476       0.00000       0.00000       43.6011       33.2311       18.6228       6.15188       0.00000       0.00000
   2  23 3430.8646    3.4681  2.3875 11.1643  0.0000      0.822669  0.1254   0.1122   0.2316    0.9995   0.0000      0.570905   395.6684      -38.8724      -31.3728     -0.932061       0.00000       0.00000       63.5258       53.3254       30.4726       11.0639       0.00000       0.00000
   3  12 2001.1782    0.6523  0.2683  9.9800  0.0023       10.2209  0.0456   0.0757   0.0875    0.1956   0.0000       3.91277   424.5268       5.83691       5.56571      0.381914       1.20834     -0.473150       16.8457       18.2581       15.2073       9.39209       5.49755       1.42263
   3  13 2137.7854    0.9093  0.7937  8.7616  0.0000       4.44067  0.0617   0.0465   0.1377    1.2186   0.0000       1.52072   412.0473       24.0733       12.2306       10.9696     -0.633745      0.177955       25.6719       25.1167       16.6016       11.1270       3.90260       1.46300
   3  14 2273.5021    1.0599  0.9638  9.3429  0.0000       3.94384  0.0784   0.0473   0.1277    0.8840   0.0000       1.51886   452.0809      -56.0593       3.03196       11.3929      0.599713     -0.279164       27.2206       24.9898       20.4086       12.1560       5.51666       1.50886
   3  16 2541.7123    1.8362  0.8702 11.8046  0.0000       3.60442  0.0658   0.0966   0.1422    0.3213   0.0000       1.76464   456.9368      -7.17380      -9.77248     -0.727549       3.39936      0.660209       30.1032       27.9395       18.4952       9.75516       4.49306       1.44432
   3  17 2676.2602    2.5855  0.9198 11.3246  0.0000       5.03419  0.0701   0.1213   0.1378    0.7715   0.0000       1.79493   426.4771      -17.1835       8.10686      -5.46100       2.80700     -0.240576       27.4089       20.7125       20.0352       13.1862       5.37857       1.24473
   3  18 2811.3324    3.3601  0.9815  1.3304  0.0000     -0.113397  0.0615   0.1476   0.1305 1000.0000   0.0000       1.08549   409.1930       12.3255       30.5221       11.9258      -7.11106      -1.93667       22.2078       21.4433       15.6003       10.4931       4.14931       1.41431
   3  19 2947.0894    3.7188  0.9633 12.3690  0.0000       1.80223  0.1073   0.1706   0.1238    0.6787   0.0000       1.29035   398.6061      -16.9298       20.4012      -10.3207       1.29308      0.217214       39.4822       24.6054       28.6169       22.1128       7.74804       1.46251
   3  20 3082.2865    4.3931  0.9730 11.9580  0.0000      0.600573  0.0663   0.1856   0.1288    1.0935   0.0000       1.26093   420.9931       20.4239       29.7728      0.998942      -2.01145      -2.55405       26.0502       22.9558       17.8485       10.8958       4.52736       1.15268
   3  21 3217.7754    4.2697  1.2103 12.1220  0.0000       1.66227  0.0767   0.1749   0.1563    1.0662   0.0000       1.15685   431.9095       19.4718       11.4792       18.7715       7.46551      -1.29487       31.7631       29.3530       20.0975       10.8390       4.61596       1.32889
   3  22 3353.5099    3.7196  1.9000 11.8530  0.0000      0.721923  0.0959   0.1298   0.2248    0.7149   0.0000      0.815770   474.4093      -26.4798      -20.8035       1.92655      0.729759      -1.93726       37.1272       33.8024       25.2806       14.0821       6.20552       1.68772
   3  23 3489.4234    3.3102  2.8376  5.4772  0.0000     -0.154127  0.1223   0.0874   0.2296  144.8927   0.0000      0.352846   436.4666       45.8065       55.7601       6.61032       14.8502      -3.05627       44.3974       41.3165       30.1537       16.0749       7.51235       2.06131
   3  24 3626.0616    2.6752  3.9991 10.9312  0.0000      0.327325  0.1467   0.0628   0.2938    0.3224   0.0000      0.230679   442.2459      -81.3643       29.9200       7.15389      -18.1582      0.125822       51.7581       49.2414       36.6178       20.1399       9.66891       2.74797
   3  25 3762.9674    2.2925  5.7389 10.8256  0.0004      0.328928  0.1993   0.0502   0.3774    0.2389   0.0000      0.169697   646.5654       29.6937      -26.1543      -5.80550      -4.29378      -2.89045       76.9004       72.9165       49.5700       27.1703       11.5874       3.56249
   4  12 2051.7482    0.6329  0.5553 10.1330  0.0000       5.62660  0.0409   0.0337   0.0988    0.1755   0.0000       2.27853   414.7007      -24.5191       39.7869      -5.93636      0.889349       3.50785       12.7615       15.1901       11.8798       7.50752       4.58749       2.30088
   4  13 2188.4042    0.9074  0.6418 10.3525  0.0000       2.75126  0.0507   0.0384   0.0848    0.2223   0.0000       1.62240   397.1004       8.22374      -8.67714       16.1803      -4.40352       1.53373       13.8727       15.7598       15.3372       8.36762       6.14974       2.69573
   4  14 2324.2227    1.3004  0.9534  9.7468  0.0000       3.60562  0.0650   0.0486   0.1184    0.7292   0.0000       1.29279   444.9469      -10.4213       14.2996      -5.52182       1.37603      -2.29459       17.3422       18.0628       14.6696       11.6314       6.62927       3.31172
   4  16 2593.0356    2.2034  1.0851  2.9146  0.0000       2.34864  0.0672   0.0758   0.1304 1000.0000   0.0000       1.16574   413.3874      -1.96282       18.0629       9.81848      -8.48868     -0.802514       17.6043       19.2697       15.6491       11.1714       6.03005       3.34212
   4  17 2728.4912    3.0450  0.7503  4.6105  0.0000       3.91731  0.0487   0.1164   0.0889  584.9534   0.0000       1.25943   444.7883       2.98487       20.3177      -8.99033      -5.41118      -4.76788       13.6459       12.8569       12.6558       8.72440       5.40092       2.65145
   4  18 2864.1806    3.6934  0.8722 10.3463  0.0000      0.626201  0.0579   0.1373   0.0928    3.2245   0.0000       1.13527   459.1841      -7.62629       7.20415       2.63706       2.56881      0.182698       18.9029       18.9010       15.0521       9.87109       5.65069       2.53130
   4  19 3000.1868    4.4682  0.8299  3.6491  0.0000       1.07849  0.0461   0.1840   0.1109 1000.0000   0.0000      0.887994   416.2791      -32.6344       2.61775       7.16921      -2.83024      -4.21855       14.5634       13.9909       11.6257       9.02811       5.29058       2.45627
   4  20 3136.0731    4.2692  1.0856 12.7172  0.0000       2.57287  0.0647   0.1588   0.1317    0.5996   0.0000       1.33948   433.9069      -2.34742       7.96682      -5.21062       2.65689      -1.62045       17.4173       18.3213       15.4591       10.1920       6.63370       2.85912
   4  21 3271.7006    4.2404  1.3175  3.8067  0.0000      0.301539  0.0671   0.1430   0.1468 1000.0000   0.0000      0.955823   438.0467       10.3202      -1.28608      -18.6532       6.52674      -6.01749       20.0166       20.2683       15.6908       11.5957       6.38115       3.22076
   4  22 3407.9813    3.6723  2.0783 11.7149  0.0000      0.705532  0.0927   0.0984   0.1744    0.5663   0.0000      0.472922   446.4142       21.0180       30.7786      -17.5329      -9.57273       1.93622       25.6082       27.1221       21.7902       14.5514       8.65747       3.97909
   4  23 3544.8610    3.1621  3.0631 10.6799  0.0000      0.587214  0.1139   0.0689   0.2050    0.6461   0.0000      0.282639   441.5493       70.0501       31.2654      -17.4776      -6.85997       4.66677       31.6313       33.3836       26.8536       17.6959       10.2652       4.90827
   4  24 3681.7210    2.6334  4.5539 10.3852  0.0000      0.527869  0.1457   0.0457   0.2537    0.3591   0.0000      0.182233   394.6138       30.4561      -12.9183      -34.9813      -24.8502      -10.5932       37.7653       38.1539       32.5824       22.8449       12.9925       6.72136
   4  25 3818.9580    2.2079  6.8918  9.5488  0.0000      0.402682  0.1864   0.0307   0.3314    0.4005   0.0000      0.116609   423.3686       35.5820       41.2042      -11.0725      -8.78557       11.9105       48.2201       51.1558       41.6482       28.3209       16.5222       8.04736
   5  10 1823.4554    0.3909  0.2721  9.8253  0.0000       19.0422  0.0273   0.0266   0.0548    0.0808   0.0000       5.18200   437.4129      -6.88670       13.0264      0.648487      -3.10190      0.940999       7.09948       8.13080       7.31735       5.56100       3.53417       1.91650
   5  11 1960.6350    0.5476  0.4236  9.7162  0.0000       8.27329  0.0381   0.0286   0.0656    0.1310   0.0000       2.39413   440.1710      -3.59846       21.7442      -8.00741      -5.09767      0.645887       9.58232       11.4956       8.37443       7.51787       5.80892       3.24800
   5  12 2098.5428    0.7393  0.5088  9.9907  0.0000       8.35799  0.0385   0.0344   0.0711    0.1412   0.0000       1.94514   428.4399      -5.81811       17.6677       13.8607      -2.87041      -4.85305       10.9303       13.0422       9.83821       7.70048       4.66094       2.81057
   5  13 2235.5315    1.0119  0.6237 10.5057  0.0000       7.12651  0.0457   0.0445   0.0753    0.1725   0.0000       1.95810   437.4254       1.47155       19.2253      -13.3016      -4.08899       1.22828       12.0682       13.5602       11.9508       8.39604       5.08631       2.77976
   5  14 2371.1387    1.3331  0.7840 10.5276  0.0000       4.08814  0.0505   0.0501   0.0891    0.2722   0.0000       1.45953   433.4699       9.54800       10.8149       8.69932       5.81063       3.18409       11.3442       11.6789       10.8961       8.45863       5.98619       3.47099
   5  15 2506.1060    1.8960  0.8554 11.1052  0.0000       1.59435  0.0455   0.0708   0.0979    0.3314   0.0000       1.10294   460.2834       6.04556       13.2400       15.8421       1.59164      -2.38762       12.5676       12.6356       10.6711       8.92306       6.47861       3.83522
   5  16 2641.2446    2.2955  0.9014 11.5756  0.0000       2.60875  0.0529   0.0837   0.1033    0.3404   0.0000       1.28131   410.4604       19.0329       21.0921       1.77213      -9.91683      -4.59889       12.4420       13.5166       11.2947       9.24353       6.69442       3.68594
   5  17 2777.2815    3.0595  1.0077 11.0973  0.0000      0.877070  0.0534   0.1057   0.1172    1.0818   0.0000       1.20887   431.8264      -7.87764      -1.51255       10.4607       12.3940      -5.52630       12.0780       13.3348       11.3121       9.25731       6.05064       3.47423
   5  19 3050.0192    4.6363  0.8358 10.9788  0.0000       2.22648  0.0440   0.1731   0.0920    3.2355   0.0000      0.894934   442.0346       14.2456       12.3298      -2.44730       1.52624     -0.708950       10.7049       11.7107       10.4989       7.93537       5.67899       3.14082
   5  20 3186.3227    4.2118  1.1004 12.4933  0.0000       2.37717  0.0709   0.1651   0.1194    0.9463   0.0000       1.23252   448.3771       10.0778     -0.854326      -1.01752    -0.0376879      -7.11966       19.0765       22.0703       17.9487       12.7600       7.64626       4.00194
   5  21 3322.5684    3.6124  1.6473 12.3184 -0.0030       1.09037  0.0814   0.1126   0.1578    0.5301   0.0000      0.828637   459.0605       2.63964      -2.02768      -35.1525      -2.40472      -11.6698       17.2489       19.5973       17.1500       13.7527       8.06123       4.94043
   5  22 3459.4118    3.3280  2.1742 11.2477  0.0000      0.527788  0.0908   0.0860   0.1621    0.7273   0.0000      0.471759   424.4810      -3.45931       9.46935       8.02896       6.62048      -1.93579       19.2882       21.4623       18.9605       14.2643       9.73188       5.82784
   5  23 3596.6785    2.8057  3.3177 11.3930  0.0000      0.631535  0.1158   0.0623   0.2162    0.3026   0.0000      0.258638   444.4205       32.6282       3.75107       32.5752      -1.23694       5.37134       24.4320       29.1105       23.9033       19.1011       12.2719       7.30020
   5  24 3734.5433    2.3473  4.9071 10.7728  0.0037      0.730480  0.1450   0.0425   0.2623    0.2014   0.0000      0.162237   429.5263       27.2622      -13.0031       26.7106       1.66576      -11.3631       30.6906       33.9380       30.6339       23.1574       15.5706       9.14250
   5  25 3872.2632    1.9575  6.7669 10.5151  0.0008      0.574684  0.1762   0.0306   0.3360    0.1348   0.0000      0.125463   427.4112       57.1054       63.2373      -29.0246       10.1843      -4.31488       35.7380       40.5200       35.3201       27.4730       19.0459       10.8545
   6   8 1587.4319    0.1602  0.1977  9.7645  0.0000       21.6988  0.0305   0.0161   0.0646    0.0563   0.0000       18.5279   438.7179       4.72703       4.81152      -9.78263      -3.67373       3.01837       8.61121       8.87229       8.89891       6.25344       6.32884       3.55645
   6   9 1727.8149    0.2760  0.2387  9.6058  0.0000       20.9737  0.0266   0.0180   0.0557    0.0740   0.0000       7.04240   433.3166      -11.0845       14.9995       11.9933      -7.77850      -3.29655       5.75694       7.14669       5.75030       5.08746       4.43293       2.32131
   6  10 1866.1347    0.4351  0.3664  9.8368  0.0000       6.99278  0.0300   0.0224   0.0581    0.0833   0.0000       3.35284   428.3723      -4.71454      0.286867      -3.84471       1.33290       2.59493       6.86264       8.89248       7.01446       6.71798       4.12999       2.60707
   6  11 2004.0727    0.6159  0.3879  9.8121  0.0000       7.19953  0.0268   0.0308   0.0612    0.1033   0.0000       2.19096   438.0365      -7.26242       21.0787      -4.65656       9.81376      -3.02511       5.84064       7.10615       5.99136       4.66410       4.53796       2.72887
   6  12 2142.5610    0.8116  0.6099  9.8685  0.0000       4.80283  0.0344   0.0321   0.0739    0.1590   0.0000       1.46511   447.7591      -12.9990      -5.52701      -3.40844       4.07831       1.63976       7.35959       9.02492       7.76643       6.74508       4.53015       3.11047
   6  13 2279.9076    1.0864  0.7629 10.3030  0.0000       5.38528  0.0466   0.0389   0.0772    0.2007   0.0000       1.36560   434.4520       1.82308      -4.53178      -3.67891      -9.98781      -3.01907       10.8197       12.2364       10.8687       8.56487       5.90436       4.07434
   6  14 2415.6261    1.6035  0.9047 10.5394  0.0000       4.28900  0.0479   0.0534   0.0918    0.3135   0.0000       1.15655   426.9067      -8.31351       8.82280      -9.09668      -1.36860      0.148679       10.1406       11.2847       11.2524       8.34976       5.90037       3.71315
   6  15 2551.1415    2.0416  0.8432 11.2532  0.0000       2.09990  0.0433   0.0694   0.0874    0.2726   0.0000       1.02411   432.2118       3.60210       8.89163       7.56428      -2.36226       4.15958       7.78690       9.52083       8.48311       7.92537       5.10074       3.91056
   6  16 2687.1792    2.6391  0.9167 11.9184  0.0000       2.65534  0.0443   0.0910   0.1007    0.2369   0.0000       1.11215   448.4788      -3.91763       18.1075      -2.15299      -4.89842       5.36491       9.06760       10.2770       9.50405       7.74081       5.42625       3.57681
   6  17 2823.7761    3.2223  0.8649 12.1609  0.0000       1.71307  0.0428   0.1100   0.0867    0.2774   0.0000       1.15488   431.2317      -14.2845      0.691651       6.62275     -0.179760      -5.20905       8.49861       9.43120       8.78407       7.28936       5.37410       3.52664
   6  18 2960.7845    3.8474  0.8886 12.3077  0.0000      0.868269  0.0419   0.1275   0.0915    0.3270   0.0000       1.06592   428.1566       7.96820       8.53797      -15.5974      -1.43106       1.07485       7.97268       8.79203       8.51119       6.95111       5.33303       3.54136
   6  19 3097.3304    4.4776  0.8633 12.9449  0.0002      0.633054  0.0418   0.1554   0.0898    0.2851   0.0000       1.04251   433.9456       7.00666      -22.0932      -8.69583       5.24183      -2.25927       8.72183       9.59773       9.09021       7.52237       5.32746       3.41217
   6  20 3234.0453    4.1296  1.1920 12.6625  0.0000       1.10516  0.0594   0.1322   0.1124    0.4518   0.0000       1.17061   433.2661      -19.9122       33.0401      -20.8628      -9.20574      -2.58515       10.6033       11.5238       11.4386       9.06366       6.81910       4.37055
   6  21 3371.0892    3.7225  1.6339 12.3410  0.0000     0.0131881  0.0815   0.1080   0.1287    0.4011   0.0000      0.731262   427.4846       8.45076      -3.29298      -28.1504      -4.83700      0.160037       14.2281       15.5813       14.9597       12.1390       8.68374       5.80225
   6  22 3508.4455    3.1665  2.5771 11.5829  0.0000      0.856058  0.0927   0.0678   0.1750    0.2867   0.0000      0.331620   401.3895      -2.04388       2.88200       14.8315       1.62784      -6.02501       15.8472       18.9781       17.3866       14.0290       10.5254       6.79215
   6  23 3646.2339    2.5479  3.5703 11.3150  0.0000      0.419092  0.1187   0.0497   0.2080    0.1955   0.0000      0.248950   431.4767      -14.4060       30.8673       4.11683      0.455350      -3.50564       19.4231       23.8959       21.4837       18.0892       13.2137       8.95122
   6  24 3784.0692    2.1678  5.6628 10.4636  0.0000      0.354954  0.1475   0.0324   0.2588    0.1598   0.0000      0.124427   459.1386       58.9154      -44.3786      -13.0253      -2.58529      -2.94753       25.8829       29.9839       28.0547       23.0397       16.5871       10.7532
   6  25 3922.3986    1.8868  7.3383 10.3793  0.0000      0.283816  0.1763   0.0265   0.3307    0.1128   0.0000     0.0974888   465.7689      0.326637       13.1041      -15.9777      -3.54221      -13.2953       29.8502       34.8652       32.2870       26.7370       19.5578       12.7819
   6  26 4061.2314    1.5953  9.2869 10.2404  0.0000      0.401128  0.2150   0.0210   0.3972    0.0852   0.0000     0.0927469   434.4917       4.74963       20.0856       18.6440       28.7961      -9.02479       35.0894       41.1506       38.0354       31.5375       23.5489       15.7179
   6  27 4198.5401    1.3699 12.9885 10.0599  0.0000     -0.138041  0.3001   0.0168   0.5339    0.0725   0.0000     0.0848401   496.1144      -7.85447       20.6277      -71.0246       19.2809      -24.3057       44.1870       52.4623       49.4491       39.5519       29.4513       18.4967
   6  28 4338.2616    1.1498 14.9535 10.0893 -0.0014     0.0939954  0.3727   0.0147   0.6687    0.0638   0.0000     0.0921127   480.5432      -57.9086       186.133      -55.2606       11.7391      -5.17246       52.7807       61.9423       58.1538       47.3435       34.9822       22.1471
   7   9 1767.7433    0.3004  0.2753  9.8226  0.0000       18.3385  0.0264   0.0170   0.0479    0.0686   0.0000       6.00720   432.3968      -4.52961       5.52926      -3.30736      -6.19257       5.28601       5.63442       6.64201       7.09972       5.51825       4.33177       2.86687
   7  10 1906.9117    0.4899  0.3612  9.8719  0.0000       8.40496  0.0297   0.0233   0.0521    0.0842   0.0000       2.75092   434.9239      -2.77091       12.8418     -0.519819       1.03121     -0.499647       5.68437       7.32543       5.54150       5.21550       5.45122       3.93561
   7  11 2045.8990    0.6831  0.5369  9.9150  0.0000       4.86838  0.0294   0.0270   0.0667    0.1193   0.0000       1.56927   432.5146      -8.15986       11.7576       4.25737       3.43521       4.37771       6.42317       7.21458       6.72942       5.87816       4.57122       3.18366
   7  12 2184.6935    0.9238  0.6708 10.0939  0.0000       5.11517  0.0418   0.0332   0.0734    0.1775   0.0000       1.40285   437.4351       5.25571       11.9590      -6.66489       2.44766      -4.29783       7.32421       7.59364       8.77770       6.18843       5.84860       3.61696
   7  13 2322.2459    1.3218  0.7269 10.4804  0.0000       4.77616  0.0583   0.0467   0.0829    0.2126   0.0000       1.26106   438.6540      0.547391       12.4933      -2.67914      0.950128      -7.11755       17.3640       21.7113       21.9267       15.9054       9.70528       6.11657
   7  14 2458.2389    1.7230  0.8886 10.5562  0.0000       2.57729  0.0401   0.0521   0.0860    0.3353   0.0000      0.930961   434.0083      0.824100       1.80451      -4.82111       3.94334      -8.05529       6.93490       7.49751       7.68888       6.81864       5.18242       3.51704
   7  15 2594.3495    2.0181  1.0108 11.6113  0.0000       3.24131  0.0508   0.0609   0.0908    0.2109   0.0000       1.15643   443.9688       9.00752       6.30405      -10.5469       7.22885       9.12587       8.67658       9.86054       9.67023       8.01584       6.39590       4.34295
   7  16 2731.1358    2.9630  0.8360 11.8442  0.0000      0.915787  0.0398   0.0920   0.0763    0.2542   0.0000       1.20297   430.9717      -1.37552      0.729176      -4.87290      -3.93142      -4.91395       6.26313       7.32052       7.33190       5.89891       5.01702       3.39207
   7  17 2868.3816    3.3445  0.9021 12.5135  0.0000      0.281817  0.0480   0.1057   0.0806    0.2157   0.0000       1.00070   434.4281      0.806126       6.25092       2.33594       1.24820       2.07753       8.88232       8.35794       7.93189       7.76655       6.55498       4.17136
   7  18 3005.7498    4.0853  0.8584 12.7898  0.0000       1.80567  0.0390   0.1277   0.0814    0.2197   0.0000       1.02806   424.9567       9.79210       7.54086       13.7852       4.01640      -10.0890       7.17242       7.90148       7.79625       6.88530       4.94779       3.59273
   7  19 3142.7752    4.0122  1.0392 13.2286  0.0000     0.0912240  0.0530   0.1231   0.0928    0.2048   0.0000       1.13929   425.0752      -13.3593       12.6355      0.634831      -5.97895       4.60341       8.87030       9.34264       9.09955       7.87123       6.55167       4.51008
   7  20 3279.9895    4.0075  1.3259 12.6991  0.0000       1.40253  0.0576   0.1093   0.1074    0.2575   0.0000      0.688230   426.9405      -3.42779       32.5581      -28.8276       4.07918      -7.54448       9.03872       10.8274       9.82704       8.72899       6.73420       4.82478
   7  21 3417.6472    3.4604  1.8073 12.4448  0.0000       2.17183  0.0676   0.0825   0.1353    0.1884   0.0000      0.608492   448.0101       15.7094       11.9292       16.5735      -2.71446      -8.53503       10.0409       11.8843       10.9446       10.1774       7.63382       5.34616
   7  22 3555.5392    2.9080  2.9396 11.9128  0.0000      0.937681  0.0948   0.0574   0.1680    0.1528   0.0000      0.326415   431.5763      -6.22863       21.3076      -5.90439      0.452812      -11.2749       14.1985       17.5086       16.5931       14.3286       10.6587       7.50677
   7  23 3693.9750    2.4698  4.5103 11.0307  0.0006      0.756845  0.1145   0.0367   0.2186    0.1279   0.0000      0.170145   425.9138       26.7745      -1.77700      -5.03975       5.10908       7.47336       17.5383       20.5130       19.2218       17.2248       13.4618       9.37912
   7  24 3832.3189    2.0650  6.2381 10.7728  0.0000      0.412344  0.1461   0.0270   0.2606    0.0883   0.0000      0.116053   432.8975      -6.47663       21.0488      -8.97383       15.0797      -21.2783       22.3154       26.0044       25.0136       21.7731       16.5326       11.7158
   7  25 3971.2702    1.7290  8.0328 10.3396  0.0000      0.468968  0.1744   0.0210   0.3249    0.0847   0.0000     0.0904458   372.7982      -45.1957       14.6247       62.9755       5.72062      -10.1838       24.4765       30.3490       28.4047       24.5748       19.6551       13.5398
   7  26 4109.5789    1.5528 11.3634 10.0078  0.0000      0.146271  0.2222   0.0168   0.4308    0.0730   0.0000     0.0713158   418.7003      -45.2459       55.6302      -15.6260       9.94857      -27.0716       30.9578       36.9721       36.4236       30.6486       24.0409       16.9771
   7  27 4247.9182    1.2959 13.5575 10.1330  0.0000     -0.173203  0.3002   0.0145   0.5201    0.0592   0.0000     0.0798564   453.6384      -20.4762       125.032      -5.84461       12.4183       29.7307       38.1342       44.8411       43.2175       37.5544       29.8481       20.7616
   8   8 1665.7762    0.2636  0.1524  9.4966  0.0000       18.2593  0.0176   0.0204   0.0386    0.0553   0.0000       8.79807   434.7109      -5.47814       7.43147      0.606485      0.770038     -0.536511       3.31916       4.14720       4.08670       3.44251       3.04011       1.87770
   8   9 1806.2855    0.3349  0.3345  9.3685  0.0000       17.5870  0.0241   0.0164   0.0532    0.0723   0.0000       3.85951   429.5261      -7.44575       8.44946      -3.60386      0.383685      -2.84050       4.21333       5.11817       5.09613       4.13798       3.35964       2.88816
   8  10 1946.1240    0.5362  0.4977  9.4237  0.0000       8.26814  0.0282   0.0207   0.0588    0.1003   0.0000       1.89784   437.7126       7.22333       23.3467      -5.63266      -3.86873      -1.30323       4.97481       5.45372       5.27769       4.94787       4.11622       2.84813
   8  11 2086.1797    0.7011  0.5637  9.5963  0.0000       5.66160  0.0308   0.0245   0.0583    0.1182   0.0000       1.42317   434.0523     0.0807074       15.6874     -0.189452      -2.41299      -1.69776       4.61507       5.81852       5.73974       4.60412       4.42553       3.29407
   8  12 2225.3025    1.0430  0.6437  9.8406  0.0000       5.80708  0.0301   0.0338   0.0636    0.1520   0.0000       1.16048   437.5083       8.02161       5.44141       4.82782      -6.16823       1.12149       4.94158       5.55012       5.38595       4.96286       4.05646       3.11126
   8  13 2362.9230    1.3860  0.8498 10.0663  0.0044       4.48601  0.0369   0.0406   0.0743    0.2086   0.0000      0.944533   433.1017      -1.43626      0.131827      -4.02595      -2.01109      -3.00281       5.73894       7.07524       7.02522       6.03636       4.69668       3.59778
   8  14 2499.6496    1.7735  0.8914 11.0726  0.0000       6.39933  0.0412   0.0519   0.0770    0.1662   0.0000       1.09026   446.6898      0.619750       1.17854       2.23925       2.23703      0.621869       5.79211       7.16728       7.02748       6.27856       4.98149       3.72183
   8  15 2636.2519    2.4117  0.8267 11.5090  0.0000       2.74559  0.0374   0.0717   0.0718    0.1708   0.0000       1.00282   435.5836      -8.51397       8.02920      -7.56293       7.36050     -0.237368       5.51189       6.65750       5.83559       5.85322       4.65381       3.67527
   8  16 2773.9186    2.9075  0.8184 11.9360  0.0000       2.83051  0.0356   0.0866   0.0732    0.1663   0.0000       1.06807   422.8305       4.80717       10.2603      0.535706       4.34296      -5.88907       5.46836       6.17439       6.41372       5.39683       4.49052       3.47640
   8  17 2911.5645    3.8216  0.7660 12.3060  0.0000       1.25664  0.0323   0.1207   0.0712    0.1999   0.0000      0.909835   438.8001      -5.36710       18.2941      -1.64680      -7.64428      -7.08611       5.22427       5.84198       5.56314       5.08574       4.44535       3.31036
   8  18 3049.2521    4.1602  0.9291 12.6961  0.0000       1.71945  0.0435   0.1165   0.0760    0.1921   0.0000       1.00202   435.6074      -6.72395       15.8879      0.138474      -5.03558     -0.605522       6.11393       7.01945       6.62182       6.25647       5.25849       3.88320
   8  19 3186.7895    4.1955  1.1640 12.7573  0.0000      0.831463  0.0505   0.1113   0.0971    0.2107   0.0000       1.00606   432.3014      -6.86289       9.20573      -1.26068     -0.111794      -8.64960       6.99355       8.57388       8.46185       7.19373       6.08805       4.25793
   8  20 3324.6076    3.7553  1.6420 12.2946  0.0000      0.818098  0.0600   0.0846   0.1134    0.1792   0.0000      0.558429   439.9355      -5.62673       7.30992       4.94684       9.86492      -7.02901       8.22382       10.2279       9.80653       8.84334       7.06801       5.09600
   8  21 3462.5866    3.2089  2.1495 12.2852  0.0000       1.03520  0.0756   0.0686   0.1344    0.1210   0.0000      0.451269   451.0692       12.6567      -1.66522       4.38182       4.02478     -0.965217       10.1811       12.8320       11.8594       11.0067       8.58922       6.41905
   8  22 3601.1643    2.8332  3.2840 11.0343 -0.0009      0.849594  0.0872   0.0466   0.1541    0.1465   0.0000      0.227248   424.9343       5.41786       9.44933      -10.3307      0.602036      -32.4396       12.1074       13.7755       13.7280       12.3561       9.97809       7.39526
   8  23 3739.5349    2.2351  4.5431 10.8180  0.0000      0.412268  0.1103   0.0324   0.1955    0.1076   0.0000      0.164335   443.3367       20.0871      -34.7209      -6.90342       15.2205      -19.7532       14.3720       17.0490       17.1126       15.4137       12.2923       9.26735
   8  24 3878.3014    1.9489  6.7707 10.2204  0.0000      0.121755  0.1378   0.0234   0.2567    0.0894   0.0000     0.0864239   429.1099      -41.4791       15.5952       22.8450      -15.3382      -25.1315       17.8176       21.6778       20.9465       19.2877       15.4829       11.6020
   8  26 4156.7650    1.4363 12.2235  9.8582  0.0000    -0.0407176  0.2408   0.0144   0.4085    0.0549   0.0000     0.0707193   496.4083       20.2269       45.6645       32.2668      -17.0466       7.85852       26.7871       33.5947       31.7610       29.2411       24.0083       17.7659
   9   8 1702.4355    0.2735  0.2429  9.5830  0.0000       17.8637  0.0194   0.0150   0.0437    0.0537   0.0000       6.12657   433.5189      0.953978       9.72013      -2.72668      -2.01263     -0.754830       3.67350       3.99590       3.46532       3.06988       3.24503       2.91060
   9   9 1843.6478    0.3965  0.3615  9.5885  0.0000       9.30248  0.0235   0.0175   0.0530    0.0685   0.0000       2.89369   436.8554       2.11343       17.2158      -3.23805      -6.38217       6.04997       3.82471       4.43158       4.07377       4.27043       3.24616       2.70714
   9  10 1984.2729    0.5719  0.5218  9.5158  0.0000       9.11677  0.0264   0.0204   0.0578    0.0940   0.0000       1.82860   431.7505      -1.46675       9.43296      -12.5455       4.43799      -2.60958       3.70733       4.52218       4.10305       3.93643       3.66875       2.93379
   9  11 2125.2314    0.7748  0.5848  9.7821  0.0000       9.05337  0.0290   0.0256   0.0571    0.1221   0.0000       1.47659   433.4439      -4.53748       16.2802      -3.26074      -1.54461       3.88849       4.27425       4.62805       4.80494       4.56059       4.01595       2.97881
   9  12 2264.6731    1.0220  0.7770 10.4457  0.0000       6.37286  0.0372   0.0314   0.0701    0.1299   0.0000       1.32492   446.3384      -2.63635       13.1239       12.8876       3.74755      -6.36123       4.54935       5.86499       5.80230       5.13068       4.59564       3.54157
   9  13 2402.3976    1.5596  0.8069 10.7055  0.0000       3.85074  0.0343   0.0446   0.0702    0.1608   0.0000      0.966349   439.6105       5.02350       11.7187      -2.31954       1.87471      -1.04684       4.50048       5.75367       5.46174       5.42326       4.20130       3.32045
   9  14 2539.5857    1.9117  0.9004 11.2187  0.0000       3.34108  0.0379   0.0522   0.0765    0.1677   0.0000      0.998332   448.9728       6.89423       9.32239      -12.0532       3.63457       2.58308       5.08316       6.16736       6.17935       5.31045       4.60156       3.81769
   9  15 2677.0730    2.4715  0.9551 11.6206  0.0000       2.67862  0.0410   0.0655   0.0722    0.1782   0.0000      0.979846   426.4578     -0.800101       16.0411       1.39428       3.24656      -8.38821       5.31075       6.46132       6.50584       5.78876       4.82064       3.81939
   9  16 2815.2314    3.1010  0.8397 12.0818  0.0000       1.13084  0.0343   0.0879   0.0685    0.1791   0.0000      0.894157   445.3507      -6.45140       9.99274      -1.10760     -0.392165       1.72276       4.61018       5.78695       5.42532       4.92821       4.20552       3.52570
   9  17 2953.6888    3.6627  0.9187 12.7566  0.0000       2.63533  0.0383   0.1011   0.0763    0.1499   0.0000      0.740811   433.8170      -13.1692       13.5611      -8.27708       8.95033      -5.01337       5.19545       6.49571       6.11393       5.96910       4.66213       3.63399
   9  18 3091.4997    4.2450  0.8617 12.9832  0.0000     -0.689991  0.0340   0.1224   0.0778    0.1614   0.0000      0.662682   433.6510      -6.13086       11.2025      -1.21821      -8.57337      -1.27759       4.91066       5.92139       5.86788       5.58110       4.50782       3.45466
   9  19 3229.5589    3.9852  1.1792 12.9334  0.0000      0.370121  0.0492   0.1018   0.0906    0.1752   0.0000      0.744037   422.6649       13.8116       11.8184      -2.10207      -3.80588      -5.30391       6.12315       7.28870       7.53999       6.63853       5.72542       4.28802
   9  20 3368.0330    3.5602  1.6915 12.3792  0.0000       2.50248  0.0592   0.0755   0.1108    0.1442   0.0000      0.562482   446.4380       7.90008       9.63079       1.79378       6.06048      -6.32849       7.26005       8.90549       8.75431       8.01602       6.57342       5.07680
   9  21 3506.3644    3.0934  2.5415 11.9814  0.0000      0.513536  0.0768   0.0551   0.1339    0.1070   0.0000      0.364763   447.4011      -2.15015      -3.90959       8.54971       4.58583      -19.0542       8.67714       10.5675       10.7190       10.0874       8.36022       6.42175
   9  22 3645.2999    2.5396  3.5088 11.3858  0.0000      0.384619  0.0919   0.0404   0.1608    0.0952   0.0000      0.202289   427.7948      -11.5186       13.0756       11.2588      -8.30445      -14.3938       10.7390       13.0418       13.1471       12.0926       10.0622       7.78813
   9  23 3784.9771    2.1463  5.6971 10.6547 -0.0007      0.697637  0.1182   0.0261   0.2128    0.0786   0.0000      0.117474   443.6588      -10.1640       22.5632      -4.13307     -0.473730      -3.51227       13.7945       16.2766       16.2589       14.8685       13.2579       9.85023
   9  24 3923.6436    1.8383  7.8377 10.3985  0.0000      0.153914  0.1492   0.0199   0.2729    0.0630   0.0000     0.0861835   415.4516      -14.8734      -9.46515      -1.18662      -7.08945       15.7669       16.7492       20.0235       20.3957       18.5506       16.1656       12.2765
   9  25 4063.5126    1.5687 10.1568 10.1496  0.0000      0.193739  0.1847   0.0162   0.3364    0.0554   0.0000     0.0687515   499.1888      -14.5401       43.7924       7.69558       2.21461      -32.0116       20.2554       24.6912       24.6892       22.5470       19.6270       15.0671
   9  26 4202.0645    1.3384 12.8181 10.0015 -0.0011     -0.292095  0.2404   0.0132   0.4302    0.0481   0.0000     0.0697587   404.1694      -26.0692       48.3286      -40.0650       20.3297       2.02865       24.0817       30.0384       30.0186       27.6260       23.4422       17.9386
   9  27 4342.6838    1.1262 15.1609 10.0048  0.0026    -0.0659523  0.3234   0.0116   0.5415    0.0446   0.0000     0.0763949   495.3872      -123.248       53.6341      -2.72895       36.3372      -4.49059       29.4789       37.0864       36.9656       33.4080       29.3639       22.3501
  10   6 1443.4408    0.1327  0.0625  9.4920  0.0000       88.4131  0.0183   0.0196   0.0270    0.0528   0.0000       41.3850   437.1193       1.30606       13.7913      0.789861      -4.57128      0.100106       2.15244       2.07704       2.97110       3.07265       1.81288       2.56908
  10   8 1737.8338    0.3319  0.2401  9.4120  0.0000       10.9800  0.0189   0.0166   0.0349    0.0570   0.0000       3.96792   435.1908      -1.00525       11.8108      0.184880      -4.21251       1.08499       2.70242       3.71071       4.16502       3.89203       3.33584       2.43604
  10   9 1880.0145    0.4594  0.4022  9.4010  0.0000       9.60098  0.0231   0.0179   0.0479    0.0748   0.0000       2.04576   435.2307      -6.87415       15.3397      -2.34173     -0.815237      -2.29531       3.41173       3.76684       3.60016       3.77165       3.25058       2.51883
  10  10 2021.5926    0.6133  0.4730  9.6449  0.0000       9.00194  0.0270   0.0214   0.0498    0.0883   0.0000       1.83273   437.9739      -1.88694       12.9367      -1.85679      -2.52821      -4.01028       5.00382       5.44844       6.00589       5.62528       4.56160       3.87811
  10  11 2163.0425    0.8667  0.6343  9.9382  0.0000       6.74487  0.0287   0.0264   0.0578    0.1132   0.0000       1.33925   438.1229      -8.02398     -0.921791     -0.644274      0.549990      -3.34507       3.57136       4.25023       4.23387       4.03764       3.52446       2.97651
  10  12 2302.9108    1.2289  0.7297 10.2279  0.0000       6.00520  0.0321   0.0342   0.0587    0.1462   0.0000       1.12136   435.1122     -0.914169       3.42348       10.3506      -3.26780       2.37906       4.01166       4.85769       4.77694       4.36147       3.87039       3.23306
  10  13 2440.8429    1.6693  0.9027 10.6318  0.0000       2.52572  0.0382   0.0426   0.0668    0.1701   0.0000      0.914118   436.9832       2.74321       17.5526       2.56241      -6.62921      -1.44677       4.24460       5.21033       5.23321       4.70548       4.39098       3.51160
  10  14 2578.7688    2.1032  0.9499 11.3740  0.0000       3.53520  0.0402   0.0544   0.0728    0.1470   0.0000       1.00271   436.8643       3.87527       2.14974       7.31740       2.02823     0.0493843       4.99004       6.16886       5.94142       5.65676       4.79650       3.63381
  10  15 2717.0606    2.7937  0.7933 11.6252  0.0000       2.25353  0.0323   0.0744   0.0614    0.1694   0.0000      0.832987   440.8964   -0.00268484       12.2683      -11.3263       6.26664       2.65626       4.29274       4.91782       4.73260       4.56705       4.10601       3.22552
  10  16 2855.7397    3.3898  0.8318 11.9959  0.0000       1.76588  0.0334   0.0886   0.0621    0.1669   0.0000      0.924170   445.8408      -4.73407       11.3324      -3.76308      0.676246      -4.39552       4.15714       5.19889       5.22634       4.70100       3.96188       3.26672
  10  17 2994.5000    3.9663  0.9040 12.4826  0.0000      0.869885  0.0370   0.0993   0.0658    0.1655   0.0000      0.878105   436.7603       1.94336       13.8997      -6.91218       3.10498      -3.83373       4.14554       5.25771       4.94406       4.86492       4.17813       3.36701
  10  18 3132.9550    4.3315  0.8099 12.9542  0.0000       1.32490  0.0301   0.1208   0.0685    0.1447   0.0000      0.832852   431.1500       3.45303       20.2858      -6.97297     0.0799405       1.59483       4.07179       4.93026       4.82132       4.70662       4.25131       3.08952
  10  19 3271.4102    4.0245  1.2820 12.6469  0.0000       1.05200  0.0482   0.0921   0.0878    0.1676   0.0000      0.751410   439.7996       16.2196       24.1746       1.76291      -2.44672      -9.42722       5.56817       6.71698       7.03093       6.28334       5.51052       4.45478
  10  20 3410.1625    3.4184  2.0108 12.0493  0.0000       1.14732  0.0628   0.0623   0.1118    0.1144   0.0000      0.437788   443.4934      -1.04595       11.7761      -5.73586       2.82790      -9.04587       6.45280       7.87625       7.81553       7.38525       6.65381       5.44940
  10  21 3549.2617    2.8830  2.9500 11.6331  0.0000      0.788864  0.0767   0.0452   0.1380    0.0872   0.0000      0.255489   433.0359       1.16321       18.9317      -11.9959      -1.77369      -14.1589       8.40853       10.5576       10.3953       9.67984       8.49544       6.73635
  10  22 3688.6205    2.3946  4.0651 11.1665 -0.0001      0.536922  0.0935   0.0330   0.1705    0.0744   0.0000      0.173443   442.0272       1.32283       25.2341      -5.89250      -3.51353       3.87614       9.88296       12.4402       12.3447       11.9576       10.0973       8.05062
  10  23 3828.1420    2.0141  5.5433 10.7801  0.0000      0.522834  0.1136   0.0251   0.2056    0.0657   0.0000      0.119426   422.5627       19.4294       24.4087      -12.2949       20.1632      -7.37355       11.8206       14.6147       14.4960       13.9013       11.9742       9.71242
  10  24 3967.8516    1.7416  7.9323 10.3021  0.0000      0.232265  0.1446   0.0187   0.2649    0.0587   0.0000     0.0849489   414.5625       13.0365       6.18949       25.9719       13.7657      -16.1836       14.6594       17.6537       17.7841       17.1668       14.8397       11.9441
  10  25 4107.7142    1.4978  9.9870 10.1042  0.0000    0.00368325  0.1774   0.0148   0.3171    0.0491   0.0000     0.0700091   415.0946       29.0377       13.4454      -15.2154      -28.8440      -4.06093       17.0169       21.3579       21.6276       20.3741       17.5582       14.2419
  10  26 4247.4011    1.2651 13.5644 10.0140 -0.0006     -0.142412  0.2561   0.0123   0.4452    0.0436   0.0000     0.0691133   423.5501       19.0903       14.6377       14.3565      -4.80815      -34.0372       22.6004       28.3497       28.8872       26.8227       23.4848       18.6552
  10  27 4387.9480    1.0800 15.9109  9.9525  0.0017    -0.0774662  0.3371   0.0107   0.5365    0.0401   0.0000     0.0766947   434.5272      -10.3831       42.8462       19.6863       21.1120      -9.56165       27.6821       35.1259       35.4981       33.4674       29.1033       23.2144
  10  28 4527.3832    0.8935 17.7849  9.8762 -0.0014     -0.394417  0.4253   0.0089   0.6438    0.0362   0.0000     0.0912901   412.7134      -2.38873       94.8717      -74.0848       1.79734      -18.9325       32.7967       40.7605       42.3857       39.4655       33.9298       27.6193
  11   8 1772.2585    0.3537  0.3032  9.2346  0.0000       13.1017  0.0190   0.0159   0.0430    0.0587   0.0000       3.05607   436.0093      -4.87805       13.6209      -1.91557     -0.188707      0.760413       2.56683       2.88013       2.65752       2.69964       2.80437       2.17617
  11   9 1915.4748    0.4943  0.4142  9.3586  0.0000       11.2665  0.0236   0.0178   0.0436    0.0755   0.0000       1.97988   437.8882       2.34413       6.56186      -4.25796      -2.20022       3.69824       3.11701       3.70711       3.53952       3.72424       3.33974       2.72153
  11  10 2058.0463    0.6640  0.5561  9.2716  0.0000       9.10078  0.0271   0.0201   0.0511    0.1028   0.0000       1.41436   435.6334      -3.23227       5.50779       2.32859      -1.87856      -6.68046       3.24979       4.27912       3.96306       3.68412       3.42607       2.76327
  11  11 2199.8894    0.9699  0.7131  9.8854  0.0000       4.49340  0.0316   0.0261   0.0552    0.1172   0.0000       1.05143   432.8680       1.48856       10.1488      -2.60547     -0.400902      -3.85991       3.21858       4.31850       4.32647       4.27776       3.47018       3.00016
  11  12 2340.1557    1.2677  0.9033 10.1241  0.0000       5.10136  0.0376   0.0324   0.0695    0.1614   0.0000      0.998048   427.5279       3.67543       10.9192       17.9017       3.23192      -2.56114       4.30133       5.09793       4.76440       4.66569       4.06079       3.67030
  11  13 2478.5272    1.7103  0.9701 10.7330  0.0000       1.84576  0.0380   0.0421   0.0707    0.1641   0.0000      0.877444   442.3718       2.23539       15.3545      -1.05860      -6.27118      -2.78710       4.16551       5.31834       5.54422       5.07823       4.36935       3.53179
  11  14 2617.1018    2.1985  0.8578 11.4552  0.0000       3.78156  0.0336   0.0566   0.0648    0.1415   0.0000      0.828230   438.2353      -1.63267       14.0225      -8.09117       4.45886      -4.81397       3.51760       4.44618       4.29240       4.52399       3.72045       3.27991
  11  15 2756.2214    2.8425  0.8771 11.7013  0.0000       2.88301  0.0337   0.0696   0.0621    0.1483   0.0000      0.826093   441.1243      -4.68333       11.8668      -1.07154      -7.12436      0.378226       3.37529       4.42501       4.48277       4.28889       3.66996       3.06677
  11  16 2895.4430    3.7495  0.7777 11.8867  0.0000       1.13300  0.0280   0.0968   0.0581    0.1754   0.0000      0.762212   439.6196      -1.88023       8.93333      -5.57057      0.784205      -3.08220       3.33620       3.95631       3.93385       3.75898       3.44497       2.88308
  11  17 3034.5537    3.9802  1.0716 12.4741  0.0000      0.949256  0.0389   0.0931   0.0785    0.1502   0.0000      0.853675   443.9157      0.795817       10.6078      -3.19011      -2.26203     -0.977167       4.04278       4.84716       5.13176       5.06357       4.40737       3.51485
  11  18 3173.5356    4.2578  1.0312 12.6647  0.0004       1.45350  0.0386   0.1000   0.0705    0.1499   0.0000      0.770011   441.8189      -5.09936       16.3010       3.59740     -0.586560      -3.34383       3.98682       4.75673       4.74889       4.76692       4.21550       3.49379
  11  19 3312.4732    3.8893  1.4398 12.1760 -0.0001       1.11434  0.0472   0.0772   0.0866    0.1458   0.0000      0.595629   434.2044       2.38773       6.17811      -3.17762      -10.7298      -9.19770       4.78429       5.68960       5.63347       5.69766       5.07439       4.33267
  11  20 3451.7632    3.2811  2.1494 11.9164  0.0000      0.841264  0.0609   0.0550   0.1101    0.0922   0.0000      0.355831   440.0428      -3.18562       5.39984      -7.44084       20.9617      -1.34968       5.96036       7.31162       7.24078       7.02672       6.39564       5.36007
  11  21 3591.4723    2.6707  3.1314 11.4639  0.0000      0.862605  0.0733   0.0395   0.1434    0.0697   0.0000      0.218314   441.3885       15.0324    -0.0597553      -4.57719      -2.92008       3.40161       7.02783       8.85463       8.70728       8.49539       7.61478       6.30804
  11  22 3731.3207    2.3086  4.6123 10.8844  0.0000      0.854187  0.0955   0.0291   0.1716    0.0632   0.0000      0.141412   445.7488       7.80653       7.80754      -26.9218       7.72711       3.94525       9.22873       11.1642       11.6218       10.8800       9.52048       8.22397
  11  23 3871.1091    1.9713  6.4600 10.2815  0.0000      0.385902  0.1151   0.0206   0.2066    0.0617   0.0000     0.0931438   441.4902     -0.468477      -18.1837       8.83199      -2.07746      -14.5445       10.8523       13.6051       13.9107       13.4218       11.9238       9.73700
  11  24 4010.9226    1.7053  9.0034  9.9728  0.0000      0.139273  0.1474   0.0159   0.2681    0.0532   0.0000     0.0665781   420.3286      -6.05326      -20.7031      -34.2108      -2.52930       3.59996       13.0583       16.6110       16.7829       16.2972       14.4999       11.8183
  11  25 4151.3762    1.4072 11.1148  9.9972 -0.0004     0.0450320  0.1939   0.0133   0.3404    0.0432   0.0000     0.0658363   420.5939       1.30145       14.7456       22.5430      -14.4368      -27.6709       16.4693       21.3078       21.2834       20.8010       18.3258       15.0026
  11  26 4291.7205    1.2077 14.3880  9.8008  0.0000    -0.0825764  0.2630   0.0107   0.4487    0.0409   0.0000     0.0682102   437.0447      -2.02265      -29.6755      -43.8872       44.5419      -1.48077       20.1349       25.5956       26.0265       24.8564       22.2192       18.4577
  12   7 1660.2457    0.2436  0.2403  9.2622  0.0000       9.36715  0.0210   0.0117   0.0347    0.0533   0.0000       5.91164   437.4839      -1.79037       13.5605       2.62225      -3.86385     -0.372167       2.35652       2.52079       2.82526       3.19026       2.50474       2.10492
  12   8 1805.8288    0.3933  0.2846  9.5022  0.0000       10.1813  0.0164   0.0173   0.0398    0.0568   0.0000       2.91360   437.8852      -2.94785       17.0636       2.21544      -4.09910      0.290175       1.89725       2.63627       2.51533       2.57306       2.33329       1.81353
  12   9 1950.0643    0.5418  0.4362  9.2552  0.0000       11.2967  0.0214   0.0172   0.0411    0.0799   0.0000       1.80245   437.3172      -7.43849       10.9546      -1.47253      -1.30309      -6.68981       2.29368       2.96512       3.07972       2.93381       2.63545       2.25135
  12  10 2093.7570    0.7146  0.6689  9.5123  0.0000       8.77726  0.0290   0.0194   0.0542    0.1032   0.0000       1.23448   439.0157       2.68520       12.1376      -6.27300       1.36424      -2.42290       2.93666       4.03757       3.89177       3.78082       3.35766       2.88563
  12  11 2235.9667    0.9697  0.7003 10.1872  0.0000       5.35535  0.0290   0.0260   0.0558    0.0967   0.0000       1.15025   433.3472      -2.52585       12.8551       4.14030      -1.42960      0.939719       3.12037       4.09294       4.03665       4.04470       3.44205       2.94847
  12  12 2376.3832    1.4208  0.8478 10.4434  0.0000       3.06805  0.0313   0.0356   0.0652    0.1451   0.0000      0.884140   434.9039       1.78007       19.5262       9.41017      -5.21818       1.81088       3.28238       4.03168       3.79281       4.09220       3.83724       3.03541
  12  13 2515.5377    1.8357  0.9613 11.1559  0.0000       3.67307  0.0345   0.0442   0.0757    0.1436   0.0000      0.922080   437.8467      -3.02641       7.38510      -2.55222      -1.63767       4.69684       3.29952       4.39066       4.27931       4.12019       3.80042       3.20065
  12  14 2654.6480    2.4404  0.9180 11.8738  0.0000       1.70402  0.0338   0.0603   0.0705    0.1314   0.0000      0.982605   433.7223      -6.61508       10.0161       3.91705       4.56410      -7.69607       3.22988       3.92479       4.06990       4.03433       3.63548       3.25446
  12  15 2794.5237    3.0110  0.8220 12.0894  0.0000      0.971183  0.0304   0.0732   0.0593    0.1384   0.0000      0.910600   442.6074       2.48130       15.2192      -5.38950      -1.56899       1.39703       3.13655       3.80525       3.85881       3.82881       3.55504       2.99266
  12  16 2934.3701    3.6712  0.8405 12.6334  0.0000      0.418611  0.0302   0.0916   0.0628    0.1230   0.0000      0.779482   440.0171       4.20580       6.51846      -7.97727      -2.89959       2.28542       2.96677       3.89570       3.84925       3.74072       3.37188       2.87725
  12  17 3073.8937    4.3519  0.8790 13.0403  0.0000       2.27319  0.0313   0.1071   0.0647    0.1195   0.0000      0.895445   434.5302      -1.37743       19.0553      -4.48794     -0.612250       1.36673       3.18533       3.59668       3.83182       3.75099       3.56252       2.83400
  12  18 3213.2106    4.0950  1.1375 12.8521  0.0000     -0.107679  0.0408   0.0918   0.0775    0.1458   0.0000      0.904999   443.9694       11.3331       6.32067      -3.55522      -5.44670      -4.12154       3.70349       4.65202       4.70240       4.83692       4.11277       3.50178
  12  19 3352.7612    3.6645  1.6578 12.3563  0.0000      0.661308  0.0511   0.0681   0.0940    0.1116   0.0000      0.474920   428.4176     -0.100292       11.5017      -9.39709       9.78373      -4.55562       4.63945       5.36823       5.78408       5.76395       5.12550       4.37348
  12  20 3492.4047    3.0499  2.4666 11.7893  0.0000      0.315736  0.0630   0.0471   0.1132    0.0832   0.0000      0.289872   436.3754       4.40569       5.17920       5.01352      -15.8091      -14.8465       5.71571       7.03013       7.53029       7.37783       6.60617       5.44105
  12  21 3632.5166    2.6143  3.5686 11.2998  0.0009      0.312697  0.0823   0.0342   0.1350    0.0672   0.0000      0.168698   443.1222       7.46982       20.7121      -2.19137       5.27000      -17.8053       7.19487       9.02939       8.69761       8.84792       7.87490       7.05325
  12  22 3772.8644    2.1842  5.2374 10.8584 -0.0001      0.507484  0.0998   0.0249   0.1780    0.0563   0.0000      0.110276   437.1087       2.28396      -2.77255      -18.3809      -2.54431       2.98012       8.54124       10.5770       11.0666       10.9024       9.52941       8.32583
  12  23 3913.3956    1.8446  7.4166 10.5143  0.0000      0.432644  0.1273   0.0184   0.2300    0.0487   0.0000     0.0854751   436.2353      -12.2497      -6.45752      0.115726      -10.8763      -4.76916       10.7727       13.5109       13.6731       13.6573       12.2068       10.4864
  12  25 4194.1925    1.3293 12.4642 10.0896  0.0000     0.0267144  0.2149   0.0121   0.3690    0.0399   0.0000     0.0634819   449.5299      -26.7036      0.759302       30.2473      -17.4459      -6.29578       16.3748       20.8503       21.8596       20.5625       18.9475       16.0438
  12  26 4335.4880    1.1534 15.5764  9.9644  0.0005     0.0261815  0.2855   0.0095   0.4771    0.0356   0.0000     0.0702525   489.8655       4.94036      -9.79891      -28.9224       51.0933       28.7024       19.6308       24.7288       26.4554       24.8839       22.5985       19.0843
  12  27 4475.5015    0.9386 17.8995  9.8945 -0.0015     -0.252739  0.3813   0.0080   0.5686    0.0325   0.0000     0.0816227   461.1244      -45.3428      -42.4560      -18.8426       37.7935      -13.3579       24.0229       31.7422       32.9621       31.5901       28.5486       23.6010
  13   6 1541.1473    0.1784  0.1469  9.2402  0.0000       10.3629  0.0137   0.0112   0.0301    0.0394   0.0000       12.2108   438.8496      -1.29539       13.5811      -2.24087     -0.625662       2.63744       1.48788       1.79353       1.80721       1.94074       1.80199       1.50217
  13   7 1692.4312    0.2420  0.2682  9.1842  0.0000       31.3827  0.0204   0.0110   0.0356    0.0502   0.0000       6.22777   437.9219       2.85785       15.0600      -2.35678      0.373705      -1.42647       2.00325       2.89119       3.19294       3.32705       3.23774       2.45690
  13   8 1838.6807    0.4176  0.2535  9.3866  0.0000       14.7275  0.0159   0.0180   0.0314    0.0593   0.0000       2.79427   432.6345     -0.848612       13.9745      -1.99777      0.650024      0.639897       1.83577       2.39760       2.61971       2.71388       2.36890       2.12553
  13   9 1983.9072    0.5720  0.4641  9.2785  0.0000       11.6426  0.0207   0.0170   0.0435    0.0778   0.0000       1.59507   436.7355      -1.62488       11.7928      -1.14771      -4.39336      0.901669       2.32748       2.82583       3.10002       2.81747       2.48793       2.23032
  13  10 2128.5475    0.8252  0.5904  9.5683  0.0000       5.83345  0.0279   0.0212   0.0439    0.0995   0.0000       1.13421   442.5180       4.74173       9.82652      -3.81859    -0.0151706       1.88547       2.97134       4.10191       4.04505       4.07841       3.53275       3.10873
  13  11 2271.1828    1.1258  0.8081  9.8045  0.0000       3.40074  0.0282   0.0265   0.0578    0.1355   0.0000      0.812835   444.5286      -4.95724       11.6092      -1.82674      -3.08822       1.06784       2.66554       3.40143       3.41793       3.45462       3.12793       2.76200
  13  12 2411.9711    1.5009  0.8621 10.5201  0.0000       4.44117  0.0303   0.0352   0.0605    0.1263   0.0000      0.819775   436.7214       3.57078       14.8352       1.12931       2.33274      -4.81245       3.00662       3.57248       3.86548       3.58247       3.24596       2.98878
  13  13 2551.8025    2.0479  0.8468 10.8810  0.0000       2.84323  0.0290   0.0479   0.0588    0.1495   0.0000      0.782882   441.0337       2.06891       21.4375      -5.64830     -0.710166      -7.20159       2.63090       3.30331       3.57002       3.48212       3.06261       2.54993
  13  14 2691.7588    2.6847  0.8946 11.3124  0.0000       2.94928  0.0297   0.0620   0.0606    0.1880   0.0000      0.724359   437.7100       3.77556       10.0724       8.54639       3.20644      -3.85899       2.85942       3.59703       3.76481       3.77006       3.33921       2.91812
  13  15 2832.2109    3.4532  0.8052 12.0186  0.0000       2.11688  0.0275   0.0823   0.0548    0.1553   0.0000      0.763093   440.7658       1.08333       14.7744      -3.57153     -0.706544      0.988699       2.66176       3.25672       3.40154       3.58058       3.37232       2.79909
  13  16 2972.6525    4.0109  0.8895 12.4620  0.0000       1.16097  0.0313   0.0910   0.0576    0.1442   0.0000      0.858191   442.1369       3.33745       10.1767      -2.30888     -0.823191      -4.63027       2.74150       3.50287       3.69224       3.49035       3.12935       2.78836
  13  17 3112.4760    4.1604  0.9396 12.8257  0.0000      0.399848  0.0332   0.0944   0.0633    0.1214   0.0000      0.865857   438.6885       3.97296       4.28765     -0.227288      -5.12098      -6.12802       2.98241       3.53269       3.67869       3.59660       3.40833       2.85802
  13  18 3252.2964    4.0258  1.1939 12.6615  0.0000      0.468654  0.0420   0.0840   0.0757    0.1479   0.0000      0.764183   431.9829       8.86996       13.3832      -9.82268       4.77148      -1.67238       3.44307       4.24326       4.39043       4.38525       3.85940       3.43603
  13  19 3392.4611    3.4262  1.9155 12.2856  0.0000      0.591315  0.0544   0.0576   0.0977    0.0851   0.0000      0.384988   428.8665      0.907892       13.3754       4.03026      -2.12788      -3.94200       4.41183       5.48057       5.87260       5.67839       5.26111       4.40523
  13  20 3532.7183    2.8897  2.5462 11.8327  0.0000      0.938610  0.0631   0.0432   0.1175    0.0728   0.0000      0.282107   435.2934     -0.599129       10.5659      -6.76607      -12.1010      -3.81543       5.31304       6.82385       6.72245       6.67462       6.03723       5.45734
  13  21 3673.2587    2.4106  4.1993 11.1001  0.0000      0.356926  0.0821   0.0285   0.1519    0.0562   0.0000      0.144544   449.4078       5.37129      -15.9138      -2.81509       2.04354      -2.59520       6.78585       8.72382       9.01091       8.74777       8.00169       6.95147
  13  22 3814.0717    2.0733  5.8830 10.7181  0.0000      0.421783  0.1032   0.0212   0.1905    0.0473   0.0000     0.0966359   446.2019       2.78676      -13.1863      -9.45940       3.22658      -6.41436       8.10662       10.4020       10.6998       10.5995       9.39594       8.24717
  13  23 3954.8003    1.7215  7.7137 10.4242  0.0000      0.436551  0.1322   0.0167   0.2296    0.0451   0.0000     0.0806277   450.1532      -7.15885       16.5489      -7.46510      -8.05300      0.358771       9.94298       13.1352       13.3591       13.4212       11.6498       10.5845
  13  24 4095.6922    1.4589  9.8481 10.1273  0.0000      0.251176  0.1615   0.0133   0.2896    0.0429   0.0000     0.0714455   455.9424       11.4941       18.3644       7.42885      -3.31128      -13.8028       11.8097       15.1502       16.1080       15.7992       14.2408       12.2841
  13  25 4236.7181    1.2693 12.7245  9.9989  0.0000     0.0793241  0.2163   0.0109   0.3741    0.0374   0.0000     0.0697548   379.8122       4.56963       48.2988       8.27409      -2.73913      -11.1919       14.7038       19.2695       19.7892       19.3558       17.5180       15.4128
  14   6 1571.5600    0.1911  0.1101  9.3475  0.0000       34.2869  0.0142   0.0123   0.0208    0.0383   0.0000       13.7391   436.1051      0.334415       13.6437      -2.49812      -3.51652       2.17159       1.19144       1.92370       1.69751       1.77366       1.79642       1.30860
  14   7 1723.5587    0.3031  0.2376  9.2382  0.0038       24.4892  0.0172   0.0134   0.0312    0.0506   0.0000       4.44747   437.0753     -0.643487       12.4864       3.96867       1.23173     -0.266947       1.64134       2.19107       2.45559       2.13959       2.19970       1.67482
  14   8 1870.8730    0.4800  0.3952  9.2502  0.0000       11.9885  0.0213   0.0156   0.0384    0.0629   0.0000       1.88711   438.1086     -0.650068       10.8129       3.88641       1.27467      -1.43844       1.78877       2.22288       2.65265       2.33709       2.21733       2.02181
  14   9 2017.1313    0.6611  0.5144  9.2796  0.0000       9.60088  0.0203   0.0182   0.0427    0.0858   0.0000       1.27519   439.9538      0.259456       15.0247     -0.835640      -2.17468       2.55438       1.88036       2.47943       2.39543       2.62492       2.22285       2.10707
  14  10 2162.6375    0.8388  0.6713  9.7829  0.0000       7.61536  0.0263   0.0209   0.0505    0.0935   0.0000       1.05239   435.9279       1.19959       14.4280      -3.30624      0.118048     -0.991259       2.32431       3.00185       2.93167       3.15423       2.96829       2.55574
  14  11 2305.8645    1.2232  0.7490 10.1199  0.0001       5.66324  0.0262   0.0292   0.0544    0.1087   0.0000      0.899172   439.2757       4.40801       11.6826      -2.52575      0.274466      -3.36507       2.47910       3.50916       3.43981       3.69034       3.44033       2.92794
  14  12 2446.8395    1.6454  0.8825 10.8960  0.0000       4.35644  0.0315   0.0370   0.0584    0.1120   0.0000      0.873054   435.0476       2.64416       12.2099       5.35757      -1.84233       5.01730       2.69113       3.32786       3.62270       3.31863       3.26386       2.95934
  14  13 2587.4221    2.0934  0.9064 11.3925  0.0000       2.55540  0.0301   0.0472   0.0613    0.1129   0.0000      0.798618   439.0348      -1.18572       11.6677      -2.12688      -4.36121      -2.43537       2.68272       3.21122       3.43229       3.34795       3.11099       2.70997
  14  14 2728.2763    2.7166  0.8898 11.8227 -0.0004       2.77064  0.0307   0.0610   0.0599    0.1294   0.0000      0.839678   438.9413      -3.52085       9.70001      -2.40475       1.11058      -4.08548       2.61419       3.39015       3.53905       3.35390       3.02051       2.82650
  14  15 2869.2637    3.4729  0.9367 11.9388  0.0000       1.28291  0.0325   0.0761   0.0584    0.1804   0.0000      0.907494   437.4911      -2.21775       7.67829      -2.86813       2.59166      0.477802       2.82507       3.52601       3.43035       3.45864       3.30968       3.12050
  14  16 3010.1412    4.0544  0.9088 12.7123  0.0000     -0.115080  0.0314   0.0920   0.0604    0.1316   0.0000       1.02983   433.8724       5.11427       7.53782      -5.16470       1.65545      -2.56645       2.67486       3.48370       3.52278       3.50869       3.23879       2.95012
  14  17 3150.5218    4.1841  1.0784 12.8451  0.0000     -0.469174  0.0373   0.0878   0.0679    0.1338   0.0000      0.688238   434.7188      -1.19226       10.8625     -0.571978      -5.13518      -3.53298       2.92734       3.95264       3.73303       4.04078       3.54336       3.16167
  14  18 3290.8788    3.7532  1.4303 12.7446  0.0000      0.954014  0.0464   0.0719   0.0811    0.1028   0.0000      0.503165   434.3552      -1.09915       11.5512      -1.87698       2.90507      -10.1753       3.54132       4.30428       4.53238       4.75252       4.32746       3.78264
  14  19 3431.6049    3.3180  2.0939 12.0435  0.0000       1.38749  0.0534   0.0512   0.0984    0.0870   0.0000      0.330172   441.3611     -0.545366       3.92310      -9.25980      0.631508      -4.76485       4.27559       5.35139       5.67787       5.61698       5.17710       4.64034
  14  20 3572.3700    2.7795  3.1348 11.3873  0.0000      0.802238  0.0687   0.0359   0.1167    0.0701   0.0000      0.203106   434.9752       8.53518       2.78361      -9.90574       6.10826      -10.7586       5.10087       6.71194       6.82970       6.95372       6.24707       5.50825
  14  21 3713.2770    2.3277  4.8122 10.9446  0.0000      0.472139  0.0866   0.0249   0.1584    0.0518   0.0000      0.118716   439.7016      -2.77233       19.6771      -13.7321       6.31050      -14.5341       6.41321       8.31444       8.64658       8.53484       7.75183       6.93435
  14  22 3854.5544    1.9685  6.5512 10.5449  0.0000      0.459289  0.1073   0.0188   0.1932    0.0466   0.0000     0.0823956   443.8397       17.6040       26.7096      -6.27783       8.01688      -7.66530       7.90853       10.1536       10.3079       10.6178       9.62790       8.59910
  14  23 3995.8349    1.6662  8.9298 10.2662  0.0000      0.439123  0.1374   0.0146   0.2505    0.0422   0.0000     0.0661776   426.5009      -14.2722      -3.28243       6.12797      -16.6148       2.91102       9.62696       12.7618       13.1269       13.3022       11.9286       10.6653
  14  24 4137.3910    1.3884 10.6873 10.1497  0.0000      0.347344  0.1722   0.0123   0.3051    0.0383   0.0000     0.0686706   420.4520      -13.6261       10.3988      0.568768       18.3746      -13.9433       11.5693       15.0298       15.5152       15.4329       14.3534       12.5875
  14  25 4278.7380    1.2234 14.9106  9.9297  0.0000      0.178566  0.2551   0.0094   0.4248    0.0357   0.0000     0.0691155   444.0538      -29.0376       5.12736       5.86803       20.4242      -26.3572       15.4004       20.2573       21.1707       20.5301       19.4868       17.0292
  15   5 1440.0409    0.1518  0.0838  9.3168  0.0000       113.442  0.0117   0.0136   0.0293    0.0502   0.0000       28.2764   437.1332     -0.451211       14.8247      0.752795      -1.55797      0.342616       1.09958       1.20779       1.58219       1.39016       1.46178       1.76299
  15   6 1601.0517    0.2060  0.1931  9.3915  0.0000       15.5111  0.0228   0.0105   0.0319    0.0390   0.0000       8.17157   437.1660      -1.75551       14.1065      -2.89703      -2.03271       1.72034       1.96373       2.03814       2.60067       2.61795       2.97730       2.95188
  15   7 1753.8332    0.3501  0.2617  9.2946  0.0000       18.1298  0.0158   0.0136   0.0299    0.0507   0.0000       3.27289   439.2694      -1.27268       14.7751       2.85093      -4.08497     0.0707606       1.38636       1.92034       1.85403       2.04337       1.83108       1.58507
  15   8 1902.3856    0.4762  0.3552  9.4168  0.0000       10.0070  0.0172   0.0155   0.0352    0.0612   0.0000       1.88753   439.5671      -1.27535       14.0596     -0.760355      -2.39770     -0.974945       1.82002       2.34730       2.64019       2.62731       2.40879       2.19766
  15   9 2049.6737    0.6581  0.5632  9.4666 -0.0015       7.21413  0.0223   0.0166   0.0421    0.0829   0.0000       1.21115   437.1752      0.832317       17.7050       1.76537     -0.145925      0.564032       1.97735       2.49603       2.55155       2.58711       2.27875       2.14652
  15  10 2195.8577    0.9463  0.6712 10.0266  0.0000       5.66937  0.0257   0.0226   0.0480    0.0919   0.0000       1.02830   436.5205      0.121557       11.1347      -4.31027     -0.511910       5.16899       2.28011       2.76595       2.73088       3.04659       2.90506       2.65405
  15  11 2339.6476    1.3058  0.8398 10.3728  0.0000       5.68806  0.0287   0.0283   0.0558    0.1075   0.0000      0.839062   438.1982     -0.873396       12.6431       2.84022      -3.91552       1.60852       2.32898       2.96266       3.03911       3.13436       2.97732       2.63883
  15  12 2481.1993    1.7314  0.9684 10.7508  0.0000       4.54557  0.0328   0.0352   0.0591    0.1224   0.0000      0.774443   438.5295      -5.61981       13.1607       2.50957     -0.572107      0.184177       2.42612       2.96809       3.09012       3.24746       2.88603       2.69172
  15  13 2622.4861    2.2555  0.9333 11.4852  0.0000       3.35852  0.0313   0.0479   0.0596    0.1185   0.0000      0.775174   437.4424       4.93477       10.2616       2.59372      -6.45955      -1.82919       2.61010       3.20381       3.53996       3.53670       3.26917       2.85272
  15  14 2764.2560    2.9831  0.8657 11.9594  0.0000       3.48143  0.0280   0.0642   0.0541    0.1171   0.0000      0.731547   434.2677       2.63726       19.1623       1.75939      0.141285      0.375137       2.36762       2.92964       2.96831       3.00556       2.86493       2.71228
  15  15 2905.7949    3.6443  0.8301 12.4617  0.0000       1.45375  0.0272   0.0804   0.0535    0.1351   0.0000      0.740084   433.7738       5.42089       20.1934     -0.431392      -3.62973      -3.53852       2.21413       2.77332       2.88463       3.09644       2.76245       2.47494
  15  16 3047.1210    4.2821  0.7930 12.8867  0.0000       1.35842  0.0269   0.0975   0.0529    0.1219   0.0000      0.813786   437.5231      -2.32643       11.0753      -4.31745      -4.60982      -4.15977       2.48869       3.03453       3.07575       2.98166       2.69603       2.62371
  15  17 3188.0970    4.1952  1.2124 12.6271  0.0000      0.472955  0.0392   0.0810   0.0686    0.1677   0.0000      0.656308   435.9365       4.69367       7.34491      -9.20211      0.193810      -1.51174       2.94299       3.67895       3.99790       4.09518       3.82230       3.36262
  15  18 3328.8943    3.7090  1.4994 12.8001  0.0000      0.719254  0.0456   0.0673   0.0831    0.1048   0.0000      0.551309   438.4247     -0.700207       14.6102       2.17731     -0.213725      -1.35007       3.40888       4.46174       4.43288       4.69244       4.23294       3.77961
  15  19 3470.1209    3.0908  2.6132 11.9755  0.0000      0.627055  0.0601   0.0430   0.1114    0.0739   0.0000      0.272209   444.4359      -2.12782       9.78483      -1.96187       3.52981       3.78663       4.34130       5.59395       5.88001       6.00527       5.43125       4.96076
  15  20 3611.3212    2.6394  3.7576 11.3321  0.0000      0.373898  0.0733   0.0309   0.1337    0.0637   0.0000      0.157171   438.0827      -13.9102       4.19149       4.09261       1.73599     -0.404463       5.35294       6.68108       7.07238       7.35817       6.73993       6.02781
  15  21 3752.7732    2.2575  5.0420 10.8899  0.0000      0.376645  0.0879   0.0229   0.1569    0.0532   0.0000      0.104245   441.5512      -1.88961       8.93000       3.78740      -3.65718      -12.4696       6.21543       8.06150       8.40997       8.38401       8.04779       7.20257
  15  22 3894.4602    1.8482  7.1007 10.4903  0.0000      0.409408  0.1133   0.0170   0.2020    0.0459   0.0000     0.0765106   446.5690      -11.6673       29.5591       5.54122       11.5410      -11.8287       7.75384       10.4256       10.5509       10.7535       9.79101       8.90310
  15  23 4035.9384    1.6036  9.6176 10.2989  0.0009      0.304971  0.1448   0.0136   0.2549    0.0396   0.0000     0.0615140   443.0607       11.1427       6.82079       1.50850       3.36970      -11.5258       9.47538       12.1147       12.6568       12.6289       11.8900       10.4985
  15  24 4177.9653    1.3767 12.7892 10.1147  0.0003      0.300631  0.1961   0.0110   0.3403    0.0368   0.0000     0.0591186   444.1319       29.8988       24.3635      -37.0087       15.9395       5.75085       11.8446       15.4718       16.3722       16.2468       15.2100       13.4823
  15  25 4319.7024    1.1533 15.4538 10.0331 -0.0001      0.196123  0.2671   0.0085   0.4298    0.0314   0.0000     0.0692030   428.2937       9.59966       45.8966       36.7563       34.8324      -18.3812       14.5630       19.2676       20.5010       19.9570       19.1302       16.9497
  15  26 4461.1894    0.9521 16.9273  9.9343 -0.0006    -0.0234154  0.3260   0.0072   0.4981    0.0297   0.0000     0.0837849   434.2848       8.39604       13.0240      -29.1631       19.5760       17.8542       16.9675       22.0579       23.6998       23.2763       21.9880       19.4103
  16   5 1467.2982    0.1484  0.0806  9.2846  0.0000       46.2200  0.0153   0.0142   0.0276    0.0386   0.0000       26.5463   436.3635      -2.00095       15.4984    -0.0803380      -2.01557      0.567562       1.24944       2.18897       2.21311       1.42280       1.76656       1.56101
  16   6 1629.5194    0.2453  0.1995  9.2570  0.0000       15.9309  0.0143   0.0113   0.0271    0.0385   0.0000       5.67879   437.1403     -0.386925       15.1784    -0.0191492     -0.816058       2.12153       1.34474       1.62669       1.72270       1.72926       1.51718       1.38540
  16   7 1783.3145    0.3872  0.2943  9.2727  0.0000       14.2930  0.0191   0.0140   0.0299    0.0493   0.0000       2.66513   436.8721      -2.35776       14.7517      0.628115      -1.86249       1.87396       2.23364       3.00771       3.25006       3.28172       2.88547       2.64531
  16   8 1933.1956    0.5266  0.4859  9.2628  0.0000       10.4936  0.0197   0.0145   0.0405    0.0655   0.0000       1.42551   439.0187       2.09687       12.3884      -1.65662     -0.327751      -1.32730       1.65094       2.15326       2.28819       2.11888       2.09109       2.08169
  16   9 2081.7043    0.7378  0.5627  9.5080  0.0000       7.46889  0.0208   0.0186   0.0423    0.0829   0.0000       1.06632   436.1770      -3.19468       17.2932       2.82540      -4.85593     -0.160304       1.77227       2.25318       2.40411       2.45999       2.34562       2.15486
  16  10 2228.4956    1.0194  0.8062  9.8169  0.0000       4.33189  0.0269   0.0220   0.0538    0.1090   0.0000      0.828470   434.9492     -0.681786       12.1478       5.22787      0.983502      -4.03090       2.03101       2.62893       2.56963       2.84257       2.77886       2.48279
  16  11 2372.7157    1.4077  0.8830 10.4447  0.0000       4.31964  0.0277   0.0295   0.0594    0.1035   0.0000      0.856001   438.0909     -0.893861       7.00445      -3.29317      -3.62465     -0.772423       2.14479       2.69451       2.69611       2.71974       2.62978       2.34356
  16  12 2514.8733    1.8720  0.8944 11.0816  0.0000       1.82782  0.0287   0.0389   0.0577    0.1017   0.0000      0.786400   429.8022      -4.70091       13.2188       1.35612      0.850181      -3.54857       2.27465       2.80017       2.86473       3.00168       2.74025       2.49159
  16  13 2657.0420    2.3872  0.9394 11.3987  0.0000       4.06610  0.0294   0.0474   0.0571    0.1142   0.0000      0.799556   437.0696      0.652532       12.1610      -3.26572      -1.27034      0.132507       2.12404       2.83196       2.94323       3.02906       2.79937       2.58866
  16  14 2799.5497    3.2116  0.8886 11.8107  0.0000      0.679036  0.0272   0.0648   0.0531    0.1200   0.0000      0.681250   435.1052      -2.02455       13.3007      -2.50932      -4.32612      -5.47504       1.96881       2.54364       2.63686       2.86579       2.50906       2.27804
  16  15 2941.8725    3.7763  0.7949 12.4532  0.0000       3.66390  0.0243   0.0842   0.0517    0.1068   0.0000      0.818528   436.6736       1.97751       7.66784      -1.02247      -2.94452      -3.57073       1.85760       2.42331       2.54213       2.69307       2.29765       2.11547
  16  16 3083.4986    4.1623  1.0020 12.5492  0.0000     -0.197805  0.0300   0.0835   0.0614    0.1388   0.0000      0.907097   438.9674      0.864653       11.1741      0.316541      -1.22473      -4.41049       2.17847       2.81034       2.93505       3.04743       2.86021       2.51633
  16  17 3224.9478    4.1186  1.2615 12.7760  0.0000     -0.175278  0.0395   0.0785   0.0727    0.1294   0.0000      0.632585   438.9085      -10.2395       18.6526      -4.02373      -3.11177      -1.08374       2.65435       3.49299       3.46397       3.72611       3.35479       3.11115
  16  18 3366.3758    3.5779  1.7601 12.4538  0.0001      0.323553  0.0477   0.0600   0.0882    0.0985   0.0000      0.367102   442.8372      -1.11475       11.2721      -8.43389      -2.92300      -4.16009       3.24221       4.15026       4.35094       4.39195       4.10597       3.82062
  16  19 3508.1553    3.0466  2.6522 11.5722  0.0002      0.761177  0.0589   0.0404   0.1059    0.0862   0.0000      0.215605   433.3618      -3.04120       11.6030      -12.6728       4.21875       2.51285       3.95876       5.24027       5.51504       5.66068       5.16031       4.67249
  16  20 3650.1314    2.5481  3.9206 11.1055  0.0000      0.870723  0.0724   0.0283   0.1341    0.0639   0.0000      0.139762   446.9782       3.06953       15.3512      -10.8426       7.01522      -5.73412       4.89806       6.28389       6.56412       6.60448       6.32158       5.78612
  16  21 3791.9241    2.1285  5.4632 10.6368  0.0000      0.644506  0.0882   0.0202   0.1641    0.0498   0.0000     0.0978544   430.0986      -4.21737      0.472030      -1.36638       16.8101      -21.7365       5.82829       7.50687       7.73568       8.06816       7.40163       6.84922
  16  22 3933.8208    1.7932  8.0398 10.2536  0.0000      0.443559  0.1176   0.0149   0.2167    0.0431   0.0000     0.0711871   433.5608      -5.14861       15.8473      -3.01227      -14.6756      -9.20029       7.65880       9.70362       10.2854       10.1767       10.1424       9.01741
  16  24 4218.1677    1.2985 13.1372 10.0675  0.0000      0.222895  0.2029   0.0100   0.3431    0.0326   0.0000     0.0590725   405.0679       25.3168       45.7955      -21.5750       17.2325      -16.5483       11.1582       14.5384       15.3165       15.4128       14.5959       13.4532
  16  25 4360.4003    1.0703 16.0709  9.9549  0.0000      0.174145  0.2836   0.0077   0.4358    0.0286   0.0000     0.0726493   426.9995      -1.59080       66.0194       18.8611      -34.3592       5.17418       13.6969       18.2583       18.9901       19.1200       18.2924       16.4762
  17   6 1657.0611    0.2562  0.2109  9.3773  0.0000       18.6057  0.0168   0.0112   0.0252    0.0392   0.0000       5.31102   440.4314      -2.62097       16.9530      -1.38401      -1.68908     -0.668021       1.57559       1.65333       1.77575       1.96237       1.79779       1.67042
  17   7 1812.0266    0.3917  0.3561  9.3672  0.0000       10.1897  0.0171   0.0128   0.0353    0.0503   0.0000       2.19259   439.2962      -1.46376       12.9255       1.46552      -2.91787      0.259068       1.52846       1.79582       2.00711       1.96260       1.92698       1.69610
  17   8 1963.3617    0.5507  0.4537  9.3930  0.0000       9.26336  0.0176   0.0154   0.0380    0.0642   0.0000       1.38743   436.3754     -0.221799       13.5196      0.520226       1.27455     -0.234077       1.55386       1.93160       2.02584       2.13522       1.98502       2.07284
  17   9 2113.0568    0.8318  0.5929  9.6607  0.0000       6.33633  0.0205   0.0199   0.0416    0.0850   0.0000      0.923430   438.7432      -2.28294       11.0883       1.43512       1.07557       1.12662       1.57416       2.07842       2.04069       2.24785       2.05073       1.88608
  17  10 2260.3818    1.0457  0.7897 10.0070  0.0000       4.42814  0.0257   0.0218   0.0500    0.0969   0.0000      0.821018   439.9200       1.05497       13.0437       3.67545      -4.79917       1.85989       1.90790       2.30906       2.38125       2.55870       2.36448       2.26744
  17  11 2405.1137    1.5552  0.8849 10.6492  0.0000       4.02596  0.0286   0.0318   0.0529    0.1100   0.0000      0.766368   438.0181      0.165381       15.4612       4.05325       1.37097      -1.70251       2.07029       2.55205       2.50954       2.80387       2.60976       2.45347
  17  12 2548.1866    1.9695  0.9312 11.1759 -0.0001       2.05651  0.0287   0.0389   0.0552    0.1120   0.0000      0.718774   438.3206      -4.06340       13.4321      -2.18954      -1.88144      0.306030       2.10538       2.69909       2.76632       2.90089       2.64076       2.48425
  17  13 2691.0708    2.5989  0.9898 11.6156  0.0000       2.32789  0.0309   0.0493   0.0559    0.1182   0.0000      0.713394   435.6460     -0.624201       10.4541      -1.63403      -7.07018       1.39016       2.16109       2.77609       2.80860       2.84952       2.76078       2.63318
  17  14 2834.3921    3.2322  0.9028 12.1623  0.0000      0.834228  0.0286   0.0636   0.0525    0.1111   0.0000      0.820489   439.1728      -1.49303       15.3385      -1.43060      -5.22759      -4.04522       2.00847       2.44697       2.59693       2.63496       2.61708       2.30503
  17  15 2977.2505    3.7241  0.8692 12.6995  0.0000      0.184401  0.0268   0.0758   0.0527    0.1012   0.0000      0.697002   440.6200       1.15558       13.0281      -3.29653      -3.94439      -4.35799       1.94200       2.49298       2.62260       2.77015       2.43903       2.25493
  17  16 3119.4319    4.0451  1.0425 12.8842  0.0000      0.667040  0.0318   0.0777   0.0618    0.1104   0.0000      0.619242   438.8331       2.73265       10.4117      -2.99574      -1.38602      -7.34712       2.13345       2.80202       2.82666       3.03217       2.75594       2.56316
  17  17 3261.5131    4.0851  1.3214 12.5220  0.0000       1.70140  0.0388   0.0732   0.0677    0.1394   0.0000      0.569934   437.6880       3.36079       14.3658      -6.85451      0.306749       2.88349       2.43627       3.27458       3.44096       3.46318       3.22697       3.04291
  17  18 3403.5102    3.4872  2.1238 12.1530 -0.0054      0.697830  0.0509   0.0517   0.0909    0.1022   0.0000      0.319963   441.0232      0.301179       9.95952       3.64939      0.300146      -2.61101       3.17115       4.21262       4.30897       4.61215       4.19552       3.94575
  17  19 3545.6758    2.8673  3.0051 11.7267  0.0000      0.898998  0.0629   0.0369   0.1132    0.0737   0.0000      0.195365   432.8109       5.59503       4.40509      -4.70089       5.59529      -2.05805       3.99247       5.12326       5.53125       5.67044       5.41149       4.86133
  17  20 3688.1675    2.4891  4.4077 10.8663  0.0000      0.723876  0.0755   0.0255   0.1330    0.0673   0.0000      0.114716   434.4504       2.31482       18.9251      -2.93948       3.92092      -12.3347       4.81192       6.16868       6.55498       6.64880       6.42969       5.83540
  17  21 3830.4594    2.0509  6.1337 10.6284  0.0003      0.488127  0.0929   0.0187   0.1740    0.0467   0.0000     0.0806980   432.8908       21.7203       18.7074      -7.59125      -5.78687      -7.00524       5.74879       7.51197       7.91651       8.28423       7.80072       7.09385
  17  22 3973.0796    1.7687  8.4691 10.1981  0.0000      0.512998  0.1187   0.0141   0.2120    0.0426   0.0000     0.0609891   431.9941      -15.0557       7.53098     -0.511166       5.72849      -6.20164       7.09278       9.14153       9.54947       9.78175       9.58858       8.64896
  17  23 4115.0746    1.4456 10.9453 10.1738  0.0002      0.257184  0.1606   0.0111   0.2774    0.0346   0.0000     0.0655916   437.6505       34.4383       10.5307      -3.96164       18.2762       1.36461       8.73797       11.8808       12.2695       12.6824       12.1294       10.9768
  18   6 1683.6852    0.3037  0.2111  9.3184  0.0000       15.9119  0.0143   0.0128   0.0267    0.0404   0.0000       3.92296   437.3523      -3.68347       15.4527       1.52927      -2.46478      -2.13337       1.20134       1.48414       1.31837       1.28146       1.51938       1.37506
  18   7 1840.0312    0.4469  0.3811  9.3706  0.0000       9.54236  0.0178   0.0131   0.0328    0.0529   0.0000       1.78885   437.2374      -2.96962       15.9111      0.448916     -0.963413     -0.435374       1.36291       1.73337       1.90454       1.88357       1.97003       1.63625
  18   8 1992.9081    0.5991  0.5215  9.3620  0.0000       7.03710  0.0195   0.0149   0.0380    0.0702   0.0000       1.12093   437.4547       2.03999       12.3750      -1.03390      0.740858      -2.43015       1.46357       1.85112       1.87389       2.11077       1.98952       1.88789
  18   9 2143.8252    0.8162  0.6386  9.7554  0.0000       6.60690  0.0211   0.0184   0.0442    0.0777   0.0000       1.00331   439.8902      -1.01816       14.0906     -0.492670      -4.73483       1.69945       1.46815       1.96535       1.96525       2.19400       1.93057       1.80566
  18  10 2291.6972    1.1662  0.9016  9.9499  0.0000       3.17441  0.0280   0.0226   0.0518    0.1174   0.0000      0.785657   438.7909    -0.0630998       12.0359       2.51214       2.07676      0.709753       1.90924       2.42866       2.58859       2.60717       2.65015       2.33068
  18  11 2436.8898    1.5824  1.0372 10.6034  0.0000       2.40426  0.0328   0.0292   0.0595    0.1195   0.0000      0.731812   435.2969     -0.368397       10.0430      -1.12507       2.94423     -0.201882       2.14127       2.67393       3.21122       3.16798       2.93801       2.72416
  18  12 2580.9291    2.0719  0.9929 11.2497  0.0000       2.67566  0.0302   0.0386   0.0566    0.1038   0.0000      0.767352   435.1795      0.512957       14.2587       2.37060     -0.738511      0.802442       2.03197       2.54635       2.74920       2.83553       2.73495       2.49762
  18  13 2724.7480    2.7929  0.9319 11.8050  0.0000      0.883397  0.0276   0.0531   0.0535    0.1074   0.0000      0.676285   436.0017      -1.05508       17.4508     -0.704368      -2.49754     -0.350173       1.78953       2.43869       2.43857       2.59972       2.45603       2.29515
  18  14 2868.6853    3.4841  0.8352 12.3383  0.0000       2.54913  0.0254   0.0689   0.0481    0.1017   0.0000      0.683925   441.1852      -2.27376       16.6295      -5.48300      -3.15529      -3.11996       1.75295       2.31031       2.36180       2.61000       2.30165       2.25633
  18  15 3012.2201    4.1606  0.8350 12.8096  0.0000      0.816979  0.0253   0.0836   0.0486    0.0971   0.0000      0.732137   438.8834      -2.46023       16.4181       2.17673       1.44698      -2.58538       1.86840       2.48842       2.68262       2.74590       2.68823       2.53553
  18  16 3154.9168    4.1475  1.1267 12.7339  0.0000      0.988829  0.0327   0.0750   0.0622    0.1181   0.0000      0.717670   440.1388       5.05584       7.27079      -2.04547      -1.54431      -9.38238       1.98392       2.65803       2.64717       2.93970       2.67642       2.69538
  18  17 3297.3909    3.8101  1.4519 12.7518  0.0000      0.186184  0.0397   0.0645   0.0744    0.1009   0.0000      0.525573   435.5771      -2.62884       8.97490      0.488741      -1.20294      -5.65546       2.40966       3.14744       3.13772       3.40019       3.22218       3.04136
  18  18 3440.1326    3.3622  2.2018 11.8002  0.0000      0.942037  0.0497   0.0460   0.0911    0.1023   0.0000      0.257900   433.8398       3.45983       17.5069       5.07336      -2.33849      -7.44164       2.91612       3.77984       3.93676       4.11771       3.96785       3.66517
  18  19 3582.8935    2.8020  3.2469 11.5565  0.0000       1.03304  0.0639   0.0334   0.1158    0.0687   0.0000      0.180159   443.0940       10.9302       9.43934      -3.24314      -3.94109       1.79225       3.66723       4.87674       4.99523       5.30050       5.06674       4.64952
  18  20 3725.7427    2.3461  4.9203 10.9173  0.0000      0.679779  0.0802   0.0229   0.1430    0.0551   0.0000      0.106044   443.0847       2.34066       2.09067      -7.41120       6.76248      -6.48067       4.78921       6.03559       6.40785       6.71308       6.36640       5.91080
  18  21 3868.3859    1.9682  6.6078 10.5469  0.0000      0.321363  0.0982   0.0167   0.1754    0.0434   0.0000     0.0767167   441.4868       9.09915       3.60346      -15.0436       6.33005      -8.50351       5.73035       7.28711       7.93285       8.10078       7.75272       7.25914
  18  22 4011.2288    1.6552  9.6582 10.1689  0.0000      0.283885  0.1318   0.0122   0.2296    0.0366   0.0000     0.0582798   436.4951       3.74944       26.1684      -13.2449      0.577550      -5.95110       7.18660       9.30059       9.95055       10.2816       9.97326       9.34028
  18  24 4296.8893    1.1477 14.1767 10.0844  0.0000     0.0441090  0.2324   0.0079   0.3812    0.0284   0.0000     0.0678781   443.5409       19.7210       29.5466      -15.3401      -17.4246       10.6103       10.6835       14.2874       15.0417       15.2605       14.8592       13.7558
  19   3 1173.3117    0.0696  0.0392  9.4117  0.0000       75.7456  0.0153   0.0123   0.0190    0.0319   0.0000       170.158   439.0702      -2.58404       16.5637     -0.805072      0.623811       5.51113       1.27906       1.83433       1.74908       1.43940       1.86726       1.39806
  19   6 1709.3836    0.2897  0.2540  9.3357  0.0000       17.1178  0.0159   0.0108   0.0284    0.0405   0.0000       3.95065   437.5419    -0.0902749       14.8757      -2.28554      -4.32937       1.01532       1.14390       1.49729       1.73253       1.80311       1.67620       1.70078
  19   7 1867.3309    0.4639  0.4105  9.3711  0.0000       9.18741  0.0178   0.0127   0.0328    0.0536   0.0000       1.63659   440.3248       1.31027       14.4137     0.0228640      -1.44508      0.868982       1.25967       1.66496       1.76483       1.91389       1.72277       1.64369
  19   8 2021.8089    0.6605  0.5878  9.2964  0.0000       6.53163  0.0214   0.0150   0.0392    0.0799   0.0000      0.951266   439.5227      -1.21040       15.8445      0.240609      -1.42646     -0.512326       1.52793       2.09164       2.09603       2.31063       2.21332       2.08343
  19   9 2173.8576    0.9300  0.6642  9.7401  0.0001       6.68738  0.0206   0.0198   0.0423    0.0828   0.0000      0.841898   437.1338       3.99892       9.31508      -3.39718      -5.12553     -0.771386       1.44751       1.87687       2.03836       2.14733       1.97954       1.86667
  19  10 2322.4546    1.2767  0.8278 10.1195  0.0000       5.42046  0.0240   0.0250   0.0480    0.0992   0.0000      0.696591   439.6510       2.56220       17.0356       1.47177       1.14632      -1.38618       1.61976       2.04916       2.14578       2.40108       2.29686       2.05924
  19  11 2468.2640    1.7144  0.9667 11.0070  0.0000       4.07572  0.0294   0.0321   0.0546    0.0939   0.0000      0.748494   436.3872      -2.15769       12.1131     -0.462650      -2.83011     -0.242630       1.66299       2.38156       2.29243       2.52210       2.38703       2.22308
  19  12 2613.1642    2.2952  0.9418 11.3376  0.0000       3.40057  0.0274   0.0433   0.0521    0.1128   0.0000      0.730796   438.4854      -1.43397       10.0790      -2.08048      -1.51905     -0.452228       1.75142       2.18803       2.34024       2.46943       2.34318       2.21075
  19  13 2757.9618    2.8953  0.9431 11.7890  0.0000       1.55522  0.0273   0.0536   0.0523    0.1080   0.0000      0.723878   437.9035       1.40471       12.3947      0.107553     -0.530174      -1.84948       1.67273       2.15914       2.36338       2.32402       2.38704       2.21609
  19  14 2902.5257    3.6253  0.8281 12.3486  0.0000       1.06029  0.0245   0.0701   0.0462    0.1054   0.0000      0.671080   441.8736      0.763139       11.7086      -3.55610      -2.90025      -2.82947       1.68328       2.22821       2.37040       2.51058       2.21129       2.09832
  19  15 3046.5898    4.1316  0.9513 12.6547  0.0000      0.803663  0.0270   0.0757   0.0534    0.1072   0.0000      0.658296   437.8135      -3.52504       9.42466      -2.19213       3.09377      -4.36508       1.75972       2.22888       2.31415       2.31257       2.33174       2.24612
  19  16 3189.8926    4.0794  1.2888 12.7078  0.0000      0.647867  0.0375   0.0671   0.0650    0.1028   0.0000      0.590304   437.8261       7.77902       11.7685      -2.92387     -0.187970      -8.61488       2.14265       2.66927       2.79026       2.98539       2.91349       2.66672
  19  17 3333.0044    3.6008  1.7534 12.5228  0.0000       1.09054  0.0432   0.0530   0.0813    0.0743   0.0000      0.393102   438.1858       2.91907       16.2331      -6.56526     -0.158050      -1.82357       2.42659       3.25397       3.28648       3.53566       3.28701       3.16629
  19  18 3476.3903    3.1670  2.5211 11.7599  0.0000       1.22389  0.0527   0.0391   0.0938    0.0761   0.0000      0.240233   444.3134      0.333644       12.1118     -0.129115      -2.15294     -0.889221       2.94273       3.86391       4.02870       4.22393       4.04768       3.72056
  19  19 3619.5575    2.6359  3.7047 11.2660  0.0000      0.626144  0.0675   0.0278   0.1177    0.0616   0.0000      0.153730   436.9595       1.57076       6.40866      -5.90914      -3.67412      -5.35275       3.58954       4.75181       5.01834       5.25068       4.95734       4.76055
  19  20 3762.7700    2.2329  5.4216 10.6423  0.0000      0.460657  0.0819   0.0198   0.1470    0.0525   0.0000     0.0850202   447.1705      0.692533       16.1494      0.775199     -0.409984      -9.95505       4.62918       6.00039       6.25136       6.47439       6.46964       5.91889
  19  21 3906.2419    1.8987  7.8200 10.2884  0.0000      0.411611  0.1060   0.0143   0.1902    0.0395   0.0000     0.0621060   431.5821       14.8698       8.82983       15.2643      -4.96956      -20.3609       5.66768       7.66222       7.97499       8.25665       8.00274       7.55249
  19  23 4192.3467    1.3340 12.8392 10.0958 -0.0006      0.109949  0.1866   0.0089   0.3221    0.0303   0.0000     0.0584898   426.4719       10.6417       27.4987   -0.00555982       7.67576       6.53690       8.63840       11.6995       12.1488       12.8081       12.3409       11.3760
  19  24 4336.5233    1.1079 16.2294 10.0338  0.0000      0.228101  0.2688   0.0069   0.4134    0.0260   0.0000     0.0672591   431.5425      -45.7824       16.1962       5.12755       11.6818       17.3665       11.1077       15.3598       16.1244       16.7145       16.0995       14.7809
  20   3 1193.6733    0.0840  0.0312  9.4711  0.0000       237.423  0.0119   0.0109   0.0127    0.0420   0.0000       136.013   439.9073      0.794786       18.6758      -2.51079      -4.19604      0.463086      0.996552       1.22232       1.39269       1.47594       1.60530       1.20685
  20   4 1386.5103    0.1091  0.0939  9.3250  0.0000       130.377  0.0127   0.0085   0.0236    0.0411   0.0000       36.5937   438.9649    -0.0977099       17.3737      -1.21677     -0.793584       1.53335      0.875824       1.14111       1.20626       1.40558       1.38074       1.19372
  20   5 1566.5434    0.2026  0.1441  9.3589  0.0000       16.9123  0.0102   0.0105   0.0237    0.0312   0.0000       9.13788   439.2978     -0.551361       16.9844     -0.462437      -2.36729      -1.96812      0.806653       1.26105       1.32689       1.47052       1.38197       1.27077
  20   6 1734.2185    0.3399  0.3162  9.2141  0.0000       13.8898  0.0149   0.0110   0.0317    0.0447   0.0000       2.58338   438.3519     -0.231000       16.7916     -0.267122      -2.44288      0.295434       1.07148       1.33130       1.50737       1.56341       1.49007       1.29811
  20   7 1893.9550    0.5007  0.4390  9.3072  0.0000       11.0223  0.0169   0.0132   0.0342    0.0566   0.0000       1.46920   437.6638      -2.24581       12.3575       2.63111      -1.05601       2.68813       1.14006       1.47458       1.54892       1.57492       1.44446       1.47511
  20   8 2050.1178    0.6904  0.5526  9.6520  0.0000       8.22792  0.0186   0.0160   0.0391    0.0646   0.0000       1.09759   438.6868      -2.19706       16.5285       3.34286      -2.77381      -2.70911       1.18753       1.60658       1.70067       1.85507       1.75052       1.68742
  20   9 2203.1940    0.9409  0.7769  9.9433  0.0000       5.75753  0.0249   0.0189   0.0446    0.0872   0.0000      0.868719   437.1462     -0.729048       18.5345      0.758271      -1.31627      0.517510       1.47810       1.93043       2.06146       2.14589       2.10072       2.03489
  20  10 2352.5242    1.3586  0.8579 10.3664  0.0000       3.14514  0.0252   0.0251   0.0465    0.0987   0.0000      0.675475   434.8289      -3.72619       16.4380       1.31607     -0.502476      -1.62570       1.53251       1.93390       2.05775       2.22936       2.22231       1.97034
  20  11 2499.0668    1.8119  0.9125 10.9738  0.0000       2.76011  0.0249   0.0339   0.0529    0.0997   0.0000      0.691142   436.3254       2.11301       13.7769      0.275429     -0.624752       1.03981       1.52839       1.94639       2.09083       2.04619       2.12387       1.98245
  20  12 2644.9013    2.3954  0.9399 11.5738  0.0000       2.78609  0.0273   0.0438   0.0509    0.1065   0.0000      0.667971   439.9786      0.738724       16.9537     -0.482889     -0.661521     -0.997663       1.59641       2.15084       2.11631       2.30023       2.23923       2.16444
  20  13 2790.7407    3.0383  0.9557 12.2058  0.0000       1.77273  0.0266   0.0555   0.0538    0.0891   0.0000      0.723361   439.7055     -0.125666       11.1360       4.07966      -2.94331      -4.03793       1.56030       1.96994       2.18373       2.25296       2.17512       2.00952
  20  14 2935.9911    3.7743  0.8076 12.6847  0.0000       1.39612  0.0230   0.0729   0.0457    0.0873   0.0000      0.707841   440.5681       1.70149       10.6481      -1.44825      -1.15412      -4.64507       1.37345       1.87448       1.89686       2.06663       1.99237       1.80627
  20  15 3080.4739    4.1768  0.9325 12.8337  0.0000      0.660739  0.0259   0.0757   0.0516    0.0973   0.0000      0.650547   436.5074       1.45936       11.1986      -1.16643      -1.68837      -1.10923       1.50930       1.99844       2.09192       2.23311       2.08665       2.05981
  20  16 3224.4726    4.0724  1.2027 12.9872  0.0000       1.40799  0.0351   0.0688   0.0611    0.0965   0.0000      0.654458   434.4185       3.22937       18.8197      -4.98869      -1.99587      -3.33252       1.91334       2.49039       2.64155       2.91665       2.66063       2.53109
  20  17 3368.1404    3.5356  1.8866 12.2389  0.0000      0.728429  0.0448   0.0465   0.0765    0.0701   0.0000      0.356288   443.3691       1.11997       9.53557      -4.65201       2.10897      -8.04575       2.37595       3.16546       3.34163       3.55135       3.45710       3.21130
  20  18 3511.9955    2.9501  2.7587 11.8699  0.0000      0.934404  0.0567   0.0347   0.0966    0.0604   0.0000      0.217845   441.3406       1.69109       14.8062      -4.02557       2.08652      -2.10684       2.99464       3.97595       4.17617       4.44062       4.29183       4.00277
  20  19 3655.7908    2.4957  4.1168 11.2053 -0.0000      0.631357  0.0708   0.0247   0.1223    0.0535   0.0000      0.130199   439.8865       6.54469       14.1648      -5.75266       3.03997      -7.20563       3.75583       5.04586       5.29936       5.46223       5.46491       4.89272
  20  20 3799.6115    2.1407  5.7699 10.6289  0.0000      0.441007  0.0831   0.0181   0.1515    0.0475   0.0000     0.0817415   426.7342      -4.01258       18.2416       3.16322       8.23474      -14.7324       4.49662       5.87312       6.11771       6.44887       6.22277       5.88320
  20  21 3943.0839    1.8049  8.2597 10.3521  0.0000      0.181696  0.1112   0.0133   0.1967    0.0360   0.0000     0.0604410   436.3382       11.0460       4.72265     -0.163401      -9.97744      -1.39657       5.67857       7.58846       7.93034       8.32458       8.18411       7.64931
  20  22 4087.0919    1.5249 10.9875 10.1219  0.0000      0.134593  0.1464   0.0100   0.2570    0.0317   0.0000     0.0529560   423.4356       25.9490       7.17856      -2.52942       5.54563      -18.2942       6.93896       9.32225       9.92626       10.3722       9.88790       9.34605
  20  23 4230.8003    1.2666 14.4633 10.0991  0.0000      0.194435  0.2168   0.0077   0.3499    0.0275   0.0000     0.0587718   426.7830      -1.84283       14.0146       7.43704       3.61346      -16.5848       9.14501       12.1861       13.1520       13.4901       13.1923       12.2928
  20  24 4374.9598    1.0813 16.2525 10.0189  0.0000      0.220500  0.2578   0.0066   0.3954    0.0253   0.0000     0.0669002   443.1186      -12.6437       18.3322      -15.1323       10.3342       8.78577       10.0623       13.8246       14.5713       15.1521       14.6813       13.6794
  21   3 1213.6221    0.0696  0.0620  9.4586  0.0000       53.7546  0.0257   0.0090   0.0328    0.0277   0.0000       138.622   440.5245       1.62535       17.4585      -3.95957      -6.18787     -0.680173       1.64620       1.44622       1.45544       2.17476       1.69230       2.38700
  21   4 1408.0710    0.1458  0.0757  9.3201  0.0000       34.2020  0.0154   0.0103   0.0170    0.0331   0.0000       27.2043   438.9455    0.00954015       18.4351       1.04193      -2.41250       1.00189       1.02532       1.69142       1.13465       1.59155       1.95386       1.42744
  21   5 1589.2629    0.2180  0.2486  9.2657  0.0000       13.0617  0.0150   0.0085   0.0301    0.0345   0.0000       5.66214   439.3542     -0.287211       19.9718       1.96243      -4.09362     -0.847186       1.07100       1.27315       1.55899       1.70322       1.61465       1.41624
  21   6 1758.2621    0.3566  0.3007  9.3442  0.0000       17.5159  0.0149   0.0113   0.0274    0.0411   0.0000       2.74168   438.9451     -0.974894       18.5279      0.271670      -2.83082       1.95459       1.07776       1.52683       1.58061       1.74640       1.59082       1.47068
  21   7 1919.8679    0.5361  0.4728  9.3243  0.0000       8.85295  0.0166   0.0132   0.0371    0.0583   0.0000       1.27351   438.8335    -0.0328652       15.6259      -2.69727      -1.52610       2.56357       1.08088       1.48419       1.58580       1.77777       1.77859       1.58169
  21   8 2077.7903    0.7312  0.6175  9.5853  0.0000       6.57140  0.0194   0.0155   0.0404    0.0699   0.0000      0.965919   437.4119      0.374917       15.4414       4.25661      -1.12559      -4.06961       1.24975       1.57957       1.86562       1.96211       1.82594       1.75005
  21   9 2231.9545    1.0445  0.8687  9.8517  0.0000       5.29788  0.0254   0.0195   0.0478    0.0964   0.0000      0.745749   439.1041      0.862314       14.2400       6.87079      -1.31438     -0.796201       1.47292       1.96438       1.98359       2.12496       2.09646       2.09832
  21  10 2381.9941    1.4756  0.9063 10.4821  0.0000       3.64041  0.0247   0.0266   0.0494    0.0912   0.0000      0.679851   438.2775     -0.120267       14.1579       1.62240      0.359229     -0.765493       1.40764       1.79347       1.89210       2.06451       2.04585       2.00542
  21  11 2529.4067    1.9500  0.9269 11.2036 -0.0001       3.63575  0.0255   0.0353   0.0500    0.0918   0.0000      0.767715   437.3206     -0.137154       12.2045     -0.107612      0.189205      -2.55377       1.44386       1.87886       2.00047       2.12573       2.06874       1.98280
  21  12 2676.1779    2.5089  0.9019 11.7922  0.0000      0.438103  0.0250   0.0458   0.0505    0.0899   0.0000      0.855126   440.5997      -2.92607       13.0255      -3.19175      -3.12899     -0.242158       1.46170       1.88639       2.01023       2.13034       1.98690       1.90831
  21  13 2822.9335    3.3084  0.8401 12.1272  0.0000      0.123415  0.0227   0.0616   0.0465    0.1022   0.0000      0.612955   440.8088     -0.928823       13.5392     -0.294738      -1.75792      0.523620       1.42353       1.86476       1.98302       2.02181       1.89706       1.77514
  21  14 2968.9127    3.9575  0.8496 12.7535  0.0000      0.563232  0.0234   0.0738   0.0465    0.0863   0.0000      0.586378   437.6350       5.95582       14.5625       1.42641      -2.31892      -3.84706       1.40057       1.73055       1.93342       2.04868       1.97392       1.85414
  21  15 3113.9958    4.2366  0.9955 12.7850  0.0000      0.626733  0.0272   0.0732   0.0512    0.0973   0.0000      0.583673   439.8152      0.160071       15.3826     -0.333340   -0.00161026      -5.55808       1.50662       2.00335       2.07953       2.21400       2.08704       2.02805
  21  16 3258.6388    3.8428  1.3679 12.6106  0.0000       1.25041  0.0365   0.0584   0.0623    0.0887   0.0000      0.510365   439.2839       1.11912       10.7610      -1.64352     -0.954670      -10.4211       1.85441       2.49150       2.59848       2.78394       2.66889       2.55023
  21  17 3402.9255    3.4166  1.9802 12.2972  0.0000      0.706921  0.0446   0.0444   0.0808    0.0618   0.0000      0.339015   439.0075       5.65157       11.7789      -5.13843     0.0666884      -3.65931       2.27095       3.01004       3.15673       3.32170       3.20995       3.03311
  21  18 3547.3092    2.8588  3.0467 11.6634  0.0001      0.762486  0.0564   0.0309   0.1005    0.0524   0.0000      0.176315   442.5272     -0.134838       20.9519      0.658639      -4.06516      -7.03620       2.90507       3.78671       4.00482       4.35325       4.23381       3.90612
  21  19 3691.8508    2.3979  4.7761 10.9594  0.0000      0.751925  0.0733   0.0212   0.1281    0.0463   0.0000     0.0995991   438.4662       2.86331       15.3122       5.25425   -0.00188623      -6.10729       3.70594       4.90669       5.24680       5.65985       5.51749       5.02248
  21  20 3836.0161    2.0408  6.5832 10.4247  0.0000      0.458261  0.0892   0.0155   0.1573    0.0412   0.0000     0.0700730   436.7169      -13.9766       20.1418      -9.12157      -3.85480      -13.6855       4.44937       5.87569       6.27872       6.60907       6.51222       6.10959
  21  21 3980.1107    1.7318  9.1201 10.2181  0.0000      0.264771  0.1174   0.0117   0.2089    0.0333   0.0000     0.0566579   430.3164       1.21514       12.0145       4.68432      0.744340       3.85960       5.61075       7.54193       7.95002       8.27389       8.11908       7.54562
  21  23 4268.9306    1.2114 14.3634 10.0583  0.0000      0.272883  0.2128   0.0074   0.3396    0.0262   0.0000     0.0623487   443.7828      -11.6297       20.6341       2.89743       11.7900      -17.7396       8.59689       11.1946       12.1835       12.7354       12.4246       11.8803
  22   3 1233.1195    0.0756  0.0550  9.4252  0.0000       90.7265  0.0143   0.0090   0.0205    0.0294   0.0000       118.683   438.6297      -1.12882       17.7414      -1.75095      -1.68602      0.654431      0.809182       1.13657       1.34095       1.24216       1.35099       1.44356
  22   5 1611.3597    0.2270  0.2236  9.3017  0.0000       26.2340  0.0125   0.0089   0.0292    0.0342   0.0000       6.10641   439.2770      -1.01094       20.0027      -1.21977      -1.72839     -0.398485      0.880008       1.08308       1.26646       1.40461       1.26921       1.15796
  22   6 1781.5500    0.4075  0.3401  9.3386  0.0000       12.1322  0.0149   0.0119   0.0293    0.0432   0.0000       2.13977   438.6692     -0.830379       14.8654      -1.37478     -0.197992      0.218465      0.933794       1.28936       1.30069       1.30863       1.23067       1.43541
  22   7 1945.0965    0.5652  0.4698  9.3920  0.0000       9.57955  0.0176   0.0133   0.0315    0.0565   0.0000       1.27163   440.7509      0.600206       17.2262      0.233539     -0.163071     -0.821302       1.08529       1.35634       1.49163       1.57162       1.57326       1.43533
  22   8 2104.8394    0.7498  0.7081  9.7034  0.0000       7.57097  0.0226   0.0149   0.0424    0.0703   0.0000      0.984188   439.4858       4.17699       16.7755       2.57150      -4.60496     -0.503637       1.30516       1.70111       1.78836       1.85149       1.96236       1.73203
  22   9 2260.0756    1.0867  0.8835  9.9381  0.0000       3.80062  0.0245   0.0190   0.0479    0.0899   0.0000      0.700193   441.5882       1.94118       13.6724      0.100134      0.110902      -1.29599       1.30589       1.78738       1.89064       1.94840       2.01748       1.94953
  22  10 2410.9103    1.5007  0.9188 10.8217  0.0000       4.32848  0.0258   0.0269   0.0503    0.0872   0.0000      0.747444   439.1270     -0.346028       12.2885      0.494445       2.40307      0.631935       1.38427       1.81320       1.98837       2.13279       2.11400       1.93136
  22  11 2559.2395    2.1051  0.9622 11.1931  0.0000       2.31422  0.0260   0.0360   0.0493    0.0960   0.0000      0.650343   438.9324      0.247841       12.0433      -2.07378     -0.703305     -0.892168       1.41826       1.87799       1.96181       2.04125       2.04324       1.92963
  22  12 2707.1677    2.6091  0.9044 11.9466  0.0000       2.80377  0.0245   0.0466   0.0486    0.0862   0.0000      0.731863   437.2070      -2.31125       12.2568      0.362868       1.08451      -5.50523       1.33926       1.74054       1.84566       1.99188       1.84352       1.92124
  22  13 2854.7222    3.4215  0.8081 12.3344  0.0000      0.898589  0.0225   0.0624   0.0426    0.0933   0.0000      0.673574   440.6159       3.47233       11.4318       3.72378      -2.10413     -0.619841       1.29185       1.65515       1.78125       1.87531       1.85535       1.81805
  22  14 3001.4424    4.0257  0.8569 12.6744  0.0000       1.11934  0.0239   0.0711   0.0436    0.0956   0.0000      0.737688   435.9657     0.0245160       14.5130      -1.05848      -1.73498      -7.92051       1.29939       1.66036       1.70915       1.96379       1.74980       1.72877
  22  15 3146.9985    4.1806  1.0954 12.7564  0.0000     -0.254192  0.0286   0.0693   0.0553    0.1072   0.0000      0.595540   438.8829       1.47319       11.0572      0.396024      -1.82476      -5.32579       1.46308       1.98719       2.01509       2.17130       2.01879       2.03869
  22  16 3292.2786    3.8906  1.4807 12.5324  0.0000      0.993523  0.0372   0.0550   0.0627    0.0801   0.0000      0.401003   437.4524      0.356390       14.7508      -4.55649     -0.116733      -2.44117       1.77962       2.35756       2.44673       2.69965       2.60350       2.47428
  22  17 3437.3143    3.2716  2.1002 12.1495  0.0000      0.708798  0.0451   0.0400   0.0787    0.0594   0.0000      0.293276   438.9519       1.08306       15.7986      -1.86945      -2.33933      -4.14276       2.16675       2.88185       3.04366       3.21086       3.09506       2.85587
  22  18 3582.3234    2.7727  3.3244 11.4634  0.0000      0.686816  0.0580   0.0276   0.0995    0.0489   0.0000      0.154727   433.8246       3.50552       11.5029      -5.13809     -0.473264      0.819319       2.87088       3.84681       4.03264       4.43840       4.15199       4.08436
  22  19 3727.0097    2.3005  4.9122 10.9168  0.0002      0.316391  0.0734   0.0198   0.1294    0.0442   0.0000     0.0965204   435.4704      -6.15322       9.96331      0.317692       4.58885      -9.41806       3.55599       4.69154       5.07666       5.28312       5.16526       4.95250
  22  20 3872.0979    1.9218  6.8470 10.5437  0.0000      0.459075  0.0933   0.0144   0.1624    0.0359   0.0000     0.0665384   442.0700       2.31159       5.56481       6.86882      -4.06505      -6.25033       4.36514       5.81134       6.28725       6.60736       6.35062       6.06726
  22  21 4016.6138    1.6506 10.0077 10.2369  0.0000      0.229211  0.1272   0.0107   0.2229    0.0304   0.0000     0.0559096   435.1605       8.15429       15.7893       6.13234      -15.8940      -6.60447       5.70243       7.45886       7.97309       8.57914       8.32447       7.97223
  22  22 4161.1465    1.3819 12.4477 10.1491  0.0000     0.0338085  0.1699   0.0083   0.2894    0.0271   0.0000     0.0565381   430.9537      -5.99657       14.6002     -0.725015      -6.39745      -14.0221       6.98387       9.28306       10.0712       10.4359       10.3574       9.79105
  22  23 4306.0081    1.1478 15.0958 10.0762 -0.0008      0.204984  0.2313   0.0067   0.3605    0.0244   0.0000     0.0636705   440.4157       5.83890       6.72425      -13.3151       5.88914      -14.0488       8.48191       11.4906       12.2564       12.8712       12.3765       11.8825
  23   4 1449.6873    0.1543  0.1251  9.3402  0.0000       27.1072  0.0139   0.0082   0.0209    0.0293   0.0000       17.3739   439.7905      0.213064       19.4293     -0.415789      -2.30360     -0.395337      0.698010      0.990313       1.06931       1.08788       1.21619       1.12274
  23   5 1632.8237    0.2461  0.2503  9.2513  0.0000       26.5771  0.0143   0.0087   0.0258    0.0342   0.0000       5.01960   438.6858      0.338046       18.1225      0.665747      -2.50115     0.0694437      0.985567       1.23226       1.37169       1.42825       1.42318       1.22326
  23   6 1804.2448    0.4027  0.4062  9.2816  0.0000       9.93871  0.0150   0.0106   0.0332    0.0444   0.0000       1.83680   440.5356      -2.18380       16.9697     -0.541889      -4.20830      -1.75266      0.899272       1.15198       1.24306       1.27357       1.26489       1.14731
  23   7 1969.7158    0.5894  0.5425  9.4400  0.0000       9.21900  0.0180   0.0131   0.0352    0.0579   0.0000       1.17572   438.5846     0.0791647       15.2765       1.01141      0.607468       1.76496       1.09033       1.44991       1.50366       1.63362       1.60741       1.54138
  23   8 2131.1880    0.8321  0.7036  9.7570  0.0000       6.58215  0.0210   0.0159   0.0404    0.0664   0.0000      0.936000   438.4181      -2.20263       15.8543       1.79985      -2.51996      0.206708       1.06985       1.51557       1.55924       1.71797       1.61330       1.54999
  23   9 2287.5326    1.2206  0.8331 10.1851  0.0000       3.39208  0.0233   0.0214   0.0433    0.0857   0.0000      0.708289   440.5530     -0.352772       9.98521     -0.989322      -1.80915      -2.13569       1.23419       1.68734       1.70934       1.92744       1.79115       1.78003
  23  10 2439.2504    1.6107  0.9684 10.7053  0.0000       3.10448  0.0264   0.0269   0.0488    0.0963   0.0000      0.674012   439.3613      -3.11155       14.5935      0.391450       1.44440     -0.380006       1.39544       1.76785       1.90725       2.00189       1.97208       1.92114
  23  11 2588.6875    2.1251  0.9881 11.4109  0.0000       2.42092  0.0265   0.0360   0.0504    0.0936   0.0000      0.623833   437.3280       2.85672       15.2202      -3.89986      -1.29155      0.412893       1.38088       1.78695       1.79628       2.00997       1.91422       1.92084
  23  12 2737.6841    2.7886  0.9666 11.7401  0.0000       3.20110  0.0252   0.0462   0.0473    0.0944   0.0000      0.629631   438.9878     -0.181772       16.4360      -4.26404     -0.616690      -2.20798       1.29818       1.68011       1.85011       1.95791       1.88684       1.87019
  23  13 2886.1287    3.7043  0.8249 12.3964  0.0000       1.35276  0.0214   0.0666   0.0438    0.0943   0.0000      0.649819   439.3946       1.07184       12.5957      -1.78900      -1.82323      0.108674       1.18776       1.48338       1.59100       1.72060       1.66535       1.65436
  23  14 3033.4394    4.0600  0.9148 12.7812  0.0000       1.35987  0.0248   0.0700   0.0456    0.0906   0.0000      0.755031   438.8163       3.20579       11.5855     -0.527895     -0.570364      -3.90339       1.26176       1.59047       1.82451       1.84608       1.86827       1.84515
  23  15 3179.7172    4.1308  1.1551 12.7879  0.0000    -0.0304912  0.0305   0.0649   0.0555    0.0996   0.0000      0.650454   437.9568       2.73004       13.0539     -0.565676    -0.0102332      -4.73220       1.47896       1.97065       2.11834       2.19658       2.17584       2.02131
  23  16 3325.5548    3.6980  1.5345 12.6268  0.0000      0.384199  0.0367   0.0517   0.0657    0.0717   0.0000      0.405599   439.1156       1.39404       16.7511      0.807401      0.497650      -4.48163       1.66721       2.29029       2.31762       2.54301       2.48075       2.31736
  23  17 3471.3500    3.1163  2.5334 11.8101  0.0000      0.447813  0.0478   0.0336   0.0850    0.0517   0.0000      0.201845   439.0406      -3.93243       17.1426      0.810626      -3.96268     -0.555826       2.25318       2.94905       3.14222       3.38311       3.30286       3.20539
  23  18 3617.1255    2.5800  3.7653 11.3825  0.0000      0.937375  0.0614   0.0240   0.1075    0.0421   0.0000      0.126947   432.0247      -3.78925       20.1625      -4.96704     -0.869204      -3.49530       2.88237       3.72886       3.97752       4.27743       4.20105       3.97355
  23  19 3762.4240    2.2011  5.3411 10.8733  0.0000      0.590849  0.0751   0.0175   0.1365    0.0372   0.0000     0.0896924   431.2296       5.23657       5.62472      -9.48269       1.16630      -13.0092       3.36368       4.54980       4.82135       5.04415       5.03188       4.77304
  23  20 3907.7750    1.8469  7.5295 10.5387  0.0001      0.461469  0.0969   0.0130   0.1754    0.0314   0.0000     0.0658049   441.9454      -3.29150       8.47870       3.56437       8.55072      -2.77266       4.34636       5.79900       6.24063       6.53106       6.49737       6.18927
  23  21 4052.8231    1.5293 10.0122 10.2943 -0.0005      0.224297  0.1320   0.0099   0.2294    0.0284   0.0000     0.0592571   440.7165       3.41634       10.0564       1.31540      -1.08808      -15.3958       5.64438       7.55993       8.08664       8.46359       8.37726       8.03390
  23  22 4198.1907    1.3215 13.3721 10.1622  0.0000      0.248127  0.1863   0.0076   0.3094    0.0254   0.0000     0.0571882   434.2155       4.55073       14.1141     -0.470988       22.7807      -8.95428       6.98717       9.45310       9.97416       10.5517       10.5031       10.0606
  23  23 4343.4505    1.1092 15.5588 10.0503  0.0000      0.305414  0.2313   0.0063   0.3558    0.0233   0.0000     0.0680024   442.0738       22.4647       12.1397       14.3960      -12.0195       7.66226       8.05176       10.7948       11.3989       12.3460       12.1360       11.5198
  24   4 1469.7902    0.1523  0.1149  9.3474  0.0000       11.4863  0.0111   0.0084   0.0209    0.0276   0.0000       18.0776   440.5484     -0.410703       20.1928      0.122168      -5.36607     -0.420392      0.683707      0.753282      0.956647       1.12088       1.25372       1.23360
  24   5 1653.7126    0.2640  0.1947  9.2888  0.0000       18.9462  0.0118   0.0098   0.0215    0.0341   0.0000       4.97363   441.3016      -2.14346       20.2137       2.98659      -2.80962     -0.558401      0.626454      0.886989      0.883785      0.980847       1.02257      0.924916
  24   6 1826.3362    0.4408  0.3818  9.3254  0.0000       9.22972  0.0147   0.0113   0.0280    0.0452   0.0000       1.67389   440.7156      -2.00713       18.3889     0.0622304      -1.89640      -1.66375      0.880796       1.14443       1.20882       1.32442       1.39232       1.31608
  24   7 1993.6344    0.6339  0.5326  9.3608  0.0000       6.57648  0.0170   0.0134   0.0334    0.0631   0.0000       1.01090   440.5252       1.16106       14.5735      0.741145      -5.44267     -0.904341      0.912109       1.19831       1.26244       1.39141       1.31108       1.29640
  24   8 2156.8584    0.8971  0.7218  9.7104  0.0000       6.85747  0.0203   0.0166   0.0395    0.0770   0.0000      0.816993   440.0746     -0.490184       16.1912     0.0740222      -1.77584     -0.404129       1.13991       1.47899       1.57878       1.63003       1.66342       1.61098
  24   9 2314.3610    1.2947  0.9634 10.2677  0.0000       2.83144  0.0250   0.0214   0.0489    0.0899   0.0000      0.682957   437.2724      -3.61513       13.1777      -2.54079      -1.60142      -3.04926       1.22629       1.58072       1.74307       1.77188       1.79771       1.66530
  24  10 2467.1703    1.7135  1.0845 11.0410  0.0000       3.71621  0.0281   0.0281   0.0564    0.0928   0.0000      0.661826   439.0193      -5.33105       12.8849      -5.06434       1.31001     -0.886943       1.33154       1.85205       1.88247       2.04977       1.96313       1.93646
  24  11 2617.7701    2.3138  0.9820 11.4817  0.0000       3.19271  0.0242   0.0388   0.0507    0.0928   0.0000      0.639540   438.4974      0.694925       17.7935      -1.10707      -5.56566       4.04665       1.21767       1.54725       1.65704       1.84937       1.77474       1.76050
  24  12 2767.7267    2.9707  0.9364 11.8803  0.0000       2.04745  0.0243   0.0489   0.0449    0.0985   0.0000      0.604035   439.8812      -1.04079       15.6601      -4.63957      -4.22333      -2.67833       1.19733       1.60524       1.63569       1.87155       1.86414       1.72050
  24  13 2917.0188    3.6473  0.9386 12.5533  0.0000       1.66287  0.0240   0.0619   0.0472    0.0869   0.0000      0.684476   439.9342      0.278619       12.2796      -2.08123      -1.27490      -2.05477       1.20666       1.61540       1.68398       1.89287       1.82915       1.75259
  24  14 3064.9976    4.2002  1.0190 12.8663  0.0000      0.680218  0.0264   0.0691   0.0520    0.0907   0.0000      0.665699   439.0854       2.73950       11.9924      0.185796      -5.11055      -3.62154       1.25685       1.67380       1.72862       1.91129       1.80604       1.76614
  24  15 3211.9877    4.1099  1.2104 13.0204  0.0000      0.962371  0.0324   0.0629   0.0555    0.0849   0.0000      0.600810   436.4241       2.65734       15.1117      -4.69698      -1.26065      -7.15494       1.43418       1.96261       2.05579       2.09321       2.20612       2.11598
  24  16 3358.5144    3.5929  1.7720 12.4702  0.0002      0.569577  0.0395   0.0456   0.0680    0.0625   0.0000      0.373300   440.2030      -1.36113       10.7411      -3.02855      0.413906      -4.70120       1.74954       2.29721       2.50263       2.66707       2.70476       2.61233
  24  17 3504.9911    2.9997  2.7288 11.9459  0.0000      0.593158  0.0505   0.0313   0.0873    0.0460   0.0000      0.195871   438.5560      0.492296       18.2550      -4.52740       6.01483      -3.66301       2.24104       2.98478       3.14430       3.42564       3.27067       3.25400
  24  18 3651.1912    2.5171  4.2293 11.2164  0.0007      0.660824  0.0628   0.0213   0.1125    0.0383   0.0000      0.108039   442.3351       10.0129       11.4728      -7.96037      -3.05448     -0.482549       2.77114       3.70103       3.87799       4.13382       4.20411       4.07365
  24  19 3797.1518    2.0841  6.0458 10.7994  0.0002      0.474430  0.0813   0.0156   0.1441    0.0340   0.0000     0.0761189   441.1589       3.29360       7.09157       1.15623      -7.22410      -10.0078       3.67975       5.02017       5.42301       5.60980       5.51594       5.26923
  24  20 3942.9488    1.7873  8.5031 10.4384  0.0000      0.370976  0.1052   0.0118   0.1892    0.0301   0.0000     0.0564238   435.2672      -1.96739       10.1532      -1.94733       3.10875      -7.92469       4.39690       6.01552       6.25110       6.78225       6.69033       6.53413
  24  21 4088.8149    1.5136 11.2780 10.2103  0.0000      0.366269  0.1418   0.0089   0.2473    0.0267   0.0000     0.0536919   439.2271      -6.63942       15.6479      0.626114      -15.3555      -1.92082       5.49313       7.51418       7.79464       8.50980       8.40367       8.03080
  24  22 4234.2246    1.2667 13.9269 10.1612  0.0000      0.210315  0.1956   0.0070   0.3114    0.0236   0.0000     0.0634753   428.6101       5.25858       18.9935       13.4349       12.5500      -12.1233       6.80572       9.24042       10.1062       10.5531       10.5264       10.0044
  25   3 1289.3943    0.0733  0.0585  9.4156 -0.5069      -38.6692  0.0230   0.0129   0.0338    0.0255   0.0000       66.3902   438.9310      -1.13789       19.7612      0.510432      -2.99162       1.20762       1.10381       1.37663       1.04457       1.46658       1.34288       1.77865
  25   4 1489.4596    0.1662  0.1254  9.3337  0.0000       55.9682  0.0085   0.0087   0.0248    0.0295   0.0000       15.1542   439.4184     0.0606165       19.6800      -1.83283      -1.16938     -0.365645      0.454956      0.670196      0.692504      0.838810      0.786240      0.765336
  25   5 1674.0990    0.2865  0.2581  9.2459  0.0000       18.8385  0.0118   0.0092   0.0262    0.0355   0.0000       3.68745   440.3105      -1.05131       19.1686      0.990369      -1.92105      0.379252      0.710507      0.870698       1.00470       1.05268       1.02402       1.04530
  25   6 1847.9201    0.4427  0.5046  9.1942  0.0000       9.16883  0.0191   0.0099   0.0325    0.0499   0.0000       1.41568   440.4285      0.623132       15.9496     -0.836474      -2.59550       1.77182      0.951917       1.36131       1.33225       1.45922       1.45551       1.39268
  25   7 2016.9709    0.6756  0.5076  9.4552  0.0000       7.81335  0.0160   0.0142   0.0313    0.0607   0.0000       1.02287   439.0263     -0.621290       17.1716     -0.602039      -2.14997       2.93724      0.889048       1.20846       1.24738       1.38273       1.37195       1.36204
  25   8 2181.8602    0.9737  0.7795  9.9637  0.0000       6.11269  0.0209   0.0174   0.0421    0.0709   0.0000      0.799568   440.8841     -0.695210       18.0673       2.74192     -0.743669     -0.483625       1.05518       1.42481       1.52984       1.68993       1.59279       1.63160
  25   9 2340.5538    1.3389  0.9773 10.3668  0.0000       2.98440  0.0250   0.0218   0.0496    0.0891   0.0000      0.702041   439.7771     -0.698559       16.0227      -3.74607      -1.35231      -4.37029       1.21836       1.59600       1.68153       1.77783       1.79218       1.73124
  25  10 2494.4209    1.8043  0.9503 10.8999  0.0000       2.43302  0.0245   0.0290   0.0455    0.0887   0.0000      0.643257   441.2879       1.72839       14.5746      0.504978     -0.205870      0.919342       1.11456       1.51677       1.65105       1.77410       1.71767       1.68982
  25  11 2646.2810    2.4549  0.9874 11.2855  0.0000       1.32532  0.0248   0.0386   0.0472    0.1088   0.0000      0.594283   438.4444     0.0441595       12.3754      0.739817     -0.233576     0.0114234       1.14727       1.51842       1.62527       1.70217       1.72876       1.69677
  25  12 2797.4125    3.1968  0.9420 11.9530  0.0000       1.98863  0.0231   0.0519   0.0454    0.0979   0.0000      0.559574   439.4900      0.318400       16.3847      -1.03722      -3.66337      -2.10889       1.14116       1.43067       1.50962       1.70169       1.66422       1.59595
  25  13 2947.4506    3.7778  0.8531 12.6198  0.0000       2.29370  0.0218   0.0641   0.0423    0.0817   0.0000      0.629875   438.4127      0.629653       15.4895      -1.91876       2.99255      -4.12021       1.10725       1.49881       1.59990       1.75226       1.66934       1.63873
  25  14 3096.1884    4.2289  1.0480 12.6784  0.0000       1.16953  0.0271   0.0656   0.0487    0.1008   0.0000      0.708736   438.7380      -1.35944       15.8160      -2.23093     -0.635886      -3.04716       1.20635       1.66197       1.68030       1.87348       1.79038       1.72138
  25  15 3243.8851    4.0757  1.3061 12.8140 -0.0008      0.203642  0.0327   0.0587   0.0578    0.0833   0.0000      0.523943   439.1190      -1.62942       13.3279      -1.61437     -0.848243     -0.326405       1.43931       1.89949       2.05961       2.20743       2.13289       2.08070
  25  16 3391.2235    3.5325  1.8469 12.4876  0.0000       1.15732  0.0399   0.0438   0.0708    0.0600   0.0000      0.330724   438.9395       1.53352       11.8281      -3.56728     -0.171618      -5.86067       1.63377       2.20515       2.31580       2.52624       2.43999       2.42725
  25  17 3538.1911    2.9508  2.9138 11.7397  0.0000      0.582345  0.0499   0.0291   0.0903    0.0456   0.0000      0.189055   443.8499     -0.294960       16.2086      -7.10700       1.77040      -4.59926       2.09857       2.81504       2.91133       3.21377       3.16761       3.05379
  25  18 3685.0689    2.4249  4.5861 11.0803  0.0000      0.420759  0.0656   0.0192   0.1137    0.0363   0.0000     0.0966032   438.0109       2.31083       11.8000       4.52361      -8.54419      -3.07499       2.82225       3.77845       4.11106       4.25795       4.28721       4.17439
  25  19 3831.5314    2.0165  6.5891 10.6683  0.0000      0.400536  0.0838   0.0140   0.1526    0.0319   0.0000     0.0690335   436.4766       3.73137       7.21564      -2.15452       2.66025       4.96358       3.43644       4.66916       5.00950       5.38161       5.22365       5.16553
  25  20 3977.8064    1.6887  9.2841 10.4069  0.0000      0.313237  0.1140   0.0106   0.2046    0.0277   0.0000     0.0577525   431.4039      -3.96778       12.9319       8.05376      -5.18156      -13.3559       4.45800       6.08390       6.43935       6.86013       6.85319       6.63313
  25  21 4123.9674    1.4633 11.7980 10.2171 -0.0000      0.176509  0.1491   0.0083   0.2538    0.0252   0.0000     0.0549807   445.5630       9.62437      -2.85642      -3.10090      -2.47707      -10.2743       5.44179       7.32449       7.87194       8.41531       8.39290       8.11628
  25  22 4269.9616    1.1974 14.4639 10.1526  0.0000      0.132875  0.2117   0.0064   0.3301    0.0221   0.0000     0.0649919   429.6979      -13.2131       20.7947      -4.07187      -2.17552       5.90788       7.02928       9.55523       10.3002       10.9296       10.7366       10.4283
  26   4 1508.7159    0.1705  0.1483  9.3014  0.0000       21.4184  0.0094   0.0078   0.0226    0.0272   0.0000       11.9686   439.9868      0.331992       20.1656     -0.276024      -2.90564    -0.0133102      0.541787      0.675962      0.782051      0.865464      0.796372      0.845014
  26   5 1694.0885    0.3237  0.2682  9.2729  0.0000       20.0794  0.0126   0.0098   0.0233    0.0351   0.0000       3.11916   440.2228     -0.411072       18.9941      -1.03768      -3.23598      0.995977      0.673580      0.963741      0.937200       1.08394       1.01433       1.15462
  26   6 1869.0750    0.4822  0.4440  9.2398  0.0000       9.68574  0.0158   0.0108   0.0284    0.0506   0.0000       1.37463   440.0779      0.292970       18.2300     0.0218342      -1.63650     -0.846693      0.826721       1.10093       1.24436       1.30952       1.25209       1.24775
  26   7 2039.8424    0.7132  0.6376  9.3674 -0.0005       8.45284  0.0181   0.0135   0.0363    0.0695   0.0000      0.939689   439.9791      0.120826       18.3517      0.458280      -2.94389      -2.53239      0.907103       1.15941       1.27450       1.36637       1.39433       1.39102
  26   8 2206.1337    1.0263  0.7827  9.9938  0.0000       4.08029  0.0209   0.0177   0.0410    0.0751   0.0000      0.732866   440.9852      0.912280       16.5425      -2.50971      -4.06689      -5.13173      0.999823       1.37881       1.40528       1.57412       1.50924       1.47106
  26   9 2366.1669    1.4341  0.9179 10.6132  0.0000       4.41794  0.0235   0.0234   0.0441    0.0785   0.0000      0.703507   439.0561     -0.238973       18.2297       2.01551      -3.80370     -0.511281       1.07732       1.36352       1.50682       1.62777       1.67365       1.66623
  26  10 2521.2722    1.9135  0.9871 11.2187  0.0000       2.28546  0.0249   0.0308   0.0479    0.0808   0.0000      0.679750   438.9135    -0.0130106       13.4818      -2.42975       1.11957      -3.49500       1.12718       1.41739       1.56601       1.68402       1.67931       1.72809
  26  11 2674.4070    2.6342  1.0129 11.5212  0.0003       2.81657  0.0238   0.0411   0.0487    0.1008   0.0000      0.588427   439.9012      -1.12182       14.0923      -1.37490     -0.216632      -3.11667       1.08918       1.44723       1.54676       1.69420       1.71649       1.65869
  26  12 2826.5792    3.2922  0.9215 12.3730  0.0000       1.79872  0.0233   0.0530   0.0444    0.0786   0.0000      0.645128   439.2980      0.626246       16.9209      -1.29152      -2.34864      -2.48861       1.08766       1.34937       1.46377       1.59155       1.54058       1.53846
  26  13 2977.5109    4.0290  0.8442 12.7041  0.0000       1.79656  0.0209   0.0664   0.0403    0.0796   0.0000      0.554321   439.0643       2.19844       16.4475       1.09503     -0.871235     -0.847206      0.993536       1.27834       1.42225       1.53240       1.48759       1.46353
  26  14 3126.9660    4.2661  1.0487 12.7997  0.0000       2.62171  0.0260   0.0659   0.0485    0.0941   0.0000      0.701279   437.2815       1.94148       14.2499      -4.89873     -0.364001      -3.93782       1.14248       1.52876       1.64791       1.73532       1.63644       1.68867
  26  15 3275.3949    3.9927  1.4020 12.6629  0.0000      0.132526  0.0322   0.0541   0.0601    0.0832   0.0000      0.526807   436.7305       5.02357       14.8292      -2.80179      -2.22984      -7.73060       1.34405       1.79862       1.93084       1.99400       2.04523       1.93857
  26  16 3423.4047    3.2704  2.1799 12.2099  0.0000      0.467162  0.0419   0.0367   0.0768    0.0539   0.0000      0.245094   441.1692      0.647689       8.03332      -4.10945       1.41809      -10.0815       1.70078       2.27621       2.42453       2.65732       2.59410       2.51900
  26  17 3571.1223    2.7563  3.3437 11.6310  0.0000      0.583284  0.0547   0.0252   0.0938    0.0411   0.0000      0.145356   443.7903     -0.872088       7.63170      -7.81037      -2.25323      -1.33954       2.21835       3.03635       3.20464       3.40400       3.48685       3.33770
  26  18 3718.6203    2.3009  4.9554 11.0834  0.0000      0.520198  0.0685   0.0176   0.1213    0.0333   0.0000     0.0912802   440.6884      0.567632       7.78345       1.63763       2.59126      -3.91884       2.75735       3.62940       4.00239       4.21275       4.18997       4.06190
  26  19 3865.8278    1.9350  6.9814 10.6165  0.0000      0.516359  0.0861   0.0128   0.1563    0.0299   0.0000     0.0660312   437.3705       4.28711       9.29637      -6.36521       6.42354      -9.83273       3.41045       4.67380       4.91277       5.27801       5.22285       5.14380
  26  20 4012.6131    1.6106  9.4789 10.3750  0.0000      0.336893  0.1173   0.0098   0.2067    0.0268   0.0000     0.0606929   440.7228       14.7182       11.7276    -0.0145455      -1.99027      -4.18851       4.39084       6.04179       6.42682       6.94642       6.87473       6.62831
  26  21 4158.8581    1.3676 12.4272 10.2589 -0.0005     0.0614601  0.1664   0.0075   0.2741    0.0235   0.0000     0.0569791   434.4720      -10.5055       17.6619      -5.22974       5.42978      -9.97033       5.62612       7.53301       8.19063       8.65665       8.59845       8.45238
  26  22 4306.9159    1.1208 15.0722 10.1625  0.0000      0.535850  0.2189   0.0063   0.3371    0.0212   0.0000     0.0680004   431.3416       5.73519       15.6581      -12.7173      -12.2501      0.124612       6.74865       9.22573       9.95964       10.6932       10.3558       10.2660
  27   4 1527.5648    0.1977  0.1785  9.2973  0.0000       14.8241  0.0116   0.0078   0.0223    0.0284   0.0000       7.98924   439.9629      0.324310       19.2414    -0.0153805      -3.23015      0.288968      0.621650      0.759154      0.954356      0.869236       1.02981      0.991217
  27   5 1713.6262    0.3414  0.3153  9.2380  0.0000       15.7968  0.0135   0.0095   0.0262    0.0377   0.0000       2.46463   440.6158      0.492775       18.0009       1.20245      -2.36509     -0.674393      0.652469       1.00832      0.989619       1.12746       1.05001       1.01165
  27   6 1889.8210    0.5178  0.4716  9.3048  0.0000       11.4253  0.0157   0.0111   0.0295    0.0503   0.0000       1.34110   440.0898      0.989216       18.9226      0.310466      -3.37339      -1.22335      0.773529       1.06748       1.15858       1.21694       1.14267       1.09552
  27   7 2062.1259    0.7430  0.6339  9.5080  0.0000       7.98030  0.0177   0.0136   0.0357    0.0652   0.0000      0.959324   439.2732      -1.24267       19.3230      0.674974      -1.22700     -0.912276      0.882782       1.16802       1.28122       1.38707       1.40734       1.37676
  27   8 2229.7377    1.0779  0.8708  9.8992  0.0002       2.07036  0.0217   0.0173   0.0432    0.0844   0.0000      0.680911   440.0060      0.933544       18.0466      -1.48741      -5.12072      0.335881       1.01020       1.32784       1.43626       1.56193       1.52250       1.43168
  27   9 2391.0606    1.5202  0.9347 10.6572  0.0000       3.94380  0.0236   0.0236   0.0445    0.0795   0.0000      0.645254   437.7965     -0.678832       14.0958      0.476214      -2.69245      -3.10509       1.02351       1.33822       1.44663       1.56604       1.55508       1.52461
  27  10 2547.6092    2.0800  1.0113 11.3918 -0.0002       2.63570  0.0254   0.0321   0.0465    0.0811   0.0000      0.646542   439.0463     0.0476707       16.7952      -2.16603      -2.21080     -0.581858       1.08438       1.42888       1.56194       1.68853       1.69407       1.68475
  27  11 2702.1520    2.6509  1.0554 11.9393  0.0000       2.40985  0.0264   0.0408   0.0488    0.0815   0.0000      0.652724   438.0465      0.120443       14.8541      0.531331      -4.37152      -3.88252       1.10344       1.41205       1.52446       1.67300       1.66619       1.62233
  27  12 2855.4276    3.3621  0.9625 12.2056  0.0001       1.62668  0.0239   0.0518   0.0432    0.0935   0.0000      0.598283   438.5848      -1.84388       16.7772     -0.645143     0.0651445      -5.46585       1.04076       1.38849       1.47185       1.62048       1.58903       1.57536
  27  13 3007.0771    4.1381  0.8702 12.8634  0.0000       1.54531  0.0216   0.0676   0.0422    0.0760   0.0000      0.609186   438.9405      0.860507       14.8987      0.247877      -3.79763      -2.52430      0.972226       1.28044       1.32049       1.47344       1.39461       1.39720
  27  14 3157.2953    4.1811  1.0771 12.8606  0.0000       1.95736  0.0265   0.0627   0.0482    0.0869   0.0000      0.602982   439.4634       3.52130       14.7540     -0.564594      -2.27869      -7.33113       1.08137       1.45850       1.51710       1.68837       1.68579       1.67344
  27  15 3306.5757    3.8382  1.6256 12.7441  0.0038      0.909172  0.0364   0.0493   0.0635    0.0652   0.0000      0.441905   436.7238       4.21558       15.6585      -4.63733      -3.07585      -2.17010       1.43324       1.91298       2.01817       2.21219       2.17260       2.14174
  27  16 3455.3526    3.1223  2.3580 12.2149  0.0000      0.795161  0.0447   0.0342   0.0798    0.0503   0.0000      0.250324   436.4904     -0.913355       11.5416      -2.52540       1.37473       1.78671       1.77843       2.36208       2.51355       2.75494       2.75004       2.72635
  27  17 3603.6616    2.6837  3.5502 11.4573  0.0000      0.561489  0.0540   0.0234   0.0974    0.0409   0.0000      0.139654   440.8514      -2.03871       14.3019      -5.18298     -0.615787      -6.51610       2.12658       2.78973       3.04406       3.25361       3.26488       3.15813
  27  18 3751.6781    2.2102  5.6094 10.9042  0.0001      0.334922  0.0722   0.0155   0.1291    0.0315   0.0000     0.0793386   438.1166       3.94031       15.1690      -7.86666      -3.35700       7.13196       2.85044       3.79591       4.11581       4.38594       4.43615       4.30530
  27  19 3899.4808    1.8607  7.4910 10.6982  0.0001      0.402272  0.0918   0.0121   0.1633    0.0270   0.0000     0.0634912   435.0390       4.19028       17.9429      -2.28128      -10.0956      -11.3310       3.47390       4.66320       5.03954       5.39180       5.27606       5.29284
  27  20 4046.9177    1.5612 10.4957 10.4211 -0.0001      0.287055  0.1296   0.0090   0.2249    0.0245   0.0000     0.0570290   448.7504      -19.2827       21.4462     -0.651211      -1.67873      -11.1831       4.53385       6.15096       6.67128       7.06644       7.18906       6.89832
  27  21 4194.0986    1.3174 13.0642 10.2655  0.0000      0.246689  0.1737   0.0069   0.2866    0.0222   0.0000     0.0627914   436.2918     -0.963914       23.3843       6.90840      -19.4415       9.85887       5.59236       7.69081       8.21675       8.80393       8.85117       8.63232
  28   3 1342.6753    0.1122  0.1044  9.3389  0.0000       129.658  0.0103   0.0074   0.0286    0.0346   0.0000       38.1043   440.1149     -0.367227       20.4040      -1.10704      -1.75873   -0.00601642      0.482456      0.609752      0.755194      0.736928      0.862138      0.830831
  28   4 1546.0564    0.1957  0.1735  9.3058  0.0000       36.9860  0.0113   0.0078   0.0203    0.0292   0.0000       8.75414   439.9512     -0.628506       20.5449       1.04083      -3.41677     -0.610456      0.680740      0.890892      0.933191      0.893969      0.938619      0.890673
  28   5 1732.7842    0.3450  0.3229  9.3478  0.0000       14.5335  0.0164   0.0093   0.0264    0.0373   0.0000       2.58190   440.0026      -1.40452       20.5146     -0.983886      -2.24427      -1.84311       1.04926       1.43157       1.48497       1.34145       1.15186       1.23672
  28   6 1910.2170    0.5240  0.4662  9.3930  0.0000       11.7732  0.0144   0.0112   0.0302    0.0481   0.0000       1.37923   440.7269       1.31097       20.2305       1.17895      -1.57703      -1.34172      0.715095      0.907918      0.979229       1.11371       1.04078       1.05050
  28   7 2084.0044    0.7891  0.6569  9.6743  0.0000       9.17345  0.0172   0.0140   0.0363    0.0598   0.0000      0.970031   439.8675       1.32688       19.5695      -2.25491      -3.55672      0.805665      0.786798       1.07090       1.15282       1.30286       1.26937       1.25136
  28   8 2252.9239    1.1398  0.8672 10.1576  0.0000       5.23069  0.0217   0.0182   0.0432    0.0746   0.0000      0.755924   439.0163      0.901870       17.9845      0.898836      -4.57783     -0.301244      0.973613       1.26877       1.31438       1.43277       1.37856       1.41709
  28   9 2415.3617    1.5908  1.0031 10.8736  0.0000       3.57919  0.0247   0.0243   0.0462    0.0772   0.0000      0.677476   441.2864       2.33298       16.2377     -0.380498      -4.70993     -0.754691      0.998404       1.36759       1.44225       1.56238       1.56206       1.52203
  28  10 2573.4442    2.1487  1.0294 11.2554 -0.0010       3.05891  0.0258   0.0316   0.0446    0.0922   0.0000      0.620158   439.8524       1.54165       12.1444      0.678512     -0.254515     0.0618229       1.08870       1.42198       1.51132       1.70842       1.75319       1.65482
  28  11 2729.4106    2.8574  0.9112 11.8373  0.0000       1.95443  0.0222   0.0444   0.0412    0.0861   0.0000      0.609328   439.2775     -0.501374       14.9363     0.0507826      0.875957      0.146915      0.981827       1.26929       1.36949       1.41841       1.47668       1.40369
  28  12 2883.7758    3.6552  0.8965 12.4232  0.0000       1.78541  0.0215   0.0571   0.0418    0.0837   0.0000      0.605456   438.8168       1.14275       15.6907     -0.354757      -5.20544      -4.18655      0.932327       1.22588       1.29889       1.39600       1.40260       1.37938
  28  13 3036.2632    4.1767  0.8700 12.9947  0.0000       1.87478  0.0214   0.0670   0.0413    0.0736   0.0000      0.588787   437.6723       2.21286       17.2938      0.306927      -1.26437      -1.00941      0.921618       1.24383       1.25574       1.43630       1.36429       1.40273
  28  14 3187.3281    4.0650  1.2446 13.0107  0.0000       2.04565  0.0298   0.0584   0.0555    0.0780   0.0000      0.599920   436.5660       1.82376       15.9226    -0.0693888      -1.59719      -5.97512       1.15477       1.56185       1.63402       1.80906       1.82343       1.70610
  28  15 3337.3246    3.6960  1.6575 12.6279  0.0002      0.999431  0.0350   0.0455   0.0638    0.0645   0.0000      0.414171   436.9379      0.283164       15.4618      -4.53642      -3.14991      -3.84667       1.34921       1.76475       1.85670       2.06634       1.99499       1.97241
  28  16 3486.8535    3.1119  2.6028 11.9620  0.0000      0.726118  0.0452   0.0309   0.0804    0.0488   0.0000      0.203111   439.4588      -1.60919       16.8092      -4.90846       1.38107      -4.42077       1.70836       2.28937       2.37839       2.66213       2.62501       2.59565
  28  17 3636.0066    2.5653  3.9504 11.3362  0.0000      0.687875  0.0579   0.0209   0.0991    0.0377   0.0000      0.116341   439.3296      -2.96241       22.3054      -4.34571       1.16018      -8.13431       2.16758       2.89919       3.17425       3.40259       3.40847       3.31575
  28  18 3784.6331    2.1294  6.0093 10.7940  0.0000      0.475172  0.0737   0.0142   0.1351    0.0304   0.0000     0.0753958   439.7348      -2.76303       6.95925      -3.67133      -10.3779      -16.1031       2.77289       3.68617       4.02022       4.28317       4.34016       4.26222
  28  19 3932.8213    1.7740  8.2274 10.6417  0.0001      0.288318  0.0994   0.0110   0.1767    0.0257   0.0000     0.0613896   435.4997      -5.45410       16.6640      -7.92120       2.72822      -10.0680       3.58486       4.88286       5.15674       5.67105       5.67303       5.55084
  28  20 4080.7573    1.4989 11.3215 10.4058 -0.0002      0.261994  0.1422   0.0082   0.2391    0.0237   0.0000     0.0574510   428.7953      0.596372       18.0328      -1.98387     -0.737923      -5.96702       4.62624       6.25932       6.72102       7.16836       7.15779       6.93049
  28  21 4228.5140    1.2399 13.8129 10.2502 -0.0009      0.273657  0.1934   0.0062   0.3018    0.0213   0.0000     0.0674535   434.2545      0.144980       23.2803       3.36445      -2.84221      -17.1018       5.78707       7.93707       8.60229       9.09859       9.13742       8.84327
  29   3 1359.7724    0.1194  0.0821  9.3807  0.0000       2.24451  0.0109   0.0082   0.0207    0.0233   0.0000       37.0996   440.9508     -0.667255       21.2538     -0.399554      -2.89975     -0.383142      0.425854      0.665177      0.635749      0.790110      0.691530      0.710021
  29   4 1564.1515    0.1990  0.2042  9.2576  0.0002       30.8695  0.0129   0.0073   0.0220    0.0300   0.0000       6.95472   439.4448     -0.901685       20.3246     0.0136186      -1.98387       1.28857      0.617472      0.695940      0.828406      0.931466      0.928040       1.05720
  29   5 1751.5998    0.3638  0.3368  9.2965  0.0000       16.0048  0.0134   0.0093   0.0261    0.0369   0.0000       2.40081   440.4445      -1.77627       21.2912      0.623489      -2.76422      -2.00850      0.740375      0.954994       1.03644       1.12977       1.15080       1.08285
  29   6 1930.2746    0.5599  0.5303  9.3599  0.0000       10.5893  0.0153   0.0111   0.0319    0.0511   0.0000       1.18953   440.6214      0.659865       20.0942       1.76340     -0.335361     -0.446069      0.709143      0.930830       1.04193       1.04530       1.15556       1.05399
  29   7 2105.4203    0.8314  0.6944  9.7389  0.0000       8.11263  0.0180   0.0146   0.0377    0.0625   0.0000      0.853908   441.5946      0.552867       22.4730       2.50980      -5.99845     0.0555605      0.841219       1.02156       1.18394       1.33913       1.32731       1.36161
  29   8 2275.4646    1.1805  0.9229 10.1458  0.0000       5.71136  0.0223   0.0180   0.0432    0.0796   0.0000      0.723618   441.0034     -0.538856       19.0454      0.611696      -4.06293      -1.24265      0.935887       1.17538       1.31086       1.41867       1.42057       1.38260
  29   9 2439.0917    1.6861  1.0487 10.9103  0.0000       2.13700  0.0252   0.0246   0.0469    0.0802   0.0000      0.659117   439.9563     -0.730423       17.1634     -0.535960      0.211708      -2.29786      0.981089       1.27053       1.39343       1.49123       1.46036       1.48839
  29  10 2598.7858    2.2699  1.0329 11.6328  0.0000       3.59463  0.0253   0.0333   0.0464    0.0761   0.0000      0.699027   438.9300    -0.0585109       16.6014      -2.98547      -3.43597     -0.629318      0.997157       1.30822       1.36476       1.51246       1.55302       1.49244
  29  11 2756.1509    3.0010  0.9034 12.1054  0.0000      0.776909  0.0214   0.0460   0.0415    0.0773   0.0000      0.609559   439.0411     0.0302504       14.8800      -2.26261     -0.723172      -2.77788      0.887835       1.11677       1.20806       1.31567       1.29910       1.27110
  29  12 2911.6962    3.7591  1.0000 12.4302  0.0000       2.98642  0.0225   0.0565   0.0459    0.0899   0.0000      0.640729   439.4382      -1.24159       15.0163     -0.795878      -3.89572      -3.01446      0.921827       1.21343       1.26605       1.42964       1.39087       1.38252
  29  13 3064.9811    4.2436  1.0229 12.7950  0.0000     0.0458468  0.0235   0.0620   0.0466    0.0879   0.0000      0.655938   438.8606       2.30073       15.5724       1.17747      -3.97375     -0.117672      0.947925       1.27032       1.36956       1.48646       1.46168       1.46119
  29  14 3216.7358    4.2118  1.2236 13.0026  0.0000      0.273134  0.0288   0.0593   0.0520    0.0825   0.0000      0.478643   438.8046     -0.141173       16.9809      -1.60084      -1.75786      -2.54592       1.06952       1.41441       1.51558       1.72624       1.60981       1.64965
  29  15 3367.7516    3.5992  1.8434 12.4276  0.0000       1.16809  0.0369   0.0410   0.0640    0.0578   0.0000      0.288332   437.6289       3.08210       13.9043      -7.34120      -2.86852      -2.72400       1.34919       1.85190       1.93930       2.11816       2.19275       2.05825
  29  16 3518.0932    2.9731  2.8566 11.8840  0.0000      0.939994  0.0473   0.0280   0.0827    0.0441   0.0000      0.185250   438.9325       2.13648       17.8384      -5.99510      -1.87339      -4.17067       1.72743       2.31175       2.48958       2.67309       2.64855       2.70698
  29  17 3667.8198    2.4644  4.2139 11.2707  0.0000      0.572631  0.0594   0.0194   0.1019    0.0366   0.0000      0.108601   439.8957       7.22962       17.0774      -9.52409      -2.52439      -2.77260       2.18405       2.89116       3.17337       3.41837       3.42407       3.35244
  29  18 3817.1089    2.0516  6.1160 10.8673  0.0000      0.457057  0.0759   0.0138   0.1372    0.0292   0.0000     0.0741829   437.2937     -0.866662       16.7321     0.0808318       9.03003      -13.3955       2.71204       3.55557       4.00515       4.25112       4.22737       4.15424
  29  19 3966.1642    1.6869  8.8979 10.5459 -0.0004      0.387257  0.1058   0.0099   0.1892    0.0251   0.0000     0.0599646   438.8329      0.444384       20.4658       3.60186       5.17218      -2.94262       3.66819       4.91666       5.32792       5.73454       5.78211       5.65342
  29  20 4114.7113    1.4383 12.0255 10.3562 -0.0009      0.326322  0.1529   0.0074   0.2508    0.0227   0.0000     0.0572987   445.8912      -2.88804       29.7998      -7.24216       1.49365      -9.83018       4.68367       6.46309       6.82175       7.53448       7.43373       7.32973
  29  21 4263.0055    1.2199 14.7256 10.2107  0.0000      0.417447  0.1973   0.0060   0.3047    0.0203   0.0000     0.0631404   436.7577       3.87682       13.2514     -0.307300      -7.66531     -0.978048       5.58462       7.57056       8.17162       8.85905       8.89976       8.78061
  30   3 1376.6174    0.1180  0.1143  9.3795  0.0000       17.3745  0.0104   0.0068   0.0270    0.0236   0.0000       29.5377   440.9042     -0.424020       19.9022       1.60965      -3.41425     -0.656984      0.490335      0.697051      0.676021      0.802131      0.741071      0.833458
  30   4 1581.9144    0.2277  0.1818  9.2877  0.0000       29.8104  0.0092   0.0082   0.0202    0.0296   0.0000       6.46036   440.4725      -1.68624       19.4083       1.12149      -2.32669      0.451108      0.431933      0.583078      0.650004      0.667559      0.733269      0.630701
  30   5 1770.0901    0.3789  0.3828  9.2252  0.0000       15.1101  0.0139   0.0090   0.0280    0.0407   0.0000       2.01254   440.4270     -0.778948       20.9501       1.01192      -2.90609      0.218120      0.609484      0.804383      0.898386       1.00517      0.935359      0.988460
  30   6 1950.0325    0.5959  0.5357  9.4236  0.0000       9.18178  0.0152   0.0115   0.0309    0.0519   0.0000       1.08692   439.7949     -0.149036       18.8512     -0.782224      -2.61665     0.0498857      0.704661      0.936368       1.02664       1.09006       1.12416       1.09635
  30   7 2126.4246    0.8776  0.8229  9.5864  0.0000       5.21312  0.0204   0.0137   0.0394    0.0733   0.0000      0.726217   440.7669     -0.342103       18.9690      0.434448     -0.115232     -0.625409      0.823907       1.10322       1.22294       1.27664       1.35019       1.31597
  30   8 2297.4827    1.2334  0.9300 10.3817 -0.0006       5.26628  0.0227   0.0187   0.0428    0.0758   0.0000      0.705281   440.9820      -3.27174       17.6167       1.81608      -4.07662      -1.79613      0.897326       1.25871       1.31728       1.47821       1.44796       1.38430
  30   9 2462.3747    1.7656  1.0686 10.9357  0.0000       3.69224  0.0252   0.0250   0.0460    0.0833   0.0000      0.619924   438.9559      0.931575       19.2721     -0.351021      0.707924      0.267194      0.959195       1.29755       1.39960       1.50038       1.55894       1.56242
  30  10 2623.5635    2.3179  1.1160 11.6930  0.0000       3.12462  0.0267   0.0333   0.0488    0.0785   0.0000      0.654157   440.5174      0.939067       15.7707       1.33322     -0.812054    -0.0115200       1.02069       1.38544       1.45560       1.58441       1.59445       1.63279
  30  11 2782.5142    3.1533  1.0447 12.0138  0.0000       2.22203  0.0236   0.0445   0.0445    0.0862   0.0000      0.607723   438.7536       1.37756       14.5055      -2.89853      -1.43304      -1.18777      0.892273       1.24881       1.32336       1.40952       1.44590       1.39142
  30  12 2939.1157    3.8033  0.9765 12.5281  0.0001      0.779013  0.0227   0.0554   0.0420    0.0833   0.0000      0.589936   437.7985      0.434500       13.8629      -3.12310      0.829603      -3.07884      0.881238       1.18487       1.26029       1.35147       1.40262       1.33918
  30  13 3093.3971    4.3363  1.0442 12.9739  0.0000       1.30485  0.0245   0.0625   0.0456    0.0832   0.0000      0.649388   438.8194     -0.309975       17.5028      -2.85920      -3.25783     -0.368954      0.945090       1.27342       1.35803       1.52302       1.53537       1.51595
  30  14 3245.9882    3.9934  1.3747 12.9775  0.0000     0.0157535  0.0305   0.0528   0.0583    0.0667   0.0000      0.512149   442.1269      -1.27607       15.5417      0.640710      -2.44697      -3.63502       1.08475       1.43707       1.49974       1.67452       1.68001       1.68258
  30  15 3397.7400    3.4868  1.9759 12.4534  0.0000      0.920642  0.0372   0.0380   0.0681    0.0491   0.0000      0.275386   438.3938       2.44641       16.3261      -2.59428      -1.37146       1.79604       1.34274       1.78026       1.94516       2.10054       2.09263       2.10152
  30  16 3548.8206    2.8701  3.0903 11.7596  0.0000      0.541619  0.0483   0.0255   0.0872    0.0403   0.0000      0.164897   441.9657       3.85555       15.0231      -3.32342      -1.08802      -3.74775       1.64486       2.24494       2.42504       2.63084       2.57555       2.56018
  30  17 3699.3307    2.3869  4.7605 11.0340  0.0000      0.607043  0.0624   0.0172   0.1074    0.0344   0.0000     0.0880776   436.4768      -3.43989       9.78334      -10.0655     0.0641384       1.40675       2.16862       2.96979       3.11726       3.42256       3.44681       3.42138
  30  18 3849.2193    2.0069  7.1212 10.6761  0.0000      0.404418  0.0830   0.0121   0.1469    0.0273   0.0000     0.0625241   437.9545     -0.904997       16.3306      -3.43196      -10.1100      -8.07742       2.86427       3.90580       4.20461       4.60536       4.61595       4.59120
  30  19 3998.8915    1.6624  9.7342 10.4563  0.0000      0.397949  0.1145   0.0090   0.1977    0.0244   0.0000     0.0562395   442.3167      -9.53541       12.0667       4.87541       4.05816      -10.2203       3.68137       4.96617       5.42472       5.92336       5.99439       5.85505
  30  20 4147.9789    1.3914 12.0210 10.3371 -0.0015      0.302620  0.1541   0.0071   0.2487    0.0224   0.0000     0.0639501   446.0197       9.43610       14.8020      -13.0361       4.79272      -10.0459       4.62597       6.21430       6.86258       7.33167       7.50808       7.33067
  31   2 1164.9744    0.0568  0.0288  9.4968 -0.0000       4.04763  0.0140   0.0071   0.0108    0.0191   0.0000       334.860   438.9913     -0.951339       18.0596      -2.71011      -4.04945      -1.27816      0.620975      0.676160      0.748604      0.866164      0.931107      0.797276
  31   3 1393.1689    0.1295  0.0988  9.3044  0.0000       74.0111  0.0092   0.0067   0.0159    0.0276   0.0000       23.6715   441.1622     0.0528257       20.6432      0.543477      -3.44436     0.0254125      0.406669      0.537514      0.626661      0.715186      0.740131      0.631786
  31   4 1599.3485    0.2303  0.2115  9.2666  0.0000       34.1513  0.0103   0.0076   0.0214    0.0292   0.0000       6.09002   440.2637     -0.454918       20.2409      -1.13150      -2.30121     -0.698427      0.438379      0.626773      0.673885      0.745032      0.740906      0.747622
  31   5 1788.2900    0.4083  0.4052  9.2895  0.0000       15.1870  0.0148   0.0091   0.0265    0.0389   0.0000       1.89910   440.8933      -1.06294       20.5198      0.473420      -3.75380      0.784035      0.609847      0.870582      0.830972      0.999924      0.962838      0.964311
  31   6 1969.4997    0.6243  0.5939  9.3045  0.0000       8.00099  0.0168   0.0110   0.0313    0.0561   0.0000      0.985330   440.0721      0.302210       18.2359      0.780877      -4.09524     -0.768441      0.718037      0.980515       1.07731       1.17964       1.19615       1.14544
  31   7 2147.0753    0.9160  0.7348  9.8289 -0.0002       5.45557  0.0180   0.0149   0.0364    0.0661   0.0000      0.781529   440.9927     -0.546614       20.3435      -2.30515      -3.05073      -1.03336      0.744644      0.995765       1.05729       1.19049       1.15537       1.17306
  31   8 2319.0240    1.3403  0.9541 10.4668  0.0007       3.88819  0.0230   0.0194   0.0423    0.0719   0.0000      0.715010   440.8077      -1.85827       18.5139       1.16063      -2.41821       2.32774      0.859142       1.13569       1.23918       1.32133       1.31144       1.35788
  31   9 2485.0469    1.9026  1.0478 11.0675  0.0000       2.53031  0.0248   0.0271   0.0444    0.0844   0.0000      0.611571   441.0180      0.271462       19.9196      -1.02074     -0.320354      0.447050      0.902554       1.26016       1.25906       1.46180       1.42002       1.41345
  31  10 2647.8525    2.5170  1.0218 11.7864  0.0000       2.43686  0.0238   0.0363   0.0443    0.0767   0.0000      0.635794   439.9152     -0.452655       17.8538      -2.03214      -1.64085      0.490952      0.895915       1.13668       1.22529       1.38129       1.35273       1.34745
  31  11 2808.3915    3.3071  0.9276 12.2433  0.0000       1.89253  0.0215   0.0486   0.0398    0.0785   0.0000      0.584597   440.2892     -0.948917       15.7622      -2.59917      -1.88806     -0.584653      0.823110       1.11870       1.12034       1.28995       1.30202       1.28305
  31  12 2966.1848    3.9688  0.9901 12.4987  0.0000       2.31299  0.0214   0.0568   0.0434    0.0855   0.0000      0.545298   440.8238      0.773032       12.7086      0.604194     -0.464155      -3.34516      0.817945       1.08606       1.16702       1.34482       1.27703       1.29052
  31  13 3121.4151    4.2649  1.0195 13.2279  0.0000       1.56169  0.0250   0.0628   0.0438    0.0735   0.0000      0.598152   440.4052    -0.0606320       16.7100      -2.24213      -4.40117      -3.01052      0.906126       1.28358       1.29784       1.45876       1.48152       1.47252
  31  14 3274.9313    3.9978  1.4682 12.6175  0.0000       1.89518  0.0311   0.0490   0.0544    0.0701   0.0000      0.426280   439.8518      0.345646       14.6843      -4.38855      0.245748      -3.67792       1.08024       1.46776       1.56260       1.68728       1.70000       1.72556
  31  15 3427.5443    3.3699  2.2658 12.2212 -0.0011       1.09223  0.0395   0.0335   0.0701    0.0463   0.0000      0.248411   439.7636       1.16346       15.4000      -2.30378      -1.79001      -3.37290       1.38195       1.80732       1.95014       2.12450       2.17358       2.19768
  31  16 3579.4252    2.8329  3.2993 11.6378  0.0000      0.864091  0.0490   0.0237   0.0860    0.0382   0.0000      0.148972   436.0049       5.05619       13.0575      -2.03854      -3.60103     -0.515405       1.68858       2.26627       2.46567       2.70361       2.75637       2.72585
  31  17 3730.5722    2.3165  5.0631 11.1118  0.0000      0.557382  0.0627   0.0164   0.1168    0.0309   0.0000     0.0881573   438.0305      0.929927       16.8938      -2.37729      -4.00437      -3.96580       2.14383       2.84492       3.11595       3.36996       3.39631       3.38799
  31  18 3881.0966    1.9040  7.8663 10.5903  0.0000      0.397220  0.0885   0.0109   0.1615    0.0257   0.0000     0.0592528   438.1239       7.05468       14.9815      -8.28664      -3.75486      -9.45780       2.92280       3.91657       4.24221       4.57101       4.64799       4.59120
  31  19 4031.2946    1.6105 10.4167 10.4390 -0.0003      0.407194  0.1230   0.0084   0.2084    0.0232   0.0000     0.0558190   445.4421      0.868645       25.2380      -7.40377      0.601163      -6.71369       3.78153       5.09187       5.60740       5.99229       6.08671       6.05589
  31  20 4181.0272    1.3021 12.8203 10.3348 -0.0004      0.400900  0.1712   0.0065   0.2706    0.0212   0.0000     0.0697218   442.7575       13.6208       12.3686      -1.21979      -1.00420      -5.91501       4.66212       6.47369       6.98607       7.60749       7.63254       7.63482
  32   3 1409.4327    0.1460  0.0986  9.3360  0.0000       54.1696  0.0087   0.0075   0.0157    0.0258   0.0000       21.0502   440.3541     0.0295468       20.8746     0.0173173      -2.54439     -0.760402      0.368342      0.463840      0.864948      0.942136       1.14639       1.03371
  32   4 1616.4493    0.2409  0.2213  9.2576  0.0000       27.9634  0.0112   0.0075   0.0210    0.0299   0.0000       5.27492   440.0406      0.788039       19.1103     -0.400633      -3.51137      0.223167      0.511099      0.737046      0.802143      0.894831      0.887048      0.832761
  32   5 1806.2369    0.4083  0.4447  9.3110  0.0000       13.9012  0.0148   0.0089   0.0300    0.0401   0.0000       1.74437   439.6456      -1.11671       20.1062      0.297038      -2.04268      0.827946      0.715952      0.974475       1.07011       1.16695       1.14436       1.12236
  32   6 1988.7248    0.6527  0.5733  9.5469  0.0000       8.35365  0.0159   0.0117   0.0308    0.0534   0.0000       1.00737   440.0893     -0.169953       19.5413     -0.246440      -1.97299    -0.0738884      0.669319      0.876358      0.893824       1.02600       1.04858       1.13817
  32   7 2167.4297    0.9654  0.8097  9.7285  0.0000       5.08737  0.0190   0.0147   0.0381    0.0750   0.0000      0.725570   440.2844     -0.288870       19.3542      -1.77203      -2.45995       1.24149      0.756481      0.976849       1.09711       1.19656       1.14053       1.15727
  32   8 2340.1410    1.3602  1.0573 10.5416  0.0000       3.82432  0.0248   0.0190   0.0457    0.0745   0.0000      0.680060   440.4151     -0.556142       21.3391      0.233663      -1.95179       2.10586      0.875771       1.16735       1.24904       1.39465       1.38130       1.35494
  32   9 2507.3530    1.9666  1.0264 11.2877  0.0000       3.24004  0.0233   0.0279   0.0454    0.0763   0.0000      0.632637   440.2384     -0.926143       18.7117       1.24703      -1.63118      -1.07388      0.829058       1.11869       1.17976       1.32403       1.28378       1.32336
  32  10 2671.7184    2.6392  0.9980 11.8738  0.0000       2.85265  0.0232   0.0371   0.0420    0.0761   0.0000      0.634960   440.0031      0.933898       19.2747       2.26367      -2.58384      -2.08455      0.875715       1.14579       1.27615       1.42905       1.45095       1.40249
  32  11 2833.7223    3.3560  0.9933 12.4460  0.0000       1.44258  0.0229   0.0475   0.0422    0.0725   0.0000      0.618089   438.6812       1.30260       19.9310     -0.455443      -3.14791      -2.62580      0.793769       1.09876       1.16475       1.30778       1.27343       1.24536
  32  12 2992.7599    4.1068  0.9796 12.8912  0.0000       1.67526  0.0217   0.0591   0.0427    0.0722   0.0000      0.665215   439.7110      0.479068       15.8557     -0.235995      -2.67843      -1.11576      0.795223       1.04812       1.12631       1.24942       1.26769       1.25856
  32  13 3148.8674    4.2712  1.0482 13.3051  0.0000      0.196852  0.0243   0.0617   0.0458    0.0660   0.0000      0.650450   439.1020       1.85224       16.6296      0.353644      0.383832     -0.973299      0.878391       1.15463       1.28127       1.36813       1.37963       1.43030
  32  14 3303.3647    3.8915  1.6273 12.6804  0.0000      0.925203  0.0321   0.0453   0.0583    0.0629   0.0000      0.333861   439.2040       2.12022       14.9589      -1.34546      -1.59866      -3.98623       1.06707       1.43965       1.56036       1.72130       1.70266       1.71138
  32  15 3456.7667    3.2674  2.4768 11.9496  0.0000      0.765946  0.0401   0.0301   0.0711    0.0463   0.0000      0.195698   439.3968       2.04377       16.6444      -3.52021       1.09590      -4.11769       1.34391       1.85845       1.93817       2.15350       2.17834       2.09770
  32  16 3609.4926    2.6383  3.7198 11.5091  0.0000      0.626801  0.0520   0.0204   0.0922    0.0345   0.0000      0.127528   439.1736     -0.129024       14.9827      -7.23454       1.06915      -2.46401       1.72265       2.30066       2.50696       2.71368       2.68467       2.68485
  32  17 3761.3734    2.1990  5.6168 10.9846  0.0000      0.421769  0.0674   0.0143   0.1204    0.0289   0.0000     0.0765824   433.8738       7.56735       16.2333      -3.46455      -1.07015      -4.16229       2.22484       2.97030       3.27549       3.52139       3.50064       3.51141
  32  18 3912.6774    1.8608  8.2770 10.5495 -0.0000      0.372842  0.0924   0.0101   0.1628    0.0252   0.0000     0.0567471   440.0236       8.11526       6.90670      -4.05440      -5.04763       2.60895       2.92654       3.91999       4.25310       4.65606       4.67762       4.66210
  32  19 4063.3925    1.5590 11.4212 10.4445  0.0001      0.287729  0.1337   0.0075   0.2235    0.0219   0.0000     0.0545646   442.7036      -4.46055       3.59975       3.15832     -0.802624      -9.43279       3.77230       5.12878       5.57331       6.03879       6.05591       6.08896
  32  20 4213.8950    1.2720 13.5669 10.3323 -0.0002      0.396799  0.1788   0.0060   0.2851    0.0202   0.0000     0.0655339   434.1211      -1.30768       11.3810       14.1033      -4.70636     -0.441955       4.79114       6.53129       7.12530       7.71249       7.85875       7.86417
  33   2 1193.8769    0.0648  0.0545  9.4392  0.0000       3.22851  0.0150   0.0065   0.0167    0.0190   0.0000       156.753   440.7339      -1.75497       20.3552     -0.165581      -3.57960      0.438824      0.560939      0.756535       1.00928      0.756552      0.967704      0.908838
  33   3 1425.4233    0.1334  0.1101  9.2615  0.0000       52.6490  0.0102   0.0071   0.0214    0.0258   0.0000       21.3288   441.3235     -0.944216       21.1080     -0.230856      -2.95314     -0.103220      0.680295      0.984783       1.26148       1.25059       1.02499      0.727295
  33   4 1633.2458    0.2657  0.2234  9.2802  0.0000       28.6918  0.0104   0.0080   0.0198    0.0289   0.0000       4.48132   440.7957     -0.702643       21.4439     -0.201876      -4.40304      0.805293      0.473900      0.562362      0.653701      0.734453      0.758271      0.714660
  33   5 1823.8664    0.4490  0.4059  9.3998  0.0000       10.7290  0.0132   0.0097   0.0260    0.0391   0.0000       1.59808   441.1199      0.827848       20.0802     -0.605552      -2.13617     -0.386929      0.546205      0.716435      0.817417      0.838780      0.885431      0.960416
  33   6 2007.6888    0.6900  0.6264  9.5172  0.0000       8.64124  0.0165   0.0116   0.0310    0.0538   0.0000      0.956117   440.3284     -0.260563       19.2273      -3.52847      -1.71908     -0.354892      0.652433      0.858048      0.912299       1.01510       1.01654       1.02697
  33   7 2187.4352    0.9958  0.8541  9.8414  0.0000       6.98131  0.0200   0.0146   0.0387    0.0711   0.0000      0.752750   441.9385      -1.67683       20.6680   -0.00785250     -0.606280      -1.06121      0.725594      0.978147       1.05492       1.11833       1.16547       1.19691
  33   8 2360.8789    1.4681  1.0512 10.5801  0.0000       3.40122  0.0236   0.0202   0.0446    0.0757   0.0000      0.657477   441.3547      0.988828       20.5317     -0.545894      -1.02483      -4.45301      0.816325       1.14748       1.18329       1.32076       1.37446       1.37742
  33   9 2529.2522    2.0639  1.1041 11.2022  0.0000       3.52208  0.0250   0.0278   0.0445    0.0853   0.0000      0.585781   441.0899       1.47335       18.1908      -1.15097      -2.83593      0.537222      0.834781       1.14243       1.21428       1.44697       1.30087       1.40438
  33  10 2695.0775    2.7022  1.0363 12.1170 -0.0004       2.98604  0.0242   0.0379   0.0434    0.0690   0.0000      0.653613   438.6418     -0.584894       18.8185       1.51965      -1.47487      -1.16641      0.863275       1.14324       1.19608       1.36743       1.39511       1.37137
  33  11 2858.6366    3.4816  1.0186 12.4302  0.0000       2.06574  0.0230   0.0485   0.0418    0.0752   0.0000      0.622502   440.0979      0.235352       17.2465    -0.0183035      -3.44351      -1.57359      0.809536       1.04793       1.10547       1.27932       1.24118       1.26146
  33  12 3018.8217    4.1785  0.9852 12.9404  0.0000       1.01194  0.0226   0.0588   0.0412    0.0718   0.0000      0.676952   441.8447     -0.177335       14.0767      -1.40081      -1.78396      -1.92887      0.785186       1.05939       1.09862       1.25770       1.21170       1.22727
  33  13 3176.0506    4.2964  1.1931 12.9431  0.0000      0.319377  0.0267   0.0566   0.0487    0.0818   0.0000      0.583699   440.2842      0.217341       16.6718      -1.69272      0.992616      -4.33448      0.900793       1.21339       1.28203       1.45422       1.44460       1.42896
  33  14 3331.4043    3.7545  1.8802 12.5318  0.0000      0.542380  0.0349   0.0398   0.0636    0.0516   0.0000      0.286969   440.1052       2.84209       15.9551      0.143766       1.59246      0.433855       1.15301       1.63330       1.71007       1.87967       1.90558       1.89259
  33  15 3485.8520    3.1352  2.6554 11.9489  0.0000      0.909078  0.0420   0.0281   0.0745    0.0429   0.0000      0.177052   438.4561      0.321573       16.9551      -2.91603      -1.98455      -4.78748       1.36611       1.81603       1.99374       2.15968       2.19960       2.17580
  33  16 3639.4932    2.5676  4.2140 11.3038  0.0001      0.824505  0.0542   0.0184   0.0971    0.0320   0.0000      0.104648   437.3146    -0.0701542       13.2693      -5.23278      -7.85805      -4.25497       1.75729       2.39272       2.57658       2.82784       2.90641       2.91921
  33  17 3792.0527    2.1242  5.9640 10.9268 -0.0001      0.479697  0.0692   0.0133   0.1274    0.0272   0.0000     0.0756850   441.0792      -1.62073       15.4186      -9.94127       2.41883      -4.57643       2.20410       2.95903       3.21048       3.43561       3.47559       3.52515
  33  18 3944.1250    1.7926  8.7626 10.4986  0.0000      0.394644  0.0958   0.0095   0.1718    0.0243   0.0000     0.0591928   431.0692      -2.61168       8.01663      -1.51645      0.877368      -3.98100       2.91079       3.89604       4.23930       4.63398       4.70804       4.68238
  33  20 4246.5786    1.2595 15.1865 10.2480  0.0002      0.470627  0.1975   0.0056   0.2986    0.0190   0.0000     0.0608130   440.9167      -3.47829       1.49652     -0.999997       6.80289       3.59091       4.73391       6.47077       7.05080       7.75427       7.69500       7.76798
  34   2 1208.0119    0.0714  0.0960  9.4612 -0.0001       29.4057  0.0169   0.0062   0.0289    0.0197   0.0000       94.5152   440.9192     -0.684195       20.7987     -0.205986      -4.46712       1.27820      0.627620      0.704492       1.07453       1.02815      0.946071       1.04729
  34   3 1441.1703    0.1519  0.1114  9.3289  0.0000       72.5960  0.0089   0.0070   0.0153    0.0268   0.0000       17.4740   440.9196     -0.238878       20.5940    -0.0130441      -2.69293     -0.378735      0.404816      0.524725      0.650915      0.671305      0.707273      0.673218
  34   4 1649.7452    0.2741  0.2303  9.3325  0.0000       17.3610  0.0093   0.0081   0.0220    0.0286   0.0000       4.24683   440.5582     -0.232811       20.5168      0.398561      -3.58915     -0.448534      0.447380      0.606851      0.709570      0.823492      0.802302      0.857249
  34   5 1841.2954    0.4655  0.4630  9.2988  0.0000       10.5069  0.0148   0.0093   0.0267    0.0431   0.0000       1.38299   440.3217     -0.663373       19.6266     -0.449985      -2.65245     -0.119737      0.551744      0.769949      0.829633      0.899517      0.926739      0.904614
  34   6 2026.4278    0.7110  0.6575  9.5882  0.0000       8.82805  0.0167   0.0117   0.0324    0.0532   0.0000      0.919661   441.9746      -1.10398       19.5830      0.513211      -1.70276      -1.17842      0.603124      0.820422      0.877655      0.957084      0.956348      0.962073
  34   7 2207.1613    1.0365  0.7876 10.1110  0.0000       8.09978  0.0184   0.0159   0.0374    0.0642   0.0000      0.813399   441.9932       1.37120       19.2544     -0.469681      -3.19254      -2.34042      0.660212      0.903093      0.940636       1.08931       1.07774       1.05530
  34   8 2381.3075    1.5555  1.0540 10.6242  0.0000       3.30977  0.0233   0.0210   0.0426    0.0795   0.0000      0.629761   440.0965    -0.0843160       19.8719      -2.00064      -3.29716     -0.655837      0.775583       1.01577       1.12684       1.25431       1.21468       1.23958
  34   9 2550.7373    2.1538  1.0557 11.3239  0.0000       2.91884  0.0231   0.0288   0.0425    0.0790   0.0000      0.590780   440.9427       1.82171       19.9573      -2.00352      -2.63798      -1.62217      0.778017       1.03081       1.12866       1.20251       1.24860       1.23050
  34  10 2718.0319    2.8702  1.0819 11.9240  0.0000       1.87597  0.0238   0.0379   0.0433    0.0778   0.0000      0.607278   439.7645     -0.410106       17.4562     -0.333124      -2.36443      -2.58293      0.779807       1.09146       1.14911       1.24055       1.26215       1.28346
  34  11 2882.9391    3.5774  1.0288 12.4567  0.0000       1.10534  0.0226   0.0480   0.0407    0.0764   0.0000      0.557528   440.0401       1.68313       18.1190      -2.15128      -1.57086      -5.53386      0.760155      0.994297       1.08864       1.20235       1.16425       1.21625
  34  12 3044.4838    4.3577  0.9701 12.9774  0.0000       1.57289  0.0214   0.0609   0.0401    0.0737   0.0000      0.589201   441.1910      0.405636       18.6828      -2.90328      -2.84932      -3.94797      0.774509       1.07432       1.13727       1.27701       1.26108       1.23380
  34  13 3202.8481    4.1987  1.2240 13.1783  0.0000      0.608256  0.0270   0.0559   0.0501    0.0696   0.0000      0.564773   440.1150      0.660047       12.8349      0.521130       1.16895      -4.64250      0.863413       1.17305       1.27232       1.41652       1.40449       1.41804
  34  14 3359.3908    3.6797  1.8868 12.4843  0.0000       1.53695  0.0341   0.0382   0.0613    0.0525   0.0000      0.283052   439.8251      0.979456       11.7964      0.963150      -1.85783      -2.45272       1.07983       1.49535       1.59563       1.72488       1.74627       1.75075
  34  15 3514.5424    2.9982  2.9465 11.9111  0.0000      0.897830  0.0440   0.0254   0.0788    0.0385   0.0000      0.174056   437.6868     -0.968910       15.8943      0.285061      -1.57146      -1.42653       1.39703       1.91606       2.08298       2.21615       2.21992       2.22044
  34  16 3668.8646    2.5257  4.5340 11.2353  0.0000      0.512525  0.0555   0.0172   0.0988    0.0304   0.0000     0.0913383   440.7707       4.72551       10.7949       2.25593     -0.913617      -3.56880       1.73694       2.29307       2.56877       2.78085       2.77413       2.74846
  34  17 3822.2916    2.0791  6.7643 10.7763  0.0000      0.546092  0.0753   0.0119   0.1337    0.0262   0.0000     0.0654572   438.7341       7.71425       9.10408      -3.25941       2.23637      -5.48786       2.26867       3.09028       3.36212       3.63700       3.63740       3.68213
  34  18 3974.6559    1.7072  9.2726 10.5584  0.0001      0.248443  0.1035   0.0087   0.1815    0.0225   0.0000     0.0603995   439.3858       9.90876       18.0805      -10.3019      -2.64424      -4.35070       2.98663       3.99814       4.42898       4.76707       4.83158       4.78612
  34  19 4126.3942    1.4064 11.6418 10.3658 -0.0006     0.0920527  0.1453   0.0064   0.2349    0.0209   0.0000     0.0661455   431.7817      -1.92331       13.0878       3.27079      -1.75278      -17.2916       3.78330       5.10660       5.54904       6.09186       6.18646       6.13218
  35   3 1456.6297    0.1590  0.1368  9.2805  0.0000       26.4515  0.0085   0.0066   0.0194    0.0231   0.0000       14.0723   440.9110     -0.113031       20.7151    -0.0894153      -3.12361      0.163444      0.367915      0.533863      0.545430      0.602490      0.606118      0.672028
  35   4 1665.9610    0.2969  0.2567  9.2815  0.0000       23.0680  0.0102   0.0081   0.0207    0.0286   0.0000       3.44631   439.7881     -0.408649       21.2812     -0.898127      -3.93580      0.804416      0.428779      0.588707      0.671939      0.744916      0.708312      0.683523
  35   5 1858.5059    0.4917  0.4690  9.2970  0.0000       11.7125  0.0142   0.0096   0.0274    0.0426   0.0000       1.32525   440.4048     -0.570052       21.1263     -0.597885      -4.48607      0.368625      0.531430      0.769304      0.755291      0.854019      0.844689      0.898683
  35   6 2044.9134    0.7290  0.7327  9.3117  0.0000       6.84954  0.0178   0.0111   0.0340    0.0671   0.0000      0.795502   440.0473      0.996634       22.0775      -1.19110      -3.99591       1.23050      0.653759      0.888557      0.943879       1.07584       1.12229       1.09380
  35   7 2226.5298    1.0870  0.8988 10.0728 -0.0001       6.05357  0.0202   0.0153   0.0396    0.0663   0.0000      0.734793   442.3840     -0.369499       19.9384      0.771816      -4.72690      -1.79349      0.695354      0.926337       1.00343       1.08474       1.09157       1.16493
  35   8 2401.4076    1.5999  1.1170 10.6706  0.0000       2.89472  0.0245   0.0207   0.0444    0.0797   0.0000      0.639122   442.0384      0.112856       18.7558      0.701825      -2.69787     -0.553688      0.781285       1.04256       1.16373       1.28634       1.27689       1.29092
  35   9 2571.9122    2.2235  1.1564 11.3652  0.0000       2.13641  0.0257   0.0286   0.0446    0.0837   0.0000      0.598545   439.8373      0.336525       16.4402       1.02836      -4.71619     -0.738270      0.791622       1.07133       1.15948       1.26638       1.30023       1.29144
  35  10 2740.5609    2.9645  1.0245 12.0802  0.0000       2.01179  0.0225   0.0398   0.0406    0.0722   0.0000      0.609801   440.3914       1.09973       18.6556      -1.61172      -1.00900      -3.72434      0.742468       1.00811       1.06076       1.18880       1.21717       1.24889
  35  11 2906.8400    3.8083  0.9454 12.6020 -0.0001       1.05851  0.0205   0.0522   0.0385    0.0727   0.0000      0.570878   439.9728      0.811250       18.6850      -1.81898     0.0377694      -3.59212      0.711729      0.920079      0.984803       1.12010       1.08544       1.09830
  35  12 3069.6323    4.4286  1.0102 12.9928  0.0000       1.73129  0.0222   0.0594   0.0406    0.0722   0.0000      0.553426   440.5441      0.931677       17.0506      -4.69316      -2.30637      -2.43863      0.734530      0.958613       1.04318       1.13793       1.16979       1.18534
  35  13 3229.1950    4.1208  1.3676 12.9470  0.0000       1.29042  0.0278   0.0496   0.0523    0.0612   0.0000      0.484410   441.0324       4.52094       12.3332      -2.42204      -1.67765      -3.83333      0.859035       1.16318       1.26070       1.39093       1.37483       1.35329
  35  14 3386.7517    3.6053  2.0883 12.2725  0.0000       1.09012  0.0358   0.0347   0.0618    0.0478   0.0000      0.250721   440.1773     -0.261005       15.0316     -0.379135      -4.43179     -0.325820       1.07328       1.47355       1.57211       1.74265       1.74761       1.79443
  35  15 3542.9219    2.8749  3.2048 11.7724  0.0000      0.997836  0.0464   0.0231   0.0817    0.0357   0.0000      0.156998   440.2997     -0.461243       17.3638     -0.846075      0.105699      -1.92162       1.37863       1.89498       2.02538       2.24711       2.25850       2.27134
  35  16 3697.9612    2.4204  4.8183 11.1105 -0.0003      0.459897  0.0568   0.0158   0.1033    0.0297   0.0000     0.0871400   437.7761      -3.19837       15.6650       2.49495      -5.25218      -7.12082       1.73682       2.36060       2.59929       2.78163       2.84564       2.88817
  35  17 3852.1347    1.9780  7.1056 10.7186  0.0000      0.481580  0.0789   0.0110   0.1390    0.0250   0.0000     0.0647394   435.7111      -3.95086       16.4097      -8.77854      -4.79818      -5.18401       2.28187       3.15176       3.40917       3.67724       3.74353       3.78523
  35  18 4005.3253    1.6413  9.9048 10.5200  0.0000      0.194754  0.1147   0.0079   0.1933    0.0217   0.0000     0.0609869   435.4724      -1.73264       15.1307      -7.07560     -0.436558      -5.32004       3.06249       4.16941       4.53189       4.96699       5.00861       5.04393
  35  19 4157.9891    1.3818 12.7977 10.3256 -0.0001      0.235475  0.1584   0.0060   0.2543    0.0198   0.0000     0.0641161   436.5304      -1.19790       7.74432       6.74706      -2.71553      -3.86078       3.90637       5.26690       5.83296       6.34469       6.37903       6.38205
  36   2 1235.6698    0.0880  0.0682  9.4091  0.0000       78.7712  0.0108   0.0061   0.0144    0.0211   0.0000       71.9507   441.5139     -0.283206       19.9129      0.215039      -3.10829      0.793190      0.445673      0.690267      0.723666      0.768283      0.736333      0.656130
  36   3 1471.8406    0.1661  0.1551  9.3662  0.0000       35.5742  0.0094   0.0065   0.0189    0.0231   0.0000       12.1116   440.7316     -0.774284       19.9906      0.547925      -2.81489      0.110510      0.376518      0.462463      0.576565      0.533830      0.609939      0.642212
  36   4 1681.9239    0.3183  0.3152  9.2784  0.0000       14.7742  0.0112   0.0079   0.0240    0.0309   0.0000       2.57910   441.1250      0.321831       21.2011     -0.598513      -2.27316     0.0516864      0.445148      0.609706      0.667552      0.764516      0.788322      0.793932
  36   5 1875.4897    0.5056  0.5182  9.3186  0.0000       11.0887  0.0142   0.0094   0.0289    0.0433   0.0000       1.30317   440.1093     0.0127130       20.8997      -1.00418      -2.60241     -0.493184      0.521438      0.700669      0.746637      0.829016      0.843715      0.871444
  36   6 2063.2129    0.7660  0.6634  9.6877  0.0000       8.03667  0.0161   0.0121   0.0314    0.0538   0.0000      0.881378   440.6512     -0.759310       20.7561      -1.25250      -2.98457    -0.0253228      0.570472      0.762892      0.831849      0.914708      0.944118      0.904550
  36   7 2245.6078    1.1506  0.9118 10.0890  0.0000       5.02637  0.0208   0.0157   0.0376    0.0735   0.0000      0.705991   440.1960      -1.22555       20.6989      0.682514      -3.14966      -1.03338      0.656014      0.893726      0.983004       1.09915       1.07716       1.09947
  36   8 2421.1988    1.6425  1.0744 11.0096  0.0002       3.01081  0.0233   0.0216   0.0447    0.0686   0.0000      0.670005   439.9020     -0.674716       18.5519      -2.01185      -1.34335       1.07379      0.728221      0.994508       1.05603       1.21476       1.16446       1.17599
  36   9 2592.8108    2.3564  1.0968 11.5890  0.0000       2.89007  0.0235   0.0307   0.0435    0.0761   0.0000      0.643714   440.3193       1.53490       23.3083      -1.70392      -3.32139     -0.811989      0.748831      0.994316       1.07240       1.19407       1.19567       1.18974
  36  10 2762.7161    3.0916  1.0203 12.3055  0.0000       1.04526  0.0229   0.0409   0.0397    0.0687   0.0000      0.662285   441.6688      -1.78829       18.9904      0.115324      -2.95815      -1.37700      0.736753      0.931833       1.03481       1.15502       1.18721       1.18879
  36  11 2930.3008    3.9606  1.0207 12.5945  0.0000      0.717717  0.0216   0.0516   0.0397    0.0768   0.0000      0.521306   441.8814     -0.316654       17.8363       1.47287      -3.70885      -3.16319      0.694593      0.953109       1.03203       1.16138       1.10089       1.17483
  36  12 3094.3611    4.4005  1.1197 12.9586  0.0000       1.96376  0.0241   0.0565   0.0436    0.0795   0.0000      0.514093   440.9164      -1.50684       17.0237      -1.75666      -2.98705      -2.47444      0.756277       1.00191       1.06936       1.20852       1.24778       1.28596
  36  13 3255.1907    4.1194  1.4909 12.9516  0.0000       2.06007  0.0295   0.0473   0.0521    0.0583   0.0000      0.446687   440.9511      0.702327       16.3078      -2.57933      -2.19516     -0.939243      0.877379       1.18934       1.28899       1.42272       1.45277       1.45536
  36  14 3413.7620    3.5017  2.2331 12.3040  0.0006      0.777316  0.0363   0.0321   0.0646    0.0418   0.0000      0.246957   438.2991      0.428480       16.0618      -4.77807      -4.49394      -1.71788       1.07618       1.44507       1.55627       1.68752       1.73274       1.72784
  36  15 3570.9324    2.8627  3.4911 11.6576  0.0000      0.764413  0.0468   0.0216   0.0831    0.0340   0.0000      0.132715   440.5343      0.118085       15.0104      -6.10243      -4.87010      -4.15837       1.38715       1.87922       2.05993       2.22595       2.30322       2.31100
  36  16 3726.7524    2.3284  5.1526 11.1942  0.0000      0.343448  0.0610   0.0148   0.1076    0.0269   0.0000     0.0835582   438.9819     0.0707000       14.6624      -4.46128       1.05021      -7.99885       1.76872       2.37735       2.58466       2.84961       2.87346       2.90632
  36  17 3881.8150    1.9425  7.7252 10.6882 -0.0003      0.502048  0.0826   0.0103   0.1486    0.0245   0.0000     0.0581524   438.6291       2.52684       23.1913      -4.83338      -5.23108      -4.03185       2.33087       3.17997       3.46101       3.80180       3.88997       3.94544
  36  18 4035.8787    1.6068 10.6347 10.5511  0.0000      0.389411  0.1226   0.0075   0.2061    0.0211   0.0000     0.0601630   439.8382      -1.38143       8.34415      -7.24095       1.22942      -8.94668       3.15270       4.25351       4.61193       5.09545       5.21079       5.16225
  36  19 4189.1948    1.2997 13.0503 10.3432 -0.0019      0.361433  0.1688   0.0056   0.2613    0.0196   0.0000     0.0698959   444.6207       5.37961       12.4141       6.37827       4.66081      0.740137       3.97616       5.48707       5.94151       6.46273       6.54093       6.59760
  37   2 1249.1942    0.0894  0.0577  9.4054  0.0000       29.0450  0.0097   0.0069   0.0132    0.0192   0.0000       78.7881   441.5129     -0.446605       20.7480     -0.199890      -2.48932     -0.291754      0.389100      0.514525      0.513935      0.581805      0.581639      0.602605
  37   3 1486.8105    0.1802  0.1444  9.2721  0.0000       18.3940  0.0081   0.0066   0.0160    0.0225   0.0000       10.4124   441.0950     -0.304818       20.1058     0.0658549      -2.20412     0.0453022      0.306199      0.423562      0.488409      0.516643      0.480526      0.493763
  37   4 1697.6175    0.3269  0.2953  9.3075  0.0000       15.2470  0.0106   0.0080   0.0223    0.0294   0.0000       2.77087   441.3983      0.407363       20.3832      0.446259      -2.67072     -0.931606      0.383696      0.535499      0.579726      0.659356      0.674224      0.683268
  37   5 1892.2861    0.5459  0.5171  9.2650  0.0000       10.5804  0.0136   0.0097   0.0278    0.0477   0.0000       1.13177   441.0024      -1.54397       19.6064     -0.626702      -4.07050      0.542347      0.509224      0.689580      0.756024      0.855270      0.866641      0.902878
  37   6 2081.2158    0.8184  0.6945  9.5907  0.0000       7.36402  0.0160   0.0123   0.0317    0.0585   0.0000      0.793305   441.0188      0.775012       20.1530      -1.35093      -3.37275       1.14073      0.540429      0.742133      0.819719      0.873630      0.903736      0.891350
  37   7 2264.4606    1.2214  0.9151 10.3143  0.0000       5.67897  0.0206   0.0166   0.0377    0.0674   0.0000      0.709986   439.5959     -0.140223       20.6091      0.719102      -4.47690      0.393093      0.655320      0.882150      0.943928       1.05832       1.07768       1.09545
  37   8 2440.7959    1.7272  1.2193 10.7782  0.0000       3.50900  0.0259   0.0209   0.0455    0.0788   0.0000      0.581434   439.6927      -1.61346       19.1851      0.501789      -3.54199     0.0936158      0.740370       1.01825       1.08302       1.21146       1.21662       1.21918
  37   9 2613.4144    2.3893  1.1152 11.7341  0.0002       3.27431  0.0237   0.0308   0.0442    0.0719   0.0000      0.653716   440.5714     -0.655241       18.8795       1.24524      -2.01844      -2.88379      0.723407       1.00146       1.06552       1.17786       1.21006       1.19973
  37  10 2784.5470    3.2372  1.0061 12.3799  0.0000      0.906999  0.0213   0.0430   0.0401    0.0701   0.0000      0.601587   442.1130     -0.241454       19.2098     -0.723538      -1.72982     -0.950414      0.699681      0.928781       1.00523       1.13150       1.11523       1.13992
  37  11 2953.3352    4.1196  1.0117 12.6140  0.0000       1.89797  0.0211   0.0530   0.0391    0.0774   0.0000      0.616111   440.2381      0.498674       16.8258    -0.0926202      0.118259     -0.813388      0.648147      0.874863      0.934443       1.02337       1.03148       1.05974
  37  12 3118.4938    4.4556  1.1490 13.0002  0.0000     0.0969059  0.0248   0.0561   0.0433    0.0747   0.0000      0.592955   438.9725       1.71665       17.2355      0.393090      -2.79491      -1.85080      0.734826      0.976603       1.06329       1.18037       1.20958       1.23187
  37  13 3280.6812    4.0534  1.5568 12.8872  0.0000      0.986665  0.0310   0.0444   0.0517    0.0548   0.0000      0.354727   441.3064      0.738264       16.6214     -0.996611     -0.351504      -3.41007      0.880886       1.18791       1.28447       1.41133       1.47421       1.46886
  37  14 3440.5170    3.4309  2.3349 12.2361  0.0001       1.22297  0.0365   0.0306   0.0654    0.0401   0.0000      0.223928   438.9731      0.419468       16.0564      -1.24335      -2.73593      -5.85632       1.03242       1.40259       1.54236       1.69241       1.69236       1.69067
  37  15 3598.4903    2.7245  3.6881 11.6260  0.0000      0.477691  0.0485   0.0198   0.0848    0.0319   0.0000      0.128601   439.9892       4.06982       14.1857      -2.03255      -3.52150      -1.44583       1.40441       1.92882       2.06833       2.28910       2.34835       2.37131
  37  16 3755.1974    2.2457  5.7676 11.0150  0.0000      0.359158  0.0646   0.0132   0.1155    0.0260   0.0000     0.0725472   439.5267       2.25835       17.8449      -4.44969       2.14145     -0.584366       1.83688       2.47402       2.70217       2.97651       3.02975       3.03703
  37  17 3911.1009    1.8578  8.3676 10.6720  0.0000      0.427081  0.0899   0.0094   0.1572    0.0230   0.0000     0.0591144   441.1355       2.74824       17.2545      -6.99936       4.55264       2.26499       2.43663       3.22441       3.63991       3.91212       3.97247       3.96748
  37  18 4065.8119    1.5532 11.1441 10.4995  0.0003      0.304999  0.1299   0.0069   0.2133    0.0208   0.0000     0.0587863   430.5647      -5.23712       15.6036      -8.19357      -1.82932       4.17063       3.18416       4.39817       4.68835       5.21076       5.31115       5.27023
  37  19 4220.0729    1.3041 14.4572 10.3361  0.0014      0.434271  0.1784   0.0054   0.2712    0.0181   0.0000     0.0660267   428.5754      -1.61985       4.59075       5.89461      -18.8247      0.115988       3.92428       5.33764       5.88882       6.43307       6.53873       6.59053
  38   1  988.5134    0.0452  0.0186  9.6366 -0.0260      -72.0242  0.0144   0.0097   0.0134    0.0171   0.0000       908.670   436.9795       2.68930       23.8726    -0.0261414      -3.78185      -4.54824      0.814388      0.778187       1.21220       1.19572      0.925521       1.81099
  38   2 1262.5572    0.0777  0.0476  9.4124  0.0000       55.0013  0.0117   0.0059   0.0109    0.0204   0.0000       118.736   440.2641     -0.981933       20.7901     -0.194797      -3.02550      0.421807      0.451466      0.606116      0.732686      0.781189      0.621576      0.746680
  38   3 1501.5660    0.1723  0.1846  9.3377  0.0000       41.0028  0.0100   0.0061   0.0200    0.0235   0.0000       10.3976   441.1282     -0.484491       20.7327     -0.483230      -3.18721       1.23367      0.365171      0.441464      0.488960      0.601224      0.566885      0.549597
  38   4 1713.0597    0.3437  0.3081  9.3282  0.0000       14.7943  0.0113   0.0080   0.0206    0.0306   0.0000       2.45123   440.8213      0.653023       20.4239      0.300823      -2.44452     -0.303101      0.449309      0.610250      0.648233      0.733843      0.752441      0.788991
  38   5 1908.8570    0.5560  0.5042  9.3847  0.0000       11.5806  0.0129   0.0099   0.0278    0.0436   0.0000       1.23222   440.8976     -0.928404       20.2100     -0.277515      -3.42213      -1.05681      0.472710      0.585860      0.661114      0.727566      0.735922      0.773560
  38   6 2099.0423    0.8564  0.7438  9.7138  0.0000       6.98642  0.0171   0.0124   0.0331    0.0594   0.0000      0.807080   441.1607      0.271194       21.3332      -1.07396      -1.65600      -1.33646      0.585519      0.758633      0.827996      0.937178      0.933516      0.893182
  38   7 2283.0663    1.2256  1.0195 10.3050  0.0004       6.11391  0.0219   0.0160   0.0412    0.0688   0.0000      0.694904   439.4052     -0.455372       20.7373     -0.150111      -2.86191       1.72809      0.660360      0.833379      0.937465       1.03971       1.05938       1.04275
  38   8 2460.0747    1.8095  1.1266 10.9633 -0.0007       3.40685  0.0242   0.0223   0.0429    0.0748   0.0000      0.636789   441.1933     -0.886673       19.4425   -0.00218860      -2.73429     -0.792966      0.672090      0.958778       1.01283       1.11559       1.16444       1.18223
  38   9 2633.7479    2.4820  1.0829 11.8350  0.0000       2.00009  0.0226   0.0321   0.0428    0.0708   0.0000      0.605528   439.9738       1.28611       22.3159     -0.355286      -2.65631      -1.70359      0.705053      0.925220       1.00961       1.09528       1.13352       1.16968
  38  10 2806.1167    3.4405  1.0332 12.2334 -0.0000       2.07159  0.0211   0.0435   0.0394    0.0749   0.0000      0.589741   440.5040     0.0497355       21.6941      0.249369      -3.44513      -2.82438      0.637448      0.844625      0.908934       1.02818       1.00459       1.01949
  38  11 2975.9226    4.1018  1.0552 12.9514  0.0000      0.946867  0.0218   0.0530   0.0413    0.0667   0.0000      0.616449   441.5275      0.718885       18.9166     -0.157572      -1.22693      -2.69372      0.667251      0.906742      0.965065       1.06586       1.07744       1.08760
  38  12 3142.3653    4.4231  1.1516 13.0275  0.0007      0.759863  0.0244   0.0546   0.0428    0.0732   0.0000      0.519421   440.3562       1.06005       15.3676      -2.55616      -2.71771      -5.54944      0.699224      0.977335       1.03927       1.12792       1.14390       1.21232
  38  13 3305.7814    3.9974  1.6743 12.7204 -0.0004       1.50089  0.0301   0.0416   0.0536    0.0521   0.0000      0.344164   439.4437      0.205568       18.3542       1.45868      0.104602      -2.98618      0.870284       1.17315       1.24857       1.41685       1.44975       1.48829
  38  14 3466.7626    3.2607  2.6518 12.0856  0.0000      0.618051  0.0389   0.0269   0.0691    0.0372   0.0000      0.189962   441.0568       1.70211       17.4401      0.622823       1.42386      -6.82682       1.12273       1.47066       1.65639       1.75294       1.80774       1.85254
  38  15 3625.9326    2.6214  4.3094 11.4474  0.0000      0.602677  0.0522   0.0174   0.0926    0.0290   0.0000      0.100106   438.2615       3.43982       17.0558      -1.05201      -5.03900      -2.46600       1.46523       1.95564       2.14404       2.38648       2.39798       2.43363
  38  16 3783.5016    2.2016  6.4670 10.8494  0.0000      0.406141  0.0680   0.0119   0.1236    0.0251   0.0000     0.0658599   442.5140       2.91501       12.7614      -9.56656       3.83304      -7.13019       1.88061       2.49460       2.76370       2.97770       3.10698       3.15873
  38  17 3940.0580    1.8154  8.9480 10.6081  0.0000      0.362399  0.0960   0.0086   0.1654    0.0224   0.0000     0.0574493   443.6780     0.0300177       13.4751       5.84235       7.57116      -9.86320       2.45627       3.33584       3.67262       3.98075       4.02444       4.12309
  38  18 4095.4762    1.4767 11.5672 10.4933  0.0000      0.361237  0.1396   0.0064   0.2208    0.0203   0.0000     0.0684154   440.4578      -8.17763       8.80651      -7.31262      -1.16615       6.14098       3.23681       4.43809       4.92342       5.30224       5.53906       5.52125
  39   3 1516.0533    0.1935  0.1657  9.2834  0.0000       23.6596  0.0089   0.0065   0.0169    0.0237   0.0000       8.74784   441.0868      0.290150       20.5442     -0.216176      -2.10408      0.351242      0.312315      0.420478      0.444123      0.507338      0.543774      0.553047
  39   4 1728.2901    0.3547  0.3693  9.2903  0.0000       16.6706  0.0125   0.0076   0.0234    0.0318   0.0000       2.15006   441.4894      0.117611       21.2756     -0.930453      -2.32714      0.640898      0.426053      0.605502      0.640471      0.700276      0.686451      0.691126
  39   5 1925.2801    0.5855  0.5273  9.5289  0.0000       11.3503  0.0136   0.0100   0.0269    0.0419   0.0000       1.15670   440.8564      0.358345       20.9448     -0.310490      -3.09538     -0.366259      0.495938      0.669732      0.729691      0.789750      0.771526      0.779482
  39   6 2116.6889    0.8634  0.8119  9.7282  0.0000       7.45687  0.0182   0.0120   0.0350    0.0599   0.0000      0.765991   442.5457     -0.844569       20.9053      -1.45908      -1.94852     -0.223515      0.561092      0.801245      0.854877      0.944548      0.962456      0.978891
  39   7 2301.3589    1.2745  1.0391 10.5054  0.0000       5.44682  0.0223   0.0165   0.0419    0.0633   0.0000      0.701167   440.5754     -0.586641       19.1113      -1.62895      -4.44963      0.318970      0.627575      0.869596      0.910117       1.07881       1.04641       1.06340
  39   8 2479.1908    1.8750  1.0967 11.2156  0.0000       4.32011  0.0227   0.0238   0.0436    0.0694   0.0000      0.669915   441.4506      0.139771       21.4181      -1.59393      -3.14073      -1.84809      0.674777      0.896248      0.986063       1.07401       1.10976       1.15245
  39   9 2653.9091    2.6519  1.0758 11.8444  0.0000       1.79373  0.0230   0.0330   0.0395    0.0742   0.0000      0.595934   442.5803      -1.28201       20.4608      -3.55165      -3.06457      -2.09449      0.664460      0.902230      0.982890       1.09330       1.10789       1.11532
  39  10 2827.3264    3.4443  1.0630 12.3611  0.0000       1.83315  0.0216   0.0431   0.0411    0.0717   0.0000      0.606471   440.0652       1.01634       17.8944     -0.183926      -2.98486      -2.34138      0.640935      0.855366      0.928980       1.03031       1.03506       1.03959
  39  11 2998.1521    4.2234  1.0053 13.0214 -0.0000       1.08687  0.0208   0.0547   0.0391    0.0665   0.0000      0.673867   440.4735      0.805904       19.1289      -2.92246      -2.27607      -2.18090      0.618377      0.849896      0.916640       1.04215       1.00216       1.02958
  39  13 3330.4271    3.7924  1.8533 12.7098  0.0002      0.604031  0.0325   0.0375   0.0563    0.0453   0.0000      0.276653   440.2326       1.99950       16.9904     -0.143605      -3.67567      -5.40914      0.902928       1.22461       1.32194       1.49599       1.52809       1.56825
  39  14 3492.7760    3.1451  2.8480 12.0311 -0.0004      0.942951  0.0405   0.0250   0.0713    0.0350   0.0000      0.165927   438.2176      0.814079       19.2861     -0.681474      -1.70134      -4.44564       1.09966       1.46673       1.61803       1.79860       1.82997       1.81212
  39  15 3652.8928    2.5595  4.6238 11.2939  0.0001      0.505125  0.0535   0.0159   0.0948    0.0280   0.0000     0.0929567   437.9589       1.95875       15.6175     -0.903742      -3.04548       4.00316       1.45718       1.95620       2.15835       2.39055       2.41000       2.47063
  39  16 3811.3619    2.1078  6.6727 10.8398  0.0004      0.453560  0.0710   0.0112   0.1260    0.0246   0.0000     0.0663787   439.6306     -0.264744       14.9993       1.15905      -4.63640      -1.35275       1.88935       2.58556       2.81072       3.11820       3.09696       3.15761
  39  17 3968.6407    1.7460  9.6635 10.6233 -0.0001      0.298546  0.1065   0.0078   0.1794    0.0212   0.0000     0.0592082   438.6073       2.13305       17.5486      -8.58228     -0.291289      -12.7739       2.57621       3.50179       3.88053       4.16590       4.29577       4.34768
  39  18 4125.2024    1.4226 12.4206 10.4470 -0.0018      0.482181  0.1529   0.0059   0.2357    0.0193   0.0000     0.0672567   433.6555       2.81615       11.5938      0.511604       3.18948      -14.8432       3.32455       4.58442       5.05315       5.52142       5.55694       5.67253
  40   2 1288.7451    0.0941  0.1145  9.3421  0.0000       124.669  0.0100   0.0055   0.0246    0.0258   0.0000       45.2400   440.4757      0.479252       20.6814    -0.0487709      -4.05640      0.878924      0.407332      0.490246      0.544420      0.559191      0.640746      0.762227
  40   3 1530.3337    0.2172  0.1567  9.3209  0.0000       38.5967  0.0076   0.0073   0.0165    0.0240   0.0000       7.68515   442.2586     -0.525555       20.3109      0.230716      -3.32974     -0.430209      0.309413      0.390948      0.421061      0.457720      0.484925      0.534639
  40   4 1743.2834    0.3728  0.3764  9.2625  0.0000       13.3728  0.0109   0.0079   0.0255    0.0329   0.0000       1.93093   441.4059     -0.973306       20.6070      0.849555      -3.36409     -0.637326      0.384517      0.531080      0.588552      0.608546      0.668306      0.672762
  40   5 1941.4619    0.6131  0.6127  9.3770  0.0000       8.15067  0.0147   0.0096   0.0291    0.0486   0.0000      0.938049   441.3398      0.168597       19.8389      -1.01616      -3.12737      -1.53566      0.469885      0.617062      0.723240      0.769239      0.790666      0.824251
  40   6 2134.0694    0.9061  0.8145  9.7804  0.0000       7.17807  0.0172   0.0126   0.0352    0.0616   0.0000      0.745223   441.5483     -0.222067       19.9581      0.887141      -2.83945     -0.608446      0.538672      0.727196      0.797269      0.901825      0.910362      0.928943
  40   7 2319.3989    1.3676  1.0531 10.5278  0.0000       4.32662  0.0217   0.0174   0.0417    0.0696   0.0000      0.646864   441.3096      0.337264       21.9366     -0.688239      -3.30672     -0.387178      0.629518      0.850346      0.926152       1.03630       1.05877       1.10342
  40   8 2497.9831    1.9500  1.2168 11.3199  0.0040       3.61804  0.0251   0.0238   0.0459    0.0698   0.0000      0.655584   440.9054      0.405314       20.9552      0.478014      -3.79460      -2.53379      0.676950      0.904240      0.972033       1.07574       1.14125       1.15278
  40   9 2673.8412    2.6966  1.1779 11.6845  0.0005       1.68143  0.0242   0.0318   0.0419    0.0804   0.0000      0.562809   439.8453      0.333765       19.2114      -1.99693      -2.66518      -1.61634      0.652133      0.865228      0.991884       1.05304       1.09124       1.11350
  40  10 2848.3147    3.6162  1.0528 12.5078 -0.0006       2.53766  0.0214   0.0451   0.0393    0.0703   0.0000      0.564418   440.1671      0.953505       20.8699     -0.682567      -3.03568      -2.48982      0.622656      0.836172      0.892502       1.04168       1.02146       1.02468
  40  11 3020.0913    4.3478  1.0128 13.0591  0.0000       1.51154  0.0207   0.0555   0.0384    0.0663   0.0000      0.585084   440.2404      0.153250       16.9803    -0.0232498      -2.01915      -2.77081      0.599380      0.800580      0.850552      0.961575      0.951084      0.956038
  40  12 3188.7550    4.4256  1.3560 13.0047 -0.0004       1.16566  0.0259   0.0499   0.0475    0.0637   0.0000      0.492355   440.7103       2.64037       17.9769      -1.25055     -0.621636      -2.14258      0.723904      0.957429       1.04986       1.16354       1.21981       1.23353
  40  13 3354.7028    3.8252  1.9046 12.6356  0.0000      0.696792  0.0318   0.0368   0.0573    0.0465   0.0000      0.299949   438.2875     -0.891637       19.4051       1.00597      -3.44885      -4.11260      0.861922       1.17298       1.23918       1.39146       1.45019       1.45737
  40  14 3518.2419    3.0375  3.0337 11.8935  0.0002      0.718792  0.0409   0.0229   0.0727    0.0335   0.0000      0.146146   440.9966    -0.0300187       19.0044     -0.988521      -3.52476      -1.00902       1.10363       1.49480       1.61736       1.77069       1.78418       1.82131
  40  15 3679.6557    2.4574  4.9190 11.2975 -0.0001      0.635715  0.0563   0.0148   0.0995    0.0257   0.0000     0.0917717   440.3109   -0.00614106       17.6889      -5.83382      -3.44943      -1.00129       1.48588       2.00760       2.24364       2.44341       2.51151       2.55778
  40  16 3838.8349    2.0716  7.5748 10.7789  0.0000      0.261439  0.0776   0.0101   0.1379    0.0230   0.0000     0.0611968   441.5585       2.25016       15.7838      -4.03185       4.07205       2.28781       1.97729       2.67569       2.91614       3.16333       3.29156       3.30508
  40  17 3996.9732    1.6713 10.0504 10.6197 -0.0003      0.355902  0.1132   0.0074   0.1908    0.0210   0.0000     0.0602148   437.5159       1.25403       10.7201      -1.00931      -4.02383      -8.39092       2.58062       3.56138       3.87767       4.31045       4.34720       4.39599
  40  18 4154.5886    1.3981 13.2166 10.4272  0.0009      0.519939  0.1581   0.0056   0.2406    0.0184   0.0000     0.0663511   431.3612      -7.91403       23.6045       6.93616      0.929078      -4.62236       3.27504       4.52890       4.98231       5.42592       5.54309       5.60491
  41   2 1301.5709    0.1026  0.0813  9.3366  0.0000       81.2143  0.0093   0.0059   0.0143    0.0214   0.0000       48.2325   441.5953     -0.402549       20.7498      0.413540      -3.39101     0.0133230      0.351650      0.399191      0.493027      0.552934      0.517941      0.523101
  41   3 1544.3768    0.2137  0.1887  9.2975  0.0000       37.8752  0.0091   0.0066   0.0178    0.0239   0.0000       6.94815   441.0438     -0.627814       20.6068      0.130673      -3.94446     -0.575860      0.334063      0.473689      0.531614      0.572886      0.587953      0.586928
  41   4 1758.0754    0.3976  0.3718  9.2530  0.0000       13.4653  0.0111   0.0081   0.0226    0.0343   0.0000       1.78238   441.2525     -0.614800       19.8312     -0.704220      -2.81977      0.306092      0.397736      0.522800      0.589159      0.631976      0.666274      0.664336
  41   5 1957.5286    0.6281  0.5916  9.5617  0.0000       8.60418  0.0145   0.0099   0.0281    0.0438   0.0000       1.01935   441.2860    -0.0733351       21.2037      0.412256      -3.93375      0.670669      0.452728      0.598103      0.703815      0.747114      0.762056      0.795727
  41   6 2151.2074    0.9430  0.8594  9.8845  0.0000       5.95563  0.0182   0.0126   0.0357    0.0583   0.0000      0.748434   440.2560      0.241043       20.8106      0.742130      -2.84592     -0.722970      0.532982      0.726005      0.786861      0.843713      0.870069      0.880360
  41   7 2337.2632    1.4508  1.1201 10.3806  0.0000       3.56559  0.0225   0.0173   0.0421    0.0771   0.0000      0.625299   441.1169      0.113022       21.7571     0.0336786      -3.10470     -0.498162      0.615594      0.817243      0.893197      0.979459       1.00636       1.01205
  41   8 2516.6215    1.9946  1.2863 11.0845  0.0000       2.98021  0.0253   0.0225   0.0456    0.0706   0.0000      0.538279   440.7459       1.21219       21.4897       1.18704      -3.82766     -0.794265      0.665317      0.909504      0.976892       1.10823       1.14189       1.14015
  41   9 2693.5524    2.7994  1.2116 11.8317  0.0003       2.09156  0.0237   0.0327   0.0447    0.0754   0.0000      0.575359   441.5568     -0.916125       19.2804      -2.42688      -2.92465      -1.22412      0.608550      0.854486      0.900410       1.03832       1.03036       1.08455
  41  10 2869.0121    3.6678  1.0328 12.5127  0.0000       2.09277  0.0211   0.0453   0.0376    0.0704   0.0000      0.691843   441.2938    -0.0864693       20.5044      0.994299      -1.84441      -2.30330      0.596293      0.815264      0.863457      0.967864      0.985383       1.01028
  41  11 3041.6253    4.4604  1.1194 12.8725  0.0005     -0.202353  0.0224   0.0536   0.0403    0.0742   0.0000      0.625468   440.2325      0.655709       19.8985     -0.799781      -3.39810      -2.47143      0.623955      0.816464      0.881145      0.977552      0.963579       1.01501
  41  12 3211.3498    4.4153  1.3775 12.9662  0.0000      0.220455  0.0263   0.0485   0.0464    0.0600   0.0000      0.410305   439.9163      -1.78782       19.9942       1.08699      -2.12467      -3.23737      0.689385      0.954808       1.03973       1.13900       1.15731       1.19541
  41  13 3378.5610    3.7287  2.0965 12.4349  0.0002      0.306337  0.0330   0.0335   0.0599    0.0432   0.0000      0.235838   441.1929      0.774671       17.2209       2.16914      0.904347      -4.99820      0.875667       1.19644       1.30679       1.44205       1.47098       1.54805
  41  14 3543.3948    3.0012  3.4516 11.7082  0.0000      0.724069  0.0434   0.0208   0.0783    0.0316   0.0000      0.120607   437.6428      0.197766       14.6310      -1.56484     -0.698779      -3.72642       1.13208       1.53088       1.67226       1.82784       1.89990       1.90036
  41  15 3705.8828    2.4038  5.1537 11.1671 -0.0005      0.657049  0.0570   0.0139   0.1019    0.0254   0.0000     0.0867472   442.8939       3.33009       13.4911      -3.97943      -2.61114       1.47277       1.45644       1.98882       2.18574       2.38680       2.42781       2.49031
  41  16 3866.0863    1.9734  7.6362 10.8009  0.0000      0.251465  0.0810   0.0096   0.1412    0.0223   0.0000     0.0660324   439.3625      -1.30039       17.3427     0.0423910      -4.75369       3.68299       1.98031       2.68725       2.93666       3.26530       3.32221       3.40829
  41  17 4025.0759    1.6321 10.7665 10.5713  0.0003      0.367090  0.1223   0.0068   0.1980    0.0201   0.0000     0.0669873   442.4158       4.07397       14.8307      0.637456      -5.35645      -5.64285       2.66396       3.68576       3.98221       4.39835       4.56837       4.59070
  42   2 1314.2286    0.0989  0.1160  9.3783  0.0000       22.3447  0.0094   0.0053   0.0232    0.0193   0.0000       39.6466   441.6034     -0.337247       21.1847      0.370779      -2.80784      0.796816      0.304856      0.381453      0.470756      0.517988      0.465482      0.598026
  42   3 1558.2105    0.2160  0.1945  9.3135  0.0000       21.7555  0.0086   0.0064   0.0176    0.0231   0.0000       6.56273   442.1818     -0.102906       20.5125    -0.0706742      -3.45562    -0.0741441      0.312098      0.416059      0.462334      0.438196      0.479742      0.541544
  42   4 1772.6621    0.4081  0.4403  9.2962  0.0000       14.0999  0.0127   0.0076   0.0250    0.0345   0.0000       1.68462   441.6777     -0.123300       21.3303     -0.181540      -2.99936      0.198985      0.399490      0.552212      0.576023      0.619626      0.656781      0.684852
  42   5 1973.4158    0.6698  0.6249  9.3775  0.0000       7.64930  0.0140   0.0101   0.0286    0.0524   0.0000      0.861996   440.6892     -0.584878       20.7311     -0.532307      -3.07927      -1.33307      0.453496      0.593081      0.645326      0.741300      0.754134      0.755059
  42   6 2168.1725    1.0143  0.8465  9.8771  0.0000       5.30585  0.0177   0.0132   0.0335    0.0624   0.0000      0.692313   441.0994      0.721179       20.9300     -0.990735      -2.15467      0.900451      0.498413      0.691026      0.753407      0.816982      0.863844      0.899929
  42   7 2354.9369    1.4807  1.0474 10.7893  0.0000       4.95335  0.0211   0.0184   0.0412    0.0651   0.0000      0.655423   442.1047     -0.688007       19.1356      -1.19080      -1.69729      0.689431      0.593489      0.786946      0.845418      0.976517      0.977282       1.02603
  42   8 2535.1535    2.0889  1.1887 11.3370  0.0000       3.79751  0.0243   0.0245   0.0437    0.0727   0.0000      0.623275   440.3130     -0.507085       20.2233     -0.285575      -3.29190      0.504610      0.618959      0.861201      0.911884       1.03263       1.03064       1.10642
  42   9 2713.1181    2.8326  1.1751 11.9877  0.0000       2.82792  0.0235   0.0331   0.0423    0.0712   0.0000      0.591541   440.3578       1.83888       22.0128     -0.907082      -3.31736       1.07747      0.601737      0.799860      0.871283      0.967075       1.02163       1.05231
  42  10 2889.4518    3.7999  1.0290 12.7225  0.0000       1.93901  0.0203   0.0467   0.0384    0.0653   0.0000      0.697711   439.9382     -0.203507       20.8626     -0.786249      -1.61426      -2.43171      0.550338      0.735236      0.830292      0.891269      0.920383      0.954894
  42  11 3062.9676    4.4562  1.1381 12.9764  0.0002     0.0898269  0.0229   0.0527   0.0405    0.0719   0.0000      0.571044   440.5206       1.27675       20.9674     -0.598805      -3.02526      -2.71926      0.608206      0.832150      0.871027      0.967950       1.00635       1.04720
  42  12 3233.6881    4.3367  1.3781 13.1962  0.0000      0.922991  0.0266   0.0483   0.0474    0.0556   0.0000      0.427106   441.9788      0.732083       19.4723      -2.71049      -1.97233      -2.59095      0.677388      0.932024      0.983415       1.10375       1.10285       1.15608
  42  13 3402.1014    3.7000  2.3226 12.1636  0.0000      0.734402  0.0331   0.0303   0.0607    0.0423   0.0000      0.200165   439.7047     -0.597846       19.0437      -1.46868      -2.21848      -5.38540      0.873497       1.14768       1.26319       1.40473       1.44739       1.46381
  42  14 3568.2276    2.9006  3.7446 11.6395 -0.0000      0.946508  0.0454   0.0192   0.0800    0.0296   0.0000      0.114526   439.5477       1.98394       16.9341       1.84023      -1.55236      -6.31642       1.15251       1.55297       1.69606       1.88487       1.91736       1.93607
  42  15 3731.8679    2.3512  5.6403 11.1623  0.0000      0.670092  0.0597   0.0129   0.1079    0.0239   0.0000     0.0792496   438.7989       3.68978       10.8277      -2.00525      -2.28502      -5.57478       1.48383       2.01400       2.24973       2.40262       2.52380       2.55917
  42  16 3893.1652    1.9302  8.4133 10.7755  0.0004      0.366022  0.0886   0.0088   0.1505    0.0218   0.0000     0.0622742   436.7727       4.01892       15.7506       3.08123       4.16479      -7.85053       2.08555       2.83013       3.15218       3.44227       3.51854       3.60165
  42  17 4053.1284    1.5773 11.4544 10.5705  0.0003      0.431340  0.1300   0.0063   0.2091    0.0196   0.0000     0.0667710   441.2993       3.62320       7.46422      -4.43461      -1.13175      -15.9836       2.74863       3.74869       4.08998       4.55146       4.64500       4.71985
  43   2 1326.7321    0.1131  0.0902  9.3388  0.0000       25.8977  0.0079   0.0056   0.0156    0.0198   0.0000       37.2874   441.2641     -0.235985       21.3870     0.0670328      -2.89893      0.666545      0.265947      0.359233      0.412187      0.436737      0.453566      0.488784
  43   3 1571.8115    0.2408  0.1901  9.3528 -0.0001       26.2000  0.0079   0.0069   0.0161    0.0231   0.0000       5.54990   441.3758     -0.530138       21.3147     -0.310004      -3.77944      0.260813      0.284939      0.377500      0.443944      0.457042      0.488891      0.468499
  43   4 1787.0847    0.4230  0.4455  9.2743  0.0000       14.9681  0.0129   0.0078   0.0242    0.0356   0.0000       1.61415   441.7496     -0.326596       20.6654      0.386983      -4.72100     -0.821403      0.404566      0.571088      0.636098      0.685420      0.709727      0.719065
  43   5 1989.1149    0.6717  0.6745  9.5972  0.0002       9.06788  0.0149   0.0099   0.0311    0.0483   0.0000      0.931884   441.0141      0.268595       21.1531      0.228358      -3.47478     -0.665998      0.466083      0.598966      0.691465      0.752359      0.783715      0.789162
  43   6 2184.9439    1.0016  0.9179 10.0845  0.0000       5.66701  0.0190   0.0130   0.0368    0.0616   0.0000      0.721949   440.6405     -0.645288       18.8002       1.46321      -2.90030     -0.308976      0.533096      0.722414      0.774352      0.876512      0.893889      0.928321
  43   7 2372.3208    1.5600  1.0935 10.8693  0.0000       4.13625  0.0218   0.0187   0.0411    0.0650   0.0000      0.628393   440.8442      0.863395       20.3785     -0.129536      -3.00915      -2.08536      0.567678      0.763379      0.838373      0.946279      0.957867      0.957032
  43   8 2553.4500    2.2398  1.2150 11.3402  0.0000       3.79248  0.0232   0.0253   0.0425    0.0703   0.0000      0.552339   441.6363       1.65029       21.9234     -0.348886      -3.04973     -0.377412      0.587813      0.782680      0.866051      0.951363      0.978392      0.996958
  43   9 2732.4712    3.0301  1.1325 12.0858  0.0000       2.33897  0.0219   0.0352   0.0409    0.0722   0.0000      0.575952   441.1278     -0.986077       19.5673      -1.19759      -3.71976      -2.02317      0.566020      0.738226      0.816575      0.918287      0.952863      0.984313
  43  10 2909.6747    3.9531  1.0409 12.8534  0.0000       1.80246  0.0203   0.0479   0.0385    0.0632   0.0000      0.735559   440.4860      0.711999       19.9622      -1.06373      -2.43464      -2.07762      0.549496      0.727050      0.801885      0.885398      0.896790      0.929852
  43  11 3083.9807    4.4926  1.1635 13.1490  0.0000     -0.286625  0.0228   0.0525   0.0420    0.0673   0.0000      0.582204   440.7926     -0.947822       19.1503      -1.76415      -4.05436     -0.634531      0.595204      0.794181      0.858767      0.993453       1.00795       1.00781
  43  12 3255.7226    4.3092  1.5360 12.8724  0.0000      0.826550  0.0266   0.0436   0.0482    0.0542   0.0000      0.314065   441.0936       2.22904       18.3360      -1.64308      -1.05962      -2.31889      0.678716      0.907042       1.01782       1.11765       1.17236       1.14206
  43  13 3425.2815    3.4960  2.4652 12.3869  0.0000      0.985543  0.0357   0.0288   0.0655    0.0370   0.0000      0.213388   441.9905      0.953214       17.7122      -1.30094      -1.49014      -3.96828      0.879492       1.17380       1.28630       1.45040       1.46582       1.53874
  43  14 3592.5584    2.8374  3.9032 11.5683  0.0000      0.669712  0.0455   0.0182   0.0819    0.0294   0.0000      0.113254   441.8327     -0.490301       18.3349      -3.59531      -2.58458      -4.99307       1.15328       1.55770       1.70380       1.89400       1.97525       2.00480
  43  15 3757.2375    2.3039  6.2538 11.0777  0.0003      0.409335  0.0640   0.0118   0.1149    0.0231   0.0000     0.0713705   441.0540      -1.04123       16.5775       1.16779      -4.88433      -2.57755       1.53355       2.10504       2.29362       2.55095       2.62541       2.61218
  43  16 3919.8071    1.8363  8.8559 10.7973  0.0002      0.285019  0.0961   0.0081   0.1625    0.0212   0.0000     0.0673500   438.0664       2.98318       19.0201      -2.03510      -7.37971      -6.53459       2.17080       2.91351       3.22292       3.58326       3.68975       3.73109
  43  17 4080.2159    1.5086 12.0450 10.5905 -0.0013      0.125006  0.1455   0.0058   0.2195    0.0187   0.0000     0.0720465   435.8577       1.90150       15.7401      -1.58753     -0.405344      -5.57823       2.87274       3.93151       4.35499       4.71576       4.87407       4.99143
  44   2 1339.0976    0.1170  0.1015  9.3401  0.0000       127.893  0.0092   0.0058   0.0152    0.0241   0.0000       32.9805   441.3734     0.0147021       21.3864     -0.102693      -3.73924   -0.00513473      0.287424      0.359601      0.458085      0.440779      0.466983      0.484366
  44   3 1585.2281    0.2376  0.2124  9.2533  0.0000       20.1654  0.0087   0.0064   0.0168    0.0246   0.0000       5.24705   441.2431    -0.0499538       20.7899     0.0927522      -4.69242     -0.473777      0.280648      0.386669      0.422210      0.468088      0.454883      0.451272
  44   4 1801.2882    0.4551  0.4460  9.1835  0.0000       12.9155  0.0119   0.0080   0.0236    0.0379   0.0000       1.37372   441.4780      0.560122       20.1316     -0.730410      -3.12163     -0.797489      0.362914      0.491459      0.536150      0.581367      0.597387      0.632290
  44   5 2004.7157    0.7032  0.6709  9.4659 -0.0001       9.35767  0.0145   0.0101   0.0300    0.0498   0.0000      0.886555   441.4432      0.953672       21.2146      -1.12365      -4.48248     -0.962068      0.440431      0.599442      0.634246      0.711028      0.721157      0.729202
  44   6 2201.5799    1.0497  0.9365 10.0015  0.0001       6.87197  0.0189   0.0132   0.0374    0.0640   0.0000      0.713336   441.4551     -0.556918       21.4210     -0.258675      -2.50265      0.747566      0.513153      0.705722      0.763766      0.847233      0.896238      0.928444
  44   7 2389.5053    1.5980  1.1774 10.7958  0.0000       2.96062  0.0236   0.0183   0.0432    0.0691   0.0000      0.655869   440.0704      0.193611       21.6525      -1.11390      -2.83728     -0.400893      0.576647      0.779567      0.849184      0.951893       1.01187       1.02383
  44   8 2571.5043    2.2175  1.2253 11.5131  0.0000       2.34043  0.0243   0.0251   0.0431    0.0667   0.0000      0.570331   440.9668       1.69726       18.8907     -0.261119      -1.75462      -2.44243      0.598135      0.832196      0.902093       1.00736       1.04539       1.05373
  44   9 2751.6246    3.0961  1.0616 12.2879  0.0000       2.17909  0.0209   0.0368   0.0391    0.0626   0.0000      0.612960   441.0765      0.606838       20.4582     -0.680850      -3.30194      -3.39762      0.521428      0.748734      0.766252      0.890342      0.919821      0.937462
  44  10 2929.6711    4.0468  1.1062 12.6682  0.0000      0.985388  0.0206   0.0472   0.0401    0.0694   0.0000      0.559233   441.2247     -0.337883       21.0429     -0.236234      -2.36675      -1.86113      0.527593      0.708843      0.772698      0.869941      0.882090      0.939108
  44  11 3104.8346    4.5526  1.1265 13.1264  0.0000       1.20971  0.0221   0.0527   0.0404    0.0649   0.0000      0.563080   441.3262       2.11994       19.1950      0.244455      -1.20847      -4.39272      0.550871      0.715449      0.793598      0.882988      0.902073      0.917530
  44  12 3277.4469    4.1441  1.6517 12.8121  0.0000       1.01191  0.0284   0.0406   0.0503    0.0493   0.0000      0.357769   442.4314       1.35674       20.3581     -0.955283      -2.51557      -6.18282      0.683264      0.908084       1.02557       1.12552       1.14926       1.15366
  44  13 3448.0743    3.4515  2.7529 12.1350  0.0000       1.07468  0.0374   0.0262   0.0661    0.0352   0.0000      0.177554   440.5851      0.529762       19.0217      -3.75194      -1.88598      -3.99459      0.900885       1.21062       1.31829       1.48421       1.47304       1.51480
  44  14 3616.5569    2.7502  4.2762 11.4914 -0.0000      0.636190  0.0482   0.0167   0.0874    0.0274   0.0000      0.106291   441.1354      0.337731       20.4500      -3.09358      -1.51341      -4.84595       1.16985       1.56266       1.71902       1.90467       1.94921       1.96893
  44  15 3782.4646    2.1962  6.5443 10.9954 -0.0002      0.396676  0.0688   0.0109   0.1208    0.0234   0.0000     0.0726645   442.2025      0.615362       16.6449     -0.246365       1.03832       1.09602       1.63380       2.17264       2.39881       2.64062       2.72347       2.76429
  44  16 3946.2062    1.7929  9.3070 10.7455 -0.0008      0.479253  0.1021   0.0076   0.1698    0.0205   0.0000     0.0671850   434.9046       3.08277       21.7654       1.14392      -9.66266      -7.46154       2.13942       2.90627       3.24455       3.50521       3.65246       3.70301
  44  17 4107.9770    1.4907 12.7953 10.5457  0.0012      0.412346  0.1507   0.0056   0.2318    0.0178   0.0000     0.0692332   441.6147       3.89601       13.3766      -3.84848      -11.3745       9.17531       2.86100       3.87565       4.29770       4.73829       4.86230       4.99528
  45   2 1351.2777    0.1128  0.1018  9.3725  0.0000       17.6177  0.0083   0.0053   0.0162    0.0189   0.0000       34.7741   441.4002     -0.895751       21.8772     -0.256233      -3.64818      -1.06274      0.231646      0.320963      0.369843      0.381754      0.443200      0.435867
  45   3 1598.4288    0.2575  0.2280  9.3066  0.0000       33.1740  0.0088   0.0066   0.0175    0.0249   0.0000       4.77836   441.8005      0.579453       21.0002     -0.244067      -3.45970      0.914404      0.299093      0.401970      0.431973      0.485316      0.500784      0.494656
  45   4 1815.3711    0.4641  0.4832  9.2631  0.0000       13.7607  0.0122   0.0079   0.0251    0.0373   0.0000       1.37788   441.8129    0.00943489       21.3897      0.483167      -3.37712     -0.682673      0.366799      0.488862      0.550168      0.593875      0.625879      0.625277
  45   5 2020.1136    0.7261  0.6940  9.5774  0.0000       8.79866  0.0146   0.0102   0.0300    0.0493   0.0000      0.869107   441.1533      0.698234       20.8398      -1.13747      -1.46710       1.12912      0.434601      0.570105      0.635267      0.693851      0.725059      0.749106
  45   6 2217.8953    1.1168  0.9328 10.1963  0.0001       5.86553  0.0191   0.0138   0.0352    0.0609   0.0000      0.692077   441.8243       1.22155       20.9857     0.0107728      -2.73155      -1.16723      0.498387      0.694922      0.741952      0.851808      0.855365      0.901601
  45   7 2406.5981    1.6215  1.2083 10.9764  0.0000       4.77486  0.0234   0.0186   0.0445    0.0612   0.0000      0.642802   441.3579       1.30717       20.0362      0.753674      -2.98480      -1.34678      0.570058      0.794172      0.860515      0.963064      0.987053       1.02827
  45   8 2589.5025    2.3242  1.1855 11.7806  0.0000       2.66547  0.0239   0.0269   0.0419    0.0645   0.0000      0.638319   441.4434      0.320984       21.5611      0.660584      -2.87183      -2.49533      0.571834      0.789222      0.832565      0.950359      0.987448      0.991250
  45   9 2770.5735    3.2240  1.1121 12.3936  0.0000       1.68057  0.0213   0.0377   0.0409    0.0643   0.0000      0.654488   441.0262     -0.601864       21.0709     -0.279253      -3.77106      -3.19077      0.528872      0.697932      0.759970      0.858876      0.870298      0.885007
  45  10 2949.4402    4.1414  1.0827 12.8072  0.0000      0.667693  0.0203   0.0485   0.0385    0.0693   0.0000      0.539744   440.9101     -0.101330       19.6465     -0.305022      -3.57636     -0.793598      0.523921      0.699708      0.775563      0.848512      0.919372      0.915329
  45  11 3125.4254    4.5202  1.2607 13.0682  0.0000       1.38103  0.0239   0.0495   0.0426    0.0618   0.0000      0.479499   441.3197      0.640117       20.8607     -0.929023      -3.70813      -3.69462      0.579333      0.789601      0.837700      0.967506      0.949148       1.02357
  45  12 3298.8977    4.0550  1.8431 12.6314  0.0000       1.01197  0.0295   0.0365   0.0525    0.0455   0.0000      0.315637   442.2764     -0.438269       19.3039     -0.179777      0.373318      -3.59029      0.686884      0.951450       1.03096       1.14045       1.16693       1.20789
  45  13 3470.5595    3.3846  2.8239 12.0104  0.0000      0.600871  0.0366   0.0244   0.0659    0.0343   0.0000      0.169244   442.3985       4.26982       19.7140      -1.89598   0.000946768      -1.83185      0.883685       1.18209       1.32082       1.45006       1.50237       1.52956
  45  14 3640.0525    2.6715  4.7703 11.4118  0.0000      0.470589  0.0516   0.0151   0.0934    0.0257   0.0000     0.0893185   443.6770      0.867387       16.7123      -1.30469      0.566077      -1.72482       1.21968       1.66637       1.83882       2.02851       2.09274       2.10564
  45  15 3807.4679    2.1670  7.2045 10.9735  0.0000      0.566500  0.0751   0.0100   0.1301    0.0226   0.0000     0.0695831   441.3509       1.63456       19.3505      -2.00049      -1.41294      -5.91222       1.69449       2.26257       2.52871       2.78892       2.83830       2.91501
  45  16 3972.0877    1.7724 10.1770 10.7011  0.0000      0.458784  0.1129   0.0069   0.1786    0.0204   0.0000     0.0716225   437.6078       3.31863       20.5034      -3.56350      -8.87361      -10.3454       2.29894       3.11311       3.46062       3.78457       3.91942       4.01759
  46   1 1072.0032    0.0473  0.0205  9.5838  0.0000       126.659  0.0125   0.0070   0.0113    0.0165   0.0000       698.735   440.0674      -1.27103       21.3522      -1.17501      -5.63051     -0.971302      0.474115      0.713908      0.639640      0.534579      0.951735      0.634159
  46   2 1363.3109    0.1229  0.1166  9.3326  0.0000       46.5327  0.0081   0.0053   0.0155    0.0202   0.0000       25.8736   442.1833      0.345378       20.9862     -0.420488      -3.88655     -0.584764      0.243165      0.314759      0.370448      0.407579      0.466192      0.431771
  46   3 1611.4547    0.2588  0.2825  9.2768  0.0000       29.9836  0.0102   0.0062   0.0208    0.0258   0.0000       4.22891   441.7571     0.0439774       21.2063     -0.473870      -2.99786     -0.428987      0.318684      0.404715      0.433581      0.475523      0.531207      0.534167
  46   4 1829.2569    0.4715  0.4823  9.3936  0.0000       12.9574  0.0121   0.0081   0.0251    0.0360   0.0000       1.37943   442.0803      0.642614       21.4389      -1.16321      -3.66373     -0.767086      0.362512      0.471754      0.523546      0.608349      0.629029      0.659512
  46   5 2035.3442    0.7634  0.7176  9.5085  0.0000       8.28001  0.0145   0.0104   0.0304    0.0533   0.0000      0.785552   441.2541     -0.356577       20.6072      -2.46661      -3.37278      -1.86151      0.413363      0.554861      0.630378      0.675606      0.696059      0.734100
  46   6 2234.0664    1.1606  0.9715 10.0801  0.0000       6.20233  0.0190   0.0137   0.0354    0.0661   0.0000      0.652240   441.9260     -0.573863       20.8384      0.234980      -2.69220      0.574993      0.487742      0.631150      0.703805      0.778702      0.806127      0.802390
  46   7 2423.4245    1.7003  1.1697 11.0088  0.0000       4.45993  0.0228   0.0193   0.0420    0.0661   0.0000      0.635393   441.4256     -0.615578       19.9416     -0.907936      -2.64728     -0.571956      0.531091      0.723159      0.781513      0.882553      0.906180      0.932690
  46   8 2607.3234    2.4453  1.2125 11.7377  0.0000       2.70377  0.0232   0.0271   0.0415    0.0630   0.0000      0.573023   440.9476      0.306938       21.6445      -2.27567      -3.24989      -1.98863      0.539499      0.752574      0.802353      0.904479      0.913055      0.942611
  46   9 2789.4191    3.2898  1.1221 12.2793  0.0003       2.04151  0.0209   0.0373   0.0395    0.0687   0.0000      0.657691   441.4396      0.257953       20.4448      -1.19425      -1.52855     -0.631101      0.511076      0.700728      0.769738      0.884568      0.914899      0.938799
  46  10 2969.0405    4.2244  1.1030 12.8563  0.0000      0.254841  0.0211   0.0480   0.0377    0.0688   0.0000      0.531123   441.3163      0.405178       20.0508     -0.699278      -2.09200      -2.83759      0.523143      0.696159      0.766640      0.864590      0.875854      0.911287
  46  11 3145.7743    4.4574  1.2810 13.1826  0.0000       1.93981  0.0241   0.0488   0.0431    0.0590   0.0000      0.450495   442.7456       1.91020       20.2251      -1.42733      -4.23951      -3.01898      0.558271      0.784390      0.833040      0.947939      0.963086      0.981728
  46  12 3320.1730    4.0522  1.8882 12.5949  0.0000       1.19099  0.0292   0.0358   0.0529    0.0461   0.0000      0.296834   440.9098       1.60533       19.6819      -4.09648      -3.59864      -2.20737      0.682031      0.923153       1.01809       1.16620       1.16179       1.18541
  46  13 3492.8902    3.2636  3.0138 12.0750  0.0000       1.06421  0.0385   0.0230   0.0700    0.0314   0.0000      0.165232   439.8761      0.839348       18.1495     -0.743178      -1.22665      -5.91640      0.901387       1.19825       1.32673       1.44648       1.50026       1.53172
  46  14 3663.5181    2.6117  5.0919 11.3627  0.0000      0.635005  0.0531   0.0141   0.0975    0.0245   0.0000     0.0879592   440.9604     -0.851858       17.4228      -1.65052      -7.52359      -5.82776       1.21528       1.66508       1.81968       2.03733       2.09274       2.13709
  46  15 3831.8997    2.0973  7.7927 10.9690 -0.0000      0.621050  0.0813   0.0093   0.1411    0.0222   0.0000     0.0736340   442.1559       3.71921       22.7408       5.47350      -5.19594      -4.71426       1.74552       2.36165       2.64075       2.95035       3.03492       3.08052
  46  16 3997.1976    1.7219 10.6558 10.6908  0.0000      0.250265  0.1221   0.0064   0.1880    0.0198   0.0000     0.0732321   436.6687      -1.29744       13.2225      -2.06417      -8.84140      -4.26112       2.34706       3.18300       3.48868       3.91972       4.03849       4.13602
  47   1 1081.8651    0.0427  0.0329  9.5460 -0.0364       24.4563  0.0186   0.0064   0.0122    0.0158   0.0000       500.677   440.3395      0.255817       21.4110     -0.606042      -4.49888     -0.572372      0.524929      0.710012      0.966219      0.776388      0.957957       1.08049
  47   2 1375.2033    0.1210  0.1098  9.3471  0.0000       92.4597  0.0083   0.0053   0.0154    0.0219   0.0000       29.0923   441.6679     -0.318864       21.4013      0.224534      -3.25021    -0.0523741      0.278599      0.345643      0.384080      0.405223      0.433506      0.443558
  47   3 1624.2762    0.2710  0.2695  9.2769  0.0000       27.5662  0.0091   0.0064   0.0200    0.0253   0.0000       3.94898   441.9073      0.223561       20.8714      0.371612      -3.02325    0.00202733      0.289662      0.367022      0.391562      0.436311      0.447847      0.454967
  47   4 1842.9763    0.4956  0.4923  9.3268  0.0000       9.74059  0.0127   0.0080   0.0234    0.0389   0.0000       1.20805   441.7419     0.0741520       21.5350      0.974791      -3.59629      0.837127      0.383089      0.518525      0.570234      0.623645      0.635132      0.641855
  47   5 2050.3815    0.7929  0.7850  9.5607  0.0000       6.68056  0.0158   0.0102   0.0318    0.0566   0.0000      0.763288   442.1565     0.0819398       20.5842      -1.21079      -2.25355     -0.442051      0.442017      0.594735      0.650244      0.715228      0.745978      0.731790
  47   6 2250.0896    1.1893  1.0383 10.2687  0.0000       6.14658  0.0204   0.0139   0.0372    0.0632   0.0000      0.663290   441.3183     -0.268534       21.8070      0.605247      -3.56357      0.205577      0.500331      0.687861      0.731713      0.847557      0.838638      0.869335
  47   7 2440.0829    1.7792  1.2396 10.9675 -0.0016       3.91031  0.0227   0.0195   0.0438    0.0678   0.0000      0.585033   441.7386       1.70275       20.2719      -1.17663      -1.72949     -0.616332      0.532690      0.728508      0.803263      0.885415      0.911964      0.949716
  47   8 2624.9887    2.5094  1.2029 11.8372  0.0000       2.39637  0.0226   0.0280   0.0423    0.0654   0.0000      0.600184   440.9819       1.00910       21.7458     -0.457857      -2.42238      0.479250      0.529778      0.700960      0.749171      0.874689      0.866787      0.909401
  47   9 2808.0310    3.4147  1.0919 12.5590  0.0000       1.90811  0.0208   0.0393   0.0384    0.0620   0.0000      0.600089   440.5077      0.606073       20.8901     -0.860978      -3.19859      -2.77905      0.497245      0.667544      0.726621      0.835058      0.841766      0.885679
  47  10 2988.4814    4.2203  1.0960 13.0349  0.0001       1.26221  0.0209   0.0486   0.0382    0.0625   0.0000      0.580477   441.2496     -0.342086       20.6275      -2.52573      -2.56336      -3.83979      0.502368      0.692400      0.743385      0.826578      0.817290      0.865816
  47  11 3165.9076    4.5046  1.3941 12.9856  0.0000       1.01837  0.0239   0.0465   0.0453    0.0580   0.0000      0.418542   440.9447      0.369935       21.9489      -1.53136      -4.49365      -3.82862      0.540488      0.768085      0.818875      0.921775      0.952038      0.975939
  47  12 3341.2284    3.8934  2.0991 12.4974  0.0000       1.55286  0.0310   0.0321   0.0545    0.0409   0.0000      0.248783   440.5040      0.664237       19.4382      -2.72257      -2.48528     0.0155597      0.702911      0.956629       1.03011       1.18932       1.20859       1.22827
  47  13 3514.7835    3.1690  3.4033 11.9525  0.0001      0.825136  0.0411   0.0209   0.0728    0.0295   0.0000      0.145553   441.5731      0.515854       21.6216     -0.217318      -3.97298      -3.03506      0.936544       1.27548       1.38508       1.53841       1.59445       1.64244
  47  14 3686.3488    2.5275  5.4941 11.3196  0.0000      0.383328  0.0569   0.0130   0.1023    0.0238   0.0000     0.0829813   441.0867       1.13932       16.3863      -4.72036      -1.60735       1.52449       1.25465       1.72298       1.86393       2.08097       2.13625       2.17527
  47  15 3855.9128    2.0482  8.2432 10.9632  0.0002      0.517320  0.0882   0.0087   0.1483    0.0219   0.0000     0.0704682   438.9915      0.880132       23.0467      -1.03715     -0.721429      -6.90396       1.81912       2.43461       2.73674       2.98597       3.08592       3.15120
  47  16 4022.7924    1.6440 11.2100 10.7141 -0.0008      0.464734  0.1328   0.0060   0.2031    0.0189   0.0000     0.0771715   433.1656       5.26324       10.5375      -8.39606      -7.09364      -9.37388       2.40132       3.28044       3.59598       3.96619       4.13340       4.21467
  48   2 1386.9311    0.1421  0.1310  9.3115  0.0000       58.0523  0.0077   0.0053   0.0150    0.0200   0.0000       18.3290   441.8827    -0.0794442       21.0761      0.293998      -4.31353     -0.101574      0.225212      0.284662      0.316474      0.376903      0.356255      0.416856
  48   3 1636.9145    0.2890  0.2469  9.3015  0.0000       24.4428  0.0088   0.0068   0.0171    0.0251   0.0000       3.71987   441.4798     -0.474368       21.4397     -0.672500      -3.94425     -0.362635      0.246603      0.321785      0.387647      0.399567      0.412483      0.419398
  48   4 1856.5703    0.5172  0.5384  9.2683  0.0000       10.9140  0.0128   0.0080   0.0247    0.0409   0.0000       1.13099   441.8832     -0.275570       21.0720      0.676782      -3.04717     -0.672970      0.370263      0.480896      0.534148      0.595812      0.589139      0.620059
  48   5 2065.3661    0.8119  0.7626  9.6571  0.0000       8.48516  0.0152   0.0106   0.0305    0.0536   0.0000      0.789775   441.4826      0.456404       22.1054      0.123268      -4.19840     -0.185966      0.403077      0.515913      0.609832      0.662270      0.707900      0.727900
  48   6 2265.8189    1.2414  1.0321 10.4292  0.0001       4.37289  0.0200   0.0145   0.0374    0.0608   0.0000      0.678135   440.8820     -0.911539       21.0504      0.223220      -3.06171      -1.02529      0.475475      0.656187      0.696866      0.792947      0.787091      0.836692
  48   7 2456.6087    1.8195  1.3006 10.9957  0.0004       3.80105  0.0239   0.0190   0.0428    0.0604   0.0000      0.526199   440.8324     -0.154969       20.4541     -0.511121      -3.04190      -1.35283      0.531697      0.724542      0.790438      0.873415      0.875518      0.921228
  48   8 2642.5107    2.5643  1.2595 11.7529  0.0000       2.80247  0.0233   0.0270   0.0406    0.0609   0.0000      0.520623   441.4215      0.193004       20.4471      -1.51575      -3.01379      -1.87483      0.512157      0.697455      0.778052      0.848785      0.870225      0.904116
  48   9 2826.4924    3.5604  1.1298 12.5344  0.0000       2.34383  0.0212   0.0400   0.0383    0.0651   0.0000      0.673125   441.2889     -0.315480       21.0095      -2.10968      -2.27880     -0.495329      0.496484      0.676315      0.742555      0.843994      0.858682      0.875711
  48  10 3007.7017    4.2760  1.1547 13.0124  0.0000      0.174533  0.0216   0.0476   0.0397    0.0631   0.0000      0.627738   441.9833     -0.589004       21.3702      0.332296      -3.56935      -3.24976      0.492781      0.665011      0.707020      0.822464      0.818077      0.849943
  48  11 3185.8649    4.4956  1.3619 13.1037  0.0000      0.420177  0.0243   0.0464   0.0429    0.0552   0.0000      0.401884   442.4143     -0.129272       20.7389      -1.75383      -2.39292      -3.57371      0.536019      0.743388      0.789878      0.900908      0.909483      0.937946
  48  12 3361.9307    3.8001  2.1198 12.6374  0.0000      0.932597  0.0308   0.0316   0.0558    0.0375   0.0000      0.235065   440.6080      0.628443       21.6705      -1.37331      -1.36884      -1.19194      0.692614      0.939657       1.02315       1.14530       1.19010       1.20320
  48  13 3536.4328    3.1150  3.5446 11.8211  0.0000      0.565867  0.0419   0.0196   0.0730    0.0296   0.0000      0.127088   440.8635      -1.48994       20.1531      -1.41215      -6.25559      -5.32324      0.919654       1.25751       1.39312       1.52837       1.58782       1.63879
  48  14 3709.0964    2.4323  5.4886 11.2868  0.0000      0.548758  0.0581   0.0124   0.1042    0.0242   0.0000     0.0861680   440.3441       1.79461       18.5304      -2.04344      -6.10292      -5.15284       1.26186       1.71502       1.88796       2.08873       2.14775       2.21269
  48  15 3879.6627    1.9609  8.6784 10.9337 -0.0006      0.534164  0.0954   0.0079   0.1570    0.0214   0.0000     0.0768874   438.5215       2.69282       18.3832      0.747816      -1.22638      -4.86968       1.86388       2.54324       2.78248       3.09108       3.24245       3.32483
  49   2 1398.5227    0.1409  0.1170  9.3646  0.0000       31.4398  0.0092   0.0056   0.0147    0.0185   0.0000       19.9884   442.0882   -0.00421712       21.1407     -0.134603      -2.89493     0.0707768      0.318045      0.382892      0.514099      0.505573      0.536056      0.556571
  49   3 1649.3739    0.3029  0.2891  9.2849  0.0000       23.9089  0.0094   0.0066   0.0192    0.0257   0.0000       3.07625   442.5882     -0.246091       20.5628       1.24639      -3.16130     -0.737314      0.281049      0.385558      0.387889      0.432929      0.478072      0.487032
  49   4 1870.0299    0.5431  0.5776  9.3603  0.0000       10.6616  0.0134   0.0081   0.0255    0.0407   0.0000       1.06771   441.5668      0.227002       21.9053      0.287434      -2.85182     -0.947773      0.371196      0.501406      0.542586      0.600490      0.630566      0.667646
  49   5 2080.1180    0.8303  0.8340  9.6294  0.0000       6.62273  0.0162   0.0103   0.0327    0.0581   0.0000      0.715959   442.6770     -0.264678       20.4921      0.243513      -3.26701      -1.02408      0.416097      0.543920      0.608118      0.667995      0.696633      0.722667
  49   6 2281.4408    1.2447  1.0752 10.5288  0.0000       5.80259  0.0210   0.0142   0.0393    0.0586   0.0000      0.693449   441.9182    -0.0931185       20.6893     -0.305361      -1.89000      0.484568      0.484875      0.662892      0.712787      0.816918      0.853046      0.872885
  49   7 2472.9111    1.9178  1.2431 11.3384  0.0000       4.01836  0.0234   0.0208   0.0424    0.0596   0.0000      0.605879   442.4361      0.659962       20.2267       1.12262      -2.57544      -1.73698      0.529097      0.708560      0.773644      0.875498      0.920524      0.922386
  49   8 2659.8510    2.6666  1.1856 12.0290  0.0000       2.64730  0.0226   0.0296   0.0404    0.0627   0.0000      0.644613   441.7523     -0.311489       19.9679     -0.474149      -3.16707     -0.897438      0.507174      0.705822      0.753499      0.852061      0.864984      0.920160
  49   9 2844.8460    3.5969  1.1546 12.4990  0.0000       1.14430  0.0211   0.0391   0.0391    0.0680   0.0000      0.604133   441.9140     -0.873482       21.1425    -0.0125556      -1.18861      -2.90828      0.485886      0.635889      0.721530      0.808159      0.818044      0.849352
  49  10 3026.7641    4.4445  1.1477 13.0682  0.0000      0.692993  0.0209   0.0490   0.0389    0.0643   0.0000      0.519999   442.2376     -0.185371       20.8236   -0.00504120      -2.32512      -1.08332      0.469993      0.648114      0.695212      0.797028      0.784798      0.819586
  49  11 3205.7036    4.4778  1.4544 13.0490  0.0000       1.18129  0.0255   0.0443   0.0431    0.0545   0.0000      0.390572   439.9440       1.31943       21.5126      -2.03286      -4.51322      -2.12283      0.552410      0.752057      0.806361      0.935786      0.911796      0.958213
  49  12 3382.6035    3.7288  2.3464 12.4243  0.0000       1.07022  0.0326   0.0288   0.0581    0.0366   0.0000      0.223426   442.0218      0.737745       21.0568      -1.83552      -1.07316      -1.92717      0.705505      0.941016       1.01837       1.13973       1.17345       1.20904
  49  13 3557.9958    3.0197  3.9652 11.6587  0.0000      0.705272  0.0439   0.0175   0.0784    0.0274   0.0000      0.113746   442.5751       1.25668       17.2713      0.155040      -2.42925      -5.45761      0.945522       1.28216       1.43460       1.56952       1.62525       1.66896
  49  14 3731.6286    2.4127  6.4069 11.1698  0.0000      0.665026  0.0647   0.0111   0.1146    0.0233   0.0000     0.0777064   442.4833       1.20956       18.5611      -3.56257     -0.978068      -7.78152       1.33613       1.80213       2.01327       2.25160       2.31137       2.39704
  49  15 3903.0266    1.9959  9.3389 10.9178  0.0012      0.505876  0.1013   0.0076   0.1619    0.0209   0.0000     0.0780918   437.9567       3.67002       23.1689      -1.23980      -1.36006      0.181726       1.87700       2.56390       2.81947       3.14509       3.25270       3.32623
  50   2 1409.9798    0.1501  0.1358  9.3074  0.0000       19.7495  0.0075   0.0053   0.0158    0.0187   0.0000       16.0937   441.9800     -0.703631       21.1819      0.232120      -3.47197      0.101406      0.203846      0.303138      0.331590      0.355231      0.362281      0.382621
  50   3 1661.6258    0.3151  0.3112  9.2546  0.0000       20.4900  0.0094   0.0066   0.0201    0.0266   0.0000       2.70763   441.6533     -0.144574       21.2845     0.0956173      -3.54581      0.425586      0.285479      0.387027      0.444036      0.471239      0.476321      0.500306
  50   4 1883.3333    0.5456  0.5865  9.3456  0.0000       9.07129  0.0131   0.0080   0.0266    0.0414   0.0000       1.04172   441.5269     -0.103997       21.0135     -0.332732      -3.59763     0.0687629      0.353107      0.478482      0.529068      0.568744      0.579078      0.614741
  50   5 2094.7836    0.8589  0.9230  9.7109  0.0000       6.94367  0.0180   0.0102   0.0343    0.0574   0.0000      0.716735   442.0062     -0.689969       19.9805      0.456399      -2.82371     -0.633575      0.413057      0.554116      0.624781      0.684815      0.694377      0.713288
  50   6 2296.8925    1.3160  1.1054 10.4922  0.0000       6.10597  0.0215   0.0145   0.0384    0.0608   0.0000      0.680410   442.1119       1.32023       21.0421      0.647134      -2.77669      -1.01103      0.462302      0.651529      0.696315      0.775934      0.797864      0.848594
  50   7 2489.1308    1.9373  1.2540 11.3846 -0.0007       3.68062  0.0236   0.0210   0.0423    0.0604   0.0000      0.608020   442.0700     0.0747992       19.9764     -0.470396      -2.40132     -0.197345      0.502035      0.697304      0.769200      0.851042      0.851864      0.895464
  50   8 2677.0624    2.7556  1.2610 11.9536  0.0000       1.86422  0.0224   0.0290   0.0408    0.0608   0.0000      0.500269   442.4693     -0.928171       20.4323     -0.285514      -2.97528      -1.33277      0.492848      0.660102      0.723129      0.822254      0.854153      0.886086
  50   9 2863.0297    3.6978  1.1747 12.5030  0.0000       2.72306  0.0210   0.0396   0.0388    0.0680   0.0000      0.607544   441.7074     -0.403264       22.4442     -0.756586      -4.72375      -1.18516      0.461991      0.624403      0.685794      0.760516      0.787931      0.821401
  50  10 3045.6526    4.4502  1.2021 13.0460  0.0000      0.254073  0.0222   0.0476   0.0400    0.0640   0.0000      0.615021   440.7953    -0.0531676       21.0211      -2.28185      -2.35549      -2.76240      0.456820      0.645086      0.671933      0.794552      0.786551      0.820103
  50  11 3225.2588    4.4430  1.5071 12.9514  0.0002      0.524890  0.0249   0.0422   0.0446    0.0509   0.0000      0.346796   441.5685      0.498711       20.3398      -2.29531      -3.23705      -2.54598      0.538483      0.724930      0.793191      0.892751      0.916031      0.963916
  50  12 3403.0454    3.7086  2.4328 12.4066  0.0000      0.817556  0.0326   0.0276   0.0588    0.0341   0.0000      0.190785   440.8883      0.895958       21.2166      -2.46828      -4.14123      -3.87707      0.686809      0.951675       1.04010       1.16400       1.18619       1.23381
  50  13 3579.3036    2.9353  4.1395 11.6543  0.0000      0.787967  0.0449   0.0168   0.0807    0.0267   0.0000      0.107130   442.8092     0.0459680       19.6790      -3.34805     -0.474495      -4.28155      0.959209       1.32031       1.44698       1.61083       1.65651       1.71198
  50  14 3753.7155    2.3647  6.6367 11.1295 -0.0002      0.494262  0.0678   0.0106   0.1179    0.0236   0.0000     0.0814444   442.2725      -1.04051       18.2609      0.211866      -4.35821      -6.85743       1.37172       1.86052       2.05528       2.29133       2.37779       2.44623
  50  15 3925.8963    1.8551  9.4917 10.9504 -0.0006      0.273825  0.1102   0.0069   0.1739    0.0198   0.0000     0.0885529   443.9918      0.971739       20.8778     -0.882888       1.56510      -3.15523       1.96112       2.64789       3.00031       3.26913       3.43854       3.52709
  51   2 1421.2710    0.1547  0.1357  9.3122  0.0000       60.5789  0.0071   0.0054   0.0154    0.0204   0.0000       15.3545   442.0372    -0.0515125       21.2113      0.160453      -3.26065     -0.248737      0.204079      0.258378      0.313358      0.369357      0.480420      0.457808
  51   3 1673.7532    0.3210  0.3199  9.3174 -0.0001       18.6685  0.0102   0.0065   0.0194    0.0265   0.0000       2.70389   441.8088     -0.490902       20.5954      0.276255      -2.72484     -0.354856      0.274779      0.393313      0.427767      0.465490      0.479018      0.484193
  51   4 1896.5399    0.5609  0.6372  9.3324  0.0000       10.1639  0.0138   0.0078   0.0271    0.0421   0.0000       1.02750   441.2507      0.380127       21.5084     -0.236589      -3.69098     -0.725303      0.357278      0.461809      0.521262      0.573713      0.588924      0.598809
  51   5 2109.2735    0.8979  0.8641  9.8262  0.0000       7.42135  0.0166   0.0108   0.0321    0.0542   0.0000      0.737374   441.7601      0.304175       21.1798      0.593550      -4.37749     -0.615098      0.387974      0.543249      0.581063      0.654733      0.689937      0.701037
  51   6 2312.1152    1.3798  1.0935 10.5289  0.0000       5.52617  0.0203   0.0151   0.0385    0.0633   0.0000      0.665626   441.2613    -0.0982159       21.4969     -0.902723      -4.63668      -1.21214      0.447445      0.594620      0.647039      0.718906      0.746863      0.773362
  51   7 2505.1710    2.0552  1.2523 11.3610 -0.0000       3.40652  0.0230   0.0215   0.0402    0.0591   0.0000      0.564592   440.7731     -0.449758       20.3043      -1.25142      -2.25802      -2.50047      0.495143      0.677071      0.715567      0.825286      0.848298      0.856233
  51   8 2694.1587    2.8259  1.1932 12.0822  0.0000       1.36697  0.0218   0.0303   0.0397    0.0634   0.0000      0.588211   441.6438     -0.181564       21.7908     -0.270382      -4.51762      -1.69748      0.460335      0.613409      0.681859      0.768390      0.767559      0.801198
  51   9 2880.9793    3.7829  1.1040 12.8002  0.0001       1.41063  0.0201   0.0420   0.0376    0.0589   0.0000      0.564128   441.4724       1.44050       21.9403     -0.998471      -3.53065      -2.18598      0.450928      0.596623      0.627209      0.727886      0.747618      0.794925
  51  10 3064.3971    4.4632  1.1876 13.3158  0.0000       1.26016  0.0219   0.0488   0.0403    0.0568   0.0000      0.580131   441.9490    -0.0390151       20.8269      0.144232      -2.13091      -3.55181      0.448030      0.628480      0.673236      0.786150      0.796881      0.827432
  51  11 3244.7555    4.3274  1.6197 12.8848  0.0000       1.27824  0.0263   0.0393   0.0455    0.0474   0.0000      0.350907   440.4927      0.907998       19.8806      -1.06148      -1.69230      -3.87738      0.561018      0.779522      0.821671      0.922885      0.978802       1.01263
  51  12 3423.3016    3.6183  2.6931 12.3063 -0.0001      0.983719  0.0344   0.0258   0.0614    0.0324   0.0000      0.188779   441.3495       1.40038       21.1450      0.339966      -2.93514      -2.69958      0.712540      0.970556       1.04424       1.20176       1.23318       1.24546
  51  13 3600.2327    2.8535  4.4126 11.6479  0.0000      0.468883  0.0476   0.0158   0.0833    0.0256   0.0000      0.105322   441.1144      0.855667       18.9638      -3.16349      -4.75957      -3.55105      0.995309       1.35438       1.50401       1.67922       1.75459       1.81071
  51  14 3775.5289    2.2860  7.0908 11.1909  0.0000      0.435816  0.0739   0.0099   0.1264    0.0226   0.0000     0.0762154   441.0170       1.04074       21.1631      -2.28700      -4.73051      -3.00736       1.42967       1.95748       2.16178       2.43026       2.48083       2.54955
  51  15 3949.2723    1.8072  9.8245 10.9380 -0.0016      0.850289  0.1144   0.0068   0.1773    0.0195   0.0000     0.0866930   442.6234       3.16193       23.3745      -3.78204      -1.85078      -3.44396       1.97423       2.71592       2.98216       3.29215       3.44062       3.54386
  52   1 1129.5295    0.0607  0.0546  9.5274  0.0000       88.2086  0.0135   0.0056   0.0165    0.0167   0.0000       221.982   440.2414      0.182095       21.1324       1.30631      -3.28980      0.568198      0.388538      0.505170      0.445246      0.827763      0.967217      0.778183
  52   2 1432.4657    0.1620  0.1498  9.3093  0.0001       55.0479  0.0074   0.0053   0.0150    0.0204   0.0000       13.5865   441.6928     -0.348598       21.6892     0.0795290      -4.15177     0.0557640      0.194549      0.257746      0.307316      0.310873      0.367314      0.393624
  52   3 1685.7156    0.3392  0.3461  9.3387  0.0000       19.6035  0.0100   0.0066   0.0200    0.0268   0.0000       2.43401   442.0500     -0.522093       21.1898     -0.758485      -2.96368      0.511696      0.277169      0.369176      0.431877      0.464432      0.459427      0.488360
  52   4 1909.6154    0.5874  0.5860  9.4620  0.0001       10.8947  0.0127   0.0083   0.0253    0.0401   0.0000       1.06872   442.2337     -0.546169       21.8145     -0.662385      -2.41051     -0.987322      0.327643      0.448811      0.480707      0.550361      0.548976      0.586601
  52   5 2123.5851    0.9444  0.8310  9.9357  0.0000       6.34826  0.0160   0.0114   0.0307    0.0543   0.0000      0.715843   442.0279      0.171239       21.3079      -2.02086      -3.69818     0.0236785      0.378993      0.525821      0.578629      0.655013      0.672651      0.680551
  52   6 2327.2033    1.3960  1.1803 10.6564  0.0010       5.35028  0.0221   0.0151   0.0411    0.0638   0.0000      0.690657   442.0597      0.961247       20.7366     -0.706368      -3.85334     -0.134125      0.462833      0.639313      0.705468      0.781114      0.789604      0.797777
  52   7 2521.0157    2.0960  1.3158 11.3039  0.0002       2.08553  0.0230   0.0209   0.0403    0.0585   0.0000      0.529965   441.4382    -0.0407860       20.7668     -0.287477      -2.18474     -0.147980      0.480245      0.654957      0.697190      0.813673      0.842700      0.848482
  52   8 2711.1345    2.9823  1.1649 11.8951  0.0000       1.05459  0.0211   0.0309   0.0368    0.0733   0.0000      0.546779   440.3788      -1.01899       20.6767      -1.17994      -2.36604      -1.33076      0.444024      0.607705      0.666962      0.739805      0.781561      0.805513
  52   9 2898.8159    3.8875  1.1811 12.6931  0.0000       1.21840  0.0209   0.0407   0.0384    0.0647   0.0000      0.562376   441.1377     -0.444720       20.4032      -1.40337      -2.58958      -3.07376      0.444972      0.608849      0.670296      0.745770      0.764894      0.796109
  52  10 3082.9185    4.4661  1.2671 13.1852  0.0000      0.528331  0.0221   0.0462   0.0399    0.0565   0.0000      0.464579   441.6171       1.28464       22.2165     -0.448399      -2.11366      -3.03766      0.472074      0.633892      0.684004      0.789634      0.800487      0.824592
  52  11 3264.1327    4.2513  1.7586 12.8478  0.0000       1.26808  0.0271   0.0371   0.0482    0.0448   0.0000      0.332719   441.9339     -0.181623       20.9902     -0.722183      -1.26862      -4.28908      0.558317      0.764948      0.834367      0.928130      0.963030       1.00394
  52  12 3443.2561    3.5297  2.7571 12.2904  0.0000      0.194868  0.0350   0.0244   0.0606    0.0322   0.0000      0.181514   441.1501      0.969849       19.9409     -0.829219      -2.55937      -2.20833      0.731340      0.989935       1.08898       1.20022       1.25602       1.28350
  52  13 3621.0672    2.8078  4.8612 11.5135  0.0002      0.386657  0.0501   0.0144   0.0882    0.0251   0.0000     0.0882683   442.1808      0.951323       19.9299      -3.77848      -5.08129      -2.69374       1.02166       1.37131       1.51477       1.68893       1.74111       1.82411
  52  14 3797.1290    2.2502  7.5518 11.1963  0.0010      0.306342  0.0807   0.0094   0.1317    0.0223   0.0000     0.0797143   442.3003     -0.337622       22.7781      -4.49727      -6.70665      -3.37476       1.49824       2.03728       2.24673       2.52194       2.62581       2.69671
  53   2 1443.4985    0.1612  0.1372  9.3443  0.0000       55.0870  0.0069   0.0054   0.0140    0.0199   0.0000       14.1899   441.7973     -0.276375       21.0446     -0.428112      -3.64170    -0.0899924      0.189202      0.233601      0.253498      0.324196      0.318688      0.330009
  53   3 1697.5080    0.3534  0.3284  9.3854  0.0000       19.7032  0.0092   0.0069   0.0197    0.0258   0.0000       2.37975   442.2634      0.186835       21.1757     -0.561700      -3.82180      0.289164      0.267872      0.353309      0.390863      0.438809      0.465490      0.467779
  53   4 1922.5701    0.6028  0.6135  9.5013  0.0000       10.9922  0.0128   0.0084   0.0263    0.0407   0.0000       1.01589   442.4328     -0.303155       20.9822     0.0816709      -3.38205     -0.616515      0.322717      0.429727      0.490304      0.526856      0.551987      0.573438
  53   5 2137.7945    0.9486  0.9278  9.7882  0.0000       6.48457  0.0170   0.0107   0.0334    0.0577   0.0000      0.691915   442.2880      0.542627       20.4679      0.559960      -2.82202     -0.620985      0.387347      0.538902      0.583211      0.641642      0.685105      0.702678
  53   6 2342.1716    1.4707  1.1889 10.6849  0.0000       6.06959  0.0222   0.0155   0.0388    0.0631   0.0000      0.666730   441.8522     -0.827437       22.0103      0.145692      -4.47173      0.424432      0.453606      0.600242      0.675870      0.757402      0.784000      0.811697
  53   7 2536.7786    2.1595  1.3193 11.3330  0.0000       1.86987  0.0224   0.0210   0.0409    0.0596   0.0000      0.488108   442.1404      0.581205       20.3806     -0.143180      -2.88767      0.262144      0.470012      0.639661      0.701790      0.773037      0.793000      0.817826
  53   8 2728.0077    2.9787  1.2304 12.2683  0.0009       2.89762  0.0218   0.0309   0.0396    0.0575   0.0000      0.572900   442.2502     -0.313180       22.3177      -1.52881      -2.84182      -1.12465      0.442779      0.606032      0.662526      0.749437      0.751143      0.766887
  53   9 2916.5148    4.0092  1.1283 12.9116  0.0000      0.907028  0.0196   0.0429   0.0378    0.0578   0.0000      0.639488   440.7558      0.942429       21.2678     -0.479732      -2.81616      -3.33721      0.408593      0.543026      0.611160      0.675044      0.706138      0.713682
  53  10 3101.3715    4.5362  1.2941 13.0894  0.0000      0.369036  0.0225   0.0454   0.0405    0.0575   0.0000      0.476459   442.0753     -0.480176       21.7775     0.0659102      -2.58563      -2.26821      0.464850      0.637013      0.682941      0.775258      0.792689      0.818384
  53  11 3283.2785    4.1814  1.8717 12.7404 -0.0000       1.18726  0.0272   0.0343   0.0486    0.0408   0.0000      0.269477   440.8720     -0.472979       19.6700     -0.619853      -2.20535      -3.00330      0.553097      0.741593      0.809354      0.928422      0.938159      0.962713
  53  12 3463.2643    3.4114  2.9577 12.1759  0.0000      0.567090  0.0358   0.0224   0.0641    0.0309   0.0000      0.168297   441.3744      0.246992       23.1012     -0.222457      -3.45844      -4.81411      0.737630      0.988741       1.09778       1.20823       1.25815       1.27906
  53  13 3641.7940    2.7048  4.9634 11.5586 -0.0001      0.442307  0.0518   0.0138   0.0912    0.0245   0.0000     0.0967057   442.2154     0.0577767       20.5037      -2.73254      -2.20382      -4.52437       1.02262       1.37019       1.56314       1.73538       1.79876       1.86507
  53  14 3818.6755    2.1588  7.9574 11.1989 -0.0006      0.315615  0.0870   0.0086   0.1414    0.0218   0.0000     0.0874592   439.9274      -1.04050       15.3519      -2.80698      -2.24718      -8.31239       1.56407       2.13430       2.34566       2.59940       2.69497       2.81472
  54   1 1147.8987    0.0583  0.0308  9.5044  0.0000       218.204  0.0096   0.0057   0.0098    0.0181   0.0000       319.797   440.5722     -0.126434       22.0408      0.476036      -4.66425      0.511801      0.226229      0.306838      0.382990      0.357059      0.448173      0.423984
  54   2 1454.4143    0.1719  0.1710  9.2855  0.0000       47.0250  0.0077   0.0051   0.0162    0.0198   0.0000       11.0979   442.0182     -0.479368       21.6277    -0.0810245      -3.73179      0.354292      0.200337      0.268716      0.288588      0.347530      0.332357      0.331977
  54   3 1709.1499    0.3665  0.3741  9.2914  0.0000       13.2946  0.0100   0.0066   0.0206    0.0277   0.0000       1.97581   441.5459     -0.334754       21.4085      0.766077      -3.82949    -0.0940508      0.248181      0.334151      0.390687      0.416942      0.443168      0.462223
  54   4 1935.4106    0.6235  0.7036  9.4074  0.0000       8.26894  0.0144   0.0080   0.0278    0.0445   0.0000      0.881461   441.4558     -0.115401       20.9789       1.39600      -4.09710      0.602643      0.334338      0.453460      0.508787      0.566331      0.593510      0.604165
  54   5 2151.8832    0.9712  0.9487  9.9773  0.0000       6.76810  0.0176   0.0110   0.0343    0.0548   0.0000      0.729445   442.5876     -0.287027       21.6296     -0.216403      -2.38653      -1.05871      0.387572      0.514055      0.562723      0.644074      0.661554      0.681246
  54   6 2356.9013    1.4959  1.2408 10.9566  0.0000       5.23633  0.0228   0.0159   0.0412    0.0543   0.0000      0.624734   442.1978       1.08990       20.8009      0.947609      -4.11354     -0.741430      0.445740      0.629553      0.685030      0.771185      0.771499      0.812443
  54   7 2552.5030    2.2176  1.3867 11.3038 -0.0001       3.84574  0.0221   0.0211   0.0424    0.0569   0.0000      0.460627   441.5663      0.379644       21.5245     -0.482901      -3.16856     0.0118386      0.451610      0.615464      0.681725      0.770542      0.775208      0.799273
  54   9 2934.0480    4.1530  1.1571 12.7938  0.0000       1.02856  0.0200   0.0428   0.0374    0.0641   0.0000      0.594213   441.8986     0.0744425       21.1012     -0.661795      -2.31990      -1.84533      0.406982      0.552642      0.601998      0.690058      0.693515      0.734464
  54  10 3119.5916    4.5655  1.3197 13.1234  0.0000      0.328780  0.0224   0.0449   0.0406    0.0545   0.0000      0.461524   440.6803    -0.0992621       19.9851     -0.673600      -2.08427      -2.88142      0.442063      0.617277      0.663529      0.767775      0.781392      0.823842
  54  11 3302.2290    4.1134  1.9442 12.5819  0.0000      0.971742  0.0273   0.0326   0.0495    0.0421   0.0000      0.247674   442.2457      0.279933       21.2563     -0.721953      -3.22952      -4.08711      0.547044      0.735069      0.809469      0.897611      0.954377      0.954207
  54  12 3483.1558    3.3107  3.1763 12.0560  0.0004      0.699423  0.0370   0.0208   0.0667    0.0291   0.0000      0.150475   440.7546      0.922675       19.8366      -1.31825      -6.15901      -3.80724      0.735155       1.00868       1.10985       1.24933       1.29897       1.33875
  54  13 3662.3573    2.6505  5.3358 11.4176 -0.0001      0.479224  0.0536   0.0127   0.0958    0.0243   0.0000     0.0890929   439.6162      0.588091       18.1000       1.51504      -2.63283     -0.956657       1.05158       1.41536       1.56833       1.72679       1.81392       1.88285
  54  14 3840.0078    2.0883  8.1955 11.1939  0.0003      0.503275  0.0915   0.0082   0.1471    0.0211   0.0000     0.0986926   442.3831      0.963228       20.7984      -2.17311      -2.09339      -2.48247       1.56059       2.12990       2.35645       2.61812       2.73423       2.81419
  55   1 1156.9691    0.0681  0.0714  9.4188  0.0000       170.569  0.0113   0.0050   0.0177    0.0194   0.0000       140.296   440.6715     -0.812991       21.4993      0.490792      -2.81151      0.502190      0.276941      0.458104      0.420928      0.515956      0.495969      0.506299
  55   2 1465.1606    0.1738  0.1707  9.2575  0.0000       43.6320  0.0077   0.0051   0.0157    0.0196   0.0000       10.7882   442.1562     -0.150645       21.3588    -0.0522811      -3.97245     -0.235250      0.184575      0.268792      0.289897      0.336836      0.355626      0.380136
  55   3 1720.6468    0.3813  0.3859  9.2797  0.0000       13.7248  0.0100   0.0066   0.0204    0.0291   0.0000       1.88944   441.7533     -0.850046       20.9417     -0.500436      -3.11020     -0.290484      0.256266      0.346852      0.384485      0.437426      0.450759      0.452786
  55   4 1948.1251    0.6380  0.6580  9.3834  0.0000       9.17025  0.0132   0.0082   0.0264    0.0446   0.0000      0.920795   441.5675     -0.510721       20.5309      0.696706      -3.64743      0.549130      0.314074      0.430969      0.476180      0.538807      0.557500      0.576311
  55   5 2165.7800    1.0172  0.9301  9.9660  0.0000       7.00499  0.0169   0.0114   0.0329    0.0548   0.0000      0.744399   441.7268     0.0909840       21.7621      -1.40718      -3.66782      0.316901      0.362115      0.481415      0.536422      0.586087      0.604896      0.623952
  55   6 2371.4086    1.5737  1.3186 10.6602 -0.0001       2.80690  0.0224   0.0153   0.0399    0.0568   0.0000      0.542553   442.2535     -0.822173       19.9987     -0.548504      -1.73047     -0.674620      0.449931      0.595345      0.666019      0.736794      0.770336      0.809770
  55   7 2567.9127    2.2917  1.3371 11.4757 -0.0008       1.43150  0.0226   0.0223   0.0403    0.0571   0.0000      0.479523   442.5976      0.607014       21.3862     -0.647775      -3.63819      -1.01644      0.459931      0.619064      0.667032      0.767280      0.802124      0.826326
  55   8 2761.2357    3.2307  1.1842 12.3305  0.0000       2.14921  0.0206   0.0334   0.0388    0.0617   0.0000      0.542987   441.6937      0.885013       21.1486     -0.539744      -3.57402     -0.718759      0.408315      0.574126      0.601316      0.695869      0.682404      0.719580
  55   9 2951.4973    4.2104  1.1519 12.8636  0.0000       1.60730  0.0203   0.0435   0.0361    0.0609   0.0000      0.538946   442.2055      0.606356       20.4540      -1.72200      -3.42238      -2.18115      0.402014      0.546857      0.588851      0.676507      0.704669      0.725649
  55  10 3137.7585    4.5596  1.4110 12.9941 -0.0000       1.49604  0.0227   0.0427   0.0416    0.0531   0.0000      0.425526   441.0071      0.494853       21.1922     -0.432529      -2.31628      -2.76459      0.447132      0.604964      0.672101      0.751095      0.787258      0.812516
  55  11 3321.1578    4.0599  2.0456 12.6069  0.0000       1.19958  0.0283   0.0314   0.0509    0.0376   0.0000      0.265909   442.7599      0.852827       20.6957     -0.669731      -2.42235      -2.35440      0.556586      0.747082      0.827413      0.931571      0.971639      0.991174
  55  12 3502.7418    3.2990  3.4235 11.8461  0.0007      0.732173  0.0377   0.0194   0.0682    0.0292   0.0000      0.137133   441.4085       1.11830       20.6956      -3.76740      -3.03828      -4.10077      0.737643      0.987089       1.09391       1.21256       1.27658       1.31102
  55  13 3682.7410    2.6072  5.6130 11.3331  0.0001      0.474503  0.0569   0.0120   0.0985    0.0241   0.0000     0.0879880   439.8190      0.386403       19.3937      -6.12509      -5.12270      -3.74555       1.06478       1.45661       1.61908       1.79353       1.87534       1.93327
  55  14 3861.2000    2.0383  8.5638 11.1282 -0.0012      0.568279  0.0962   0.0077   0.1546    0.0206   0.0000     0.0892416   440.6430       3.57485       20.3573      -3.52932      -6.20750      -5.33451       1.60601       2.17951       2.42912       2.72027       2.81237       2.89546
  56   1 1165.8896    0.0721  0.0745  9.4382  0.0000       7.28343  0.0121   0.0047   0.0178    0.0160   0.0000       126.039   440.3406      0.323629       21.0619     -0.105603      -3.94289     -0.626935      0.247657      0.317057      0.442488      0.395256      0.435109      0.482442
  56   2 1475.8110    0.1805  0.2117  9.3377 -0.0006       40.7759  0.0092   0.0050   0.0173    0.0196   0.0000       8.72181   441.8409    -0.0854117       21.0506     0.0143360      -4.01174    0.00641412      0.249111      0.342026      0.396548      0.451574      0.510683      0.479851
  56   3 1732.0398    0.3885  0.4048  9.2813  0.0000       18.7370  0.0105   0.0066   0.0210    0.0295   0.0000       1.90475   441.8657     -0.496081       21.7423     -0.168069      -2.91760     -0.292400      0.254464      0.330507      0.387993      0.426374      0.451974      0.447808
  56   4 1960.7728    0.6807  0.7055  9.4288  0.0000       9.95145  0.0139   0.0085   0.0270    0.0469   0.0000      0.867917   442.2256     0.0245096       20.6997      0.332250      -3.15271     -0.263704      0.317119      0.422321      0.465490      0.518109      0.550447      0.589912
  56   5 2179.5502    1.0688  0.9575 10.1297  0.0000       6.96981  0.0171   0.0118   0.0336    0.0560   0.0000      0.712433   442.0935      0.594233       21.8388     -0.278436      -3.02992     0.0765295      0.373094      0.495948      0.541531      0.611087      0.634680      0.652921
  56   6 2385.8668    1.6241  1.2696 10.7588 -0.0002       2.55046  0.0219   0.0157   0.0394    0.0589   0.0000      0.593471   441.6873       1.57192       20.1316     -0.762463      -4.19146     -0.957464      0.433632      0.583777      0.640876      0.726549      0.753798      0.785613
  56   7 2583.3444    2.3475  1.2601 11.7165 -0.0010       1.31831  0.0214   0.0234   0.0401    0.0593   0.0000      0.538125   441.5433      0.265924       21.2315     -0.605642      -3.61122     -0.766928      0.423811      0.586425      0.634919      0.723713      0.754255      0.782604
  56   8 2777.6599    3.2859  1.2104 12.4149 -0.0008       2.00255  0.0206   0.0331   0.0385    0.0603   0.0000      0.661829   441.1439     -0.250403       21.1701      -1.10034      -3.11505     -0.480947      0.407478      0.545979      0.599323      0.678319      0.701682      0.734769
  56   9 2968.6579    4.1721  1.1407 13.0733  0.0000     -0.203668  0.0200   0.0435   0.0375    0.0571   0.0000      0.607252   442.0773     -0.360805       20.7862      -1.21714      -3.69417      -1.03710      0.402539      0.548670      0.590405      0.660106      0.687949      0.712256
  56  10 3155.6909    4.6201  1.4231 13.0513 -0.0003      0.589898  0.0223   0.0426   0.0413    0.0505   0.0000      0.336650   442.8468       1.10893       20.5118     -0.687482      -3.36959      -2.37291      0.430968      0.584125      0.648999      0.731061      0.760173      0.767160
  56  11 3339.9020    4.0013  2.0326 12.7530  0.0000       1.18517  0.0285   0.0315   0.0503    0.0371   0.0000      0.250862   441.3923      0.422949       19.5942      -1.74942      -3.30524      -2.82443      0.541836      0.747188      0.820798      0.938531      0.957463      0.985420
  56  12 3522.2175    3.2189  3.6461 11.9030  0.0000      0.651155  0.0393   0.0184   0.0719    0.0276   0.0000      0.130798   443.3542       1.12761       20.5723     -0.431420      -1.77104      -1.30192      0.745693       1.00717       1.11150       1.25199       1.31127       1.35921
  56  13 3702.8893    2.5561  6.0523 11.3761  0.0004      0.462492  0.0603   0.0113   0.1061    0.0235   0.0000     0.0857041   441.2765     -0.235518       21.1729     -0.375408      -4.14246       1.86541       1.10969       1.47810       1.65322       1.84218       1.91400       1.98146
  56  14 3882.1756    2.0251  9.1439 11.1374 -0.0009      0.570276  0.1029   0.0073   0.1590    0.0201   0.0000     0.0856461   442.7870      -1.44711       13.9003       1.72931      -3.55739       2.63382       1.62618       2.21500       2.47353       2.77019       2.84780       2.95825
  57   1 1174.7801    0.0825  0.0857  9.4310  0.0000       166.801  0.0095   0.0049   0.0166    0.0199   0.0000       86.8763   440.5588     -0.132881       21.7575      0.264274      -4.12025     -0.152503      0.210092      0.271710      0.337767      0.358921      0.350331      0.414943
  57   2 1486.3160    0.1875  0.1853  9.3018  0.0000       29.9415  0.0087   0.0052   0.0162    0.0191   0.0000       8.74795   441.9471    -0.0794836       20.6744     -0.161307      -4.22887     -0.288233      0.241736      0.337985      0.388657      0.472986      0.515973      0.467173
  57   3 1743.2653    0.4047  0.3907  9.2799  0.0000       18.6022  0.0097   0.0069   0.0205    0.0294   0.0000       1.83307   441.9712     -0.286006       21.1812     -0.124223      -3.32364     -0.616826      0.242682      0.315055      0.355466      0.391103      0.418453      0.440009
  57   4 1973.2530    0.6842  0.7083  9.5571  0.0000       9.90333  0.0138   0.0086   0.0277    0.0442   0.0000      0.901120   441.5069      0.226379       21.8912      0.273424      -2.56372      -1.26946      0.304217      0.420582      0.440379      0.509540      0.520853      0.547201
  57   5 2193.1620    1.0896  0.9875 10.2119  0.0000       6.94462  0.0182   0.0119   0.0336    0.0544   0.0000      0.714967   442.0616    -0.0365784       22.3584     -0.703279      -4.33483     -0.741470      0.357481      0.503535      0.552269      0.616093      0.635303      0.681225
  57   6 2400.2601    1.6380  1.3020 10.9637  0.0000       4.60611  0.0227   0.0160   0.0415    0.0553   0.0000      0.579215   441.8059     -0.246473       21.7721      0.130037      -4.30113      -1.07957      0.423853      0.581392      0.616113      0.700149      0.745154      0.769643
  57   7 2598.7097    2.4599  1.3141 11.5550  0.0000       3.44083  0.0214   0.0233   0.0399    0.0574   0.0000      0.515690   442.2996     -0.229532       21.0657       1.61233      -3.84140      -1.86517      0.400507      0.553803      0.608634      0.709382      0.705657      0.732782
  57   8 2794.0197    3.3987  1.1762 12.3814  0.0000       1.53788  0.0202   0.0342   0.0358    0.0626   0.0000      0.528604   442.2232      0.146847       20.6257      -1.06274      -2.42638      -2.51179      0.397598      0.531538      0.582208      0.667797      0.681694      0.702108
  57   9 2985.8708    4.2923  1.1604 12.9377  0.0000       2.50057  0.0195   0.0433   0.0370    0.0622   0.0000      0.546282   441.9091      0.533896       20.7694    -0.0664047      -3.78645      -2.61510      0.390031      0.529078      0.572816      0.663446      0.708902      0.713341
  57  10 3173.5087    4.5691  1.4523 13.0908  0.0000      0.710411  0.0231   0.0419   0.0423    0.0503   0.0000      0.467574   441.5629      0.609347       20.4805      -2.00743      -3.01464      -1.25549      0.433455      0.593618      0.640303      0.711335      0.769410      0.781181
  57  11 3358.4448    3.9139  2.1954 12.6005  0.0000      0.406077  0.0292   0.0291   0.0523    0.0355   0.0000      0.226065   442.0193      0.492960       21.8350      -1.09550      -2.95010      -3.40187      0.554374      0.736501      0.812432      0.925846      0.945163       1.00177
  57  12 3541.7223    3.1448  3.9487 11.7754  0.0000      0.746236  0.0411   0.0171   0.0738    0.0272   0.0000      0.110725   439.4158       1.91842       21.2181      -1.22470      -6.21877     -0.923073      0.773396       1.04020       1.16533       1.30071       1.37312       1.40946
  57  13 3723.0069    2.4795  6.4103 11.3382  0.0003      0.298670  0.0658   0.0105   0.1112    0.0235   0.0000     0.0907180   441.4027       4.08062       19.7827    -0.0739774      -2.73501      -3.34496       1.15508       1.56582       1.71668       1.90288       2.01152       2.06407
  57  14 3902.8939    1.9963  9.7974 11.1071  0.0011      0.409705  0.1112   0.0069   0.1646    0.0191   0.0000     0.0817647   439.1830      -1.75706       20.9318      -3.36477      -3.48766      -3.71882       1.69079       2.33911       2.58571       2.87029       3.01381       3.08011
  58   1 1183.5417    0.0826  0.0783  9.4442  0.0000       149.321  0.0093   0.0049   0.0142    0.0186   0.0000       90.4788   440.4252    -0.0436153       21.6506    -0.0623241      -3.45394     -0.115440      0.199406      0.289720      0.332185      0.328804      0.378938      0.383630
  58   2 1496.7126    0.1860  0.1910  9.3337  0.0000       41.0864  0.0076   0.0051   0.0164    0.0189   0.0000       8.76558   441.7122     -0.321285       21.6786     -0.148263      -4.31541     0.0891380      0.176322      0.246630      0.276840      0.306392      0.320842      0.334412
  58   3 1754.3573    0.4019  0.4360  9.3276  0.0000       15.7904  0.0104   0.0065   0.0220    0.0297   0.0000       1.73411   441.9223     0.0984389       22.0901      0.235685      -3.25028      0.587258      0.239200      0.328392      0.361342      0.397818      0.422405      0.450755
  58   4 1985.6431    0.7116  0.6975  9.6005  0.0000       9.00016  0.0134   0.0087   0.0264    0.0444   0.0000      0.866756   441.9454     0.0220839       21.3720     0.0892574      -2.52826     0.0466572      0.291169      0.397669      0.434141      0.491089      0.506286      0.525374
  58   5 2206.6617    1.1223  1.0678 10.2807  0.0000       6.59868  0.0195   0.0118   0.0352    0.0555   0.0000      0.691236   442.6891      0.714355       21.2046     -0.315305      -3.39867     -0.557904      0.364641      0.519645      0.554286      0.627609      0.659708      0.686467
  58   6 2414.4281    1.6855  1.3210 11.0160 -0.0000       4.80000  0.0224   0.0161   0.0407    0.0531   0.0000      0.552220   441.7452      0.559526       21.0480    -0.0108125      -3.21015    -0.0488104      0.414642      0.559063      0.622005      0.687590      0.721835      0.751445
  58   7 2613.9117    2.5492  1.2802 11.8420  0.0000       3.53305  0.0214   0.0248   0.0388    0.0547   0.0000      0.560085   441.7825     -0.355479       21.3026     -0.514056      -3.21950     -0.879037      0.400263      0.545513      0.590009      0.655546      0.694516      0.737662
  58   8 2810.1919    3.4739  1.2504 12.4418  0.0006       1.08859  0.0207   0.0340   0.0377    0.0606   0.0000      0.512103   442.1708       1.05715       21.1253      -1.91587      -4.15624      -1.88153      0.392432      0.530997      0.585410      0.654450      0.672596      0.697202
  58   9 3002.8037    4.4010  1.2702 12.8803  0.0000       1.75460  0.0203   0.0422   0.0382    0.0570   0.0000      0.472161   441.6839     -0.435041       21.1904     -0.358677      -3.80481      -2.37720      0.388153      0.517530      0.562123      0.633974      0.658087      0.672119
  58  10 3191.1827    4.5081  1.4514 13.2017  0.0003      0.825018  0.0232   0.0416   0.0420    0.0476   0.0000      0.432129   442.2400     -0.110884       21.1706       1.42703      -2.98305      -3.61197      0.438314      0.587563      0.649923      0.724034      0.764619      0.803602
  58  11 3376.9706    3.8364  2.3365 12.5905 -0.0000       1.00060  0.0300   0.0273   0.0547    0.0331   0.0000      0.227576   442.2129     -0.734019       21.4942      0.752195      -2.27106      -2.19850      0.556432      0.748443      0.831712      0.926775      0.969696       1.02070
  58  12 3560.7736    3.0252  4.2928 11.7351  0.0002      0.328738  0.0439   0.0155   0.0785    0.0252   0.0000      0.108346   441.1832       1.17047       21.1186      0.702395      -3.88935      -4.85981      0.786593       1.07381       1.17180       1.32564       1.37905       1.43242
  58  13 3743.0641    2.3830  6.5776 11.4070 -0.0006      0.606349  0.0696   0.0100   0.1171    0.0224   0.0000     0.0994106   442.3461     -0.807695       22.0464      -4.10004      -6.09003      -1.24138       1.16600       1.62261       1.77041       1.97567       2.07179       2.13168
  59   2 1506.9742    0.2051  0.2081  9.3000  0.0000       26.4886  0.0078   0.0051   0.0161    0.0188   0.0000       7.08722   441.6950     -0.503386       21.5715     -0.196257      -3.67622     -0.242714      0.203209      0.274232      0.331239      0.351426      0.357856      0.361331
  59   3 1765.3163    0.4137  0.4481  9.3717  0.0000       17.7124  0.0110   0.0065   0.0212    0.0295   0.0000       1.71132   442.1003     -0.186170       21.4838     -0.248326      -3.77688     -0.390914      0.266730      0.349260      0.398301      0.461305      0.490239      0.517705
  59   4 1997.9354    0.7353  0.7692  9.5210  0.0000       9.33267  0.0144   0.0086   0.0277    0.0477   0.0000      0.814838   442.3939     -0.334191       22.2077      0.105474      -4.02018     -0.268755      0.304358      0.409704      0.459909      0.520567      0.527078      0.554042
  59   5 2219.9816    1.1274  1.0773 10.1904  0.0000       5.62688  0.0186   0.0117   0.0365    0.0589   0.0000      0.681580   441.9675      0.468831       21.3619     -0.574949      -3.14540      -1.46235      0.358171      0.490585      0.550308      0.624683      0.664358      0.698889
  59   6 2428.5314    1.7639  1.4309 10.8812  0.0000       4.80579  0.0228   0.0158   0.0411    0.0526   0.0000      0.480744   442.3241      0.472889       21.4528     -0.763249      -4.20957     -0.724368      0.417556      0.556635      0.617665      0.697754      0.719862      0.768353
  59   7 2628.8936    2.5884  1.3070 11.8226  0.0000       2.02544  0.0215   0.0245   0.0390    0.0570   0.0000      0.527842   442.4480      0.251947       21.3875     -0.639547      -2.22997     -0.100566      0.395659      0.544132      0.587979      0.668357      0.701467      0.718302
  59   8 2826.2654    3.5179  1.2322 12.6160  0.0000       1.42687  0.0210   0.0344   0.0376    0.0553   0.0000      0.559796   441.9999      0.728349       21.2593     -0.380053      -3.64857      -1.56534      0.383814      0.532927      0.574360      0.659251      0.686685      0.714555
  59   9 3019.6183    4.5630  1.2363 12.9570  0.0000       1.02297  0.0201   0.0439   0.0369    0.0609   0.0000      0.492805   441.3705      0.650623       21.2417      -1.22696      -2.68222      -2.74339      0.371823      0.503228      0.547552      0.633031      0.651519      0.668399
  59  10 3208.7986    4.5396  1.5938 13.0181  0.0000      0.952282  0.0238   0.0389   0.0430    0.0441   0.0000      0.355886   442.1040       1.12520       21.1498     -0.649094      -2.71339      -2.92217      0.440146      0.592721      0.648670      0.721685      0.762899      0.792396
  59  11 3395.3494    3.8009  2.5352 12.3163  0.0000      0.895419  0.0305   0.0254   0.0548    0.0337   0.0000      0.186473   441.4478     -0.482083       21.0551      -1.65308      -2.25624      -3.06564      0.560024      0.744119      0.841846      0.925455      0.971306       1.00655
  59  12 3579.9505    2.9457  4.3987 11.7386  0.0000      0.644500  0.0446   0.0150   0.0816    0.0250   0.0000      0.107408   441.7216      0.663026       19.7164      -1.93326      -2.86384      -3.52336      0.791497       1.08812       1.20324       1.35202       1.42095       1.47448
  59  13 3762.8490    2.3583  7.0095 11.3650  0.0005      0.693934  0.0736   0.0094   0.1218    0.0220   0.0000      0.100687   440.6899       1.71978       22.1067     -0.930253      -2.57724      -4.44494       1.19247       1.61848       1.81231       2.04592       2.11525       2.21132
  60   1 1200.8487    0.0827  0.0870  9.4350  0.0000       54.7035  0.0100   0.0046   0.0153    0.0155   0.0000       88.2765   440.9561    0.00184508       20.9110    -0.0806883      -3.79293      0.495021      0.210210      0.275650      0.308326      0.360415      0.410476      0.388019
  60   2 1517.1086    0.1997  0.2201  9.3039  0.0000       28.3754  0.0083   0.0049   0.0172    0.0192   0.0000       6.98466   442.0286     -0.371413       21.5093     0.0854013      -3.45459     -0.388073      0.192910      0.276601      0.310326      0.351986      0.340663      0.371144
  60   3 1776.1886    0.4318  0.4695  9.3355  0.0000       14.0567  0.0109   0.0065   0.0215    0.0309   0.0000       1.57065   441.8890     -0.532524       21.1229      0.751824      -3.46339     -0.743029      0.245706      0.319280      0.365323      0.401924      0.432389      0.457857
  60   4 2010.1293    0.7441  0.8022  9.6357  0.0000       8.04160  0.0151   0.0086   0.0285    0.0461   0.0000      0.831376   442.5455     -0.939942       20.9714    -0.0474601      -3.02741     -0.358977      0.314490      0.437888      0.472800      0.537503      0.539479      0.564359
  60   5 2233.1857    1.1913  1.1125 10.2691  0.0000       5.42927  0.0199   0.0120   0.0355    0.0598   0.0000      0.682835   442.0816     -0.498356       21.0394     -0.357867      -3.16318      -1.65791      0.363283      0.506687      0.556705      0.616551      0.656878      0.660532
  60   6 2442.3906    1.8489  1.4049 11.0335  0.0000       3.80169  0.0223   0.0168   0.0408    0.0533   0.0000      0.487342   441.6540      0.447020       21.5079     -0.242010      -2.71691     0.0503237      0.407442      0.557518      0.618181      0.694797      0.728219      0.738509
  60   7 2643.8427    2.6420  1.2981 11.9950  0.0000       2.18404  0.0217   0.0252   0.0391    0.0530   0.0000      0.526392   442.1861       1.30491       22.9851      0.373557      -3.64033      -1.77051      0.384789      0.533610      0.583388      0.649524      0.682573      0.696708
  60   8 2842.2576    3.6732  1.1990 12.6453  0.0000       2.74852  0.0202   0.0362   0.0364    0.0594   0.0000      0.545022   440.9144      0.502879       21.4110     -0.878089      -3.99045      -1.67163      0.361455      0.497602      0.541218      0.626245      0.640360      0.651422
  60   9 3036.3221    4.5169  1.2379 13.0130  0.0000       1.56816  0.0206   0.0433   0.0359    0.0598   0.0000      0.579449   440.6522     -0.322090       21.2955     -0.542559      -3.22281      -2.76527      0.383310      0.523300      0.568035      0.642975      0.675570      0.697956
  60  10 3226.1899    4.4706  1.6746 12.9311  0.0000      0.199556  0.0246   0.0367   0.0430    0.0423   0.0000      0.348969   442.0729       2.05325       21.3432      -1.35743      -2.29508      -3.07936      0.432267      0.592487      0.642508      0.743834      0.765528      0.791621
  60  11 3413.4926    3.6937  2.7896 12.2421  0.0000      0.539918  0.0324   0.0231   0.0567    0.0307   0.0000      0.152737   441.9719      0.910719       20.8065      -1.73913      -2.55818      -2.98608      0.583280      0.800296      0.878293      0.987658       1.02708       1.07858
  60  12 3598.9523    2.9338  4.8185 11.5920  0.0003      0.494529  0.0475   0.0140   0.0839    0.0254   0.0000     0.0934086   441.1927     -0.687962       22.0083       1.09911      -5.13958      -4.44824      0.828907       1.12890       1.25031       1.40386       1.46747       1.53437
  60  13 3782.4745    2.2946  7.3421 11.3279  0.0000      0.593835  0.0781   0.0089   0.1267    0.0219   0.0000     0.0999316   439.3852       2.33917       21.7490      -5.49323      -2.95588      -3.54184       1.21832       1.63728       1.84538       2.03510       2.15958       2.22557
  61   1 1209.3911    0.0851  0.1011  9.4307  0.0000       42.7063  0.0108   0.0046   0.0177    0.0154   0.0000       72.3539   440.5276      0.274007       21.3371     0.0350032      -4.46427     -0.458239      0.306823      0.414701      0.598547      0.637779      0.594181      0.510417
  61   2 1527.1440    0.2139  0.2008  9.3064  0.0000       31.9012  0.0072   0.0053   0.0158    0.0195   0.0000       6.67749   441.8599     -0.306984       21.4165     -0.252475      -3.82802      0.232795      0.186017      0.240289      0.269589      0.286635      0.307322      0.338481
  61   3 1786.9327    0.4476  0.5398  9.2824  0.0000       15.2286  0.0116   0.0065   0.0245    0.0333   0.0000       1.39382   441.9900     -0.461804       20.8758     -0.328113      -3.88049     -0.572736      0.269417      0.346499      0.395562      0.448474      0.480298      0.504055
  61   4 2022.2491    0.7598  0.8406  9.7080  0.0000       8.14223  0.0154   0.0086   0.0300    0.0469   0.0000      0.828606   442.4830     -0.318283       20.7521     -0.255266      -2.78122     -0.519140      0.315666      0.416583      0.466014      0.526180      0.568615      0.570908
  61   5 2246.2653    1.2131  1.1528 10.3848  0.0000       6.58327  0.0200   0.0121   0.0377    0.0570   0.0000      0.709813   441.7826      0.428980       20.6526     -0.847766      -4.62333      0.331995      0.359293      0.490663      0.546400      0.603132      0.627883      0.641532
  61   6 2456.1574    1.8915  1.3765 11.0429  0.0000       2.92521  0.0214   0.0171   0.0399    0.0551   0.0000      0.472018   441.7872      0.210061       21.3483      -1.17951      -4.13532      -1.65451      0.384389      0.531784      0.577083      0.670649      0.678830      0.702861
  61   7 2658.7062    2.7602  1.3641 11.8759  0.0000       2.68826  0.0212   0.0249   0.0388    0.0513   0.0000      0.507269   440.8976     -0.622488       20.7151     -0.610408      -3.81376     -0.733672      0.393057      0.507554      0.561838      0.648217      0.645483      0.690161
  61   8 2857.9978    3.8331  1.2219 12.5851  0.0000      0.557685  0.0193   0.0366   0.0367    0.0580   0.0000      0.534097   441.9340      0.687878       21.3688      0.348372      -2.41869     -0.557296      0.352544      0.470856      0.519470      0.588129      0.621557      0.646141
  61   9 3052.8717    4.5408  1.2589 13.1389  0.0000      0.879350  0.0203   0.0432   0.0371    0.0536   0.0000      0.467605   441.3972     0.0162516       20.4325      -1.67362      -3.04832      -3.20372      0.370540      0.497540      0.543305      0.612844      0.638301      0.668949
  61  10 3243.5369    4.4570  1.7317 12.8461  0.0001      0.595131  0.0242   0.0356   0.0439    0.0431   0.0000      0.309278   441.0895      0.668568       20.5812      -1.73286      -3.37814      -2.56534      0.434409      0.589219      0.644533      0.727696      0.747721      0.775649
  61  11 3431.6487    3.6622  2.7992 12.1595  0.0001      0.558421  0.0316   0.0226   0.0578    0.0321   0.0000      0.160778   441.9207      0.390330       21.3855      -1.66841      -3.65645      -2.11374      0.571077      0.772492      0.861324      0.959893       1.00818       1.04288
  61  12 3617.7667    2.8147  4.8960 11.6371 -0.0003      0.487641  0.0494   0.0132   0.0868    0.0240   0.0000      0.101344   442.2057      0.815436       20.6816     -0.671085      -4.04658      -4.34484      0.835124       1.13806       1.25469       1.40120       1.44796       1.51564
  61  13 3802.0396    2.2509  7.9820 11.2740  0.0011      0.485653  0.0853   0.0081   0.1353    0.0213   0.0000     0.0925653   442.7702     -0.352156       20.3470     -0.155449      -2.18089      -4.65066       1.28170       1.72874       1.95695       2.17006       2.29262       2.37242
  62   2 1537.0408    0.2321  0.2546  9.2956 -0.0001       28.0993  0.0084   0.0051   0.0175    0.0204   0.0000       5.11097   441.9013   -0.00354040       21.5320     -0.416697      -3.79191    -0.0461930      0.196225      0.246307      0.295022      0.345612      0.336136      0.358236
  62   3 1797.5472    0.4572  0.4969  9.3671  0.0000       14.6926  0.0107   0.0066   0.0227    0.0318   0.0000       1.43997   442.2483     -0.648548       21.7331      0.933265      -4.06655     -0.195945      0.233722      0.304267      0.343505      0.392643      0.410975      0.425890
  62   4 2034.2460    0.7878  0.8873  9.5631  0.0000       7.79678  0.0155   0.0085   0.0303    0.0504   0.0000      0.755600   442.5225     -0.319023       21.8247      0.770872      -4.19277      0.985668      0.301561      0.413065      0.451709      0.524090      0.547659      0.574330
  62   5 2259.1846    1.2395  1.1327 10.5209  0.0000       6.54248  0.0200   0.0124   0.0366    0.0539   0.0000      0.726597   443.1270     -0.128803       21.0660      -1.39552      -4.52091     -0.263808      0.346840      0.471305      0.514781      0.587106      0.610032      0.633449
  62   6 2469.8722    1.9708  1.3640 11.1824  0.0000       3.47699  0.0211   0.0177   0.0396    0.0511   0.0000      0.502951   441.7858      0.464215       22.0033     -0.120773      -2.93465      -1.87841      0.374279      0.502175      0.555913      0.632404      0.648808      0.670720
  62   7 2673.4568    2.7503  1.4160 11.9517  0.0000       2.19954  0.0220   0.0242   0.0392    0.0482   0.0000      0.460055   442.1630      0.455767       20.3733     -0.292718      -2.79550      -1.58204      0.384926      0.520476      0.568232      0.641761      0.683242      0.709418
  62   8 2873.7116    3.8006  1.2399 12.6659  0.0000       1.23439  0.0200   0.0357   0.0369    0.0569   0.0000      0.585475   441.7589     0.0311440       21.3789     -0.906319      -2.77548      -1.70977      0.352861      0.482952      0.538020      0.603774      0.648670      0.667666
  62   9 3069.2944    4.5869  1.2572 13.1825  0.0000      0.336561  0.0208   0.0434   0.0365    0.0559   0.0000      0.520416   442.6014      0.636288       20.3153      -2.33509      -3.65013      -1.44910      0.365021      0.493933      0.553259      0.598683      0.627727      0.666373
  62  10 3260.7517    4.3348  1.8491 12.8717  0.0000      0.739382  0.0250   0.0335   0.0460    0.0392   0.0000      0.265050   442.4664      0.323450       20.4455      -1.05554      -3.52476      -2.39586      0.438107      0.592205      0.650922      0.741246      0.771513      0.793389
  62  11 3449.6648    3.5137  3.0721 12.2010  0.0011      0.827395  0.0340   0.0206   0.0617    0.0283   0.0000      0.149434   442.3812       1.04469       20.2861      -1.25403      -4.39228      -3.80948      0.587509      0.797271      0.871290      0.986079       1.01751       1.06539
  62  12 3636.6323    2.7742  5.2175 11.5774 -0.0002      0.864583  0.0516   0.0125   0.0913    0.0243   0.0000      0.104236   441.0710     -0.686495       22.3568     -0.333030      -5.01377      -4.24647      0.841846       1.17903       1.27720       1.46515       1.52864       1.60263
  62  13 3821.1448    2.1573  8.4379 11.3026 -0.0008      0.265611  0.0953   0.0075   0.1459    0.0204   0.0000      0.102337   441.4454       5.97782       20.4602       1.02545     -0.270188      -4.36701       1.37656       1.90312       2.13322       2.35205       2.47371       2.55506
  63   1 1226.2210    0.0883  0.1162  9.4063  0.0000       30.4125  0.0093   0.0044   0.0216    0.0149   0.0000       59.5753   440.3828    -0.0472397       21.7225     -0.308643      -4.06394     -0.194033      0.199875      0.213314      0.275806      0.325686      0.328263      0.350697
  63   2 1546.8266    0.2361  0.2557  9.2722  0.0000       31.9374  0.0086   0.0051   0.0166    0.0202   0.0000       5.07684   441.6365     -0.879274       21.7859      0.436997      -3.93822     0.0925163      0.194676      0.277144      0.303066      0.303435      0.350877      0.347971
  63   3 1808.0813    0.4814  0.5163  9.3911  0.0000       13.9661  0.0110   0.0067   0.0221    0.0317   0.0000       1.33395   441.9992     -0.407171       21.7650    -0.0837713      -3.95500     -0.134859      0.235823      0.317685      0.348409      0.399599      0.414694      0.423693
  63   4 2046.1508    0.8139  0.8392  9.7399  0.0000       7.70727  0.0151   0.0089   0.0289    0.0482   0.0000      0.781210   442.3806      0.240685       22.3081     -0.782477      -4.45281     0.0205845      0.300510      0.402250      0.452077      0.489207      0.538586      0.548287
  63   5 2272.0411    1.2742  1.1750 10.5564  0.0000       6.55406  0.0206   0.0125   0.0379    0.0558   0.0000      0.696796   442.1386     -0.299115       21.8879     -0.346317      -3.15142     -0.805212      0.343886      0.487669      0.516307      0.608767      0.606464      0.651711
  63   6 2483.4028    2.0307  1.2952 11.3362  0.0000       3.71981  0.0212   0.0188   0.0375    0.0538   0.0000      0.557858   442.3241    -0.0611754       21.5595      -1.15833      -3.73849      -2.00743      0.361605      0.490102      0.542335      0.597849      0.632286      0.655819
  63   7 2688.0740    2.8623  1.2636 12.2585 -0.0001       1.73807  0.0209   0.0270   0.0379    0.0495   0.0000      0.543797   443.0198      0.629941       21.2441     -0.919127      -3.65016      -2.10875      0.362892      0.489363      0.536535      0.614119      0.624790      0.664249
  63   8 2889.3240    3.9525  1.1967 12.8546  0.0000       2.14174  0.0197   0.0382   0.0363    0.0563   0.0000      0.559785   441.1324     0.0402464       21.5097     -0.505457      -2.29133     -0.905871      0.334624      0.448194      0.503341      0.570332      0.593992      0.621555
  63   9 3085.6555    4.5208  1.3550 13.1566  0.0000       1.33769  0.0211   0.0412   0.0393    0.0498   0.0000      0.491038   442.3292       1.29403       19.6023     -0.897446      -2.28215      -1.41607      0.371539      0.516266      0.554458      0.638656      0.669885      0.704429
  63  10 3277.8322    4.3350  1.9390 12.7862  0.0000      0.710044  0.0259   0.0324   0.0457    0.0387   0.0000      0.267130   442.3288      0.736285       20.3625      -1.13496      -2.77556      -2.35654      0.446826      0.597194      0.651829      0.744859      0.781761      0.810041
  63  11 3467.5679    3.5291  3.3606 12.0180  0.0003      0.832850  0.0346   0.0197   0.0634    0.0285   0.0000      0.127342   442.1715       1.24366       21.0509      -1.70859      -3.58143      -2.55774      0.598185      0.802462      0.882108      0.999670       1.05939       1.08724
  63  12 3655.1056    2.7707  5.7199 11.4234  0.0000      0.523520  0.0552   0.0115   0.0953    0.0246   0.0000     0.0908508   442.8281       1.65506       20.8884    -0.0987811      -4.98625      -7.20270      0.895636       1.20470       1.35951       1.52199       1.59638       1.64819
  63  13 3840.8263    2.0944  8.3246 11.2766 -0.0025      0.738755  0.0939   0.0075   0.1455    0.0204   0.0000      0.101161   445.5408      0.898643       20.7543      -2.29676      -4.38423      -5.46193       1.33806       1.80928       2.02949       2.27486       2.40906       2.48652
  64   1 1234.5356    0.0951  0.1007  9.3977  0.0000       47.5222  0.0083   0.0044   0.0168    0.0150   0.0000       54.8457   440.6645    -0.0979677       20.9090     -0.532349      -3.79646     -0.582955      0.173174      0.250461      0.288434      0.327141      0.376219      0.354189
  64   2 1556.5049    0.2427  0.2573  9.3233  0.0000       32.1852  0.0082   0.0052   0.0170    0.0196   0.0000       4.94426   441.8945     -0.562152       21.6108     0.0920649      -4.33517     -0.471756      0.187658      0.242493      0.286473      0.316409      0.324118      0.352390
  64   3 1818.4997    0.4933  0.5530  9.3783  0.0000       12.0481  0.0112   0.0067   0.0236    0.0339   0.0000       1.26199   441.7819     -0.406527       22.2297      0.909985      -3.90361     -0.729405      0.236159      0.316029      0.346833      0.393874      0.404975      0.436819
  64   4 2057.9603    0.8187  0.8482  9.8863 -0.0000       9.11468  0.0150   0.0089   0.0299    0.0440   0.0000      0.830826   442.5989     -0.315528       21.0064     -0.604079      -3.51476      -1.06935      0.288926      0.389297      0.441199      0.477470      0.513671      0.539303
  64   5 2284.7189    1.3337  1.2574 10.5338  0.0000       6.79384  0.0209   0.0127   0.0380    0.0550   0.0000      0.636445   441.6858      0.370180       21.8036     -0.595190      -3.11181     -0.423834      0.354300      0.477983      0.532559      0.594740      0.617216      0.642082
  64   6 2496.8306    2.0359  1.4373 11.3522  0.0000       2.60167  0.0222   0.0177   0.0403    0.0467   0.0000      0.466459   441.9478    -0.0511984       21.3523      0.644928      -2.61322      0.569493      0.373791      0.505355      0.553914      0.634572      0.662853      0.707385
  64   7 2702.6940    2.9222  1.3693 12.0729  0.0000       2.93631  0.0211   0.0258   0.0384    0.0484   0.0000      0.477914   442.6891      0.566394       22.2070      0.308760      -3.39293      -1.09717      0.361305      0.474462      0.524528      0.594670      0.616890      0.641364
  64   8 2904.7857    3.9885  1.2740 12.6728  0.0000       1.49811  0.0192   0.0364   0.0369    0.0550   0.0000      0.492968   441.6490      0.612228       21.9285    -0.0424142      -2.73479      -1.49019      0.337990      0.455269      0.505792      0.569079      0.592342      0.615628
  64   9 3101.8571    4.6694  1.3708 13.1557  0.0002      0.993169  0.0206   0.0415   0.0387    0.0474   0.0000      0.464349   442.3768      0.290315       20.2962      -1.52776      -3.24442      -1.49506      0.345959      0.473857      0.514621      0.584668      0.601173      0.636043
  64  10 3294.7971    4.2112  1.9948 12.7713  0.0001      0.474067  0.0263   0.0308   0.0470    0.0367   0.0000      0.275862   441.6184      0.428625       21.5771     -0.558881      -3.99616      -1.89175      0.443988      0.596808      0.654992      0.742344      0.780625      0.815788
  64  11 3485.2202    3.3250  3.4513 12.1358  0.0000      0.488541  0.0367   0.0185   0.0661    0.0263   0.0000      0.132164   441.3578      0.267743       20.1173      -3.16120      -1.74026      -2.21638      0.608961      0.842687      0.920811       1.05177       1.07645       1.12742
  64  12 3673.5759    2.6700  5.7172 11.5023 -0.0003      0.507395  0.0565   0.0112   0.0987    0.0241   0.0000     0.0953214   442.3834       2.29887       23.6749      -2.60534      -1.59937      -4.80877      0.901496       1.22098       1.35165       1.54210       1.60457       1.68621
  64  13 3859.7791    2.1142  9.1993 11.2950  0.0016      0.549019  0.0998   0.0071   0.1541    0.0189   0.0000     0.0932496   440.5154     -0.248555       19.8225      -3.08180      -4.37607      -4.08597       1.35083       1.84455       2.04007       2.31555       2.43117       2.51019
  65   1 1242.7652    0.1001  0.1234  9.3938  0.0000       70.1349  0.0096   0.0044   0.0168    0.0155   0.0000       43.8848   440.9976     0.0335122       20.5032     -0.241813      -3.55181   0.000141830      0.184322      0.261711      0.270914      0.324113      0.374946      0.336122
  65   2 1566.0351    0.2446  0.2512  9.3337  0.0000       22.1383  0.0082   0.0052   0.0161    0.0193   0.0000       4.78421   441.6655     -0.325797       21.4330     -0.497819      -4.14560      0.218340      0.182568      0.245977      0.261695      0.281962      0.312846      0.325393
  65   3 1828.8534    0.5045  0.5827  9.2936  0.0000       12.9353  0.0117   0.0065   0.0235    0.0354   0.0000       1.19856   441.7293     0.0976494       21.5752     -0.293149      -3.75061     -0.576791      0.235555      0.316154      0.348104      0.395508      0.408527      0.440714
  65   4 2069.6681    0.8606  0.8920  9.7562 -0.0000       8.16168  0.0151   0.0091   0.0307    0.0486   0.0000      0.788847   442.1330     -0.354598       21.5505      0.884630      -3.59419      -1.41690      0.281218      0.376911      0.408455      0.467976      0.495759      0.502295
  65   5 2297.2279    1.3752  1.2218 10.6849  0.0000       4.41350  0.0203   0.0131   0.0373    0.0520   0.0000      0.632631   442.6983     -0.196276       22.0861     -0.954698      -3.18647    -0.0999370      0.336543      0.464076      0.501976      0.578871      0.589995      0.624895
  65   6 2510.2465    2.1013  1.3657 11.4558  0.0000       3.31704  0.0212   0.0185   0.0395    0.0464   0.0000      0.508134   441.4670      0.375844       20.6293      -1.02703      -3.10161     -0.839701      0.348090      0.482102      0.531072      0.585225      0.623127      0.660392
  65   7 2717.1390    3.0542  1.3283 12.1237  0.0000       2.56031  0.0202   0.0271   0.0370    0.0508   0.0000      0.499456   442.9500      0.184971       20.9851      -1.19325      -4.58132      -1.89269      0.340332      0.457241      0.499155      0.585722      0.596321      0.623604
  65   8 2920.1035    4.1346  1.2735 12.6875  0.0000      0.866820  0.0196   0.0372   0.0355    0.0563   0.0000      0.493266   442.0053     -0.224007       21.6354      -1.37816      -2.87723      -1.83364      0.331392      0.463051      0.498791      0.577455      0.601422      0.633865
  65   9 3117.9058    4.6277  1.4290 12.9482  0.0000      0.767409  0.0212   0.0394   0.0376    0.0499   0.0000      0.381767   441.1758      0.258170       22.0648     -0.592079      -3.02821      -3.40559      0.358856      0.483877      0.531038      0.617460      0.625496      0.659580
  65  10 3311.7372    4.1306  2.0964 12.6974  0.0000       1.06732  0.0267   0.0291   0.0483    0.0352   0.0000      0.247720   441.7205     -0.317120       20.2029      -2.18866      -3.14585      -1.75843      0.444632      0.616373      0.671942      0.763910      0.795500      0.823003
  65  11 3502.8824    3.3338  3.6864 11.9213  0.0000      0.522971  0.0374   0.0173   0.0671    0.0267   0.0000      0.125220   442.6108       1.06950       20.2764    -0.0234619      -3.14928      -2.52688      0.610238      0.845923      0.919917       1.04778       1.10954       1.13958
  65  12 3691.8642    2.5978  6.1427 11.4903  0.0000      0.493151  0.0621   0.0103   0.1042    0.0230   0.0000      0.106558   440.3843       1.00492       23.0189      -3.25034      -2.93977      -3.01937      0.944745       1.29080       1.41591       1.59933       1.68192       1.76525
  66   1 1250.9377    0.0968  0.1346  9.4005  0.0000       6.04270  0.0100   0.0043   0.0185    0.0143   0.0000       45.3917   440.7674      0.256319       21.2398     0.0452593      -4.47075     -0.172615      0.187022      0.266377      0.276630      0.347327      0.369328      0.354915
  66   2 1575.4808    0.2565  0.3000  9.2969  0.0000       17.5776  0.0087   0.0051   0.0186    0.0201   0.0000       3.72895   441.5688     -0.236112       21.1624     -0.224486      -4.15721      0.557655      0.184167      0.245121      0.285748      0.284123      0.327381      0.346502
  66   3 1839.0813    0.5184  0.5602  9.3222  0.0000       14.5748  0.0114   0.0067   0.0223    0.0354   0.0000       1.20293   441.9946      0.136313       21.4225      0.103512      -4.15094    -0.0309988      0.222806      0.303301      0.335297      0.369596      0.377710      0.394435
  66   4 2081.2995    0.8643  0.9206  9.8923 -0.0000       9.33516  0.0155   0.0092   0.0316    0.0481   0.0000      0.798084   442.0170     0.0466423       21.1619     -0.361734      -3.03164    -0.0540135      0.286245      0.383736      0.424435      0.495850      0.503528      0.521211
  66   5 2309.6443    1.3854  1.2564 10.7080  0.0000       4.04810  0.0212   0.0130   0.0382    0.0524   0.0000      0.663545   442.0905      0.121468       21.4701     -0.961053      -2.63081     -0.533221      0.342108      0.470552      0.517475      0.583099      0.601773      0.630583
  66   6 2523.4924    2.1942  1.4575 11.3636  0.0000       3.10995  0.0219   0.0186   0.0389    0.0496   0.0000      0.452708   442.2898     -0.180803       20.6206      0.277244      -4.58673      -1.47053      0.363330      0.494808      0.539618      0.619909      0.660042      0.680405
  66   7 2731.4540    3.1078  1.3431 12.3777  0.0000       1.94654  0.0207   0.0277   0.0386    0.0467   0.0000      0.552074   441.9994     -0.845800       21.2824      -1.16542      -2.85253      -1.67520      0.344389      0.471054      0.516202      0.589099      0.602684      0.634098
  66   8 2935.2967    4.1571  1.2557 13.0415  0.0000      0.578660  0.0199   0.0389   0.0372    0.0522   0.0000      0.581839   442.6284       1.12790       21.9217     -0.453970      -3.42630      -2.45117      0.327534      0.447537      0.486790      0.557583      0.578659      0.603058
  66   9 3133.8580    4.6029  1.5165 12.9678  0.0000      0.488049  0.0219   0.0376   0.0388    0.0458   0.0000      0.345997   441.9306      0.442348       21.1636      -1.58671      -3.49030      -2.99236      0.356492      0.489605      0.539041      0.609399      0.636891      0.662261
  66  10 3328.4566    4.0884  2.3185 12.5011  0.0000      0.949035  0.0270   0.0268   0.0502    0.0335   0.0000      0.195915   442.2544      0.841353       20.0875      -1.06693      -3.27445      -2.65342      0.448402      0.612364      0.675643      0.767429      0.780877      0.824594
  66  11 3520.4610    3.2812  3.9549 11.8583  0.0000      0.626042  0.0387   0.0163   0.0700    0.0262   0.0000      0.114328   441.2447      0.556782       20.7513     -0.223458      -2.39826      -4.06218      0.628965      0.842504      0.938980       1.05571       1.09811       1.14096
  66  12 3710.2894    2.5202  6.4815 11.4856  0.0000      0.706844  0.0665   0.0097   0.1100    0.0226   0.0000      0.106047   440.3408       2.16272       18.3491      -1.45407      -2.12113     -0.872854      0.972019       1.33796       1.48618       1.66456       1.75742       1.80970
  67   1 1259.0214    0.1034  0.1287  9.4032  0.0000       15.5250  0.0085   0.0042   0.0177    0.0143   0.0000       40.4915   440.5381      0.190272       21.6621      0.617065      -3.78266     -0.159625      0.161946      0.237032      0.261689      0.272966      0.298199      0.356313
  67   2 1584.8287    0.2635  0.3087  9.3465  0.0000       20.6510  0.0092   0.0051   0.0178    0.0203   0.0000       3.74983   441.2177    -0.0983935       21.6773     -0.493975      -4.28709     0.0287684      0.192665      0.260892      0.284479      0.310081      0.336953      0.345806
  67   3 1849.2279    0.5412  0.6011  9.3594  0.0000       12.8326  0.0115   0.0068   0.0235    0.0359   0.0000       1.13387   441.7946      0.120288       21.3748     -0.849342      -3.39645     -0.265493      0.231642      0.299238      0.331029      0.385834      0.411513      0.431360
  67   4 2092.7895    0.9030  0.9284  9.9044  0.0001       7.40890  0.0154   0.0093   0.0311    0.0496   0.0000      0.755151   441.9958     -0.424091       21.6556      0.409868      -3.66106     -0.239272      0.278396      0.381555      0.416781      0.479692      0.506618      0.532829
  67   5 2321.9934    1.4523  1.2961 10.6117  0.0000       5.22813  0.0206   0.0129   0.0379    0.0534   0.0000      0.601850   442.2028       1.16710       21.7265      0.227635      -2.37822     -0.661969      0.327164      0.449912      0.488738      0.572081      0.581681      0.627983
  67   6 2536.6539    2.1895  1.3945 11.6624 -0.0013       2.28716  0.0216   0.0192   0.0395    0.0453   0.0000      0.515757   442.3502     -0.465052       21.7927     -0.167201      -5.17533     -0.148529      0.350132      0.476794      0.524983      0.608572      0.632114      0.664970
  67   7 2745.6596    3.1800  1.3618 12.3064  0.0023       1.85053  0.0204   0.0277   0.0377    0.0491   0.0000      0.490841   442.1734       1.43869       20.6740      -1.56876      -3.94333     -0.855729      0.331850      0.445235      0.498802      0.568693      0.571801      0.606466
  67   8 2950.4483    4.2156  1.2177 13.0770 -0.0003       1.04120  0.0194   0.0389   0.0353    0.0507   0.0000      0.532089   442.4144      0.742507       21.2219      0.530857      -3.09904      -1.37041      0.315686      0.436963      0.484423      0.552842      0.568218      0.591536
  67   9 3149.7741    4.6147  1.4025 13.1905  0.0000       1.25867  0.0211   0.0397   0.0380    0.0470   0.0000      0.438483   442.5774      0.681571       20.3011     -0.881161      -3.15060     -0.693560      0.339621      0.451701      0.502634      0.575314      0.596036      0.633045
  67  10 3345.1240    4.0850  2.2940 12.5427 -0.0001      0.844914  0.0274   0.0270   0.0496    0.0346   0.0000      0.228266   441.5639       1.19407       21.7530     -0.457176      -3.17586      -3.21651      0.440142      0.595768      0.656271      0.748260      0.787745      0.821869
  67  11 3537.7909    3.1692  4.0596 11.8935  0.0001      0.383205  0.0408   0.0156   0.0719    0.0257   0.0000      0.117494   440.7877     -0.418873       22.1822      -2.85577      -2.30489      -2.28269      0.640823      0.888445      0.971605       1.10051       1.15011       1.20308
  67  12 3728.4208    2.4827  6.8728 11.4845  0.0005      0.591035  0.0713   0.0092   0.1150    0.0224   0.0000     0.0966948   441.9857     -0.392206       20.0860      0.383969      -2.46442      -7.74134       1.00342       1.35820       1.51656       1.69772       1.77303       1.84011
  68   1 1267.0546    0.0969  0.1233  9.3821  0.0000       5.93677  0.0089   0.0042   0.0162    0.0145   0.0000       45.8463   440.4285     -0.326482       21.6655     -0.113305      -4.18674      0.139513      0.170136      0.233378      0.256795      0.275899      0.321643      0.326541
  68   2 1594.0449    0.2749  0.3002  9.3135  0.0000       18.1941  0.0090   0.0052   0.0168    0.0208   0.0000       3.47201   441.6604     -0.230805       21.4448     -0.129486      -4.05637      0.524436      0.187967      0.258096      0.295282      0.305680      0.297592      0.350578
  68   3 1859.3094    0.5474  0.6279  9.3901  0.0000       12.7465  0.0122   0.0067   0.0239    0.0361   0.0000       1.12071   441.9694     0.0272478       20.9277      0.277090      -4.38148    -0.0135139      0.234636      0.327582      0.349751      0.405918      0.419686      0.445992
  68   4 2104.2241    0.9180  0.9524 10.0145  0.0000       7.94949  0.0161   0.0094   0.0313    0.0461   0.0000      0.775418   442.2289      0.213803       21.7432     -0.794812      -3.83567     -0.623156      0.275858      0.374113      0.424808      0.470768      0.498776      0.523623
  68   5 2334.2124    1.4688  1.3596 10.6874  0.0000       4.93756  0.0209   0.0127   0.0392    0.0466   0.0000      0.550819   442.7992     0.0225282       20.8422      -1.00990      -2.88005     -0.153392      0.334439      0.466341      0.517900      0.573193      0.606261      0.625999
  68   6 2549.7252    2.2709  1.4593 11.4778  0.0010       2.71928  0.0216   0.0189   0.0395    0.0467   0.0000      0.449720   442.1100   -0.00433254       21.9748     -0.895239      -3.88739     -0.903726      0.343179      0.464874      0.513462      0.595777      0.604947      0.636364
  68   7 2759.8479    3.2012  1.3796 12.2785  0.0000       2.03791  0.0204   0.0275   0.0377    0.0488   0.0000      0.448670   441.8701      0.358419       21.6057      0.101271      -2.85382     -0.940426      0.329309      0.452823      0.495425      0.580132      0.599644      0.634476
  68   8 2965.4806    4.2701  1.2199 13.0419  0.0000       2.08814  0.0192   0.0394   0.0349    0.0519   0.0000      0.526321   442.4141     -0.617865       20.6473     -0.970660      -4.25882      -1.54438      0.310311      0.415513      0.450607      0.533955      0.551091      0.593395
  68   9 3165.5570    4.6057  1.5485 13.0625  0.0000       1.57687  0.0218   0.0372   0.0402    0.0425   0.0000      0.390360   442.2386      0.659465       21.3860      -1.08247      -3.17447      -1.68357      0.344738      0.467747      0.522464      0.593990      0.605835      0.649961
  68  10 3361.6929    4.0042  2.4485 12.5072  0.0000       1.00408  0.0281   0.0254   0.0515    0.0318   0.0000      0.209323   442.2108    -0.0417623       21.8563      0.789076      -3.29588      -4.68217      0.446209      0.610244      0.668797      0.770048      0.807759      0.842172
  68  11 3555.2022    3.1223  4.4718 11.7949  0.0003      0.538379  0.0431   0.0144   0.0777    0.0250   0.0000      0.112866   440.7727     -0.360384       21.7749     -0.490345      -4.06768      -2.89587      0.665087      0.910867       1.00510       1.12752       1.19831       1.25235
  68  12 3746.3255    2.4456  7.1801 11.4431 -0.0006      0.451747  0.0756   0.0087   0.1196    0.0221   0.0000     0.0996378   442.4826    -0.0399412       20.8752     -0.584872      -5.43923      -2.56144       1.03172       1.40417       1.57386       1.74956       1.83857       1.92896
  69   1 1275.0301    0.1017  0.1265  9.3594  0.0000       89.4045  0.0077   0.0042   0.0176    0.0160   0.0000       40.0720   440.5021     -0.242121       21.5404      0.714941      -3.79663      0.298847      0.154240      0.197506      0.227001      0.261309      0.272199      0.305207
  69   2 1603.1646    0.2798  0.3552  9.2930  0.0000       22.6047  0.0099   0.0050   0.0199    0.0212   0.0000       3.19326   441.3783     -0.396338       21.7472      0.235451      -3.96169      0.274596      0.217083      0.315592      0.354499      0.388948      0.396560      0.438939
  69   3 1869.2386    0.5627  0.6685  9.3869 -0.0000       10.9106  0.0128   0.0066   0.0241    0.0373   0.0000       1.04093   442.4297     -0.619577       21.3487      0.824852      -4.09078     -0.857740      0.231913      0.317339      0.361191      0.403926      0.427789      0.452578
  69   4 2115.5722    0.9519  0.9595  9.9270  0.0000       7.32060  0.0156   0.0095   0.0310    0.0491   0.0000      0.729621   442.5692     -0.152311       21.2830     -0.184513      -3.28613      0.427808      0.260189      0.357695      0.408394      0.437476      0.465820      0.492208
  69   5 2346.3089    1.5269  1.3196 10.6972  0.0000       5.24872  0.0205   0.0133   0.0379    0.0513   0.0000      0.567359   442.2993     -0.366562       21.9682     -0.794517      -4.32056     -0.510194      0.327938      0.443817      0.463738      0.548754      0.563776      0.605513
  69   6 2562.7468    2.3712  1.4504 11.4451  0.0000       2.79665  0.0211   0.0194   0.0379    0.0499   0.0000      0.446419   442.4416      0.482032       21.0829     -0.704872      -3.25852      -1.12616      0.334444      0.455340      0.505448      0.578807      0.595033      0.623761
  69   7 2773.9295    3.3265  1.3742 12.3685  0.0000       1.91180  0.0203   0.0282   0.0374    0.0469   0.0000      0.461342   442.2211      0.790915       21.2542     0.0469710      -3.70411     -0.789376      0.318722      0.441411      0.491260      0.558268      0.576862      0.593704
  69   8 2980.3784    4.3698  1.3405 12.8999  0.0000       1.78336  0.0200   0.0375   0.0355    0.0515   0.0000      0.440495   442.4314      0.339721       21.9753     -0.389722      -3.20003      -2.63296      0.321956      0.433953      0.480644      0.547979      0.587865      0.614867
  69   9 3181.1583    4.5974  1.4901 13.2696  0.0000       1.52372  0.0220   0.0382   0.0389    0.0414   0.0000      0.434122   442.1957      0.180114       20.6524     0.0828301      -4.33992      -1.93261      0.341037      0.461718      0.519577      0.576610      0.613241      0.631929
  69  10 3378.0783    3.8733  2.5928 12.5093  0.0001      0.594656  0.0294   0.0237   0.0530    0.0295   0.0000      0.197680   442.6960      0.979221       21.4480      -1.85628      -1.37661      -3.67063      0.455564      0.623413      0.690748      0.776439      0.814147      0.841071
  69  11 3572.4194    3.0355  4.6411 11.7595 -0.0005      0.540846  0.0453   0.0136   0.0796    0.0248   0.0000      0.105667   442.2411      0.817098       22.7048      0.142255      -4.29805      -5.87472      0.686031      0.955748       1.06207       1.18669       1.24710       1.29037
  69  12 3764.4074    2.3867  7.3945 11.4778 -0.0011      0.661064  0.0782   0.0085   0.1239    0.0214   0.0000      0.101771   441.9668       1.52804       22.2571      -2.06285      -7.61640      -5.06161       1.02691       1.41845       1.56286       1.77190       1.85247       1.93520
  70   1 1282.9106    0.1161  0.1289  9.3845  0.0000       32.0599  0.0077   0.0042   0.0143    0.0147   0.0000       32.2941   440.5381     -0.346627       21.2558      0.411460      -4.07421    -0.0803017      0.147064      0.194274      0.225163      0.269231      0.254301      0.269349
  70   2 1612.1836    0.2879  0.3274  9.3638  0.0000       19.5950  0.0087   0.0052   0.0183    0.0208   0.0000       3.15884   441.6191    -0.0507184       21.2730     -0.153858      -4.24545      0.481421      0.172378      0.241345      0.262160      0.284404      0.308269      0.314891
  70   3 1879.1590    0.5877  0.6624  9.4226  0.0000       11.0867  0.0117   0.0068   0.0244    0.0366   0.0000       1.02245   442.2347     -0.400347       21.8636     -0.361987      -4.26990    -0.0785977      0.221109      0.290536      0.329606      0.371815      0.378235      0.404951
  70   4 2126.7887    0.9662  1.0312 10.0220  0.0000       6.71245  0.0169   0.0094   0.0326    0.0513   0.0000      0.732588   442.1076    -0.0556009       20.9298      0.210038      -3.40831     -0.626136      0.276693      0.376632      0.419146      0.479960      0.495424      0.521546
  70   5 2358.2992    1.5892  1.4057 10.8781  0.0000       5.62590  0.0212   0.0136   0.0391    0.0476   0.0000      0.538254   442.4908      0.130130       20.9934     -0.141868      -4.30083     -0.716771      0.330788      0.442912      0.494076      0.557919      0.575608      0.625541
  70   6 2575.5812    2.3690  1.4893 11.7043  0.0000       2.32091  0.0218   0.0194   0.0386    0.0434   0.0000      0.436774   441.7694      0.454027       21.3145      0.317420      -3.88341     -0.887655      0.342184      0.454497      0.500254      0.574702      0.594771      0.629764
  70   7 2787.8973    3.4264  1.3025 12.5824  0.0000       2.33481  0.0198   0.0301   0.0363    0.0476   0.0000      0.535519   441.9397     -0.218647       21.2894      0.366416      -3.33381      -2.27046      0.304665      0.414031      0.456945      0.518842      0.535916      0.575784
  70   8 2995.1372    4.5002  1.2657 13.0809  0.0000      0.939106  0.0186   0.0396   0.0351    0.0487   0.0000      0.482101   442.1832       1.23454       21.4694     -0.828675      -3.90668      -1.34007      0.293529      0.397683      0.445513      0.523393      0.543210      0.565044
  70   9 3196.7230    4.6070  1.6510 12.9851  0.0000       1.33248  0.0226   0.0353   0.0403    0.0417   0.0000      0.332924   442.0568      0.478245       21.3453      -1.34464      -3.42924      -2.79612      0.348278      0.481352      0.521118      0.594917      0.620218      0.652109
  70  10 3394.4361    3.8046  2.5893 12.5049 -0.0000      0.927830  0.0294   0.0231   0.0529    0.0301   0.0000      0.195034   442.7458       1.36058       20.8547      -2.35279      -2.04391      -4.18678      0.456563      0.607930      0.689560      0.768142      0.803539      0.842208
  70  11 3589.5646    3.0099  4.8694 11.7592  0.0001      0.658775  0.0468   0.0130   0.0822    0.0244   0.0000      0.115788   441.0198      0.443797       23.8378      -1.23478      -3.40619      -5.37249      0.688361      0.936707       1.05404       1.17332       1.22764       1.28578
  70  12 3782.0240    2.3476  8.1200 11.5003  0.0029      0.158611  0.0873   0.0078   0.1333    0.0202   0.0000      0.101064   441.8791      -1.45462       20.9755      -1.85034      -4.51060      -2.95803       1.10370       1.51611       1.70481       1.88514       2.01862       2.10776
  71   1 1290.7466    0.1160  0.1210  9.3701  0.0000       75.0100  0.0073   0.0042   0.0137    0.0153   0.0000       32.4568   440.5977    -0.0756124       21.3428     0.0720144      -4.24604      0.185546      0.130186      0.188152      0.198400      0.235056      0.237226      0.247420
  71   2 1621.0893    0.2982  0.3429  9.3033  0.0000       17.9249  0.0090   0.0052   0.0179    0.0215   0.0000       2.89917   441.5793     -0.630650       21.4883     -0.212411      -4.11929     -0.326427      0.187726      0.241880      0.275939      0.309244      0.327469      0.347220
  71   3 1888.9940    0.5883  0.6911  9.4515  0.0000       11.1726  0.0126   0.0068   0.0250    0.0378   0.0000       1.00128   441.9173    -0.0129780       21.1164      0.497458      -3.53223    -0.0536349      0.225249      0.314028      0.348656      0.384764      0.399170      0.426992
  71   4 2137.9463    0.9831  1.1211  9.9878  0.0000       7.19806  0.0187   0.0092   0.0338    0.0514   0.0000      0.731641   442.5195      0.241106       21.0700     -0.990810      -4.69762       1.30559      0.281171      0.396590      0.433750      0.492869      0.522228      0.549271
  71   5 2370.1119    1.6202  1.3633 10.8992 -0.0001       4.24408  0.0203   0.0139   0.0381    0.0480   0.0000      0.534173   442.4064     -0.587094       20.5885     -0.315025      -1.78112      0.579455      0.314463      0.440676      0.478048      0.547940      0.567562      0.599266
  71   6 2588.4226    2.4331  1.4641 11.7073  0.0000       1.85289  0.0211   0.0197   0.0384    0.0428   0.0000      0.442216   442.2322     -0.117592       21.3091      0.624817      -3.80602      -2.34803      0.323400      0.440987      0.481461      0.559332      0.564747      0.595001
  71   7 2801.7879    3.5035  1.2970 12.6212  0.0001       2.12371  0.0198   0.0306   0.0348    0.0477   0.0000      0.530521   441.9114      0.152615       22.0525    -0.0340713      -2.59936      -1.05063      0.305788      0.423686      0.462390      0.516963      0.533981      0.569774
  71   8 3009.8230    4.4323  1.2838 13.0679  0.0000      0.494408  0.0194   0.0387   0.0351    0.0514   0.0000      0.486292   442.4898     0.0618184       22.0050     -0.674273      -3.45686      -1.58788      0.300538      0.402264      0.445875      0.506789      0.514638      0.559550
  71   9 3212.1585    4.4979  1.7502 13.0774  0.0004       1.36553  0.0235   0.0336   0.0417    0.0365   0.0000      0.293141   441.9541      0.261010       20.9249      0.690527      -2.48133      -2.68267      0.354917      0.490120      0.539675      0.617624      0.642097      0.671027
  71  10 3410.7266    3.7509  2.9131 12.3625  0.0000       1.15729  0.0316   0.0213   0.0556    0.0285   0.0000      0.170378   441.6577      0.264975       21.3050     0.0466385      -4.06686      -3.59745      0.472418      0.649778      0.730234      0.812516      0.864555      0.901065
  71  11 3606.5533    2.9334  5.0620 11.7515 -0.0009      0.680393  0.0495   0.0123   0.0854    0.0237   0.0000      0.122541   440.9868       1.12450       23.6372      -2.84741      -2.34412      -2.66216      0.701552      0.963534       1.07408       1.21630       1.26644       1.33813
  71  12 3799.5991    2.1990  8.0742 11.5136 -0.0008      0.111997  0.0934   0.0074   0.1411    0.0197   0.0000      0.112789   440.5057       1.37666       19.0023      0.303356      -1.91394      -6.49316       1.16184       1.59498       1.76925       1.98717       2.09504       2.19385
  72   1 1298.5074    0.1211  0.1411  9.3843  0.0000       19.1648  0.0076   0.0043   0.0157    0.0147   0.0000       26.7532   440.2868     -0.699585       21.4506      0.295978      -3.52920     -0.151877      0.170404      0.199776      0.227427      0.278135      0.302592      0.315094
  72   2 1629.9101    0.2975  0.3470  9.3349  0.0000       18.7708  0.0094   0.0051   0.0176    0.0218   0.0000       2.94910   441.7278    -0.0813287       21.4461     0.0527679      -3.54381     -0.179414      0.195115      0.269403      0.297474      0.330740      0.344180      0.368542
  72   3 1898.7276    0.5954  0.7237  9.4342  0.0000       10.0055  0.0129   0.0066   0.0256    0.0385   0.0000      0.980281   441.4534     -0.181750       20.9741     -0.857383      -3.91525     -0.440264      0.220315      0.300613      0.338502      0.378549      0.395304      0.416260
  72   4 2148.9901    1.0243  1.0601 10.1339  0.0001       7.43270  0.0173   0.0098   0.0328    0.0515   0.0000      0.736199   441.8632     -0.209733       21.3143     -0.330061      -3.95811      0.854955      0.271831      0.373646      0.414003      0.463673      0.492398      0.522549
  72   5 2381.9120    1.6558  1.3986 10.9797  0.0000       4.57122  0.0214   0.0140   0.0372    0.0470   0.0000      0.525966   442.7269      -1.07338       21.7675     0.0991507      -3.59763      -1.44777      0.319394      0.439745      0.482473      0.553313      0.586431      0.609694
  72   6 2601.1877    2.5125  1.4917 11.7262 -0.0000       2.59213  0.0217   0.0200   0.0379    0.0451   0.0000      0.464146   442.2577     -0.506991       20.8658     -0.345914      -4.49284      -1.20271      0.328244      0.440122      0.488457      0.553660      0.589270      0.618200
  72   7 2815.5513    3.5598  1.3299 12.5541  0.0000       1.14327  0.0195   0.0301   0.0360    0.0463   0.0000      0.474458   442.0022     0.0553286       21.8537      -1.54800      -4.12700      -1.01402      0.289790      0.389374      0.443106      0.496984      0.528009      0.538790
  72   8 3024.4633    4.5206  1.3629 13.0199  0.0000       1.95490  0.0193   0.0375   0.0366    0.0463   0.0000      0.427652   442.2592      0.795088       21.8106      -1.27305      -3.44694      -2.02288      0.285833      0.397556      0.430807      0.500022      0.518267      0.551281
  72   9 3227.5200    4.4943  1.8377 12.9490  0.0000       1.09634  0.0235   0.0321   0.0421    0.0360   0.0000      0.297307   442.4497      0.390554       21.4139      -1.09880      -3.51042      -2.48347      0.352350      0.475441      0.525951      0.614598      0.626261      0.659067
  72  10 3426.8442    3.6832  3.0348 12.2835 -0.0001      0.903031  0.0314   0.0202   0.0576    0.0276   0.0000      0.158772   441.2261      0.771170       22.0950       1.01627      -3.80852      -3.36310      0.469789      0.643100      0.712152      0.802547      0.845105      0.877562
  72  11 3623.5520    2.9010  5.5296 11.7016  0.0011      0.623684  0.0532   0.0115   0.0915    0.0237   0.0000     0.0999802   441.6586      -2.32041       25.1309     -0.811705      -2.08006      -2.99753      0.741298       1.01395       1.12506       1.27385       1.33363       1.39149
  72  12 3817.9026    2.1161  7.9481 11.4901 -0.0008       1.26925  0.0917   0.0074   0.1407    0.0200   0.0000      0.116969   439.1261      0.615384       23.0782      -4.39427      -1.74101      -2.35116       1.12403       1.55219       1.73372       1.94039       2.03823       2.13039
  73   1 1306.2115    0.1134  0.1385  9.4114  0.0000       60.5159  0.0080   0.0041   0.0167    0.0151   0.0000       31.4249   440.3106    -0.0237539       21.6750    -0.0716315      -3.95773     0.0722817      0.141112      0.188397      0.246144      0.254484      0.254219      0.295490
  73   2 1638.6374    0.3146  0.3690  9.2998  0.0000       18.6506  0.0091   0.0051   0.0185    0.0227   0.0000       2.55796   441.5463     -0.406966       21.3647     -0.280917      -3.64815     -0.103303      0.167562      0.231000      0.251349      0.285980      0.287050      0.307071
  73   3 1908.4119    0.6291  0.7219  9.4855  0.0000       10.8634  0.0127   0.0069   0.0252    0.0399   0.0000      0.974118   442.1387     -0.405996       21.4512       1.14974      -3.82861     0.0951637      0.224388      0.299365      0.335395      0.374470      0.406785      0.428189
  73   4 2159.9413    1.0393  1.1570  9.9891 -0.0000       6.84716  0.0185   0.0095   0.0341    0.0572   0.0000      0.706365   442.4076     -0.307324       21.1687      0.146786      -4.11531      -1.14091      0.285829      0.396637      0.430785      0.493160      0.512100      0.536712
  73   5 2393.5060    1.7083  1.5365 10.8236  0.0000       2.86010  0.0214   0.0132   0.0391    0.0456   0.0000      0.431282   442.2805     -0.139644       21.8303      -1.36923      -2.87793     -0.677045      0.320660      0.424467      0.472600      0.540903      0.560756      0.581160
  73   6 2613.8181    2.6205  1.4822 11.6578  0.0000       3.02493  0.0204   0.0204   0.0375    0.0465   0.0000      0.435502   442.0974     -0.166738       21.4914      -1.53872      -3.50116     -0.924189      0.305134      0.416550      0.464193      0.529089      0.554656      0.585271
  73   7 2829.1971    3.6992  1.2897 12.6625  0.0010      0.973556  0.0190   0.0318   0.0350    0.0500   0.0000      0.506802   442.5348     -0.136734       20.6167      -1.06629      -3.35727      -1.03119      0.283672      0.389061      0.420585      0.487819      0.521972      0.549752
  73   8 3038.8859    4.5640  1.3835 13.0277  0.0000       1.37682  0.0199   0.0375   0.0351    0.0474   0.0000      0.414132   442.0787      0.700146       21.5050      -1.34086      -2.95410      -1.27543      0.299892      0.409575      0.459123      0.507309      0.537955      0.574638
  73   9 3242.7139    4.5069  1.9077 12.8823  0.0000      0.986982  0.0239   0.0312   0.0426    0.0364   0.0000      0.279100   442.9155      0.567337       20.8332     -0.657355      -2.36943      -1.62307      0.356527      0.490465      0.547108      0.616099      0.647357      0.673618
  73  10 3442.9200    3.6189  3.3683 12.2104  0.0000      0.875021  0.0334   0.0187   0.0606    0.0267   0.0000      0.145487   441.6713     -0.298209       21.7218     -0.286291      -3.99122      -2.39532      0.491600      0.672507      0.746601      0.847326      0.886266      0.948372
  73  11 3640.1456    2.8124  5.6143 11.7525 -0.0007      0.262670  0.0560   0.0110   0.0934    0.0229   0.0000      0.108663   442.4380      0.553802       22.2487      0.563449      -2.18579      -3.21058      0.751936       1.05140       1.15586       1.31226       1.36239       1.45214
  74   1 1313.8480    0.1205  0.1417  9.3200  0.0000       47.3085  0.0073   0.0040   0.0159    0.0149   0.0000       27.4693   440.4508    -0.0653894       21.6305      0.172383      -4.36335     -0.171484      0.150438      0.199559      0.222776      0.240549      0.259348      0.263770
  74   2 1647.2593    0.3231  0.3963  9.2233  0.0000       20.4488  0.0096   0.0051   0.0195    0.0240   0.0000       2.44222   441.6390     -0.365545       21.6326     -0.101927      -3.61135     -0.248093      0.175753      0.249902      0.277086      0.311754      0.328359      0.339319
  74   3 1918.0188    0.6350  0.7908  9.3757  0.0000       11.4527  0.0134   0.0066   0.0271    0.0411   0.0000      0.931140   441.9213     -0.230404       21.2902     -0.998299      -4.03315      0.252146      0.215015      0.298731      0.338432      0.371453      0.391736      0.412712
  74   4 2170.8018    1.0730  1.1273 10.1655  0.0000       6.64860  0.0180   0.0100   0.0335    0.0520   0.0000      0.725564   442.2368    -0.0946219       22.2935     -0.535842      -3.76128      -1.01422      0.275615      0.363822      0.405650      0.462984      0.480498      0.507444
  74   5 2405.0606    1.7643  1.4435 10.9737  0.0003       3.16598  0.0209   0.0143   0.0374    0.0466   0.0000      0.477054   441.5391      0.250133       22.2831      0.664129      -3.53121      -1.07598      0.307779      0.415518      0.465475      0.527016      0.554014      0.579429
  74   6 2626.4191    2.6350  1.5223 11.7368 -0.0003       2.55771  0.0210   0.0203   0.0384    0.0429   0.0000      0.416105   442.8143      0.228487       21.9947     -0.829975      -4.51890      -1.38760      0.312834      0.425006      0.462637      0.536125      0.557575      0.587311
  74   8 3053.2556    4.6760  1.3938 12.9839  0.0002      0.554338  0.0196   0.0377   0.0358    0.0479   0.0000      0.425743   442.4144      0.128923       21.6166     -0.139533      -4.40365      -2.10865      0.296035      0.386149      0.434963      0.493636      0.529560      0.542238
  74   9 3257.9274    4.4182  1.9614 12.8862  0.0000       1.14637  0.0248   0.0303   0.0438    0.0350   0.0000      0.275244   442.2592      0.819898       21.2594      -1.06621      -3.53309      -3.42836      0.351115      0.494913      0.531945      0.611128      0.641707      0.686329
  74  10 3458.7706    3.5442  3.4725 12.1454  0.0003      0.388741  0.0344   0.0180   0.0622    0.0265   0.0000      0.137978   442.8944       1.99293       20.6386     -0.313908      -2.55651      -2.26324      0.498884      0.683351      0.756958      0.853469      0.888681      0.932733
  74  11 3657.1330    2.7076  5.8075 11.7168 -0.0001      0.719261  0.0591   0.0104   0.0988    0.0225   0.0000      0.107953   442.3607      -1.02390       22.1999      0.595201      -6.00840      -4.34427      0.771392       1.06523       1.19583       1.32929       1.41524       1.48335
  75   1 1321.4388    0.1259  0.1578  9.3704  0.0000       58.9505  0.0080   0.0040   0.0169    0.0153   0.0000       22.8985   440.3644    -0.0707030       21.2066     0.0823692      -4.09998     -0.306159      0.155371      0.204590      0.241523      0.244081      0.280820      0.276051
  75   2 1655.8008    0.3237  0.3562  9.3452  0.0000       25.0141  0.0087   0.0052   0.0176    0.0226   0.0000       2.72952   441.5287     -0.165987       21.9728    -0.0992699      -4.16401     0.0137320      0.170355      0.218495      0.248954      0.277098      0.314976      0.333417
  75   3 1927.5384    0.6590  0.7467  9.5002  0.0000       11.6296  0.0125   0.0070   0.0256    0.0396   0.0000      0.946834   441.9288     -0.116399       21.2554     0.0518580      -3.67054      0.131368      0.208920      0.286207      0.322667      0.347023      0.369373      0.400704
  75   4 2181.5702    1.1085  1.1871 10.1648  0.0000       6.39848  0.0189   0.0098   0.0341    0.0527   0.0000      0.706723   442.3820      0.663757       22.0691   -0.00866683      -3.93498     -0.406995      0.266763      0.367667      0.405947      0.472912      0.485691      0.499928
  75   5 2416.5612    1.7641  1.4726 11.1481  0.0000       3.03615  0.0215   0.0140   0.0377    0.0412   0.0000      0.472964   441.6603      0.562836       21.0932     -0.561169      -3.49417      -1.11776      0.320128      0.430112      0.473396      0.541924      0.570395      0.607424
  75   6 2638.9258    2.6484  1.5741 11.8738 -0.0001       3.11651  0.0215   0.0201   0.0392    0.0393   0.0000      0.408213   442.3468    -0.0235273       22.8770    -0.0164397      -4.01828     -0.658860      0.308658      0.422786      0.461982      0.531510      0.550675      0.578745
  75   7 2856.3439    3.7835  1.3504 12.7643 -0.0005       1.82277  0.0198   0.0314   0.0358    0.0458   0.0000      0.489909   442.1774      0.249541       21.5416     -0.667124      -3.11928      -2.41585      0.287979      0.389855      0.432983      0.489782      0.522471      0.537996
  75   8 3067.5558    4.6476  1.3675 13.1511  0.0003       1.92848  0.0194   0.0381   0.0354    0.0461   0.0000      0.434426   442.7171      0.746106       21.9399      -1.47686      -3.58229      -1.92266      0.283829      0.387762      0.427550      0.487318      0.498153      0.530464
  75   9 3272.9736    4.4100  2.0271 12.8895  0.0000       1.33000  0.0247   0.0295   0.0435    0.0333   0.0000      0.271953   442.5873      0.695847       20.4578     -0.712719      -4.12456      -2.58752      0.353356      0.487680      0.539993      0.615052      0.644432      0.665721
  75  10 3474.7283    3.5074  3.5024 12.1434  0.0000      0.592736  0.0348   0.0175   0.0621    0.0269   0.0000      0.140796   441.7978      0.102688       20.8978     -0.791517      -2.78920      -2.73281      0.499618      0.672461      0.749350      0.839944      0.897721      0.942028
  75  11 3673.7307    2.7013  6.1857 11.7499  0.0000      0.689732  0.0623   0.0100   0.1027    0.0222   0.0000      0.107600   441.0747     -0.867106       22.0066      -1.16653      -3.32300      -3.91740      0.790223       1.08464       1.20228       1.35138       1.42208       1.48644
  76   1 1328.9618    0.1264  0.1246  9.3479  0.0000       45.5044  0.0062   0.0041   0.0133    0.0147   0.0000       26.9695   440.3724     0.0288383       21.5114     -0.198641      -4.35681      0.202834      0.113003      0.145772      0.173499      0.186645      0.204580      0.230769
  76   2 1664.2383    0.3298  0.3753  9.3008  0.0000       26.0729  0.0091   0.0052   0.0179    0.0233   0.0000       2.63845   441.4957      0.206968       21.4373      0.124902      -4.20318      0.104949      0.169429      0.217759      0.248450      0.273399      0.284767      0.304831
  76   3 1937.0040    0.6704  0.7781  9.4619  0.0000       9.58970  0.0131   0.0070   0.0258    0.0421   0.0000      0.896582   441.7263     -0.126323       21.5915    -0.0140865      -4.16492     -0.685271      0.213165      0.286868      0.319744      0.357966      0.389083      0.404143
  76   4 2192.2347    1.1140  1.0954 10.4064  0.0000       5.81373  0.0177   0.0103   0.0330    0.0475   0.0000      0.763434   442.4755      0.280365       21.1183      0.171005      -4.13596     -0.309669      0.260312      0.358415      0.394954      0.449054      0.466753      0.501146
  76   5 2427.9532    1.8273  1.5069 11.1444  0.0000       3.01497  0.0216   0.0143   0.0388    0.0418   0.0000      0.483315   442.5006      0.409338       22.1669      -1.28804      -5.45970     -0.847054      0.303189      0.404668      0.454402      0.509139      0.533524      0.566387
  76   6 2651.3144    2.7584  1.4917 11.8893  0.0000       2.04756  0.0207   0.0215   0.0374    0.0446   0.0000      0.419975   443.0459      0.453170       22.1390     -0.645836      -3.84349      -1.25256      0.296829      0.407813      0.438528      0.499687      0.534427      0.554416
  76   7 2869.7992    3.9074  1.4122 12.5583  0.0002       2.15774  0.0195   0.0309   0.0352    0.0482   0.0000      0.419506   442.6957    -0.0377514       20.8902     -0.833794      -3.31479      -1.10856      0.281941      0.373035      0.422003      0.481831      0.509278      0.532285
  76   8 3081.7462    4.6143  1.4491 13.1659  0.0000       1.79676  0.0200   0.0369   0.0371    0.0428   0.0000      0.450459   442.1869      0.623809       21.6918     -0.704593      -3.90039      -2.11912      0.290521      0.391630      0.430709      0.486400      0.507598      0.531461
  76   9 3287.8986    4.3182  2.1019 12.8535  0.0003      0.614731  0.0253   0.0284   0.0456    0.0331   0.0000      0.264361   442.1060      0.289654       21.8759      -1.52929      -4.27132      -2.42869      0.359079      0.488358      0.538974      0.610760      0.636247      0.671935
  76  10 3490.5188    3.4602  3.6651 12.0580  0.0000      0.676091  0.0358   0.0167   0.0635    0.0267   0.0000      0.133982   442.7466       1.05670       19.6483      -1.30676      -2.58892      -1.96164      0.506718      0.683499      0.757850      0.848079      0.910082      0.953950
  76  11 3689.9358    2.6073  6.7502 11.7247  0.0003      0.317156  0.0706   0.0091   0.1121    0.0211   0.0000      0.112156   441.3411     -0.942400       22.8482       2.00802      -2.87891      -2.87141      0.855731       1.16151       1.30346       1.46304       1.56340       1.62879
  77   1 1336.4159    0.1258  0.1357  9.3772  0.0000       57.7783  0.0064   0.0040   0.0146    0.0153   0.0000       25.8388   440.5495      0.290335       21.2283      0.228700      -3.73857      0.194315      0.117808      0.156914      0.179328      0.200254      0.217190      0.225478
  77   2 1672.5707    0.3407  0.4312  9.3197  0.0000       20.1172  0.0099   0.0050   0.0199    0.0247   0.0000       2.27387   441.5869    -0.0361101       21.8091      0.369680      -4.57118     0.0705261      0.177556      0.245445      0.264493      0.304421      0.310702      0.338911
  77   3 1946.3946    0.6879  0.8053  9.7061  0.0000       10.5008  0.0134   0.0071   0.0270    0.0377   0.0000      0.944496   441.8140     -0.327456       21.3900      0.279728      -3.92358     -0.480063      0.209534      0.289778      0.318486      0.363476      0.379547      0.389677
  77   4 2202.8401    1.1364  1.2496 10.2660 -0.0006       6.77584  0.0195   0.0098   0.0355    0.0500   0.0000      0.687275   442.5737     -0.242941       21.8858     0.0504005      -3.65267     -0.427444      0.272784      0.369459      0.420102      0.479318      0.500280      0.533081
  77   5 2439.2479    1.9183  1.4917 11.1334  0.0000       3.45722  0.0208   0.0148   0.0380    0.0457   0.0000      0.477548   442.9686     -0.559576       20.8949     -0.534649      -3.97192      -1.32729      0.296838      0.401445      0.444485      0.502778      0.530101      0.557546
  77   6 2663.6143    2.8143  1.4907 12.0146  0.0000       2.03492  0.0206   0.0219   0.0374    0.0432   0.0000      0.434138   443.3618      0.520188       20.9046      0.290919      -3.41449     -0.484666      0.284840      0.391036      0.421187      0.479826      0.518779      0.538860
  77   7 2883.0851    3.8770  1.2866 13.0356  0.0000       1.58824  0.0190   0.0334   0.0353    0.0443   0.0000      0.541277   442.6936     -0.324142       21.5594     -0.901204      -4.05408      -2.87897      0.268069      0.368234      0.400602      0.464293      0.475635      0.510663
  77   8 3095.8024    4.7662  1.4388 13.2376  0.0000       1.03998  0.0195   0.0378   0.0360    0.0423   0.0000      0.395451   442.2138      0.242133       21.8486     -0.997741      -3.92483      -1.63215      0.279386      0.378498      0.419233      0.477067      0.502121      0.530390
  77   9 3302.8453    4.2250  2.2481 12.7429  0.0001       1.21721  0.0256   0.0263   0.0466    0.0318   0.0000      0.231318   442.2347      0.994251       21.3322      -1.24740      -3.23718      -2.23554      0.364988      0.494606      0.546584      0.625400      0.657829      0.685675
  77  10 3506.2044    3.3518  4.0460 12.0765  0.0000      0.612492  0.0385   0.0154   0.0699    0.0253   0.0000      0.132230   442.5811       1.04575       20.4647       1.41078      -1.65555      -3.87223      0.533759      0.725552      0.799808      0.906932      0.958219       1.00375
  77  11 3706.5369    2.5258  6.8665 11.7698 -0.0001      0.461364  0.0737   0.0088   0.1155    0.0209   0.0000      0.115273   441.4101      0.820978       20.5737      0.429464      -3.52270      -2.02846      0.864897       1.19499       1.34101       1.49856       1.56869       1.65935
  78   1 1343.8368    0.1314  0.1579  9.3061  0.0000       85.0606  0.0073   0.0040   0.0152    0.0161   0.0000       20.9864   440.5501    -0.0154095       21.4662      0.336428      -3.89165      0.492602      0.136740      0.170016      0.187613      0.230415      0.260835      0.260698
  78   2 1680.8349    0.3514  0.4690  9.3127  0.0000       20.8163  0.0105   0.0051   0.0206    0.0249   0.0000       2.13656   441.3874     -0.202005       21.6478     -0.175779      -4.86693     -0.499440      0.179200      0.244629      0.267758      0.301336      0.324883      0.340287
  78   3 1955.7193    0.7032  0.8209  9.5573  0.0000       7.88331  0.0138   0.0070   0.0261    0.0412   0.0000      0.872812   441.9182     0.0814009       21.3717     -0.184134      -4.52772     -0.456416      0.220733      0.304401      0.333218      0.370794      0.391950      0.391587
  78   4 2213.3690    1.1605  1.2209 10.3739 -0.0003       6.71905  0.0191   0.0102   0.0351    0.0493   0.0000      0.695812   442.4622      0.366601       21.7586    -0.0341534      -3.83781      0.160448      0.266950      0.355590      0.397461      0.461937      0.486797      0.504850
  78   5 2450.4485    1.8801  1.6069 11.1100  0.0000       3.99425  0.0223   0.0140   0.0390    0.0421   0.0000      0.460512   442.1298     -0.188119       21.6709      0.187362      -3.30018      -1.62478      0.304711      0.418703      0.466218      0.524741      0.552943      0.589772
  78   6 2675.8761    2.8831  1.5323 12.0964  0.0000       1.24885  0.0208   0.0220   0.0379    0.0402   0.0000      0.419704   442.6783      0.511616       21.6613      -2.02807      -2.43024     -0.839588      0.289272      0.392797      0.440778      0.489681      0.522762      0.548216
  78   7 2896.3224    4.0144  1.3857 12.7968  0.0000       1.76487  0.0191   0.0321   0.0355    0.0451   0.0000      0.538576   442.2339      0.272057       21.2358     -0.353736      -2.79214      -1.20298      0.266027      0.369115      0.403909      0.465689      0.480515      0.512416
  78   8 3109.7404    4.6960  1.4854 13.1737  0.0001     -0.316252  0.0202   0.0362   0.0363    0.0413   0.0000      0.402627   442.4960     0.0938678       22.4093      -1.33711      -4.47475      -2.17836      0.282286      0.382095      0.425510      0.474386      0.504731      0.528967
  78   9 3317.5773    4.2485  2.2853 12.7095  0.0000      0.731041  0.0254   0.0260   0.0464    0.0314   0.0000      0.180022   442.1259      0.711096       21.1368      -1.35347      -3.05891      -2.57087      0.355973      0.479314      0.536537      0.600878      0.619811      0.656396
  78  10 3521.8318    3.2756  4.1079 12.0645  0.0000      0.792942  0.0397   0.0149   0.0704    0.0249   0.0000      0.128586   442.4097      0.575267       21.9350     -0.357847      -3.69845     -0.501978      0.530660      0.726303      0.813712      0.918813      0.966457       1.00725
  78  11 3722.8170    2.4906  6.9469 11.7473 -0.0008      0.486596  0.0751   0.0086   0.1177    0.0206   0.0000      0.118559   441.8988      0.960121       18.8825       1.01317      -1.83218      -3.38794      0.887840       1.21357       1.37715       1.53426       1.62823       1.68961
  79   1 1351.1922    0.1455  0.1818  9.3055  0.0000       42.6078  0.0079   0.0039   0.0154    0.0153   0.0000       16.6645   440.3143     -0.336448       21.4404      0.258797      -3.93290     0.0652883      0.129534      0.172454      0.206044      0.233244      0.249300      0.267837
  79   2 1688.9816    0.3603  0.4665  9.2916  0.0000       18.2209  0.0102   0.0050   0.0204    0.0247   0.0000       2.02533   441.2991      0.105444       21.4711      0.237374      -4.37328     -0.216417      0.165645      0.235836      0.264020      0.283529      0.304506      0.324426
  79   3 1965.0115    0.7174  0.8843  9.5999  0.0000       9.71164  0.0146   0.0071   0.0273    0.0422   0.0000      0.850500   442.0359      0.214373       21.8726     -0.667113      -4.04052    -0.0770740      0.221421      0.298916      0.332654      0.369134      0.399246      0.409235
  79   4 2223.7668    1.2107  1.2648 10.3338  0.0000       6.33673  0.0193   0.0102   0.0343    0.0485   0.0000      0.644566   442.0056     -0.499821       21.3816       1.06231      -4.03030      0.774426      0.268665      0.358420      0.398806      0.447201      0.479852      0.510954
  79   5 2461.5675    1.9645  1.6338 11.1684  0.0000       3.12128  0.0221   0.0143   0.0390    0.0403   0.0000      0.419629   442.5189     -0.134785       21.5107      0.392053      -4.07106      0.657693      0.302176      0.411819      0.452984      0.517141      0.539724      0.567162
  79   6 2688.1414    2.9237  1.4975 12.0163  0.0000       2.16931  0.0208   0.0221   0.0366    0.0432   0.0000      0.431361   442.4015      0.735544       21.3235      0.153201      -4.22060     -0.999673      0.283523      0.398060      0.438361      0.500453      0.520650      0.541781
  79   7 2909.5002    4.0975  1.2985 12.9940  0.0000       2.11574  0.0189   0.0342   0.0345    0.0455   0.0000      0.528737   442.5244     0.0252806       21.4156      -1.13044      -2.99417      -1.99336      0.258320      0.354646      0.379033      0.436389      0.472280      0.493185
  79   8 3123.7277    4.7067  1.5302 13.0658  0.0000       1.05954  0.0204   0.0351   0.0368    0.0413   0.0000      0.400104   442.7137      0.578545       21.6872     -0.853705      -4.04944      -3.12775      0.278543      0.377687      0.417403      0.464021      0.497707      0.530096
  79   9 3332.3512    4.2231  2.2754 12.6789 -0.0000      0.841543  0.0257   0.0257   0.0456    0.0316   0.0000      0.224282   442.4936      0.612516       21.9467      0.594148      -3.39812      -2.17859      0.358050      0.490695      0.538043      0.610095      0.644749      0.674189
  79  10 3537.2854    3.2115  4.4384 12.0286 -0.0008      0.532861  0.0423   0.0139   0.0750    0.0239   0.0000      0.122371   442.5819    -0.0218072       22.5308       1.15254      -1.11517      -4.21802      0.555951      0.763400      0.853898      0.959025       1.03432       1.07277
  79  11 3739.1994    2.4484  7.4190 11.7105 -0.0009      0.770799  0.0812   0.0082   0.1241    0.0200   0.0000      0.115847   441.1551      0.682118       20.6304    -0.0324148      -1.64256      -2.73357      0.914429       1.25373       1.41357       1.58485       1.66707       1.74276
  80   1 1358.4748    0.1495  0.1609  9.2943  0.0000       50.6778  0.0065   0.0040   0.0141    0.0155   0.0000       16.7438   440.5293     -0.147200       21.1686    -0.0132568      -3.83150      0.256203      0.119813      0.153789      0.173853      0.207150      0.243895      0.247774
  80   2 1697.0763    0.3727  0.4764  9.2934  0.0000       17.8198  0.0101   0.0051   0.0203    0.0259   0.0000       1.89778   441.2326    -0.0933176       21.2410    -0.0427633      -3.92383     -0.604116      0.168818      0.232813      0.262459      0.295320      0.314297      0.334289
  80   3 1974.2394    0.7334  0.9053  9.6448  0.0000       7.33739  0.0145   0.0071   0.0280    0.0417   0.0000      0.825142   441.7382      0.419515       21.6718     -0.244023      -3.69375      0.389027      0.211056      0.293037      0.318519      0.369267      0.390771      0.413290
  80   4 2234.0626    1.2332  1.2998 10.3790 -0.0010       5.92023  0.0195   0.0102   0.0354    0.0490   0.0000      0.639768   442.5361     -0.142434       22.2148     -0.552682      -3.58843     -0.786976      0.272374      0.370638      0.414789      0.457704      0.484087      0.517688
  80   5 2472.6195    1.9894  1.6456 11.3469  0.0000       2.92848  0.0223   0.0146   0.0399    0.0373   0.0000      0.434293   442.1513      0.296980       22.1719     -0.459091      -3.41457     -0.115349      0.300172      0.406294      0.455154      0.510510      0.537994      0.566239
  80   6 2700.2664    2.9908  1.5761 11.9546  0.0002       2.18133  0.0205   0.0216   0.0375    0.0423   0.0000      0.384574   442.3557      0.346451       21.3829     -0.644092      -4.10987     -0.814124      0.283124      0.376174      0.418557      0.479325      0.522300      0.539378
  80   7 2922.5508    4.1953  1.3488 12.8878  0.0000       2.13529  0.0191   0.0336   0.0337    0.0473   0.0000      0.469598   442.3920      0.863718       21.4701     -0.867100      -3.45356      -1.47498      0.263227      0.358916      0.392870      0.451605      0.475454      0.495010
  80   8 3137.5466    4.7705  1.5790 13.1306  0.0000       1.22897  0.0205   0.0350   0.0370    0.0390   0.0000      0.374528   442.4805      0.538282       21.1039     -0.710757      -3.67722      -1.88124      0.277127      0.379218      0.413579      0.480042      0.493841      0.522870
  80   9 3346.9778    4.0577  2.6195 12.5849  0.0000      0.817786  0.0281   0.0227   0.0494    0.0282   0.0000      0.190978   443.0903      0.700878       21.0975      -1.59156      -2.52136      -3.56917      0.371352      0.514369      0.566471      0.651617      0.680337      0.719699
  80  10 3552.7638    3.1737  4.5728 11.9907  0.0008      0.713237  0.0434   0.0133   0.0769    0.0242   0.0000      0.126298   441.7203      0.180713       20.5910     -0.982097      -1.34479      -2.27273      0.555103      0.768714      0.862169      0.969970       1.03550       1.08248
  80  11 3755.1538    2.4474  7.9856 11.6860  0.0014      0.456107  0.0860   0.0078   0.1297    0.0192   0.0000      0.112553   442.7988     -0.155212       22.6949      0.266972      -3.57918      -2.19950      0.938110       1.27527       1.44280       1.61637       1.70311       1.78777
  81   1 1365.7195    0.1443  0.1760  9.3213  0.0000       62.0132  0.0075   0.0039   0.0152    0.0159   0.0000       16.7957   440.2414     -0.246836       21.2195    -0.0958943      -4.27517      0.298419      0.133931      0.181170      0.197777      0.224289      0.236889      0.235251
  81   2 1705.0714    0.3798  0.4527  9.3469  0.0000       18.5460  0.0095   0.0052   0.0193    0.0252   0.0000       1.95643   441.2182    -0.0392327       21.4552     -0.637791      -3.80604      0.239330      0.160485      0.218476      0.244959      0.269396      0.286172      0.304099
  81   3 1983.3690    0.7345  0.8943  9.6315  0.0000       7.48013  0.0143   0.0071   0.0275    0.0433   0.0000      0.837770   442.0231     -0.537106       21.5321     -0.104675      -3.80174      0.181707      0.214737      0.286329      0.320220      0.357679      0.373972      0.405642
  81   4 2244.3049    1.2929  1.3072 10.3614 -0.0012       5.81941  0.0187   0.0104   0.0349    0.0480   0.0000      0.592736   442.4232    -0.0422545       21.0843     -0.801047      -3.64521     -0.779397      0.255902      0.349256      0.387945      0.433798      0.461851      0.480713
  81   5 2483.5502    2.0486  1.6108 11.3364 -0.0001       2.46886  0.0211   0.0149   0.0396    0.0387   0.0000      0.411312   442.3293    -0.0805736       21.5372     -0.334057      -4.00162     -0.664159      0.283358      0.389222      0.423094      0.492828      0.508088      0.544260
  81   6 2712.3537    3.0658  1.4268 12.2046  0.0000       2.90004  0.0195   0.0235   0.0353    0.0431   0.0000      0.451640   442.6875      0.645866       21.4669     -0.636207      -2.82204      -1.42910      0.262984      0.352645      0.387466      0.453162      0.467764      0.496284
  81   7 2935.5392    4.2131  1.3759 12.9989  0.0000       1.53800  0.0195   0.0334   0.0335    0.0429   0.0000      0.478100   442.3721      0.263946       21.0789     -0.130736      -3.47575      -2.35943      0.261209      0.366918      0.403586      0.455124      0.488371      0.521363
  81   8 3151.2658    4.6694  1.6056 13.2084  0.0000      0.768430  0.0212   0.0341   0.0375    0.0379   0.0000      0.372440   442.4733      0.152323       22.1639     -0.422695      -4.12195      -2.20523      0.286554      0.389718      0.432916      0.490753      0.519988      0.544744
  81   9 3361.4675    3.9904  2.6834 12.6205  0.0000      0.870942  0.0281   0.0221   0.0518    0.0274   0.0000      0.191397   442.0345      0.408003       22.1909      -1.38890      -2.69197      -1.18598      0.375128      0.515578      0.568549      0.651933      0.677861      0.711195
  81  10 3568.0778    3.1331  5.0028 11.9471 -0.0002      0.424874  0.0482   0.0122   0.0827    0.0241   0.0000      0.128577   443.4584      0.815658       20.5046      -1.62150      -2.76780      -4.34938      0.591462      0.814606      0.920140       1.01960       1.08734       1.14254
  82   1 1372.9029    0.1442  0.1681  9.3530  0.0000       77.1347  0.0070   0.0039   0.0150    0.0158   0.0000       17.3397   440.2927     -0.274001       21.4958    0.00279560      -4.04415     -0.454634      0.117785      0.167140      0.187152      0.208425      0.219252      0.232611
  82   2 1712.9986    0.3970  0.5056  9.2898  0.0000       16.4178  0.0100   0.0052   0.0208    0.0273   0.0000       1.70056   441.2105     -0.107850       21.6758     -0.513875      -4.35635     -0.380220      0.169877      0.229128      0.258946      0.280339      0.307473      0.318411
  82   3 1992.4775    0.7463  0.8616  9.6500  0.0000       8.47129  0.0137   0.0071   0.0274    0.0432   0.0000      0.888259   441.9239      0.181492       21.4683      0.143134      -3.48711     -0.498123      0.198459      0.277093      0.300999      0.338709      0.365434      0.381396
  82   4 2254.4748    1.2807  1.3931 10.5787  0.0000       5.98130  0.0203   0.0104   0.0365    0.0424   0.0000      0.591887   441.9660      0.358566       21.1835      0.131331      -3.53133     -0.346224      0.261587      0.358897      0.398555      0.460806      0.470198      0.498813
  82   5 2494.4588    2.0966  1.6219 11.3813 -0.0001       2.82889  0.0213   0.0150   0.0389    0.0385   0.0000      0.422480   442.4397      0.109703       21.8428     -0.524510      -4.76069     -0.906163      0.279397      0.384649      0.422963      0.480841      0.502828      0.535875
  82   6 2724.3301    3.1057  1.5388 12.1931 -0.0001       2.28060  0.0205   0.0228   0.0365    0.0412   0.0000      0.433736   442.5367    -0.0386472       21.8876     -0.567551      -5.28131      -1.60563      0.275296      0.371380      0.414956      0.471262      0.487322      0.525720
  82   7 2948.4008    4.2938  1.3761 13.0571  0.0000      0.865393  0.0189   0.0337   0.0343    0.0417   0.0000      0.452809   441.9993     -0.309331       22.0556     -0.857583      -3.72629      -1.51527      0.256072      0.353173      0.385191      0.435978      0.466821      0.493753
  82   8 3164.9270    4.6995  1.6325 13.0905  0.0000       1.33507  0.0207   0.0334   0.0374    0.0391   0.0000      0.330545   442.3814      0.630240       21.3021      -1.59383      -4.25971      -2.03974      0.275098      0.369001      0.423393      0.470357      0.498985      0.528008
  82   9 3376.0013    3.9677  2.8046 12.5733 -0.0000       1.00694  0.0290   0.0213   0.0520    0.0274   0.0000      0.181074   441.9351      0.354621       21.2454     -0.652342      -3.38498      -1.92388      0.379840      0.514204      0.575039      0.640598      0.689398      0.710878
  82  10 3583.4042    3.0203  5.2281 12.0224 -0.0010      0.851564  0.0517   0.0118   0.0883    0.0233   0.0000      0.128450   442.3798      0.180970       21.4327      -2.96626      -2.50351      -3.55968      0.623135      0.845339      0.938934       1.06721       1.13606       1.19631
  83   1 1380.0429    0.1575  0.1468  9.2925  0.0000       52.5853  0.0058   0.0042   0.0124    0.0152   0.0000       15.8515   440.2529    -0.0382482       21.3674    0.00603057      -4.61186      0.213186      0.103052      0.140000      0.147927      0.173836      0.193083      0.198550
  83   2 1720.8589    0.4071  0.5043  9.2412  0.0000       17.7309  0.0098   0.0052   0.0201    0.0264   0.0000       1.68203   441.1545     -0.303266       21.6389      0.315008      -3.97134     -0.381524      0.157617      0.214375      0.238606      0.267735      0.279721      0.298153
  83   3 2001.6054    0.7537  0.9772  9.6100 -0.0000       11.2841  0.0154   0.0070   0.0301    0.0454   0.0000      0.887590   442.0545     -0.781651       22.1833      0.467352      -3.74071     0.0228174      0.212551      0.299513      0.327413      0.365933      0.386864      0.406436
  83   4 2264.4626    1.3190  1.4394 10.5621  0.0000       3.46123  0.0203   0.0103   0.0368    0.0403   0.0000      0.547474   441.9510     -0.243992       22.1740      0.544477      -3.40280     -0.209739      0.264243      0.359963      0.397935      0.456668      0.478213      0.498159
  83   5 2505.2890    2.1182  1.6168 11.3727  0.0000       2.83137  0.0216   0.0150   0.0379    0.0379   0.0000      0.416171   442.4819     -0.175199       21.6582      0.185409      -3.28513     -0.314616      0.277970      0.384133      0.423140      0.481743      0.504036      0.528029
  83   6 2736.2725    3.2210  1.4716 12.1962  0.0000       2.87512  0.0194   0.0239   0.0354    0.0424   0.0000      0.432965   442.4553      0.674555       22.0140     -0.685382      -3.37922      -1.62219      0.261404      0.355434      0.389702      0.443369      0.467825      0.496592
  83   7 2961.2133    4.3348  1.3735 13.0539  0.0000       1.23486  0.0191   0.0336   0.0343    0.0400   0.0000      0.484823   442.8057      0.499623       21.4041     -0.701414      -4.19000      -2.10378      0.244387      0.327218      0.364035      0.415789      0.439039      0.458731
  83   8 3178.4992    4.6579  1.7769 13.0147  0.0000       1.20648  0.0216   0.0316   0.0389    0.0349   0.0000      0.305873   442.5762      0.557756       21.1534     -0.604923      -4.16840      -2.07303      0.279387      0.383970      0.429838      0.478256      0.508517      0.541200
  83   9 3390.3717    3.8688  2.9944 12.4505  0.0002      0.825922  0.0300   0.0199   0.0547    0.0265   0.0000      0.173252   443.0048       1.43189       22.2743     0.0929963      -2.69760      -3.56733      0.382056      0.525652      0.589135      0.661953      0.701582      0.733335
  83  10 3598.5571    2.9656  5.3983 11.9330 -0.0016      0.629937  0.0545   0.0112   0.0891    0.0233   0.0000      0.126913   441.9737    -0.0323672       21.6200      0.167712      -3.62631      -4.24176      0.645958      0.870314      0.988637       1.09313       1.17751       1.23068
  84   1 1387.1182    0.1546  0.1843  9.3051  0.0000       47.0133  0.0071   0.0039   0.0147    0.0154   0.0000       14.4852   440.4041     -0.150401       21.4407      0.336185      -4.23057     -0.218507      0.121882      0.162122      0.175636      0.200163      0.211500      0.226665
  84   2 1728.6244    0.4136  0.5120  9.3440  0.0000       15.6862  0.0101   0.0052   0.0201    0.0262   0.0000       1.64934   441.2978     0.0221647       21.0703     -0.101298      -3.90748     -0.242204      0.155956      0.220582      0.247615      0.279501      0.308501      0.316951
  84   3 2010.5246    0.7836  0.9236  9.8295  0.0000       10.4771  0.0149   0.0074   0.0281    0.0413   0.0000      0.912833   441.6547      0.235418       21.7925     -0.176832      -4.07064     -0.335180      0.209230      0.285768      0.309100      0.362139      0.376901      0.394588
  84   4 2274.4596    1.3645  1.4332 10.5652  0.0000       3.42448  0.0199   0.0105   0.0361    0.0426   0.0000      0.536302   442.3997     -0.357436       21.7664      0.397085      -3.42360     -0.847065      0.266267      0.361789      0.403735      0.458406      0.474215      0.495400
  84   5 2515.9962    2.2051  1.6795 11.3844  0.0000       2.57312  0.0217   0.0151   0.0389    0.0384   0.0000      0.395517   442.3654     0.0821796       21.9777     -0.296937      -3.24828      -1.15114      0.279599      0.381561      0.420619      0.493985      0.512382      0.548374
  84   6 2748.1001    3.2486  1.5772 12.1816  0.0000       2.31562  0.0200   0.0230   0.0366    0.0399   0.0000      0.383547   442.4853      0.241365       21.9385     -0.525879      -2.95402      -1.27901      0.260956      0.350775      0.388022      0.446946      0.473186      0.494584
  84   7 2973.9594    4.4323  1.4627 12.9497  0.0000       1.52801  0.0190   0.0329   0.0350    0.0401   0.0000      0.431140   442.9300      0.761227       22.1722    0.00304911      -4.62598      -1.71774      0.248247      0.339132      0.370994      0.416872      0.450909      0.460604
  84   8 3191.9886    4.6892  1.8374 12.9838  0.0000      0.871887  0.0219   0.0310   0.0398    0.0348   0.0000      0.296689   442.6700       1.45324       21.3200      -1.29123      -2.77516      -2.12489      0.275412      0.392285      0.420216      0.482669      0.500963      0.530437
  84   9 3404.7039    3.8386  3.1117 12.4496  0.0001      0.971865  0.0310   0.0195   0.0559    0.0267   0.0000      0.168400   443.0513      0.759180       21.5497      -1.68678      -4.22185      -3.85192      0.390118      0.537782      0.596526      0.678213      0.708303      0.749210
  84  10 3613.5785    3.0069  5.9270 11.8884  0.0030      0.432888  0.0581   0.0104   0.0951    0.0230   0.0000      0.120552   442.8828       1.37864       20.9009      -1.62056      -3.41952      -2.41898      0.657803      0.897813      0.981012       1.12046       1.19632       1.26680
  85   1 1394.1462    0.1594  0.1873  9.2867  0.0000       64.2130  0.0069   0.0039   0.0145    0.0154   0.0000       13.1647   440.3237     -0.132879       21.4925      0.431415      -4.35825     -0.188247      0.112902      0.143830      0.168748      0.191825      0.194424      0.229088
  85   2 1736.3138    0.4113  0.5273  9.3267  0.0000       14.4055  0.0103   0.0051   0.0208    0.0270   0.0000       1.65098   441.0590     -0.230129       21.6461    -0.0332949      -3.78954     -0.327987      0.161214      0.217143      0.255957      0.283435      0.298443      0.319731
  85   3 2019.4628    0.8115  0.9954  9.7597  0.0000       9.23945  0.0155   0.0073   0.0290    0.0429   0.0000      0.863238   441.8092   -0.00212351       22.2642     -0.245816      -4.41889     -0.886156      0.206903      0.283761      0.321909      0.355264      0.391504      0.415455
  85   4 2284.3007    1.3717  1.4320 10.5023  0.0000       3.10526  0.0198   0.0103   0.0366    0.0449   0.0000      0.537267   442.1745     -0.720901       21.3859     -0.493308      -3.81262     -0.299719      0.255834      0.343694      0.383966      0.449630      0.468636      0.487012
  85   5 2526.7383    2.2289  1.6549 11.5345  0.0000       3.49013  0.0216   0.0157   0.0390    0.0378   0.0000      0.420013   442.2969    -0.0553000       21.8030     -0.663176      -3.66235     -0.579687      0.274449      0.375589      0.419552      0.471320      0.503092      0.534562
  85   6 2759.9032    3.3037  1.4929 12.4110  0.0000       1.99390  0.0200   0.0244   0.0353    0.0399   0.0000      0.435738   442.6149      0.182447       20.9673     -0.415720      -4.17691      -1.00301      0.259493      0.347059      0.381788      0.441519      0.464088      0.483584
  85   7 2986.5839    4.4470  1.4529 13.0201  0.0000       1.64978  0.0195   0.0331   0.0345    0.0409   0.0000      0.452632   442.8421      0.463873       22.0825     -0.454810      -4.02636      -1.93129      0.241967      0.341469      0.376586      0.429967      0.449158      0.476052
  85   8 3205.3543    4.6206  1.8378 12.9634  0.0002      0.701842  0.0218   0.0300   0.0395    0.0346   0.0000      0.307324   442.5847      0.612518       22.3055      -1.01213      -3.36378      -1.91419      0.282759      0.378713      0.426837      0.494832      0.517765      0.541661
  85   9 3418.8854    3.8321  3.2937 12.3446  0.0001      0.736435  0.0321   0.0184   0.0563    0.0263   0.0000      0.156844   441.8413       1.39547       21.4971      -1.52817      -3.25113      -2.13721      0.402076      0.547898      0.609881      0.683739      0.734630      0.762261
  85  10 3628.5991    2.8529  5.5603 11.9987 -0.0010      0.227170  0.0576   0.0106   0.0942    0.0224   0.0000      0.132240   442.2737      0.502818       22.8876      -1.63493      -1.68802      -5.85145      0.652121      0.880207      0.984439       1.10726       1.17354       1.22754
  86   1 1401.1208    0.1627  0.2011  9.3494  0.0000       36.9739  0.0073   0.0039   0.0156    0.0149   0.0000       12.6359   440.3363     -0.665564       21.1968     0.0305575      -4.16605     -0.447882      0.122343      0.172097      0.193797      0.216031      0.225484      0.256784
  86   2 1743.9446    0.4236  0.5544  9.3521  0.0000       16.5580  0.0106   0.0051   0.0213    0.0280   0.0000       1.58450   441.3280     -0.318885       21.2847     -0.626197      -4.08010    -0.0102612      0.160175      0.219595      0.237572      0.273678      0.286271      0.306489
  86   3 2028.3452    0.8059  1.0045  9.9104  0.0000       9.35530  0.0158   0.0074   0.0297    0.0419   0.0000      0.864042   442.0088     -0.139757       21.4577     -0.100436      -3.90071     -0.757325      0.212139      0.288957      0.327302      0.368008      0.390852      0.411220
  86   4 2294.1658    1.3959  1.4978 10.6469  0.0000       5.14447  0.0210   0.0103   0.0377    0.0409   0.0000      0.563012   442.0592      0.752646       22.1375      0.771133      -4.01409     -0.936846      0.260798      0.361955      0.393277      0.448912      0.461413      0.502033
  86   5 2537.3376    2.2802  1.7211 11.5279  0.0000       2.43594  0.0218   0.0155   0.0389    0.0370   0.0000      0.388825   441.9682      0.311212       21.8750     -0.221029      -4.41229    -0.0556015      0.279411      0.378335      0.423078      0.482735      0.506271      0.527938
  86   6 2771.6339    3.3446  1.5804 12.3268  0.0001       1.88866  0.0198   0.0236   0.0368    0.0385   0.0000      0.395094   442.4672      0.436801       20.9177     -0.552684      -3.40398      -1.13519      0.252549      0.342298      0.384391      0.430147      0.457834      0.478362
  86   7 2999.1541    4.5387  1.4573 13.0259  0.0000       1.26917  0.0191   0.0335   0.0343    0.0416   0.0000      0.418366   443.1978      0.614615       21.6065      -1.11977      -4.57749      -1.16629      0.242731      0.321967      0.358973      0.399724      0.424740      0.450804
  86   8 3218.7294    4.6088  1.9352 12.9903  0.0000       1.32039  0.0225   0.0293   0.0411    0.0333   0.0000      0.290807   442.5443      0.692348       21.6173      -1.16884      -2.69801      -1.99107      0.281080      0.381178      0.418601      0.481325      0.510491      0.532426
  86   9 3433.0552    3.7316  3.4838 12.3158  0.0001      0.602673  0.0334   0.0173   0.0593    0.0263   0.0000      0.151782   442.9211     -0.108204       21.8611      -1.72359      -4.34327      -3.22096      0.413067      0.565694      0.625163      0.721349      0.765836      0.800512
  86  10 3643.6669    2.8092  6.2418 12.0040  0.0014      0.680146  0.0654   0.0097   0.1043    0.0215   0.0000      0.129924   444.6341      0.296599       20.3140      -1.83551      -3.91650     -0.554329      0.702149      0.950269       1.07719       1.19805       1.27396       1.33771
  87   1 1408.0425    0.1627  0.1905  9.2976  0.0000       45.6001  0.0071   0.0039   0.0141    0.0152   0.0000       12.5503   440.1952     0.0279707       21.2430      0.209719      -4.08165     -0.174356      0.124751      0.164532      0.175671      0.197012      0.210557      0.224252
  87   2 1751.4925    0.4323  0.5978  9.2706  0.0000       15.3499  0.0112   0.0051   0.0222    0.0296   0.0000       1.50168   441.3331      0.181914       21.7147     -0.207341      -3.86451      0.334880      0.165234      0.230445      0.255908      0.290258      0.296038      0.313464
  87   3 2037.1646    0.8395  0.9972  9.8822  0.0004       8.32828  0.0155   0.0076   0.0289    0.0427   0.0000      0.834831   441.8838     -0.284549       21.5896      0.327648      -4.06313      0.421029      0.205597      0.270074      0.310464      0.350931      0.367793      0.382875
  87   4 2303.9632    1.4123  1.5625 10.6811  0.0000       5.83518  0.0209   0.0102   0.0390    0.0376   0.0000      0.526810   442.5901      0.175505       21.3621      0.386505      -4.39929     -0.588048      0.257104      0.352482      0.392197      0.443866      0.467882      0.489833
  87   5 2547.8505    2.3133  1.7458 11.4572  0.0000       2.55266  0.0218   0.0154   0.0399    0.0381   0.0000      0.407159   442.2147    -0.0610462       21.9493      0.236359      -2.91970      -1.20080      0.273518      0.372986      0.410631      0.470938      0.500410      0.526085
  87   6 2783.2815    3.4261  1.5951 12.3447 -0.0000       1.36564  0.0200   0.0241   0.0367    0.0391   0.0000      0.407942   442.5781     -0.215724       22.1740    -0.0277427      -2.48399      -2.64960      0.251121      0.348075      0.374760      0.429277      0.458807      0.493308
  87   7 3011.6326    4.5987  1.4924 12.9970  0.0000      0.791785  0.0191   0.0329   0.0346    0.0405   0.0000      0.381210   442.5255      0.547158       22.4038     -0.207170      -3.62160      -1.73618      0.240119      0.326317      0.352772      0.408177      0.423448      0.454100
  87   8 3232.0224    4.5704  1.9687 12.8597 -0.0000       1.44337  0.0224   0.0283   0.0404    0.0336   0.0000      0.261276   442.5186      0.805599       21.4613      -1.68719      -3.73190      -1.45134      0.279981      0.379172      0.421996      0.478779      0.507677      0.532477
  87   9 3447.1472    3.6784  3.6035 12.3023  0.0000      0.739598  0.0342   0.0167   0.0611    0.0253   0.0000      0.152365   442.2646      0.853055       21.7137      0.219623      -4.07396      -3.96624      0.414053      0.572840      0.633484      0.718371      0.754506      0.797344
  87  10 3658.5104    2.7532  6.3602 11.9320 -0.0002      0.629177  0.0685   0.0093   0.1041    0.0213   0.0000      0.132719   441.9839      0.573591       21.4556      0.295138      -6.04752     -0.913270      0.715590      0.974730       1.08400       1.23297       1.30513       1.37581
  88   0  954.2970    0.0344  0.0157  9.6253  0.0065      -31.5989  0.0102   0.0059   0.0106    0.0112   0.0000       2137.03   437.4682      0.133753       20.8617      0.623306      -3.55867      0.778200      0.176917      0.249658      0.263259      0.325639      0.463671      0.422851
  88   1 1414.9237    0.1694  0.2089  9.2970  0.0000       43.7373  0.0076   0.0039   0.0146    0.0155   0.0000       11.1274   440.1888     -0.207347       21.3941      0.458283      -3.96894      0.203224      0.115695      0.154512      0.176454      0.192986      0.207118      0.210448
  88   2 1758.9914    0.4506  0.5741  9.2545 -0.0002       15.9037  0.0104   0.0052   0.0212    0.0300   0.0000       1.46138   440.8211     -0.336085       21.6467     0.0938478      -4.10451     -0.363143      0.152916      0.207469      0.231555      0.265692      0.274224      0.294341
  88   3 2045.9157    0.8400  1.1056  9.8053  0.0000       6.92139  0.0167   0.0073   0.0318    0.0467   0.0000      0.789569   441.9061     -0.169421       21.3160     -0.262622      -4.12914      0.156967      0.216271      0.293355      0.333463      0.375295      0.403485      0.420890
  88   4 2313.5475    1.4833  1.5526 10.6668  0.0000       4.43655  0.0205   0.0106   0.0380    0.0407   0.0000      0.494603   442.3458     -0.197784       21.3140     -0.284918      -4.49941     -0.281176      0.252567      0.347695      0.389856      0.434035      0.468805      0.491356
  88   5 2558.4375    2.3308  1.7422 11.6177  0.0000       3.58258  0.0219   0.0156   0.0401    0.0355   0.0000      0.422970   442.9185      0.281089       22.3578     -0.325949      -5.03722      -1.30114      0.268546      0.368190      0.411041      0.469853      0.494813      0.512049
  88   6 2794.8473    3.4851  1.4557 12.5998  0.0000       1.39900  0.0194   0.0260   0.0350    0.0393   0.0000      0.468295   442.5764      0.104569       22.0894      0.125246      -3.32172      -1.32271      0.237464      0.328445      0.353590      0.414350      0.436542      0.455316
  88   7 3024.0532    4.5957  1.4721 13.0952  0.0000       1.44618  0.0190   0.0334   0.0347    0.0396   0.0000      0.400603   442.2758   -0.00504786       21.0516     -0.581039      -3.66755      -1.87424      0.237296      0.329094      0.358609      0.411535      0.428517      0.458469
  88   8 3245.2499    4.5773  2.1591 12.7495  0.0000       1.40238  0.0236   0.0268   0.0418    0.0328   0.0000      0.250217   443.0841      0.187468       21.8807     -0.834557      -2.26268      -3.05083      0.285231      0.391575      0.434919      0.495779      0.518614      0.544656
  88   9 3461.1620    3.5656  3.7897 12.2888 -0.0002      0.548576  0.0357   0.0158   0.0653    0.0247   0.0000      0.151334   442.1315       1.93035       22.9895     -0.299953      -4.20747      -1.56539      0.429054      0.583184      0.658969      0.736249      0.778017      0.817413
  88  10 3673.2626    2.7170  6.7478 11.8918 -0.0000      0.724179  0.0717   0.0089   0.1094    0.0206   0.0000      0.127322   440.6439     -0.778553       22.5259      -1.43987      -3.21552      -3.13157      0.732284      0.993828       1.13155       1.24969       1.33048       1.40433
  89   1 1421.7513    0.1723  0.2146  9.3190  0.0000       52.5375  0.0074   0.0039   0.0154    0.0153   0.0000       10.6513   440.3560     0.0768298       21.8968   -0.00308828      -4.18668    -0.0808509      0.115994      0.156181      0.166831      0.186940      0.201721      0.225839
  89   2 1766.4094    0.4599  0.5715  9.3848  0.0000       16.8055  0.0103   0.0053   0.0211    0.0285   0.0000       1.57202   440.7924     0.0392422       21.4524     -0.202856      -4.05337      0.433439      0.151848      0.202355      0.233294      0.258707      0.271681      0.286516
  89   3 2054.6089    0.8827  1.0192  9.9175  0.0000       6.47355  0.0154   0.0077   0.0293    0.0449   0.0000      0.792670   441.9451    -0.0249151       22.1086     -0.335046      -4.39168     -0.190277      0.198433      0.272797      0.295450      0.338641      0.360869      0.391758
  89   4 2323.1303    1.4973  1.5143 10.8394  0.0000       4.97133  0.0206   0.0109   0.0368    0.0378   0.0000      0.515417   442.3654     -0.528617       21.6127      0.304880      -3.24066     -0.344037      0.247036      0.346120      0.381851      0.433709      0.447892      0.483211
  89   5 2568.8189    2.4410  1.7480 11.6465  0.0001       3.09678  0.0214   0.0162   0.0390    0.0364   0.0000      0.403125   442.7470     0.0363314       21.8499     -0.649781      -3.60007      -1.71156      0.265593      0.360266      0.403264      0.455095      0.484923      0.508366
  89   6 2806.3523    3.5959  1.4985 12.4847  0.0000       1.12133  0.0192   0.0255   0.0348    0.0402   0.0000      0.431053   442.6717     -0.494654       21.6863     -0.392465      -3.74139      -1.07317      0.230627      0.312242      0.349446      0.394978      0.417722      0.444021
  89   7 3036.4131    4.6893  1.5308 12.9922  0.0000       1.47202  0.0191   0.0328   0.0342    0.0402   0.0000      0.379212   442.7149      0.192208       21.2256     -0.130627      -3.09335      -1.80665      0.234964      0.317195      0.355237      0.403784      0.423667      0.452457
  89   8 3258.2773    4.5208  2.1790 12.8284  0.0000      0.721890  0.0239   0.0262   0.0420    0.0304   0.0000      0.237649   442.8711      0.711382       21.5778     -0.347245      -3.88000      -2.23288      0.279756      0.401501      0.431297      0.496896      0.521401      0.554973
  89   9 3475.1384    3.5015  3.9394 12.3005 -0.0006      0.819443  0.0378   0.0152   0.0668    0.0248   0.0000      0.152937   441.8258       1.05357       21.3072      -1.58315      -5.26566      -3.56176      0.438869      0.598486      0.663531      0.759113      0.793441      0.839547
  89  10 3687.7648    2.6420  6.8491 11.9317 -0.0009      0.316708  0.0744   0.0085   0.1126    0.0198   0.0000      0.134979   443.3035     -0.449013       22.0883      0.581654      -2.18934      -2.27811      0.730967       1.01013       1.13667       1.26693       1.34773       1.41334
  90   1 1428.5340    0.1723  0.2480  9.3105  0.0000       36.8080  0.0088   0.0038   0.0164    0.0153   0.0000       9.40107   440.1360     -0.505472       21.4134      0.378518      -4.48318     -0.342503      0.131835      0.179660      0.198287      0.219354      0.244902      0.262810
  90   2 1773.7573    0.4652  0.5825  9.3782  0.0000       18.0533  0.0105   0.0053   0.0207    0.0288   0.0000       1.51362   440.9593   -0.00646028       21.7513     -0.351794      -4.03411      0.203985      0.149561      0.206596      0.233320      0.266409      0.280652      0.297056
  90   3 2063.3065    0.8758  1.1278  9.9366  0.0000       8.41149  0.0168   0.0075   0.0323    0.0453   0.0000      0.832536   441.7769     -0.219302       21.7281     -0.252614      -4.60880     -0.413796      0.211845      0.286367      0.318010      0.359247      0.387043      0.416040
  90   4 2332.6042    1.5357  1.5471 10.8362  0.0000       4.16947  0.0207   0.0111   0.0371    0.0405   0.0000      0.510752   442.0865    -0.0159612       21.2774     -0.405405      -3.73302      0.330235      0.248617      0.342097      0.380907      0.429686      0.451629      0.470973
  90   5 2579.1632    2.4749  1.7550 11.6604  0.0000       2.28757  0.0216   0.0163   0.0388    0.0370   0.0000      0.376534   442.1610    -0.0933938       21.7252     -0.876928      -4.72472     -0.672223      0.257997      0.358633      0.393692      0.451080      0.472527      0.500688
  90   6 2817.8713    3.6508  1.5315 12.4562 -0.0004       1.79678  0.0193   0.0254   0.0345    0.0404   0.0000      0.409226   442.6526      0.379685       21.7393     -0.377639      -3.64419      -1.25798      0.232763      0.317823      0.349499      0.402300      0.417171      0.451975
  90   7 3048.6393    4.6446  1.6047 13.0834  0.0000       1.11122  0.0200   0.0319   0.0354    0.0365   0.0000      0.402726   442.8884      0.493883       21.3806      0.241973      -3.82287      -2.28756      0.238734      0.324189      0.360747      0.406172      0.435100      0.461957
  90   8 3271.2876    4.4662  2.3230 12.7500  0.0000      0.420426  0.0246   0.0248   0.0432    0.0299   0.0000      0.215097   442.8422      0.936958       21.8795      -1.47509      -2.55005      -1.76064      0.290050      0.402503      0.447889      0.502508      0.532152      0.556180
  90   9 3489.0321    3.5427  4.1622 12.1977  0.0008      0.741290  0.0389   0.0146   0.0677    0.0255   0.0000      0.132820   443.7482      0.798123       22.7329    0.00370589      -3.41847     -0.540758      0.445719      0.607773      0.679798      0.775593      0.824716      0.857158
  90  10 3702.5741    2.6426  7.0797 11.9281  0.0011      0.602095  0.0753   0.0085   0.1139    0.0195   0.0000      0.128038   442.2892     -0.685887       22.1518      -1.70915      -2.81806      -5.74485      0.745315       1.02262       1.14959       1.28787       1.36868       1.43530
  91   0  969.9959    0.0409  0.0336  9.6380  0.0000       43.0420  0.0130   0.0051   0.0130    0.0112   0.0000       945.795   437.0555    0.00239771       21.0022     -0.196841      -4.19562      0.158054      0.173001      0.243074      0.296972      0.267646      0.358090      0.355989
  91   1 1435.2530    0.1675  0.2354  9.3519  0.0000       33.1510  0.0084   0.0037   0.0164    0.0148   0.0000       10.4424   440.2112     -0.395790       21.5673     0.0303485      -4.23910     -0.141201      0.134152      0.182815      0.218463      0.240358      0.255730      0.252636
  91   2 1781.0483    0.4801  0.6489  9.3613  0.0000       15.7646  0.0114   0.0053   0.0224    0.0307   0.0000       1.32557   440.9488     -0.192825       21.7263     -0.266832      -4.13559     -0.465792      0.158519      0.223750      0.241762      0.282998      0.296120      0.300987
  91   3 2071.8910    0.8852  1.0965 10.0534  0.0002       7.95839  0.0167   0.0076   0.0313    0.0430   0.0000      0.852379   441.7473     -0.524703       21.0909    -0.0853198      -4.31489     -0.790266      0.204507      0.279759      0.312761      0.355060      0.367439      0.396852
  91   4 2341.9917    1.5985  1.5792 10.7644  0.0000       3.46540  0.0202   0.0110   0.0375    0.0410   0.0000      0.481372   441.7387     -0.534076       22.6451     -0.665286      -4.74374     -0.400095      0.241347      0.331156      0.365400      0.416318      0.432440      0.460072
  91   5 2589.4584    2.5102  1.7549 11.7517 -0.0003       2.02739  0.0219   0.0164   0.0390    0.0355   0.0000      0.402550   442.7227      0.260343       21.3038      -1.40853      -4.20359     0.0614139      0.258186      0.360375      0.390918      0.451847      0.476882      0.507519
  91   6 2829.1788    3.7722  1.5093 12.5389  0.0011       1.29606  0.0188   0.0263   0.0342    0.0413   0.0000      0.441657   442.7881      0.578083       21.6118     -0.325241      -3.75854      -1.38701      0.225367      0.310958      0.334802      0.389969      0.409956      0.437257
  91   7 3060.7976    4.6832  1.5692 13.1376  0.0000      0.538038  0.0195   0.0323   0.0351    0.0368   0.0000      0.393835   442.5400      0.217604       21.8268     -0.773105      -4.50611     -0.758470      0.231629      0.321699      0.351552      0.401634      0.424234      0.450722
  91   8 3284.3024    4.4114  2.3087 12.8466 -0.0001      0.476397  0.0247   0.0248   0.0446    0.0294   0.0000      0.243011   443.0091      0.188551       21.5366     -0.504953      -2.84887      -1.78170      0.284229      0.398744      0.438913      0.501131      0.533684      0.561717
  91   9 3502.6795    3.4968  4.4348 12.2405 -0.0003     0.0855547  0.0420   0.0137   0.0722    0.0240   0.0000      0.149382   442.8189      0.270460       20.6597      -1.65461      -3.91456      -2.13807      0.463456      0.635290      0.701541      0.798816      0.852116      0.901546
  92   1 1441.9396    0.1792  0.2650  9.3283  0.0000       31.2395  0.0085   0.0037   0.0176    0.0149   0.0000       8.41007   439.9814     -0.331494       21.3539      0.166287      -4.47798    -0.0318260      0.132946      0.185014      0.201130      0.226149      0.231051      0.255831
  92   2 1788.2547    0.4840  0.6434  9.3937  0.0000       12.6693  0.0112   0.0053   0.0224    0.0307   0.0000       1.33011   440.8000     -0.346367       21.5714      0.330150      -4.28155     -0.415447      0.152146      0.207126      0.238361      0.263269      0.278932      0.287552
  92   3 2080.4440    0.9177  1.1780  9.9608  0.0000       7.12009  0.0174   0.0076   0.0329    0.0465   0.0000      0.800262   441.6119      0.442183       21.1084    -0.0404112      -4.13574     -0.103483      0.204495      0.286134      0.315704      0.355498      0.379815      0.409584
  92   4 2351.3750    1.5972  1.6887 10.7262  0.0000       3.99822  0.0215   0.0104   0.0388    0.0387   0.0000      0.463620   442.8288      0.211497       21.0163     -0.335013      -4.50823     -0.221836      0.249543      0.336574      0.374676      0.428123      0.453610      0.474566
  92   5 2599.7348    2.5777  1.7441 11.8177  0.0000       2.79576  0.0216   0.0170   0.0383    0.0356   0.0000      0.401016   442.3908      0.796581       21.2274     0.0614931      -4.39303      -1.28256      0.257716      0.354266      0.389565      0.444864      0.476970      0.489852
  92   6 2840.5593    3.8074  1.6065 12.5003  0.0000       1.45254  0.0195   0.0256   0.0352    0.0388   0.0000      0.383331   442.7744      0.305078       22.0888     -0.548854      -3.52598     -0.856463      0.227776      0.312321      0.353673      0.391826      0.418375      0.441712
  92   7 3072.9082    4.7791  1.5570 13.0993  0.0000       1.33436  0.0192   0.0329   0.0349    0.0399   0.0000      0.393524   442.3514      0.737637       21.5529      -1.23183      -3.95223      -1.59720      0.231192      0.313606      0.352255      0.397715      0.420680      0.445558
  92   8 3297.2875    4.2976  2.4603 12.7815 -0.0000      0.771142  0.0257   0.0233   0.0464    0.0287   0.0000      0.236787   443.1764      0.757040       20.7398      -1.35900      -2.78464      -2.30769      0.300257      0.410723      0.454138      0.513746      0.550073      0.580018
  92   9 3516.4758    3.3119  4.3315 12.2849  0.0006      0.332157  0.0432   0.0133   0.0743    0.0239   0.0000      0.150586   442.8770      0.926195       20.3450      -1.94562      -3.98148      -3.14962      0.471529      0.648198      0.719094      0.811270      0.860824      0.916435
  93   1 1448.5777    0.1942  0.2654  9.2960  0.0000       19.4778  0.0081   0.0038   0.0162    0.0153   0.0000       7.33543   440.0337     -0.321674       21.3182     -0.389227      -3.88159   -0.00932434      0.130959      0.166406      0.194535      0.210254      0.221305      0.241470
  93   2 1795.4111    0.4847  0.6569  9.3546  0.0000       14.8680  0.0111   0.0052   0.0230    0.0310   0.0000       1.32777   440.5923     -0.305191       21.6176     -0.277949      -4.81817    -0.0591243      0.155596      0.207081      0.233850      0.263706      0.287591      0.302037
  93   3 2088.9449    0.9341  1.1541 10.0474  0.0002       7.74850  0.0175   0.0078   0.0318    0.0456   0.0000      0.820062   441.7770      0.100150       21.4672     -0.396234      -4.54686     -0.187812      0.205857      0.285880      0.310161      0.370101      0.370703      0.401556
[truncated: 203,992 more chars]
